# Supplementary material for: Identifying restrictions in the order of accumulation of mutations during tumor progression: effects of passengers, evolutionary models, and sampling
Source: BMC Bioinformatics. 2015 Feb 12;16:41. doi: 10.1186/s12859-015-0466-7 (PMC4339747; doi:10.1186/s12859-015-0466-7)
Supplement: Additional file 8 — Complete data. An RData file (Dataset.RData.zip) that contains three R data frames with the full performance statistics data (and additional information). Unzip the file and then open it with R. [file 12859_2015_466_MOESM8_ESM.zip]

Archive with 1 entries (1 files):
- Dataset.RData
