# Supplementary material for: Identifying restrictions in the order of accumulation of mutations during tumor progression: effects of passengers, evolutionary models, and sampling
Source: BMC Bioinformatics. 2015 Feb 12;16:41. doi: 10.1186/s12859-015-0466-7 (PMC4339747; doi:10.1186/s12859-015-0466-7)
Supplement: Additional file 9 — Code, scripts, model fits. A zip file (Code_scripts_model_fits.zip) that contains shell and R scripts to run simulations, analysis, and produce tables and figures, as well as the output of GLMM model fits (and the code to obtain them). [file 12859_2015_466_MOESM9_ESM.zip]

Archive with 386 entries (365 files):
- Code_scripts_model_fits/
- Code_scripts_model_fits/plots-true-graphs.R
- Code_scripts_model_fits/gpl.txt
- Code_scripts_model_fits/Create-median-data-sets.R
- Code_scripts_model_fits/overall-ranking.R
- Code_scripts_model_fits/MCMCglmm/
- Code_scripts_model_fits/MCMCglmm/run-formula.sh
- Code_scripts_model_fits/MCMCglmm/P/
- Code_scripts_model_fits/MCMCglmm/P/run-formula.sh
- Code_scripts_model_fits/MCMCglmm/P/PND-m0.Rout
- Code_scripts_model_fits/MCMCglmm/P/Diff-m0.Rout
- Code_scripts_model_fits/MCMCglmm/P/PFD-m0.Rout
- Code_scripts_model_fits/MCMCglmm/P/FPF-m0.Rout
- Code_scripts_model_fits/MCMCglmm/P/m0
- Code_scripts_model_fits/MCMCglmm/NP/
- Code_scripts_model_fits/MCMCglmm/NP/run-formula.sh
- Code_scripts_model_fits/MCMCglmm/NP/PND-m0.Rout
- Code_scripts_model_fits/MCMCglmm/NP/FPF-m2A.Rout
- Code_scripts_model_fits/MCMCglmm/NP/Diff-m0.Rout
- Code_scripts_model_fits/MCMCglmm/NP/PFD-m0.Rout
- Code_scripts_model_fits/MCMCglmm/NP/PND-m2A.Rout
- Code_scripts_model_fits/MCMCglmm/NP/FPF-m0.Rout
- Code_scripts_model_fits/MCMCglmm/NP/Diff-m2A.Rout
- Code_scripts_model_fits/MCMCglmm/NP/PFD-m2A.Rout
- Code_scripts_model_fits/MCMCglmm/NP/m0
- Code_scripts_model_fits/MCMCglmm/NP/m2A
- Code_scripts_model_fits/MCMCglmm/MCMC-runs-checks.R
- Code_scripts_model_fits/Within-data-set-ranking-mcb-latex-tables.R
- Code_scripts_model_fits/mcb-wilcox.R
- Code_scripts_model_fits/README
- Code_scripts_model_fits/overall-performance-plots.R
- Code_scripts_model_fits/*_READ_THE_README_FIRST_*
- Code_scripts_model_fits/Within-data-set-ranking-mcb.R
- Code_scripts_model_fits/FP-FN-selected-genes-filtering-and-NP-plots.R
- Code_scripts_model_fits/Miscell-minor-analysis-and-checks.R
- Code_scripts_model_fits/Other_data_and_Miscell/
- Code_scripts_model_fits/Other_data_and_Miscell/old-within-data-set-ranking.R
- Code_scripts_model_fits/Other_data_and_Miscell/Examples-inferred-trees-and-marginal-patterns.R
- Code_scripts_model_fits/Within-data-set-ranking.R
- Code_scripts_model_fits/INLA/
- Code_scripts_model_fits/INLA/run-formula.sh
- Code_scripts_model_fits/INLA/all.coeffs.NP.models.RData
- Code_scripts_model_fits/INLA/run-scripts.sh
- Code_scripts_model_fits/INLA/inla-fits-tables.R
- Code_scripts_model_fits/INLA/all.coeffs.reparam.RData
- Code_scripts_model_fits/INLA/run-all-reparams.R
- Code_scripts_model_fits/INLA/inla-fits-plots.R
- Code_scripts_model_fits/INLA/run-all-reparams.sh
- Code_scripts_model_fits/INLA/inla-diagnostics.R
- Code_scripts_model_fits/INLA/all.coeffs.P.models.RData
- Code_scripts_model_fits/INLA/run-formula-Fong.sh
- Code_scripts_model_fits/INLA/P/
- Code_scripts_model_fits/INLA/P/run-all-reparams-P-FPF.Rout
- Code_scripts_model_fits/INLA/P/PFD-m0-Fongprior.Rout
- Code_scripts_model_fits/INLA/P/m3A
- Code_scripts_model_fits/INLA/P/FPF.allreparam.P.RData
- Code_scripts_model_fits/INLA/P/run-formula.sh
- Code_scripts_model_fits/INLA/P/Diff-m0-Fongprior.Rout
- Code_scripts_model_fits/INLA/P/run-scripts.sh
- Code_scripts_model_fits/INLA/P/PFD-m0.R
- Code_scripts_model_fits/INLA/P/PND-m0.Rout
- Code_scripts_model_fits/INLA/P/Diff-m2A-Fongprior.R
- Code_scripts_model_fits/INLA/P/Diff-m2A-Fongprior.Rout
- Code_scripts_model_fits/INLA/P/FPF-m2A.Rout
- Code_scripts_model_fits/INLA/P/FPF-m3A.Rout
- Code_scripts_model_fits/INLA/P/PFD-m3A.Rout
- Code_scripts_model_fits/INLA/P/FPF-m0.R
- Code_scripts_model_fits/INLA/P/PFD-m2A-Fongprior.Rout
- Code_scripts_model_fits/INLA/P/FPF-m0-Fongprior.R
- Code_scripts_model_fits/INLA/P/PFD-m2A.R
- Code_scripts_model_fits/INLA/P/PND-m2A.R
- Code_scripts_model_fits/INLA/P/PFD.allreparam.P.RData
- Code_scripts_model_fits/INLA/P/Diff-m0.Rout
- Code_scripts_model_fits/INLA/P/run-all-reparams-P-PND.Rout
- Code_scripts_model_fits/INLA/P/PFD-m0-Fongprior.R
- Code_scripts_model_fits/INLA/P/Diff-m0-Fongprior.R
- Code_scripts_model_fits/INLA/P/PFD-m0.Rout
- Code_scripts_model_fits/INLA/P/PND-m2A.Rout
- Code_scripts_model_fits/INLA/P/PND-m0.R
- Code_scripts_model_fits/INLA/P/PND-m0-Fongprior.Rout
- Code_scripts_model_fits/INLA/P/FPF-m0.Rout
- Code_scripts_model_fits/INLA/P/Diff-m0.R
- Code_scripts_model_fits/INLA/P/Diff-m2A.Rout
- Code_scripts_model_fits/INLA/P/run-all-reparams.R
- Code_scripts_model_fits/INLA/P/FPF-m0-Fongprior.Rout
- Code_scripts_model_fits/INLA/P/PND-m2A-Fongprior.Rout
- Code_scripts_model_fits/INLA/P/Diff-m2A.R
- Code_scripts_model_fits/INLA/P/Nedges-m2A.R
- Code_scripts_model_fits/INLA/P/FPF-m2A.R
- Code_scripts_model_fits/INLA/P/FPF-m2A-Fongprior.R
- Code_scripts_model_fits/INLA/P/FPF-m3A.R
- Code_scripts_model_fits/INLA/P/run-all-reparams.sh
- Code_scripts_model_fits/INLA/P/Diff.allreparam.P.RData
- Code_scripts_model_fits/INLA/P/FPF-m2A-Fongprior.Rout
- Code_scripts_model_fits/INLA/P/PFD-m2A.Rout
- Code_scripts_model_fits/INLA/P/run-formula-Fong.sh
- Code_scripts_model_fits/INLA/P/PND-m3A.R
- Code_scripts_model_fits/INLA/P/PND.allreparam.P.RData
- Code_scripts_model_fits/INLA/P/run-all-reparams-P-Diff.Rout
- Code_scripts_model_fits/INLA/P/PFD-m3A.R
- Code_scripts_model_fits/INLA/P/m0
- Code_scripts_model_fits/INLA/P/Nedges-m2A.Rout
- Code_scripts_model_fits/INLA/P/PFD-m2A-Fongprior.R
- Code_scripts_model_fits/INLA/P/PND-m0-Fongprior.R
- Code_scripts_model_fits/INLA/P/Diff-m3A.R
- Code_scripts_model_fits/INLA/P/m2A
- Code_scripts_model_fits/INLA/P/PND-m2A-Fongprior.R
- Code_scripts_model_fits/INLA/P/compare-fong.sh
- Code_scripts_model_fits/INLA/P/run-all-reparams-P-PFD.Rout
- Code_scripts_model_fits/INLA/P/Diff-m3A.Rout
- Code_scripts_model_fits/INLA/P/PND-m3A.Rout
- Code_scripts_model_fits/INLA/NP/
- Code_scripts_model_fits/INLA/NP/PFD-m2E.R
- Code_scripts_model_fits/INLA/NP/PND-m2E.Rout
- Code_scripts_model_fits/INLA/NP/PFD-m0-Fongprior.Rout
- Code_scripts_model_fits/INLA/NP/m3A
- Code_scripts_model_fits/INLA/NP/PND-m2E.R
- Code_scripts_model_fits/INLA/NP/FPF.allreparam.NP.RData
- Code_scripts_model_fits/INLA/NP/run-all-reparams-NP-Diff.Rout
- Code_scripts_model_fits/INLA/NP/PFD-m2E.Rout
- Code_scripts_model_fits/INLA/NP/run-formula.sh
- Code_scripts_model_fits/INLA/NP/PFD-m4A.R
- Code_scripts_model_fits/INLA/NP/Diff-m0-Fongprior.Rout
- Code_scripts_model_fits/INLA/NP/run-scripts.sh
- Code_scripts_model_fits/INLA/NP/PND-m4A.Rout
- Code_scripts_model_fits/INLA/NP/PFD-m0.R
- Code_scripts_model_fits/INLA/NP/PND-m0.Rout
- Code_scripts_model_fits/INLA/NP/Diff-m2A-Fongprior.R
- Code_scripts_model_fits/INLA/NP/Diff-m2A-Fongprior.Rout
- Code_scripts_model_fits/INLA/NP/FPF-m2A.Rout
- Code_scripts_model_fits/INLA/NP/FPF-m3A.Rout
- Code_scripts_model_fits/INLA/NP/PFD-m3A.Rout
- Code_scripts_model_fits/INLA/NP/FPF-m0.R
- Code_scripts_model_fits/INLA/NP/PFD-m2A-Fongprior.Rout
- Code_scripts_model_fits/INLA/NP/FPF-m0-Fongprior.R
- Code_scripts_model_fits/INLA/NP/Diff-m2E.Rout
- Code_scripts_model_fits/INLA/NP/run-all-reparams-NP-FPF.Rout
- Code_scripts_model_fits/INLA/NP/PFD-m2A.R
- Code_scripts_model_fits/INLA/NP/FPF-m4A.Rout
- Code_scripts_model_fits/INLA/NP/PND-m2A.R
- Code_scripts_model_fits/INLA/NP/Diff-m4A.R
- Code_scripts_model_fits/INLA/NP/m4A
- Code_scripts_model_fits/INLA/NP/PFD.allreparam.NP.RData
- Code_scripts_model_fits/INLA/NP/run-all-reparams-NP-PFD.Rout
- Code_scripts_model_fits/INLA/NP/Diff-m0.Rout
- Code_scripts_model_fits/INLA/NP/PFD-m0-Fongprior.R
- Code_scripts_model_fits/INLA/NP/Diff-m0-Fongprior.R
- Code_scripts_model_fits/INLA/NP/PFD-m0.Rout
- Code_scripts_model_fits/INLA/NP/PND-m2A.Rout
- Code_scripts_model_fits/INLA/NP/PND-m0.R
- Code_scripts_model_fits/INLA/NP/PND-m0-Fongprior.Rout
- Code_scripts_model_fits/INLA/NP/FPF-m0.Rout
- Code_scripts_model_fits/INLA/NP/Diff-m0.R
- Code_scripts_model_fits/INLA/NP/Diff-m2A.Rout
- Code_scripts_model_fits/INLA/NP/run-all-reparams.R
- Code_scripts_model_fits/INLA/NP/FPF-m0-Fongprior.Rout
- Code_scripts_model_fits/INLA/NP/PND-m2A-Fongprior.Rout
- Code_scripts_model_fits/INLA/NP/Diff-m2A.R
- Code_scripts_model_fits/INLA/NP/Nedges-m2A.R
- Code_scripts_model_fits/INLA/NP/FPF-m2A.R
- Code_scripts_model_fits/INLA/NP/FPF-m4A.R
- Code_scripts_model_fits/INLA/NP/FPF-m2E.R
- Code_scripts_model_fits/INLA/NP/Diff-m2E.R
- Code_scripts_model_fits/INLA/NP/FPF-m2A-Fongprior.R
- Code_scripts_model_fits/INLA/NP/FPF-m3A.R
- Code_scripts_model_fits/INLA/NP/run-all-reparams-NP-PND.Rout
- Code_scripts_model_fits/INLA/NP/PFD-m4A.Rout
- Code_scripts_model_fits/INLA/NP/PND-m4A.R
- Code_scripts_model_fits/INLA/NP/Diff-m4A.Rout
- Code_scripts_model_fits/INLA/NP/run-all-reparams.sh
- Code_scripts_model_fits/INLA/NP/FPF-m2E.Rout
- Code_scripts_model_fits/INLA/NP/PND.allreparam.NP.RData
- Code_scripts_model_fits/INLA/NP/FPF-m2A-Fongprior.Rout
- Code_scripts_model_fits/INLA/NP/PFD-m2A.Rout
- Code_scripts_model_fits/INLA/NP/run-formula-Fong.sh
- Code_scripts_model_fits/INLA/NP/PFD-m3A.R
- Code_scripts_model_fits/INLA/NP/m0
- Code_scripts_model_fits/INLA/NP/Nedges-m2A.Rout
- Code_scripts_model_fits/INLA/NP/PFD-m2A-Fongprior.R
- Code_scripts_model_fits/INLA/NP/PND-m0-Fongprior.R
- Code_scripts_model_fits/INLA/NP/m2A
- Code_scripts_model_fits/INLA/NP/PND-m2A-Fongprior.R
- Code_scripts_model_fits/INLA/NP/compare-fong.sh
- Code_scripts_model_fits/INLA/NP/Diff-m3A.Rout
- Code_scripts_model_fits/INLA/NP/PND-m3A.Rout
- Code_scripts_model_fits/INLA/NP/Diff.allreparam.NP.RData
- Code_scripts_model_fits/INLA/compare-fong.sh
- Code_scripts_model_fits/BCBN-timings/
- Code_scripts_model_fits/BCBN-timings/timing-runs/
- Code_scripts_model_fits/BCBN-timings/timing-runs/out-1103-C.Rout
- Code_scripts_model_fits/BCBN-timings/timing-runs/out-702-D.mcf4.unif.Rout
- Code_scripts_model_fits/BCBN-timings/timing-runs/out-701-E.mcf4.unif.Rout
- Code_scripts_model_fits/BCBN-timings/timing-runs/out-1101-D.unif.Rout
- Code_scripts_model_fits/BCBN-timings/timing-runs/out-903-A.unif.Rout
- Code_scripts_model_fits/BCBN-timings/timing-runs/out-903-E.unif.Rout
- Code_scripts_model_fits/BCBN-timings/timing-runs/out-903-B.mcf4.Rout
- Code_scripts_model_fits/BCBN-timings/timing-runs/out-901-C.unif.Rout
- Code_scripts_model_fits/BCBN-timings/timing-runs/out-702-E.mcf4.Rout
- Code_scripts_model_fits/BCBN-timings/timing-runs/out-903-B.mcf4.unif.Rout
- Code_scripts_model_fits/BCBN-timings/timing-runs/out-701-D.mcf4.Rout
- Code_scripts_model_fits/BCBN-timings/timing-runs/out-903-D.mcf4.Rout
- Code_scripts_model_fits/BCBN-timings/timing-runs/out-1103-C.mcf4.Rout
- Code_scripts_model_fits/BCBN-timings/timing-runs/out-1101-B.unif.Rout
- Code_scripts_model_fits/BCBN-timings/timing-runs/out-701-D.Rout
- Code_scripts_model_fits/BCBN-timings/timing-runs/out-1101-D.Rout
- Code_scripts_model_fits/BCBN-timings/timing-runs/out-901-C.Rout
- Code_scripts_model_fits/BCBN-timings/timing-runs/out-903-C.Rout
- Code_scripts_model_fits/BCBN-timings/timing-runs/out-1101-B.mcf4.Rout
- Code_scripts_model_fits/BCBN-timings/timing-runs/out-1103-D.mcf4.unif.Rout
- Code_scripts_model_fits/BCBN-timings/timing-runs/out-903-C.unif.Rout
- Code_scripts_model_fits/BCBN-timings/timing-runs/out-1101-A.mcf4.unif.Rout
- Code_scripts_model_fits/BCBN-timings/timing-runs/t-7-1000
- Code_scripts_model_fits/BCBN-timings/timing-runs/out-701-E.mcf4.Rout
- Code_scripts_model_fits/BCBN-timings/timing-runs/out-903-B.unif.Rout
- Code_scripts_model_fits/BCBN-timings/timing-runs/out-1103-B.unif.Rout
- Code_scripts_model_fits/BCBN-timings/timing-runs/out-701-A.unif.Rout
- Code_scripts_model_fits/BCBN-timings/timing-runs/t-9-100
- Code_scripts_model_fits/BCBN-timings/timing-runs/out-701-C.mcf4.Rout
- Code_scripts_model_fits/BCBN-timings/timing-runs/out-903-D.Rout
- Code_scripts_model_fits/BCBN-timings/timing-runs/out-701-E.unif.Rout
- Code_scripts_model_fits/BCBN-timings/timing-runs/out-1103-C.mcf4.unif.Rout
- Code_scripts_model_fits/BCBN-timings/timing-runs/out-701-C.unif.Rout
- Code_scripts_model_fits/BCBN-timings/timing-runs/out-1101-A.Rout
- Code_scripts_model_fits/BCBN-timings/timing-runs/out-1103-E.mcf4.Rout
- Code_scripts_model_fits/BCBN-timings/timing-runs/out-701-B.Rout
- Code_scripts_model_fits/BCBN-timings/timing-runs/out-702-D.mcf4.Rout
- Code_scripts_model_fits/BCBN-timings/timing-runs/out-701-A.mcf4.Rout
- Code_scripts_model_fits/BCBN-timings/timing-runs/out-903-E.Rout
- Code_scripts_model_fits/BCBN-timings/timing-runs/out-901-D.mcf4.unif.Rout
- Code_scripts_model_fits/BCBN-timings/timing-runs/out-701-B.unif.Rout
- Code_scripts_model_fits/BCBN-timings/timing-runs/out-702-E.unif.Rout
- Code_scripts_model_fits/BCBN-timings/timing-runs/t-11-200
- Code_scripts_model_fits/BCBN-timings/timing-runs/out-901-D.Rout
- Code_scripts_model_fits/BCBN-timings/timing-runs/out-1103-B.mcf4.Rout
- Code_scripts_model_fits/BCBN-timings/timing-runs/out-701-B.mcf4.unif.Rout
- Code_scripts_model_fits/BCBN-timings/timing-runs/out-1101-C.mcf4.unif.Rout
- Code_scripts_model_fits/BCBN-timings/timing-runs/out-1103-E.unif.Rout
- Code_scripts_model_fits/BCBN-timings/timing-runs/out-1103-A.mcf4.unif.Rout
- Code_scripts_model_fits/BCBN-timings/timing-runs/out-1103-B.mcf4.unif.Rout
- Code_scripts_model_fits/BCBN-timings/timing-runs/out-701-B.mcf4.Rout
- Code_scripts_model_fits/BCBN-timings/timing-runs/out-901-A.mcf4.Rout
- Code_scripts_model_fits/BCBN-timings/timing-runs/out-903-E.mcf4.unif.Rout
- Code_scripts_model_fits/BCBN-timings/timing-runs/out-1101-C.unif.Rout
- Code_scripts_model_fits/BCBN-timings/timing-runs/out-903-D.mcf4.unif.Rout
- Code_scripts_model_fits/BCBN-timings/timing-runs/out-702-B.mcf4.Rout
- Code_scripts_model_fits/BCBN-timings/timing-runs/out-1103-C.unif.Rout
- Code_scripts_model_fits/BCBN-timings/timing-runs/extract-times.sh
- Code_scripts_model_fits/BCBN-timings/timing-runs/out-901-C.mcf4.unif.Rout
- Code_scripts_model_fits/BCBN-timings/timing-runs/out-702-B.unif.Rout
- Code_scripts_model_fits/BCBN-timings/timing-runs/out-1103-A.unif.Rout
- Code_scripts_model_fits/BCBN-timings/timing-runs/out-901-D.unif.Rout
- Code_scripts_model_fits/BCBN-timings/timing-runs/out-702-A.Rout
- Code_scripts_model_fits/BCBN-timings/timing-runs/out-701-E.Rout
- Code_scripts_model_fits/BCBN-timings/timing-runs/out-701-D.unif.Rout
- Code_scripts_model_fits/BCBN-timings/timing-runs/out-702-C.unif.Rout
- Code_scripts_model_fits/BCBN-timings/timing-runs/out-903-D.unif.Rout
- Code_scripts_model_fits/BCBN-timings/timing-runs/out-1103-E.Rout
- Code_scripts_model_fits/BCBN-timings/timing-runs/out-1101-E.unif.Rout
- Code_scripts_model_fits/BCBN-timings/timing-runs/t-11-100
- Code_scripts_model_fits/BCBN-timings/timing-runs/out-901-E.unif.Rout
- Code_scripts_model_fits/BCBN-timings/timing-runs/out-1101-E.mcf4.unif.Rout
- Code_scripts_model_fits/BCBN-timings/timing-runs/out-901-B.unif.Rout
- Code_scripts_model_fits/BCBN-timings/timing-runs/out-903-A.mcf4.Rout
- Code_scripts_model_fits/BCBN-timings/timing-runs/out-1101-C.mcf4.Rout
- Code_scripts_model_fits/BCBN-timings/timing-runs/t-9-1000
- Code_scripts_model_fits/BCBN-timings/timing-runs/out-1101-D.mcf4.unif.Rout
- Code_scripts_model_fits/BCBN-timings/timing-runs/out-901-C.mcf4.Rout
- Code_scripts_model_fits/BCBN-timings/timing-runs/out-903-E.mcf4.Rout
- Code_scripts_model_fits/BCBN-timings/timing-runs/out-702-D.Rout
- Code_scripts_model_fits/BCBN-timings/timing-runs/out-701-C.mcf4.unif.Rout
- Code_scripts_model_fits/BCBN-timings/timing-runs/out-702-A.mcf4.unif.Rout
- Code_scripts_model_fits/BCBN-timings/timing-runs/out-1103-D.mcf4.Rout
- Code_scripts_model_fits/BCBN-timings/timing-runs/out-903-B.Rout
- Code_scripts_model_fits/BCBN-timings/timing-runs/out-1101-B.Rout
- Code_scripts_model_fits/BCBN-timings/timing-runs/out-702-D.unif.Rout
- Code_scripts_model_fits/BCBN-timings/timing-runs/out-701-A.Rout
- Code_scripts_model_fits/BCBN-timings/timing-runs/out-901-A.Rout
- Code_scripts_model_fits/BCBN-timings/timing-runs/out-701-A.mcf4.unif.Rout
- Code_scripts_model_fits/BCBN-timings/timing-runs/out-901-B.Rout
- Code_scripts_model_fits/BCBN-timings/timing-runs/out-901-E.Rout
- Code_scripts_model_fits/BCBN-timings/timing-runs/t-7-100
- Code_scripts_model_fits/BCBN-timings/timing-runs/out-1101-C.Rout
- Code_scripts_model_fits/BCBN-timings/timing-runs/out-701-D.mcf4.unif.Rout
- Code_scripts_model_fits/BCBN-timings/timing-runs/out-903-A.Rout
- Code_scripts_model_fits/BCBN-timings/timing-runs/out-1103-A.mcf4.Rout
- Code_scripts_model_fits/BCBN-timings/timing-runs/out-901-E.mcf4.Rout
- Code_scripts_model_fits/BCBN-timings/timing-runs/out-1101-E.Rout
- Code_scripts_model_fits/BCBN-timings/timing-runs/t-7-200
- Code_scripts_model_fits/BCBN-timings/timing-runs/t-11-1000
- Code_scripts_model_fits/BCBN-timings/timing-runs/out-1101-D.mcf4.Rout
- Code_scripts_model_fits/BCBN-timings/timing-runs/out-1103-B.Rout
- Code_scripts_model_fits/BCBN-timings/timing-runs/out-702-C.mcf4.unif.Rout
- Code_scripts_model_fits/BCBN-timings/timing-runs/out-1101-A.mcf4.Rout
- Code_scripts_model_fits/BCBN-timings/timing-runs/out-702-A.mcf4.Rout
- Code_scripts_model_fits/BCBN-timings/timing-runs/out-1103-D.unif.Rout
- Code_scripts_model_fits/BCBN-timings/timing-runs/out-1103-D.Rout
- Code_scripts_model_fits/BCBN-timings/timing-runs/out-901-E.mcf4.unif.Rout
- Code_scripts_model_fits/BCBN-timings/timing-runs/out-1101-B.mcf4.unif.Rout
- Code_scripts_model_fits/BCBN-timings/timing-runs/out-903-A.mcf4.unif.Rout
- Code_scripts_model_fits/BCBN-timings/timing-runs/out-1103-E.mcf4.unif.Rout
[truncated: 86 more entries]
