# Supplementary material for: Identifying restrictions in the order of accumulation of mutations during tumor progression: effects of passengers, evolutionary models, and sampling
Source: BMC Bioinformatics. 2015 Feb 12;16:41. doi: 10.1186/s12859-015-0466-7 (PMC4339747; doi:10.1186/s12859-015-0466-7)
Supplement: Additional file 9 — Code, scripts, model fits. A zip file (Code_scripts_model_fits.zip) that contains shell and R scripts to run simulations, analysis, and produce tables and figures, as well as the output of GLMM model fits (and the code to obtain them). [file 12859_2015_466_MOESM9_ESM.zip › Code_scripts_model_fits/plots-true-graphs.R]

library(OncoSimulT)
data(example_trees)

gattr <- list(graph = list(),
              node = list(fontsize = "9"),
              edge = list())
pdf(file = "../Paper-v1/Suppl-mat/trees.pdf", width = 13, height = 21)
par(mfrow = c(3, 2))
par(cex.main = 3)
par(mar = c(1, 1, 3, 1))
plot.poset(p1101, box = TRUE, addroot = TRUE,  main = "11-A) 11 genes, Conjunction", attrs = gattr)
plot.poset(p1103, box = TRUE, addroot = TRUE,  main = "11-B) 11 genes,  No Conjunction", attrs = gattr)
plot.poset(p901, box = TRUE, addroot = TRUE,  main = "\n\n9-A), 9 genes, Conjunction\n", attrs = gattr)
plot.poset(p903, box = TRUE, addroot = TRUE,  main = "\n\n9-B), 9 genes, No Conjunction\n", attrs = gattr)
plot.poset(p701, box = TRUE, addroot = TRUE,  main = "\n\n7-A), 7 genes, Conjunction\n", attrs = gattr)
plot.poset(p702, box = TRUE, addroot = TRUE,  main = "\n\n7-B), 7 genes, No Conjunction\n", attrs = gattr)
dev.off()
