# Supplementary material for: Identifying restrictions in the order of accumulation of mutations during tumor progression: effects of passengers, evolutionary models, and sampling
Source: BMC Bioinformatics. 2015 Feb 12;16:41. doi: 10.1186/s12859-015-0466-7 (PMC4339747; doi:10.1186/s12859-015-0466-7)
Supplement: Additional file 9 — Code, scripts, model fits. A zip file (Code_scripts_model_fits.zip) that contains shell and R scripts to run simulations, analysis, and produce tables and figures, as well as the output of GLMM model fits (and the code to obtain them). [file 12859_2015_466_MOESM9_ESM.zip › Code_scripts_model_fits/Create-median-data-sets.R]

rm(list = ls())
gc()
load("All.stats.RData")
library(data.table)


df.all.dt <- data.table(All.stats)
## we do not do na.rm always to catch possible errors

all.median.dt <- df.all.dt[ ,
                        list(
                            Conjunction    = unique(Conjunction)
                            , TrueGenes      = unique(TrueGenes)
                            , PFD            = median(PFD)
                            , PND            = median(PND)
                            , FPF            = median(FPF)
                            , Diff          = median(Diff)
                            , sumFailed      = sum(Failed)
                            , FP             = median(FP)
                            , FN             = median(FN)
                            , TP             = median(TP)
                            , TN             = median(TN)
                            , Inferred.edges = median(Inferred.edges)
                            , True.edges  = median(True.edges)
                            , total.possible.edges = median(total.possible.edges)
                            , Nontrue.edges = median(Nontrue.edges)
                            ),
                           by = c("Tree", "Model", "sh",
                               "S.Size", "S.Type", "S.Time",
                               "Method", "Filter")
                           ]

all.median <- as.data.frame(all.median.dt)
## save(file = "all.median.RData", all.median)

NP.median <- all.median[all.median$Filter == "NP", ]
P.median <- all.median[all.median$Filter != "NP", ]
P.median$Filter <- factor(P.median$Filter)
NP.median$Filter <- factor(NP.median$Filter)
save(file = "NP.median.RData", NP.median)
save(file = "P.median.RData", P.median)


## an additional paranoid check
## library(lme4)
## with(NP.all, isNested(dataSetID, interaction(Tree, Model, sh, S.Time, S.Type, S.Size))) 
## with(P.all, isNested(dataSetID, interaction(Tree, Model, sh, S.Time, S.Type, S.Size))) 
