# Supplementary material for: Identifying restrictions in the order of accumulation of mutations during tumor progression: effects of passengers, evolutionary models, and sampling
Source: BMC Bioinformatics. 2015 Feb 12;16:41. doi: 10.1186/s12859-015-0466-7 (PMC4339747; doi:10.1186/s12859-015-0466-7)
Supplement: Additional file 9 — Code, scripts, model fits. A zip file (Code_scripts_model_fits.zip) that contains shell and R scripts to run simulations, analysis, and produce tables and figures, as well as the output of GLMM model fits (and the code to obtain them). [file 12859_2015_466_MOESM9_ESM.zip › Code_scripts_model_fits/overall-ranking.R]

## Copyright 2013, 2014, Ramon Diaz-Uriarte

## This program is free software: you can redistribute it and/or modify
## it under the terms of the GNU General Public License as published by
## the Free Software Foundation, either version 3 of the License, or (at
## your option) any later version.

## This program is distributed in the hope that it will be useful,
## but WITHOUT ANY WARRANTY; without even the implied warranty of
## MERCHANTABILITY or FITNESS FOR A PARTICULAR PURPOSE.  See the
## GNU General Public License for more details.

## You should have received a copy of the GNU General Public License
## along with this program.  If not, see <http://www.gnu.org/licenses/>.


rm(list = ls())
require(Hmisc)


## set to FALSE if you only want to redo tables chaning labels, caption,
## etc.
recompute.ranks <- FALSE

if(recompute.ranks) {
    require(parallel)
    require(data.table)
    load("NP.median.RData") ## created in Create-NP-P-....
    load("P.median.RData")

### Rankings by SSize and Conjunction, and overall
    fs <- function(x) {
        ## to scale comparisons
        minx <- min(x, na.rm = TRUE)
        maxx <- max(x, na.rm = TRUE)
        rx <- maxx - minx
        return( (x - minx)/rx  )
    }

    fr <- function(x) {
        vv <- apply(x[, c("Diff", "PFD", "PND", "FPF")], 2,
                    rank)
        vv.scaled <- apply(vv, 2, fs) ## scale the ranks, as in Narendra et al., 2011
        colnames(vv.scaled) <- paste0("Rank.", colnames(vv))
        rv <- cbind(x[, 1:8], vv.scaled)
        rownames(rv) <- apply(x[, c("Filter", "Method", "S.Time", "S.Type")], 1,
                              function(x) paste(x, collapse = "."))
        rv$filter.method.stime.stype <- rownames(rv)
        return(rv)
    }

    overall.ranks <- function(x, ssize = NA, conj = NA,
                              useMeanRanks = TRUE,
                              useMeanData = FALSE) {
        name <- paste(x,
                      if(!is.na(ssize)) {ssize} else {""},
                      if(!is.na(conj)) {conj} else {""},
                      sep = ".")
        
        if(x == "NP") {
            if(useMeanData) {
                d <- NP.mean
            } else {
                d <- NP.median
            }
            d$Filter <- "NP"
        } else {
            if(useMeanData){
                d <- P.mean
            } else {
                d <- P.median
            }
        }
        if(!is.na(ssize)) {
            ssize <- as.integer(ssize)
            if(! (ssize %in% c(1000, 200, 100))  )
                stop("ssize value not in allowed range")
            d <- d[d$S.Size == ssize, ]
            if(nrow(d) < 1)
                stop("d has 0 rows")
        }
        if(!is.na(conj)) {
            d <- d[d$Conjunction == conj, ]
        }
        tsp <- with(d,
                    split(d[, c("S.Size", "sh", "Tree", "Model",
                                "Filter", "Method",
                                "S.Type", "S.Time",
                                "Diff",
                                "PFD", "PND", "FPF")],
                          list(S.Size, sh, Tree, Model) 
                          , drop = TRUE))
        ranks.scaled <- as.data.frame(rbindlist(mclapply(tsp, fr, mc.cores = 4)))
        
        ll <- with(ranks.scaled,
                   list(factor(filter.method.stime.stype),
                        factor(Filter),
                        factor(Method),
                        factor(S.Time),
                        factor(S.Type)))
        

        if(useMeanRanks) {
            ranks.averaged <- aggregate(data.matrix(ranks.scaled[, c("Rank.Diff",
                                                                     "Rank.PFD",
                                                                     "Rank.PND",
                                                                     "Rank.FPF")]),
                                        by = ll,
                                        mean,
                                        na.rm = TRUE)
            ## using mean or median here should make little difference.
        } else {
            ranks.averaged <- aggregate(data.matrix(ranks.scaled[, c("Rank.Diff",
                                                                     "Rank.PFD",
                                                                     "Rank.PND",
                                                                     "Rank.FPF")]),
                                        by = ll,
                                        median,
                                        na.rm = TRUE)
            ## using mean or median here should make little difference.
        }
        
        row.names(ranks.averaged) <- ranks.averaged[, 1]
        ranks.averaged <- ranks.averaged[, -1]
        the.ranks <- apply(ranks.averaged[, c("Rank.Diff",
                                              "Rank.PFD",
                                              "Rank.PND",
                                              "Rank.FPF"
                                              )], 2, rank)
        ranked.averaged.ranks <- cbind(ranks.averaged[, 1:4], the.ranks)
        ranked.averaged.ranks <-
            ranked.averaged.ranks[ do.call(order,
                                           as.data.frame(ranked.averaged.ranks[, c(5, 6, 7)])), ]
        
        return(list(ranks.averaged = ranks.averaged,
                    ranked.averaged.ranks = ranked.averaged.ranks,
                    ranks.scaled = ranks.scaled,
                    name = name, scenario = x,
                    ssize = if(!is.na(ssize)) {ssize} else{NULL},
                    conjunction = if(!is.na(conj)) {conj} else{NULL}))
    }

    l1 <- list()
    l1[[1]] <- c("NP", NA, NA)
    l1[[2]] <- c("P", NA, NA)
    l1[[3]] <- c("NP", NA, "Yes")
    l1[[4]] <- c("NP", NA, "No")
    l1[[5]] <- c("P", NA, "Yes")
    l1[[6]] <- c("P", NA, "No")

    for(i in c("NP", "P")) {
        for(j in c("1000", "200", "100")) {
            for(k in c("Yes", "No"))
                l1 <- c(l1, list(c(i, j, k)))
        }
    }
    names(l1) <- lapply(l1, function(x) paste(x, collapse = "."))
    names(l1)[c(1, 2)] <- c("NP", "P")
    names(l1)[c(3, 4)] <- c("NP.Yes", "NP.No")
    names(l1)[c(5, 6)] <- c("P.Yes", "P.No")


    ## Before taking the mean/median or ranks, these have already been
    ## scaled. No issues of outliers, assymetry, etc.
    overall.ranked.mean <- lapply(l1, function(x) overall.ranks(x[1], x[2], x[3],
                                                                useMeanRanks = TRUE))


    save(file = "overall.ranked.mean.RData", overall.ranked.mean)
} else {
    load("overall.ranked.mean.RData")
}


nice.labels.2 <- function(x) {
    st <- x$Group.5
    levels(st) <- c("singleC", "wholeT\\_0.01", "wholeT\\_0.5")
    print(table(st, x$Group.5))
    x$Group.5 <- st
    if(all(x$Group.2 == "NP"))
        apply(x[, c(2:4)], 1, function(z) paste(z, collapse = ", "))
    else
        apply(x[, c(1:4)], 1, function(z) paste(z, collapse = ", "))
}


latex.table.ranks <- function(x, dir, nbold = NULL, only.bold = FALSE) {
    ## x: the
    ## "ranked.averaged.ranks"
    y <- x$ranked.averaged.ranks
    if(is.null(nbold)) {
        if(x$scenario == "NP") {
            nbold <- 5
        } else {
            nbold <- 10
        }
    }


    if(only.bold) {
        keep.rows <- which(
            apply(y[, c("Rank.Diff",
                        "Rank.PFD",
                        "Rank.PND",
                        "Rank.FPF")], 1, function(x) any( x <= nbold)))
        y <- y[keep.rows, ]
    }
        
    if(x$scenario == "NP") {
        fsize <- "small"
    } else { ## with P,make font larger if onlybold as we have room
        if(only.bold)
            fsize <- "small"
        else
            fsize <- "small"
    }
    ranks.characters <-
        as.data.frame(lapply(y[,
                               c("Rank.Diff", "Rank.PFD", "Rank.PND", "Rank.FPF")],
                             function(x) {
                                 sapply(x, function(z)
                                        if(z <= nbold) {
                                            return(paste0("\\textbf{", z, "}"))
                                        } else {
                                            return(as.character(z))
                                        })}
                             ), stringsAsFactors = FALSE)
    rownames(ranks.characters) <- nice.labels.2(y)
    colnames(ranks.characters) <- c("Diff",
                                    "PFD", "PND", "FPF")
    
    name <- paste0("rank-methods-", x$scenario,
                   if(!is.null(x$ssize))  {paste0("-N-",x$ssize)},
                   if(!is.null(x$conjunction)) {paste0("-Conj-",x$conjunction)})

    if(only.bold) name <- paste0(name, "-summary")

    caption1 <- ifelse(x$scenario == "NP",
                       "Overall ranking of all 36 combinations of method and sampling when Drivers are Known with respect to each performance metric.",
                       "Overall ranking of all 144 combinations of method, filtering, and sampling when Drivers are Unknown with respect to each performance metric."
                       )

    caption2 <- if(!is.null(x$ssize)) {paste0(" S.Size = ", x$ssize, ".")}
    caption3 <- if(!is.null(x$conjunction)) {
        ifelse(x$conjunction == "Yes",
               ' Only graphs with Conjunction.',
               ' Only graphs without Conjunction.')
    }
    ## caption4 <- ' "Diff" is the difference in entries of adjacency matrices; see Methods for details.'
    caption4 <- ""
    caption5 <- paste0(" Methods have been ordered by their performance in the first metric. Best ",
                       nbold, " methods are shown in bold.")
    caption <- paste0(caption1, caption2, caption3, caption4, caption5)
    if(only.bold)
        caption <- paste0(caption,
                          " Only methods that are within the best ", nbold,
                          " in at least one metric are shown ",
                          " (full table available from the Supplementary Material).")
    fname <- paste0(dir, name, ".tex")
    
    tmp <- latex.default(ranks.characters
                         , size = fsize ## "scriptsize" ## "small"
                         , rowlabel = "Method and sampling"
                         , file = fname
                         , label = name
                         , caption = caption
                         ## , caption.loc = "bottom"
                         , where = "!bthp"
                         , longtable = TRUE
                         , lines.page = 50
                         )
}


latex.combined.table <- function(x1, x2,
                                 dir, nbold = NULL, only.bold = TRUE) {

    ## have ranks of conjunction and no conjunction, side by side.

    if(x1$conjunction == x2$conjunction)
        stop("Conjunction status must differ")
    if(any(c(is.null(x1$conjunction), is.null(x2$conjunction))))
        stop("Both object need conjunction status")

    ## x: the
    ## "ranked.averaged.ranks"
    y1 <- x1$ranked.averaged.ranks
    y2 <- x2$ranked.averaged.ranks

    ## resort, to a neutral common sort
    y1 <- y1[order(rownames(y1)),  ]
    y2 <- y2[order(rownames(y2)),  ]

    stopifnot(identical(rownames(y1), rownames(y2)))
    stopifnot(identical(colnames(y1), colnames(y2)))

    y <- cbind(y1, y2[,c("Rank.Diff",
                         "Rank.PFD",
                         "Rank.PND",
                         "Rank.FPF")])
    colnames(y)[ ((ncol(y) - 4 + 1):ncol(y))] <- paste0(c("Rank.Diff",
                                                          "Rank.PFD",
                                                          "Rank.PND",
                                                          "Rank.FPF"), "_2")

    
    if(is.null(nbold)) {
        if(x1$scenario == "NP") {
            nbold <- 5
        } else {
            nbold <- 10
        }
    }

    if(only.bold) {
        keep.rows <- which(
            apply(y[, c("Rank.Diff",
                        "Rank.PFD",
                        "Rank.PND",
                        "Rank.FPF",
                        "Rank.Diff_2",
                        "Rank.PFD_2",
                        "Rank.PND_2",
                        "Rank.FPF_2")], 1, function(x) any( x <= nbold)))
        y <- y[keep.rows, ]
    }

    ## resort now
    y <- y[order(y[, "Rank.Diff"]), ]

    if(x1$scenario == "NP") {
        fsize <- "small"
    } else { ## with P,make font larger if onlybold as we have room
        if(only.bold)
            fsize <- "small"
        else
            fsize <- "scriptsize"
    }
    ranks.characters <-
        as.data.frame(lapply(y[,
                               c("Rank.Diff", "Rank.PFD",
                                 "Rank.PND", "Rank.FPF",
                                 "Rank.Diff_2", "Rank.PFD_2",
                                 "Rank.PND_2", "Rank.FPF_2")],
                             function(x) {
                                 sapply(x, function(z)
                                        if(z <= nbold) {
                                            return(paste0("\\textbf{", z, "}"))
                                        } else {
                                            return(as.character(z))
                                        })}
                             ), stringsAsFactors = FALSE)
    rownames(ranks.characters) <- nice.labels.2(y)
    colnames(ranks.characters) <- rep(c("Diff",
                                        "PFD", "PND", "FPF"), 2)
    
    name <- paste0("rank-methods-", x1$scenario,
                   if(!is.null(x1$ssize)) {paste0("-N-",x1$ssize)},
                   "-Combined")
##                   if(!is.null(x1$conjunction)) {paste0("-Conj-",x1$conjunction)})
    if(only.bold)
        name <- paste0(name, "-summary")
    caption1 <- ifelse(x1$scenario == "NP",
                       "Overall ranking of all 36 combinations of method and sampling when Drivers are Known with respect to each performance metric.",
                       "Overall ranking of all 144 combinations of method, filtering, and sampling when Drivers are Unknown with respect to each performance metric."
                       )
    caption2 <- if(!is.null(x1$ssize)) {paste0(" S.Size = ", x1$ssize, ".")}
    caption3 <- NULL
    ## caption3 <- if(!is.null(x1$conjunction)) {
    ##     ifelse(x1$conjunction == "Yes",
    ##            ' Only graphs with Conjunction.',
    ##            ' Only graphs without Conjunction.')
    ## }
    ## caption4 <- ' "Diff" is the difference in entries of adjacency matrices; see Methods for details.'
    caption4 <- ""
    caption5 <- paste0(" Methods have been ordered by their performance in the first metric. Best ",
                       nbold, " methods are shown in bold.")
    caption <- paste0(caption1, caption2, caption3, caption4, caption5)
    if(only.bold)
        caption <- paste0(caption,
                          " Only methods that are within the best ", nbold,
                          " in at least one metric are shown ",
                          " (full table as well as tables ",
                          " split by S.Size are available from the Supplementary Material)."
                          )
    fname <- paste0(dir, name, ".tex")

    if(x1$conjunction == "Yes")
        cgroup <- c("Conjunction", "No conjunction")
    else
        cgroup <- c("No conjunction", "Conjunction")
    tmp <- latex.default(ranks.characters
                         , size = fsize ## "scriptsize" ## "small"
                         , rowlabel = "Method and sampling"
                         , cgroup = cgroup
                         , n.cgroup = c(4, 4)
                         , file = fname
                         , label = name
                         , caption = caption
                         , caption.loc = "bottom"
                         )
}

### These first go in the paper itself
latex.combined.table(overall.ranked.mean[[3]],
                     overall.ranked.mean[[4]],
                     "../Paper-v1/")

latex.combined.table(overall.ranked.mean[[5]],
                     overall.ranked.mean[[6]],
                     "../Paper-v1/")


## The rest are suppl mat
latex.table.ranks(overall.ranked.mean[[1]], "../Paper-v1/") ## NP
latex.table.ranks(overall.ranked.mean[[2]], "../Paper-v1/") ## P. Need manual work to fit in page.

#### No longer used, as full are shown in suppl mat
## latex.table.ranks(overall.ranked.mean[[3]], "../Paper-v1/", only.bold = TRUE)
## latex.table.ranks(overall.ranked.mean[[4]], "../Paper-v1/", only.bold = TRUE)
## latex.table.ranks(overall.ranked.mean[[5]], "../Paper-v1/", only.bold = TRUE)
## latex.table.ranks(overall.ranked.mean[[6]], "../Paper-v1/", only.bold = TRUE)

latex.table.ranks(overall.ranked.mean[[3]], "../Paper-v1/Suppl-mat/")
latex.table.ranks(overall.ranked.mean[[4]], "../Paper-v1/Suppl-mat/")
latex.table.ranks(overall.ranked.mean[[5]], "../Paper-v1/Suppl-mat/")
latex.table.ranks(overall.ranked.mean[[6]], "../Paper-v1/Suppl-mat/")

for(i in 7:18) {
    latex.table.ranks(overall.ranked.mean[[i]], "../Paper-v1/Suppl-mat/")
}
