# Supplementary material for: Identifying restrictions in the order of accumulation of mutations during tumor progression: effects of passengers, evolutionary models, and sampling
Source: BMC Bioinformatics. 2015 Feb 12;16:41. doi: 10.1186/s12859-015-0466-7 (PMC4339747; doi:10.1186/s12859-015-0466-7)
Supplement: Additional file 9 — Code, scripts, model fits. A zip file (Code_scripts_model_fits.zip) that contains shell and R scripts to run simulations, analysis, and produce tables and figures, as well as the output of GLMM model fits (and the code to obtain them). [file 12859_2015_466_MOESM9_ESM.zip › Code_scripts_model_fits/MCMCglmm/run-formula.sh]

#!/bin/bash


# Copyright 2013, 2014, Ramon Diaz-Uriarte

# This program is free software: you can redistribute it and/or modify
# it under the terms of the GNU General Public License as published by
# the Free Software Foundation, either version 3 of the License, or (at
# your option) any later version.

# This program is distributed in the hope that it will be useful,
# but WITHOUT ANY WARRANTY; without even the implied warranty of
# MERCHANTABILITY or FITNESS FOR A PARTICULAR PURPOSE.  See the
# GNU General Public License for more details.

# You should have received a copy of the GNU General Public License
# along with this program.  If not, see <http://www.gnu.org/licenses/>.


DATA=$2.stats
MODEL=$(<$1)
MODELNAME=$1


random=',\n
                 random = ~dataSetID\n'
data='      , data = DATA,\n'

init='
Sys.getpid()\n
system("hostname")\n
options(width = 220)\n
library(car); packageVersion("car")\n
library(MCMCglmm); packageVersion("MCMCglmm")\n
library(parallel)\n
library(data.table)\n
sessionInfo()\n
options(decorate.contrasts = c("(",")"))\n 
options(decorate.contr.Sum = "")\n
## options(decorate.contrasts = c(".",""))\n
options(contrasts = c("contr.Sum", "contr.poly"))\n
load("DATA.RData"); dim(DATA)\n
## recode levels for easier reading\n
tmpm <- DATA$S.Size\n
DATA$S.Size <- factor(DATA$S.Size, levels = c("100", "1000", "200"))\n
table(DATA$S.Size, tmpm)\n
rm(tmpm)\n
tmpm <- DATA$Model\n
DATA$Model <- factor(DATA$Model, levels = c("Bozic", "McF_4", "McF_6", "exp"))\n
table(DATA$Model, tmpm)\n
\n
prior <-  list(R = list(V = 1, nu = 0.002),\n
               G = list(G1 = list(V = 1, nu = 0.002)))\n

burn <- 100000\n
th   <- 150\n
desired.samples <- 1000\n
## (nit  <- (desired.samples \* th) + burn)\n
## with the script, the asterisk is expanded to all files\n
(nit  <- (prod(desired.samples, th) + burn))\n
\n
'
init=$(echo $init | sed -e "s/DATA/${DATA}/g")

sumfit='
getMultpleFixed <- function(x) {\n
    ## x is a list, from a call to mclappy\n
    ## remember random effects also here if pr = TRUE\n
    as.mcmc.list(lapply(x, function(z) z$Sol))\n
    
}\n
\n
getMultpleVCV <- function(x) {\n
    ## x is a list, from a call to mclappy\n
    lapply(x, function(z) z$VCV)\n
}\n
\n
combine.chains <- function(x, prob = 0.95, pMCMC = TRUE) {\n
    solbig <- as.data.frame(rbindlist(lapply(x,\n
                                             function(z) as.data.frame(z$Sol))))\n
    mm <- colMeans(solbig)\n
    mmm <- cbind(Mean = mm, coda::HPDinterval(as.mcmc(solbig), prob = prob))\n
    ## taken directly from summary.MCMCglmm\n
    if(pMCMC) {\n
        sb <- as.mcmc(solbig)\n
        pp <-  pmax(0.5/dim(sb)[1],\n
                      pmin(colSums(sb > 0)/dim(sb)[1],\n
                           1 - colSums(sb > 0)/dim(sb)[1]))\n
        pp <- (pp + pp) \n
    }\n
    ## from the names of MCMClmm\n
    colnames(mmm) <- c("post.mean", "l-95% HPD", "u-95% HPD")\n
    if(pMCMC) {\n
        mmm <- cbind(mmm, pp)\n
        colnames(mmm)[4] <- "pMCMC"\n
    }\n
    return(mmm)\n
}\n
\n
try(gelman.diag(getMultpleFixed(fit), multivariate = FALSE))\n
try(gelman.diag(getMultpleVCV(fit), multivariate = FALSE))\n
\n
try(gelman.diag(getMultpleFixed(fit)))\n
try(gelman.diag(getMultpleVCV(fit)))\n
\n
try(lapply(fit, function(x) x$DIC))\n
try(lapply(fit, function(x) summary(x)))\n
\n
try(combine.chains(fit))\n
'

controlstart='
print(\n
unix.time(fit <- mclapply(1:3,\n
                     function(x)\n
'
controlend='
                                   burnin = burn,\n
                                   thin = th,\n
                                   nitt = nit,\n
                                   ## quasi = FALSE gives overdispersed starting values\n
                                   start = list(QUASI=FALSE),\n 
                                   pr = FALSE, pl = FALSE),\n
                          mc.cores = 3\n
                               )\n
          ))\n
'
savetemplate=' 
gc()\n
VARMODEL <- fit\n
save(file = "VARMODEL.RData", VARMODEL)\n
'
spaces='\n\n\n'

createRun(){
    VARMODEL=$VAR.$MODELNAME
    fit=$controlstart$fitdiff$MODEL$random$family$data$controlend
    fit=$(echo $fit | sed -e "s/VAR/${VAR}/g")
    fit=$(echo $fit | sed -e "s/DATA/${DATA}/g")
    save=$(echo $savetemplate | sed -e "s/VARMODEL/${VARMODEL}/g")
    echo -e $init $spaces $pfdclean $spaces $fit $spaces $sumfit $spaces $save > $VAR-$MODELNAME.R
    nohup R-3.0.3 --vanilla < $VAR-$MODELNAME.R > $VAR-$MODELNAME.Rout 2>&1 &
}


pfdclean=''
## Go over the different variables
VAR='Diff'
family=', family = "poisson"\n'
fitdiff='MCMCglmm(Diff ~ '
ntrials='' ## empty in poisson
createRun


## constant from here
family=', family = "multinomial2"\n'

## with NP Nontrue.tc.edges is OK, since TP = TPi, so Nontrue.tc.edges = (FP + TNi)
VAR='FPF'
fitdiff='
MCMCglmm(cbind(FP, TN) ~ '
createRun


VAR='PND'
fitdiff='MCMCglmm(cbind(FN, TP) ~ '
createRun


VAR='PFD'
pfdclean='
with(DATA, table(TP, FP))[1:3, 1:3]\n
to.omit <- which( (DATA$TP + DATA$FP) == 0 )\n
DATA <- DATA[-to.omit, ]\n
with(DATA, table(TP, FP))[1:3, 1:3]\n
gc()\n
'
pfdclean=$(echo $pfdclean | sed -e "s/DATA/${DATA}/g")
fitdiff='MCMCglmm(cbind(FP, TP) ~ '
createRun


## to change prior to that in Fong et al, use
## random=' + f(dataSetID, model = "iid", hyper = list(prec = list(param = c(0.5, 0.0164))))\n'

## to get fitted values add
## control.predictor = list(compute = TRUE)
## and get the mean from "summary.fitted.values"
# fit=$fitdiff$MODEL$random$family$data$ntrials$control
