# Supplementary material for: Identifying restrictions in the order of accumulation of mutations during tumor progression: effects of passengers, evolutionary models, and sampling
Source: BMC Bioinformatics. 2015 Feb 12;16:41. doi: 10.1186/s12859-015-0466-7 (PMC4339747; doi:10.1186/s12859-015-0466-7)
Supplement: Additional file 9 — Code, scripts, model fits. A zip file (Code_scripts_model_fits.zip) that contains shell and R scripts to run simulations, analysis, and produce tables and figures, as well as the output of GLMM model fits (and the code to obtain them). [file 12859_2015_466_MOESM9_ESM.zip › Code_scripts_model_fits/MCMCglmm/P/PND-m0.Rout]

R version 3.0.3 Patched (2014-03-06 r65254) -- "Warm Puppy"
Copyright (C) 2014 The R Foundation for Statistical Computing
Platform: x86_64-pc-linux-gnu (64-bit)

R is free software and comes with ABSOLUTELY NO WARRANTY.
You are welcome to redistribute it under certain conditions.
Type 'license()' or 'licence()' for distribution details.

  Natural language support but running in an English locale

R is a collaborative project with many contributors.
Type 'contributors()' for more information and
'citation()' on how to cite R or R packages in publications.

Type 'demo()' for some demos, 'help()' for on-line help, or
'help.start()' for an HTML browser interface to help.
Type 'q()' to quit R.

> Sys.getpid()
[1] 39326
>  system("hostname")
Gallotia
>  options(width = 220)
>  library(car); packageVersion("car")
[1] '2.0.19'
>  library(MCMCglmm); packageVersion("MCMCglmm")
Loading required package: Matrix
Loading required package: coda
Loading required package: lattice
Loading required package: ape
[1] '2.18'
>  library(parallel)
>  library(data.table)
>  sessionInfo()
R version 3.0.3 Patched (2014-03-06 r65254)
Platform: x86_64-pc-linux-gnu (64-bit)

locale:
 [1] LC_CTYPE=en_US.ISO-8859-15    LC_NUMERIC=C                  LC_TIME=en_GB.iso885915       LC_COLLATE=en_US.ISO-8859-15  LC_MONETARY=en_US.ISO-8859-15 LC_MESSAGES=en_US.ISO-8859-15 LC_PAPER=en_GB.UTF-8         
 [8] LC_NAME=C                     LC_ADDRESS=C                  LC_TELEPHONE=C                LC_MEASUREMENT=en_GB.UTF-8    LC_IDENTIFICATION=C          

attached base packages:
[1] parallel  stats     graphics  grDevices utils     datasets  methods   base     

other attached packages:
[1] data.table_1.9.2 MCMCglmm_2.18    ape_3.1-1        coda_0.16-1      lattice_0.20-27  Matrix_1.1-2-2   car_2.0-19      

loaded via a namespace (and not attached):
 [1] corpcor_1.6.6  grid_3.0.3     MASS_7.3-29    nlme_3.1-113   nnet_7.3-7     plyr_1.8.1     Rcpp_0.11.1    reshape2_1.2.2 stringr_0.6.2  tensorA_0.36  
>  options(decorate.contrasts = c("(",")"))
>  options(decorate.contr.Sum = "")
>  ## options(decorate.contrasts = c(".",""))
>  options(contrasts = c("contr.Sum", "contr.poly"))
>  load("P.stats.RData"); dim(P.stats)
[1] 414720     25
>  ## recode levels for easier reading
>  tmpm <- P.stats$S.Size
>  P.stats$S.Size <- factor(P.stats$S.Size, levels = c("100", "1000", "200"))
>  table(P.stats$S.Size, tmpm)
      tmpm
         1000    200    100
  100       0      0 138240
  1000 138240      0      0
  200       0 138240      0
>  rm(tmpm)
>  tmpm <- P.stats$Model
>  P.stats$Model <- factor(P.stats$Model, levels = c("Bozic", "McF_4", "McF_6", "exp"))
>  table(P.stats$Model, tmpm)
       tmpm
         Bozic    exp  McF_4  McF_6
  Bozic 103680      0      0      0
  McF_4      0      0 103680      0
  McF_6      0      0      0 103680
  exp        0 103680      0      0
>  
>  prior <- list(R = list(V = 1, nu = 0.002),
+  G = list(G1 = list(V = 1, nu = 0.002)))
>  burn <- 100000
>  th <- 150
>  desired.samples <- 1000
>  ## (nit <- (desired.samples \* th) + burn)
>  ## with the script, the asterisk is expanded to all files
>  (nit <- (prod(desired.samples, th) + burn))
[1] 250000
>  
>  
> 
> 
>  
> 
> 
>  print(
+  unix.time(fit <- mclapply(1:3,
+  function(x)
+  MCMCglmm(cbind(FN, TP) ~ Filter + Method + S.Time + S.Type + Conjunction + TrueGenes + Model + sh + S.Size,
+  random = ~dataSetID
+ , family = "multinomial2"
+  , data = P.stats,
+  burnin = burn,
+  thin = th,
+  nitt = nit,
+  ## quasi = FALSE gives overdispersed starting values
+  start = list(QUASI=FALSE),
+  pr = FALSE, pl = FALSE),
+  mc.cores = 3
+  )
+  ))

                      MCMC iteration = 0

  Acceptance ratio for latent scores = 0.000552

                      MCMC iteration = 0

  Acceptance ratio for latent scores = 0.000553

                      MCMC iteration = 0

  Acceptance ratio for latent scores = 0.000553

                      MCMC iteration = 1000

  Acceptance ratio for latent scores = 0.439751

                      MCMC iteration = 1000

  Acceptance ratio for latent scores = 0.441113

                      MCMC iteration = 1000

  Acceptance ratio for latent scores = 0.442179

                      MCMC iteration = 2000

  Acceptance ratio for latent scores = 0.441472

                      MCMC iteration = 2000

  Acceptance ratio for latent scores = 0.446067

                      MCMC iteration = 2000

  Acceptance ratio for latent scores = 0.448857

                      MCMC iteration = 3000

  Acceptance ratio for latent scores = 0.441291

                      MCMC iteration = 3000

  Acceptance ratio for latent scores = 0.449772

                      MCMC iteration = 3000

  Acceptance ratio for latent scores = 0.443316

                      MCMC iteration = 4000

  Acceptance ratio for latent scores = 0.444258

                      MCMC iteration = 4000

  Acceptance ratio for latent scores = 0.446338

                      MCMC iteration = 4000

  Acceptance ratio for latent scores = 0.444996

                      MCMC iteration = 5000

  Acceptance ratio for latent scores = 0.446088

                      MCMC iteration = 5000

  Acceptance ratio for latent scores = 0.442165

                      MCMC iteration = 5000

  Acceptance ratio for latent scores = 0.441201

                      MCMC iteration = 6000

  Acceptance ratio for latent scores = 0.448220

                      MCMC iteration = 6000

  Acceptance ratio for latent scores = 0.443526

                      MCMC iteration = 6000

  Acceptance ratio for latent scores = 0.453453

                      MCMC iteration = 7000

  Acceptance ratio for latent scores = 0.443384

                      MCMC iteration = 7000

  Acceptance ratio for latent scores = 0.449714

                      MCMC iteration = 7000

  Acceptance ratio for latent scores = 0.450472

                      MCMC iteration = 8000

  Acceptance ratio for latent scores = 0.438466

                      MCMC iteration = 8000

  Acceptance ratio for latent scores = 0.442571

                      MCMC iteration = 8000

  Acceptance ratio for latent scores = 0.441366

                      MCMC iteration = 9000

  Acceptance ratio for latent scores = 0.443450

                      MCMC iteration = 9000

  Acceptance ratio for latent scores = 0.449121

                      MCMC iteration = 9000

  Acceptance ratio for latent scores = 0.447786

                      MCMC iteration = 10000

  Acceptance ratio for latent scores = 0.437803

                      MCMC iteration = 10000

  Acceptance ratio for latent scores = 0.448871

                      MCMC iteration = 10000

  Acceptance ratio for latent scores = 0.443612

                      MCMC iteration = 11000

  Acceptance ratio for latent scores = 0.448837

                      MCMC iteration = 11000

  Acceptance ratio for latent scores = 0.443143

                      MCMC iteration = 11000

  Acceptance ratio for latent scores = 0.447892

                      MCMC iteration = 12000

  Acceptance ratio for latent scores = 0.445657

                      MCMC iteration = 12000

  Acceptance ratio for latent scores = 0.442507

                      MCMC iteration = 12000

  Acceptance ratio for latent scores = 0.445926

                      MCMC iteration = 13000

  Acceptance ratio for latent scores = 0.438439

                      MCMC iteration = 13000

  Acceptance ratio for latent scores = 0.453604

                      MCMC iteration = 13000

  Acceptance ratio for latent scores = 0.443649

                      MCMC iteration = 14000

  Acceptance ratio for latent scores = 0.439699

                      MCMC iteration = 14000

  Acceptance ratio for latent scores = 0.443402

                      MCMC iteration = 14000

  Acceptance ratio for latent scores = 0.443240

                      MCMC iteration = 15000

  Acceptance ratio for latent scores = 0.443520

                      MCMC iteration = 15000

  Acceptance ratio for latent scores = 0.440686

                      MCMC iteration = 15000

  Acceptance ratio for latent scores = 0.445646

                      MCMC iteration = 16000

  Acceptance ratio for latent scores = 0.448758

                      MCMC iteration = 16000

  Acceptance ratio for latent scores = 0.438925

                      MCMC iteration = 17000

  Acceptance ratio for latent scores = 0.444899

                      MCMC iteration = 16000

  Acceptance ratio for latent scores = 0.445912

                      MCMC iteration = 17000

  Acceptance ratio for latent scores = 0.456533

                      MCMC iteration = 18000

  Acceptance ratio for latent scores = 0.444105

                      MCMC iteration = 17000

  Acceptance ratio for latent scores = 0.444549

                      MCMC iteration = 18000

  Acceptance ratio for latent scores = 0.444478

                      MCMC iteration = 19000

  Acceptance ratio for latent scores = 0.446881

                      MCMC iteration = 18000

  Acceptance ratio for latent scores = 0.441831

                      MCMC iteration = 19000

  Acceptance ratio for latent scores = 0.443554

                      MCMC iteration = 20000

  Acceptance ratio for latent scores = 0.443592

                      MCMC iteration = 19000

  Acceptance ratio for latent scores = 0.447097

                      MCMC iteration = 20000

  Acceptance ratio for latent scores = 0.447704

                      MCMC iteration = 21000

  Acceptance ratio for latent scores = 0.446710

                      MCMC iteration = 20000

  Acceptance ratio for latent scores = 0.445884

                      MCMC iteration = 21000

  Acceptance ratio for latent scores = 0.444387

                      MCMC iteration = 22000

  Acceptance ratio for latent scores = 0.442684

                      MCMC iteration = 21000

  Acceptance ratio for latent scores = 0.443905

                      MCMC iteration = 22000

  Acceptance ratio for latent scores = 0.441830

                      MCMC iteration = 23000

  Acceptance ratio for latent scores = 0.451463

                      MCMC iteration = 22000

  Acceptance ratio for latent scores = 0.445495

                      MCMC iteration = 23000

  Acceptance ratio for latent scores = 0.443654

                      MCMC iteration = 24000

  Acceptance ratio for latent scores = 0.441677

                      MCMC iteration = 23000

  Acceptance ratio for latent scores = 0.450349

                      MCMC iteration = 24000

  Acceptance ratio for latent scores = 0.445749

                      MCMC iteration = 25000

  Acceptance ratio for latent scores = 0.447873

                      MCMC iteration = 24000

  Acceptance ratio for latent scores = 0.447542

                      MCMC iteration = 25000

  Acceptance ratio for latent scores = 0.448558

                      MCMC iteration = 26000

  Acceptance ratio for latent scores = 0.449396

                      MCMC iteration = 25000

  Acceptance ratio for latent scores = 0.450826

                      MCMC iteration = 26000

  Acceptance ratio for latent scores = 0.443433

                      MCMC iteration = 27000

  Acceptance ratio for latent scores = 0.446896

                      MCMC iteration = 26000

  Acceptance ratio for latent scores = 0.445723

                      MCMC iteration = 27000

  Acceptance ratio for latent scores = 0.441452

                      MCMC iteration = 28000

  Acceptance ratio for latent scores = 0.441727

                      MCMC iteration = 27000

  Acceptance ratio for latent scores = 0.443842

                      MCMC iteration = 28000

  Acceptance ratio for latent scores = 0.441786

                      MCMC iteration = 29000

  Acceptance ratio for latent scores = 0.445309

                      MCMC iteration = 28000

  Acceptance ratio for latent scores = 0.446903

                      MCMC iteration = 29000

  Acceptance ratio for latent scores = 0.443810

                      MCMC iteration = 30000

  Acceptance ratio for latent scores = 0.446930

                      MCMC iteration = 29000

  Acceptance ratio for latent scores = 0.447493

                      MCMC iteration = 30000

  Acceptance ratio for latent scores = 0.447909

                      MCMC iteration = 31000

  Acceptance ratio for latent scores = 0.443138

                      MCMC iteration = 30000

  Acceptance ratio for latent scores = 0.447782

                      MCMC iteration = 31000

  Acceptance ratio for latent scores = 0.441011

                      MCMC iteration = 32000

  Acceptance ratio for latent scores = 0.444537

                      MCMC iteration = 31000

  Acceptance ratio for latent scores = 0.440891

                      MCMC iteration = 32000

  Acceptance ratio for latent scores = 0.445908

                      MCMC iteration = 33000

  Acceptance ratio for latent scores = 0.447473

                      MCMC iteration = 32000

  Acceptance ratio for latent scores = 0.444836

                      MCMC iteration = 33000

  Acceptance ratio for latent scores = 0.451755

                      MCMC iteration = 34000

  Acceptance ratio for latent scores = 0.444503

                      MCMC iteration = 33000

  Acceptance ratio for latent scores = 0.446814

                      MCMC iteration = 34000

  Acceptance ratio for latent scores = 0.450597

                      MCMC iteration = 35000

  Acceptance ratio for latent scores = 0.450591

                      MCMC iteration = 34000

  Acceptance ratio for latent scores = 0.443474

                      MCMC iteration = 35000

  Acceptance ratio for latent scores = 0.447986

                      MCMC iteration = 36000

  Acceptance ratio for latent scores = 0.442291

                      MCMC iteration = 35000

  Acceptance ratio for latent scores = 0.448406

                      MCMC iteration = 36000

  Acceptance ratio for latent scores = 0.446212

                      MCMC iteration = 37000

  Acceptance ratio for latent scores = 0.449024

                      MCMC iteration = 36000

  Acceptance ratio for latent scores = 0.444097

                      MCMC iteration = 37000

  Acceptance ratio for latent scores = 0.450428

                      MCMC iteration = 38000

  Acceptance ratio for latent scores = 0.443314

                      MCMC iteration = 37000

  Acceptance ratio for latent scores = 0.442373

                      MCMC iteration = 38000

  Acceptance ratio for latent scores = 0.447215

                      MCMC iteration = 39000

  Acceptance ratio for latent scores = 0.449743

                      MCMC iteration = 38000

  Acceptance ratio for latent scores = 0.441566

                      MCMC iteration = 39000

  Acceptance ratio for latent scores = 0.451196

                      MCMC iteration = 40000

  Acceptance ratio for latent scores = 0.440608

                      MCMC iteration = 39000

  Acceptance ratio for latent scores = 0.442445

                      MCMC iteration = 40000

  Acceptance ratio for latent scores = 0.442793

                      MCMC iteration = 41000

  Acceptance ratio for latent scores = 0.444704

                      MCMC iteration = 40000

  Acceptance ratio for latent scores = 0.452143

                      MCMC iteration = 41000

  Acceptance ratio for latent scores = 0.448290

                      MCMC iteration = 42000

  Acceptance ratio for latent scores = 0.438618

                      MCMC iteration = 41000

  Acceptance ratio for latent scores = 0.447673

                      MCMC iteration = 43000

  Acceptance ratio for latent scores = 0.450792

                      MCMC iteration = 42000

  Acceptance ratio for latent scores = 0.448267

                      MCMC iteration = 42000

  Acceptance ratio for latent scores = 0.438765

                      MCMC iteration = 44000

  Acceptance ratio for latent scores = 0.447494

                      MCMC iteration = 43000

  Acceptance ratio for latent scores = 0.446845

                      MCMC iteration = 43000

  Acceptance ratio for latent scores = 0.442247

                      MCMC iteration = 45000

  Acceptance ratio for latent scores = 0.444093

                      MCMC iteration = 44000

  Acceptance ratio for latent scores = 0.447748

                      MCMC iteration = 44000

  Acceptance ratio for latent scores = 0.447562

                      MCMC iteration = 46000

  Acceptance ratio for latent scores = 0.441078

                      MCMC iteration = 45000

  Acceptance ratio for latent scores = 0.448033

                      MCMC iteration = 47000

  Acceptance ratio for latent scores = 0.444225

                      MCMC iteration = 45000

  Acceptance ratio for latent scores = 0.439334

                      MCMC iteration = 46000

  Acceptance ratio for latent scores = 0.442484

                      MCMC iteration = 48000

  Acceptance ratio for latent scores = 0.446841

                      MCMC iteration = 46000

  Acceptance ratio for latent scores = 0.445252

                      MCMC iteration = 47000

  Acceptance ratio for latent scores = 0.445870

                      MCMC iteration = 49000

  Acceptance ratio for latent scores = 0.448159

                      MCMC iteration = 47000

  Acceptance ratio for latent scores = 0.444837

                      MCMC iteration = 48000

  Acceptance ratio for latent scores = 0.451733

                      MCMC iteration = 48000

  Acceptance ratio for latent scores = 0.444760

                      MCMC iteration = 50000

  Acceptance ratio for latent scores = 0.447814

                      MCMC iteration = 49000

  Acceptance ratio for latent scores = 0.447221

                      MCMC iteration = 49000

  Acceptance ratio for latent scores = 0.451676

                      MCMC iteration = 51000

  Acceptance ratio for latent scores = 0.437455

                      MCMC iteration = 50000

  Acceptance ratio for latent scores = 0.449619

                      MCMC iteration = 50000

  Acceptance ratio for latent scores = 0.448032

                      MCMC iteration = 52000

  Acceptance ratio for latent scores = 0.442710

                      MCMC iteration = 51000

  Acceptance ratio for latent scores = 0.452896

                      MCMC iteration = 53000

  Acceptance ratio for latent scores = 0.443456

                      MCMC iteration = 51000

  Acceptance ratio for latent scores = 0.447051

                      MCMC iteration = 52000

  Acceptance ratio for latent scores = 0.439951

                      MCMC iteration = 54000

  Acceptance ratio for latent scores = 0.442679

                      MCMC iteration = 52000

  Acceptance ratio for latent scores = 0.441096

                      MCMC iteration = 53000

  Acceptance ratio for latent scores = 0.443259

                      MCMC iteration = 55000

  Acceptance ratio for latent scores = 0.447813

                      MCMC iteration = 53000

  Acceptance ratio for latent scores = 0.437774

                      MCMC iteration = 54000

  Acceptance ratio for latent scores = 0.445640

                      MCMC iteration = 56000

  Acceptance ratio for latent scores = 0.442022

                      MCMC iteration = 54000

  Acceptance ratio for latent scores = 0.439580

                      MCMC iteration = 55000

  Acceptance ratio for latent scores = 0.446888

                      MCMC iteration = 57000

  Acceptance ratio for latent scores = 0.444321

                      MCMC iteration = 55000

  Acceptance ratio for latent scores = 0.440615

                      MCMC iteration = 56000

  Acceptance ratio for latent scores = 0.450757

                      MCMC iteration = 58000

  Acceptance ratio for latent scores = 0.446043

                      MCMC iteration = 56000

  Acceptance ratio for latent scores = 0.447337

                      MCMC iteration = 57000

  Acceptance ratio for latent scores = 0.443010

                      MCMC iteration = 59000

  Acceptance ratio for latent scores = 0.442638

                      MCMC iteration = 57000

  Acceptance ratio for latent scores = 0.448150

                      MCMC iteration = 58000

  Acceptance ratio for latent scores = 0.444711

                      MCMC iteration = 60000

  Acceptance ratio for latent scores = 0.439291

                      MCMC iteration = 58000

  Acceptance ratio for latent scores = 0.443326

                      MCMC iteration = 59000

  Acceptance ratio for latent scores = 0.439944

                      MCMC iteration = 61000

  Acceptance ratio for latent scores = 0.447715

                      MCMC iteration = 59000

  Acceptance ratio for latent scores = 0.443433

                      MCMC iteration = 60000

  Acceptance ratio for latent scores = 0.445561

                      MCMC iteration = 62000

  Acceptance ratio for latent scores = 0.443983

                      MCMC iteration = 60000

  Acceptance ratio for latent scores = 0.445734

                      MCMC iteration = 61000

  Acceptance ratio for latent scores = 0.440431

                      MCMC iteration = 63000

  Acceptance ratio for latent scores = 0.450159

                      MCMC iteration = 61000

  Acceptance ratio for latent scores = 0.442458

                      MCMC iteration = 62000

  Acceptance ratio for latent scores = 0.445894

                      MCMC iteration = 64000

  Acceptance ratio for latent scores = 0.442912

                      MCMC iteration = 62000

  Acceptance ratio for latent scores = 0.442205

                      MCMC iteration = 63000

  Acceptance ratio for latent scores = 0.453645

                      MCMC iteration = 65000

  Acceptance ratio for latent scores = 0.443554

                      MCMC iteration = 63000

  Acceptance ratio for latent scores = 0.451864

                      MCMC iteration = 64000

  Acceptance ratio for latent scores = 0.441850

                      MCMC iteration = 66000

  Acceptance ratio for latent scores = 0.439902

                      MCMC iteration = 64000

  Acceptance ratio for latent scores = 0.447982

                      MCMC iteration = 65000

  Acceptance ratio for latent scores = 0.439225

                      MCMC iteration = 67000

  Acceptance ratio for latent scores = 0.448729

                      MCMC iteration = 65000

  Acceptance ratio for latent scores = 0.445166

                      MCMC iteration = 66000

  Acceptance ratio for latent scores = 0.449547

                      MCMC iteration = 68000

  Acceptance ratio for latent scores = 0.446402

                      MCMC iteration = 66000

  Acceptance ratio for latent scores = 0.443265

                      MCMC iteration = 67000

  Acceptance ratio for latent scores = 0.447355

                      MCMC iteration = 69000

  Acceptance ratio for latent scores = 0.443683

                      MCMC iteration = 67000

  Acceptance ratio for latent scores = 0.444616

                      MCMC iteration = 68000

  Acceptance ratio for latent scores = 0.451157

                      MCMC iteration = 70000

  Acceptance ratio for latent scores = 0.440787

                      MCMC iteration = 68000

  Acceptance ratio for latent scores = 0.444844

                      MCMC iteration = 69000

  Acceptance ratio for latent scores = 0.447188

                      MCMC iteration = 71000

  Acceptance ratio for latent scores = 0.447817

                      MCMC iteration = 69000

  Acceptance ratio for latent scores = 0.443047

                      MCMC iteration = 70000

  Acceptance ratio for latent scores = 0.452282

                      MCMC iteration = 72000

  Acceptance ratio for latent scores = 0.443234

                      MCMC iteration = 70000

  Acceptance ratio for latent scores = 0.440958

                      MCMC iteration = 71000

  Acceptance ratio for latent scores = 0.453079

                      MCMC iteration = 73000

  Acceptance ratio for latent scores = 0.440621

                      MCMC iteration = 71000

  Acceptance ratio for latent scores = 0.449331

                      MCMC iteration = 72000

  Acceptance ratio for latent scores = 0.441797

                      MCMC iteration = 74000

  Acceptance ratio for latent scores = 0.446462

                      MCMC iteration = 72000

  Acceptance ratio for latent scores = 0.439980

                      MCMC iteration = 73000

  Acceptance ratio for latent scores = 0.444360

                      MCMC iteration = 75000

  Acceptance ratio for latent scores = 0.445353

                      MCMC iteration = 73000

  Acceptance ratio for latent scores = 0.448812

                      MCMC iteration = 74000

  Acceptance ratio for latent scores = 0.446836

                      MCMC iteration = 76000

  Acceptance ratio for latent scores = 0.446298

                      MCMC iteration = 74000

  Acceptance ratio for latent scores = 0.445447

                      MCMC iteration = 75000

  Acceptance ratio for latent scores = 0.449459

                      MCMC iteration = 77000

  Acceptance ratio for latent scores = 0.447744

                      MCMC iteration = 75000

  Acceptance ratio for latent scores = 0.442253

                      MCMC iteration = 76000

  Acceptance ratio for latent scores = 0.447192

                      MCMC iteration = 78000

  Acceptance ratio for latent scores = 0.446788

                      MCMC iteration = 76000

  Acceptance ratio for latent scores = 0.446582

                      MCMC iteration = 77000

  Acceptance ratio for latent scores = 0.442301

                      MCMC iteration = 79000

  Acceptance ratio for latent scores = 0.444670

                      MCMC iteration = 77000

  Acceptance ratio for latent scores = 0.439529

                      MCMC iteration = 78000

  Acceptance ratio for latent scores = 0.443581

                      MCMC iteration = 80000

  Acceptance ratio for latent scores = 0.447108

                      MCMC iteration = 78000

  Acceptance ratio for latent scores = 0.440632

                      MCMC iteration = 79000

  Acceptance ratio for latent scores = 0.447445

                      MCMC iteration = 81000

  Acceptance ratio for latent scores = 0.445609

                      MCMC iteration = 79000

  Acceptance ratio for latent scores = 0.442766

                      MCMC iteration = 80000

  Acceptance ratio for latent scores = 0.439531

                      MCMC iteration = 82000

  Acceptance ratio for latent scores = 0.443796

                      MCMC iteration = 80000

  Acceptance ratio for latent scores = 0.440025

                      MCMC iteration = 81000

  Acceptance ratio for latent scores = 0.443007

                      MCMC iteration = 83000

  Acceptance ratio for latent scores = 0.444488

                      MCMC iteration = 81000

  Acceptance ratio for latent scores = 0.448953

                      MCMC iteration = 82000

  Acceptance ratio for latent scores = 0.446501

                      MCMC iteration = 84000

  Acceptance ratio for latent scores = 0.446078

                      MCMC iteration = 82000

  Acceptance ratio for latent scores = 0.444061

                      MCMC iteration = 83000

  Acceptance ratio for latent scores = 0.447339

                      MCMC iteration = 85000

  Acceptance ratio for latent scores = 0.443440

                      MCMC iteration = 83000

  Acceptance ratio for latent scores = 0.444613

                      MCMC iteration = 84000

  Acceptance ratio for latent scores = 0.446402

                      MCMC iteration = 86000

  Acceptance ratio for latent scores = 0.436810

                      MCMC iteration = 84000

  Acceptance ratio for latent scores = 0.441371

                      MCMC iteration = 85000

  Acceptance ratio for latent scores = 0.442789

                      MCMC iteration = 87000

  Acceptance ratio for latent scores = 0.436094

                      MCMC iteration = 85000

  Acceptance ratio for latent scores = 0.442612

                      MCMC iteration = 86000

  Acceptance ratio for latent scores = 0.445597

                      MCMC iteration = 88000

  Acceptance ratio for latent scores = 0.448744

                      MCMC iteration = 86000

  Acceptance ratio for latent scores = 0.446104

                      MCMC iteration = 87000

  Acceptance ratio for latent scores = 0.447011

                      MCMC iteration = 89000

  Acceptance ratio for latent scores = 0.442161

                      MCMC iteration = 87000

  Acceptance ratio for latent scores = 0.445511

                      MCMC iteration = 88000

  Acceptance ratio for latent scores = 0.446095

                      MCMC iteration = 90000

  Acceptance ratio for latent scores = 0.442266

                      MCMC iteration = 88000

  Acceptance ratio for latent scores = 0.441133

                      MCMC iteration = 89000

  Acceptance ratio for latent scores = 0.445841

                      MCMC iteration = 91000

  Acceptance ratio for latent scores = 0.443428

                      MCMC iteration = 89000

  Acceptance ratio for latent scores = 0.447295

                      MCMC iteration = 90000

  Acceptance ratio for latent scores = 0.448401

                      MCMC iteration = 92000

  Acceptance ratio for latent scores = 0.447440

                      MCMC iteration = 90000

  Acceptance ratio for latent scores = 0.436067

                      MCMC iteration = 91000

  Acceptance ratio for latent scores = 0.449089

                      MCMC iteration = 93000

  Acceptance ratio for latent scores = 0.443135

                      MCMC iteration = 91000

  Acceptance ratio for latent scores = 0.439462

                      MCMC iteration = 92000

  Acceptance ratio for latent scores = 0.444160

                      MCMC iteration = 94000

  Acceptance ratio for latent scores = 0.450066

                      MCMC iteration = 92000

  Acceptance ratio for latent scores = 0.445040

                      MCMC iteration = 93000

  Acceptance ratio for latent scores = 0.449044

                      MCMC iteration = 95000

  Acceptance ratio for latent scores = 0.445044

                      MCMC iteration = 93000

  Acceptance ratio for latent scores = 0.446560

                      MCMC iteration = 94000

  Acceptance ratio for latent scores = 0.446655

                      MCMC iteration = 96000

  Acceptance ratio for latent scores = 0.457326

                      MCMC iteration = 94000

  Acceptance ratio for latent scores = 0.448935

                      MCMC iteration = 95000

  Acceptance ratio for latent scores = 0.447744

                      MCMC iteration = 97000

  Acceptance ratio for latent scores = 0.450930

                      MCMC iteration = 95000

  Acceptance ratio for latent scores = 0.450965

                      MCMC iteration = 96000

  Acceptance ratio for latent scores = 0.439644

                      MCMC iteration = 98000

  Acceptance ratio for latent scores = 0.442374

                      MCMC iteration = 96000

  Acceptance ratio for latent scores = 0.445168

                      MCMC iteration = 97000

  Acceptance ratio for latent scores = 0.446111

                      MCMC iteration = 99000

  Acceptance ratio for latent scores = 0.448757

                      MCMC iteration = 97000

  Acceptance ratio for latent scores = 0.450862

                      MCMC iteration = 98000

  Acceptance ratio for latent scores = 0.443188

                      MCMC iteration = 100000

  Acceptance ratio for latent scores = 0.452019

                      MCMC iteration = 98000

  Acceptance ratio for latent scores = 0.444561

                      MCMC iteration = 99000

  Acceptance ratio for latent scores = 0.444900

                      MCMC iteration = 101000

  Acceptance ratio for latent scores = 0.437720

                      MCMC iteration = 99000

  Acceptance ratio for latent scores = 0.445684

                      MCMC iteration = 102000

  Acceptance ratio for latent scores = 0.437483

                      MCMC iteration = 100000

  Acceptance ratio for latent scores = 0.445023

                      MCMC iteration = 100000

  Acceptance ratio for latent scores = 0.445927

                      MCMC iteration = 103000

  Acceptance ratio for latent scores = 0.437680

                      MCMC iteration = 101000

  Acceptance ratio for latent scores = 0.457502

                      MCMC iteration = 101000

  Acceptance ratio for latent scores = 0.420207

                      MCMC iteration = 104000

  Acceptance ratio for latent scores = 0.437612

                      MCMC iteration = 102000

  Acceptance ratio for latent scores = 0.457612

                      MCMC iteration = 102000

  Acceptance ratio for latent scores = 0.420298

                      MCMC iteration = 105000

  Acceptance ratio for latent scores = 0.437696

                      MCMC iteration = 103000

  Acceptance ratio for latent scores = 0.457345

                      MCMC iteration = 103000

  Acceptance ratio for latent scores = 0.420320

                      MCMC iteration = 106000

  Acceptance ratio for latent scores = 0.437316

                      MCMC iteration = 104000

  Acceptance ratio for latent scores = 0.457677

                      MCMC iteration = 104000

  Acceptance ratio for latent scores = 0.420293

                      MCMC iteration = 107000

  Acceptance ratio for latent scores = 0.437214

                      MCMC iteration = 105000

  Acceptance ratio for latent scores = 0.457823

                      MCMC iteration = 105000

  Acceptance ratio for latent scores = 0.420250

                      MCMC iteration = 108000

  Acceptance ratio for latent scores = 0.437662

                      MCMC iteration = 106000

  Acceptance ratio for latent scores = 0.457535

                      MCMC iteration = 106000

  Acceptance ratio for latent scores = 0.420408

                      MCMC iteration = 109000

  Acceptance ratio for latent scores = 0.437426

                      MCMC iteration = 107000

  Acceptance ratio for latent scores = 0.457588

                      MCMC iteration = 107000

  Acceptance ratio for latent scores = 0.420147

                      MCMC iteration = 110000

  Acceptance ratio for latent scores = 0.437675

                      MCMC iteration = 108000

  Acceptance ratio for latent scores = 0.457654

                      MCMC iteration = 108000

  Acceptance ratio for latent scores = 0.420349

                      MCMC iteration = 111000

  Acceptance ratio for latent scores = 0.437727

                      MCMC iteration = 109000

  Acceptance ratio for latent scores = 0.457551

                      MCMC iteration = 109000

  Acceptance ratio for latent scores = 0.420189

                      MCMC iteration = 112000

  Acceptance ratio for latent scores = 0.437631

                      MCMC iteration = 110000

  Acceptance ratio for latent scores = 0.457362

                      MCMC iteration = 110000

  Acceptance ratio for latent scores = 0.420209

                      MCMC iteration = 113000

  Acceptance ratio for latent scores = 0.437462

                      MCMC iteration = 111000

  Acceptance ratio for latent scores = 0.457423

                      MCMC iteration = 111000

  Acceptance ratio for latent scores = 0.420270

                      MCMC iteration = 114000

  Acceptance ratio for latent scores = 0.437484

                      MCMC iteration = 112000

  Acceptance ratio for latent scores = 0.457421

                      MCMC iteration = 112000

  Acceptance ratio for latent scores = 0.420377

                      MCMC iteration = 115000

  Acceptance ratio for latent scores = 0.437659

                      MCMC iteration = 113000

  Acceptance ratio for latent scores = 0.457318

                      MCMC iteration = 113000

  Acceptance ratio for latent scores = 0.420280

                      MCMC iteration = 116000

  Acceptance ratio for latent scores = 0.437356

                      MCMC iteration = 114000

  Acceptance ratio for latent scores = 0.457521

                      MCMC iteration = 117000

  Acceptance ratio for latent scores = 0.437447

                      MCMC iteration = 115000

  Acceptance ratio for latent scores = 0.457595

                      MCMC iteration = 114000

  Acceptance ratio for latent scores = 0.420000

                      MCMC iteration = 118000

  Acceptance ratio for latent scores = 0.437527

                      MCMC iteration = 116000

  Acceptance ratio for latent scores = 0.457547

                      MCMC iteration = 115000

  Acceptance ratio for latent scores = 0.420257

                      MCMC iteration = 119000

  Acceptance ratio for latent scores = 0.437565

                      MCMC iteration = 117000

  Acceptance ratio for latent scores = 0.457641

                      MCMC iteration = 116000

  Acceptance ratio for latent scores = 0.420131

                      MCMC iteration = 120000

  Acceptance ratio for latent scores = 0.437553

                      MCMC iteration = 118000

  Acceptance ratio for latent scores = 0.457765

                      MCMC iteration = 117000

  Acceptance ratio for latent scores = 0.420360

                      MCMC iteration = 121000

  Acceptance ratio for latent scores = 0.437613

                      MCMC iteration = 119000

  Acceptance ratio for latent scores = 0.457596

                      MCMC iteration = 118000

  Acceptance ratio for latent scores = 0.420223

                      MCMC iteration = 122000

  Acceptance ratio for latent scores = 0.437435

                      MCMC iteration = 120000

  Acceptance ratio for latent scores = 0.457589

                      MCMC iteration = 119000

  Acceptance ratio for latent scores = 0.420339

                      MCMC iteration = 121000

  Acceptance ratio for latent scores = 0.457544

                      MCMC iteration = 123000

  Acceptance ratio for latent scores = 0.437864

                      MCMC iteration = 120000

  Acceptance ratio for latent scores = 0.420316

                      MCMC iteration = 122000

  Acceptance ratio for latent scores = 0.457678

                      MCMC iteration = 124000

  Acceptance ratio for latent scores = 0.437422

                      MCMC iteration = 121000

  Acceptance ratio for latent scores = 0.420330

                      MCMC iteration = 123000

  Acceptance ratio for latent scores = 0.457462

                      MCMC iteration = 125000

  Acceptance ratio for latent scores = 0.437557

                      MCMC iteration = 122000

  Acceptance ratio for latent scores = 0.420123

                      MCMC iteration = 124000

  Acceptance ratio for latent scores = 0.457826

                      MCMC iteration = 126000

  Acceptance ratio for latent scores = 0.437633

                      MCMC iteration = 123000

  Acceptance ratio for latent scores = 0.420284

                      MCMC iteration = 125000

  Acceptance ratio for latent scores = 0.457538

                      MCMC iteration = 127000

  Acceptance ratio for latent scores = 0.437757

                      MCMC iteration = 124000

  Acceptance ratio for latent scores = 0.420311

                      MCMC iteration = 128000

  Acceptance ratio for latent scores = 0.437544

                      MCMC iteration = 126000

  Acceptance ratio for latent scores = 0.457532

                      MCMC iteration = 125000

  Acceptance ratio for latent scores = 0.420245

                      MCMC iteration = 129000

  Acceptance ratio for latent scores = 0.437501

                      MCMC iteration = 127000

  Acceptance ratio for latent scores = 0.457533

                      MCMC iteration = 126000

  Acceptance ratio for latent scores = 0.420381

                      MCMC iteration = 130000

  Acceptance ratio for latent scores = 0.437523

                      MCMC iteration = 128000

  Acceptance ratio for latent scores = 0.457755

                      MCMC iteration = 127000

  Acceptance ratio for latent scores = 0.420110

                      MCMC iteration = 129000

  Acceptance ratio for latent scores = 0.457659

                      MCMC iteration = 131000

  Acceptance ratio for latent scores = 0.437711

                      MCMC iteration = 128000

  Acceptance ratio for latent scores = 0.420314

                      MCMC iteration = 130000

  Acceptance ratio for latent scores = 0.457575

                      MCMC iteration = 132000

  Acceptance ratio for latent scores = 0.437716

                      MCMC iteration = 129000

  Acceptance ratio for latent scores = 0.420267

                      MCMC iteration = 131000

  Acceptance ratio for latent scores = 0.457682

                      MCMC iteration = 133000

  Acceptance ratio for latent scores = 0.437798

                      MCMC iteration = 130000

  Acceptance ratio for latent scores = 0.419967

                      MCMC iteration = 132000

  Acceptance ratio for latent scores = 0.457493

                      MCMC iteration = 134000

  Acceptance ratio for latent scores = 0.437661

                      MCMC iteration = 131000

  Acceptance ratio for latent scores = 0.420198

                      MCMC iteration = 133000

  Acceptance ratio for latent scores = 0.457537

                      MCMC iteration = 135000

  Acceptance ratio for latent scores = 0.437591

                      MCMC iteration = 132000

  Acceptance ratio for latent scores = 0.420331

                      MCMC iteration = 134000

  Acceptance ratio for latent scores = 0.457393

                      MCMC iteration = 136000

  Acceptance ratio for latent scores = 0.437680

                      MCMC iteration = 133000

  Acceptance ratio for latent scores = 0.420057

                      MCMC iteration = 135000

  Acceptance ratio for latent scores = 0.457749

                      MCMC iteration = 137000

  Acceptance ratio for latent scores = 0.437588

                      MCMC iteration = 134000

  Acceptance ratio for latent scores = 0.420267

                      MCMC iteration = 138000

  Acceptance ratio for latent scores = 0.437593

                      MCMC iteration = 136000

  Acceptance ratio for latent scores = 0.457585

                      MCMC iteration = 135000

  Acceptance ratio for latent scores = 0.420338

                      MCMC iteration = 139000

  Acceptance ratio for latent scores = 0.437720

                      MCMC iteration = 137000

  Acceptance ratio for latent scores = 0.457643

                      MCMC iteration = 136000

  Acceptance ratio for latent scores = 0.420281

                      MCMC iteration = 140000

  Acceptance ratio for latent scores = 0.437402

                      MCMC iteration = 138000

  Acceptance ratio for latent scores = 0.457731

                      MCMC iteration = 137000

  Acceptance ratio for latent scores = 0.420295

                      MCMC iteration = 141000

  Acceptance ratio for latent scores = 0.437855

                      MCMC iteration = 139000

  Acceptance ratio for latent scores = 0.457473

                      MCMC iteration = 138000

  Acceptance ratio for latent scores = 0.420092

                      MCMC iteration = 142000

  Acceptance ratio for latent scores = 0.437519

                      MCMC iteration = 140000

  Acceptance ratio for latent scores = 0.457383

                      MCMC iteration = 139000

  Acceptance ratio for latent scores = 0.420117

                      MCMC iteration = 143000

  Acceptance ratio for latent scores = 0.437508

                      MCMC iteration = 141000

  Acceptance ratio for latent scores = 0.457558

                      MCMC iteration = 140000

  Acceptance ratio for latent scores = 0.420298

                      MCMC iteration = 144000

  Acceptance ratio for latent scores = 0.437658

                      MCMC iteration = 142000

  Acceptance ratio for latent scores = 0.457540

                      MCMC iteration = 141000

  Acceptance ratio for latent scores = 0.420254

                      MCMC iteration = 145000

  Acceptance ratio for latent scores = 0.437692

                      MCMC iteration = 143000

  Acceptance ratio for latent scores = 0.457401

                      MCMC iteration = 142000

  Acceptance ratio for latent scores = 0.420377

                      MCMC iteration = 146000

  Acceptance ratio for latent scores = 0.437498

                      MCMC iteration = 144000

  Acceptance ratio for latent scores = 0.457579

                      MCMC iteration = 143000

  Acceptance ratio for latent scores = 0.420380

                      MCMC iteration = 147000

  Acceptance ratio for latent scores = 0.437533

                      MCMC iteration = 145000

  Acceptance ratio for latent scores = 0.457216

                      MCMC iteration = 144000

  Acceptance ratio for latent scores = 0.420399

                      MCMC iteration = 148000

  Acceptance ratio for latent scores = 0.437555

                      MCMC iteration = 146000

  Acceptance ratio for latent scores = 0.457557

                      MCMC iteration = 145000

  Acceptance ratio for latent scores = 0.420328

                      MCMC iteration = 149000

  Acceptance ratio for latent scores = 0.437482

                      MCMC iteration = 147000

  Acceptance ratio for latent scores = 0.457554

                      MCMC iteration = 146000

  Acceptance ratio for latent scores = 0.420002

                      MCMC iteration = 150000

  Acceptance ratio for latent scores = 0.437478

                      MCMC iteration = 148000

  Acceptance ratio for latent scores = 0.457538

                      MCMC iteration = 147000

  Acceptance ratio for latent scores = 0.420194

                      MCMC iteration = 151000

  Acceptance ratio for latent scores = 0.437272

                      MCMC iteration = 149000

  Acceptance ratio for latent scores = 0.457531

                      MCMC iteration = 148000

  Acceptance ratio for latent scores = 0.420144

                      MCMC iteration = 152000

  Acceptance ratio for latent scores = 0.437650

                      MCMC iteration = 150000

  Acceptance ratio for latent scores = 0.457394

                      MCMC iteration = 149000

  Acceptance ratio for latent scores = 0.420492

                      MCMC iteration = 153000

  Acceptance ratio for latent scores = 0.437577

                      MCMC iteration = 151000

  Acceptance ratio for latent scores = 0.457581

                      MCMC iteration = 150000

  Acceptance ratio for latent scores = 0.420315

                      MCMC iteration = 154000

  Acceptance ratio for latent scores = 0.437466

                      MCMC iteration = 152000

  Acceptance ratio for latent scores = 0.457613

                      MCMC iteration = 151000

  Acceptance ratio for latent scores = 0.420283

                      MCMC iteration = 155000

  Acceptance ratio for latent scores = 0.437607

                      MCMC iteration = 153000

  Acceptance ratio for latent scores = 0.457525

                      MCMC iteration = 152000

  Acceptance ratio for latent scores = 0.420259

                      MCMC iteration = 156000

  Acceptance ratio for latent scores = 0.437583

                      MCMC iteration = 154000

  Acceptance ratio for latent scores = 0.457670

                      MCMC iteration = 153000

  Acceptance ratio for latent scores = 0.420082

                      MCMC iteration = 157000

  Acceptance ratio for latent scores = 0.437575

                      MCMC iteration = 155000

  Acceptance ratio for latent scores = 0.457279

                      MCMC iteration = 154000

  Acceptance ratio for latent scores = 0.420234

                      MCMC iteration = 158000

  Acceptance ratio for latent scores = 0.437516

                      MCMC iteration = 156000

  Acceptance ratio for latent scores = 0.457619

                      MCMC iteration = 155000

  Acceptance ratio for latent scores = 0.420110

                      MCMC iteration = 159000

  Acceptance ratio for latent scores = 0.437514

                      MCMC iteration = 157000

  Acceptance ratio for latent scores = 0.457607

                      MCMC iteration = 160000

  Acceptance ratio for latent scores = 0.437613

                      MCMC iteration = 156000

  Acceptance ratio for latent scores = 0.420295

                      MCMC iteration = 158000

  Acceptance ratio for latent scores = 0.457403

                      MCMC iteration = 161000

  Acceptance ratio for latent scores = 0.437506

                      MCMC iteration = 157000

  Acceptance ratio for latent scores = 0.420283

                      MCMC iteration = 159000

  Acceptance ratio for latent scores = 0.457467

                      MCMC iteration = 162000

  Acceptance ratio for latent scores = 0.437686

                      MCMC iteration = 158000

  Acceptance ratio for latent scores = 0.420256

                      MCMC iteration = 160000

  Acceptance ratio for latent scores = 0.457634

                      MCMC iteration = 163000

  Acceptance ratio for latent scores = 0.437525

                      MCMC iteration = 159000

  Acceptance ratio for latent scores = 0.420265

                      MCMC iteration = 161000

  Acceptance ratio for latent scores = 0.457394

                      MCMC iteration = 164000

  Acceptance ratio for latent scores = 0.437341

                      MCMC iteration = 160000

  Acceptance ratio for latent scores = 0.420336

                      MCMC iteration = 162000

  Acceptance ratio for latent scores = 0.457500

                      MCMC iteration = 165000

  Acceptance ratio for latent scores = 0.437497

                      MCMC iteration = 161000

  Acceptance ratio for latent scores = 0.420298

                      MCMC iteration = 163000

  Acceptance ratio for latent scores = 0.457457

                      MCMC iteration = 166000

  Acceptance ratio for latent scores = 0.437810

                      MCMC iteration = 162000

  Acceptance ratio for latent scores = 0.420443

                      MCMC iteration = 164000

  Acceptance ratio for latent scores = 0.457361

                      MCMC iteration = 167000

  Acceptance ratio for latent scores = 0.437625

                      MCMC iteration = 163000

  Acceptance ratio for latent scores = 0.420483

                      MCMC iteration = 165000

  Acceptance ratio for latent scores = 0.457406

                      MCMC iteration = 168000

  Acceptance ratio for latent scores = 0.437574

                      MCMC iteration = 164000

  Acceptance ratio for latent scores = 0.420344

                      MCMC iteration = 166000

  Acceptance ratio for latent scores = 0.457334

                      MCMC iteration = 169000

  Acceptance ratio for latent scores = 0.437601

                      MCMC iteration = 165000

  Acceptance ratio for latent scores = 0.420152

                      MCMC iteration = 167000

  Acceptance ratio for latent scores = 0.457535

                      MCMC iteration = 170000

  Acceptance ratio for latent scores = 0.437447

                      MCMC iteration = 166000

  Acceptance ratio for latent scores = 0.420260

                      MCMC iteration = 168000

  Acceptance ratio for latent scores = 0.457402

                      MCMC iteration = 171000

  Acceptance ratio for latent scores = 0.437548

                      MCMC iteration = 167000

  Acceptance ratio for latent scores = 0.420256

                      MCMC iteration = 169000

  Acceptance ratio for latent scores = 0.457372

                      MCMC iteration = 172000

  Acceptance ratio for latent scores = 0.437423

                      MCMC iteration = 168000

  Acceptance ratio for latent scores = 0.420024

                      MCMC iteration = 170000

  Acceptance ratio for latent scores = 0.457777

                      MCMC iteration = 173000

  Acceptance ratio for latent scores = 0.437455

                      MCMC iteration = 169000

  Acceptance ratio for latent scores = 0.420119

                      MCMC iteration = 171000

  Acceptance ratio for latent scores = 0.457411

                      MCMC iteration = 174000

  Acceptance ratio for latent scores = 0.437415

                      MCMC iteration = 170000

  Acceptance ratio for latent scores = 0.420349

                      MCMC iteration = 172000

  Acceptance ratio for latent scores = 0.457480

                      MCMC iteration = 175000

  Acceptance ratio for latent scores = 0.437230

                      MCMC iteration = 173000

  Acceptance ratio for latent scores = 0.457815

                      MCMC iteration = 171000

  Acceptance ratio for latent scores = 0.420366

                      MCMC iteration = 176000

  Acceptance ratio for latent scores = 0.437451

                      MCMC iteration = 174000

  Acceptance ratio for latent scores = 0.457693

                      MCMC iteration = 172000

  Acceptance ratio for latent scores = 0.420168

                      MCMC iteration = 177000

  Acceptance ratio for latent scores = 0.437793

                      MCMC iteration = 175000

  Acceptance ratio for latent scores = 0.457708

                      MCMC iteration = 173000

  Acceptance ratio for latent scores = 0.420304

                      MCMC iteration = 178000

  Acceptance ratio for latent scores = 0.437647

                      MCMC iteration = 176000

  Acceptance ratio for latent scores = 0.457422

                      MCMC iteration = 174000

  Acceptance ratio for latent scores = 0.420210

                      MCMC iteration = 179000

  Acceptance ratio for latent scores = 0.437632

                      MCMC iteration = 177000

  Acceptance ratio for latent scores = 0.457414

                      MCMC iteration = 175000

  Acceptance ratio for latent scores = 0.420263

                      MCMC iteration = 180000

  Acceptance ratio for latent scores = 0.437393

                      MCMC iteration = 178000

  Acceptance ratio for latent scores = 0.457299

                      MCMC iteration = 176000

  Acceptance ratio for latent scores = 0.420234

                      MCMC iteration = 181000

  Acceptance ratio for latent scores = 0.437464

                      MCMC iteration = 179000

  Acceptance ratio for latent scores = 0.457532

                      MCMC iteration = 177000

  Acceptance ratio for latent scores = 0.420256

                      MCMC iteration = 182000

  Acceptance ratio for latent scores = 0.437515

                      MCMC iteration = 180000

  Acceptance ratio for latent scores = 0.457574

                      MCMC iteration = 178000

  Acceptance ratio for latent scores = 0.420284

                      MCMC iteration = 183000

  Acceptance ratio for latent scores = 0.437398

                      MCMC iteration = 181000

  Acceptance ratio for latent scores = 0.457633

                      MCMC iteration = 179000

  Acceptance ratio for latent scores = 0.420300

                      MCMC iteration = 184000

  Acceptance ratio for latent scores = 0.437609

                      MCMC iteration = 182000

  Acceptance ratio for latent scores = 0.457518

                      MCMC iteration = 180000

  Acceptance ratio for latent scores = 0.420207

                      MCMC iteration = 185000

  Acceptance ratio for latent scores = 0.437327

                      MCMC iteration = 183000

  Acceptance ratio for latent scores = 0.457596

                      MCMC iteration = 181000

  Acceptance ratio for latent scores = 0.420169

                      MCMC iteration = 186000

  Acceptance ratio for latent scores = 0.437602

                      MCMC iteration = 184000

  Acceptance ratio for latent scores = 0.457720

                      MCMC iteration = 182000

  Acceptance ratio for latent scores = 0.420172

                      MCMC iteration = 187000

  Acceptance ratio for latent scores = 0.437640

                      MCMC iteration = 185000

  Acceptance ratio for latent scores = 0.457545

                      MCMC iteration = 183000

  Acceptance ratio for latent scores = 0.420520

                      MCMC iteration = 188000

  Acceptance ratio for latent scores = 0.437598

                      MCMC iteration = 186000

  Acceptance ratio for latent scores = 0.457607

                      MCMC iteration = 184000

  Acceptance ratio for latent scores = 0.420037

                      MCMC iteration = 189000

  Acceptance ratio for latent scores = 0.437566

                      MCMC iteration = 187000

  Acceptance ratio for latent scores = 0.457244

                      MCMC iteration = 185000

  Acceptance ratio for latent scores = 0.420394

                      MCMC iteration = 190000

  Acceptance ratio for latent scores = 0.437641

                      MCMC iteration = 188000

  Acceptance ratio for latent scores = 0.457446

                      MCMC iteration = 186000

  Acceptance ratio for latent scores = 0.420365

                      MCMC iteration = 191000

  Acceptance ratio for latent scores = 0.437474

                      MCMC iteration = 189000

  Acceptance ratio for latent scores = 0.457455

                      MCMC iteration = 187000

  Acceptance ratio for latent scores = 0.420474

                      MCMC iteration = 192000

  Acceptance ratio for latent scores = 0.437338

                      MCMC iteration = 190000

  Acceptance ratio for latent scores = 0.457671

                      MCMC iteration = 193000

  Acceptance ratio for latent scores = 0.437516

                      MCMC iteration = 188000

  Acceptance ratio for latent scores = 0.420322

                      MCMC iteration = 191000

  Acceptance ratio for latent scores = 0.457621

                      MCMC iteration = 194000

  Acceptance ratio for latent scores = 0.437643

                      MCMC iteration = 189000

  Acceptance ratio for latent scores = 0.419954

                      MCMC iteration = 192000

  Acceptance ratio for latent scores = 0.457603

                      MCMC iteration = 195000

  Acceptance ratio for latent scores = 0.437653

                      MCMC iteration = 190000

  Acceptance ratio for latent scores = 0.420313

                      MCMC iteration = 193000

  Acceptance ratio for latent scores = 0.457507

                      MCMC iteration = 196000

  Acceptance ratio for latent scores = 0.437620

                      MCMC iteration = 191000

  Acceptance ratio for latent scores = 0.420324

                      MCMC iteration = 194000

  Acceptance ratio for latent scores = 0.457558

                      MCMC iteration = 197000

  Acceptance ratio for latent scores = 0.437223

                      MCMC iteration = 192000

  Acceptance ratio for latent scores = 0.420124

                      MCMC iteration = 195000

  Acceptance ratio for latent scores = 0.457627

                      MCMC iteration = 198000

  Acceptance ratio for latent scores = 0.437678

                      MCMC iteration = 193000

  Acceptance ratio for latent scores = 0.420278

                      MCMC iteration = 196000

  Acceptance ratio for latent scores = 0.457446

                      MCMC iteration = 199000

  Acceptance ratio for latent scores = 0.437363

                      MCMC iteration = 194000

  Acceptance ratio for latent scores = 0.420504

                      MCMC iteration = 197000

  Acceptance ratio for latent scores = 0.457559

                      MCMC iteration = 200000

  Acceptance ratio for latent scores = 0.437624

                      MCMC iteration = 195000

  Acceptance ratio for latent scores = 0.420277

                      MCMC iteration = 198000

  Acceptance ratio for latent scores = 0.457565

                      MCMC iteration = 201000

  Acceptance ratio for latent scores = 0.437498

                      MCMC iteration = 196000

  Acceptance ratio for latent scores = 0.420408

                      MCMC iteration = 199000

  Acceptance ratio for latent scores = 0.457381

                      MCMC iteration = 202000

  Acceptance ratio for latent scores = 0.437707

                      MCMC iteration = 197000

  Acceptance ratio for latent scores = 0.420159

                      MCMC iteration = 200000

  Acceptance ratio for latent scores = 0.457557

                      MCMC iteration = 203000

  Acceptance ratio for latent scores = 0.437534

                      MCMC iteration = 198000

  Acceptance ratio for latent scores = 0.420130

                      MCMC iteration = 201000

  Acceptance ratio for latent scores = 0.457499

                      MCMC iteration = 204000

  Acceptance ratio for latent scores = 0.437599

                      MCMC iteration = 199000

  Acceptance ratio for latent scores = 0.420137

                      MCMC iteration = 202000

  Acceptance ratio for latent scores = 0.457537

                      MCMC iteration = 205000

  Acceptance ratio for latent scores = 0.437472

                      MCMC iteration = 200000

  Acceptance ratio for latent scores = 0.420259

                      MCMC iteration = 203000

  Acceptance ratio for latent scores = 0.457471

                      MCMC iteration = 206000

  Acceptance ratio for latent scores = 0.437474

                      MCMC iteration = 201000

  Acceptance ratio for latent scores = 0.420222

                      MCMC iteration = 204000

  Acceptance ratio for latent scores = 0.457681

                      MCMC iteration = 207000

  Acceptance ratio for latent scores = 0.437866

                      MCMC iteration = 202000

  Acceptance ratio for latent scores = 0.420335

                      MCMC iteration = 205000

  Acceptance ratio for latent scores = 0.457591

                      MCMC iteration = 208000

  Acceptance ratio for latent scores = 0.437398

                      MCMC iteration = 203000

  Acceptance ratio for latent scores = 0.420404

                      MCMC iteration = 206000

  Acceptance ratio for latent scores = 0.457734

                      MCMC iteration = 209000

  Acceptance ratio for latent scores = 0.437449

                      MCMC iteration = 204000

  Acceptance ratio for latent scores = 0.420288

                      MCMC iteration = 207000

  Acceptance ratio for latent scores = 0.457671

                      MCMC iteration = 210000

  Acceptance ratio for latent scores = 0.437572

                      MCMC iteration = 205000

  Acceptance ratio for latent scores = 0.420149

                      MCMC iteration = 208000

  Acceptance ratio for latent scores = 0.457780

                      MCMC iteration = 211000

  Acceptance ratio for latent scores = 0.437294

                      MCMC iteration = 209000

  Acceptance ratio for latent scores = 0.457524

                      MCMC iteration = 206000

  Acceptance ratio for latent scores = 0.420415

                      MCMC iteration = 212000

  Acceptance ratio for latent scores = 0.437375

                      MCMC iteration = 210000

  Acceptance ratio for latent scores = 0.457332

                      MCMC iteration = 207000

  Acceptance ratio for latent scores = 0.420236

                      MCMC iteration = 213000

  Acceptance ratio for latent scores = 0.437583

                      MCMC iteration = 211000

  Acceptance ratio for latent scores = 0.457510

                      MCMC iteration = 208000

  Acceptance ratio for latent scores = 0.420308

                      MCMC iteration = 214000

  Acceptance ratio for latent scores = 0.437463

                      MCMC iteration = 212000

  Acceptance ratio for latent scores = 0.457264

                      MCMC iteration = 209000

  Acceptance ratio for latent scores = 0.420216

                      MCMC iteration = 215000

  Acceptance ratio for latent scores = 0.437442

                      MCMC iteration = 213000

  Acceptance ratio for latent scores = 0.457426

                      MCMC iteration = 210000

  Acceptance ratio for latent scores = 0.420086

                      MCMC iteration = 216000

  Acceptance ratio for latent scores = 0.437605

                      MCMC iteration = 211000

  Acceptance ratio for latent scores = 0.420367

                      MCMC iteration = 214000

  Acceptance ratio for latent scores = 0.457557

                      MCMC iteration = 217000

  Acceptance ratio for latent scores = 0.437357

                      MCMC iteration = 212000

  Acceptance ratio for latent scores = 0.420126

                      MCMC iteration = 215000

  Acceptance ratio for latent scores = 0.457554

                      MCMC iteration = 218000

  Acceptance ratio for latent scores = 0.437616

                      MCMC iteration = 213000

  Acceptance ratio for latent scores = 0.420192

                      MCMC iteration = 216000

  Acceptance ratio for latent scores = 0.457478

                      MCMC iteration = 219000

  Acceptance ratio for latent scores = 0.437464

                      MCMC iteration = 214000

  Acceptance ratio for latent scores = 0.420164

                      MCMC iteration = 217000

  Acceptance ratio for latent scores = 0.457663

                      MCMC iteration = 220000

  Acceptance ratio for latent scores = 0.437548

                      MCMC iteration = 215000

  Acceptance ratio for latent scores = 0.420063

                      MCMC iteration = 218000

  Acceptance ratio for latent scores = 0.457601

                      MCMC iteration = 221000

  Acceptance ratio for latent scores = 0.437383

                      MCMC iteration = 216000

  Acceptance ratio for latent scores = 0.420353

                      MCMC iteration = 219000

  Acceptance ratio for latent scores = 0.457491

                      MCMC iteration = 222000

  Acceptance ratio for latent scores = 0.437581

                      MCMC iteration = 217000

  Acceptance ratio for latent scores = 0.420384

                      MCMC iteration = 220000

  Acceptance ratio for latent scores = 0.457518

                      MCMC iteration = 223000

  Acceptance ratio for latent scores = 0.437505

                      MCMC iteration = 218000

  Acceptance ratio for latent scores = 0.419977

                      MCMC iteration = 221000

  Acceptance ratio for latent scores = 0.457678

                      MCMC iteration = 224000

  Acceptance ratio for latent scores = 0.437601

                      MCMC iteration = 219000

  Acceptance ratio for latent scores = 0.420243

                      MCMC iteration = 222000

  Acceptance ratio for latent scores = 0.457409

                      MCMC iteration = 225000

  Acceptance ratio for latent scores = 0.437675

                      MCMC iteration = 220000

  Acceptance ratio for latent scores = 0.420204

                      MCMC iteration = 223000

  Acceptance ratio for latent scores = 0.457361

                      MCMC iteration = 226000

  Acceptance ratio for latent scores = 0.437315

                      MCMC iteration = 221000

  Acceptance ratio for latent scores = 0.420367

                      MCMC iteration = 224000

  Acceptance ratio for latent scores = 0.457585

                      MCMC iteration = 227000

  Acceptance ratio for latent scores = 0.437632

                      MCMC iteration = 222000

  Acceptance ratio for latent scores = 0.420301

                      MCMC iteration = 225000

  Acceptance ratio for latent scores = 0.457527

                      MCMC iteration = 228000

  Acceptance ratio for latent scores = 0.437476

                      MCMC iteration = 223000

  Acceptance ratio for latent scores = 0.420321

                      MCMC iteration = 229000

  Acceptance ratio for latent scores = 0.437360

                      MCMC iteration = 226000

  Acceptance ratio for latent scores = 0.457402

                      MCMC iteration = 224000

  Acceptance ratio for latent scores = 0.420331

                      MCMC iteration = 230000

  Acceptance ratio for latent scores = 0.437521

                      MCMC iteration = 227000

  Acceptance ratio for latent scores = 0.457681

                      MCMC iteration = 225000

  Acceptance ratio for latent scores = 0.420060

                      MCMC iteration = 228000

  Acceptance ratio for latent scores = 0.457559

                      MCMC iteration = 231000

  Acceptance ratio for latent scores = 0.437409

                      MCMC iteration = 226000

  Acceptance ratio for latent scores = 0.420294

                      MCMC iteration = 232000

  Acceptance ratio for latent scores = 0.437475

                      MCMC iteration = 229000

  Acceptance ratio for latent scores = 0.457410

                      MCMC iteration = 227000

  Acceptance ratio for latent scores = 0.420484

                      MCMC iteration = 233000

  Acceptance ratio for latent scores = 0.437468

                      MCMC iteration = 230000

  Acceptance ratio for latent scores = 0.457492

                      MCMC iteration = 234000

  Acceptance ratio for latent scores = 0.437534

                      MCMC iteration = 231000

  Acceptance ratio for latent scores = 0.457620

                      MCMC iteration = 228000

  Acceptance ratio for latent scores = 0.420434

                      MCMC iteration = 235000

  Acceptance ratio for latent scores = 0.437378

                      MCMC iteration = 232000

  Acceptance ratio for latent scores = 0.457270

                      MCMC iteration = 229000

  Acceptance ratio for latent scores = 0.420223

                      MCMC iteration = 236000

  Acceptance ratio for latent scores = 0.437293

                      MCMC iteration = 233000

  Acceptance ratio for latent scores = 0.457541

                      MCMC iteration = 230000

  Acceptance ratio for latent scores = 0.420394

                      MCMC iteration = 237000

  Acceptance ratio for latent scores = 0.437370

                      MCMC iteration = 234000

  Acceptance ratio for latent scores = 0.457749

                      MCMC iteration = 231000

  Acceptance ratio for latent scores = 0.420292

                      MCMC iteration = 238000

  Acceptance ratio for latent scores = 0.437612

                      MCMC iteration = 235000

  Acceptance ratio for latent scores = 0.457393

                      MCMC iteration = 232000

  Acceptance ratio for latent scores = 0.420649

                      MCMC iteration = 239000

  Acceptance ratio for latent scores = 0.437610

                      MCMC iteration = 236000

  Acceptance ratio for latent scores = 0.457506

                      MCMC iteration = 233000

  Acceptance ratio for latent scores = 0.420153

                      MCMC iteration = 240000

  Acceptance ratio for latent scores = 0.437671

                      MCMC iteration = 237000

  Acceptance ratio for latent scores = 0.457671

                      MCMC iteration = 234000

  Acceptance ratio for latent scores = 0.420310

                      MCMC iteration = 241000

  Acceptance ratio for latent scores = 0.437646

                      MCMC iteration = 238000

  Acceptance ratio for latent scores = 0.457400

                      MCMC iteration = 235000

  Acceptance ratio for latent scores = 0.420019

                      MCMC iteration = 242000

  Acceptance ratio for latent scores = 0.437608

                      MCMC iteration = 239000

  Acceptance ratio for latent scores = 0.457622

                      MCMC iteration = 236000

  Acceptance ratio for latent scores = 0.420244

                      MCMC iteration = 243000

  Acceptance ratio for latent scores = 0.437652

                      MCMC iteration = 240000

  Acceptance ratio for latent scores = 0.457491

                      MCMC iteration = 237000

  Acceptance ratio for latent scores = 0.420192

                      MCMC iteration = 244000

  Acceptance ratio for latent scores = 0.437682

                      MCMC iteration = 241000

  Acceptance ratio for latent scores = 0.457554

                      MCMC iteration = 238000

  Acceptance ratio for latent scores = 0.420440

                      MCMC iteration = 245000

  Acceptance ratio for latent scores = 0.437462

                      MCMC iteration = 242000

  Acceptance ratio for latent scores = 0.457675

                      MCMC iteration = 239000

  Acceptance ratio for latent scores = 0.420161

                      MCMC iteration = 246000

  Acceptance ratio for latent scores = 0.437604

                      MCMC iteration = 243000

  Acceptance ratio for latent scores = 0.457545

                      MCMC iteration = 240000

  Acceptance ratio for latent scores = 0.420136

                      MCMC iteration = 247000

  Acceptance ratio for latent scores = 0.437392

                      MCMC iteration = 244000

  Acceptance ratio for latent scores = 0.457456

                      MCMC iteration = 241000

  Acceptance ratio for latent scores = 0.420379

                      MCMC iteration = 248000

  Acceptance ratio for latent scores = 0.437557

                      MCMC iteration = 245000

  Acceptance ratio for latent scores = 0.457331

                      MCMC iteration = 242000

  Acceptance ratio for latent scores = 0.420179

                      MCMC iteration = 249000

  Acceptance ratio for latent scores = 0.437539

                      MCMC iteration = 246000

  Acceptance ratio for latent scores = 0.457504

                      MCMC iteration = 243000

  Acceptance ratio for latent scores = 0.420496

                      MCMC iteration = 250000

  Acceptance ratio for latent scores = 0.437653

                      MCMC iteration = 247000

  Acceptance ratio for latent scores = 0.457466

                      MCMC iteration = 244000

  Acceptance ratio for latent scores = 0.420072

                      MCMC iteration = 248000

  Acceptance ratio for latent scores = 0.457817

                      MCMC iteration = 245000

  Acceptance ratio for latent scores = 0.420091

                      MCMC iteration = 249000

  Acceptance ratio for latent scores = 0.457601

                      MCMC iteration = 246000

  Acceptance ratio for latent scores = 0.420166

                      MCMC iteration = 250000

  Acceptance ratio for latent scores = 0.457429

                      MCMC iteration = 247000

  Acceptance ratio for latent scores = 0.420220

                      MCMC iteration = 248000

  Acceptance ratio for latent scores = 0.420456

                      MCMC iteration = 249000

  Acceptance ratio for latent scores = 0.420361

                      MCMC iteration = 250000

  Acceptance ratio for latent scores = 0.420013
     user    system   elapsed 
580146.33  20933.84 306527.34 
>  
> 
> 
>  getMultpleFixed <- function(x) {
+  ## x is a list, from a call to mclappy
+  ## remember random effects also here if pr = TRUE
+  as.mcmc.list(lapply(x, function(z) z$Sol))
+  }
>  
>  getMultpleVCV <- function(x) {
+  ## x is a list, from a call to mclappy
+  lapply(x, function(z) z$VCV)
+  }
>  
>  combine.chains <- function(x, prob = 0.95, pMCMC = TRUE) {
+  solbig <- as.data.frame(rbindlist(lapply(x,
+  function(z) as.data.frame(z$Sol))))
+  mm <- colMeans(solbig)
+  mmm <- cbind(Mean = mm, coda::HPDinterval(as.mcmc(solbig), prob = prob))
+  ## taken directly from summary.MCMCglmm
+  if(pMCMC) {
+  sb <- as.mcmc(solbig)
+  pp <- pmax(0.5/dim(sb)[1],
+  pmin(colSums(sb > 0)/dim(sb)[1],
+  1 - colSums(sb > 0)/dim(sb)[1]))
+  pp <- (pp + pp) 
+  }
+  ## from the names of MCMClmm
+  colnames(mmm) <- c("post.mean", "l-95% HPD", "u-95% HPD")
+  if(pMCMC) {
+  mmm <- cbind(mmm, pp)
+  colnames(mmm)[4] <- "pMCMC"
+  }
+  return(mmm)
+  }
>  
>  try(gelman.diag(getMultpleFixed(fit), multivariate = FALSE))
Potential scale reduction factors:

                        Point est. Upper C.I.
(Intercept)                      1       1.00
Filter(J5)                       1       1.00
Filter(J1)                       1       1.00
Filter(S5)                       1       1.00
Method(CBN)                      1       1.00
Method(CBN-A)                    1       1.00
Method(OT)                       1       1.00
Method(OT-A)                     1       1.01
Method(DiP)                      1       1.00
S.Time(last)                     1       1.00
S.Type(singleCell)               1       1.00
S.Type(wholeTumor_0.01)          1       1.00
Conjunction(No)                  1       1.00
TrueGenes(7)                     1       1.00
TrueGenes(9)                     1       1.00
Model(Bozic)                     1       1.00
Model(McF_4)                     1       1.00
Model(McF_6)                     1       1.00
sh(0)                            1       1.00
S.Size(100)                      1       1.00
S.Size(1000)                     1       1.01

>  try(gelman.diag(getMultpleVCV(fit), multivariate = FALSE))
Potential scale reduction factors:

          Point est. Upper C.I.
dataSetID          1       1.00
units              1       1.01

>  
>  try(gelman.diag(getMultpleFixed(fit)))
Potential scale reduction factors:

                        Point est. Upper C.I.
(Intercept)                      1       1.00
Filter(J5)                       1       1.00
Filter(J1)                       1       1.00
Filter(S5)                       1       1.00
Method(CBN)                      1       1.00
Method(CBN-A)                    1       1.00
Method(OT)                       1       1.00
Method(OT-A)                     1       1.01
Method(DiP)                      1       1.00
S.Time(last)                     1       1.00
S.Type(singleCell)               1       1.00
S.Type(wholeTumor_0.01)          1       1.00
Conjunction(No)                  1       1.00
TrueGenes(7)                     1       1.00
TrueGenes(9)                     1       1.00
Model(Bozic)                     1       1.00
Model(McF_4)                     1       1.00
Model(McF_6)                     1       1.00
sh(0)                            1       1.00
S.Size(100)                      1       1.00
S.Size(1000)                     1       1.01

Multivariate psrf

1.01
>  try(gelman.diag(getMultpleVCV(fit)))
Potential scale reduction factors:

          Point est. Upper C.I.
dataSetID          1       1.00
units              1       1.01

Multivariate psrf

1
>  
>  try(lapply(fit, function(x) x$DIC))
[[1]]
[1] 3554871

[[2]]
[1] 3554876

[[3]]
[1] 3554872

>  try(lapply(fit, function(x) summary(x)))
[[1]]

 Iterations = 100001:249851
 Thinning interval  = 150
 Sample size  = 1000 

 DIC: 3554871 

 G-structure:  ~dataSetID

          post.mean l-95% CI u-95% CI eff.samp
dataSetID     0.585   0.5698   0.6014     1000

 R-structure:  ~units

      post.mean l-95% CI u-95% CI eff.samp
units    0.7645   0.7571   0.7737     1000

 Location effects: cbind(FN, TP) ~ Filter + Method + S.Time + S.Type + Conjunction + TrueGenes + Model + sh + S.Size 

                        post.mean l-95% CI u-95% CI eff.samp  pMCMC    
(Intercept)                2.3011   2.2885   2.3126   1000.0 <0.001 ***
Filter(J5)                 1.0532   1.0458   1.0611   1000.0 <0.001 ***
Filter(J1)                 0.2966   0.2896   0.3040   1000.0 <0.001 ***
Filter(S5)                -0.2404  -0.2476  -0.2333   1000.0 <0.001 ***
Method(CBN)               -0.2020  -0.2112  -0.1924   1000.0 <0.001 ***
Method(CBN-A)             -0.3741  -0.3831  -0.3655   1000.0 <0.001 ***
Method(OT)                -0.4868  -0.4955  -0.4776   1000.0 <0.001 ***
Method(OT-A)              -1.0965  -1.1050  -1.0875    799.7 <0.001 ***
Method(DiP)                1.4471   1.4353   1.4582   1000.0 <0.001 ***
S.Time(last)              -0.3047  -0.3174  -0.2923   1000.0 <0.001 ***
S.Type(singleCell)         0.2187   0.2025   0.2357   1000.0 <0.001 ***
S.Type(wholeTumor_0.01)   -0.5441  -0.5624  -0.5288   1000.0 <0.001 ***
Conjunction(No)           -0.3332  -0.3447  -0.3204   1000.0 <0.001 ***
TrueGenes(7)              -0.3658  -0.3829  -0.3499   1000.0 <0.001 ***
TrueGenes(9)               0.3207   0.3013   0.3371   1000.0 <0.001 ***
Model(Bozic)               0.7486   0.7265   0.7694   1000.0 <0.001 ***
Model(McF_4)              -0.4917  -0.5135  -0.4723   1000.0 <0.001 ***
Model(McF_6)              -1.7917  -1.8122  -1.7691   1308.8 <0.001 ***
sh(0)                      0.2862   0.2729   0.2983   1000.0 <0.001 ***
S.Size(100)                0.1977   0.1800   0.2135   1000.0 <0.001 ***
S.Size(1000)              -0.3438  -0.3637  -0.3278   1000.0 <0.001 ***
---
Signif. codes:  0 '***' 0.001 '**' 0.01 '*' 0.05 '.' 0.1 ' ' 1

[[2]]

 Iterations = 100001:249851
 Thinning interval  = 150
 Sample size  = 1000 

 DIC: 3554876 

 G-structure:  ~dataSetID

          post.mean l-95% CI u-95% CI eff.samp
dataSetID    0.5849   0.5669   0.5998     1480

 R-structure:  ~units

      post.mean l-95% CI u-95% CI eff.samp
units    0.7644    0.756   0.7725    918.1

 Location effects: cbind(FN, TP) ~ Filter + Method + S.Time + S.Type + Conjunction + TrueGenes + Model + sh + S.Size 

                        post.mean l-95% CI u-95% CI eff.samp  pMCMC    
(Intercept)                2.3015   2.2885   2.3138   1000.0 <0.001 ***
Filter(J5)                 1.0533   1.0446   1.0613   1000.0 <0.001 ***
Filter(J1)                 0.2967   0.2896   0.3048   1000.0 <0.001 ***
Filter(S5)                -0.2405  -0.2472  -0.2337   1000.0 <0.001 ***
Method(CBN)               -0.2020  -0.2118  -0.1938   1120.6 <0.001 ***
Method(CBN-A)             -0.3742  -0.3833  -0.3650   1000.0 <0.001 ***
Method(OT)                -0.4867  -0.4948  -0.4780   1000.0 <0.001 ***
Method(OT-A)              -1.0964  -1.1057  -1.0887   1000.0 <0.001 ***
Method(DiP)                1.4470   1.4356   1.4579   1000.0 <0.001 ***
S.Time(last)              -0.3047  -0.3183  -0.2933    902.6 <0.001 ***
S.Type(singleCell)         0.2187   0.2003   0.2373   1000.0 <0.001 ***
S.Type(wholeTumor_0.01)   -0.5442  -0.5614  -0.5275    896.5 <0.001 ***
Conjunction(No)           -0.3332  -0.3446  -0.3210   1000.0 <0.001 ***
TrueGenes(7)              -0.3656  -0.3822  -0.3482   1002.0 <0.001 ***
TrueGenes(9)               0.3208   0.3038   0.3364   1000.0 <0.001 ***
Model(Bozic)               0.7489   0.7259   0.7690    898.4 <0.001 ***
Model(McF_4)              -0.4915  -0.5128  -0.4705   1000.0 <0.001 ***
Model(McF_6)              -1.7922  -1.8127  -1.7709   1000.0 <0.001 ***
sh(0)                      0.2861   0.2746   0.2980   1133.5 <0.001 ***
S.Size(100)                0.1973   0.1814   0.2162   1000.0 <0.001 ***
S.Size(1000)              -0.3437  -0.3611  -0.3262   1000.0 <0.001 ***
---
Signif. codes:  0 '***' 0.001 '**' 0.01 '*' 0.05 '.' 0.1 ' ' 1

[[3]]

 Iterations = 100001:249851
 Thinning interval  = 150
 Sample size  = 1000 

 DIC: 3554872 

 G-structure:  ~dataSetID

          post.mean l-95% CI u-95% CI eff.samp
dataSetID    0.5853     0.57   0.6022     1000

 R-structure:  ~units

      post.mean l-95% CI u-95% CI eff.samp
units    0.7647   0.7562   0.7734    829.1

 Location effects: cbind(FN, TP) ~ Filter + Method + S.Time + S.Type + Conjunction + TrueGenes + Model + sh + S.Size 

                        post.mean l-95% CI u-95% CI eff.samp  pMCMC    
(Intercept)                2.3017   2.2899   2.3158   1000.0 <0.001 ***
Filter(J5)                 1.0534   1.0456   1.0621   1000.0 <0.001 ***
Filter(J1)                 0.2968   0.2890   0.3038    733.1 <0.001 ***
Filter(S5)                -0.2405  -0.2475  -0.2340   1000.0 <0.001 ***
Method(CBN)               -0.2019  -0.2104  -0.1935   1000.0 <0.001 ***
Method(CBN-A)             -0.3745  -0.3843  -0.3658    915.4 <0.001 ***
Method(OT)                -0.4866  -0.4959  -0.4778   1000.0 <0.001 ***
Method(OT-A)              -1.0967  -1.1048  -1.0875   1000.0 <0.001 ***
Method(DiP)                1.4472   1.4357   1.4585   1000.0 <0.001 ***
S.Time(last)              -0.3046  -0.3156  -0.2912   1000.0 <0.001 ***
S.Type(singleCell)         0.2189   0.2025   0.2375   1000.0 <0.001 ***
S.Type(wholeTumor_0.01)   -0.5442  -0.5601  -0.5261   1115.6 <0.001 ***
Conjunction(No)           -0.3332  -0.3455  -0.3201   1000.0 <0.001 ***
TrueGenes(7)              -0.3655  -0.3818  -0.3492   1000.0 <0.001 ***
TrueGenes(9)               0.3212   0.3054   0.3381    963.2 <0.001 ***
Model(Bozic)               0.7490   0.7273   0.7706   1000.0 <0.001 ***
Model(McF_4)              -0.4919  -0.5133  -0.4708   1000.0 <0.001 ***
Model(McF_6)              -1.7923  -1.8122  -1.7705   1000.0 <0.001 ***
sh(0)                      0.2863   0.2729   0.2980   1415.4 <0.001 ***
S.Size(100)                0.1970   0.1785   0.2140   1000.0 <0.001 ***
S.Size(1000)              -0.3431  -0.3599  -0.3262   1029.9 <0.001 ***
---
Signif. codes:  0 '***' 0.001 '**' 0.01 '*' 0.05 '.' 0.1 ' ' 1

>  
>  try(combine.chains(fit))
                         post.mean  l-95% HPD  u-95% HPD        pMCMC
(Intercept)              2.3014261  2.2882711  2.3138518 0.0003333333
Filter(J5)               1.0533217  1.0450396  1.0613747 0.0003333333
Filter(J1)               0.2966994  0.2890202  0.3038727 0.0003333333
Filter(S5)              -0.2404240 -0.2475115 -0.2336074 0.0003333333
Method(CBN)             -0.2019802 -0.2113347 -0.1931190 0.0003333333
Method(CBN-A)           -0.3742908 -0.3831772 -0.3648331 0.0003333333
Method(OT)              -0.4867132 -0.4954781 -0.4778443 0.0003333333
Method(OT-A)            -1.0965268 -1.1048259 -1.0874625 0.0003333333
Method(DiP)              1.4471122  1.4358078  1.4586983 0.0003333333
S.Time(last)            -0.3046553 -0.3167937 -0.2918594 0.0003333333
S.Type(singleCell)       0.2187724  0.2003126  0.2358398 0.0003333333
S.Type(wholeTumor_0.01) -0.5441465 -0.5621245 -0.5277701 0.0003333333
Conjunction(No)         -0.3331929 -0.3450289 -0.3204740 0.0003333333
TrueGenes(7)            -0.3656507 -0.3823268 -0.3488323 0.0003333333
TrueGenes(9)             0.3209160  0.3030584  0.3371820 0.0003333333
Model(Bozic)             0.7488192  0.7263218  0.7696231 0.0003333333
Model(McF_4)            -0.4917097 -0.5132951 -0.4711152 0.0003333333
Model(McF_6)            -1.7920710 -1.8122268 -1.7698220 0.0003333333
sh(0)                    0.2862209  0.2741637  0.2988766 0.0003333333
S.Size(100)              0.1973533  0.1792432  0.2141025 0.0003333333
S.Size(1000)            -0.3435383 -0.3611568 -0.3261712 0.0003333333
>  
> 
> 
>  gc()
            used   (Mb) gc trigger   (Mb)  max used   (Mb)
Ncells   1787408   95.5    2732238  146.0   2732238  146.0
Vcells 132095996 1007.9  203527498 1552.8 198160572 1511.9
>  PND.m0 <- fit
>  save(file = "PND.m0.RData", PND.m0)
> 
> 
