# Supplementary material for: Identifying restrictions in the order of accumulation of mutations during tumor progression: effects of passengers, evolutionary models, and sampling
Source: BMC Bioinformatics. 2015 Feb 12;16:41. doi: 10.1186/s12859-015-0466-7 (PMC4339747; doi:10.1186/s12859-015-0466-7)
Supplement: Additional file 9 — Code, scripts, model fits. A zip file (Code_scripts_model_fits.zip) that contains shell and R scripts to run simulations, analysis, and produce tables and figures, as well as the output of GLMM model fits (and the code to obtain them). [file 12859_2015_466_MOESM9_ESM.zip › Code_scripts_model_fits/MCMCglmm/P/Diff-m0.Rout]

R version 3.0.3 Patched (2014-03-06 r65254) -- "Warm Puppy"
Copyright (C) 2014 The R Foundation for Statistical Computing
Platform: x86_64-pc-linux-gnu (64-bit)

R is free software and comes with ABSOLUTELY NO WARRANTY.
You are welcome to redistribute it under certain conditions.
Type 'license()' or 'licence()' for distribution details.

  Natural language support but running in an English locale

R is a collaborative project with many contributors.
Type 'contributors()' for more information and
'citation()' on how to cite R or R packages in publications.

Type 'demo()' for some demos, 'help()' for on-line help, or
'help.start()' for an HTML browser interface to help.
Type 'q()' to quit R.

> Sys.getpid()
[1] 39306
>  system("hostname")
Gallotia
>  options(width = 220)
>  library(car); packageVersion("car")
[1] '2.0.19'
>  library(MCMCglmm); packageVersion("MCMCglmm")
Loading required package: Matrix
Loading required package: coda
Loading required package: lattice
Loading required package: ape
[1] '2.18'
>  library(parallel)
>  library(data.table)
>  sessionInfo()
R version 3.0.3 Patched (2014-03-06 r65254)
Platform: x86_64-pc-linux-gnu (64-bit)

locale:
 [1] LC_CTYPE=en_US.ISO-8859-15    LC_NUMERIC=C                  LC_TIME=en_GB.iso885915       LC_COLLATE=en_US.ISO-8859-15  LC_MONETARY=en_US.ISO-8859-15 LC_MESSAGES=en_US.ISO-8859-15 LC_PAPER=en_GB.UTF-8         
 [8] LC_NAME=C                     LC_ADDRESS=C                  LC_TELEPHONE=C                LC_MEASUREMENT=en_GB.UTF-8    LC_IDENTIFICATION=C          

attached base packages:
[1] parallel  stats     graphics  grDevices utils     datasets  methods   base     

other attached packages:
[1] data.table_1.9.2 MCMCglmm_2.18    ape_3.1-1        coda_0.16-1      lattice_0.20-27  Matrix_1.1-2-2   car_2.0-19      

loaded via a namespace (and not attached):
 [1] corpcor_1.6.6  grid_3.0.3     MASS_7.3-29    nlme_3.1-113   nnet_7.3-7     plyr_1.8.1     Rcpp_0.11.1    reshape2_1.2.2 stringr_0.6.2  tensorA_0.36  
>  options(decorate.contrasts = c("(",")"))
>  options(decorate.contr.Sum = "")
>  ## options(decorate.contrasts = c(".",""))
>  options(contrasts = c("contr.Sum", "contr.poly"))
>  load("P.stats.RData"); dim(P.stats)
[1] 414720     25
>  ## recode levels for easier reading
>  tmpm <- P.stats$S.Size
>  P.stats$S.Size <- factor(P.stats$S.Size, levels = c("100", "1000", "200"))
>  table(P.stats$S.Size, tmpm)
      tmpm
         1000    200    100
  100       0      0 138240
  1000 138240      0      0
  200       0 138240      0
>  rm(tmpm)
>  tmpm <- P.stats$Model
>  P.stats$Model <- factor(P.stats$Model, levels = c("Bozic", "McF_4", "McF_6", "exp"))
>  table(P.stats$Model, tmpm)
       tmpm
         Bozic    exp  McF_4  McF_6
  Bozic 103680      0      0      0
  McF_4      0      0 103680      0
  McF_6      0      0      0 103680
  exp        0 103680      0      0
>  
>  prior <- list(R = list(V = 1, nu = 0.002),
+  G = list(G1 = list(V = 1, nu = 0.002)))
>  burn <- 100000
>  th <- 150
>  desired.samples <- 1000
>  ## (nit <- (desired.samples \* th) + burn)
>  ## with the script, the asterisk is expanded to all files
>  (nit <- (prod(desired.samples, th) + burn))
[1] 250000
>  
>  
> 
> 
>  
> 
> 
>  print(
+  unix.time(fit <- mclapply(1:3,
+  function(x)
+  MCMCglmm(Diff ~ Filter + Method + S.Time + S.Type + Conjunction + TrueGenes + Model + sh + S.Size,
+  random = ~dataSetID
+ , family = "poisson"
+  , data = P.stats,
+  burnin = burn,
+  thin = th,
+  nitt = nit,
+  ## quasi = FALSE gives overdispersed starting values
+  start = list(QUASI=FALSE),
+  pr = FALSE, pl = FALSE),
+  mc.cores = 3
+  )
+  ))

                      MCMC iteration = 0

  Acceptance ratio for latent scores = 0.000536

                      MCMC iteration = 0

  Acceptance ratio for latent scores = 0.000534

                      MCMC iteration = 0

  Acceptance ratio for latent scores = 0.000534

                      MCMC iteration = 1000

  Acceptance ratio for latent scores = 0.429038

                      MCMC iteration = 1000

  Acceptance ratio for latent scores = 0.430366

                      MCMC iteration = 1000

  Acceptance ratio for latent scores = 0.428037

                      MCMC iteration = 2000

  Acceptance ratio for latent scores = 0.431741

                      MCMC iteration = 2000

  Acceptance ratio for latent scores = 0.430868

                      MCMC iteration = 2000

  Acceptance ratio for latent scores = 0.430941

                      MCMC iteration = 3000

  Acceptance ratio for latent scores = 0.433568

                      MCMC iteration = 3000

  Acceptance ratio for latent scores = 0.428518

                      MCMC iteration = 3000

  Acceptance ratio for latent scores = 0.435129

                      MCMC iteration = 4000

  Acceptance ratio for latent scores = 0.435623

                      MCMC iteration = 4000

  Acceptance ratio for latent scores = 0.432677

                      MCMC iteration = 4000

  Acceptance ratio for latent scores = 0.434683

                      MCMC iteration = 5000

  Acceptance ratio for latent scores = 0.436170

                      MCMC iteration = 5000

  Acceptance ratio for latent scores = 0.433480

                      MCMC iteration = 5000

  Acceptance ratio for latent scores = 0.431001

                      MCMC iteration = 6000

  Acceptance ratio for latent scores = 0.434566

                      MCMC iteration = 6000

  Acceptance ratio for latent scores = 0.425897

                      MCMC iteration = 6000

  Acceptance ratio for latent scores = 0.430092

                      MCMC iteration = 7000

  Acceptance ratio for latent scores = 0.435035

                      MCMC iteration = 7000

  Acceptance ratio for latent scores = 0.434634

                      MCMC iteration = 7000

  Acceptance ratio for latent scores = 0.431975

                      MCMC iteration = 8000

  Acceptance ratio for latent scores = 0.435539

                      MCMC iteration = 8000

  Acceptance ratio for latent scores = 0.424510

                      MCMC iteration = 8000

  Acceptance ratio for latent scores = 0.434750

                      MCMC iteration = 9000

  Acceptance ratio for latent scores = 0.433419

                      MCMC iteration = 9000

  Acceptance ratio for latent scores = 0.433136

                      MCMC iteration = 9000

  Acceptance ratio for latent scores = 0.434910

                      MCMC iteration = 10000

  Acceptance ratio for latent scores = 0.431205

                      MCMC iteration = 10000

  Acceptance ratio for latent scores = 0.427581

                      MCMC iteration = 10000

  Acceptance ratio for latent scores = 0.428242

                      MCMC iteration = 11000

  Acceptance ratio for latent scores = 0.432630

                      MCMC iteration = 11000

  Acceptance ratio for latent scores = 0.428750

                      MCMC iteration = 11000

  Acceptance ratio for latent scores = 0.429931

                      MCMC iteration = 12000

  Acceptance ratio for latent scores = 0.433452

                      MCMC iteration = 12000

  Acceptance ratio for latent scores = 0.432783

                      MCMC iteration = 12000

  Acceptance ratio for latent scores = 0.426556

                      MCMC iteration = 13000

  Acceptance ratio for latent scores = 0.430424

                      MCMC iteration = 13000

  Acceptance ratio for latent scores = 0.429146

                      MCMC iteration = 13000

  Acceptance ratio for latent scores = 0.434970

                      MCMC iteration = 14000

  Acceptance ratio for latent scores = 0.436082

                      MCMC iteration = 14000

  Acceptance ratio for latent scores = 0.432167

                      MCMC iteration = 14000

  Acceptance ratio for latent scores = 0.432515

                      MCMC iteration = 15000

  Acceptance ratio for latent scores = 0.429608

                      MCMC iteration = 15000

  Acceptance ratio for latent scores = 0.435260

                      MCMC iteration = 15000

  Acceptance ratio for latent scores = 0.433852

                      MCMC iteration = 16000

  Acceptance ratio for latent scores = 0.435701

                      MCMC iteration = 16000

  Acceptance ratio for latent scores = 0.433786

                      MCMC iteration = 16000

  Acceptance ratio for latent scores = 0.438544

                      MCMC iteration = 17000

  Acceptance ratio for latent scores = 0.433018

                      MCMC iteration = 17000

  Acceptance ratio for latent scores = 0.430502

                      MCMC iteration = 17000

  Acceptance ratio for latent scores = 0.429105

                      MCMC iteration = 18000

  Acceptance ratio for latent scores = 0.432516

                      MCMC iteration = 18000

  Acceptance ratio for latent scores = 0.432221

                      MCMC iteration = 18000

  Acceptance ratio for latent scores = 0.436481

                      MCMC iteration = 19000

  Acceptance ratio for latent scores = 0.433738

                      MCMC iteration = 19000

  Acceptance ratio for latent scores = 0.431255

                      MCMC iteration = 19000

  Acceptance ratio for latent scores = 0.433481

                      MCMC iteration = 20000

  Acceptance ratio for latent scores = 0.428025

                      MCMC iteration = 20000

  Acceptance ratio for latent scores = 0.430131

                      MCMC iteration = 20000

  Acceptance ratio for latent scores = 0.427720

                      MCMC iteration = 21000

  Acceptance ratio for latent scores = 0.429471

                      MCMC iteration = 21000

  Acceptance ratio for latent scores = 0.433564

                      MCMC iteration = 21000

  Acceptance ratio for latent scores = 0.429184

                      MCMC iteration = 22000

  Acceptance ratio for latent scores = 0.428675

                      MCMC iteration = 22000

  Acceptance ratio for latent scores = 0.435558

                      MCMC iteration = 22000

  Acceptance ratio for latent scores = 0.438963

                      MCMC iteration = 23000

  Acceptance ratio for latent scores = 0.428629

                      MCMC iteration = 23000

  Acceptance ratio for latent scores = 0.431020

                      MCMC iteration = 23000

  Acceptance ratio for latent scores = 0.439317

                      MCMC iteration = 24000

  Acceptance ratio for latent scores = 0.433833

                      MCMC iteration = 24000

  Acceptance ratio for latent scores = 0.430157

                      MCMC iteration = 24000

  Acceptance ratio for latent scores = 0.431754

                      MCMC iteration = 25000

  Acceptance ratio for latent scores = 0.437768

                      MCMC iteration = 25000

  Acceptance ratio for latent scores = 0.432365

                      MCMC iteration = 25000

  Acceptance ratio for latent scores = 0.430848

                      MCMC iteration = 26000

  Acceptance ratio for latent scores = 0.431361

                      MCMC iteration = 26000

  Acceptance ratio for latent scores = 0.437088

                      MCMC iteration = 26000

  Acceptance ratio for latent scores = 0.434057

                      MCMC iteration = 27000

  Acceptance ratio for latent scores = 0.434396

                      MCMC iteration = 27000

  Acceptance ratio for latent scores = 0.431616

                      MCMC iteration = 27000

  Acceptance ratio for latent scores = 0.432446

                      MCMC iteration = 28000

  Acceptance ratio for latent scores = 0.434509

                      MCMC iteration = 28000

  Acceptance ratio for latent scores = 0.432208

                      MCMC iteration = 28000

  Acceptance ratio for latent scores = 0.434512

                      MCMC iteration = 29000

  Acceptance ratio for latent scores = 0.434685

                      MCMC iteration = 29000

  Acceptance ratio for latent scores = 0.432162

                      MCMC iteration = 29000

  Acceptance ratio for latent scores = 0.430522

                      MCMC iteration = 30000

  Acceptance ratio for latent scores = 0.435710

                      MCMC iteration = 30000

  Acceptance ratio for latent scores = 0.431156

                      MCMC iteration = 30000

  Acceptance ratio for latent scores = 0.430149

                      MCMC iteration = 31000

  Acceptance ratio for latent scores = 0.436603

                      MCMC iteration = 31000

  Acceptance ratio for latent scores = 0.432404

                      MCMC iteration = 32000

  Acceptance ratio for latent scores = 0.431218

                      MCMC iteration = 31000

  Acceptance ratio for latent scores = 0.433309

                      MCMC iteration = 32000

  Acceptance ratio for latent scores = 0.435924

                      MCMC iteration = 33000

  Acceptance ratio for latent scores = 0.439472

                      MCMC iteration = 33000

  Acceptance ratio for latent scores = 0.428265

                      MCMC iteration = 32000

  Acceptance ratio for latent scores = 0.437340

                      MCMC iteration = 34000

  Acceptance ratio for latent scores = 0.438316

                      MCMC iteration = 34000

  Acceptance ratio for latent scores = 0.428637

                      MCMC iteration = 33000

  Acceptance ratio for latent scores = 0.431233

                      MCMC iteration = 35000

  Acceptance ratio for latent scores = 0.437674

                      MCMC iteration = 35000

  Acceptance ratio for latent scores = 0.436064

                      MCMC iteration = 34000

  Acceptance ratio for latent scores = 0.443901

                      MCMC iteration = 36000

  Acceptance ratio for latent scores = 0.428965

                      MCMC iteration = 36000

  Acceptance ratio for latent scores = 0.436104

                      MCMC iteration = 35000

  Acceptance ratio for latent scores = 0.439021

                      MCMC iteration = 37000

  Acceptance ratio for latent scores = 0.430338

                      MCMC iteration = 37000

  Acceptance ratio for latent scores = 0.432351

                      MCMC iteration = 36000

  Acceptance ratio for latent scores = 0.435935

                      MCMC iteration = 38000

  Acceptance ratio for latent scores = 0.436715

                      MCMC iteration = 38000

  Acceptance ratio for latent scores = 0.435772

                      MCMC iteration = 37000

  Acceptance ratio for latent scores = 0.434318

                      MCMC iteration = 39000

  Acceptance ratio for latent scores = 0.429669

                      MCMC iteration = 39000

  Acceptance ratio for latent scores = 0.433015

                      MCMC iteration = 38000

  Acceptance ratio for latent scores = 0.426559

                      MCMC iteration = 40000

  Acceptance ratio for latent scores = 0.435617

                      MCMC iteration = 40000

  Acceptance ratio for latent scores = 0.428035

                      MCMC iteration = 39000

  Acceptance ratio for latent scores = 0.437385

                      MCMC iteration = 41000

  Acceptance ratio for latent scores = 0.439898

                      MCMC iteration = 41000

  Acceptance ratio for latent scores = 0.435365

                      MCMC iteration = 40000

  Acceptance ratio for latent scores = 0.433987

                      MCMC iteration = 42000

  Acceptance ratio for latent scores = 0.434130

                      MCMC iteration = 42000

  Acceptance ratio for latent scores = 0.435035

                      MCMC iteration = 41000

  Acceptance ratio for latent scores = 0.436280

                      MCMC iteration = 43000

  Acceptance ratio for latent scores = 0.431709

                      MCMC iteration = 43000

  Acceptance ratio for latent scores = 0.437306

                      MCMC iteration = 42000

  Acceptance ratio for latent scores = 0.426270

                      MCMC iteration = 44000

  Acceptance ratio for latent scores = 0.430715

                      MCMC iteration = 43000

  Acceptance ratio for latent scores = 0.426705

                      MCMC iteration = 44000

  Acceptance ratio for latent scores = 0.426346

                      MCMC iteration = 45000

  Acceptance ratio for latent scores = 0.429110

                      MCMC iteration = 44000

  Acceptance ratio for latent scores = 0.432379

                      MCMC iteration = 45000

  Acceptance ratio for latent scores = 0.437285

                      MCMC iteration = 46000

  Acceptance ratio for latent scores = 0.434068

                      MCMC iteration = 45000

  Acceptance ratio for latent scores = 0.433157

                      MCMC iteration = 46000

  Acceptance ratio for latent scores = 0.434955

                      MCMC iteration = 47000

  Acceptance ratio for latent scores = 0.437155

                      MCMC iteration = 46000

  Acceptance ratio for latent scores = 0.431594

                      MCMC iteration = 47000

  Acceptance ratio for latent scores = 0.428125

                      MCMC iteration = 48000

  Acceptance ratio for latent scores = 0.438840

                      MCMC iteration = 47000

  Acceptance ratio for latent scores = 0.425980

                      MCMC iteration = 48000

  Acceptance ratio for latent scores = 0.431424

                      MCMC iteration = 48000

  Acceptance ratio for latent scores = 0.434953

                      MCMC iteration = 49000

  Acceptance ratio for latent scores = 0.431023

                      MCMC iteration = 49000

  Acceptance ratio for latent scores = 0.434318

                      MCMC iteration = 49000

  Acceptance ratio for latent scores = 0.428898

                      MCMC iteration = 50000

  Acceptance ratio for latent scores = 0.425370

                      MCMC iteration = 50000

  Acceptance ratio for latent scores = 0.437275

                      MCMC iteration = 50000

  Acceptance ratio for latent scores = 0.427513

                      MCMC iteration = 51000

  Acceptance ratio for latent scores = 0.431905

                      MCMC iteration = 51000

  Acceptance ratio for latent scores = 0.439105

                      MCMC iteration = 51000

  Acceptance ratio for latent scores = 0.434572

                      MCMC iteration = 52000

  Acceptance ratio for latent scores = 0.438636

                      MCMC iteration = 52000

  Acceptance ratio for latent scores = 0.433591

                      MCMC iteration = 52000

  Acceptance ratio for latent scores = 0.430170

                      MCMC iteration = 53000

  Acceptance ratio for latent scores = 0.432055

                      MCMC iteration = 53000

  Acceptance ratio for latent scores = 0.438022

                      MCMC iteration = 53000

  Acceptance ratio for latent scores = 0.424819

                      MCMC iteration = 54000

  Acceptance ratio for latent scores = 0.435701

                      MCMC iteration = 54000

  Acceptance ratio for latent scores = 0.440040

                      MCMC iteration = 54000

  Acceptance ratio for latent scores = 0.434726

                      MCMC iteration = 55000

  Acceptance ratio for latent scores = 0.433428

                      MCMC iteration = 55000

  Acceptance ratio for latent scores = 0.436049

                      MCMC iteration = 55000

  Acceptance ratio for latent scores = 0.425907

                      MCMC iteration = 56000

  Acceptance ratio for latent scores = 0.431013

                      MCMC iteration = 56000

  Acceptance ratio for latent scores = 0.429135

                      MCMC iteration = 56000

  Acceptance ratio for latent scores = 0.431141

                      MCMC iteration = 57000

  Acceptance ratio for latent scores = 0.434928

                      MCMC iteration = 57000

  Acceptance ratio for latent scores = 0.439603

                      MCMC iteration = 57000

  Acceptance ratio for latent scores = 0.428212

                      MCMC iteration = 58000

  Acceptance ratio for latent scores = 0.434596

                      MCMC iteration = 58000

  Acceptance ratio for latent scores = 0.429054

                      MCMC iteration = 58000

  Acceptance ratio for latent scores = 0.432094

                      MCMC iteration = 59000

  Acceptance ratio for latent scores = 0.432060

                      MCMC iteration = 59000

  Acceptance ratio for latent scores = 0.439840

                      MCMC iteration = 59000

  Acceptance ratio for latent scores = 0.438793

                      MCMC iteration = 60000

  Acceptance ratio for latent scores = 0.432536

                      MCMC iteration = 60000

  Acceptance ratio for latent scores = 0.438970

                      MCMC iteration = 60000

  Acceptance ratio for latent scores = 0.429316

                      MCMC iteration = 61000

  Acceptance ratio for latent scores = 0.428510

                      MCMC iteration = 61000

  Acceptance ratio for latent scores = 0.423123

                      MCMC iteration = 61000

  Acceptance ratio for latent scores = 0.430830

                      MCMC iteration = 62000

  Acceptance ratio for latent scores = 0.432713

                      MCMC iteration = 62000

  Acceptance ratio for latent scores = 0.433359

                      MCMC iteration = 62000

  Acceptance ratio for latent scores = 0.435946

                      MCMC iteration = 63000

  Acceptance ratio for latent scores = 0.432586

                      MCMC iteration = 63000

  Acceptance ratio for latent scores = 0.430593

                      MCMC iteration = 63000

  Acceptance ratio for latent scores = 0.427545

                      MCMC iteration = 64000

  Acceptance ratio for latent scores = 0.438560

                      MCMC iteration = 64000

  Acceptance ratio for latent scores = 0.434603

                      MCMC iteration = 64000

  Acceptance ratio for latent scores = 0.431506

                      MCMC iteration = 65000

  Acceptance ratio for latent scores = 0.435070

                      MCMC iteration = 65000

  Acceptance ratio for latent scores = 0.436816

                      MCMC iteration = 65000

  Acceptance ratio for latent scores = 0.432657

                      MCMC iteration = 66000

  Acceptance ratio for latent scores = 0.437316

                      MCMC iteration = 66000

  Acceptance ratio for latent scores = 0.440456

                      MCMC iteration = 66000

  Acceptance ratio for latent scores = 0.436517

                      MCMC iteration = 67000

  Acceptance ratio for latent scores = 0.431488

                      MCMC iteration = 67000

  Acceptance ratio for latent scores = 0.438211

                      MCMC iteration = 67000

  Acceptance ratio for latent scores = 0.427143

                      MCMC iteration = 68000

  Acceptance ratio for latent scores = 0.431189

                      MCMC iteration = 68000

  Acceptance ratio for latent scores = 0.428189

                      MCMC iteration = 68000

  Acceptance ratio for latent scores = 0.424038

                      MCMC iteration = 69000

  Acceptance ratio for latent scores = 0.434725

                      MCMC iteration = 69000

  Acceptance ratio for latent scores = 0.433462

                      MCMC iteration = 69000

  Acceptance ratio for latent scores = 0.430469

                      MCMC iteration = 70000

  Acceptance ratio for latent scores = 0.427444

                      MCMC iteration = 70000

  Acceptance ratio for latent scores = 0.433736

                      MCMC iteration = 70000

  Acceptance ratio for latent scores = 0.431287

                      MCMC iteration = 71000

  Acceptance ratio for latent scores = 0.435256

                      MCMC iteration = 71000

  Acceptance ratio for latent scores = 0.436591

                      MCMC iteration = 71000

  Acceptance ratio for latent scores = 0.432924

                      MCMC iteration = 72000

  Acceptance ratio for latent scores = 0.433167

                      MCMC iteration = 72000

  Acceptance ratio for latent scores = 0.439884

                      MCMC iteration = 72000

  Acceptance ratio for latent scores = 0.427761

                      MCMC iteration = 73000

  Acceptance ratio for latent scores = 0.437506

                      MCMC iteration = 73000

  Acceptance ratio for latent scores = 0.430781

                      MCMC iteration = 73000

  Acceptance ratio for latent scores = 0.436751

                      MCMC iteration = 74000

  Acceptance ratio for latent scores = 0.434932

                      MCMC iteration = 74000

  Acceptance ratio for latent scores = 0.434133

                      MCMC iteration = 74000

  Acceptance ratio for latent scores = 0.433808

                      MCMC iteration = 75000

  Acceptance ratio for latent scores = 0.435699

                      MCMC iteration = 75000

  Acceptance ratio for latent scores = 0.437033

                      MCMC iteration = 75000

  Acceptance ratio for latent scores = 0.433125

                      MCMC iteration = 76000

  Acceptance ratio for latent scores = 0.431632

                      MCMC iteration = 76000

  Acceptance ratio for latent scores = 0.432906

                      MCMC iteration = 76000

  Acceptance ratio for latent scores = 0.438005

                      MCMC iteration = 77000

  Acceptance ratio for latent scores = 0.436171

                      MCMC iteration = 77000

  Acceptance ratio for latent scores = 0.432908

                      MCMC iteration = 77000

  Acceptance ratio for latent scores = 0.430852

                      MCMC iteration = 78000

  Acceptance ratio for latent scores = 0.429702

                      MCMC iteration = 78000

  Acceptance ratio for latent scores = 0.432518

                      MCMC iteration = 78000

  Acceptance ratio for latent scores = 0.433148

                      MCMC iteration = 79000

  Acceptance ratio for latent scores = 0.431742

                      MCMC iteration = 79000

  Acceptance ratio for latent scores = 0.431027

                      MCMC iteration = 79000

  Acceptance ratio for latent scores = 0.429413

                      MCMC iteration = 80000

  Acceptance ratio for latent scores = 0.440287

                      MCMC iteration = 80000

  Acceptance ratio for latent scores = 0.436586

                      MCMC iteration = 80000

  Acceptance ratio for latent scores = 0.434806

                      MCMC iteration = 81000

  Acceptance ratio for latent scores = 0.435078

                      MCMC iteration = 81000

  Acceptance ratio for latent scores = 0.436400

                      MCMC iteration = 81000

  Acceptance ratio for latent scores = 0.427538

                      MCMC iteration = 82000

  Acceptance ratio for latent scores = 0.436966

                      MCMC iteration = 82000

  Acceptance ratio for latent scores = 0.433908

                      MCMC iteration = 82000

  Acceptance ratio for latent scores = 0.426386

                      MCMC iteration = 83000

  Acceptance ratio for latent scores = 0.433373

                      MCMC iteration = 83000

  Acceptance ratio for latent scores = 0.436305

                      MCMC iteration = 83000

  Acceptance ratio for latent scores = 0.434763

                      MCMC iteration = 84000

  Acceptance ratio for latent scores = 0.438060

                      MCMC iteration = 84000

  Acceptance ratio for latent scores = 0.436661

                      MCMC iteration = 84000

  Acceptance ratio for latent scores = 0.433534

                      MCMC iteration = 85000

  Acceptance ratio for latent scores = 0.431899

                      MCMC iteration = 85000

  Acceptance ratio for latent scores = 0.428340

                      MCMC iteration = 85000

  Acceptance ratio for latent scores = 0.434232

                      MCMC iteration = 86000

  Acceptance ratio for latent scores = 0.433471

                      MCMC iteration = 86000

  Acceptance ratio for latent scores = 0.428135

                      MCMC iteration = 86000

  Acceptance ratio for latent scores = 0.432036

                      MCMC iteration = 87000

  Acceptance ratio for latent scores = 0.435470

                      MCMC iteration = 87000

  Acceptance ratio for latent scores = 0.434790

                      MCMC iteration = 87000

  Acceptance ratio for latent scores = 0.436843

                      MCMC iteration = 88000

  Acceptance ratio for latent scores = 0.430060

                      MCMC iteration = 88000

  Acceptance ratio for latent scores = 0.431734

                      MCMC iteration = 88000

  Acceptance ratio for latent scores = 0.431896

                      MCMC iteration = 89000

  Acceptance ratio for latent scores = 0.440968

                      MCMC iteration = 89000

  Acceptance ratio for latent scores = 0.441658

                      MCMC iteration = 89000

  Acceptance ratio for latent scores = 0.438959

                      MCMC iteration = 90000

  Acceptance ratio for latent scores = 0.437928

                      MCMC iteration = 90000

  Acceptance ratio for latent scores = 0.438972

                      MCMC iteration = 90000

  Acceptance ratio for latent scores = 0.437882

                      MCMC iteration = 91000

  Acceptance ratio for latent scores = 0.437044

                      MCMC iteration = 91000

  Acceptance ratio for latent scores = 0.434553

                      MCMC iteration = 91000

  Acceptance ratio for latent scores = 0.434387

                      MCMC iteration = 92000

  Acceptance ratio for latent scores = 0.438526

                      MCMC iteration = 92000

  Acceptance ratio for latent scores = 0.434607

                      MCMC iteration = 92000

  Acceptance ratio for latent scores = 0.439019

                      MCMC iteration = 93000

  Acceptance ratio for latent scores = 0.434832

                      MCMC iteration = 93000

  Acceptance ratio for latent scores = 0.432824

                      MCMC iteration = 93000

  Acceptance ratio for latent scores = 0.436805

                      MCMC iteration = 94000

  Acceptance ratio for latent scores = 0.435122

                      MCMC iteration = 94000

  Acceptance ratio for latent scores = 0.441189

                      MCMC iteration = 94000

  Acceptance ratio for latent scores = 0.422753

                      MCMC iteration = 95000

  Acceptance ratio for latent scores = 0.431005

                      MCMC iteration = 95000

  Acceptance ratio for latent scores = 0.437888

                      MCMC iteration = 95000

  Acceptance ratio for latent scores = 0.432386

                      MCMC iteration = 96000

  Acceptance ratio for latent scores = 0.435033

                      MCMC iteration = 96000

  Acceptance ratio for latent scores = 0.433048

                      MCMC iteration = 96000

  Acceptance ratio for latent scores = 0.440402

                      MCMC iteration = 97000

  Acceptance ratio for latent scores = 0.427797

                      MCMC iteration = 97000

  Acceptance ratio for latent scores = 0.429038

                      MCMC iteration = 97000

  Acceptance ratio for latent scores = 0.435068

                      MCMC iteration = 98000

  Acceptance ratio for latent scores = 0.431482

                      MCMC iteration = 98000

  Acceptance ratio for latent scores = 0.434428

                      MCMC iteration = 98000

  Acceptance ratio for latent scores = 0.430583

                      MCMC iteration = 99000

  Acceptance ratio for latent scores = 0.432953

                      MCMC iteration = 99000

  Acceptance ratio for latent scores = 0.432580

                      MCMC iteration = 99000

  Acceptance ratio for latent scores = 0.438841

                      MCMC iteration = 100000

  Acceptance ratio for latent scores = 0.431245

                      MCMC iteration = 100000

  Acceptance ratio for latent scores = 0.431472

                      MCMC iteration = 100000

  Acceptance ratio for latent scores = 0.436515

                      MCMC iteration = 101000

  Acceptance ratio for latent scores = 0.448446

                      MCMC iteration = 101000

  Acceptance ratio for latent scores = 0.438738

                      MCMC iteration = 101000

  Acceptance ratio for latent scores = 0.431057

                      MCMC iteration = 102000

  Acceptance ratio for latent scores = 0.440411

                      MCMC iteration = 102000

  Acceptance ratio for latent scores = 0.450494

                      MCMC iteration = 102000

  Acceptance ratio for latent scores = 0.429971

                      MCMC iteration = 103000

  Acceptance ratio for latent scores = 0.439889

                      MCMC iteration = 103000

  Acceptance ratio for latent scores = 0.457420

                      MCMC iteration = 103000

  Acceptance ratio for latent scores = 0.438793

                      MCMC iteration = 104000

  Acceptance ratio for latent scores = 0.438685

                      MCMC iteration = 104000

  Acceptance ratio for latent scores = 0.462278

                      MCMC iteration = 104000

  Acceptance ratio for latent scores = 0.434006

                      MCMC iteration = 105000

  Acceptance ratio for latent scores = 0.434123

                      MCMC iteration = 105000

  Acceptance ratio for latent scores = 0.460610

                      MCMC iteration = 105000

  Acceptance ratio for latent scores = 0.441348

                      MCMC iteration = 106000

  Acceptance ratio for latent scores = 0.432986

                      MCMC iteration = 106000

  Acceptance ratio for latent scores = 0.444663

                      MCMC iteration = 106000

  Acceptance ratio for latent scores = 0.446235

                      MCMC iteration = 107000

  Acceptance ratio for latent scores = 0.435958

                      MCMC iteration = 107000

  Acceptance ratio for latent scores = 0.440593

                      MCMC iteration = 107000

  Acceptance ratio for latent scores = 0.431261

                      MCMC iteration = 108000

  Acceptance ratio for latent scores = 0.440476

                      MCMC iteration = 108000

  Acceptance ratio for latent scores = 0.440906

                      MCMC iteration = 108000

  Acceptance ratio for latent scores = 0.427911

                      MCMC iteration = 109000

  Acceptance ratio for latent scores = 0.434405

                      MCMC iteration = 109000

  Acceptance ratio for latent scores = 0.442243

                      MCMC iteration = 109000

  Acceptance ratio for latent scores = 0.428047

                      MCMC iteration = 110000

  Acceptance ratio for latent scores = 0.436658

                      MCMC iteration = 110000

  Acceptance ratio for latent scores = 0.447692

                      MCMC iteration = 110000

  Acceptance ratio for latent scores = 0.430206

                      MCMC iteration = 111000

  Acceptance ratio for latent scores = 0.445646

                      MCMC iteration = 111000

  Acceptance ratio for latent scores = 0.434329

                      MCMC iteration = 111000

  Acceptance ratio for latent scores = 0.424663

                      MCMC iteration = 112000

  Acceptance ratio for latent scores = 0.450039

                      MCMC iteration = 112000

  Acceptance ratio for latent scores = 0.432967

                      MCMC iteration = 112000

  Acceptance ratio for latent scores = 0.415328

                      MCMC iteration = 113000

  Acceptance ratio for latent scores = 0.444598

                      MCMC iteration = 113000

  Acceptance ratio for latent scores = 0.438704

                      MCMC iteration = 113000

  Acceptance ratio for latent scores = 0.415182

                      MCMC iteration = 114000

  Acceptance ratio for latent scores = 0.437087

                      MCMC iteration = 114000

  Acceptance ratio for latent scores = 0.451305

                      MCMC iteration = 114000

  Acceptance ratio for latent scores = 0.416196

                      MCMC iteration = 115000

  Acceptance ratio for latent scores = 0.434650

                      MCMC iteration = 115000

  Acceptance ratio for latent scores = 0.455580

                      MCMC iteration = 115000

  Acceptance ratio for latent scores = 0.416260

                      MCMC iteration = 116000

  Acceptance ratio for latent scores = 0.447755

                      MCMC iteration = 116000

  Acceptance ratio for latent scores = 0.453335

                      MCMC iteration = 116000

  Acceptance ratio for latent scores = 0.414253

                      MCMC iteration = 117000

  Acceptance ratio for latent scores = 0.459101

                      MCMC iteration = 117000

  Acceptance ratio for latent scores = 0.450639

                      MCMC iteration = 117000

  Acceptance ratio for latent scores = 0.417683

                      MCMC iteration = 118000

  Acceptance ratio for latent scores = 0.465208

                      MCMC iteration = 118000

  Acceptance ratio for latent scores = 0.449731

                      MCMC iteration = 118000

  Acceptance ratio for latent scores = 0.401044

                      MCMC iteration = 119000

  Acceptance ratio for latent scores = 0.465094

                      MCMC iteration = 119000

  Acceptance ratio for latent scores = 0.447419

                      MCMC iteration = 119000

  Acceptance ratio for latent scores = 0.393390

                      MCMC iteration = 120000

  Acceptance ratio for latent scores = 0.456646

                      MCMC iteration = 120000

  Acceptance ratio for latent scores = 0.447930

                      MCMC iteration = 120000

  Acceptance ratio for latent scores = 0.386388

                      MCMC iteration = 121000

  Acceptance ratio for latent scores = 0.458292

                      MCMC iteration = 121000

  Acceptance ratio for latent scores = 0.444096

                      MCMC iteration = 121000

  Acceptance ratio for latent scores = 0.385860

                      MCMC iteration = 122000

  Acceptance ratio for latent scores = 0.459203

                      MCMC iteration = 122000

  Acceptance ratio for latent scores = 0.443264

                      MCMC iteration = 122000

  Acceptance ratio for latent scores = 0.391704

                      MCMC iteration = 123000

  Acceptance ratio for latent scores = 0.447622

                      MCMC iteration = 123000

  Acceptance ratio for latent scores = 0.457518

                      MCMC iteration = 123000

  Acceptance ratio for latent scores = 0.390462

                      MCMC iteration = 124000

  Acceptance ratio for latent scores = 0.425145

                      MCMC iteration = 124000

  Acceptance ratio for latent scores = 0.471847

                      MCMC iteration = 124000

  Acceptance ratio for latent scores = 0.401588

                      MCMC iteration = 125000

  Acceptance ratio for latent scores = 0.430415

                      MCMC iteration = 125000

  Acceptance ratio for latent scores = 0.487820

                      MCMC iteration = 125000

  Acceptance ratio for latent scores = 0.395779

                      MCMC iteration = 126000

  Acceptance ratio for latent scores = 0.432763

                      MCMC iteration = 126000

  Acceptance ratio for latent scores = 0.489976

                      MCMC iteration = 126000

  Acceptance ratio for latent scores = 0.393208

                      MCMC iteration = 127000

  Acceptance ratio for latent scores = 0.439353

                      MCMC iteration = 127000

  Acceptance ratio for latent scores = 0.491259

                      MCMC iteration = 127000

  Acceptance ratio for latent scores = 0.387909

                      MCMC iteration = 128000

  Acceptance ratio for latent scores = 0.445405

                      MCMC iteration = 128000

  Acceptance ratio for latent scores = 0.497476

                      MCMC iteration = 128000

  Acceptance ratio for latent scores = 0.388869

                      MCMC iteration = 129000

  Acceptance ratio for latent scores = 0.449390

                      MCMC iteration = 129000

  Acceptance ratio for latent scores = 0.506748

                      MCMC iteration = 129000

  Acceptance ratio for latent scores = 0.388866

                      MCMC iteration = 130000

  Acceptance ratio for latent scores = 0.446416

                      MCMC iteration = 130000

  Acceptance ratio for latent scores = 0.506703

                      MCMC iteration = 130000

  Acceptance ratio for latent scores = 0.390413

                      MCMC iteration = 131000

  Acceptance ratio for latent scores = 0.445002

                      MCMC iteration = 131000

  Acceptance ratio for latent scores = 0.500971

                      MCMC iteration = 131000

  Acceptance ratio for latent scores = 0.386575

                      MCMC iteration = 132000

  Acceptance ratio for latent scores = 0.443435

                      MCMC iteration = 132000

  Acceptance ratio for latent scores = 0.484877

                      MCMC iteration = 132000

  Acceptance ratio for latent scores = 0.393300

                      MCMC iteration = 133000

  Acceptance ratio for latent scores = 0.439711

                      MCMC iteration = 133000

  Acceptance ratio for latent scores = 0.474806

                      MCMC iteration = 133000

  Acceptance ratio for latent scores = 0.392350

                      MCMC iteration = 134000

  Acceptance ratio for latent scores = 0.440112

                      MCMC iteration = 134000

  Acceptance ratio for latent scores = 0.466762

                      MCMC iteration = 134000

  Acceptance ratio for latent scores = 0.386840

                      MCMC iteration = 135000

  Acceptance ratio for latent scores = 0.435647

                      MCMC iteration = 135000

  Acceptance ratio for latent scores = 0.460777

                      MCMC iteration = 135000

  Acceptance ratio for latent scores = 0.377653

                      MCMC iteration = 136000

  Acceptance ratio for latent scores = 0.442459

                      MCMC iteration = 136000

  Acceptance ratio for latent scores = 0.464493

                      MCMC iteration = 136000

  Acceptance ratio for latent scores = 0.377937

                      MCMC iteration = 137000

  Acceptance ratio for latent scores = 0.447008

                      MCMC iteration = 137000

  Acceptance ratio for latent scores = 0.461326

                      MCMC iteration = 137000

  Acceptance ratio for latent scores = 0.372319

                      MCMC iteration = 138000

  Acceptance ratio for latent scores = 0.455623

                      MCMC iteration = 138000

  Acceptance ratio for latent scores = 0.459563

                      MCMC iteration = 138000

  Acceptance ratio for latent scores = 0.369163

                      MCMC iteration = 139000

  Acceptance ratio for latent scores = 0.456107

                      MCMC iteration = 139000

  Acceptance ratio for latent scores = 0.452148

                      MCMC iteration = 139000

  Acceptance ratio for latent scores = 0.373574

                      MCMC iteration = 140000

  Acceptance ratio for latent scores = 0.454720

                      MCMC iteration = 140000

  Acceptance ratio for latent scores = 0.438129

                      MCMC iteration = 140000

  Acceptance ratio for latent scores = 0.375405

                      MCMC iteration = 141000

  Acceptance ratio for latent scores = 0.460049

                      MCMC iteration = 141000

  Acceptance ratio for latent scores = 0.435083

                      MCMC iteration = 141000

  Acceptance ratio for latent scores = 0.366764

                      MCMC iteration = 142000

  Acceptance ratio for latent scores = 0.459158

                      MCMC iteration = 142000

  Acceptance ratio for latent scores = 0.438126

                      MCMC iteration = 142000

  Acceptance ratio for latent scores = 0.364305

                      MCMC iteration = 143000

  Acceptance ratio for latent scores = 0.465300

                      MCMC iteration = 143000

  Acceptance ratio for latent scores = 0.435501

                      MCMC iteration = 143000

  Acceptance ratio for latent scores = 0.356400

                      MCMC iteration = 144000

  Acceptance ratio for latent scores = 0.459972

                      MCMC iteration = 144000

  Acceptance ratio for latent scores = 0.432404

                      MCMC iteration = 144000

  Acceptance ratio for latent scores = 0.351925

                      MCMC iteration = 145000

  Acceptance ratio for latent scores = 0.465682

                      MCMC iteration = 145000

  Acceptance ratio for latent scores = 0.444705

                      MCMC iteration = 145000

  Acceptance ratio for latent scores = 0.340963

                      MCMC iteration = 146000

  Acceptance ratio for latent scores = 0.464588

                      MCMC iteration = 146000

  Acceptance ratio for latent scores = 0.450212

                      MCMC iteration = 146000

  Acceptance ratio for latent scores = 0.343072

                      MCMC iteration = 147000

  Acceptance ratio for latent scores = 0.445303

                      MCMC iteration = 147000

  Acceptance ratio for latent scores = 0.447152

                      MCMC iteration = 147000

  Acceptance ratio for latent scores = 0.339229

                      MCMC iteration = 148000

  Acceptance ratio for latent scores = 0.449970

                      MCMC iteration = 148000

  Acceptance ratio for latent scores = 0.457318

                      MCMC iteration = 148000

  Acceptance ratio for latent scores = 0.344102

                      MCMC iteration = 149000

  Acceptance ratio for latent scores = 0.442724

                      MCMC iteration = 149000

  Acceptance ratio for latent scores = 0.450259

                      MCMC iteration = 149000

  Acceptance ratio for latent scores = 0.335764

                      MCMC iteration = 150000

  Acceptance ratio for latent scores = 0.439492

                      MCMC iteration = 150000

  Acceptance ratio for latent scores = 0.441014

                      MCMC iteration = 150000

  Acceptance ratio for latent scores = 0.329211

                      MCMC iteration = 151000

  Acceptance ratio for latent scores = 0.429885

                      MCMC iteration = 151000

  Acceptance ratio for latent scores = 0.441405

                      MCMC iteration = 151000

  Acceptance ratio for latent scores = 0.323687

                      MCMC iteration = 152000

  Acceptance ratio for latent scores = 0.421176

                      MCMC iteration = 152000

  Acceptance ratio for latent scores = 0.441821

                      MCMC iteration = 152000

  Acceptance ratio for latent scores = 0.334593

                      MCMC iteration = 153000

  Acceptance ratio for latent scores = 0.412806

                      MCMC iteration = 153000

  Acceptance ratio for latent scores = 0.452256

                      MCMC iteration = 153000

  Acceptance ratio for latent scores = 0.326615

                      MCMC iteration = 154000

  Acceptance ratio for latent scores = 0.403030

                      MCMC iteration = 154000

  Acceptance ratio for latent scores = 0.446582

                      MCMC iteration = 154000

  Acceptance ratio for latent scores = 0.329391

                      MCMC iteration = 155000

  Acceptance ratio for latent scores = 0.401730

                      MCMC iteration = 155000

  Acceptance ratio for latent scores = 0.433073

                      MCMC iteration = 155000

  Acceptance ratio for latent scores = 0.333891

                      MCMC iteration = 156000

  Acceptance ratio for latent scores = 0.403510

                      MCMC iteration = 156000

  Acceptance ratio for latent scores = 0.422392

                      MCMC iteration = 156000

  Acceptance ratio for latent scores = 0.337314

                      MCMC iteration = 157000

  Acceptance ratio for latent scores = 0.405717

                      MCMC iteration = 157000

  Acceptance ratio for latent scores = 0.416819

                      MCMC iteration = 157000

  Acceptance ratio for latent scores = 0.334321

                      MCMC iteration = 158000

  Acceptance ratio for latent scores = 0.410606

                      MCMC iteration = 158000

  Acceptance ratio for latent scores = 0.410373

                      MCMC iteration = 158000

  Acceptance ratio for latent scores = 0.331844

                      MCMC iteration = 159000

  Acceptance ratio for latent scores = 0.424999

                      MCMC iteration = 159000

  Acceptance ratio for latent scores = 0.399849

                      MCMC iteration = 160000

  Acceptance ratio for latent scores = 0.425470

                      MCMC iteration = 159000

  Acceptance ratio for latent scores = 0.320104

                      MCMC iteration = 160000

  Acceptance ratio for latent scores = 0.412904

                      MCMC iteration = 161000

  Acceptance ratio for latent scores = 0.426781

                      MCMC iteration = 160000

  Acceptance ratio for latent scores = 0.322705

                      MCMC iteration = 161000

  Acceptance ratio for latent scores = 0.415950

                      MCMC iteration = 162000

  Acceptance ratio for latent scores = 0.442502

                      MCMC iteration = 161000

  Acceptance ratio for latent scores = 0.325581

                      MCMC iteration = 162000

  Acceptance ratio for latent scores = 0.418023

                      MCMC iteration = 163000

  Acceptance ratio for latent scores = 0.460993

                      MCMC iteration = 162000

  Acceptance ratio for latent scores = 0.332423

                      MCMC iteration = 163000

  Acceptance ratio for latent scores = 0.417100

                      MCMC iteration = 164000

  Acceptance ratio for latent scores = 0.455343

                      MCMC iteration = 163000

  Acceptance ratio for latent scores = 0.332200

                      MCMC iteration = 164000

  Acceptance ratio for latent scores = 0.419679

                      MCMC iteration = 165000

  Acceptance ratio for latent scores = 0.456841

                      MCMC iteration = 164000

  Acceptance ratio for latent scores = 0.337578

                      MCMC iteration = 165000

  Acceptance ratio for latent scores = 0.414498

                      MCMC iteration = 166000

  Acceptance ratio for latent scores = 0.456595

                      MCMC iteration = 165000

  Acceptance ratio for latent scores = 0.349414

                      MCMC iteration = 166000

  Acceptance ratio for latent scores = 0.414124

                      MCMC iteration = 167000

  Acceptance ratio for latent scores = 0.461176

                      MCMC iteration = 166000

  Acceptance ratio for latent scores = 0.354447

                      MCMC iteration = 167000

  Acceptance ratio for latent scores = 0.418142

                      MCMC iteration = 168000

  Acceptance ratio for latent scores = 0.460064

                      MCMC iteration = 167000

  Acceptance ratio for latent scores = 0.352493

                      MCMC iteration = 168000

  Acceptance ratio for latent scores = 0.409249

                      MCMC iteration = 169000

  Acceptance ratio for latent scores = 0.449029

                      MCMC iteration = 168000

  Acceptance ratio for latent scores = 0.352182

                      MCMC iteration = 169000

  Acceptance ratio for latent scores = 0.395617

                      MCMC iteration = 170000

  Acceptance ratio for latent scores = 0.445877

                      MCMC iteration = 169000

  Acceptance ratio for latent scores = 0.356741

                      MCMC iteration = 170000

  Acceptance ratio for latent scores = 0.395407

                      MCMC iteration = 171000

  Acceptance ratio for latent scores = 0.448953

                      MCMC iteration = 170000

  Acceptance ratio for latent scores = 0.367368

                      MCMC iteration = 171000

  Acceptance ratio for latent scores = 0.396677

                      MCMC iteration = 172000

  Acceptance ratio for latent scores = 0.451522

                      MCMC iteration = 171000

  Acceptance ratio for latent scores = 0.360093

                      MCMC iteration = 172000

  Acceptance ratio for latent scores = 0.390949

                      MCMC iteration = 173000

  Acceptance ratio for latent scores = 0.442914

                      MCMC iteration = 172000

  Acceptance ratio for latent scores = 0.358639

                      MCMC iteration = 173000

  Acceptance ratio for latent scores = 0.395858

                      MCMC iteration = 174000

  Acceptance ratio for latent scores = 0.442945

                      MCMC iteration = 173000

  Acceptance ratio for latent scores = 0.363837

                      MCMC iteration = 174000

  Acceptance ratio for latent scores = 0.406445

                      MCMC iteration = 175000

  Acceptance ratio for latent scores = 0.442410

                      MCMC iteration = 174000

  Acceptance ratio for latent scores = 0.363951

                      MCMC iteration = 175000

  Acceptance ratio for latent scores = 0.412901

                      MCMC iteration = 176000

  Acceptance ratio for latent scores = 0.437634

                      MCMC iteration = 175000

  Acceptance ratio for latent scores = 0.364638

                      MCMC iteration = 176000

  Acceptance ratio for latent scores = 0.414799

                      MCMC iteration = 177000

  Acceptance ratio for latent scores = 0.428428

                      MCMC iteration = 176000

  Acceptance ratio for latent scores = 0.367896

                      MCMC iteration = 177000

  Acceptance ratio for latent scores = 0.422288

                      MCMC iteration = 178000

  Acceptance ratio for latent scores = 0.433001

                      MCMC iteration = 177000

  Acceptance ratio for latent scores = 0.367565

                      MCMC iteration = 178000

  Acceptance ratio for latent scores = 0.429457

                      MCMC iteration = 179000

  Acceptance ratio for latent scores = 0.442391

                      MCMC iteration = 178000

  Acceptance ratio for latent scores = 0.375584

                      MCMC iteration = 179000

  Acceptance ratio for latent scores = 0.432437

                      MCMC iteration = 180000

  Acceptance ratio for latent scores = 0.439726

                      MCMC iteration = 179000

  Acceptance ratio for latent scores = 0.370115

                      MCMC iteration = 180000

  Acceptance ratio for latent scores = 0.432808

                      MCMC iteration = 181000

  Acceptance ratio for latent scores = 0.433763

                      MCMC iteration = 180000

  Acceptance ratio for latent scores = 0.372028

                      MCMC iteration = 181000

  Acceptance ratio for latent scores = 0.437644

                      MCMC iteration = 182000

  Acceptance ratio for latent scores = 0.422420

                      MCMC iteration = 181000

  Acceptance ratio for latent scores = 0.371220

                      MCMC iteration = 182000

  Acceptance ratio for latent scores = 0.430231

                      MCMC iteration = 183000

  Acceptance ratio for latent scores = 0.429467

                      MCMC iteration = 182000

  Acceptance ratio for latent scores = 0.372737

                      MCMC iteration = 183000

  Acceptance ratio for latent scores = 0.423876

                      MCMC iteration = 184000

  Acceptance ratio for latent scores = 0.436018

                      MCMC iteration = 183000

  Acceptance ratio for latent scores = 0.371818

                      MCMC iteration = 184000

  Acceptance ratio for latent scores = 0.419202

                      MCMC iteration = 185000

  Acceptance ratio for latent scores = 0.435683

                      MCMC iteration = 184000

  Acceptance ratio for latent scores = 0.372979

                      MCMC iteration = 185000

  Acceptance ratio for latent scores = 0.414983

                      MCMC iteration = 186000

  Acceptance ratio for latent scores = 0.436474

                      MCMC iteration = 185000

  Acceptance ratio for latent scores = 0.366320

                      MCMC iteration = 186000

  Acceptance ratio for latent scores = 0.417686

                      MCMC iteration = 187000

  Acceptance ratio for latent scores = 0.439760

                      MCMC iteration = 186000

  Acceptance ratio for latent scores = 0.367992

                      MCMC iteration = 187000

  Acceptance ratio for latent scores = 0.422690

                      MCMC iteration = 188000

  Acceptance ratio for latent scores = 0.447955

                      MCMC iteration = 187000

  Acceptance ratio for latent scores = 0.373668

                      MCMC iteration = 188000

  Acceptance ratio for latent scores = 0.411740

                      MCMC iteration = 189000

  Acceptance ratio for latent scores = 0.448560

                      MCMC iteration = 188000

  Acceptance ratio for latent scores = 0.373767

                      MCMC iteration = 189000

  Acceptance ratio for latent scores = 0.407101

                      MCMC iteration = 190000

  Acceptance ratio for latent scores = 0.447096

                      MCMC iteration = 189000

  Acceptance ratio for latent scores = 0.360674

                      MCMC iteration = 190000

  Acceptance ratio for latent scores = 0.412591

                      MCMC iteration = 191000

  Acceptance ratio for latent scores = 0.443877

                      MCMC iteration = 190000

  Acceptance ratio for latent scores = 0.349501

                      MCMC iteration = 191000

  Acceptance ratio for latent scores = 0.416667

                      MCMC iteration = 192000

  Acceptance ratio for latent scores = 0.454778

                      MCMC iteration = 191000

  Acceptance ratio for latent scores = 0.355364

                      MCMC iteration = 192000

  Acceptance ratio for latent scores = 0.411319

                      MCMC iteration = 192000

  Acceptance ratio for latent scores = 0.347822

                      MCMC iteration = 193000

  Acceptance ratio for latent scores = 0.456008

                      MCMC iteration = 193000

  Acceptance ratio for latent scores = 0.389127

                      MCMC iteration = 194000

  Acceptance ratio for latent scores = 0.451649

                      MCMC iteration = 193000

  Acceptance ratio for latent scores = 0.336371

                      MCMC iteration = 194000

  Acceptance ratio for latent scores = 0.386176

                      MCMC iteration = 195000

  Acceptance ratio for latent scores = 0.448168

                      MCMC iteration = 195000

  Acceptance ratio for latent scores = 0.390274

                      MCMC iteration = 194000

  Acceptance ratio for latent scores = 0.332652

                      MCMC iteration = 196000

  Acceptance ratio for latent scores = 0.460258

                      MCMC iteration = 196000

  Acceptance ratio for latent scores = 0.384030

                      MCMC iteration = 195000

  Acceptance ratio for latent scores = 0.325496

                      MCMC iteration = 197000

  Acceptance ratio for latent scores = 0.381226

                      MCMC iteration = 197000

  Acceptance ratio for latent scores = 0.456216

                      MCMC iteration = 196000

  Acceptance ratio for latent scores = 0.319725

                      MCMC iteration = 198000

  Acceptance ratio for latent scores = 0.376585

                      MCMC iteration = 198000

  Acceptance ratio for latent scores = 0.451751

                      MCMC iteration = 197000

  Acceptance ratio for latent scores = 0.323392

                      MCMC iteration = 199000

  Acceptance ratio for latent scores = 0.383489

                      MCMC iteration = 199000

  Acceptance ratio for latent scores = 0.444274

                      MCMC iteration = 198000

  Acceptance ratio for latent scores = 0.324481

                      MCMC iteration = 200000

  Acceptance ratio for latent scores = 0.375786

                      MCMC iteration = 200000

  Acceptance ratio for latent scores = 0.435569

                      MCMC iteration = 199000

  Acceptance ratio for latent scores = 0.323964

                      MCMC iteration = 201000

  Acceptance ratio for latent scores = 0.373167

                      MCMC iteration = 201000

  Acceptance ratio for latent scores = 0.462001

                      MCMC iteration = 200000

  Acceptance ratio for latent scores = 0.329313

                      MCMC iteration = 202000

  Acceptance ratio for latent scores = 0.371243

                      MCMC iteration = 202000

  Acceptance ratio for latent scores = 0.461752

                      MCMC iteration = 201000

  Acceptance ratio for latent scores = 0.328555

                      MCMC iteration = 203000

  Acceptance ratio for latent scores = 0.376739

                      MCMC iteration = 203000

  Acceptance ratio for latent scores = 0.458048

                      MCMC iteration = 202000

  Acceptance ratio for latent scores = 0.325930

                      MCMC iteration = 204000

  Acceptance ratio for latent scores = 0.374946

                      MCMC iteration = 204000

  Acceptance ratio for latent scores = 0.451408

                      MCMC iteration = 203000

  Acceptance ratio for latent scores = 0.323845

                      MCMC iteration = 205000

  Acceptance ratio for latent scores = 0.373400

                      MCMC iteration = 205000

  Acceptance ratio for latent scores = 0.447657

                      MCMC iteration = 204000

  Acceptance ratio for latent scores = 0.314337

                      MCMC iteration = 206000

  Acceptance ratio for latent scores = 0.442930

                      MCMC iteration = 206000

  Acceptance ratio for latent scores = 0.368616

                      MCMC iteration = 205000

  Acceptance ratio for latent scores = 0.314617

                      MCMC iteration = 207000

  Acceptance ratio for latent scores = 0.438048

                      MCMC iteration = 207000

  Acceptance ratio for latent scores = 0.363986

                      MCMC iteration = 206000

  Acceptance ratio for latent scores = 0.322819

                      MCMC iteration = 208000

  Acceptance ratio for latent scores = 0.437697

                      MCMC iteration = 208000

  Acceptance ratio for latent scores = 0.355203

                      MCMC iteration = 207000

  Acceptance ratio for latent scores = 0.326687

                      MCMC iteration = 209000

  Acceptance ratio for latent scores = 0.425497

                      MCMC iteration = 209000

  Acceptance ratio for latent scores = 0.348652

                      MCMC iteration = 208000

  Acceptance ratio for latent scores = 0.327028

                      MCMC iteration = 210000

  Acceptance ratio for latent scores = 0.336297

                      MCMC iteration = 210000

  Acceptance ratio for latent scores = 0.422022

                      MCMC iteration = 209000

  Acceptance ratio for latent scores = 0.320689

                      MCMC iteration = 211000

  Acceptance ratio for latent scores = 0.338881

                      MCMC iteration = 211000

  Acceptance ratio for latent scores = 0.416067

                      MCMC iteration = 210000

  Acceptance ratio for latent scores = 0.313925

                      MCMC iteration = 212000

  Acceptance ratio for latent scores = 0.345536

                      MCMC iteration = 212000

  Acceptance ratio for latent scores = 0.407168

                      MCMC iteration = 211000

  Acceptance ratio for latent scores = 0.318961

                      MCMC iteration = 213000

  Acceptance ratio for latent scores = 0.343101

                      MCMC iteration = 213000

  Acceptance ratio for latent scores = 0.407238

                      MCMC iteration = 212000

  Acceptance ratio for latent scores = 0.324546

                      MCMC iteration = 214000

  Acceptance ratio for latent scores = 0.341808

                      MCMC iteration = 214000

  Acceptance ratio for latent scores = 0.401776

                      MCMC iteration = 213000

  Acceptance ratio for latent scores = 0.317265

                      MCMC iteration = 215000

  Acceptance ratio for latent scores = 0.334232

                      MCMC iteration = 215000

  Acceptance ratio for latent scores = 0.400636

                      MCMC iteration = 214000

  Acceptance ratio for latent scores = 0.315971

                      MCMC iteration = 216000

  Acceptance ratio for latent scores = 0.329081

                      MCMC iteration = 216000

  Acceptance ratio for latent scores = 0.390299

                      MCMC iteration = 215000

  Acceptance ratio for latent scores = 0.311824

                      MCMC iteration = 217000

  Acceptance ratio for latent scores = 0.320263

                      MCMC iteration = 217000

  Acceptance ratio for latent scores = 0.395309

                      MCMC iteration = 216000

  Acceptance ratio for latent scores = 0.305400

                      MCMC iteration = 218000

  Acceptance ratio for latent scores = 0.317641

                      MCMC iteration = 218000

  Acceptance ratio for latent scores = 0.390353

                      MCMC iteration = 217000

  Acceptance ratio for latent scores = 0.309833

                      MCMC iteration = 219000

  Acceptance ratio for latent scores = 0.315653

                      MCMC iteration = 219000

  Acceptance ratio for latent scores = 0.390771

                      MCMC iteration = 218000

  Acceptance ratio for latent scores = 0.311296

                      MCMC iteration = 220000

  Acceptance ratio for latent scores = 0.315556

                      MCMC iteration = 220000

  Acceptance ratio for latent scores = 0.373296

                      MCMC iteration = 219000

  Acceptance ratio for latent scores = 0.312098

                      MCMC iteration = 221000

  Acceptance ratio for latent scores = 0.313161

                      MCMC iteration = 221000

  Acceptance ratio for latent scores = 0.372765

                      MCMC iteration = 220000

  Acceptance ratio for latent scores = 0.312772

                      MCMC iteration = 222000

  Acceptance ratio for latent scores = 0.314664

                      MCMC iteration = 222000

  Acceptance ratio for latent scores = 0.377500

                      MCMC iteration = 221000

  Acceptance ratio for latent scores = 0.301543

                      MCMC iteration = 223000

  Acceptance ratio for latent scores = 0.319311

                      MCMC iteration = 223000

  Acceptance ratio for latent scores = 0.373160

                      MCMC iteration = 222000

  Acceptance ratio for latent scores = 0.296242

                      MCMC iteration = 224000

  Acceptance ratio for latent scores = 0.316809

                      MCMC iteration = 224000

  Acceptance ratio for latent scores = 0.374121

                      MCMC iteration = 223000

  Acceptance ratio for latent scores = 0.294164

                      MCMC iteration = 225000

  Acceptance ratio for latent scores = 0.316119

                      MCMC iteration = 225000

  Acceptance ratio for latent scores = 0.372906

                      MCMC iteration = 224000

  Acceptance ratio for latent scores = 0.293673

                      MCMC iteration = 226000

  Acceptance ratio for latent scores = 0.307990

                      MCMC iteration = 226000

  Acceptance ratio for latent scores = 0.365128

                      MCMC iteration = 225000

  Acceptance ratio for latent scores = 0.294369

                      MCMC iteration = 227000

  Acceptance ratio for latent scores = 0.310332

                      MCMC iteration = 227000

  Acceptance ratio for latent scores = 0.360713

                      MCMC iteration = 226000

  Acceptance ratio for latent scores = 0.293318

                      MCMC iteration = 228000

  Acceptance ratio for latent scores = 0.311526

                      MCMC iteration = 228000

  Acceptance ratio for latent scores = 0.359739

                      MCMC iteration = 227000

  Acceptance ratio for latent scores = 0.299868

                      MCMC iteration = 229000

  Acceptance ratio for latent scores = 0.309434

                      MCMC iteration = 229000

  Acceptance ratio for latent scores = 0.357692

                      MCMC iteration = 228000

  Acceptance ratio for latent scores = 0.296436

                      MCMC iteration = 230000

  Acceptance ratio for latent scores = 0.308563

                      MCMC iteration = 230000

  Acceptance ratio for latent scores = 0.359158

                      MCMC iteration = 229000

  Acceptance ratio for latent scores = 0.308255

                      MCMC iteration = 231000

  Acceptance ratio for latent scores = 0.307885

                      MCMC iteration = 231000

  Acceptance ratio for latent scores = 0.374356

                      MCMC iteration = 232000

  Acceptance ratio for latent scores = 0.303702

                      MCMC iteration = 230000

  Acceptance ratio for latent scores = 0.319695

                      MCMC iteration = 232000

  Acceptance ratio for latent scores = 0.376667

                      MCMC iteration = 233000

  Acceptance ratio for latent scores = 0.295574

                      MCMC iteration = 231000

  Acceptance ratio for latent scores = 0.322178

                      MCMC iteration = 233000

  Acceptance ratio for latent scores = 0.382721

                      MCMC iteration = 234000

  Acceptance ratio for latent scores = 0.295773

                      MCMC iteration = 232000

  Acceptance ratio for latent scores = 0.325068

                      MCMC iteration = 234000

  Acceptance ratio for latent scores = 0.373536

                      MCMC iteration = 235000

  Acceptance ratio for latent scores = 0.302674

                      MCMC iteration = 233000

  Acceptance ratio for latent scores = 0.334860

                      MCMC iteration = 235000

  Acceptance ratio for latent scores = 0.359740

                      MCMC iteration = 236000

  Acceptance ratio for latent scores = 0.311753

                      MCMC iteration = 234000

  Acceptance ratio for latent scores = 0.334165

                      MCMC iteration = 236000

  Acceptance ratio for latent scores = 0.353674

                      MCMC iteration = 237000

  Acceptance ratio for latent scores = 0.309407

                      MCMC iteration = 235000

  Acceptance ratio for latent scores = 0.329474

                      MCMC iteration = 237000

  Acceptance ratio for latent scores = 0.353779

                      MCMC iteration = 238000

  Acceptance ratio for latent scores = 0.311915

                      MCMC iteration = 236000

  Acceptance ratio for latent scores = 0.329845

                      MCMC iteration = 238000

  Acceptance ratio for latent scores = 0.362296

                      MCMC iteration = 239000

  Acceptance ratio for latent scores = 0.306412

                      MCMC iteration = 237000

  Acceptance ratio for latent scores = 0.333636

                      MCMC iteration = 239000

  Acceptance ratio for latent scores = 0.368596

                      MCMC iteration = 240000

  Acceptance ratio for latent scores = 0.307774

                      MCMC iteration = 238000

  Acceptance ratio for latent scores = 0.334728

                      MCMC iteration = 240000

  Acceptance ratio for latent scores = 0.369148

                      MCMC iteration = 241000

  Acceptance ratio for latent scores = 0.311556

                      MCMC iteration = 239000

  Acceptance ratio for latent scores = 0.327661

                      MCMC iteration = 241000

  Acceptance ratio for latent scores = 0.375740

                      MCMC iteration = 242000

  Acceptance ratio for latent scores = 0.305859

                      MCMC iteration = 240000

  Acceptance ratio for latent scores = 0.320959

                      MCMC iteration = 242000

  Acceptance ratio for latent scores = 0.377356

                      MCMC iteration = 243000

  Acceptance ratio for latent scores = 0.297476

                      MCMC iteration = 241000

  Acceptance ratio for latent scores = 0.319870

                      MCMC iteration = 243000

  Acceptance ratio for latent scores = 0.390917

                      MCMC iteration = 244000

  Acceptance ratio for latent scores = 0.294713

                      MCMC iteration = 242000

  Acceptance ratio for latent scores = 0.311392

                      MCMC iteration = 244000

  Acceptance ratio for latent scores = 0.395301

                      MCMC iteration = 245000

  Acceptance ratio for latent scores = 0.305662

                      MCMC iteration = 245000

  Acceptance ratio for latent scores = 0.405320

                      MCMC iteration = 243000

  Acceptance ratio for latent scores = 0.310130

                      MCMC iteration = 246000

  Acceptance ratio for latent scores = 0.305753

                      MCMC iteration = 246000

  Acceptance ratio for latent scores = 0.421768

                      MCMC iteration = 244000

  Acceptance ratio for latent scores = 0.314571

                      MCMC iteration = 247000

  Acceptance ratio for latent scores = 0.306755

                      MCMC iteration = 247000

  Acceptance ratio for latent scores = 0.433472

                      MCMC iteration = 245000

  Acceptance ratio for latent scores = 0.303693

                      MCMC iteration = 248000

  Acceptance ratio for latent scores = 0.304389

                      MCMC iteration = 248000

  Acceptance ratio for latent scores = 0.451588

                      MCMC iteration = 246000

  Acceptance ratio for latent scores = 0.301135

                      MCMC iteration = 249000

  Acceptance ratio for latent scores = 0.295087

                      MCMC iteration = 249000

  Acceptance ratio for latent scores = 0.453874

                      MCMC iteration = 247000

  Acceptance ratio for latent scores = 0.297540

                      MCMC iteration = 250000

  Acceptance ratio for latent scores = 0.289995

                      MCMC iteration = 250000

  Acceptance ratio for latent scores = 0.432833

                      MCMC iteration = 248000

  Acceptance ratio for latent scores = 0.297314

                      MCMC iteration = 249000

  Acceptance ratio for latent scores = 0.297183

                      MCMC iteration = 250000

  Acceptance ratio for latent scores = 0.298776
     user    system   elapsed 
627612.23  28275.34 331048.85 
>  
> 
> 
>  getMultpleFixed <- function(x) {
+  ## x is a list, from a call to mclappy
+  ## remember random effects also here if pr = TRUE
+  as.mcmc.list(lapply(x, function(z) z$Sol))
+  }
>  
>  getMultpleVCV <- function(x) {
+  ## x is a list, from a call to mclappy
+  lapply(x, function(z) z$VCV)
+  }
>  
>  combine.chains <- function(x, prob = 0.95, pMCMC = TRUE) {
+  solbig <- as.data.frame(rbindlist(lapply(x,
+  function(z) as.data.frame(z$Sol))))
+  mm <- colMeans(solbig)
+  mmm <- cbind(Mean = mm, coda::HPDinterval(as.mcmc(solbig), prob = prob))
+  ## taken directly from summary.MCMCglmm
+  if(pMCMC) {
+  sb <- as.mcmc(solbig)
+  pp <- pmax(0.5/dim(sb)[1],
+  pmin(colSums(sb > 0)/dim(sb)[1],
+  1 - colSums(sb > 0)/dim(sb)[1]))
+  pp <- (pp + pp) 
+  }
+  ## from the names of MCMClmm
+  colnames(mmm) <- c("post.mean", "l-95% HPD", "u-95% HPD")
+  if(pMCMC) {
+  mmm <- cbind(mmm, pp)
+  colnames(mmm)[4] <- "pMCMC"
+  }
+  return(mmm)
+  }
>  
>  try(gelman.diag(getMultpleFixed(fit), multivariate = FALSE))
Potential scale reduction factors:

                        Point est. Upper C.I.
(Intercept)                   1.01       1.02
Filter(J5)                    1.02       1.03
Filter(J1)                    1.09       1.29
Filter(S5)                    1.06       1.18
Method(CBN)                   1.11       1.31
Method(CBN-A)                 1.03       1.09
Method(OT)                    1.13       1.39
Method(OT-A)                  1.05       1.14
Method(DiP)                   1.05       1.18
S.Time(last)                  1.02       1.02
S.Type(singleCell)            1.01       1.03
S.Type(wholeTumor_0.01)       1.02       1.02
Conjunction(No)               1.01       1.01
TrueGenes(7)                  1.01       1.02
TrueGenes(9)                  1.02       1.02
Model(Bozic)                  1.02       1.04
Model(McF_4)                  1.03       1.03
Model(McF_6)                  1.01       1.02
sh(0)                         1.01       1.02
S.Size(100)                   1.02       1.02
S.Size(1000)                  1.02       1.04

>  try(gelman.diag(getMultpleVCV(fit), multivariate = FALSE))
Potential scale reduction factors:

          Point est. Upper C.I.
dataSetID       1.09       1.30
units           1.66       4.21

>  
>  try(gelman.diag(getMultpleFixed(fit)))
Potential scale reduction factors:

                        Point est. Upper C.I.
(Intercept)                   1.01       1.02
Filter(J5)                    1.02       1.03
Filter(J1)                    1.09       1.29
Filter(S5)                    1.06       1.18
Method(CBN)                   1.11       1.31
Method(CBN-A)                 1.03       1.09
Method(OT)                    1.13       1.39
Method(OT-A)                  1.05       1.14
Method(DiP)                   1.05       1.18
S.Time(last)                  1.02       1.02
S.Type(singleCell)            1.01       1.03
S.Type(wholeTumor_0.01)       1.02       1.02
Conjunction(No)               1.01       1.01
TrueGenes(7)                  1.01       1.02
TrueGenes(9)                  1.02       1.02
Model(Bozic)                  1.02       1.04
Model(McF_4)                  1.03       1.03
Model(McF_6)                  1.01       1.02
sh(0)                         1.01       1.02
S.Size(100)                   1.02       1.02
S.Size(1000)                  1.02       1.04

Multivariate psrf

1.38
>  try(gelman.diag(getMultpleVCV(fit)))
Potential scale reduction factors:

          Point est. Upper C.I.
dataSetID       1.09       1.30
units           1.66       4.21

Multivariate psrf

1.44
>  
>  try(lapply(fit, function(x) x$DIC))
[[1]]
[1] 2098175

[[2]]
[1] 2097683

[[3]]
[1] 2097945

>  try(lapply(fit, function(x) summary(x)))
[[1]]

 Iterations = 100001:249851
 Thinning interval  = 150
 Sample size  = 1000 

 DIC: 2098175 

 G-structure:  ~dataSetID

          post.mean l-95% CI u-95% CI eff.samp
dataSetID   0.02249  0.02155   0.0234    20.56

 R-structure:  ~units

      post.mean  l-95% CI  u-95% CI eff.samp
units 6.694e-05 2.884e-05 0.0001085    1.919

 Location effects: Diff ~ Filter + Method + S.Time + S.Type + Conjunction + TrueGenes + Model + sh + S.Size 

                        post.mean  l-95% CI  u-95% CI eff.samp  pMCMC    
(Intercept)              2.177987  2.166374  2.190995   564.49 <0.001 ***
Filter(J5)              -0.068531 -0.070037 -0.067153    25.75 <0.001 ***
Filter(J1)              -0.047815 -0.049322 -0.046010    15.12 <0.001 ***
Filter(S5)              -0.097375 -0.099071 -0.095239    12.99 <0.001 ***
Method(CBN)              0.170490  0.168840  0.172082    29.73 <0.001 ***
Method(CBN-A)            0.121341  0.119720  0.123179    28.97 <0.001 ***
Method(OT)              -0.161864 -0.164679 -0.158977    12.57 <0.001 ***
Method(OT-A)            -0.323622 -0.326520 -0.320860    10.57 <0.001 ***
Method(DiP)              0.126021  0.124045  0.127695    24.92 <0.001 ***
S.Time(last)             0.068290  0.055775  0.082811  1000.00 <0.001 ***
S.Type(singleCell)      -0.029975 -0.043669 -0.017936   852.70  0.002 ** 
S.Type(wholeTumor_0.01)  0.061730  0.048360  0.073810   804.51 <0.001 ***
Conjunction(No)         -0.122469 -0.134555 -0.110454   605.52 <0.001 ***
TrueGenes(7)             0.005873 -0.005542  0.020478  1000.00  0.230    
TrueGenes(9)            -0.098827 -0.111095 -0.085391  1879.03 <0.001 ***
Model(Bozic)             0.090296  0.078430  0.099412  1000.00 <0.001 ***
Model(McF_4)            -0.032294 -0.040736 -0.020189   549.55 <0.001 ***
Model(McF_6)            -0.104729 -0.116240 -0.093864   423.99 <0.001 ***
sh(0)                   -0.054169 -0.066274 -0.042450  1111.17 <0.001 ***
S.Size(100)              0.124982  0.108332  0.135926   592.76 <0.001 ***
S.Size(1000)            -0.166032 -0.177310 -0.151258   451.30 <0.001 ***
---
Signif. codes:  0 '***' 0.001 '**' 0.01 '*' 0.05 '.' 0.1 ' ' 1

[[2]]

 Iterations = 100001:249851
 Thinning interval  = 150
 Sample size  = 1000 

 DIC: 2097683 

 G-structure:  ~dataSetID

          post.mean l-95% CI u-95% CI eff.samp
dataSetID   0.02287  0.02174  0.02414    11.07

 R-structure:  ~units

      post.mean  l-95% CI  u-95% CI eff.samp
units  4.28e-05 2.638e-05 6.998e-05    3.476

 Location effects: Diff ~ Filter + Method + S.Time + S.Type + Conjunction + TrueGenes + Model + sh + S.Size 

                        post.mean  l-95% CI  u-95% CI eff.samp  pMCMC    
(Intercept)              2.177312  2.160886  2.194204  803.311 <0.001 ***
Filter(J5)              -0.068659 -0.070593 -0.066548    6.868 <0.001 ***
Filter(J1)              -0.047492 -0.049317 -0.045867   10.727 <0.001 ***
Filter(S5)              -0.097416 -0.099174 -0.095928   10.869 <0.001 ***
Method(CBN)              0.170056  0.168578  0.171558   20.132 <0.001 ***
Method(CBN-A)            0.121169  0.119554  0.122867   18.872 <0.001 ***
Method(OT)              -0.162148 -0.164024 -0.159948   14.578 <0.001 ***
Method(OT-A)            -0.323335 -0.325584 -0.321063    8.072 <0.001 ***
Method(DiP)              0.125846  0.123932  0.127680   15.666 <0.001 ***
S.Time(last)             0.068164  0.049345  0.084821 1000.000 <0.001 ***
S.Type(singleCell)      -0.029467 -0.045828 -0.012714 1109.738  0.008 ** 
S.Type(wholeTumor_0.01)  0.061585  0.047293  0.082546 1000.000 <0.001 ***
Conjunction(No)         -0.122032 -0.140912 -0.105744 1103.919 <0.001 ***
TrueGenes(7)             0.005542 -0.011759  0.022819 1000.000  0.374    
TrueGenes(9)            -0.098947 -0.115777 -0.079078 1108.732 <0.001 ***
Model(Bozic)             0.089992  0.075551  0.106301  811.880 <0.001 ***
Model(McF_4)            -0.032464 -0.047821 -0.014147  647.993 <0.001 ***
Model(McF_6)            -0.105148 -0.118946 -0.089545 1000.000 <0.001 ***
sh(0)                   -0.053696 -0.071494 -0.036828 1000.000 <0.001 ***
S.Size(100)              0.125290  0.109491  0.147803  816.212 <0.001 ***
S.Size(1000)            -0.167337 -0.186407 -0.150747 1000.000 <0.001 ***
---
Signif. codes:  0 '***' 0.001 '**' 0.01 '*' 0.05 '.' 0.1 ' ' 1

[[3]]

 Iterations = 100001:249851
 Thinning interval  = 150
 Sample size  = 1000 

 DIC: 2097945 

 G-structure:  ~dataSetID

          post.mean l-95% CI u-95% CI eff.samp
dataSetID    0.0229  0.02196  0.02417    18.31

 R-structure:  ~units

      post.mean  l-95% CI  u-95% CI eff.samp
units 4.273e-05 2.647e-05 5.325e-05    4.138

 Location effects: Diff ~ Filter + Method + S.Time + S.Type + Conjunction + TrueGenes + Model + sh + S.Size 

                        post.mean  l-95% CI  u-95% CI eff.samp  pMCMC    
(Intercept)              2.177184  2.158731  2.191099  728.777 <0.001 ***
Filter(J5)              -0.068749 -0.070581 -0.067032   10.968 <0.001 ***
Filter(J1)              -0.047211 -0.049208 -0.045619    9.199 <0.001 ***
Filter(S5)              -0.097695 -0.099274 -0.096025   11.153 <0.001 ***
Method(CBN)              0.170482  0.168085  0.172562    9.068 <0.001 ***
Method(CBN-A)            0.121344  0.119542  0.123050   17.774 <0.001 ***
Method(OT)              -0.161844 -0.163858 -0.159514   13.051 <0.001 ***
Method(OT-A)            -0.323626 -0.325637 -0.321752   17.058 <0.001 ***
Method(DiP)              0.126339  0.124798  0.128091   22.261 <0.001 ***
S.Time(last)             0.068339  0.052266  0.086306  901.193 <0.001 ***
S.Type(singleCell)      -0.028762 -0.043886 -0.013017 1000.000  0.010 ** 
S.Type(wholeTumor_0.01)  0.061042  0.045945  0.078011 1208.081 <0.001 ***
Conjunction(No)         -0.122521 -0.138647 -0.104544 1000.000 <0.001 ***
TrueGenes(7)             0.006106 -0.010682  0.020282 1000.000  0.322    
TrueGenes(9)            -0.099041 -0.115146 -0.081581  884.737 <0.001 ***
Model(Bozic)             0.091038  0.076503  0.106786  800.380 <0.001 ***
Model(McF_4)            -0.032433 -0.048685 -0.019625  667.007  0.002 ** 
Model(McF_6)            -0.105181 -0.119274 -0.090026 1000.000 <0.001 ***
sh(0)                   -0.054349 -0.070194 -0.037840 1000.000 <0.001 ***
S.Size(100)              0.125303  0.111045  0.140680  875.345 <0.001 ***
S.Size(1000)            -0.166974 -0.184893 -0.153495  905.782 <0.001 ***
---
Signif. codes:  0 '***' 0.001 '**' 0.01 '*' 0.05 '.' 0.1 ' ' 1

>  
>  try(combine.chains(fit))
                           post.mean   l-95% HPD   u-95% HPD        pMCMC
(Intercept)              2.177494136  2.16257204  2.19367430 0.0003333333
Filter(J5)              -0.068646272 -0.07033646 -0.06670658 0.0003333333
Filter(J1)              -0.047506021 -0.04932168 -0.04579610 0.0003333333
Filter(S5)              -0.097495169 -0.09927122 -0.09572425 0.0003333333
Method(CBN)              0.170342967  0.16845585  0.17222917 0.0003333333
Method(CBN-A)            0.121284575  0.11955407  0.12300570 0.0003333333
Method(OT)              -0.161952118 -0.16427911 -0.15942111 0.0003333333
Method(OT-A)            -0.323527788 -0.32589607 -0.32106346 0.0003333333
Method(DiP)              0.126068523  0.12408134  0.12786387 0.0003333333
S.Time(last)             0.068264385  0.05203902  0.08470403 0.0003333333
S.Type(singleCell)      -0.029401567 -0.04366925 -0.01310604 0.0066666667
S.Type(wholeTumor_0.01)  0.061452237  0.04635498  0.07795382 0.0003333333
Conjunction(No)         -0.122340859 -0.13693308 -0.10508200 0.0003333333
TrueGenes(7)             0.005840127 -0.01037986  0.02066633 0.3086666667
TrueGenes(9)            -0.098938307 -0.11636910 -0.08348652 0.0003333333
Model(Bozic)             0.090441880  0.07616975  0.10426228 0.0003333333
Model(McF_4)            -0.032396933 -0.04743760 -0.01896443 0.0006666667
Model(McF_6)            -0.105019231 -0.11899647 -0.09099690 0.0003333333
sh(0)                   -0.054071518 -0.06940913 -0.03806084 0.0003333333
S.Size(100)              0.125191480  0.10817517  0.13993336 0.0003333333
S.Size(1000)            -0.166781012 -0.18180361 -0.14937676 0.0003333333
>  
> 
> 
>  gc()
            used   (Mb) gc trigger   (Mb)  max used   (Mb)
Ncells   1787354   95.5    2732238  146.0   2732238  146.0
Vcells 132095992 1007.9  202841627 1547.6 198375003 1513.5
>  Diff.m0 <- fit
>  save(file = "Diff.m0.RData", Diff.m0)
> 
> 
