# Supplementary material for: Identifying restrictions in the order of accumulation of mutations during tumor progression: effects of passengers, evolutionary models, and sampling
Source: BMC Bioinformatics. 2015 Feb 12;16:41. doi: 10.1186/s12859-015-0466-7 (PMC4339747; doi:10.1186/s12859-015-0466-7)
Supplement: Additional file 9 — Code, scripts, model fits. A zip file (Code_scripts_model_fits.zip) that contains shell and R scripts to run simulations, analysis, and produce tables and figures, as well as the output of GLMM model fits (and the code to obtain them). [file 12859_2015_466_MOESM9_ESM.zip › Code_scripts_model_fits/MCMCglmm/P/PFD-m0.Rout]

R version 3.0.3 Patched (2014-03-06 r65254) -- "Warm Puppy"
Copyright (C) 2014 The R Foundation for Statistical Computing
Platform: x86_64-pc-linux-gnu (64-bit)

R is free software and comes with ABSOLUTELY NO WARRANTY.
You are welcome to redistribute it under certain conditions.
Type 'license()' or 'licence()' for distribution details.

  Natural language support but running in an English locale

R is a collaborative project with many contributors.
Type 'contributors()' for more information and
'citation()' on how to cite R or R packages in publications.

Type 'demo()' for some demos, 'help()' for on-line help, or
'help.start()' for an HTML browser interface to help.
Type 'q()' to quit R.

> Sys.getpid()
[1] 39339
>  system("hostname")
Gallotia
>  options(width = 220)
>  library(car); packageVersion("car")
[1] '2.0.19'
>  library(MCMCglmm); packageVersion("MCMCglmm")
Loading required package: Matrix
Loading required package: coda
Loading required package: lattice
Loading required package: ape
[1] '2.18'
>  library(parallel)
>  library(data.table)
>  sessionInfo()
R version 3.0.3 Patched (2014-03-06 r65254)
Platform: x86_64-pc-linux-gnu (64-bit)

locale:
 [1] LC_CTYPE=en_US.ISO-8859-15    LC_NUMERIC=C                  LC_TIME=en_GB.iso885915       LC_COLLATE=en_US.ISO-8859-15  LC_MONETARY=en_US.ISO-8859-15 LC_MESSAGES=en_US.ISO-8859-15 LC_PAPER=en_GB.UTF-8         
 [8] LC_NAME=C                     LC_ADDRESS=C                  LC_TELEPHONE=C                LC_MEASUREMENT=en_GB.UTF-8    LC_IDENTIFICATION=C          

attached base packages:
[1] parallel  stats     graphics  grDevices utils     datasets  methods   base     

other attached packages:
[1] data.table_1.9.2 MCMCglmm_2.18    ape_3.1-1        coda_0.16-1      lattice_0.20-27  Matrix_1.1-2-2   car_2.0-19      

loaded via a namespace (and not attached):
 [1] corpcor_1.6.6  grid_3.0.3     MASS_7.3-29    nlme_3.1-113   nnet_7.3-7     plyr_1.8.1     Rcpp_0.11.1    reshape2_1.2.2 stringr_0.6.2  tensorA_0.36  
>  options(decorate.contrasts = c("(",")"))
>  options(decorate.contr.Sum = "")
>  ## options(decorate.contrasts = c(".",""))
>  options(contrasts = c("contr.Sum", "contr.poly"))
>  load("P.stats.RData"); dim(P.stats)
[1] 414720     25
>  ## recode levels for easier reading
>  tmpm <- P.stats$S.Size
>  P.stats$S.Size <- factor(P.stats$S.Size, levels = c("100", "1000", "200"))
>  table(P.stats$S.Size, tmpm)
      tmpm
         1000    200    100
  100       0      0 138240
  1000 138240      0      0
  200       0 138240      0
>  rm(tmpm)
>  tmpm <- P.stats$Model
>  P.stats$Model <- factor(P.stats$Model, levels = c("Bozic", "McF_4", "McF_6", "exp"))
>  table(P.stats$Model, tmpm)
       tmpm
         Bozic    exp  McF_4  McF_6
  Bozic 103680      0      0      0
  McF_4      0      0 103680      0
  McF_6      0      0      0 103680
  exp        0 103680      0      0
>  
>  prior <- list(R = list(V = 1, nu = 0.002),
+  G = list(G1 = list(V = 1, nu = 0.002)))
>  burn <- 100000
>  th <- 150
>  desired.samples <- 1000
>  ## (nit <- (desired.samples \* th) + burn)
>  ## with the script, the asterisk is expanded to all files
>  (nit <- (prod(desired.samples, th) + burn))
[1] 250000
>  
>  
> 
> 
>  with(P.stats, table(TP, FP))[1:3, 1:3]
   FP
TP       0     1    2
  0 122821 26387 6960
  1  27069  5823 3747
  2  27261  8569 3569
>  to.omit <- which( (P.stats$TP + P.stats$FP) == 0 )
>  P.stats <- P.stats[-to.omit, ]
>  with(P.stats, table(TP, FP))[1:3, 1:3]
   FP
TP      0     1    2
  0     0 26387 6960
  1 27069  5823 3747
  2 27261  8569 3569
>  gc()
          used (Mb) gc trigger  (Mb) max used  (Mb)
Ncells 1238819 66.2    1967602 105.1  1590760  85.0
Vcells 6851029 52.3   18771186 143.3 23447700 178.9
>  
> 
> 
>  print(
+  unix.time(fit <- mclapply(1:3,
+  function(x)
+  MCMCglmm(cbind(FP, TP) ~ Filter + Method + S.Time + S.Type + Conjunction + TrueGenes + Model + sh + S.Size,
+  random = ~dataSetID
+ , family = "multinomial2"
+  , data = P.stats,
+  burnin = burn,
+  thin = th,
+  nitt = nit,
+  ## quasi = FALSE gives overdispersed starting values
+  start = list(QUASI=FALSE),
+  pr = FALSE, pl = FALSE),
+  mc.cores = 3
+  )
+  ))

                      MCMC iteration = 0

  Acceptance ratio for latent scores = 0.000602

                      MCMC iteration = 0

  Acceptance ratio for latent scores = 0.000603

                      MCMC iteration = 0

  Acceptance ratio for latent scores = 0.000602

                      MCMC iteration = 1000

  Acceptance ratio for latent scores = 0.398824

                      MCMC iteration = 1000

  Acceptance ratio for latent scores = 0.393874

                      MCMC iteration = 1000

  Acceptance ratio for latent scores = 0.396945

                      MCMC iteration = 2000

  Acceptance ratio for latent scores = 0.392904

                      MCMC iteration = 2000

  Acceptance ratio for latent scores = 0.393801

                      MCMC iteration = 2000

  Acceptance ratio for latent scores = 0.397873

                      MCMC iteration = 3000

  Acceptance ratio for latent scores = 0.398694

                      MCMC iteration = 3000

  Acceptance ratio for latent scores = 0.390085

                      MCMC iteration = 3000

  Acceptance ratio for latent scores = 0.390794

                      MCMC iteration = 4000

  Acceptance ratio for latent scores = 0.402393

                      MCMC iteration = 4000

  Acceptance ratio for latent scores = 0.401049

                      MCMC iteration = 4000

  Acceptance ratio for latent scores = 0.383886

                      MCMC iteration = 5000

  Acceptance ratio for latent scores = 0.397270

                      MCMC iteration = 5000

  Acceptance ratio for latent scores = 0.397915

                      MCMC iteration = 5000

  Acceptance ratio for latent scores = 0.397403

                      MCMC iteration = 6000

  Acceptance ratio for latent scores = 0.396615

                      MCMC iteration = 6000

  Acceptance ratio for latent scores = 0.397566

                      MCMC iteration = 6000

  Acceptance ratio for latent scores = 0.395913

                      MCMC iteration = 7000

  Acceptance ratio for latent scores = 0.398664

                      MCMC iteration = 7000

  Acceptance ratio for latent scores = 0.397694

                      MCMC iteration = 7000

  Acceptance ratio for latent scores = 0.396015

                      MCMC iteration = 8000

  Acceptance ratio for latent scores = 0.388130

                      MCMC iteration = 8000

  Acceptance ratio for latent scores = 0.397339

                      MCMC iteration = 8000

  Acceptance ratio for latent scores = 0.395412

                      MCMC iteration = 9000

  Acceptance ratio for latent scores = 0.398163

                      MCMC iteration = 9000

  Acceptance ratio for latent scores = 0.399583

                      MCMC iteration = 9000

  Acceptance ratio for latent scores = 0.396140

                      MCMC iteration = 10000

  Acceptance ratio for latent scores = 0.400718

                      MCMC iteration = 10000

  Acceptance ratio for latent scores = 0.394917

                      MCMC iteration = 10000

  Acceptance ratio for latent scores = 0.394537

                      MCMC iteration = 11000

  Acceptance ratio for latent scores = 0.398968

                      MCMC iteration = 11000

  Acceptance ratio for latent scores = 0.392610

                      MCMC iteration = 11000

  Acceptance ratio for latent scores = 0.396422

                      MCMC iteration = 12000

  Acceptance ratio for latent scores = 0.401085

                      MCMC iteration = 12000

  Acceptance ratio for latent scores = 0.396792

                      MCMC iteration = 12000

  Acceptance ratio for latent scores = 0.393682

                      MCMC iteration = 13000

  Acceptance ratio for latent scores = 0.394202

                      MCMC iteration = 13000

  Acceptance ratio for latent scores = 0.390999

                      MCMC iteration = 13000

  Acceptance ratio for latent scores = 0.389380

                      MCMC iteration = 14000

  Acceptance ratio for latent scores = 0.395009

                      MCMC iteration = 14000

  Acceptance ratio for latent scores = 0.387216

                      MCMC iteration = 14000

  Acceptance ratio for latent scores = 0.394394

                      MCMC iteration = 15000

  Acceptance ratio for latent scores = 0.396131

                      MCMC iteration = 15000

  Acceptance ratio for latent scores = 0.391320

                      MCMC iteration = 16000

  Acceptance ratio for latent scores = 0.395290

                      MCMC iteration = 15000

  Acceptance ratio for latent scores = 0.394964

                      MCMC iteration = 16000

  Acceptance ratio for latent scores = 0.395215

                      MCMC iteration = 17000

  Acceptance ratio for latent scores = 0.391411

                      MCMC iteration = 16000

  Acceptance ratio for latent scores = 0.400787

                      MCMC iteration = 17000

  Acceptance ratio for latent scores = 0.397871

                      MCMC iteration = 18000

  Acceptance ratio for latent scores = 0.390002

                      MCMC iteration = 17000

  Acceptance ratio for latent scores = 0.396326

                      MCMC iteration = 18000

  Acceptance ratio for latent scores = 0.397680

                      MCMC iteration = 19000

  Acceptance ratio for latent scores = 0.397113

                      MCMC iteration = 19000

  Acceptance ratio for latent scores = 0.392872

                      MCMC iteration = 18000

  Acceptance ratio for latent scores = 0.399666

                      MCMC iteration = 20000

  Acceptance ratio for latent scores = 0.391723

                      MCMC iteration = 20000

  Acceptance ratio for latent scores = 0.393481

                      MCMC iteration = 19000

  Acceptance ratio for latent scores = 0.393551

                      MCMC iteration = 21000

  Acceptance ratio for latent scores = 0.389254

                      MCMC iteration = 21000

  Acceptance ratio for latent scores = 0.396360

                      MCMC iteration = 20000

  Acceptance ratio for latent scores = 0.394695

                      MCMC iteration = 22000

  Acceptance ratio for latent scores = 0.398294

                      MCMC iteration = 22000

  Acceptance ratio for latent scores = 0.395505

                      MCMC iteration = 21000

  Acceptance ratio for latent scores = 0.399787

                      MCMC iteration = 23000

  Acceptance ratio for latent scores = 0.394223

                      MCMC iteration = 23000

  Acceptance ratio for latent scores = 0.396161

                      MCMC iteration = 22000

  Acceptance ratio for latent scores = 0.395952

                      MCMC iteration = 24000

  Acceptance ratio for latent scores = 0.400126

                      MCMC iteration = 23000

  Acceptance ratio for latent scores = 0.393260

                      MCMC iteration = 24000

  Acceptance ratio for latent scores = 0.396584

                      MCMC iteration = 25000

  Acceptance ratio for latent scores = 0.399689

                      MCMC iteration = 24000

  Acceptance ratio for latent scores = 0.397799

                      MCMC iteration = 25000

  Acceptance ratio for latent scores = 0.395285

                      MCMC iteration = 26000

  Acceptance ratio for latent scores = 0.393760

                      MCMC iteration = 25000

  Acceptance ratio for latent scores = 0.399440

                      MCMC iteration = 26000

  Acceptance ratio for latent scores = 0.394663

                      MCMC iteration = 27000

  Acceptance ratio for latent scores = 0.394853

                      MCMC iteration = 26000

  Acceptance ratio for latent scores = 0.392341

                      MCMC iteration = 27000

  Acceptance ratio for latent scores = 0.391839

                      MCMC iteration = 28000

  Acceptance ratio for latent scores = 0.398809

                      MCMC iteration = 27000

  Acceptance ratio for latent scores = 0.394135

                      MCMC iteration = 28000

  Acceptance ratio for latent scores = 0.392172

                      MCMC iteration = 29000

  Acceptance ratio for latent scores = 0.391625

                      MCMC iteration = 28000

  Acceptance ratio for latent scores = 0.389727

                      MCMC iteration = 29000

  Acceptance ratio for latent scores = 0.387281

                      MCMC iteration = 30000

  Acceptance ratio for latent scores = 0.396994

                      MCMC iteration = 29000

  Acceptance ratio for latent scores = 0.396854

                      MCMC iteration = 30000

  Acceptance ratio for latent scores = 0.392191

                      MCMC iteration = 31000

  Acceptance ratio for latent scores = 0.399725

                      MCMC iteration = 30000

  Acceptance ratio for latent scores = 0.392265

                      MCMC iteration = 31000

  Acceptance ratio for latent scores = 0.399242

                      MCMC iteration = 32000

  Acceptance ratio for latent scores = 0.393850

                      MCMC iteration = 31000

  Acceptance ratio for latent scores = 0.389996

                      MCMC iteration = 32000

  Acceptance ratio for latent scores = 0.392526

                      MCMC iteration = 33000

  Acceptance ratio for latent scores = 0.396432

                      MCMC iteration = 32000

  Acceptance ratio for latent scores = 0.394008

                      MCMC iteration = 33000

  Acceptance ratio for latent scores = 0.396166

                      MCMC iteration = 34000

  Acceptance ratio for latent scores = 0.391132

                      MCMC iteration = 33000

  Acceptance ratio for latent scores = 0.395321

                      MCMC iteration = 34000

  Acceptance ratio for latent scores = 0.387861

                      MCMC iteration = 35000

  Acceptance ratio for latent scores = 0.386407

                      MCMC iteration = 34000

  Acceptance ratio for latent scores = 0.395575

                      MCMC iteration = 35000

  Acceptance ratio for latent scores = 0.399132

                      MCMC iteration = 36000

  Acceptance ratio for latent scores = 0.395476

                      MCMC iteration = 35000

  Acceptance ratio for latent scores = 0.398517

                      MCMC iteration = 36000

  Acceptance ratio for latent scores = 0.391732

                      MCMC iteration = 37000

  Acceptance ratio for latent scores = 0.394952

                      MCMC iteration = 36000

  Acceptance ratio for latent scores = 0.400341

                      MCMC iteration = 37000

  Acceptance ratio for latent scores = 0.392936

                      MCMC iteration = 38000

  Acceptance ratio for latent scores = 0.395299

                      MCMC iteration = 37000

  Acceptance ratio for latent scores = 0.396055

                      MCMC iteration = 38000

  Acceptance ratio for latent scores = 0.398701

                      MCMC iteration = 39000

  Acceptance ratio for latent scores = 0.393795

                      MCMC iteration = 38000

  Acceptance ratio for latent scores = 0.400600

                      MCMC iteration = 39000

  Acceptance ratio for latent scores = 0.398036

                      MCMC iteration = 40000

  Acceptance ratio for latent scores = 0.397560

                      MCMC iteration = 39000

  Acceptance ratio for latent scores = 0.395389

                      MCMC iteration = 40000

  Acceptance ratio for latent scores = 0.393515

                      MCMC iteration = 41000

  Acceptance ratio for latent scores = 0.396856

                      MCMC iteration = 40000

  Acceptance ratio for latent scores = 0.393357

                      MCMC iteration = 41000

  Acceptance ratio for latent scores = 0.398963

                      MCMC iteration = 42000

  Acceptance ratio for latent scores = 0.389884

                      MCMC iteration = 41000

  Acceptance ratio for latent scores = 0.401398

                      MCMC iteration = 43000

  Acceptance ratio for latent scores = 0.391393

                      MCMC iteration = 42000

  Acceptance ratio for latent scores = 0.399602

                      MCMC iteration = 42000

  Acceptance ratio for latent scores = 0.393182

                      MCMC iteration = 44000

  Acceptance ratio for latent scores = 0.396603

                      MCMC iteration = 43000

  Acceptance ratio for latent scores = 0.393144

                      MCMC iteration = 43000

  Acceptance ratio for latent scores = 0.394412

                      MCMC iteration = 45000

  Acceptance ratio for latent scores = 0.397600

                      MCMC iteration = 44000

  Acceptance ratio for latent scores = 0.397289

                      MCMC iteration = 44000

  Acceptance ratio for latent scores = 0.398645

                      MCMC iteration = 46000

  Acceptance ratio for latent scores = 0.391312

                      MCMC iteration = 45000

  Acceptance ratio for latent scores = 0.395017

                      MCMC iteration = 45000

  Acceptance ratio for latent scores = 0.399133

                      MCMC iteration = 47000

  Acceptance ratio for latent scores = 0.399600

                      MCMC iteration = 46000

  Acceptance ratio for latent scores = 0.397795

                      MCMC iteration = 46000

  Acceptance ratio for latent scores = 0.398824

                      MCMC iteration = 48000

  Acceptance ratio for latent scores = 0.401588

                      MCMC iteration = 47000

  Acceptance ratio for latent scores = 0.395607

                      MCMC iteration = 47000

  Acceptance ratio for latent scores = 0.393685

                      MCMC iteration = 49000

  Acceptance ratio for latent scores = 0.390488

                      MCMC iteration = 48000

  Acceptance ratio for latent scores = 0.396728

                      MCMC iteration = 48000

  Acceptance ratio for latent scores = 0.394823

                      MCMC iteration = 50000

  Acceptance ratio for latent scores = 0.392538

                      MCMC iteration = 49000

  Acceptance ratio for latent scores = 0.393820

                      MCMC iteration = 49000

  Acceptance ratio for latent scores = 0.398536

                      MCMC iteration = 51000

  Acceptance ratio for latent scores = 0.399129

                      MCMC iteration = 50000

  Acceptance ratio for latent scores = 0.401408

                      MCMC iteration = 50000

  Acceptance ratio for latent scores = 0.389530

                      MCMC iteration = 52000

  Acceptance ratio for latent scores = 0.393254

                      MCMC iteration = 51000

  Acceptance ratio for latent scores = 0.395762

                      MCMC iteration = 51000

  Acceptance ratio for latent scores = 0.394148

                      MCMC iteration = 53000

  Acceptance ratio for latent scores = 0.404485

                      MCMC iteration = 52000

  Acceptance ratio for latent scores = 0.392100

                      MCMC iteration = 52000

  Acceptance ratio for latent scores = 0.401186

                      MCMC iteration = 54000

  Acceptance ratio for latent scores = 0.398309

                      MCMC iteration = 53000

  Acceptance ratio for latent scores = 0.397162

                      MCMC iteration = 53000

  Acceptance ratio for latent scores = 0.399153

                      MCMC iteration = 55000

  Acceptance ratio for latent scores = 0.393028

                      MCMC iteration = 54000

  Acceptance ratio for latent scores = 0.396918

                      MCMC iteration = 54000

  Acceptance ratio for latent scores = 0.400379

                      MCMC iteration = 55000

  Acceptance ratio for latent scores = 0.397925

                      MCMC iteration = 56000

  Acceptance ratio for latent scores = 0.394380

                      MCMC iteration = 55000

  Acceptance ratio for latent scores = 0.394182

                      MCMC iteration = 56000

  Acceptance ratio for latent scores = 0.399181

                      MCMC iteration = 57000

  Acceptance ratio for latent scores = 0.395868

                      MCMC iteration = 56000

  Acceptance ratio for latent scores = 0.390114

                      MCMC iteration = 57000

  Acceptance ratio for latent scores = 0.397499

                      MCMC iteration = 58000

  Acceptance ratio for latent scores = 0.401791

                      MCMC iteration = 57000

  Acceptance ratio for latent scores = 0.397396

                      MCMC iteration = 58000

  Acceptance ratio for latent scores = 0.389890

                      MCMC iteration = 59000

  Acceptance ratio for latent scores = 0.394217

                      MCMC iteration = 58000

  Acceptance ratio for latent scores = 0.393636

                      MCMC iteration = 60000

  Acceptance ratio for latent scores = 0.396489

                      MCMC iteration = 59000

  Acceptance ratio for latent scores = 0.400451

                      MCMC iteration = 59000

  Acceptance ratio for latent scores = 0.397070

                      MCMC iteration = 61000

  Acceptance ratio for latent scores = 0.395302

                      MCMC iteration = 60000

  Acceptance ratio for latent scores = 0.400251

                      MCMC iteration = 60000

  Acceptance ratio for latent scores = 0.396801

                      MCMC iteration = 62000

  Acceptance ratio for latent scores = 0.400710

                      MCMC iteration = 61000

  Acceptance ratio for latent scores = 0.400313

                      MCMC iteration = 61000

  Acceptance ratio for latent scores = 0.389726

                      MCMC iteration = 63000

  Acceptance ratio for latent scores = 0.396336

                      MCMC iteration = 62000

  Acceptance ratio for latent scores = 0.397888

                      MCMC iteration = 62000

  Acceptance ratio for latent scores = 0.392513

                      MCMC iteration = 64000

  Acceptance ratio for latent scores = 0.393723

                      MCMC iteration = 63000

  Acceptance ratio for latent scores = 0.396628

                      MCMC iteration = 63000

  Acceptance ratio for latent scores = 0.401183

                      MCMC iteration = 65000

  Acceptance ratio for latent scores = 0.395292

                      MCMC iteration = 64000

  Acceptance ratio for latent scores = 0.396213

                      MCMC iteration = 64000

  Acceptance ratio for latent scores = 0.398027

                      MCMC iteration = 66000

  Acceptance ratio for latent scores = 0.395407

                      MCMC iteration = 65000

  Acceptance ratio for latent scores = 0.391580

                      MCMC iteration = 65000

  Acceptance ratio for latent scores = 0.400318

                      MCMC iteration = 67000

  Acceptance ratio for latent scores = 0.399056

                      MCMC iteration = 66000

  Acceptance ratio for latent scores = 0.400743

                      MCMC iteration = 66000

  Acceptance ratio for latent scores = 0.392597

                      MCMC iteration = 68000

  Acceptance ratio for latent scores = 0.395543

                      MCMC iteration = 67000

  Acceptance ratio for latent scores = 0.396056

                      MCMC iteration = 67000

  Acceptance ratio for latent scores = 0.394883

                      MCMC iteration = 69000

  Acceptance ratio for latent scores = 0.395608

                      MCMC iteration = 68000

  Acceptance ratio for latent scores = 0.395874

                      MCMC iteration = 68000

  Acceptance ratio for latent scores = 0.397646

                      MCMC iteration = 70000

  Acceptance ratio for latent scores = 0.391301

                      MCMC iteration = 69000

  Acceptance ratio for latent scores = 0.392933

                      MCMC iteration = 69000

  Acceptance ratio for latent scores = 0.393958

                      MCMC iteration = 71000

  Acceptance ratio for latent scores = 0.390264

                      MCMC iteration = 70000

  Acceptance ratio for latent scores = 0.397532

                      MCMC iteration = 70000

  Acceptance ratio for latent scores = 0.395372

                      MCMC iteration = 72000

  Acceptance ratio for latent scores = 0.403124

                      MCMC iteration = 71000

  Acceptance ratio for latent scores = 0.394184

                      MCMC iteration = 71000

  Acceptance ratio for latent scores = 0.394982

                      MCMC iteration = 73000

  Acceptance ratio for latent scores = 0.398687

                      MCMC iteration = 72000

  Acceptance ratio for latent scores = 0.395268

                      MCMC iteration = 72000

  Acceptance ratio for latent scores = 0.397203

                      MCMC iteration = 74000

  Acceptance ratio for latent scores = 0.398815

                      MCMC iteration = 73000

  Acceptance ratio for latent scores = 0.395653

                      MCMC iteration = 73000

  Acceptance ratio for latent scores = 0.398927

                      MCMC iteration = 75000

  Acceptance ratio for latent scores = 0.399802

                      MCMC iteration = 74000

  Acceptance ratio for latent scores = 0.397688

                      MCMC iteration = 74000

  Acceptance ratio for latent scores = 0.398847

                      MCMC iteration = 76000

  Acceptance ratio for latent scores = 0.395922

                      MCMC iteration = 75000

  Acceptance ratio for latent scores = 0.400098

                      MCMC iteration = 75000

  Acceptance ratio for latent scores = 0.395634

                      MCMC iteration = 77000

  Acceptance ratio for latent scores = 0.393750

                      MCMC iteration = 76000

  Acceptance ratio for latent scores = 0.395815

                      MCMC iteration = 76000

  Acceptance ratio for latent scores = 0.394670

                      MCMC iteration = 78000

  Acceptance ratio for latent scores = 0.390382

                      MCMC iteration = 77000

  Acceptance ratio for latent scores = 0.389857

                      MCMC iteration = 77000

  Acceptance ratio for latent scores = 0.395519

                      MCMC iteration = 79000

  Acceptance ratio for latent scores = 0.393217

                      MCMC iteration = 78000

  Acceptance ratio for latent scores = 0.389749

                      MCMC iteration = 80000

  Acceptance ratio for latent scores = 0.396942

                      MCMC iteration = 78000

  Acceptance ratio for latent scores = 0.398604

                      MCMC iteration = 79000

  Acceptance ratio for latent scores = 0.395511

                      MCMC iteration = 81000

  Acceptance ratio for latent scores = 0.396583

                      MCMC iteration = 79000

  Acceptance ratio for latent scores = 0.392154

                      MCMC iteration = 80000

  Acceptance ratio for latent scores = 0.393662

                      MCMC iteration = 82000

  Acceptance ratio for latent scores = 0.395115

                      MCMC iteration = 80000

  Acceptance ratio for latent scores = 0.394456

                      MCMC iteration = 81000

  Acceptance ratio for latent scores = 0.396703

                      MCMC iteration = 83000

  Acceptance ratio for latent scores = 0.391388

                      MCMC iteration = 81000

  Acceptance ratio for latent scores = 0.395088

                      MCMC iteration = 84000

  Acceptance ratio for latent scores = 0.394690

                      MCMC iteration = 82000

  Acceptance ratio for latent scores = 0.401591

                      MCMC iteration = 82000

  Acceptance ratio for latent scores = 0.396430

                      MCMC iteration = 85000

  Acceptance ratio for latent scores = 0.396457

                      MCMC iteration = 83000

  Acceptance ratio for latent scores = 0.395050

                      MCMC iteration = 83000

  Acceptance ratio for latent scores = 0.392629

                      MCMC iteration = 86000

  Acceptance ratio for latent scores = 0.396988

                      MCMC iteration = 84000

  Acceptance ratio for latent scores = 0.395026

                      MCMC iteration = 84000

  Acceptance ratio for latent scores = 0.401012

                      MCMC iteration = 87000

  Acceptance ratio for latent scores = 0.390974

                      MCMC iteration = 85000

  Acceptance ratio for latent scores = 0.391037

                      MCMC iteration = 85000

  Acceptance ratio for latent scores = 0.397148

                      MCMC iteration = 88000

  Acceptance ratio for latent scores = 0.393479

                      MCMC iteration = 86000

  Acceptance ratio for latent scores = 0.396344

                      MCMC iteration = 86000

  Acceptance ratio for latent scores = 0.392856

                      MCMC iteration = 89000

  Acceptance ratio for latent scores = 0.400239

                      MCMC iteration = 87000

  Acceptance ratio for latent scores = 0.391047

                      MCMC iteration = 87000

  Acceptance ratio for latent scores = 0.401932

                      MCMC iteration = 90000

  Acceptance ratio for latent scores = 0.395273

                      MCMC iteration = 88000

  Acceptance ratio for latent scores = 0.400055

                      MCMC iteration = 88000

  Acceptance ratio for latent scores = 0.399673

                      MCMC iteration = 91000

  Acceptance ratio for latent scores = 0.400381

                      MCMC iteration = 89000

  Acceptance ratio for latent scores = 0.394260

                      MCMC iteration = 89000

  Acceptance ratio for latent scores = 0.393666

                      MCMC iteration = 92000

  Acceptance ratio for latent scores = 0.395677

                      MCMC iteration = 90000

  Acceptance ratio for latent scores = 0.395533

                      MCMC iteration = 90000

  Acceptance ratio for latent scores = 0.393452

                      MCMC iteration = 93000

  Acceptance ratio for latent scores = 0.391172

                      MCMC iteration = 91000

  Acceptance ratio for latent scores = 0.395279

                      MCMC iteration = 91000

  Acceptance ratio for latent scores = 0.391317

                      MCMC iteration = 94000

  Acceptance ratio for latent scores = 0.396523

                      MCMC iteration = 92000

  Acceptance ratio for latent scores = 0.391260

                      MCMC iteration = 92000

  Acceptance ratio for latent scores = 0.389216

                      MCMC iteration = 95000

  Acceptance ratio for latent scores = 0.400250

                      MCMC iteration = 93000

  Acceptance ratio for latent scores = 0.396360

                      MCMC iteration = 93000

  Acceptance ratio for latent scores = 0.395018

                      MCMC iteration = 96000

  Acceptance ratio for latent scores = 0.399542

                      MCMC iteration = 94000

  Acceptance ratio for latent scores = 0.394557

                      MCMC iteration = 94000

  Acceptance ratio for latent scores = 0.394453

                      MCMC iteration = 97000

  Acceptance ratio for latent scores = 0.391674

                      MCMC iteration = 95000

  Acceptance ratio for latent scores = 0.399049

                      MCMC iteration = 95000

  Acceptance ratio for latent scores = 0.391727

                      MCMC iteration = 98000

  Acceptance ratio for latent scores = 0.392821

                      MCMC iteration = 96000

  Acceptance ratio for latent scores = 0.396063

                      MCMC iteration = 96000

  Acceptance ratio for latent scores = 0.395537

                      MCMC iteration = 99000

  Acceptance ratio for latent scores = 0.394559

                      MCMC iteration = 97000

  Acceptance ratio for latent scores = 0.394816

                      MCMC iteration = 97000

  Acceptance ratio for latent scores = 0.389962

                      MCMC iteration = 100000

  Acceptance ratio for latent scores = 0.399082

                      MCMC iteration = 98000

  Acceptance ratio for latent scores = 0.392163

                      MCMC iteration = 98000

  Acceptance ratio for latent scores = 0.394250

                      MCMC iteration = 101000

  Acceptance ratio for latent scores = 0.413449

                      MCMC iteration = 99000

  Acceptance ratio for latent scores = 0.396329

                      MCMC iteration = 99000

  Acceptance ratio for latent scores = 0.391934

                      MCMC iteration = 102000

  Acceptance ratio for latent scores = 0.413587

                      MCMC iteration = 100000

  Acceptance ratio for latent scores = 0.399862

                      MCMC iteration = 100000

  Acceptance ratio for latent scores = 0.398895

                      MCMC iteration = 103000

  Acceptance ratio for latent scores = 0.413769

                      MCMC iteration = 101000

  Acceptance ratio for latent scores = 0.403095

                      MCMC iteration = 101000

  Acceptance ratio for latent scores = 0.354619

                      MCMC iteration = 104000

  Acceptance ratio for latent scores = 0.413917

                      MCMC iteration = 102000

  Acceptance ratio for latent scores = 0.402939

                      MCMC iteration = 105000

  Acceptance ratio for latent scores = 0.413699

                      MCMC iteration = 102000

  Acceptance ratio for latent scores = 0.354383

                      MCMC iteration = 103000

  Acceptance ratio for latent scores = 0.402952

                      MCMC iteration = 106000

  Acceptance ratio for latent scores = 0.413932

                      MCMC iteration = 103000

  Acceptance ratio for latent scores = 0.354553

                      MCMC iteration = 104000

  Acceptance ratio for latent scores = 0.402559

                      MCMC iteration = 107000

  Acceptance ratio for latent scores = 0.413869

                      MCMC iteration = 104000

  Acceptance ratio for latent scores = 0.354183

                      MCMC iteration = 105000

  Acceptance ratio for latent scores = 0.402742

                      MCMC iteration = 108000

  Acceptance ratio for latent scores = 0.413682

                      MCMC iteration = 105000

  Acceptance ratio for latent scores = 0.354325

                      MCMC iteration = 106000

  Acceptance ratio for latent scores = 0.402918

                      MCMC iteration = 109000

  Acceptance ratio for latent scores = 0.413360

                      MCMC iteration = 106000

  Acceptance ratio for latent scores = 0.354380

                      MCMC iteration = 107000

  Acceptance ratio for latent scores = 0.402798

                      MCMC iteration = 110000

  Acceptance ratio for latent scores = 0.413902

                      MCMC iteration = 107000

  Acceptance ratio for latent scores = 0.354080

                      MCMC iteration = 108000

  Acceptance ratio for latent scores = 0.402924

                      MCMC iteration = 111000

  Acceptance ratio for latent scores = 0.413553

                      MCMC iteration = 108000

  Acceptance ratio for latent scores = 0.354556

                      MCMC iteration = 109000

  Acceptance ratio for latent scores = 0.403202

                      MCMC iteration = 112000

  Acceptance ratio for latent scores = 0.413568

                      MCMC iteration = 109000

  Acceptance ratio for latent scores = 0.354326

                      MCMC iteration = 110000

  Acceptance ratio for latent scores = 0.402802

                      MCMC iteration = 113000

  Acceptance ratio for latent scores = 0.413325

                      MCMC iteration = 110000

  Acceptance ratio for latent scores = 0.354297

                      MCMC iteration = 111000

  Acceptance ratio for latent scores = 0.402771

                      MCMC iteration = 114000

  Acceptance ratio for latent scores = 0.413883

                      MCMC iteration = 111000

  Acceptance ratio for latent scores = 0.354074

                      MCMC iteration = 112000

  Acceptance ratio for latent scores = 0.403130

                      MCMC iteration = 115000

  Acceptance ratio for latent scores = 0.413803

                      MCMC iteration = 112000

  Acceptance ratio for latent scores = 0.354110

                      MCMC iteration = 113000

  Acceptance ratio for latent scores = 0.402935

                      MCMC iteration = 116000

  Acceptance ratio for latent scores = 0.413755

                      MCMC iteration = 113000

  Acceptance ratio for latent scores = 0.354053

                      MCMC iteration = 114000

  Acceptance ratio for latent scores = 0.402530

                      MCMC iteration = 117000

  Acceptance ratio for latent scores = 0.413529

                      MCMC iteration = 114000

  Acceptance ratio for latent scores = 0.354340

                      MCMC iteration = 115000

  Acceptance ratio for latent scores = 0.403109

                      MCMC iteration = 115000

  Acceptance ratio for latent scores = 0.354322

                      MCMC iteration = 118000

  Acceptance ratio for latent scores = 0.413085

                      MCMC iteration = 116000

  Acceptance ratio for latent scores = 0.402995

                      MCMC iteration = 116000

  Acceptance ratio for latent scores = 0.354090

                      MCMC iteration = 119000

  Acceptance ratio for latent scores = 0.414051

                      MCMC iteration = 117000

  Acceptance ratio for latent scores = 0.402401

                      MCMC iteration = 117000

  Acceptance ratio for latent scores = 0.354245

                      MCMC iteration = 118000

  Acceptance ratio for latent scores = 0.402673

                      MCMC iteration = 120000

  Acceptance ratio for latent scores = 0.413368

                      MCMC iteration = 118000

  Acceptance ratio for latent scores = 0.354578

                      MCMC iteration = 119000

  Acceptance ratio for latent scores = 0.402471

                      MCMC iteration = 121000

  Acceptance ratio for latent scores = 0.413976

                      MCMC iteration = 119000

  Acceptance ratio for latent scores = 0.354190

                      MCMC iteration = 120000

  Acceptance ratio for latent scores = 0.402733

                      MCMC iteration = 122000

  Acceptance ratio for latent scores = 0.413808

                      MCMC iteration = 120000

  Acceptance ratio for latent scores = 0.354629

                      MCMC iteration = 121000

  Acceptance ratio for latent scores = 0.402910

                      MCMC iteration = 123000

  Acceptance ratio for latent scores = 0.413605

                      MCMC iteration = 122000

  Acceptance ratio for latent scores = 0.402909

                      MCMC iteration = 121000

  Acceptance ratio for latent scores = 0.354503

                      MCMC iteration = 124000

  Acceptance ratio for latent scores = 0.413388

                      MCMC iteration = 123000

  Acceptance ratio for latent scores = 0.403148

                      MCMC iteration = 122000

  Acceptance ratio for latent scores = 0.354295

                      MCMC iteration = 125000

  Acceptance ratio for latent scores = 0.413664

                      MCMC iteration = 124000

  Acceptance ratio for latent scores = 0.403217

                      MCMC iteration = 123000

  Acceptance ratio for latent scores = 0.354326

                      MCMC iteration = 126000

  Acceptance ratio for latent scores = 0.413342

                      MCMC iteration = 125000

  Acceptance ratio for latent scores = 0.402958

                      MCMC iteration = 124000

  Acceptance ratio for latent scores = 0.353769

                      MCMC iteration = 127000

  Acceptance ratio for latent scores = 0.413717

                      MCMC iteration = 126000

  Acceptance ratio for latent scores = 0.402679

                      MCMC iteration = 125000

  Acceptance ratio for latent scores = 0.354366

                      MCMC iteration = 128000

  Acceptance ratio for latent scores = 0.413594

                      MCMC iteration = 127000

  Acceptance ratio for latent scores = 0.402985

                      MCMC iteration = 126000

  Acceptance ratio for latent scores = 0.354104

                      MCMC iteration = 129000

  Acceptance ratio for latent scores = 0.413495

                      MCMC iteration = 128000

  Acceptance ratio for latent scores = 0.402900

                      MCMC iteration = 127000

  Acceptance ratio for latent scores = 0.353781

                      MCMC iteration = 130000

  Acceptance ratio for latent scores = 0.413609

                      MCMC iteration = 129000

  Acceptance ratio for latent scores = 0.402709

                      MCMC iteration = 128000

  Acceptance ratio for latent scores = 0.354079

                      MCMC iteration = 130000

  Acceptance ratio for latent scores = 0.403162

                      MCMC iteration = 131000

  Acceptance ratio for latent scores = 0.413589

                      MCMC iteration = 129000

  Acceptance ratio for latent scores = 0.354195

                      MCMC iteration = 131000

  Acceptance ratio for latent scores = 0.402740

                      MCMC iteration = 130000

  Acceptance ratio for latent scores = 0.354531

                      MCMC iteration = 132000

  Acceptance ratio for latent scores = 0.413558

                      MCMC iteration = 131000

  Acceptance ratio for latent scores = 0.354329

                      MCMC iteration = 132000

  Acceptance ratio for latent scores = 0.402889

                      MCMC iteration = 133000

  Acceptance ratio for latent scores = 0.413884

                      MCMC iteration = 132000

  Acceptance ratio for latent scores = 0.354215

                      MCMC iteration = 133000

  Acceptance ratio for latent scores = 0.403024

                      MCMC iteration = 134000

  Acceptance ratio for latent scores = 0.413759

                      MCMC iteration = 133000

  Acceptance ratio for latent scores = 0.354477

                      MCMC iteration = 134000

  Acceptance ratio for latent scores = 0.402974

                      MCMC iteration = 135000

  Acceptance ratio for latent scores = 0.413979

                      MCMC iteration = 135000

  Acceptance ratio for latent scores = 0.402759

                      MCMC iteration = 134000

  Acceptance ratio for latent scores = 0.354387

                      MCMC iteration = 136000

  Acceptance ratio for latent scores = 0.413636

                      MCMC iteration = 135000

  Acceptance ratio for latent scores = 0.354498

                      MCMC iteration = 136000

  Acceptance ratio for latent scores = 0.403306

                      MCMC iteration = 137000

  Acceptance ratio for latent scores = 0.413953

                      MCMC iteration = 136000

  Acceptance ratio for latent scores = 0.354402

                      MCMC iteration = 137000

  Acceptance ratio for latent scores = 0.403127

                      MCMC iteration = 138000

  Acceptance ratio for latent scores = 0.413597

                      MCMC iteration = 137000

  Acceptance ratio for latent scores = 0.354419

                      MCMC iteration = 138000

  Acceptance ratio for latent scores = 0.402798

                      MCMC iteration = 139000

  Acceptance ratio for latent scores = 0.413827

                      MCMC iteration = 138000

  Acceptance ratio for latent scores = 0.354255

                      MCMC iteration = 139000

  Acceptance ratio for latent scores = 0.402905

                      MCMC iteration = 140000

  Acceptance ratio for latent scores = 0.413764

                      MCMC iteration = 139000

  Acceptance ratio for latent scores = 0.354386

                      MCMC iteration = 140000

  Acceptance ratio for latent scores = 0.402682

                      MCMC iteration = 141000

  Acceptance ratio for latent scores = 0.413669

                      MCMC iteration = 140000

  Acceptance ratio for latent scores = 0.354044

                      MCMC iteration = 141000

  Acceptance ratio for latent scores = 0.403269

                      MCMC iteration = 142000

  Acceptance ratio for latent scores = 0.413703

                      MCMC iteration = 141000

  Acceptance ratio for latent scores = 0.354161

                      MCMC iteration = 142000

  Acceptance ratio for latent scores = 0.402736

                      MCMC iteration = 143000

  Acceptance ratio for latent scores = 0.413937

                      MCMC iteration = 142000

  Acceptance ratio for latent scores = 0.354294

                      MCMC iteration = 143000

  Acceptance ratio for latent scores = 0.402685

                      MCMC iteration = 144000

  Acceptance ratio for latent scores = 0.413766

                      MCMC iteration = 143000

  Acceptance ratio for latent scores = 0.354471

                      MCMC iteration = 144000

  Acceptance ratio for latent scores = 0.403046

                      MCMC iteration = 144000

  Acceptance ratio for latent scores = 0.353917

                      MCMC iteration = 145000

  Acceptance ratio for latent scores = 0.413456

                      MCMC iteration = 145000

  Acceptance ratio for latent scores = 0.402605

                      MCMC iteration = 145000

  Acceptance ratio for latent scores = 0.354019

                      MCMC iteration = 146000

  Acceptance ratio for latent scores = 0.413687

                      MCMC iteration = 146000

  Acceptance ratio for latent scores = 0.402419

                      MCMC iteration = 146000

  Acceptance ratio for latent scores = 0.354224

                      MCMC iteration = 147000

  Acceptance ratio for latent scores = 0.413520

                      MCMC iteration = 147000

  Acceptance ratio for latent scores = 0.402927

                      MCMC iteration = 147000

  Acceptance ratio for latent scores = 0.354494

                      MCMC iteration = 148000

  Acceptance ratio for latent scores = 0.413702

                      MCMC iteration = 148000

  Acceptance ratio for latent scores = 0.402922

                      MCMC iteration = 148000

  Acceptance ratio for latent scores = 0.354190

                      MCMC iteration = 149000

  Acceptance ratio for latent scores = 0.413630

                      MCMC iteration = 149000

  Acceptance ratio for latent scores = 0.403062

                      MCMC iteration = 149000

  Acceptance ratio for latent scores = 0.354191

                      MCMC iteration = 150000

  Acceptance ratio for latent scores = 0.413542

                      MCMC iteration = 150000

  Acceptance ratio for latent scores = 0.403373

                      MCMC iteration = 150000

  Acceptance ratio for latent scores = 0.354326

                      MCMC iteration = 151000

  Acceptance ratio for latent scores = 0.413760

                      MCMC iteration = 151000

  Acceptance ratio for latent scores = 0.402604

                      MCMC iteration = 151000

  Acceptance ratio for latent scores = 0.353945

                      MCMC iteration = 152000

  Acceptance ratio for latent scores = 0.413821

                      MCMC iteration = 152000

  Acceptance ratio for latent scores = 0.402999

                      MCMC iteration = 152000

  Acceptance ratio for latent scores = 0.354207

                      MCMC iteration = 153000

  Acceptance ratio for latent scores = 0.413857

                      MCMC iteration = 153000

  Acceptance ratio for latent scores = 0.402595

                      MCMC iteration = 153000

  Acceptance ratio for latent scores = 0.354198

                      MCMC iteration = 154000

  Acceptance ratio for latent scores = 0.413785

                      MCMC iteration = 154000

  Acceptance ratio for latent scores = 0.402871

                      MCMC iteration = 154000

  Acceptance ratio for latent scores = 0.354133

                      MCMC iteration = 155000

  Acceptance ratio for latent scores = 0.413837

                      MCMC iteration = 155000

  Acceptance ratio for latent scores = 0.402706

                      MCMC iteration = 155000

  Acceptance ratio for latent scores = 0.354383

                      MCMC iteration = 156000

  Acceptance ratio for latent scores = 0.413828

                      MCMC iteration = 156000

  Acceptance ratio for latent scores = 0.403232

                      MCMC iteration = 156000

  Acceptance ratio for latent scores = 0.354478

                      MCMC iteration = 157000

  Acceptance ratio for latent scores = 0.413682

                      MCMC iteration = 157000

  Acceptance ratio for latent scores = 0.402570

                      MCMC iteration = 157000

  Acceptance ratio for latent scores = 0.354146

                      MCMC iteration = 158000

  Acceptance ratio for latent scores = 0.413464

                      MCMC iteration = 158000

  Acceptance ratio for latent scores = 0.402473

                      MCMC iteration = 158000

  Acceptance ratio for latent scores = 0.354488

                      MCMC iteration = 159000

  Acceptance ratio for latent scores = 0.413761

                      MCMC iteration = 159000

  Acceptance ratio for latent scores = 0.403002

                      MCMC iteration = 159000

  Acceptance ratio for latent scores = 0.354025

                      MCMC iteration = 160000

  Acceptance ratio for latent scores = 0.413725

                      MCMC iteration = 160000

  Acceptance ratio for latent scores = 0.402898

                      MCMC iteration = 160000

  Acceptance ratio for latent scores = 0.354142

                      MCMC iteration = 161000

  Acceptance ratio for latent scores = 0.413408

                      MCMC iteration = 161000

  Acceptance ratio for latent scores = 0.403094

                      MCMC iteration = 161000

  Acceptance ratio for latent scores = 0.353769

                      MCMC iteration = 162000

  Acceptance ratio for latent scores = 0.413642

                      MCMC iteration = 162000

  Acceptance ratio for latent scores = 0.402861

                      MCMC iteration = 162000

  Acceptance ratio for latent scores = 0.354102

                      MCMC iteration = 163000

  Acceptance ratio for latent scores = 0.413726

                      MCMC iteration = 163000

  Acceptance ratio for latent scores = 0.402626

                      MCMC iteration = 163000

  Acceptance ratio for latent scores = 0.353736

                      MCMC iteration = 164000

  Acceptance ratio for latent scores = 0.414032

                      MCMC iteration = 164000

  Acceptance ratio for latent scores = 0.403177

                      MCMC iteration = 164000

  Acceptance ratio for latent scores = 0.354174

                      MCMC iteration = 165000

  Acceptance ratio for latent scores = 0.414161

                      MCMC iteration = 165000

  Acceptance ratio for latent scores = 0.403083

                      MCMC iteration = 165000

  Acceptance ratio for latent scores = 0.354422

                      MCMC iteration = 166000

  Acceptance ratio for latent scores = 0.413749

                      MCMC iteration = 166000

  Acceptance ratio for latent scores = 0.403106

                      MCMC iteration = 166000

  Acceptance ratio for latent scores = 0.354454

                      MCMC iteration = 167000

  Acceptance ratio for latent scores = 0.413773

                      MCMC iteration = 167000

  Acceptance ratio for latent scores = 0.403030

                      MCMC iteration = 167000

  Acceptance ratio for latent scores = 0.354348

                      MCMC iteration = 168000

  Acceptance ratio for latent scores = 0.413807

                      MCMC iteration = 168000

  Acceptance ratio for latent scores = 0.403161

                      MCMC iteration = 168000

  Acceptance ratio for latent scores = 0.354148

                      MCMC iteration = 169000

  Acceptance ratio for latent scores = 0.413859

                      MCMC iteration = 169000

  Acceptance ratio for latent scores = 0.403258

                      MCMC iteration = 169000

  Acceptance ratio for latent scores = 0.354417

                      MCMC iteration = 170000

  Acceptance ratio for latent scores = 0.413799

                      MCMC iteration = 170000

  Acceptance ratio for latent scores = 0.403165

                      MCMC iteration = 170000

  Acceptance ratio for latent scores = 0.354356

                      MCMC iteration = 171000

  Acceptance ratio for latent scores = 0.413654

                      MCMC iteration = 171000

  Acceptance ratio for latent scores = 0.402577

                      MCMC iteration = 171000

  Acceptance ratio for latent scores = 0.354146

                      MCMC iteration = 172000

  Acceptance ratio for latent scores = 0.413512

                      MCMC iteration = 172000

  Acceptance ratio for latent scores = 0.402589

                      MCMC iteration = 172000

  Acceptance ratio for latent scores = 0.354368

                      MCMC iteration = 173000

  Acceptance ratio for latent scores = 0.413471

                      MCMC iteration = 173000

  Acceptance ratio for latent scores = 0.354349

                      MCMC iteration = 173000

  Acceptance ratio for latent scores = 0.403049

                      MCMC iteration = 174000

  Acceptance ratio for latent scores = 0.413498

                      MCMC iteration = 174000

  Acceptance ratio for latent scores = 0.354378

                      MCMC iteration = 174000

  Acceptance ratio for latent scores = 0.403047

                      MCMC iteration = 175000

  Acceptance ratio for latent scores = 0.413794

                      MCMC iteration = 175000

  Acceptance ratio for latent scores = 0.354256

                      MCMC iteration = 175000

  Acceptance ratio for latent scores = 0.402557

                      MCMC iteration = 176000

  Acceptance ratio for latent scores = 0.413833

                      MCMC iteration = 176000

  Acceptance ratio for latent scores = 0.353937

                      MCMC iteration = 176000

  Acceptance ratio for latent scores = 0.402983

                      MCMC iteration = 177000

  Acceptance ratio for latent scores = 0.354266

                      MCMC iteration = 177000

  Acceptance ratio for latent scores = 0.413223

                      MCMC iteration = 177000

  Acceptance ratio for latent scores = 0.402618

                      MCMC iteration = 178000

  Acceptance ratio for latent scores = 0.354336

                      MCMC iteration = 178000

  Acceptance ratio for latent scores = 0.413733

                      MCMC iteration = 178000

  Acceptance ratio for latent scores = 0.402996

                      MCMC iteration = 179000

  Acceptance ratio for latent scores = 0.354934

                      MCMC iteration = 179000

  Acceptance ratio for latent scores = 0.413961

                      MCMC iteration = 179000

  Acceptance ratio for latent scores = 0.402877

                      MCMC iteration = 180000

  Acceptance ratio for latent scores = 0.353916

                      MCMC iteration = 180000

  Acceptance ratio for latent scores = 0.413995

                      MCMC iteration = 180000

  Acceptance ratio for latent scores = 0.402983

                      MCMC iteration = 181000

  Acceptance ratio for latent scores = 0.354311

                      MCMC iteration = 181000

  Acceptance ratio for latent scores = 0.413735

                      MCMC iteration = 181000

  Acceptance ratio for latent scores = 0.402840

                      MCMC iteration = 182000

  Acceptance ratio for latent scores = 0.354432

                      MCMC iteration = 182000

  Acceptance ratio for latent scores = 0.413406

                      MCMC iteration = 182000

  Acceptance ratio for latent scores = 0.402698

                      MCMC iteration = 183000

  Acceptance ratio for latent scores = 0.354583

                      MCMC iteration = 183000

  Acceptance ratio for latent scores = 0.413769

                      MCMC iteration = 183000

  Acceptance ratio for latent scores = 0.402901

                      MCMC iteration = 184000

  Acceptance ratio for latent scores = 0.354274

                      MCMC iteration = 184000

  Acceptance ratio for latent scores = 0.413671

                      MCMC iteration = 184000

  Acceptance ratio for latent scores = 0.403016

                      MCMC iteration = 185000

  Acceptance ratio for latent scores = 0.353895

                      MCMC iteration = 185000

  Acceptance ratio for latent scores = 0.413567

                      MCMC iteration = 185000

  Acceptance ratio for latent scores = 0.402731

                      MCMC iteration = 186000

  Acceptance ratio for latent scores = 0.354172

                      MCMC iteration = 187000

  Acceptance ratio for latent scores = 0.354141

                      MCMC iteration = 186000

  Acceptance ratio for latent scores = 0.413622

                      MCMC iteration = 186000

  Acceptance ratio for latent scores = 0.403236

                      MCMC iteration = 188000

  Acceptance ratio for latent scores = 0.354631

                      MCMC iteration = 187000

  Acceptance ratio for latent scores = 0.413163

                      MCMC iteration = 187000

  Acceptance ratio for latent scores = 0.402871

                      MCMC iteration = 189000

  Acceptance ratio for latent scores = 0.354323

                      MCMC iteration = 188000

  Acceptance ratio for latent scores = 0.402309

                      MCMC iteration = 188000

  Acceptance ratio for latent scores = 0.413689

                      MCMC iteration = 190000

  Acceptance ratio for latent scores = 0.353972

                      MCMC iteration = 189000

  Acceptance ratio for latent scores = 0.402904

                      MCMC iteration = 189000

  Acceptance ratio for latent scores = 0.413544

                      MCMC iteration = 191000

  Acceptance ratio for latent scores = 0.354299

                      MCMC iteration = 190000

  Acceptance ratio for latent scores = 0.402867

                      MCMC iteration = 190000

  Acceptance ratio for latent scores = 0.413787

                      MCMC iteration = 192000

  Acceptance ratio for latent scores = 0.354424

                      MCMC iteration = 191000

  Acceptance ratio for latent scores = 0.402633

                      MCMC iteration = 191000

  Acceptance ratio for latent scores = 0.413563

                      MCMC iteration = 193000

  Acceptance ratio for latent scores = 0.354003

                      MCMC iteration = 192000

  Acceptance ratio for latent scores = 0.402991

                      MCMC iteration = 192000

  Acceptance ratio for latent scores = 0.413612

                      MCMC iteration = 194000

  Acceptance ratio for latent scores = 0.354240

                      MCMC iteration = 193000

  Acceptance ratio for latent scores = 0.402978

                      MCMC iteration = 193000

  Acceptance ratio for latent scores = 0.413851

                      MCMC iteration = 195000

  Acceptance ratio for latent scores = 0.354068

                      MCMC iteration = 194000

  Acceptance ratio for latent scores = 0.403067

                      MCMC iteration = 194000

  Acceptance ratio for latent scores = 0.413741

                      MCMC iteration = 196000

  Acceptance ratio for latent scores = 0.354272

                      MCMC iteration = 195000

  Acceptance ratio for latent scores = 0.402999

                      MCMC iteration = 197000

  Acceptance ratio for latent scores = 0.354202

                      MCMC iteration = 195000

  Acceptance ratio for latent scores = 0.413200

                      MCMC iteration = 196000

  Acceptance ratio for latent scores = 0.403165

                      MCMC iteration = 198000

  Acceptance ratio for latent scores = 0.354311

                      MCMC iteration = 196000

  Acceptance ratio for latent scores = 0.413547

                      MCMC iteration = 197000

  Acceptance ratio for latent scores = 0.403295

                      MCMC iteration = 199000

  Acceptance ratio for latent scores = 0.354118

                      MCMC iteration = 197000

  Acceptance ratio for latent scores = 0.413832

                      MCMC iteration = 200000

  Acceptance ratio for latent scores = 0.354151

                      MCMC iteration = 198000

  Acceptance ratio for latent scores = 0.403326

                      MCMC iteration = 198000

  Acceptance ratio for latent scores = 0.413407

                      MCMC iteration = 201000

  Acceptance ratio for latent scores = 0.354029

                      MCMC iteration = 199000

  Acceptance ratio for latent scores = 0.402664

                      MCMC iteration = 199000

  Acceptance ratio for latent scores = 0.413871

                      MCMC iteration = 202000

  Acceptance ratio for latent scores = 0.354451

                      MCMC iteration = 200000

  Acceptance ratio for latent scores = 0.403019

                      MCMC iteration = 200000

  Acceptance ratio for latent scores = 0.413369

                      MCMC iteration = 203000

  Acceptance ratio for latent scores = 0.354375

                      MCMC iteration = 201000

  Acceptance ratio for latent scores = 0.402598

                      MCMC iteration = 204000

  Acceptance ratio for latent scores = 0.354145

                      MCMC iteration = 201000

  Acceptance ratio for latent scores = 0.413848

                      MCMC iteration = 202000

  Acceptance ratio for latent scores = 0.402712

                      MCMC iteration = 205000

  Acceptance ratio for latent scores = 0.354339

                      MCMC iteration = 202000

  Acceptance ratio for latent scores = 0.413406

                      MCMC iteration = 203000

  Acceptance ratio for latent scores = 0.402995

                      MCMC iteration = 206000

  Acceptance ratio for latent scores = 0.354770

                      MCMC iteration = 203000

  Acceptance ratio for latent scores = 0.413366

                      MCMC iteration = 204000

  Acceptance ratio for latent scores = 0.403055

                      MCMC iteration = 207000

  Acceptance ratio for latent scores = 0.354260

                      MCMC iteration = 204000

  Acceptance ratio for latent scores = 0.413834

                      MCMC iteration = 205000

  Acceptance ratio for latent scores = 0.403218

                      MCMC iteration = 208000

  Acceptance ratio for latent scores = 0.354843

                      MCMC iteration = 205000

  Acceptance ratio for latent scores = 0.413609

                      MCMC iteration = 206000

  Acceptance ratio for latent scores = 0.402852

                      MCMC iteration = 209000

  Acceptance ratio for latent scores = 0.354427

                      MCMC iteration = 206000

  Acceptance ratio for latent scores = 0.414039

                      MCMC iteration = 207000

  Acceptance ratio for latent scores = 0.403437

                      MCMC iteration = 210000

  Acceptance ratio for latent scores = 0.354488

                      MCMC iteration = 207000

  Acceptance ratio for latent scores = 0.413137

                      MCMC iteration = 208000

  Acceptance ratio for latent scores = 0.402607

                      MCMC iteration = 211000

  Acceptance ratio for latent scores = 0.354399

                      MCMC iteration = 208000

  Acceptance ratio for latent scores = 0.413659

                      MCMC iteration = 209000

  Acceptance ratio for latent scores = 0.403003

                      MCMC iteration = 212000

  Acceptance ratio for latent scores = 0.354368

                      MCMC iteration = 209000

  Acceptance ratio for latent scores = 0.413914

                      MCMC iteration = 210000

  Acceptance ratio for latent scores = 0.402973

                      MCMC iteration = 213000

  Acceptance ratio for latent scores = 0.354041

                      MCMC iteration = 210000

  Acceptance ratio for latent scores = 0.413379

                      MCMC iteration = 211000

  Acceptance ratio for latent scores = 0.403170

                      MCMC iteration = 214000

  Acceptance ratio for latent scores = 0.354354

                      MCMC iteration = 211000

  Acceptance ratio for latent scores = 0.413612

                      MCMC iteration = 212000

  Acceptance ratio for latent scores = 0.402756

                      MCMC iteration = 215000

  Acceptance ratio for latent scores = 0.354388

                      MCMC iteration = 212000

  Acceptance ratio for latent scores = 0.413693

                      MCMC iteration = 213000

  Acceptance ratio for latent scores = 0.402928

                      MCMC iteration = 216000

  Acceptance ratio for latent scores = 0.354468

                      MCMC iteration = 213000

  Acceptance ratio for latent scores = 0.413855

                      MCMC iteration = 214000

  Acceptance ratio for latent scores = 0.402883

                      MCMC iteration = 217000

  Acceptance ratio for latent scores = 0.353945

                      MCMC iteration = 214000

  Acceptance ratio for latent scores = 0.413754

                      MCMC iteration = 215000

  Acceptance ratio for latent scores = 0.402933

                      MCMC iteration = 218000

  Acceptance ratio for latent scores = 0.354553

                      MCMC iteration = 215000

  Acceptance ratio for latent scores = 0.413878

                      MCMC iteration = 216000

  Acceptance ratio for latent scores = 0.402966

                      MCMC iteration = 219000

  Acceptance ratio for latent scores = 0.354148

                      MCMC iteration = 216000

  Acceptance ratio for latent scores = 0.414017

                      MCMC iteration = 217000

  Acceptance ratio for latent scores = 0.402956

                      MCMC iteration = 220000

  Acceptance ratio for latent scores = 0.354143

                      MCMC iteration = 217000

  Acceptance ratio for latent scores = 0.413526

                      MCMC iteration = 218000

  Acceptance ratio for latent scores = 0.403000

                      MCMC iteration = 221000

  Acceptance ratio for latent scores = 0.354143

                      MCMC iteration = 218000

  Acceptance ratio for latent scores = 0.413399

                      MCMC iteration = 219000

  Acceptance ratio for latent scores = 0.402965

                      MCMC iteration = 222000

  Acceptance ratio for latent scores = 0.354220

                      MCMC iteration = 219000

  Acceptance ratio for latent scores = 0.413560

                      MCMC iteration = 220000

  Acceptance ratio for latent scores = 0.402948

                      MCMC iteration = 223000

  Acceptance ratio for latent scores = 0.354637

                      MCMC iteration = 220000

  Acceptance ratio for latent scores = 0.413593

                      MCMC iteration = 221000

  Acceptance ratio for latent scores = 0.402896

                      MCMC iteration = 224000

  Acceptance ratio for latent scores = 0.354274

                      MCMC iteration = 221000

  Acceptance ratio for latent scores = 0.413872

                      MCMC iteration = 222000

  Acceptance ratio for latent scores = 0.403209

                      MCMC iteration = 225000

  Acceptance ratio for latent scores = 0.354077

                      MCMC iteration = 222000

  Acceptance ratio for latent scores = 0.413338

                      MCMC iteration = 223000

  Acceptance ratio for latent scores = 0.403082

                      MCMC iteration = 226000

  Acceptance ratio for latent scores = 0.354334

                      MCMC iteration = 223000

  Acceptance ratio for latent scores = 0.413719

                      MCMC iteration = 224000

  Acceptance ratio for latent scores = 0.403188

                      MCMC iteration = 227000

  Acceptance ratio for latent scores = 0.353957

                      MCMC iteration = 224000

  Acceptance ratio for latent scores = 0.413357

                      MCMC iteration = 225000

  Acceptance ratio for latent scores = 0.402619

                      MCMC iteration = 228000

  Acceptance ratio for latent scores = 0.354081

                      MCMC iteration = 225000

  Acceptance ratio for latent scores = 0.414253

                      MCMC iteration = 226000

  Acceptance ratio for latent scores = 0.402568

                      MCMC iteration = 229000

  Acceptance ratio for latent scores = 0.354270

                      MCMC iteration = 226000

  Acceptance ratio for latent scores = 0.413560

                      MCMC iteration = 227000

  Acceptance ratio for latent scores = 0.403026

                      MCMC iteration = 230000

  Acceptance ratio for latent scores = 0.354399

                      MCMC iteration = 227000

  Acceptance ratio for latent scores = 0.413745

                      MCMC iteration = 228000

  Acceptance ratio for latent scores = 0.402626

                      MCMC iteration = 231000

  Acceptance ratio for latent scores = 0.354491

                      MCMC iteration = 228000

  Acceptance ratio for latent scores = 0.413545

                      MCMC iteration = 229000

  Acceptance ratio for latent scores = 0.402803

                      MCMC iteration = 232000

  Acceptance ratio for latent scores = 0.354219

                      MCMC iteration = 229000

  Acceptance ratio for latent scores = 0.413532

                      MCMC iteration = 230000

  Acceptance ratio for latent scores = 0.403078

                      MCMC iteration = 233000

  Acceptance ratio for latent scores = 0.354393

                      MCMC iteration = 230000

  Acceptance ratio for latent scores = 0.414158

                      MCMC iteration = 231000

  Acceptance ratio for latent scores = 0.402954

                      MCMC iteration = 234000

  Acceptance ratio for latent scores = 0.354104

                      MCMC iteration = 231000

  Acceptance ratio for latent scores = 0.413228

                      MCMC iteration = 232000

  Acceptance ratio for latent scores = 0.403111

                      MCMC iteration = 235000

  Acceptance ratio for latent scores = 0.354271

                      MCMC iteration = 232000

  Acceptance ratio for latent scores = 0.413718

                      MCMC iteration = 233000

  Acceptance ratio for latent scores = 0.402892

                      MCMC iteration = 236000

  Acceptance ratio for latent scores = 0.354156

                      MCMC iteration = 233000

  Acceptance ratio for latent scores = 0.413310

                      MCMC iteration = 234000

  Acceptance ratio for latent scores = 0.403063

                      MCMC iteration = 237000

  Acceptance ratio for latent scores = 0.354474

                      MCMC iteration = 234000

  Acceptance ratio for latent scores = 0.413471

                      MCMC iteration = 235000

  Acceptance ratio for latent scores = 0.403125

                      MCMC iteration = 238000

  Acceptance ratio for latent scores = 0.354222

                      MCMC iteration = 235000

  Acceptance ratio for latent scores = 0.413756

                      MCMC iteration = 236000

  Acceptance ratio for latent scores = 0.402340

                      MCMC iteration = 239000

  Acceptance ratio for latent scores = 0.354359

                      MCMC iteration = 237000

  Acceptance ratio for latent scores = 0.403386

                      MCMC iteration = 236000

  Acceptance ratio for latent scores = 0.413418

                      MCMC iteration = 240000

  Acceptance ratio for latent scores = 0.354456

                      MCMC iteration = 238000

  Acceptance ratio for latent scores = 0.402909

                      MCMC iteration = 237000

  Acceptance ratio for latent scores = 0.413679

                      MCMC iteration = 241000

  Acceptance ratio for latent scores = 0.353993

                      MCMC iteration = 239000

  Acceptance ratio for latent scores = 0.402864

                      MCMC iteration = 242000

  Acceptance ratio for latent scores = 0.354311

                      MCMC iteration = 238000

  Acceptance ratio for latent scores = 0.413768

                      MCMC iteration = 240000

  Acceptance ratio for latent scores = 0.402634

                      MCMC iteration = 243000

  Acceptance ratio for latent scores = 0.353989

                      MCMC iteration = 239000

  Acceptance ratio for latent scores = 0.413317

                      MCMC iteration = 241000

  Acceptance ratio for latent scores = 0.402520

                      MCMC iteration = 244000

  Acceptance ratio for latent scores = 0.354448

                      MCMC iteration = 240000

  Acceptance ratio for latent scores = 0.413740

                      MCMC iteration = 245000

  Acceptance ratio for latent scores = 0.354331

                      MCMC iteration = 242000

  Acceptance ratio for latent scores = 0.403062

                      MCMC iteration = 241000

  Acceptance ratio for latent scores = 0.413993

                      MCMC iteration = 246000

  Acceptance ratio for latent scores = 0.354278

                      MCMC iteration = 243000

  Acceptance ratio for latent scores = 0.402720

                      MCMC iteration = 242000

  Acceptance ratio for latent scores = 0.413638

                      MCMC iteration = 247000

  Acceptance ratio for latent scores = 0.354361

                      MCMC iteration = 244000

  Acceptance ratio for latent scores = 0.402949

                      MCMC iteration = 243000

  Acceptance ratio for latent scores = 0.413346

                      MCMC iteration = 248000

  Acceptance ratio for latent scores = 0.354430

                      MCMC iteration = 245000

  Acceptance ratio for latent scores = 0.402676

                      MCMC iteration = 244000

  Acceptance ratio for latent scores = 0.413654

                      MCMC iteration = 249000

  Acceptance ratio for latent scores = 0.354666

                      MCMC iteration = 246000

  Acceptance ratio for latent scores = 0.403258

                      MCMC iteration = 245000

  Acceptance ratio for latent scores = 0.413949

                      MCMC iteration = 250000

  Acceptance ratio for latent scores = 0.354481

                      MCMC iteration = 247000

  Acceptance ratio for latent scores = 0.402430

                      MCMC iteration = 246000

  Acceptance ratio for latent scores = 0.413397

                      MCMC iteration = 248000

  Acceptance ratio for latent scores = 0.402313

                      MCMC iteration = 247000

  Acceptance ratio for latent scores = 0.414038

                      MCMC iteration = 249000

  Acceptance ratio for latent scores = 0.402787

                      MCMC iteration = 248000

  Acceptance ratio for latent scores = 0.413748

                      MCMC iteration = 250000

  Acceptance ratio for latent scores = 0.402568

                      MCMC iteration = 249000

  Acceptance ratio for latent scores = 0.413531

                      MCMC iteration = 250000

  Acceptance ratio for latent scores = 0.413149
     user    system   elapsed 
402529.03  14044.36 210572.25 
>  
> 
> 
>  getMultpleFixed <- function(x) {
+  ## x is a list, from a call to mclappy
+  ## remember random effects also here if pr = TRUE
+  as.mcmc.list(lapply(x, function(z) z$Sol))
+  }
>  
>  getMultpleVCV <- function(x) {
+  ## x is a list, from a call to mclappy
+  lapply(x, function(z) z$VCV)
+  }
>  
>  combine.chains <- function(x, prob = 0.95, pMCMC = TRUE) {
+  solbig <- as.data.frame(rbindlist(lapply(x,
+  function(z) as.data.frame(z$Sol))))
+  mm <- colMeans(solbig)
+  mmm <- cbind(Mean = mm, coda::HPDinterval(as.mcmc(solbig), prob = prob))
+  ## taken directly from summary.MCMCglmm
+  if(pMCMC) {
+  sb <- as.mcmc(solbig)
+  pp <- pmax(0.5/dim(sb)[1],
+  pmin(colSums(sb > 0)/dim(sb)[1],
+  1 - colSums(sb > 0)/dim(sb)[1]))
+  pp <- (pp + pp) 
+  }
+  ## from the names of MCMClmm
+  colnames(mmm) <- c("post.mean", "l-95% HPD", "u-95% HPD")
+  if(pMCMC) {
+  mmm <- cbind(mmm, pp)
+  colnames(mmm)[4] <- "pMCMC"
+  }
+  return(mmm)
+  }
>  
>  try(gelman.diag(getMultpleFixed(fit), multivariate = FALSE))
Potential scale reduction factors:

                        Point est. Upper C.I.
(Intercept)                  1.001      1.003
Filter(J5)                   1.001      1.003
Filter(J1)                   1.000      1.001
Filter(S5)                   1.000      1.000
Method(CBN)                  1.001      1.005
Method(CBN-A)                1.001      1.003
Method(OT)                   1.000      1.001
Method(OT-A)                 1.001      1.007
Method(DiP)                  1.004      1.015
S.Time(last)                 1.001      1.003
S.Type(singleCell)           1.000      1.001
S.Type(wholeTumor_0.01)      1.001      1.003
Conjunction(No)              1.001      1.005
TrueGenes(7)                 1.000      1.002
TrueGenes(9)                 1.000      1.000
Model(Bozic)                 1.000      1.001
Model(McF_4)                 0.999      0.999
Model(McF_6)                 1.001      1.004
sh(0)                        1.001      1.006
S.Size(100)                  1.001      1.004
S.Size(1000)                 1.003      1.010

>  try(gelman.diag(getMultpleVCV(fit), multivariate = FALSE))
Potential scale reduction factors:

          Point est. Upper C.I.
dataSetID          1          1
units              1          1

>  
>  try(gelman.diag(getMultpleFixed(fit)))
Potential scale reduction factors:

                        Point est. Upper C.I.
(Intercept)                  1.001      1.003
Filter(J5)                   1.001      1.003
Filter(J1)                   1.000      1.001
Filter(S5)                   1.000      1.000
Method(CBN)                  1.001      1.005
Method(CBN-A)                1.001      1.003
Method(OT)                   1.000      1.001
Method(OT-A)                 1.001      1.007
Method(DiP)                  1.004      1.015
S.Time(last)                 1.001      1.003
S.Type(singleCell)           1.000      1.001
S.Type(wholeTumor_0.01)      1.001      1.003
Conjunction(No)              1.001      1.005
TrueGenes(7)                 1.000      1.002
TrueGenes(9)                 1.000      1.000
Model(Bozic)                 1.000      1.001
Model(McF_4)                 0.999      0.999
Model(McF_6)                 1.001      1.004
sh(0)                        1.001      1.006
S.Size(100)                  1.001      1.004
S.Size(1000)                 1.003      1.010

Multivariate psrf

1.01
>  try(gelman.diag(getMultpleVCV(fit)))
Potential scale reduction factors:

          Point est. Upper C.I.
dataSetID          1          1
units              1          1

Multivariate psrf

1
>  
>  try(lapply(fit, function(x) x$DIC))
[[1]]
[1] 2276670

[[2]]
[1] 2276680

[[3]]
[1] 2276674

>  try(lapply(fit, function(x) summary(x)))
[[1]]

 Iterations = 100001:249851
 Thinning interval  = 150
 Sample size  = 1000 

 DIC: 2276670 

 G-structure:  ~dataSetID

          post.mean l-95% CI u-95% CI eff.samp
dataSetID     0.579   0.5606   0.5947     1000

 R-structure:  ~units

      post.mean l-95% CI u-95% CI eff.samp
units    0.7225   0.7106   0.7345     1000

 Location effects: cbind(FP, TP) ~ Filter + Method + S.Time + S.Type + Conjunction + TrueGenes + Model + sh + S.Size 

                        post.mean  l-95% CI  u-95% CI eff.samp  pMCMC    
(Intercept)             -0.785980 -0.800316 -0.771911   1000.0 <0.001 ***
Filter(J5)              -0.612837 -0.625162 -0.601109   1000.0 <0.001 ***
Filter(J1)              -0.012943 -0.022374 -0.002667   1063.3  0.004 ** 
Filter(S5)              -0.470021 -0.479957 -0.460112   1000.0 <0.001 ***
Method(CBN)              1.124295  1.112764  1.134429    945.9 <0.001 ***
Method(CBN-A)            0.911074  0.899465  0.922222   1000.0 <0.001 ***
Method(OT)              -0.697328 -0.711432 -0.685102   1000.0 <0.001 ***
Method(OT-A)            -0.663661 -0.675723 -0.652477   1000.0 <0.001 ***
Method(DiP)             -0.470788 -0.488649 -0.451126   1000.0 <0.001 ***
S.Time(last)             0.222530  0.210208  0.236358   1000.0 <0.001 ***
S.Type(singleCell)      -0.205808 -0.223867 -0.187873   1000.0 <0.001 ***
S.Type(wholeTumor_0.01)  0.427794  0.410959  0.446440   1000.0 <0.001 ***
Conjunction(No)         -0.076559 -0.089949 -0.064390   1000.0 <0.001 ***
TrueGenes(7)            -0.332177 -0.350134 -0.313605   1000.0 <0.001 ***
TrueGenes(9)             0.399563  0.381338  0.419041   1000.0 <0.001 ***
Model(Bozic)             0.606782  0.582533  0.628934    885.9 <0.001 ***
Model(McF_4)            -0.344916 -0.365366 -0.321698   1000.0 <0.001 ***
Model(McF_6)            -0.585727 -0.607248 -0.564515   1000.0 <0.001 ***
sh(0)                   -0.289124 -0.303233 -0.276867   1000.0 <0.001 ***
S.Size(100)              0.594779  0.575999  0.610127   1000.0 <0.001 ***
S.Size(1000)            -0.740917 -0.760829 -0.721690   1000.0 <0.001 ***
---
Signif. codes:  0 '***' 0.001 '**' 0.01 '*' 0.05 '.' 0.1 ' ' 1

[[2]]

 Iterations = 100001:249851
 Thinning interval  = 150
 Sample size  = 1000 

 DIC: 2276680 

 G-structure:  ~dataSetID

          post.mean l-95% CI u-95% CI eff.samp
dataSetID    0.5787   0.5605   0.5974     1000

 R-structure:  ~units

      post.mean l-95% CI u-95% CI eff.samp
units    0.7223   0.7104   0.7357     1000

 Location effects: cbind(FP, TP) ~ Filter + Method + S.Time + S.Type + Conjunction + TrueGenes + Model + sh + S.Size 

                        post.mean  l-95% CI  u-95% CI eff.samp  pMCMC    
(Intercept)             -0.786124 -0.801732 -0.772994   1000.0 <0.001 ***
Filter(J5)              -0.613105 -0.624794 -0.600990   1000.0 <0.001 ***
Filter(J1)              -0.012708 -0.021490 -0.001755   1000.0   0.01 ** 
Filter(S5)              -0.470034 -0.479912 -0.461238   1000.0 <0.001 ***
Method(CBN)              1.123815  1.113932  1.134073   1000.0 <0.001 ***
Method(CBN-A)            0.910485  0.899389  0.920832   1118.4 <0.001 ***
Method(OT)              -0.697037 -0.710474 -0.685007   1000.0 <0.001 ***
Method(OT-A)            -0.663937 -0.675905 -0.652971   1000.0 <0.001 ***
Method(DiP)             -0.469713 -0.490125 -0.450858    901.5 <0.001 ***
S.Time(last)             0.222900  0.210771  0.235912   1000.0 <0.001 ***
S.Type(singleCell)      -0.206016 -0.223587 -0.185722   1000.0 <0.001 ***
S.Type(wholeTumor_0.01)  0.428329  0.410346  0.445843   1229.4 <0.001 ***
Conjunction(No)         -0.076152 -0.088850 -0.063291   1000.0 <0.001 ***
TrueGenes(7)            -0.331452 -0.349271 -0.311785   1000.0 <0.001 ***
TrueGenes(9)             0.399069  0.380684  0.418037   1000.0 <0.001 ***
Model(Bozic)             0.606817  0.584494  0.628521   1000.0 <0.001 ***
Model(McF_4)            -0.345049 -0.367537 -0.322872   1000.0 <0.001 ***
Model(McF_6)            -0.584862 -0.607757 -0.562603    939.3 <0.001 ***
sh(0)                   -0.289680 -0.302062 -0.276520   1000.0 <0.001 ***
S.Size(100)              0.595122  0.577830  0.613168   1000.0 <0.001 ***
S.Size(1000)            -0.741559 -0.757860 -0.723903   1000.0 <0.001 ***
---
Signif. codes:  0 '***' 0.001 '**' 0.01 '*' 0.05 '.' 0.1 ' ' 1

[[3]]

 Iterations = 100001:249851
 Thinning interval  = 150
 Sample size  = 1000 

 DIC: 2276674 

 G-structure:  ~dataSetID

          post.mean l-95% CI u-95% CI eff.samp
dataSetID     0.579   0.5608   0.5988     1000

 R-structure:  ~units

      post.mean l-95% CI u-95% CI eff.samp
units     0.722   0.7099   0.7336    823.2

 Location effects: cbind(FP, TP) ~ Filter + Method + S.Time + S.Type + Conjunction + TrueGenes + Model + sh + S.Size 

                        post.mean l-95% CI u-95% CI eff.samp  pMCMC    
(Intercept)              -0.78585 -0.79844 -0.77156   1000.0 <0.001 ***
Filter(J5)               -0.61296 -0.62439 -0.60050   1000.0 <0.001 ***
Filter(J1)               -0.01280 -0.02170 -0.00185   1000.0   0.01 ** 
Filter(S5)               -0.47008 -0.48058 -0.46059   1000.0 <0.001 ***
Method(CBN)               1.12412  1.11296  1.13388   1000.0 <0.001 ***
Method(CBN-A)             0.91076  0.89960  0.92153   1217.3 <0.001 ***
Method(OT)               -0.69713 -0.71084 -0.68642   1266.3 <0.001 ***
Method(OT-A)             -0.66332 -0.67603 -0.65141   1000.0 <0.001 ***
Method(DiP)              -0.47109 -0.49191 -0.45289   1187.9 <0.001 ***
S.Time(last)              0.22251  0.20895  0.23632    877.4 <0.001 ***
S.Type(singleCell)       -0.20549 -0.22437 -0.18791   1000.0 <0.001 ***
S.Type(wholeTumor_0.01)   0.42773  0.41068  0.44671   1000.0 <0.001 ***
Conjunction(No)          -0.07629 -0.08941 -0.06383   1096.0 <0.001 ***
TrueGenes(7)             -0.33172 -0.34919 -0.31105   1000.0 <0.001 ***
TrueGenes(9)              0.39940  0.37885  0.41507    904.2 <0.001 ***
Model(Bozic)              0.60662  0.58461  0.63051   1147.0 <0.001 ***
Model(McF_4)             -0.34498 -0.36668 -0.32341   1107.1 <0.001 ***
Model(McF_6)             -0.58532 -0.60559 -0.56462   1000.0 <0.001 ***
sh(0)                    -0.28963 -0.30339 -0.27651   1000.0 <0.001 ***
S.Size(100)               0.59535  0.57795  0.61546   1000.0 <0.001 ***
S.Size(1000)             -0.74178 -0.76188 -0.72331   1000.0 <0.001 ***
---
Signif. codes:  0 '***' 0.001 '**' 0.01 '*' 0.05 '.' 0.1 ' ' 1

>  
>  try(combine.chains(fit))
                          post.mean   l-95% HPD    u-95% HPD        pMCMC
(Intercept)             -0.78598473 -0.80003179 -0.771911479 0.0003333333
Filter(J5)              -0.61296726 -0.62485567 -0.600700813 0.0003333333
Filter(J1)              -0.01281727 -0.02177012 -0.001881863 0.0080000000
Filter(S5)              -0.47004378 -0.48036889 -0.460581189 0.0003333333
Method(CBN)              1.12407766  1.11357851  1.134630203 0.0003333333
Method(CBN-A)            0.91077307  0.89938901  0.921616292 0.0003333333
Method(OT)              -0.69716657 -0.71067906 -0.685006579 0.0003333333
Method(OT-A)            -0.66363847 -0.67590521 -0.652112938 0.0003333333
Method(DiP)             -0.47053161 -0.48997080 -0.451126032 0.0003333333
S.Time(last)             0.22264650  0.20934973  0.235912386 0.0003333333
S.Type(singleCell)      -0.20577072 -0.22475920 -0.187753599 0.0003333333
S.Type(wholeTumor_0.01)  0.42794928  0.41075959  0.446439560 0.0003333333
Conjunction(No)         -0.07633455 -0.08981864 -0.064218164 0.0003333333
TrueGenes(7)            -0.33178329 -0.34985061 -0.312082405 0.0003333333
TrueGenes(9)             0.39934329  0.38001744  0.417463103 0.0003333333
Model(Bozic)             0.60673856  0.58391622  0.629513119 0.0003333333
Model(McF_4)            -0.34498244 -0.36612511 -0.322050365 0.0003333333
Model(McF_6)            -0.58530165 -0.60709785 -0.564002780 0.0003333333
sh(0)                   -0.28947940 -0.30211038 -0.275841280 0.0003333333
S.Size(100)              0.59508227  0.57629678  0.612457891 0.0003333333
S.Size(1000)            -0.74141846 -0.76125771 -0.723508500 0.0003333333
>  
> 
> 
>  gc()
           used  (Mb) gc trigger   (Mb)  max used   (Mb)
Ncells  1685173  90.0    2564037  137.0   2564037  137.0
Vcells 92820209 708.2  142755929 1089.2 142102097 1084.2
>  PFD.m0 <- fit
>  save(file = "PFD.m0.RData", PFD.m0)
> 
> 
