# Supplementary material for: Identifying restrictions in the order of accumulation of mutations during tumor progression: effects of passengers, evolutionary models, and sampling
Source: BMC Bioinformatics. 2015 Feb 12;16:41. doi: 10.1186/s12859-015-0466-7 (PMC4339747; doi:10.1186/s12859-015-0466-7)
Supplement: Additional file 9 — Code, scripts, model fits. A zip file (Code_scripts_model_fits.zip) that contains shell and R scripts to run simulations, analysis, and produce tables and figures, as well as the output of GLMM model fits (and the code to obtain them). [file 12859_2015_466_MOESM9_ESM.zip › Code_scripts_model_fits/MCMCglmm/P/FPF-m0.Rout]

R version 3.0.3 Patched (2014-03-06 r65254) -- "Warm Puppy"
Copyright (C) 2014 The R Foundation for Statistical Computing
Platform: x86_64-pc-linux-gnu (64-bit)

R is free software and comes with ABSOLUTELY NO WARRANTY.
You are welcome to redistribute it under certain conditions.
Type 'license()' or 'licence()' for distribution details.

  Natural language support but running in an English locale

R is a collaborative project with many contributors.
Type 'contributors()' for more information and
'citation()' on how to cite R or R packages in publications.

Type 'demo()' for some demos, 'help()' for on-line help, or
'help.start()' for an HTML browser interface to help.
Type 'q()' to quit R.

> Sys.getpid()
[1] 39316
>  system("hostname")
Gallotia
>  options(width = 220)
>  library(car); packageVersion("car")
[1] '2.0.19'
>  library(MCMCglmm); packageVersion("MCMCglmm")
Loading required package: Matrix
Loading required package: coda
Loading required package: lattice
Loading required package: ape
[1] '2.18'
>  library(parallel)
>  library(data.table)
>  sessionInfo()
R version 3.0.3 Patched (2014-03-06 r65254)
Platform: x86_64-pc-linux-gnu (64-bit)

locale:
 [1] LC_CTYPE=en_US.ISO-8859-15    LC_NUMERIC=C                  LC_TIME=en_GB.iso885915       LC_COLLATE=en_US.ISO-8859-15  LC_MONETARY=en_US.ISO-8859-15 LC_MESSAGES=en_US.ISO-8859-15 LC_PAPER=en_GB.UTF-8         
 [8] LC_NAME=C                     LC_ADDRESS=C                  LC_TELEPHONE=C                LC_MEASUREMENT=en_GB.UTF-8    LC_IDENTIFICATION=C          

attached base packages:
[1] parallel  stats     graphics  grDevices utils     datasets  methods   base     

other attached packages:
[1] data.table_1.9.2 MCMCglmm_2.18    ape_3.1-1        coda_0.16-1      lattice_0.20-27  Matrix_1.1-2-2   car_2.0-19      

loaded via a namespace (and not attached):
 [1] corpcor_1.6.6  grid_3.0.3     MASS_7.3-29    nlme_3.1-113   nnet_7.3-7     plyr_1.8.1     Rcpp_0.11.1    reshape2_1.2.2 stringr_0.6.2  tensorA_0.36  
>  options(decorate.contrasts = c("(",")"))
>  options(decorate.contr.Sum = "")
>  ## options(decorate.contrasts = c(".",""))
>  options(contrasts = c("contr.Sum", "contr.poly"))
>  load("P.stats.RData"); dim(P.stats)
[1] 414720     25
>  ## recode levels for easier reading
>  tmpm <- P.stats$S.Size
>  P.stats$S.Size <- factor(P.stats$S.Size, levels = c("100", "1000", "200"))
>  table(P.stats$S.Size, tmpm)
      tmpm
         1000    200    100
  100       0      0 138240
  1000 138240      0      0
  200       0 138240      0
>  rm(tmpm)
>  tmpm <- P.stats$Model
>  P.stats$Model <- factor(P.stats$Model, levels = c("Bozic", "McF_4", "McF_6", "exp"))
>  table(P.stats$Model, tmpm)
       tmpm
         Bozic    exp  McF_4  McF_6
  Bozic 103680      0      0      0
  McF_4      0      0 103680      0
  McF_6      0      0      0 103680
  exp        0 103680      0      0
>  
>  prior <- list(R = list(V = 1, nu = 0.002),
+  G = list(G1 = list(V = 1, nu = 0.002)))
>  burn <- 100000
>  th <- 150
>  desired.samples <- 1000
>  ## (nit <- (desired.samples \* th) + burn)
>  ## with the script, the asterisk is expanded to all files
>  (nit <- (prod(desired.samples, th) + burn))
[1] 250000
>  
>  
> 
> 
>  
> 
> 
>  print(
+  unix.time(fit <- mclapply(1:3,
+  function(x)
+  MCMCglmm(cbind(FP, TN) ~ Filter + Method + S.Time + S.Type + Conjunction + TrueGenes + Model + sh + S.Size,
+  random = ~dataSetID
+ , family = "multinomial2"
+  , data = P.stats,
+  burnin = burn,
+  thin = th,
+  nitt = nit,
+  ## quasi = FALSE gives overdispersed starting values
+  start = list(QUASI=FALSE),
+  pr = FALSE, pl = FALSE),
+  mc.cores = 3
+  )
+  ))

                      MCMC iteration = 0

  Acceptance ratio for latent scores = 0.000500

                      MCMC iteration = 0

  Acceptance ratio for latent scores = 0.000501

                      MCMC iteration = 0

  Acceptance ratio for latent scores = 0.000500

                      MCMC iteration = 1000

  Acceptance ratio for latent scores = 0.402812

                      MCMC iteration = 1000

  Acceptance ratio for latent scores = 0.393801

                      MCMC iteration = 1000

  Acceptance ratio for latent scores = 0.397770

                      MCMC iteration = 2000

  Acceptance ratio for latent scores = 0.398023

                      MCMC iteration = 2000

  Acceptance ratio for latent scores = 0.398343

                      MCMC iteration = 2000

  Acceptance ratio for latent scores = 0.398194

                      MCMC iteration = 3000

  Acceptance ratio for latent scores = 0.404168

                      MCMC iteration = 3000

  Acceptance ratio for latent scores = 0.402874

                      MCMC iteration = 3000

  Acceptance ratio for latent scores = 0.402246

                      MCMC iteration = 4000

  Acceptance ratio for latent scores = 0.408589

                      MCMC iteration = 4000

  Acceptance ratio for latent scores = 0.404945

                      MCMC iteration = 4000

  Acceptance ratio for latent scores = 0.404986

                      MCMC iteration = 5000

  Acceptance ratio for latent scores = 0.407705

                      MCMC iteration = 5000

  Acceptance ratio for latent scores = 0.396161

                      MCMC iteration = 5000

  Acceptance ratio for latent scores = 0.405095

                      MCMC iteration = 6000

  Acceptance ratio for latent scores = 0.403592

                      MCMC iteration = 6000

  Acceptance ratio for latent scores = 0.402359

                      MCMC iteration = 6000

  Acceptance ratio for latent scores = 0.407694

                      MCMC iteration = 7000

  Acceptance ratio for latent scores = 0.405290

                      MCMC iteration = 7000

  Acceptance ratio for latent scores = 0.402918

                      MCMC iteration = 7000

  Acceptance ratio for latent scores = 0.405125

                      MCMC iteration = 8000

  Acceptance ratio for latent scores = 0.401370

                      MCMC iteration = 8000

  Acceptance ratio for latent scores = 0.405225

                      MCMC iteration = 8000

  Acceptance ratio for latent scores = 0.403345

                      MCMC iteration = 9000

  Acceptance ratio for latent scores = 0.408817

                      MCMC iteration = 9000

  Acceptance ratio for latent scores = 0.402525

                      MCMC iteration = 9000

  Acceptance ratio for latent scores = 0.402192

                      MCMC iteration = 10000

  Acceptance ratio for latent scores = 0.399793

                      MCMC iteration = 10000

  Acceptance ratio for latent scores = 0.401512

                      MCMC iteration = 10000

  Acceptance ratio for latent scores = 0.403986

                      MCMC iteration = 11000

  Acceptance ratio for latent scores = 0.404289

                      MCMC iteration = 11000

  Acceptance ratio for latent scores = 0.405614

                      MCMC iteration = 11000

  Acceptance ratio for latent scores = 0.398078

                      MCMC iteration = 12000

  Acceptance ratio for latent scores = 0.402685

                      MCMC iteration = 12000

  Acceptance ratio for latent scores = 0.405649

                      MCMC iteration = 12000

  Acceptance ratio for latent scores = 0.396524

                      MCMC iteration = 13000

  Acceptance ratio for latent scores = 0.402125

                      MCMC iteration = 13000

  Acceptance ratio for latent scores = 0.409103

                      MCMC iteration = 13000

  Acceptance ratio for latent scores = 0.405895

                      MCMC iteration = 14000

  Acceptance ratio for latent scores = 0.398158

                      MCMC iteration = 14000

  Acceptance ratio for latent scores = 0.405212

                      MCMC iteration = 14000

  Acceptance ratio for latent scores = 0.406691

                      MCMC iteration = 15000

  Acceptance ratio for latent scores = 0.400461

                      MCMC iteration = 15000

  Acceptance ratio for latent scores = 0.405453

                      MCMC iteration = 15000

  Acceptance ratio for latent scores = 0.409791

                      MCMC iteration = 16000

  Acceptance ratio for latent scores = 0.400697

                      MCMC iteration = 16000

  Acceptance ratio for latent scores = 0.404530

                      MCMC iteration = 16000

  Acceptance ratio for latent scores = 0.404172

                      MCMC iteration = 17000

  Acceptance ratio for latent scores = 0.403418

                      MCMC iteration = 17000

  Acceptance ratio for latent scores = 0.401116

                      MCMC iteration = 17000

  Acceptance ratio for latent scores = 0.399191

                      MCMC iteration = 18000

  Acceptance ratio for latent scores = 0.406271

                      MCMC iteration = 18000

  Acceptance ratio for latent scores = 0.396854

                      MCMC iteration = 18000

  Acceptance ratio for latent scores = 0.395980

                      MCMC iteration = 19000

  Acceptance ratio for latent scores = 0.402065

                      MCMC iteration = 19000

  Acceptance ratio for latent scores = 0.400048

                      MCMC iteration = 19000

  Acceptance ratio for latent scores = 0.407865

                      MCMC iteration = 20000

  Acceptance ratio for latent scores = 0.408539

                      MCMC iteration = 20000

  Acceptance ratio for latent scores = 0.403857

                      MCMC iteration = 20000

  Acceptance ratio for latent scores = 0.399905

                      MCMC iteration = 21000

  Acceptance ratio for latent scores = 0.402694

                      MCMC iteration = 21000

  Acceptance ratio for latent scores = 0.405363

                      MCMC iteration = 21000

  Acceptance ratio for latent scores = 0.407888

                      MCMC iteration = 22000

  Acceptance ratio for latent scores = 0.404533

                      MCMC iteration = 22000

  Acceptance ratio for latent scores = 0.401880

                      MCMC iteration = 22000

  Acceptance ratio for latent scores = 0.404828

                      MCMC iteration = 23000

  Acceptance ratio for latent scores = 0.400434

                      MCMC iteration = 23000

  Acceptance ratio for latent scores = 0.401007

                      MCMC iteration = 23000

  Acceptance ratio for latent scores = 0.407538

                      MCMC iteration = 24000

  Acceptance ratio for latent scores = 0.406263

                      MCMC iteration = 24000

  Acceptance ratio for latent scores = 0.410532

                      MCMC iteration = 24000

  Acceptance ratio for latent scores = 0.400717

                      MCMC iteration = 25000

  Acceptance ratio for latent scores = 0.408064

                      MCMC iteration = 25000

  Acceptance ratio for latent scores = 0.401873

                      MCMC iteration = 25000

  Acceptance ratio for latent scores = 0.402002

                      MCMC iteration = 26000

  Acceptance ratio for latent scores = 0.400301

                      MCMC iteration = 26000

  Acceptance ratio for latent scores = 0.405577

                      MCMC iteration = 26000

  Acceptance ratio for latent scores = 0.402811

                      MCMC iteration = 27000

  Acceptance ratio for latent scores = 0.400087

                      MCMC iteration = 27000

  Acceptance ratio for latent scores = 0.405173

                      MCMC iteration = 27000

  Acceptance ratio for latent scores = 0.409854

                      MCMC iteration = 28000

  Acceptance ratio for latent scores = 0.406849

                      MCMC iteration = 28000

  Acceptance ratio for latent scores = 0.405563

                      MCMC iteration = 28000

  Acceptance ratio for latent scores = 0.403990

                      MCMC iteration = 29000

  Acceptance ratio for latent scores = 0.401541

                      MCMC iteration = 29000

  Acceptance ratio for latent scores = 0.397903

                      MCMC iteration = 29000

  Acceptance ratio for latent scores = 0.404219

                      MCMC iteration = 30000

  Acceptance ratio for latent scores = 0.402961

                      MCMC iteration = 30000

  Acceptance ratio for latent scores = 0.399103

                      MCMC iteration = 30000

  Acceptance ratio for latent scores = 0.405651

                      MCMC iteration = 31000

  Acceptance ratio for latent scores = 0.402207

                      MCMC iteration = 31000

  Acceptance ratio for latent scores = 0.397493

                      MCMC iteration = 31000

  Acceptance ratio for latent scores = 0.401608

                      MCMC iteration = 32000

  Acceptance ratio for latent scores = 0.402096

                      MCMC iteration = 32000

  Acceptance ratio for latent scores = 0.397904

                      MCMC iteration = 32000

  Acceptance ratio for latent scores = 0.399377

                      MCMC iteration = 33000

  Acceptance ratio for latent scores = 0.402395

                      MCMC iteration = 33000

  Acceptance ratio for latent scores = 0.398953

                      MCMC iteration = 33000

  Acceptance ratio for latent scores = 0.400919

                      MCMC iteration = 34000

  Acceptance ratio for latent scores = 0.400504

                      MCMC iteration = 34000

  Acceptance ratio for latent scores = 0.407002

                      MCMC iteration = 34000

  Acceptance ratio for latent scores = 0.399751

                      MCMC iteration = 35000

  Acceptance ratio for latent scores = 0.401366

                      MCMC iteration = 35000

  Acceptance ratio for latent scores = 0.404352

                      MCMC iteration = 35000

  Acceptance ratio for latent scores = 0.399116

                      MCMC iteration = 36000

  Acceptance ratio for latent scores = 0.403231

                      MCMC iteration = 36000

  Acceptance ratio for latent scores = 0.400159

                      MCMC iteration = 36000

  Acceptance ratio for latent scores = 0.401777

                      MCMC iteration = 37000

  Acceptance ratio for latent scores = 0.400809

                      MCMC iteration = 37000

  Acceptance ratio for latent scores = 0.397369

                      MCMC iteration = 37000

  Acceptance ratio for latent scores = 0.398456

                      MCMC iteration = 38000

  Acceptance ratio for latent scores = 0.403347

                      MCMC iteration = 38000

  Acceptance ratio for latent scores = 0.406140

                      MCMC iteration = 38000

  Acceptance ratio for latent scores = 0.405123

                      MCMC iteration = 39000

  Acceptance ratio for latent scores = 0.404375

                      MCMC iteration = 39000

  Acceptance ratio for latent scores = 0.400176

                      MCMC iteration = 39000

  Acceptance ratio for latent scores = 0.402510

                      MCMC iteration = 40000

  Acceptance ratio for latent scores = 0.401227

                      MCMC iteration = 40000

  Acceptance ratio for latent scores = 0.399530

                      MCMC iteration = 40000

  Acceptance ratio for latent scores = 0.403762

                      MCMC iteration = 41000

  Acceptance ratio for latent scores = 0.401787

                      MCMC iteration = 41000

  Acceptance ratio for latent scores = 0.399108

                      MCMC iteration = 41000

  Acceptance ratio for latent scores = 0.396193

                      MCMC iteration = 42000

  Acceptance ratio for latent scores = 0.399965

                      MCMC iteration = 42000

  Acceptance ratio for latent scores = 0.402288

                      MCMC iteration = 42000

  Acceptance ratio for latent scores = 0.401062

                      MCMC iteration = 43000

  Acceptance ratio for latent scores = 0.401404

                      MCMC iteration = 43000

  Acceptance ratio for latent scores = 0.404364

                      MCMC iteration = 43000

  Acceptance ratio for latent scores = 0.403004

                      MCMC iteration = 44000

  Acceptance ratio for latent scores = 0.397994

                      MCMC iteration = 44000

  Acceptance ratio for latent scores = 0.405898

                      MCMC iteration = 44000

  Acceptance ratio for latent scores = 0.401994

                      MCMC iteration = 45000

  Acceptance ratio for latent scores = 0.404148

                      MCMC iteration = 45000

  Acceptance ratio for latent scores = 0.399404

                      MCMC iteration = 45000

  Acceptance ratio for latent scores = 0.408622

                      MCMC iteration = 46000

  Acceptance ratio for latent scores = 0.402911

                      MCMC iteration = 46000

  Acceptance ratio for latent scores = 0.401775

                      MCMC iteration = 46000

  Acceptance ratio for latent scores = 0.411577

                      MCMC iteration = 47000

  Acceptance ratio for latent scores = 0.400937

                      MCMC iteration = 47000

  Acceptance ratio for latent scores = 0.403796

                      MCMC iteration = 47000

  Acceptance ratio for latent scores = 0.408572

                      MCMC iteration = 48000

  Acceptance ratio for latent scores = 0.403563

                      MCMC iteration = 48000

  Acceptance ratio for latent scores = 0.402000

                      MCMC iteration = 48000

  Acceptance ratio for latent scores = 0.398408

                      MCMC iteration = 49000

  Acceptance ratio for latent scores = 0.400710

                      MCMC iteration = 49000

  Acceptance ratio for latent scores = 0.400459

                      MCMC iteration = 49000

  Acceptance ratio for latent scores = 0.404471

                      MCMC iteration = 50000

  Acceptance ratio for latent scores = 0.404724

                      MCMC iteration = 50000

  Acceptance ratio for latent scores = 0.400917

                      MCMC iteration = 50000

  Acceptance ratio for latent scores = 0.396770

                      MCMC iteration = 51000

  Acceptance ratio for latent scores = 0.406264

                      MCMC iteration = 51000

  Acceptance ratio for latent scores = 0.402086

                      MCMC iteration = 51000

  Acceptance ratio for latent scores = 0.410136

                      MCMC iteration = 52000

  Acceptance ratio for latent scores = 0.398739

                      MCMC iteration = 52000

  Acceptance ratio for latent scores = 0.399594

                      MCMC iteration = 52000

  Acceptance ratio for latent scores = 0.402745

                      MCMC iteration = 53000

  Acceptance ratio for latent scores = 0.410474

                      MCMC iteration = 53000

  Acceptance ratio for latent scores = 0.401920

                      MCMC iteration = 53000

  Acceptance ratio for latent scores = 0.402415

                      MCMC iteration = 54000

  Acceptance ratio for latent scores = 0.406420

                      MCMC iteration = 54000

  Acceptance ratio for latent scores = 0.405745

                      MCMC iteration = 54000

  Acceptance ratio for latent scores = 0.405513

                      MCMC iteration = 55000

  Acceptance ratio for latent scores = 0.405938

                      MCMC iteration = 55000

  Acceptance ratio for latent scores = 0.404253

                      MCMC iteration = 55000

  Acceptance ratio for latent scores = 0.402424

                      MCMC iteration = 56000

  Acceptance ratio for latent scores = 0.402671

                      MCMC iteration = 56000

  Acceptance ratio for latent scores = 0.401269

                      MCMC iteration = 56000

  Acceptance ratio for latent scores = 0.401901

                      MCMC iteration = 57000

  Acceptance ratio for latent scores = 0.404264

                      MCMC iteration = 57000

  Acceptance ratio for latent scores = 0.402490

                      MCMC iteration = 57000

  Acceptance ratio for latent scores = 0.403886

                      MCMC iteration = 58000

  Acceptance ratio for latent scores = 0.400574

                      MCMC iteration = 58000

  Acceptance ratio for latent scores = 0.406906

                      MCMC iteration = 58000

  Acceptance ratio for latent scores = 0.402385

                      MCMC iteration = 59000

  Acceptance ratio for latent scores = 0.404147

                      MCMC iteration = 59000

  Acceptance ratio for latent scores = 0.399772

                      MCMC iteration = 59000

  Acceptance ratio for latent scores = 0.400322

                      MCMC iteration = 60000

  Acceptance ratio for latent scores = 0.400989

                      MCMC iteration = 60000

  Acceptance ratio for latent scores = 0.401116

                      MCMC iteration = 60000

  Acceptance ratio for latent scores = 0.405907

                      MCMC iteration = 61000

  Acceptance ratio for latent scores = 0.401849

                      MCMC iteration = 61000

  Acceptance ratio for latent scores = 0.402199

                      MCMC iteration = 61000

  Acceptance ratio for latent scores = 0.406373

                      MCMC iteration = 62000

  Acceptance ratio for latent scores = 0.405449

                      MCMC iteration = 62000

  Acceptance ratio for latent scores = 0.398801

                      MCMC iteration = 62000

  Acceptance ratio for latent scores = 0.405591

                      MCMC iteration = 63000

  Acceptance ratio for latent scores = 0.399322

                      MCMC iteration = 63000

  Acceptance ratio for latent scores = 0.404006

                      MCMC iteration = 63000

  Acceptance ratio for latent scores = 0.405299

                      MCMC iteration = 64000

  Acceptance ratio for latent scores = 0.401715

                      MCMC iteration = 64000

  Acceptance ratio for latent scores = 0.398862

                      MCMC iteration = 64000

  Acceptance ratio for latent scores = 0.404893

                      MCMC iteration = 65000

  Acceptance ratio for latent scores = 0.403407

                      MCMC iteration = 65000

  Acceptance ratio for latent scores = 0.404209

                      MCMC iteration = 65000

  Acceptance ratio for latent scores = 0.407372

                      MCMC iteration = 66000

  Acceptance ratio for latent scores = 0.404563

                      MCMC iteration = 66000

  Acceptance ratio for latent scores = 0.402128

                      MCMC iteration = 66000

  Acceptance ratio for latent scores = 0.408859

                      MCMC iteration = 67000

  Acceptance ratio for latent scores = 0.401388

                      MCMC iteration = 67000

  Acceptance ratio for latent scores = 0.402252

                      MCMC iteration = 67000

  Acceptance ratio for latent scores = 0.402918

                      MCMC iteration = 68000

  Acceptance ratio for latent scores = 0.401225

                      MCMC iteration = 68000

  Acceptance ratio for latent scores = 0.400503

                      MCMC iteration = 68000

  Acceptance ratio for latent scores = 0.407447

                      MCMC iteration = 69000

  Acceptance ratio for latent scores = 0.397139

                      MCMC iteration = 69000

  Acceptance ratio for latent scores = 0.402345

                      MCMC iteration = 69000

  Acceptance ratio for latent scores = 0.402890

                      MCMC iteration = 70000

  Acceptance ratio for latent scores = 0.407197

                      MCMC iteration = 70000

  Acceptance ratio for latent scores = 0.397064

                      MCMC iteration = 70000

  Acceptance ratio for latent scores = 0.402890

                      MCMC iteration = 71000

  Acceptance ratio for latent scores = 0.402046

                      MCMC iteration = 71000

  Acceptance ratio for latent scores = 0.406504

                      MCMC iteration = 71000

  Acceptance ratio for latent scores = 0.395802

                      MCMC iteration = 72000

  Acceptance ratio for latent scores = 0.408808

                      MCMC iteration = 72000

  Acceptance ratio for latent scores = 0.407476

                      MCMC iteration = 73000

  Acceptance ratio for latent scores = 0.404800

                      MCMC iteration = 72000

  Acceptance ratio for latent scores = 0.397799

                      MCMC iteration = 73000

  Acceptance ratio for latent scores = 0.402414

                      MCMC iteration = 74000

  Acceptance ratio for latent scores = 0.401557

                      MCMC iteration = 73000

  Acceptance ratio for latent scores = 0.402229

                      MCMC iteration = 74000

  Acceptance ratio for latent scores = 0.401562

                      MCMC iteration = 75000

  Acceptance ratio for latent scores = 0.403082

                      MCMC iteration = 74000

  Acceptance ratio for latent scores = 0.404942

                      MCMC iteration = 75000

  Acceptance ratio for latent scores = 0.407642

                      MCMC iteration = 76000

  Acceptance ratio for latent scores = 0.402308

                      MCMC iteration = 75000

  Acceptance ratio for latent scores = 0.402557

                      MCMC iteration = 76000

  Acceptance ratio for latent scores = 0.398129

                      MCMC iteration = 77000

  Acceptance ratio for latent scores = 0.402749

                      MCMC iteration = 76000

  Acceptance ratio for latent scores = 0.409877

                      MCMC iteration = 77000

  Acceptance ratio for latent scores = 0.406571

                      MCMC iteration = 78000

  Acceptance ratio for latent scores = 0.409910

                      MCMC iteration = 77000

  Acceptance ratio for latent scores = 0.407811

                      MCMC iteration = 78000

  Acceptance ratio for latent scores = 0.404370

                      MCMC iteration = 79000

  Acceptance ratio for latent scores = 0.401906

                      MCMC iteration = 78000

  Acceptance ratio for latent scores = 0.405537

                      MCMC iteration = 79000

  Acceptance ratio for latent scores = 0.410935

                      MCMC iteration = 80000

  Acceptance ratio for latent scores = 0.404403

                      MCMC iteration = 79000

  Acceptance ratio for latent scores = 0.400258

                      MCMC iteration = 80000

  Acceptance ratio for latent scores = 0.399050

                      MCMC iteration = 81000

  Acceptance ratio for latent scores = 0.404130

                      MCMC iteration = 80000

  Acceptance ratio for latent scores = 0.405196

                      MCMC iteration = 81000

  Acceptance ratio for latent scores = 0.402001

                      MCMC iteration = 82000

  Acceptance ratio for latent scores = 0.402900

                      MCMC iteration = 81000

  Acceptance ratio for latent scores = 0.407231

                      MCMC iteration = 82000

  Acceptance ratio for latent scores = 0.403582

                      MCMC iteration = 83000

  Acceptance ratio for latent scores = 0.401338

                      MCMC iteration = 82000

  Acceptance ratio for latent scores = 0.405645

                      MCMC iteration = 83000

  Acceptance ratio for latent scores = 0.400296

                      MCMC iteration = 84000

  Acceptance ratio for latent scores = 0.407103

                      MCMC iteration = 83000

  Acceptance ratio for latent scores = 0.408821

                      MCMC iteration = 84000

  Acceptance ratio for latent scores = 0.403882

                      MCMC iteration = 85000

  Acceptance ratio for latent scores = 0.398879

                      MCMC iteration = 84000

  Acceptance ratio for latent scores = 0.397379

                      MCMC iteration = 85000

  Acceptance ratio for latent scores = 0.406743

                      MCMC iteration = 86000

  Acceptance ratio for latent scores = 0.397953

                      MCMC iteration = 86000

  Acceptance ratio for latent scores = 0.406240

                      MCMC iteration = 85000

  Acceptance ratio for latent scores = 0.400239

                      MCMC iteration = 87000

  Acceptance ratio for latent scores = 0.404657

                      MCMC iteration = 87000

  Acceptance ratio for latent scores = 0.409650

                      MCMC iteration = 86000

  Acceptance ratio for latent scores = 0.400826

                      MCMC iteration = 88000

  Acceptance ratio for latent scores = 0.401136

                      MCMC iteration = 88000

  Acceptance ratio for latent scores = 0.408373

                      MCMC iteration = 87000

  Acceptance ratio for latent scores = 0.403659

                      MCMC iteration = 89000

  Acceptance ratio for latent scores = 0.396993

                      MCMC iteration = 89000

  Acceptance ratio for latent scores = 0.403846

                      MCMC iteration = 88000

  Acceptance ratio for latent scores = 0.400080

                      MCMC iteration = 90000

  Acceptance ratio for latent scores = 0.407230

                      MCMC iteration = 90000

  Acceptance ratio for latent scores = 0.408359

                      MCMC iteration = 89000

  Acceptance ratio for latent scores = 0.398930

                      MCMC iteration = 91000

  Acceptance ratio for latent scores = 0.402079

                      MCMC iteration = 91000

  Acceptance ratio for latent scores = 0.404055

                      MCMC iteration = 90000

  Acceptance ratio for latent scores = 0.398357

                      MCMC iteration = 92000

  Acceptance ratio for latent scores = 0.400781

                      MCMC iteration = 92000

  Acceptance ratio for latent scores = 0.401360

                      MCMC iteration = 91000

  Acceptance ratio for latent scores = 0.404850

                      MCMC iteration = 93000

  Acceptance ratio for latent scores = 0.405807

                      MCMC iteration = 93000

  Acceptance ratio for latent scores = 0.399531

                      MCMC iteration = 92000

  Acceptance ratio for latent scores = 0.400368

                      MCMC iteration = 94000

  Acceptance ratio for latent scores = 0.402484

                      MCMC iteration = 94000

  Acceptance ratio for latent scores = 0.403184

                      MCMC iteration = 93000

  Acceptance ratio for latent scores = 0.404640

                      MCMC iteration = 95000

  Acceptance ratio for latent scores = 0.408682

                      MCMC iteration = 95000

  Acceptance ratio for latent scores = 0.404688

                      MCMC iteration = 94000

  Acceptance ratio for latent scores = 0.401218

                      MCMC iteration = 96000

  Acceptance ratio for latent scores = 0.399287

                      MCMC iteration = 96000

  Acceptance ratio for latent scores = 0.406629

                      MCMC iteration = 95000

  Acceptance ratio for latent scores = 0.397175

                      MCMC iteration = 97000

  Acceptance ratio for latent scores = 0.405301

                      MCMC iteration = 96000

  Acceptance ratio for latent scores = 0.403132

                      MCMC iteration = 97000

  Acceptance ratio for latent scores = 0.401764

                      MCMC iteration = 98000

  Acceptance ratio for latent scores = 0.399215

                      MCMC iteration = 97000

  Acceptance ratio for latent scores = 0.403849

                      MCMC iteration = 98000

  Acceptance ratio for latent scores = 0.402473

                      MCMC iteration = 99000

  Acceptance ratio for latent scores = 0.406167

                      MCMC iteration = 98000

  Acceptance ratio for latent scores = 0.396182

                      MCMC iteration = 99000

  Acceptance ratio for latent scores = 0.405197

                      MCMC iteration = 100000

  Acceptance ratio for latent scores = 0.402441

                      MCMC iteration = 99000

  Acceptance ratio for latent scores = 0.403124

                      MCMC iteration = 100000

  Acceptance ratio for latent scores = 0.404913

                      MCMC iteration = 101000

  Acceptance ratio for latent scores = 0.426672

                      MCMC iteration = 100000

  Acceptance ratio for latent scores = 0.401756

                      MCMC iteration = 101000

  Acceptance ratio for latent scores = 0.406582

                      MCMC iteration = 102000

  Acceptance ratio for latent scores = 0.426991

                      MCMC iteration = 101000

  Acceptance ratio for latent scores = 0.401965

                      MCMC iteration = 102000

  Acceptance ratio for latent scores = 0.406820

                      MCMC iteration = 103000

  Acceptance ratio for latent scores = 0.426737

                      MCMC iteration = 102000

  Acceptance ratio for latent scores = 0.402192

                      MCMC iteration = 103000

  Acceptance ratio for latent scores = 0.406731

                      MCMC iteration = 104000

  Acceptance ratio for latent scores = 0.426785

                      MCMC iteration = 103000

  Acceptance ratio for latent scores = 0.402183

                      MCMC iteration = 104000

  Acceptance ratio for latent scores = 0.406525

                      MCMC iteration = 105000

  Acceptance ratio for latent scores = 0.426818

                      MCMC iteration = 104000

  Acceptance ratio for latent scores = 0.402414

                      MCMC iteration = 105000

  Acceptance ratio for latent scores = 0.406856

                      MCMC iteration = 106000

  Acceptance ratio for latent scores = 0.426874

                      MCMC iteration = 105000

  Acceptance ratio for latent scores = 0.402071

                      MCMC iteration = 106000

  Acceptance ratio for latent scores = 0.406613

                      MCMC iteration = 107000

  Acceptance ratio for latent scores = 0.426762

                      MCMC iteration = 106000

  Acceptance ratio for latent scores = 0.402144

                      MCMC iteration = 107000

  Acceptance ratio for latent scores = 0.406577

                      MCMC iteration = 108000

  Acceptance ratio for latent scores = 0.426701

                      MCMC iteration = 107000

  Acceptance ratio for latent scores = 0.402048

                      MCMC iteration = 108000

  Acceptance ratio for latent scores = 0.406528

                      MCMC iteration = 109000

  Acceptance ratio for latent scores = 0.426775

                      MCMC iteration = 108000

  Acceptance ratio for latent scores = 0.402365

                      MCMC iteration = 109000

  Acceptance ratio for latent scores = 0.406868

                      MCMC iteration = 110000

  Acceptance ratio for latent scores = 0.426960

                      MCMC iteration = 109000

  Acceptance ratio for latent scores = 0.402222

                      MCMC iteration = 110000

  Acceptance ratio for latent scores = 0.406712

                      MCMC iteration = 111000

  Acceptance ratio for latent scores = 0.426725

                      MCMC iteration = 110000

  Acceptance ratio for latent scores = 0.402226

                      MCMC iteration = 111000

  Acceptance ratio for latent scores = 0.406852

                      MCMC iteration = 112000

  Acceptance ratio for latent scores = 0.426847

                      MCMC iteration = 111000

  Acceptance ratio for latent scores = 0.402101

                      MCMC iteration = 112000

  Acceptance ratio for latent scores = 0.406677

                      MCMC iteration = 113000

  Acceptance ratio for latent scores = 0.426792

                      MCMC iteration = 112000

  Acceptance ratio for latent scores = 0.402103

                      MCMC iteration = 113000

  Acceptance ratio for latent scores = 0.406749

                      MCMC iteration = 114000

  Acceptance ratio for latent scores = 0.426824

                      MCMC iteration = 113000

  Acceptance ratio for latent scores = 0.402254

                      MCMC iteration = 114000

  Acceptance ratio for latent scores = 0.406783

                      MCMC iteration = 115000

  Acceptance ratio for latent scores = 0.426724

                      MCMC iteration = 114000

  Acceptance ratio for latent scores = 0.402228

                      MCMC iteration = 115000

  Acceptance ratio for latent scores = 0.406842

                      MCMC iteration = 116000

  Acceptance ratio for latent scores = 0.426738

                      MCMC iteration = 115000

  Acceptance ratio for latent scores = 0.402232

                      MCMC iteration = 116000

  Acceptance ratio for latent scores = 0.406727

                      MCMC iteration = 117000

  Acceptance ratio for latent scores = 0.427050

                      MCMC iteration = 116000

  Acceptance ratio for latent scores = 0.402326

                      MCMC iteration = 117000

  Acceptance ratio for latent scores = 0.406782

                      MCMC iteration = 118000

  Acceptance ratio for latent scores = 0.426952

                      MCMC iteration = 117000

  Acceptance ratio for latent scores = 0.402407

                      MCMC iteration = 118000

  Acceptance ratio for latent scores = 0.406793

                      MCMC iteration = 119000

  Acceptance ratio for latent scores = 0.427001

                      MCMC iteration = 118000

  Acceptance ratio for latent scores = 0.402465

                      MCMC iteration = 119000

  Acceptance ratio for latent scores = 0.406724

                      MCMC iteration = 120000

  Acceptance ratio for latent scores = 0.426700

                      MCMC iteration = 119000

  Acceptance ratio for latent scores = 0.402105

                      MCMC iteration = 120000

  Acceptance ratio for latent scores = 0.406877

                      MCMC iteration = 121000

  Acceptance ratio for latent scores = 0.426742

                      MCMC iteration = 120000

  Acceptance ratio for latent scores = 0.402169

                      MCMC iteration = 121000

  Acceptance ratio for latent scores = 0.406698

                      MCMC iteration = 122000

  Acceptance ratio for latent scores = 0.426995

                      MCMC iteration = 121000

  Acceptance ratio for latent scores = 0.402428

                      MCMC iteration = 122000

  Acceptance ratio for latent scores = 0.406648

                      MCMC iteration = 123000

  Acceptance ratio for latent scores = 0.427074

                      MCMC iteration = 122000

  Acceptance ratio for latent scores = 0.402413

                      MCMC iteration = 123000

  Acceptance ratio for latent scores = 0.406600

                      MCMC iteration = 124000

  Acceptance ratio for latent scores = 0.426685

                      MCMC iteration = 123000

  Acceptance ratio for latent scores = 0.402369

                      MCMC iteration = 124000

  Acceptance ratio for latent scores = 0.406762

                      MCMC iteration = 125000

  Acceptance ratio for latent scores = 0.426682

                      MCMC iteration = 124000

  Acceptance ratio for latent scores = 0.402308

                      MCMC iteration = 125000

  Acceptance ratio for latent scores = 0.406875

                      MCMC iteration = 126000

  Acceptance ratio for latent scores = 0.426862

                      MCMC iteration = 125000

  Acceptance ratio for latent scores = 0.402194

                      MCMC iteration = 126000

  Acceptance ratio for latent scores = 0.406655

                      MCMC iteration = 127000

  Acceptance ratio for latent scores = 0.426737

                      MCMC iteration = 126000

  Acceptance ratio for latent scores = 0.401932

                      MCMC iteration = 127000

  Acceptance ratio for latent scores = 0.406665

                      MCMC iteration = 128000

  Acceptance ratio for latent scores = 0.426681

                      MCMC iteration = 127000

  Acceptance ratio for latent scores = 0.402092

                      MCMC iteration = 128000

  Acceptance ratio for latent scores = 0.406715

                      MCMC iteration = 129000

  Acceptance ratio for latent scores = 0.426843

                      MCMC iteration = 128000

  Acceptance ratio for latent scores = 0.402047

                      MCMC iteration = 129000

  Acceptance ratio for latent scores = 0.406505

                      MCMC iteration = 130000

  Acceptance ratio for latent scores = 0.426605

                      MCMC iteration = 129000

  Acceptance ratio for latent scores = 0.402142

                      MCMC iteration = 130000

  Acceptance ratio for latent scores = 0.406831

                      MCMC iteration = 131000

  Acceptance ratio for latent scores = 0.426817

                      MCMC iteration = 130000

  Acceptance ratio for latent scores = 0.402224

                      MCMC iteration = 131000

  Acceptance ratio for latent scores = 0.406777

                      MCMC iteration = 132000

  Acceptance ratio for latent scores = 0.427081

                      MCMC iteration = 131000

  Acceptance ratio for latent scores = 0.402102

                      MCMC iteration = 132000

  Acceptance ratio for latent scores = 0.406802

                      MCMC iteration = 133000

  Acceptance ratio for latent scores = 0.426773

                      MCMC iteration = 132000

  Acceptance ratio for latent scores = 0.402292

                      MCMC iteration = 133000

  Acceptance ratio for latent scores = 0.406683

                      MCMC iteration = 134000

  Acceptance ratio for latent scores = 0.426924

                      MCMC iteration = 133000

  Acceptance ratio for latent scores = 0.402119

                      MCMC iteration = 134000

  Acceptance ratio for latent scores = 0.406833

                      MCMC iteration = 135000

  Acceptance ratio for latent scores = 0.426805

                      MCMC iteration = 134000

  Acceptance ratio for latent scores = 0.402120

                      MCMC iteration = 135000

  Acceptance ratio for latent scores = 0.406734

                      MCMC iteration = 136000

  Acceptance ratio for latent scores = 0.426553

                      MCMC iteration = 135000

  Acceptance ratio for latent scores = 0.402116

                      MCMC iteration = 136000

  Acceptance ratio for latent scores = 0.406623

                      MCMC iteration = 137000

  Acceptance ratio for latent scores = 0.426944

                      MCMC iteration = 136000

  Acceptance ratio for latent scores = 0.402366

                      MCMC iteration = 137000

  Acceptance ratio for latent scores = 0.406823

                      MCMC iteration = 138000

  Acceptance ratio for latent scores = 0.426769

                      MCMC iteration = 137000

  Acceptance ratio for latent scores = 0.402170

                      MCMC iteration = 138000

  Acceptance ratio for latent scores = 0.406621

                      MCMC iteration = 139000

  Acceptance ratio for latent scores = 0.427047

                      MCMC iteration = 138000

  Acceptance ratio for latent scores = 0.401971

                      MCMC iteration = 139000

  Acceptance ratio for latent scores = 0.406645

                      MCMC iteration = 140000

  Acceptance ratio for latent scores = 0.426857

                      MCMC iteration = 139000

  Acceptance ratio for latent scores = 0.402193

                      MCMC iteration = 140000

  Acceptance ratio for latent scores = 0.406773

                      MCMC iteration = 141000

  Acceptance ratio for latent scores = 0.426601

                      MCMC iteration = 140000

  Acceptance ratio for latent scores = 0.402086

                      MCMC iteration = 141000

  Acceptance ratio for latent scores = 0.406706

                      MCMC iteration = 142000

  Acceptance ratio for latent scores = 0.426712

                      MCMC iteration = 141000

  Acceptance ratio for latent scores = 0.401998

                      MCMC iteration = 142000

  Acceptance ratio for latent scores = 0.406805

                      MCMC iteration = 143000

  Acceptance ratio for latent scores = 0.426906

                      MCMC iteration = 142000

  Acceptance ratio for latent scores = 0.402369

                      MCMC iteration = 143000

  Acceptance ratio for latent scores = 0.406871

                      MCMC iteration = 144000

  Acceptance ratio for latent scores = 0.426662

                      MCMC iteration = 143000

  Acceptance ratio for latent scores = 0.401940

                      MCMC iteration = 144000

  Acceptance ratio for latent scores = 0.406757

                      MCMC iteration = 145000

  Acceptance ratio for latent scores = 0.426840

                      MCMC iteration = 144000

  Acceptance ratio for latent scores = 0.402135

                      MCMC iteration = 146000

  Acceptance ratio for latent scores = 0.426821

                      MCMC iteration = 145000

  Acceptance ratio for latent scores = 0.406746

                      MCMC iteration = 145000

  Acceptance ratio for latent scores = 0.402103

                      MCMC iteration = 147000

  Acceptance ratio for latent scores = 0.426390

                      MCMC iteration = 146000

  Acceptance ratio for latent scores = 0.406576

                      MCMC iteration = 146000

  Acceptance ratio for latent scores = 0.402315

                      MCMC iteration = 148000

  Acceptance ratio for latent scores = 0.426867

                      MCMC iteration = 147000

  Acceptance ratio for latent scores = 0.406481

                      MCMC iteration = 147000

  Acceptance ratio for latent scores = 0.402026

                      MCMC iteration = 149000

  Acceptance ratio for latent scores = 0.426532

                      MCMC iteration = 148000

  Acceptance ratio for latent scores = 0.406485

                      MCMC iteration = 148000

  Acceptance ratio for latent scores = 0.402315

                      MCMC iteration = 150000

  Acceptance ratio for latent scores = 0.426679

                      MCMC iteration = 149000

  Acceptance ratio for latent scores = 0.406652

                      MCMC iteration = 149000

  Acceptance ratio for latent scores = 0.402273

                      MCMC iteration = 151000

  Acceptance ratio for latent scores = 0.426842

                      MCMC iteration = 150000

  Acceptance ratio for latent scores = 0.406601

                      MCMC iteration = 150000

  Acceptance ratio for latent scores = 0.402094

                      MCMC iteration = 152000

  Acceptance ratio for latent scores = 0.426617

                      MCMC iteration = 151000

  Acceptance ratio for latent scores = 0.406754

                      MCMC iteration = 151000

  Acceptance ratio for latent scores = 0.402177

                      MCMC iteration = 153000

  Acceptance ratio for latent scores = 0.426638

                      MCMC iteration = 152000

  Acceptance ratio for latent scores = 0.406665

                      MCMC iteration = 154000

  Acceptance ratio for latent scores = 0.426812

                      MCMC iteration = 152000

  Acceptance ratio for latent scores = 0.401943

                      MCMC iteration = 153000

  Acceptance ratio for latent scores = 0.406689

                      MCMC iteration = 155000

  Acceptance ratio for latent scores = 0.426760

                      MCMC iteration = 153000

  Acceptance ratio for latent scores = 0.402119

                      MCMC iteration = 154000

  Acceptance ratio for latent scores = 0.406619

                      MCMC iteration = 156000

  Acceptance ratio for latent scores = 0.426821

                      MCMC iteration = 154000

  Acceptance ratio for latent scores = 0.401957

                      MCMC iteration = 155000

  Acceptance ratio for latent scores = 0.406670

                      MCMC iteration = 157000

  Acceptance ratio for latent scores = 0.426845

                      MCMC iteration = 156000

  Acceptance ratio for latent scores = 0.406557

                      MCMC iteration = 155000

  Acceptance ratio for latent scores = 0.402287

                      MCMC iteration = 158000

  Acceptance ratio for latent scores = 0.426852

                      MCMC iteration = 157000

  Acceptance ratio for latent scores = 0.406636

                      MCMC iteration = 156000

  Acceptance ratio for latent scores = 0.402223

                      MCMC iteration = 159000

  Acceptance ratio for latent scores = 0.426863

                      MCMC iteration = 158000

  Acceptance ratio for latent scores = 0.406531

                      MCMC iteration = 157000

  Acceptance ratio for latent scores = 0.402235

                      MCMC iteration = 160000

  Acceptance ratio for latent scores = 0.426736

                      MCMC iteration = 159000

  Acceptance ratio for latent scores = 0.406716

                      MCMC iteration = 158000

  Acceptance ratio for latent scores = 0.402206

                      MCMC iteration = 161000

  Acceptance ratio for latent scores = 0.426841

                      MCMC iteration = 160000

  Acceptance ratio for latent scores = 0.407072

                      MCMC iteration = 159000

  Acceptance ratio for latent scores = 0.402088

                      MCMC iteration = 162000

  Acceptance ratio for latent scores = 0.426729

                      MCMC iteration = 161000

  Acceptance ratio for latent scores = 0.406541

                      MCMC iteration = 160000

  Acceptance ratio for latent scores = 0.402168

                      MCMC iteration = 163000

  Acceptance ratio for latent scores = 0.426979

                      MCMC iteration = 162000

  Acceptance ratio for latent scores = 0.406532

                      MCMC iteration = 161000

  Acceptance ratio for latent scores = 0.402274

                      MCMC iteration = 164000

  Acceptance ratio for latent scores = 0.426747

                      MCMC iteration = 163000

  Acceptance ratio for latent scores = 0.406594

                      MCMC iteration = 162000

  Acceptance ratio for latent scores = 0.401950

                      MCMC iteration = 165000

  Acceptance ratio for latent scores = 0.426904

                      MCMC iteration = 164000

  Acceptance ratio for latent scores = 0.406534

                      MCMC iteration = 163000

  Acceptance ratio for latent scores = 0.401975

                      MCMC iteration = 166000

  Acceptance ratio for latent scores = 0.426576

                      MCMC iteration = 165000

  Acceptance ratio for latent scores = 0.406697

                      MCMC iteration = 164000

  Acceptance ratio for latent scores = 0.402112

                      MCMC iteration = 167000

  Acceptance ratio for latent scores = 0.426943

                      MCMC iteration = 166000

  Acceptance ratio for latent scores = 0.406692

                      MCMC iteration = 165000

  Acceptance ratio for latent scores = 0.401969

                      MCMC iteration = 168000

  Acceptance ratio for latent scores = 0.426960

                      MCMC iteration = 167000

  Acceptance ratio for latent scores = 0.406722

                      MCMC iteration = 166000

  Acceptance ratio for latent scores = 0.402087

                      MCMC iteration = 169000

  Acceptance ratio for latent scores = 0.426897

                      MCMC iteration = 168000

  Acceptance ratio for latent scores = 0.406849

                      MCMC iteration = 167000

  Acceptance ratio for latent scores = 0.402089

                      MCMC iteration = 170000

  Acceptance ratio for latent scores = 0.426681

                      MCMC iteration = 169000

  Acceptance ratio for latent scores = 0.406784

                      MCMC iteration = 168000

  Acceptance ratio for latent scores = 0.402188

                      MCMC iteration = 171000

  Acceptance ratio for latent scores = 0.426899

                      MCMC iteration = 170000

  Acceptance ratio for latent scores = 0.406807

                      MCMC iteration = 169000

  Acceptance ratio for latent scores = 0.402457

                      MCMC iteration = 172000

  Acceptance ratio for latent scores = 0.426936

                      MCMC iteration = 171000

  Acceptance ratio for latent scores = 0.406801

                      MCMC iteration = 170000

  Acceptance ratio for latent scores = 0.402157

                      MCMC iteration = 173000

  Acceptance ratio for latent scores = 0.426792

                      MCMC iteration = 172000

  Acceptance ratio for latent scores = 0.406813

                      MCMC iteration = 171000

  Acceptance ratio for latent scores = 0.402191

                      MCMC iteration = 174000

  Acceptance ratio for latent scores = 0.426919

                      MCMC iteration = 173000

  Acceptance ratio for latent scores = 0.407034

                      MCMC iteration = 172000

  Acceptance ratio for latent scores = 0.402084

                      MCMC iteration = 175000

  Acceptance ratio for latent scores = 0.426760

                      MCMC iteration = 174000

  Acceptance ratio for latent scores = 0.406612

                      MCMC iteration = 173000

  Acceptance ratio for latent scores = 0.402189

                      MCMC iteration = 176000

  Acceptance ratio for latent scores = 0.426778

                      MCMC iteration = 175000

  Acceptance ratio for latent scores = 0.406498

                      MCMC iteration = 174000

  Acceptance ratio for latent scores = 0.402160

                      MCMC iteration = 177000

  Acceptance ratio for latent scores = 0.426838

                      MCMC iteration = 176000

  Acceptance ratio for latent scores = 0.406677

                      MCMC iteration = 175000

  Acceptance ratio for latent scores = 0.402048

                      MCMC iteration = 178000

  Acceptance ratio for latent scores = 0.426797

                      MCMC iteration = 177000

  Acceptance ratio for latent scores = 0.406741

                      MCMC iteration = 176000

  Acceptance ratio for latent scores = 0.401945

                      MCMC iteration = 179000

  Acceptance ratio for latent scores = 0.426626

                      MCMC iteration = 178000

  Acceptance ratio for latent scores = 0.406809

                      MCMC iteration = 177000

  Acceptance ratio for latent scores = 0.402215

                      MCMC iteration = 179000

  Acceptance ratio for latent scores = 0.406670

                      MCMC iteration = 180000

  Acceptance ratio for latent scores = 0.426680

                      MCMC iteration = 178000

  Acceptance ratio for latent scores = 0.402232

                      MCMC iteration = 181000

  Acceptance ratio for latent scores = 0.427004

                      MCMC iteration = 180000

  Acceptance ratio for latent scores = 0.406771

                      MCMC iteration = 179000

  Acceptance ratio for latent scores = 0.402179

                      MCMC iteration = 182000

  Acceptance ratio for latent scores = 0.426831

                      MCMC iteration = 181000

  Acceptance ratio for latent scores = 0.406732

                      MCMC iteration = 180000

  Acceptance ratio for latent scores = 0.402184

                      MCMC iteration = 183000

  Acceptance ratio for latent scores = 0.426800

                      MCMC iteration = 182000

  Acceptance ratio for latent scores = 0.406691

                      MCMC iteration = 181000

  Acceptance ratio for latent scores = 0.402150

                      MCMC iteration = 184000

  Acceptance ratio for latent scores = 0.426921

                      MCMC iteration = 183000

  Acceptance ratio for latent scores = 0.406714

                      MCMC iteration = 182000

  Acceptance ratio for latent scores = 0.402330

                      MCMC iteration = 185000

  Acceptance ratio for latent scores = 0.426866

                      MCMC iteration = 184000

  Acceptance ratio for latent scores = 0.406705

                      MCMC iteration = 183000

  Acceptance ratio for latent scores = 0.402043

                      MCMC iteration = 186000

  Acceptance ratio for latent scores = 0.426642

                      MCMC iteration = 185000

  Acceptance ratio for latent scores = 0.406782

                      MCMC iteration = 184000

  Acceptance ratio for latent scores = 0.402219

                      MCMC iteration = 187000

  Acceptance ratio for latent scores = 0.426582

                      MCMC iteration = 186000

  Acceptance ratio for latent scores = 0.406622

                      MCMC iteration = 185000

  Acceptance ratio for latent scores = 0.402215

                      MCMC iteration = 188000

  Acceptance ratio for latent scores = 0.426894

                      MCMC iteration = 187000

  Acceptance ratio for latent scores = 0.406775

                      MCMC iteration = 186000

  Acceptance ratio for latent scores = 0.402069

                      MCMC iteration = 189000

  Acceptance ratio for latent scores = 0.426733

                      MCMC iteration = 188000

  Acceptance ratio for latent scores = 0.406576

                      MCMC iteration = 190000

  Acceptance ratio for latent scores = 0.426920

                      MCMC iteration = 187000

  Acceptance ratio for latent scores = 0.402099

                      MCMC iteration = 189000

  Acceptance ratio for latent scores = 0.406573

                      MCMC iteration = 191000

  Acceptance ratio for latent scores = 0.426956

                      MCMC iteration = 188000

  Acceptance ratio for latent scores = 0.402152

                      MCMC iteration = 190000

  Acceptance ratio for latent scores = 0.406749

                      MCMC iteration = 192000

  Acceptance ratio for latent scores = 0.426900

                      MCMC iteration = 189000

  Acceptance ratio for latent scores = 0.402067

                      MCMC iteration = 191000

  Acceptance ratio for latent scores = 0.406838

                      MCMC iteration = 193000

  Acceptance ratio for latent scores = 0.427057

                      MCMC iteration = 190000

  Acceptance ratio for latent scores = 0.402060

                      MCMC iteration = 192000

  Acceptance ratio for latent scores = 0.406588

                      MCMC iteration = 194000

  Acceptance ratio for latent scores = 0.426763

                      MCMC iteration = 191000

  Acceptance ratio for latent scores = 0.402306

                      MCMC iteration = 193000

  Acceptance ratio for latent scores = 0.406792

                      MCMC iteration = 195000

  Acceptance ratio for latent scores = 0.426981

                      MCMC iteration = 192000

  Acceptance ratio for latent scores = 0.402188

                      MCMC iteration = 194000

  Acceptance ratio for latent scores = 0.406919

                      MCMC iteration = 196000

  Acceptance ratio for latent scores = 0.427016

                      MCMC iteration = 193000

  Acceptance ratio for latent scores = 0.402125

                      MCMC iteration = 195000

  Acceptance ratio for latent scores = 0.406958

                      MCMC iteration = 197000

  Acceptance ratio for latent scores = 0.426865

                      MCMC iteration = 194000

  Acceptance ratio for latent scores = 0.402050

                      MCMC iteration = 196000

  Acceptance ratio for latent scores = 0.406726

                      MCMC iteration = 198000

  Acceptance ratio for latent scores = 0.426885

                      MCMC iteration = 195000

  Acceptance ratio for latent scores = 0.402066

                      MCMC iteration = 197000

  Acceptance ratio for latent scores = 0.406702

                      MCMC iteration = 199000

  Acceptance ratio for latent scores = 0.426666

                      MCMC iteration = 196000

  Acceptance ratio for latent scores = 0.402218

                      MCMC iteration = 198000

  Acceptance ratio for latent scores = 0.406753

                      MCMC iteration = 200000

  Acceptance ratio for latent scores = 0.426739

                      MCMC iteration = 197000

  Acceptance ratio for latent scores = 0.402054

                      MCMC iteration = 199000

  Acceptance ratio for latent scores = 0.406864

                      MCMC iteration = 198000

  Acceptance ratio for latent scores = 0.402160

                      MCMC iteration = 201000

  Acceptance ratio for latent scores = 0.426945

                      MCMC iteration = 200000

  Acceptance ratio for latent scores = 0.406812

                      MCMC iteration = 199000

  Acceptance ratio for latent scores = 0.402170

                      MCMC iteration = 202000

  Acceptance ratio for latent scores = 0.426804

                      MCMC iteration = 201000

  Acceptance ratio for latent scores = 0.406836

                      MCMC iteration = 200000

  Acceptance ratio for latent scores = 0.401944

                      MCMC iteration = 203000

  Acceptance ratio for latent scores = 0.426965

                      MCMC iteration = 202000

  Acceptance ratio for latent scores = 0.406727

                      MCMC iteration = 201000

  Acceptance ratio for latent scores = 0.402061

                      MCMC iteration = 204000

  Acceptance ratio for latent scores = 0.426878

                      MCMC iteration = 203000

  Acceptance ratio for latent scores = 0.406633

                      MCMC iteration = 205000

  Acceptance ratio for latent scores = 0.426949

                      MCMC iteration = 202000

  Acceptance ratio for latent scores = 0.402049

                      MCMC iteration = 204000

  Acceptance ratio for latent scores = 0.406885

                      MCMC iteration = 206000

  Acceptance ratio for latent scores = 0.426734

                      MCMC iteration = 203000

  Acceptance ratio for latent scores = 0.402226

                      MCMC iteration = 205000

  Acceptance ratio for latent scores = 0.406510

                      MCMC iteration = 207000

  Acceptance ratio for latent scores = 0.426841

                      MCMC iteration = 204000

  Acceptance ratio for latent scores = 0.402343

                      MCMC iteration = 206000

  Acceptance ratio for latent scores = 0.406743

                      MCMC iteration = 208000

  Acceptance ratio for latent scores = 0.426833

                      MCMC iteration = 205000

  Acceptance ratio for latent scores = 0.402424

                      MCMC iteration = 207000

  Acceptance ratio for latent scores = 0.406652

                      MCMC iteration = 209000

  Acceptance ratio for latent scores = 0.426748

                      MCMC iteration = 206000

  Acceptance ratio for latent scores = 0.402158

                      MCMC iteration = 208000

  Acceptance ratio for latent scores = 0.406681

                      MCMC iteration = 210000

  Acceptance ratio for latent scores = 0.426942

                      MCMC iteration = 207000

  Acceptance ratio for latent scores = 0.401988

                      MCMC iteration = 209000

  Acceptance ratio for latent scores = 0.406791

                      MCMC iteration = 211000

  Acceptance ratio for latent scores = 0.427022

                      MCMC iteration = 208000

  Acceptance ratio for latent scores = 0.402171

                      MCMC iteration = 210000

  Acceptance ratio for latent scores = 0.406880

                      MCMC iteration = 212000

  Acceptance ratio for latent scores = 0.426997

                      MCMC iteration = 209000

  Acceptance ratio for latent scores = 0.402169

                      MCMC iteration = 211000

  Acceptance ratio for latent scores = 0.406580

                      MCMC iteration = 213000

  Acceptance ratio for latent scores = 0.427054

                      MCMC iteration = 210000

  Acceptance ratio for latent scores = 0.402379

                      MCMC iteration = 212000

  Acceptance ratio for latent scores = 0.406557

                      MCMC iteration = 214000

  Acceptance ratio for latent scores = 0.426855

                      MCMC iteration = 211000

  Acceptance ratio for latent scores = 0.402158

                      MCMC iteration = 213000

  Acceptance ratio for latent scores = 0.406714

                      MCMC iteration = 215000

  Acceptance ratio for latent scores = 0.426796

                      MCMC iteration = 214000

  Acceptance ratio for latent scores = 0.406772

                      MCMC iteration = 212000

  Acceptance ratio for latent scores = 0.401857

                      MCMC iteration = 216000

  Acceptance ratio for latent scores = 0.426659

                      MCMC iteration = 215000

  Acceptance ratio for latent scores = 0.406853

                      MCMC iteration = 213000

  Acceptance ratio for latent scores = 0.402217

                      MCMC iteration = 217000

  Acceptance ratio for latent scores = 0.426718

                      MCMC iteration = 216000

  Acceptance ratio for latent scores = 0.406599

                      MCMC iteration = 214000

  Acceptance ratio for latent scores = 0.402191

                      MCMC iteration = 218000

  Acceptance ratio for latent scores = 0.426702

                      MCMC iteration = 217000

  Acceptance ratio for latent scores = 0.406445

                      MCMC iteration = 215000

  Acceptance ratio for latent scores = 0.402034

                      MCMC iteration = 219000

  Acceptance ratio for latent scores = 0.426702

                      MCMC iteration = 218000

  Acceptance ratio for latent scores = 0.406812

                      MCMC iteration = 216000

  Acceptance ratio for latent scores = 0.402000

                      MCMC iteration = 220000

  Acceptance ratio for latent scores = 0.426744

                      MCMC iteration = 219000

  Acceptance ratio for latent scores = 0.406853

                      MCMC iteration = 217000

  Acceptance ratio for latent scores = 0.402168

                      MCMC iteration = 221000

  Acceptance ratio for latent scores = 0.427178

                      MCMC iteration = 220000

  Acceptance ratio for latent scores = 0.406764

                      MCMC iteration = 218000

  Acceptance ratio for latent scores = 0.402235

                      MCMC iteration = 222000

  Acceptance ratio for latent scores = 0.426787

                      MCMC iteration = 221000

  Acceptance ratio for latent scores = 0.406464

                      MCMC iteration = 219000

  Acceptance ratio for latent scores = 0.402168

                      MCMC iteration = 223000

  Acceptance ratio for latent scores = 0.426762

                      MCMC iteration = 222000

  Acceptance ratio for latent scores = 0.406592

                      MCMC iteration = 220000

  Acceptance ratio for latent scores = 0.402227

                      MCMC iteration = 224000

  Acceptance ratio for latent scores = 0.426812

                      MCMC iteration = 223000

  Acceptance ratio for latent scores = 0.406763

                      MCMC iteration = 221000

  Acceptance ratio for latent scores = 0.402089

                      MCMC iteration = 225000

  Acceptance ratio for latent scores = 0.427159

                      MCMC iteration = 224000

  Acceptance ratio for latent scores = 0.406643

                      MCMC iteration = 222000

  Acceptance ratio for latent scores = 0.402146

                      MCMC iteration = 226000

  Acceptance ratio for latent scores = 0.426762

                      MCMC iteration = 225000

  Acceptance ratio for latent scores = 0.406616

                      MCMC iteration = 223000

  Acceptance ratio for latent scores = 0.402389

                      MCMC iteration = 227000

  Acceptance ratio for latent scores = 0.426820

                      MCMC iteration = 226000

  Acceptance ratio for latent scores = 0.406671

                      MCMC iteration = 224000

  Acceptance ratio for latent scores = 0.402338

                      MCMC iteration = 228000

  Acceptance ratio for latent scores = 0.426991

                      MCMC iteration = 227000

  Acceptance ratio for latent scores = 0.406663

                      MCMC iteration = 225000

  Acceptance ratio for latent scores = 0.402025

                      MCMC iteration = 229000

  Acceptance ratio for latent scores = 0.426752

                      MCMC iteration = 228000

  Acceptance ratio for latent scores = 0.406568

                      MCMC iteration = 226000

  Acceptance ratio for latent scores = 0.402154

                      MCMC iteration = 230000

  Acceptance ratio for latent scores = 0.426824

                      MCMC iteration = 229000

  Acceptance ratio for latent scores = 0.406592

                      MCMC iteration = 227000

  Acceptance ratio for latent scores = 0.401772

                      MCMC iteration = 231000

  Acceptance ratio for latent scores = 0.426841

                      MCMC iteration = 230000

  Acceptance ratio for latent scores = 0.406649

                      MCMC iteration = 228000

  Acceptance ratio for latent scores = 0.402335

                      MCMC iteration = 232000

  Acceptance ratio for latent scores = 0.426843

                      MCMC iteration = 231000

  Acceptance ratio for latent scores = 0.406725

                      MCMC iteration = 229000

  Acceptance ratio for latent scores = 0.402179

                      MCMC iteration = 233000

  Acceptance ratio for latent scores = 0.426787

                      MCMC iteration = 232000

  Acceptance ratio for latent scores = 0.406512

                      MCMC iteration = 230000

  Acceptance ratio for latent scores = 0.402370

                      MCMC iteration = 234000

  Acceptance ratio for latent scores = 0.426830

                      MCMC iteration = 233000

  Acceptance ratio for latent scores = 0.406722

                      MCMC iteration = 231000

  Acceptance ratio for latent scores = 0.402144

                      MCMC iteration = 235000

  Acceptance ratio for latent scores = 0.426944

                      MCMC iteration = 234000

  Acceptance ratio for latent scores = 0.406523

                      MCMC iteration = 232000

  Acceptance ratio for latent scores = 0.402381

                      MCMC iteration = 236000

  Acceptance ratio for latent scores = 0.426892

                      MCMC iteration = 235000

  Acceptance ratio for latent scores = 0.406754

                      MCMC iteration = 233000

  Acceptance ratio for latent scores = 0.402524

                      MCMC iteration = 237000

  Acceptance ratio for latent scores = 0.427064

                      MCMC iteration = 236000

  Acceptance ratio for latent scores = 0.406654

                      MCMC iteration = 234000

  Acceptance ratio for latent scores = 0.402085

                      MCMC iteration = 238000

  Acceptance ratio for latent scores = 0.426825

                      MCMC iteration = 237000

  Acceptance ratio for latent scores = 0.406855

                      MCMC iteration = 235000

  Acceptance ratio for latent scores = 0.402235

                      MCMC iteration = 239000

  Acceptance ratio for latent scores = 0.426817

                      MCMC iteration = 238000

  Acceptance ratio for latent scores = 0.406838

                      MCMC iteration = 236000

  Acceptance ratio for latent scores = 0.401966

                      MCMC iteration = 240000

  Acceptance ratio for latent scores = 0.426795

                      MCMC iteration = 239000

  Acceptance ratio for latent scores = 0.406515

                      MCMC iteration = 237000

  Acceptance ratio for latent scores = 0.402124

                      MCMC iteration = 241000

  Acceptance ratio for latent scores = 0.426758

                      MCMC iteration = 240000

  Acceptance ratio for latent scores = 0.406752

                      MCMC iteration = 238000

  Acceptance ratio for latent scores = 0.402289

                      MCMC iteration = 242000

  Acceptance ratio for latent scores = 0.426904

                      MCMC iteration = 241000

  Acceptance ratio for latent scores = 0.406649

                      MCMC iteration = 239000

  Acceptance ratio for latent scores = 0.401995

                      MCMC iteration = 243000

  Acceptance ratio for latent scores = 0.426911

                      MCMC iteration = 242000

  Acceptance ratio for latent scores = 0.406917

                      MCMC iteration = 240000

  Acceptance ratio for latent scores = 0.402260

                      MCMC iteration = 244000

  Acceptance ratio for latent scores = 0.426847

                      MCMC iteration = 243000

  Acceptance ratio for latent scores = 0.406693

                      MCMC iteration = 241000

  Acceptance ratio for latent scores = 0.402248

                      MCMC iteration = 245000

  Acceptance ratio for latent scores = 0.426669

                      MCMC iteration = 244000

  Acceptance ratio for latent scores = 0.406745

                      MCMC iteration = 242000

  Acceptance ratio for latent scores = 0.401946

                      MCMC iteration = 246000

  Acceptance ratio for latent scores = 0.426984

                      MCMC iteration = 245000

  Acceptance ratio for latent scores = 0.406777

                      MCMC iteration = 243000

  Acceptance ratio for latent scores = 0.402225

                      MCMC iteration = 247000

  Acceptance ratio for latent scores = 0.426761

                      MCMC iteration = 246000

  Acceptance ratio for latent scores = 0.406667

                      MCMC iteration = 244000

  Acceptance ratio for latent scores = 0.402326

                      MCMC iteration = 248000

  Acceptance ratio for latent scores = 0.426926

                      MCMC iteration = 247000

  Acceptance ratio for latent scores = 0.406913

                      MCMC iteration = 245000

  Acceptance ratio for latent scores = 0.402150

                      MCMC iteration = 249000

  Acceptance ratio for latent scores = 0.426800

                      MCMC iteration = 248000

  Acceptance ratio for latent scores = 0.406951

                      MCMC iteration = 246000

  Acceptance ratio for latent scores = 0.402193

                      MCMC iteration = 250000

  Acceptance ratio for latent scores = 0.426822

                      MCMC iteration = 249000

  Acceptance ratio for latent scores = 0.406744

                      MCMC iteration = 247000

  Acceptance ratio for latent scores = 0.402230

                      MCMC iteration = 250000

  Acceptance ratio for latent scores = 0.407072

                      MCMC iteration = 248000

  Acceptance ratio for latent scores = 0.402146

                      MCMC iteration = 249000

  Acceptance ratio for latent scores = 0.402135

                      MCMC iteration = 250000

  Acceptance ratio for latent scores = 0.402298
     user    system   elapsed 
545240.65  27909.21 290114.39 
>  
> 
> 
>  getMultpleFixed <- function(x) {
+  ## x is a list, from a call to mclappy
+  ## remember random effects also here if pr = TRUE
+  as.mcmc.list(lapply(x, function(z) z$Sol))
+  }
>  
>  getMultpleVCV <- function(x) {
+  ## x is a list, from a call to mclappy
+  lapply(x, function(z) z$VCV)
+  }
>  
>  combine.chains <- function(x, prob = 0.95, pMCMC = TRUE) {
+  solbig <- as.data.frame(rbindlist(lapply(x,
+  function(z) as.data.frame(z$Sol))))
+  mm <- colMeans(solbig)
+  mmm <- cbind(Mean = mm, coda::HPDinterval(as.mcmc(solbig), prob = prob))
+  ## taken directly from summary.MCMCglmm
+  if(pMCMC) {
+  sb <- as.mcmc(solbig)
+  pp <- pmax(0.5/dim(sb)[1],
+  pmin(colSums(sb > 0)/dim(sb)[1],
+  1 - colSums(sb > 0)/dim(sb)[1]))
+  pp <- (pp + pp) 
+  }
+  ## from the names of MCMClmm
+  colnames(mmm) <- c("post.mean", "l-95% HPD", "u-95% HPD")
+  if(pMCMC) {
+  mmm <- cbind(mmm, pp)
+  colnames(mmm)[4] <- "pMCMC"
+  }
+  return(mmm)
+  }
>  
>  try(gelman.diag(getMultpleFixed(fit), multivariate = FALSE))
Potential scale reduction factors:

                        Point est. Upper C.I.
(Intercept)                      1       1.01
Filter(J5)                       1       1.00
Filter(J1)                       1       1.00
Filter(S5)                       1       1.00
Method(CBN)                      1       1.00
Method(CBN-A)                    1       1.00
Method(OT)                       1       1.01
Method(OT-A)                     1       1.00
Method(DiP)                      1       1.00
S.Time(last)                     1       1.00
S.Type(singleCell)               1       1.00
S.Type(wholeTumor_0.01)          1       1.00
Conjunction(No)                  1       1.00
TrueGenes(7)                     1       1.00
TrueGenes(9)                     1       1.00
Model(Bozic)                     1       1.00
Model(McF_4)                     1       1.01
Model(McF_6)                     1       1.00
sh(0)                            1       1.00
S.Size(100)                      1       1.01
S.Size(1000)                     1       1.01

>  try(gelman.diag(getMultpleVCV(fit), multivariate = FALSE))
Potential scale reduction factors:

          Point est. Upper C.I.
dataSetID          1          1
units              1          1

>  
>  try(gelman.diag(getMultpleFixed(fit)))
Potential scale reduction factors:

                        Point est. Upper C.I.
(Intercept)                      1       1.01
Filter(J5)                       1       1.00
Filter(J1)                       1       1.00
Filter(S5)                       1       1.00
Method(CBN)                      1       1.00
Method(CBN-A)                    1       1.00
Method(OT)                       1       1.01
Method(OT-A)                     1       1.00
Method(DiP)                      1       1.00
S.Time(last)                     1       1.00
S.Type(singleCell)               1       1.00
S.Type(wholeTumor_0.01)          1       1.00
Conjunction(No)                  1       1.00
TrueGenes(7)                     1       1.00
TrueGenes(9)                     1       1.00
Model(Bozic)                     1       1.00
Model(McF_4)                     1       1.01
Model(McF_6)                     1       1.00
sh(0)                            1       1.00
S.Size(100)                      1       1.01
S.Size(1000)                     1       1.01

Multivariate psrf

1.01
>  try(gelman.diag(getMultpleVCV(fit)))
Potential scale reduction factors:

          Point est. Upper C.I.
dataSetID          1          1
units              1          1

Multivariate psrf

1
>  
>  try(lapply(fit, function(x) x$DIC))
[[1]]
[1] 16014154

[[2]]
[1] 16014157

[[3]]
[1] 16014136

>  try(lapply(fit, function(x) summary(x)))
[[1]]

 Iterations = 100001:249851
 Thinning interval  = 150
 Sample size  = 1000 

 DIC: 16014154 

 G-structure:  ~dataSetID

          post.mean l-95% CI u-95% CI eff.samp
dataSetID    0.6719   0.6526   0.6883     1000

 R-structure:  ~units

      post.mean l-95% CI u-95% CI eff.samp
units    0.7441   0.7372   0.7518     1000

 Location effects: cbind(FP, TN) ~ Filter + Method + S.Time + S.Type + Conjunction + TrueGenes + Model + sh + S.Size 

                        post.mean  l-95% CI  u-95% CI eff.samp  pMCMC    
(Intercept)             -8.376916 -8.391423 -8.363481   1075.0 <0.001 ***
Filter(J5)              -1.302427 -1.311645 -1.291375   1000.0 <0.001 ***
Filter(J1)              -0.139187 -0.146273 -0.130521    905.4 <0.001 ***
Filter(S5)              -0.270968 -0.278532 -0.262510   1000.0 <0.001 ***
Method(CBN)              1.378933  1.370138  1.387972    897.4 <0.001 ***
Method(CBN-A)            1.276512  1.268082  1.285144   1000.0 <0.001 ***
Method(OT)              -0.179322 -0.190133 -0.168322   1000.0 <0.001 ***
Method(OT-A)             0.157175  0.147586  0.165697   1000.0 <0.001 ***
Method(DiP)             -1.688882 -1.704058 -1.673957   1000.0 <0.001 ***
S.Time(last)             0.420245  0.406407  0.432524   1000.0 <0.001 ***
S.Type(singleCell)      -0.350903 -0.369086 -0.332974    907.3 <0.001 ***
S.Type(wholeTumor_0.01)  0.803729  0.785815  0.822069   1000.0 <0.001 ***
Conjunction(No)         -0.005130 -0.017999  0.008932   1000.0  0.418    
TrueGenes(7)             0.132706  0.114555  0.150763    952.3 <0.001 ***
TrueGenes(9)             0.078010  0.061774  0.098575   1043.2 <0.001 ***
Model(Bozic)             0.121387  0.098579  0.145086   1000.0 <0.001 ***
Model(McF_4)             0.035803  0.013504  0.058188   1000.0  0.002 ** 
Model(McF_6)             0.559661  0.537214  0.581730   1000.0 <0.001 ***
sh(0)                   -0.517659 -0.531812 -0.504616    901.7 <0.001 ***
S.Size(100)              0.451944  0.433332  0.470602   1000.0 <0.001 ***
S.Size(1000)            -0.511973 -0.532011 -0.494429   1000.0 <0.001 ***
---
Signif. codes:  0 '***' 0.001 '**' 0.01 '*' 0.05 '.' 0.1 ' ' 1

[[2]]

 Iterations = 100001:249851
 Thinning interval  = 150
 Sample size  = 1000 

 DIC: 16014157 

 G-structure:  ~dataSetID

          post.mean l-95% CI u-95% CI eff.samp
dataSetID     0.672   0.6564   0.6905     1000

 R-structure:  ~units

      post.mean l-95% CI u-95% CI eff.samp
units    0.7442   0.7362   0.7529     1000

 Location effects: cbind(FP, TN) ~ Filter + Method + S.Time + S.Type + Conjunction + TrueGenes + Model + sh + S.Size 

                        post.mean  l-95% CI  u-95% CI eff.samp  pMCMC    
(Intercept)             -8.377325 -8.391053 -8.362369     1000 <0.001 ***
Filter(J5)              -1.302399 -1.312203 -1.292491     1343 <0.001 ***
Filter(J1)              -0.139210 -0.147310 -0.131680     1000 <0.001 ***
Filter(S5)              -0.270625 -0.277947 -0.262313     1000 <0.001 ***
Method(CBN)              1.378717  1.370107  1.387827     1074 <0.001 ***
Method(CBN-A)            1.276554  1.267890  1.285187     1000 <0.001 ***
Method(OT)              -0.179035 -0.189239 -0.169004     1000 <0.001 ***
Method(OT-A)             0.157038  0.147541  0.167201     1031 <0.001 ***
Method(DiP)             -1.688649 -1.704208 -1.674808     1000 <0.001 ***
S.Time(last)             0.420244  0.405556  0.433087     1000 <0.001 ***
S.Type(singleCell)      -0.351365 -0.368865 -0.334407     1000 <0.001 ***
S.Type(wholeTumor_0.01)  0.803841  0.785755  0.821690     1000 <0.001 ***
Conjunction(No)         -0.005657 -0.018585  0.007615     1000  0.412    
TrueGenes(7)             0.132705  0.113466  0.152010     1000 <0.001 ***
TrueGenes(9)             0.077557  0.060401  0.096285     1117 <0.001 ***
Model(Bozic)             0.120430  0.098027  0.143150     1000 <0.001 ***
Model(McF_4)             0.036651  0.016005  0.060540     1000 <0.001 ***
Model(McF_6)             0.559002  0.536199  0.581231     1164 <0.001 ***
sh(0)                   -0.517290 -0.530621 -0.504476     1000 <0.001 ***
S.Size(100)              0.451913  0.433636  0.471464     1204 <0.001 ***
S.Size(1000)            -0.511818 -0.532723 -0.493623     1000 <0.001 ***
---
Signif. codes:  0 '***' 0.001 '**' 0.01 '*' 0.05 '.' 0.1 ' ' 1

[[3]]

 Iterations = 100001:249851
 Thinning interval  = 150
 Sample size  = 1000 

 DIC: 16014136 

 G-structure:  ~dataSetID

          post.mean l-95% CI u-95% CI eff.samp
dataSetID    0.6725   0.6547   0.6891     1000

 R-structure:  ~units

      post.mean l-95% CI u-95% CI eff.samp
units    0.7443   0.7366   0.7527     1000

 Location effects: cbind(FP, TN) ~ Filter + Method + S.Time + S.Type + Conjunction + TrueGenes + Model + sh + S.Size 

                        post.mean  l-95% CI  u-95% CI eff.samp  pMCMC    
(Intercept)             -8.377737 -8.391332 -8.363633     1000 <0.001 ***
Filter(J5)              -1.302220 -1.311795 -1.292165     1000 <0.001 ***
Filter(J1)              -0.139527 -0.146956 -0.131448     1000 <0.001 ***
Filter(S5)              -0.270881 -0.278955 -0.262123     1120 <0.001 ***
Method(CBN)              1.378937  1.371206  1.387768     1202 <0.001 ***
Method(CBN-A)            1.276518  1.267087  1.285222     1000 <0.001 ***
Method(OT)              -0.179389 -0.189212 -0.168782     1000 <0.001 ***
Method(OT-A)             0.157423  0.147256  0.167366     1000 <0.001 ***
Method(DiP)             -1.689006 -1.702277 -1.673791     1000 <0.001 ***
S.Time(last)             0.420588  0.406264  0.433407     1000 <0.001 ***
S.Type(singleCell)      -0.351616 -0.369441 -0.331858     1000 <0.001 ***
S.Type(wholeTumor_0.01)  0.804273  0.786669  0.825723     1000 <0.001 ***
Conjunction(No)         -0.005270 -0.018336  0.007504     1000  0.430    
TrueGenes(7)             0.132186  0.113128  0.152032     1000 <0.001 ***
TrueGenes(9)             0.077983  0.060017  0.095878     1000 <0.001 ***
Model(Bozic)             0.120667  0.097481  0.144830     1000 <0.001 ***
Model(McF_4)             0.037115  0.013717  0.058149     1097  0.002 ** 
Model(McF_6)             0.559087  0.536910  0.582170     1108 <0.001 ***
sh(0)                   -0.517611 -0.530603 -0.504042     1000 <0.001 ***
S.Size(100)              0.452543  0.433616  0.468470     1000 <0.001 ***
S.Size(1000)            -0.512595 -0.531990 -0.494306     1000 <0.001 ***
---
Signif. codes:  0 '***' 0.001 '**' 0.01 '*' 0.05 '.' 0.1 ' ' 1

>  
>  try(combine.chains(fit))
                           post.mean   l-95% HPD    u-95% HPD        pMCMC
(Intercept)             -8.377326059 -8.39170381 -8.363440276 0.0003333333
Filter(J5)              -1.302348704 -1.31241054 -1.292414272 0.0003333333
Filter(J1)              -0.139308197 -0.14712729 -0.131382325 0.0003333333
Filter(S5)              -0.270824510 -0.27853160 -0.262379039 0.0003333333
Method(CBN)              1.378862364  1.37046781  1.387878049 0.0003333333
Method(CBN-A)            1.276527922  1.26777796  1.285224685 0.0003333333
Method(OT)              -0.179248663 -0.18975263 -0.168797267 0.0003333333
Method(OT-A)             0.157212162  0.14740960  0.166880201 0.0003333333
Method(DiP)             -1.688845804 -1.70369990 -1.674261470 0.0003333333
S.Time(last)             0.420358948  0.40677587  0.433878444 0.0003333333
S.Type(singleCell)      -0.351294863 -0.36912919 -0.332912746 0.0003333333
S.Type(wholeTumor_0.01)  0.803947773  0.78516663  0.822117245 0.0003333333
Conjunction(No)         -0.005352136 -0.01837300  0.008118552 0.4200000000
TrueGenes(7)             0.132532493  0.11445814  0.152539194 0.0003333333
TrueGenes(9)             0.077849851  0.05968558  0.096181165 0.0003333333
Model(Bozic)             0.120828343  0.09678666  0.143323409 0.0003333333
Model(McF_4)             0.036523117  0.01350399  0.058350493 0.0013333333
Model(McF_6)             0.559250275  0.53693561  0.582034780 0.0003333333
sh(0)                   -0.517519988 -0.53137850 -0.504707503 0.0003333333
S.Size(100)              0.452133437  0.43361575  0.470676108 0.0003333333
S.Size(1000)            -0.512129009 -0.53201091 -0.493911288 0.0003333333
>  
> 
> 
>  gc()
            used   (Mb) gc trigger   (Mb)  max used   (Mb)
Ncells   1787408   95.5    2732238  146.0   2732238  146.0
Vcells 132095996 1007.9  203527498 1552.8 198229903 1512.4
>  FPF.m0 <- fit
>  save(file = "FPF.m0.RData", FPF.m0)
> 
> 
