# Supplementary material for: Identifying restrictions in the order of accumulation of mutations during tumor progression: effects of passengers, evolutionary models, and sampling
Source: BMC Bioinformatics. 2015 Feb 12;16:41. doi: 10.1186/s12859-015-0466-7 (PMC4339747; doi:10.1186/s12859-015-0466-7)
Supplement: Additional file 9 — Code, scripts, model fits. A zip file (Code_scripts_model_fits.zip) that contains shell and R scripts to run simulations, analysis, and produce tables and figures, as well as the output of GLMM model fits (and the code to obtain them). [file 12859_2015_466_MOESM9_ESM.zip › Code_scripts_model_fits/MCMCglmm/NP/PND-m0.Rout]

R version 3.0.3 Patched (2014-03-06 r65254) -- "Warm Puppy"
Copyright (C) 2014 The R Foundation for Statistical Computing
Platform: x86_64-pc-linux-gnu (64-bit)

R is free software and comes with ABSOLUTELY NO WARRANTY.
You are welcome to redistribute it under certain conditions.
Type 'license()' or 'licence()' for distribution details.

  Natural language support but running in an English locale

R is a collaborative project with many contributors.
Type 'contributors()' for more information and
'citation()' on how to cite R or R packages in publications.

Type 'demo()' for some demos, 'help()' for on-line help, or
'help.start()' for an HTML browser interface to help.
Type 'q()' to quit R.

> Sys.getpid()
[1] 28156
>  system("hostname")
coleonyx
>  options(width = 220)
>  library(car); packageVersion("car")
[1] '2.0.19'
>  library(MCMCglmm); packageVersion("MCMCglmm")
Loading required package: Matrix
Loading required package: coda
Loading required package: lattice
Loading required package: ape
[1] '2.18'
>  library(parallel)
>  library(data.table)
>  sessionInfo()
R version 3.0.3 Patched (2014-03-06 r65254)
Platform: x86_64-pc-linux-gnu (64-bit)

locale:
 [1] LC_CTYPE=en_US.ISO-8859-15    LC_NUMERIC=C                  LC_TIME=en_GB.UTF-8           LC_COLLATE=en_US.ISO-8859-15  LC_MONETARY=en_US.ISO-8859-15 LC_MESSAGES=en_US.ISO-8859-15 LC_PAPER=en_GB.UTF-8         
 [8] LC_NAME=C                     LC_ADDRESS=C                  LC_TELEPHONE=C                LC_MEASUREMENT=en_GB.UTF-8    LC_IDENTIFICATION=C          

attached base packages:
[1] parallel  stats     graphics  grDevices utils     datasets  methods   base     

other attached packages:
[1] data.table_1.9.2 MCMCglmm_2.18    ape_3.1-1        coda_0.16-1      lattice_0.20-27  Matrix_1.1-2-2   car_2.0-19      

loaded via a namespace (and not attached):
 [1] corpcor_1.6.6  grid_3.0.3     MASS_7.3-29    nlme_3.1-113   nnet_7.3-7     plyr_1.8.1     Rcpp_0.11.1    reshape2_1.2.2 stringr_0.6.2  tensorA_0.36  
>  options(decorate.contrasts = c("(",")"))
>  options(decorate.contr.Sum = "")
>  ## options(decorate.contrasts = c(".",""))
>  options(contrasts = c("contr.Sum", "contr.poly"))
>  load("NP.stats.RData"); dim(NP.stats)
[1] 103680     24
>  ## recode levels for easier reading
>  tmpm <- NP.stats$S.Size
>  NP.stats$S.Size <- factor(NP.stats$S.Size, levels = c("100", "1000", "200"))
>  table(NP.stats$S.Size, tmpm)
      tmpm
        1000   200   100
  100      0     0 34560
  1000 34560     0     0
  200      0 34560     0
>  rm(tmpm)
>  tmpm <- NP.stats$Model
>  NP.stats$Model <- factor(NP.stats$Model, levels = c("Bozic", "McF_4", "McF_6", "exp"))
>  table(NP.stats$Model, tmpm)
       tmpm
        Bozic   exp McF_4 McF_6
  Bozic 25920     0     0     0
  McF_4     0     0 25920     0
  McF_6     0     0     0 25920
  exp       0 25920     0     0
>  
>  prior <- list(R = list(V = 1, nu = 0.002),
+  G = list(G1 = list(V = 1, nu = 0.002)))
>  burn <- 100000
>  th <- 150
>  desired.samples <- 1000
>  ## (nit <- (desired.samples \* th) + burn)
>  ## with the script, the asterisk is expanded to all files
>  (nit <- (prod(desired.samples, th) + burn))
[1] 250000
>  
>  
> 
> 
>  
> 
> 
>  print(
+  unix.time(fit <- mclapply(1:3,
+  function(x)
+  MCMCglmm(cbind(FN, TP) ~ Method + S.Time + S.Type + Conjunction + TrueGenes + Model + sh + S.Size,
+  random = ~dataSetID
+ , family = "multinomial2"
+  , data = NP.stats,
+  burnin = burn,
+  thin = th,
+  nitt = nit,
+  ## quasi = FALSE gives overdispersed starting values
+  start = list(QUASI=FALSE),
+  pr = FALSE, pl = FALSE),
+  mc.cores = 3
+  )
+  ))

                      MCMC iteration = 0

  Acceptance ratio for latent scores = 0.000548

                      MCMC iteration = 0

  Acceptance ratio for latent scores = 0.000550

                      MCMC iteration = 0

  Acceptance ratio for latent scores = 0.000553

                      MCMC iteration = 1000

  Acceptance ratio for latent scores = 0.376046

                      MCMC iteration = 1000

  Acceptance ratio for latent scores = 0.384441

                      MCMC iteration = 1000

  Acceptance ratio for latent scores = 0.375037

                      MCMC iteration = 2000

  Acceptance ratio for latent scores = 0.384982

                      MCMC iteration = 2000

  Acceptance ratio for latent scores = 0.377260

                      MCMC iteration = 2000

  Acceptance ratio for latent scores = 0.381878

                      MCMC iteration = 3000

  Acceptance ratio for latent scores = 0.377545

                      MCMC iteration = 3000

  Acceptance ratio for latent scores = 0.371419

                      MCMC iteration = 3000

  Acceptance ratio for latent scores = 0.379675

                      MCMC iteration = 4000

  Acceptance ratio for latent scores = 0.377779

                      MCMC iteration = 4000

  Acceptance ratio for latent scores = 0.377924

                      MCMC iteration = 4000

  Acceptance ratio for latent scores = 0.381390

                      MCMC iteration = 5000

  Acceptance ratio for latent scores = 0.378671

                      MCMC iteration = 5000

  Acceptance ratio for latent scores = 0.372174

                      MCMC iteration = 5000

  Acceptance ratio for latent scores = 0.383227

                      MCMC iteration = 6000

  Acceptance ratio for latent scores = 0.375490

                      MCMC iteration = 6000

  Acceptance ratio for latent scores = 0.382780

                      MCMC iteration = 6000

  Acceptance ratio for latent scores = 0.378666

                      MCMC iteration = 7000

  Acceptance ratio for latent scores = 0.378010

                      MCMC iteration = 7000

  Acceptance ratio for latent scores = 0.378739

                      MCMC iteration = 7000

  Acceptance ratio for latent scores = 0.373477

                      MCMC iteration = 8000

  Acceptance ratio for latent scores = 0.378367

                      MCMC iteration = 8000

  Acceptance ratio for latent scores = 0.379992

                      MCMC iteration = 8000

  Acceptance ratio for latent scores = 0.376584

                      MCMC iteration = 9000

  Acceptance ratio for latent scores = 0.374822

                      MCMC iteration = 9000

  Acceptance ratio for latent scores = 0.371891

                      MCMC iteration = 9000

  Acceptance ratio for latent scores = 0.380570

                      MCMC iteration = 10000

  Acceptance ratio for latent scores = 0.374910

                      MCMC iteration = 10000

  Acceptance ratio for latent scores = 0.377167

                      MCMC iteration = 10000

  Acceptance ratio for latent scores = 0.373443

                      MCMC iteration = 11000

  Acceptance ratio for latent scores = 0.380311

                      MCMC iteration = 11000

  Acceptance ratio for latent scores = 0.383459

                      MCMC iteration = 11000

  Acceptance ratio for latent scores = 0.383001

                      MCMC iteration = 12000

  Acceptance ratio for latent scores = 0.381222

                      MCMC iteration = 12000

  Acceptance ratio for latent scores = 0.377496

                      MCMC iteration = 12000

  Acceptance ratio for latent scores = 0.374156

                      MCMC iteration = 13000

  Acceptance ratio for latent scores = 0.375151

                      MCMC iteration = 13000

  Acceptance ratio for latent scores = 0.374306

                      MCMC iteration = 13000

  Acceptance ratio for latent scores = 0.377697

                      MCMC iteration = 14000

  Acceptance ratio for latent scores = 0.379760

                      MCMC iteration = 14000

  Acceptance ratio for latent scores = 0.376953

                      MCMC iteration = 14000

  Acceptance ratio for latent scores = 0.375678

                      MCMC iteration = 15000

  Acceptance ratio for latent scores = 0.373037

                      MCMC iteration = 15000

  Acceptance ratio for latent scores = 0.380781

                      MCMC iteration = 15000

  Acceptance ratio for latent scores = 0.371934

                      MCMC iteration = 16000

  Acceptance ratio for latent scores = 0.377162

                      MCMC iteration = 16000

  Acceptance ratio for latent scores = 0.375746

                      MCMC iteration = 16000

  Acceptance ratio for latent scores = 0.382619

                      MCMC iteration = 17000

  Acceptance ratio for latent scores = 0.382790

                      MCMC iteration = 17000

  Acceptance ratio for latent scores = 0.380392

                      MCMC iteration = 17000

  Acceptance ratio for latent scores = 0.382194

                      MCMC iteration = 18000

  Acceptance ratio for latent scores = 0.378725

                      MCMC iteration = 18000

  Acceptance ratio for latent scores = 0.380063

                      MCMC iteration = 18000

  Acceptance ratio for latent scores = 0.378528

                      MCMC iteration = 19000

  Acceptance ratio for latent scores = 0.380715

                      MCMC iteration = 19000

  Acceptance ratio for latent scores = 0.378677

                      MCMC iteration = 19000

  Acceptance ratio for latent scores = 0.383336

                      MCMC iteration = 20000

  Acceptance ratio for latent scores = 0.379643

                      MCMC iteration = 20000

  Acceptance ratio for latent scores = 0.376041

                      MCMC iteration = 20000

  Acceptance ratio for latent scores = 0.379882

                      MCMC iteration = 21000

  Acceptance ratio for latent scores = 0.380042

                      MCMC iteration = 21000

  Acceptance ratio for latent scores = 0.382662

                      MCMC iteration = 21000

  Acceptance ratio for latent scores = 0.375030

                      MCMC iteration = 22000

  Acceptance ratio for latent scores = 0.380427

                      MCMC iteration = 22000

  Acceptance ratio for latent scores = 0.375641

                      MCMC iteration = 22000

  Acceptance ratio for latent scores = 0.377902

                      MCMC iteration = 23000

  Acceptance ratio for latent scores = 0.377341

                      MCMC iteration = 23000

  Acceptance ratio for latent scores = 0.386552

                      MCMC iteration = 23000

  Acceptance ratio for latent scores = 0.372825

                      MCMC iteration = 24000

  Acceptance ratio for latent scores = 0.380314

                      MCMC iteration = 24000

  Acceptance ratio for latent scores = 0.380829

                      MCMC iteration = 24000

  Acceptance ratio for latent scores = 0.377265

                      MCMC iteration = 25000

  Acceptance ratio for latent scores = 0.376266

                      MCMC iteration = 25000

  Acceptance ratio for latent scores = 0.376362

                      MCMC iteration = 25000

  Acceptance ratio for latent scores = 0.374424

                      MCMC iteration = 26000

  Acceptance ratio for latent scores = 0.378383

                      MCMC iteration = 26000

  Acceptance ratio for latent scores = 0.380592

                      MCMC iteration = 26000

  Acceptance ratio for latent scores = 0.381477

                      MCMC iteration = 27000

  Acceptance ratio for latent scores = 0.378113

                      MCMC iteration = 27000

  Acceptance ratio for latent scores = 0.378198

                      MCMC iteration = 27000

  Acceptance ratio for latent scores = 0.383814

                      MCMC iteration = 28000

  Acceptance ratio for latent scores = 0.371724

                      MCMC iteration = 28000

  Acceptance ratio for latent scores = 0.381164

                      MCMC iteration = 28000

  Acceptance ratio for latent scores = 0.374143

                      MCMC iteration = 29000

  Acceptance ratio for latent scores = 0.381919

                      MCMC iteration = 29000

  Acceptance ratio for latent scores = 0.376629

                      MCMC iteration = 29000

  Acceptance ratio for latent scores = 0.382062

                      MCMC iteration = 30000

  Acceptance ratio for latent scores = 0.382026

                      MCMC iteration = 30000

  Acceptance ratio for latent scores = 0.373906

                      MCMC iteration = 30000

  Acceptance ratio for latent scores = 0.374912

                      MCMC iteration = 31000

  Acceptance ratio for latent scores = 0.377782

                      MCMC iteration = 31000

  Acceptance ratio for latent scores = 0.374893

                      MCMC iteration = 31000

  Acceptance ratio for latent scores = 0.376738

                      MCMC iteration = 32000

  Acceptance ratio for latent scores = 0.375286

                      MCMC iteration = 32000

  Acceptance ratio for latent scores = 0.372326

                      MCMC iteration = 32000

  Acceptance ratio for latent scores = 0.373137

                      MCMC iteration = 33000

  Acceptance ratio for latent scores = 0.368646

                      MCMC iteration = 33000

  Acceptance ratio for latent scores = 0.375114

                      MCMC iteration = 33000

  Acceptance ratio for latent scores = 0.383145

                      MCMC iteration = 34000

  Acceptance ratio for latent scores = 0.384066

                      MCMC iteration = 34000

  Acceptance ratio for latent scores = 0.372518

                      MCMC iteration = 34000

  Acceptance ratio for latent scores = 0.374205

                      MCMC iteration = 35000

  Acceptance ratio for latent scores = 0.371572

                      MCMC iteration = 35000

  Acceptance ratio for latent scores = 0.371327

                      MCMC iteration = 35000

  Acceptance ratio for latent scores = 0.381002

                      MCMC iteration = 36000

  Acceptance ratio for latent scores = 0.374159

                      MCMC iteration = 36000

  Acceptance ratio for latent scores = 0.371662

                      MCMC iteration = 36000

  Acceptance ratio for latent scores = 0.377432

                      MCMC iteration = 37000

  Acceptance ratio for latent scores = 0.375161

                      MCMC iteration = 37000

  Acceptance ratio for latent scores = 0.377363

                      MCMC iteration = 37000

  Acceptance ratio for latent scores = 0.372435

                      MCMC iteration = 38000

  Acceptance ratio for latent scores = 0.381824

                      MCMC iteration = 38000

  Acceptance ratio for latent scores = 0.375151

                      MCMC iteration = 38000

  Acceptance ratio for latent scores = 0.375039

                      MCMC iteration = 39000

  Acceptance ratio for latent scores = 0.378018

                      MCMC iteration = 39000

  Acceptance ratio for latent scores = 0.374904

                      MCMC iteration = 39000

  Acceptance ratio for latent scores = 0.371917

                      MCMC iteration = 40000

  Acceptance ratio for latent scores = 0.379067

                      MCMC iteration = 40000

  Acceptance ratio for latent scores = 0.381703

                      MCMC iteration = 40000

  Acceptance ratio for latent scores = 0.380406

                      MCMC iteration = 41000

  Acceptance ratio for latent scores = 0.379644

                      MCMC iteration = 41000

  Acceptance ratio for latent scores = 0.381466

                      MCMC iteration = 41000

  Acceptance ratio for latent scores = 0.375255

                      MCMC iteration = 42000

  Acceptance ratio for latent scores = 0.378121

                      MCMC iteration = 42000

  Acceptance ratio for latent scores = 0.367641

                      MCMC iteration = 42000

  Acceptance ratio for latent scores = 0.373931

                      MCMC iteration = 43000

  Acceptance ratio for latent scores = 0.379348

                      MCMC iteration = 43000

  Acceptance ratio for latent scores = 0.376656

                      MCMC iteration = 43000

  Acceptance ratio for latent scores = 0.378585

                      MCMC iteration = 44000

  Acceptance ratio for latent scores = 0.375242

                      MCMC iteration = 44000

  Acceptance ratio for latent scores = 0.376446

                      MCMC iteration = 44000

  Acceptance ratio for latent scores = 0.376246

                      MCMC iteration = 45000

  Acceptance ratio for latent scores = 0.383098

                      MCMC iteration = 45000

  Acceptance ratio for latent scores = 0.365954

                      MCMC iteration = 45000

  Acceptance ratio for latent scores = 0.372300

                      MCMC iteration = 46000

  Acceptance ratio for latent scores = 0.376692

                      MCMC iteration = 46000

  Acceptance ratio for latent scores = 0.379021

                      MCMC iteration = 46000

  Acceptance ratio for latent scores = 0.376820

                      MCMC iteration = 47000

  Acceptance ratio for latent scores = 0.380518

                      MCMC iteration = 47000

  Acceptance ratio for latent scores = 0.375944

                      MCMC iteration = 47000

  Acceptance ratio for latent scores = 0.380793

                      MCMC iteration = 48000

  Acceptance ratio for latent scores = 0.379489

                      MCMC iteration = 48000

  Acceptance ratio for latent scores = 0.377059

                      MCMC iteration = 48000

  Acceptance ratio for latent scores = 0.377010

                      MCMC iteration = 49000

  Acceptance ratio for latent scores = 0.375911

                      MCMC iteration = 49000

  Acceptance ratio for latent scores = 0.379921

                      MCMC iteration = 49000

  Acceptance ratio for latent scores = 0.380560

                      MCMC iteration = 50000

  Acceptance ratio for latent scores = 0.383021

                      MCMC iteration = 50000

  Acceptance ratio for latent scores = 0.378449

                      MCMC iteration = 50000

  Acceptance ratio for latent scores = 0.380938

                      MCMC iteration = 51000

  Acceptance ratio for latent scores = 0.378366

                      MCMC iteration = 51000

  Acceptance ratio for latent scores = 0.381709

                      MCMC iteration = 51000

  Acceptance ratio for latent scores = 0.378963

                      MCMC iteration = 52000

  Acceptance ratio for latent scores = 0.373870

                      MCMC iteration = 52000

  Acceptance ratio for latent scores = 0.374694

                      MCMC iteration = 52000

  Acceptance ratio for latent scores = 0.378084

                      MCMC iteration = 53000

  Acceptance ratio for latent scores = 0.380255

                      MCMC iteration = 53000

  Acceptance ratio for latent scores = 0.376704

                      MCMC iteration = 53000

  Acceptance ratio for latent scores = 0.371563

                      MCMC iteration = 54000

  Acceptance ratio for latent scores = 0.374053

                      MCMC iteration = 54000

  Acceptance ratio for latent scores = 0.373815

                      MCMC iteration = 54000

  Acceptance ratio for latent scores = 0.377940

                      MCMC iteration = 55000

  Acceptance ratio for latent scores = 0.372794

                      MCMC iteration = 55000

  Acceptance ratio for latent scores = 0.380155

                      MCMC iteration = 55000

  Acceptance ratio for latent scores = 0.376568

                      MCMC iteration = 56000

  Acceptance ratio for latent scores = 0.374984

                      MCMC iteration = 56000

  Acceptance ratio for latent scores = 0.379438

                      MCMC iteration = 56000

  Acceptance ratio for latent scores = 0.373623

                      MCMC iteration = 57000

  Acceptance ratio for latent scores = 0.381801

                      MCMC iteration = 57000

  Acceptance ratio for latent scores = 0.377884

                      MCMC iteration = 57000

  Acceptance ratio for latent scores = 0.378432

                      MCMC iteration = 58000

  Acceptance ratio for latent scores = 0.376240

                      MCMC iteration = 58000

  Acceptance ratio for latent scores = 0.379755

                      MCMC iteration = 58000

  Acceptance ratio for latent scores = 0.380707

                      MCMC iteration = 59000

  Acceptance ratio for latent scores = 0.372008

                      MCMC iteration = 59000

  Acceptance ratio for latent scores = 0.378366

                      MCMC iteration = 59000

  Acceptance ratio for latent scores = 0.381675

                      MCMC iteration = 60000

  Acceptance ratio for latent scores = 0.384051

                      MCMC iteration = 60000

  Acceptance ratio for latent scores = 0.380935

                      MCMC iteration = 60000

  Acceptance ratio for latent scores = 0.378893

                      MCMC iteration = 61000

  Acceptance ratio for latent scores = 0.375808

                      MCMC iteration = 61000

  Acceptance ratio for latent scores = 0.370206

                      MCMC iteration = 61000

  Acceptance ratio for latent scores = 0.372923

                      MCMC iteration = 62000

  Acceptance ratio for latent scores = 0.377000

                      MCMC iteration = 62000

  Acceptance ratio for latent scores = 0.377449

                      MCMC iteration = 62000

  Acceptance ratio for latent scores = 0.377860

                      MCMC iteration = 63000

  Acceptance ratio for latent scores = 0.374332

                      MCMC iteration = 63000

  Acceptance ratio for latent scores = 0.381654

                      MCMC iteration = 63000

  Acceptance ratio for latent scores = 0.376550

                      MCMC iteration = 64000

  Acceptance ratio for latent scores = 0.372274

                      MCMC iteration = 64000

  Acceptance ratio for latent scores = 0.382229

                      MCMC iteration = 64000

  Acceptance ratio for latent scores = 0.381453

                      MCMC iteration = 65000

  Acceptance ratio for latent scores = 0.383427

                      MCMC iteration = 65000

  Acceptance ratio for latent scores = 0.375882

                      MCMC iteration = 65000

  Acceptance ratio for latent scores = 0.379297

                      MCMC iteration = 66000

  Acceptance ratio for latent scores = 0.379300

                      MCMC iteration = 66000

  Acceptance ratio for latent scores = 0.379045

                      MCMC iteration = 66000

  Acceptance ratio for latent scores = 0.379074

                      MCMC iteration = 67000

  Acceptance ratio for latent scores = 0.374980

                      MCMC iteration = 67000

  Acceptance ratio for latent scores = 0.368967

                      MCMC iteration = 67000

  Acceptance ratio for latent scores = 0.377158

                      MCMC iteration = 68000

  Acceptance ratio for latent scores = 0.379176

                      MCMC iteration = 68000

  Acceptance ratio for latent scores = 0.380389

                      MCMC iteration = 68000

  Acceptance ratio for latent scores = 0.376861

                      MCMC iteration = 69000

  Acceptance ratio for latent scores = 0.378156

                      MCMC iteration = 69000

  Acceptance ratio for latent scores = 0.379935

                      MCMC iteration = 69000

  Acceptance ratio for latent scores = 0.375661

                      MCMC iteration = 70000

  Acceptance ratio for latent scores = 0.377895

                      MCMC iteration = 70000

  Acceptance ratio for latent scores = 0.376106

                      MCMC iteration = 70000

  Acceptance ratio for latent scores = 0.379264

                      MCMC iteration = 71000

  Acceptance ratio for latent scores = 0.380795

                      MCMC iteration = 71000

  Acceptance ratio for latent scores = 0.376697

                      MCMC iteration = 71000

  Acceptance ratio for latent scores = 0.375681

                      MCMC iteration = 72000

  Acceptance ratio for latent scores = 0.380515

                      MCMC iteration = 72000

  Acceptance ratio for latent scores = 0.378454

                      MCMC iteration = 72000

  Acceptance ratio for latent scores = 0.373228

                      MCMC iteration = 73000

  Acceptance ratio for latent scores = 0.381403

                      MCMC iteration = 73000

  Acceptance ratio for latent scores = 0.376342

                      MCMC iteration = 73000

  Acceptance ratio for latent scores = 0.377751

                      MCMC iteration = 74000

  Acceptance ratio for latent scores = 0.380770

                      MCMC iteration = 74000

  Acceptance ratio for latent scores = 0.378685

                      MCMC iteration = 74000

  Acceptance ratio for latent scores = 0.377304

                      MCMC iteration = 75000

  Acceptance ratio for latent scores = 0.374742

                      MCMC iteration = 75000

  Acceptance ratio for latent scores = 0.375304

                      MCMC iteration = 75000

  Acceptance ratio for latent scores = 0.380445

                      MCMC iteration = 76000

  Acceptance ratio for latent scores = 0.375677

                      MCMC iteration = 76000

  Acceptance ratio for latent scores = 0.377804

                      MCMC iteration = 76000

  Acceptance ratio for latent scores = 0.377943

                      MCMC iteration = 77000

  Acceptance ratio for latent scores = 0.384166

                      MCMC iteration = 77000

  Acceptance ratio for latent scores = 0.377068

                      MCMC iteration = 77000

  Acceptance ratio for latent scores = 0.372394

                      MCMC iteration = 78000

  Acceptance ratio for latent scores = 0.376855

                      MCMC iteration = 78000

  Acceptance ratio for latent scores = 0.374265

                      MCMC iteration = 78000

  Acceptance ratio for latent scores = 0.375225

                      MCMC iteration = 79000

  Acceptance ratio for latent scores = 0.375867

                      MCMC iteration = 79000

  Acceptance ratio for latent scores = 0.379028

                      MCMC iteration = 79000

  Acceptance ratio for latent scores = 0.380234

                      MCMC iteration = 80000

  Acceptance ratio for latent scores = 0.382193

                      MCMC iteration = 80000

  Acceptance ratio for latent scores = 0.380874

                      MCMC iteration = 80000

  Acceptance ratio for latent scores = 0.383319

                      MCMC iteration = 81000

  Acceptance ratio for latent scores = 0.377751

                      MCMC iteration = 81000

  Acceptance ratio for latent scores = 0.381315

                      MCMC iteration = 81000

  Acceptance ratio for latent scores = 0.380002

                      MCMC iteration = 82000

  Acceptance ratio for latent scores = 0.374390

                      MCMC iteration = 82000

  Acceptance ratio for latent scores = 0.380367

                      MCMC iteration = 82000

  Acceptance ratio for latent scores = 0.382434

                      MCMC iteration = 83000

  Acceptance ratio for latent scores = 0.377455

                      MCMC iteration = 83000

  Acceptance ratio for latent scores = 0.382753

                      MCMC iteration = 83000

  Acceptance ratio for latent scores = 0.374158

                      MCMC iteration = 84000

  Acceptance ratio for latent scores = 0.375037

                      MCMC iteration = 84000

  Acceptance ratio for latent scores = 0.373543

                      MCMC iteration = 84000

  Acceptance ratio for latent scores = 0.375220

                      MCMC iteration = 85000

  Acceptance ratio for latent scores = 0.375435

                      MCMC iteration = 85000

  Acceptance ratio for latent scores = 0.376877

                      MCMC iteration = 85000

  Acceptance ratio for latent scores = 0.376152

                      MCMC iteration = 86000

  Acceptance ratio for latent scores = 0.383320

                      MCMC iteration = 86000

  Acceptance ratio for latent scores = 0.382496

                      MCMC iteration = 86000

  Acceptance ratio for latent scores = 0.373230

                      MCMC iteration = 87000

  Acceptance ratio for latent scores = 0.377218

                      MCMC iteration = 87000

  Acceptance ratio for latent scores = 0.376228

                      MCMC iteration = 87000

  Acceptance ratio for latent scores = 0.383924

                      MCMC iteration = 88000

  Acceptance ratio for latent scores = 0.378853

                      MCMC iteration = 88000

  Acceptance ratio for latent scores = 0.375145

                      MCMC iteration = 88000

  Acceptance ratio for latent scores = 0.376477

                      MCMC iteration = 89000

  Acceptance ratio for latent scores = 0.377577

                      MCMC iteration = 89000

  Acceptance ratio for latent scores = 0.376399

                      MCMC iteration = 89000

  Acceptance ratio for latent scores = 0.376595

                      MCMC iteration = 90000

  Acceptance ratio for latent scores = 0.378292

                      MCMC iteration = 90000

  Acceptance ratio for latent scores = 0.376762

                      MCMC iteration = 90000

  Acceptance ratio for latent scores = 0.379284

                      MCMC iteration = 91000

  Acceptance ratio for latent scores = 0.368508

                      MCMC iteration = 91000

  Acceptance ratio for latent scores = 0.378020

                      MCMC iteration = 91000

  Acceptance ratio for latent scores = 0.371313

                      MCMC iteration = 92000

  Acceptance ratio for latent scores = 0.384379

                      MCMC iteration = 92000

  Acceptance ratio for latent scores = 0.374848

                      MCMC iteration = 92000

  Acceptance ratio for latent scores = 0.375718

                      MCMC iteration = 93000

  Acceptance ratio for latent scores = 0.377824

                      MCMC iteration = 93000

  Acceptance ratio for latent scores = 0.376049

                      MCMC iteration = 93000

  Acceptance ratio for latent scores = 0.377135

                      MCMC iteration = 94000

  Acceptance ratio for latent scores = 0.378171

                      MCMC iteration = 94000

  Acceptance ratio for latent scores = 0.376776

                      MCMC iteration = 94000

  Acceptance ratio for latent scores = 0.378255

                      MCMC iteration = 95000

  Acceptance ratio for latent scores = 0.379470

                      MCMC iteration = 95000

  Acceptance ratio for latent scores = 0.376406

                      MCMC iteration = 95000

  Acceptance ratio for latent scores = 0.376338

                      MCMC iteration = 96000

  Acceptance ratio for latent scores = 0.382456

                      MCMC iteration = 96000

  Acceptance ratio for latent scores = 0.380210

                      MCMC iteration = 96000

  Acceptance ratio for latent scores = 0.382622

                      MCMC iteration = 97000

  Acceptance ratio for latent scores = 0.380867

                      MCMC iteration = 97000

  Acceptance ratio for latent scores = 0.376156

                      MCMC iteration = 97000

  Acceptance ratio for latent scores = 0.377107

                      MCMC iteration = 98000

  Acceptance ratio for latent scores = 0.383748

                      MCMC iteration = 98000

  Acceptance ratio for latent scores = 0.378743

                      MCMC iteration = 98000

  Acceptance ratio for latent scores = 0.377517

                      MCMC iteration = 99000

  Acceptance ratio for latent scores = 0.378608

                      MCMC iteration = 99000

  Acceptance ratio for latent scores = 0.374329

                      MCMC iteration = 99000

  Acceptance ratio for latent scores = 0.374671

                      MCMC iteration = 100000

  Acceptance ratio for latent scores = 0.375924

                      MCMC iteration = 100000

  Acceptance ratio for latent scores = 0.374365

                      MCMC iteration = 100000

  Acceptance ratio for latent scores = 0.371501

                      MCMC iteration = 101000

  Acceptance ratio for latent scores = 0.387432

                      MCMC iteration = 101000

  Acceptance ratio for latent scores = 0.403243

                      MCMC iteration = 101000

  Acceptance ratio for latent scores = 0.335194

                      MCMC iteration = 102000

  Acceptance ratio for latent scores = 0.387647

                      MCMC iteration = 102000

  Acceptance ratio for latent scores = 0.403378

                      MCMC iteration = 102000

  Acceptance ratio for latent scores = 0.335370

                      MCMC iteration = 103000

  Acceptance ratio for latent scores = 0.387327

                      MCMC iteration = 103000

  Acceptance ratio for latent scores = 0.403273

                      MCMC iteration = 103000

  Acceptance ratio for latent scores = 0.335357

                      MCMC iteration = 104000

  Acceptance ratio for latent scores = 0.387568

                      MCMC iteration = 104000

  Acceptance ratio for latent scores = 0.403428

                      MCMC iteration = 104000

  Acceptance ratio for latent scores = 0.335386

                      MCMC iteration = 105000

  Acceptance ratio for latent scores = 0.387485

                      MCMC iteration = 105000

  Acceptance ratio for latent scores = 0.403273

                      MCMC iteration = 105000

  Acceptance ratio for latent scores = 0.335482

                      MCMC iteration = 106000

  Acceptance ratio for latent scores = 0.387553

                      MCMC iteration = 106000

  Acceptance ratio for latent scores = 0.403282

                      MCMC iteration = 106000

  Acceptance ratio for latent scores = 0.335296

                      MCMC iteration = 107000

  Acceptance ratio for latent scores = 0.387573

                      MCMC iteration = 107000

  Acceptance ratio for latent scores = 0.335347

                      MCMC iteration = 107000

  Acceptance ratio for latent scores = 0.403329

                      MCMC iteration = 108000

  Acceptance ratio for latent scores = 0.387297

                      MCMC iteration = 108000

  Acceptance ratio for latent scores = 0.403311

                      MCMC iteration = 108000

  Acceptance ratio for latent scores = 0.335308

                      MCMC iteration = 109000

  Acceptance ratio for latent scores = 0.387351

                      MCMC iteration = 109000

  Acceptance ratio for latent scores = 0.403254

                      MCMC iteration = 109000

  Acceptance ratio for latent scores = 0.335154

                      MCMC iteration = 110000

  Acceptance ratio for latent scores = 0.387521

                      MCMC iteration = 110000

  Acceptance ratio for latent scores = 0.403260

                      MCMC iteration = 110000

  Acceptance ratio for latent scores = 0.335092

                      MCMC iteration = 111000

  Acceptance ratio for latent scores = 0.387565

                      MCMC iteration = 111000

  Acceptance ratio for latent scores = 0.403222

                      MCMC iteration = 111000

  Acceptance ratio for latent scores = 0.335306

                      MCMC iteration = 112000

  Acceptance ratio for latent scores = 0.387311

                      MCMC iteration = 112000

  Acceptance ratio for latent scores = 0.403150

                      MCMC iteration = 112000

  Acceptance ratio for latent scores = 0.335526

                      MCMC iteration = 113000

  Acceptance ratio for latent scores = 0.387490

                      MCMC iteration = 113000

  Acceptance ratio for latent scores = 0.403245

                      MCMC iteration = 113000

  Acceptance ratio for latent scores = 0.335334

                      MCMC iteration = 114000

  Acceptance ratio for latent scores = 0.387472

                      MCMC iteration = 114000

  Acceptance ratio for latent scores = 0.403362

                      MCMC iteration = 114000

  Acceptance ratio for latent scores = 0.335394

                      MCMC iteration = 115000

  Acceptance ratio for latent scores = 0.387410

                      MCMC iteration = 115000

  Acceptance ratio for latent scores = 0.403323

                      MCMC iteration = 115000

  Acceptance ratio for latent scores = 0.335547

                      MCMC iteration = 116000

  Acceptance ratio for latent scores = 0.387556

                      MCMC iteration = 116000

  Acceptance ratio for latent scores = 0.403316

                      MCMC iteration = 116000

  Acceptance ratio for latent scores = 0.335301

                      MCMC iteration = 117000

  Acceptance ratio for latent scores = 0.387523

                      MCMC iteration = 117000

  Acceptance ratio for latent scores = 0.403341

                      MCMC iteration = 117000

  Acceptance ratio for latent scores = 0.335385

                      MCMC iteration = 118000

  Acceptance ratio for latent scores = 0.403195

                      MCMC iteration = 118000

  Acceptance ratio for latent scores = 0.335502

                      MCMC iteration = 118000

  Acceptance ratio for latent scores = 0.387616

                      MCMC iteration = 119000

  Acceptance ratio for latent scores = 0.335428

                      MCMC iteration = 119000

  Acceptance ratio for latent scores = 0.403306

                      MCMC iteration = 119000

  Acceptance ratio for latent scores = 0.387278

                      MCMC iteration = 120000

  Acceptance ratio for latent scores = 0.335278

                      MCMC iteration = 120000

  Acceptance ratio for latent scores = 0.403194

                      MCMC iteration = 120000

  Acceptance ratio for latent scores = 0.387452

                      MCMC iteration = 121000

  Acceptance ratio for latent scores = 0.335462

                      MCMC iteration = 121000

  Acceptance ratio for latent scores = 0.403297

                      MCMC iteration = 121000

  Acceptance ratio for latent scores = 0.387522

                      MCMC iteration = 122000

  Acceptance ratio for latent scores = 0.335370

                      MCMC iteration = 122000

  Acceptance ratio for latent scores = 0.403399

                      MCMC iteration = 122000

  Acceptance ratio for latent scores = 0.387389

                      MCMC iteration = 123000

  Acceptance ratio for latent scores = 0.335411

                      MCMC iteration = 123000

  Acceptance ratio for latent scores = 0.403358

                      MCMC iteration = 123000

  Acceptance ratio for latent scores = 0.387585

                      MCMC iteration = 124000

  Acceptance ratio for latent scores = 0.335346

                      MCMC iteration = 124000

  Acceptance ratio for latent scores = 0.403279

                      MCMC iteration = 124000

  Acceptance ratio for latent scores = 0.387309

                      MCMC iteration = 125000

  Acceptance ratio for latent scores = 0.403178

                      MCMC iteration = 125000

  Acceptance ratio for latent scores = 0.335239

                      MCMC iteration = 125000

  Acceptance ratio for latent scores = 0.387581

                      MCMC iteration = 126000

  Acceptance ratio for latent scores = 0.403292

                      MCMC iteration = 126000

  Acceptance ratio for latent scores = 0.335445

                      MCMC iteration = 126000

  Acceptance ratio for latent scores = 0.387411

                      MCMC iteration = 127000

  Acceptance ratio for latent scores = 0.403407

                      MCMC iteration = 127000

  Acceptance ratio for latent scores = 0.335394

                      MCMC iteration = 127000

  Acceptance ratio for latent scores = 0.387202

                      MCMC iteration = 128000

  Acceptance ratio for latent scores = 0.403257

                      MCMC iteration = 128000

  Acceptance ratio for latent scores = 0.335349

                      MCMC iteration = 128000

  Acceptance ratio for latent scores = 0.387574

                      MCMC iteration = 129000

  Acceptance ratio for latent scores = 0.403300

                      MCMC iteration = 129000

  Acceptance ratio for latent scores = 0.335344

                      MCMC iteration = 129000

  Acceptance ratio for latent scores = 0.387487

                      MCMC iteration = 130000

  Acceptance ratio for latent scores = 0.403322

                      MCMC iteration = 130000

  Acceptance ratio for latent scores = 0.335361

                      MCMC iteration = 130000

  Acceptance ratio for latent scores = 0.387522

                      MCMC iteration = 131000

  Acceptance ratio for latent scores = 0.403254

                      MCMC iteration = 131000

  Acceptance ratio for latent scores = 0.335409

                      MCMC iteration = 132000

  Acceptance ratio for latent scores = 0.403123

                      MCMC iteration = 131000

  Acceptance ratio for latent scores = 0.387450

                      MCMC iteration = 132000

  Acceptance ratio for latent scores = 0.335442

                      MCMC iteration = 133000

  Acceptance ratio for latent scores = 0.403231

                      MCMC iteration = 132000

  Acceptance ratio for latent scores = 0.387533

                      MCMC iteration = 133000

  Acceptance ratio for latent scores = 0.335324

                      MCMC iteration = 134000

  Acceptance ratio for latent scores = 0.403332

                      MCMC iteration = 133000

  Acceptance ratio for latent scores = 0.387446

                      MCMC iteration = 134000

  Acceptance ratio for latent scores = 0.335538

                      MCMC iteration = 135000

  Acceptance ratio for latent scores = 0.403274

                      MCMC iteration = 134000

  Acceptance ratio for latent scores = 0.387659

                      MCMC iteration = 135000

  Acceptance ratio for latent scores = 0.335295

                      MCMC iteration = 136000

  Acceptance ratio for latent scores = 0.403091

                      MCMC iteration = 135000

  Acceptance ratio for latent scores = 0.387517

                      MCMC iteration = 136000

  Acceptance ratio for latent scores = 0.335320

                      MCMC iteration = 137000

  Acceptance ratio for latent scores = 0.403291

                      MCMC iteration = 136000

  Acceptance ratio for latent scores = 0.387463

                      MCMC iteration = 137000

  Acceptance ratio for latent scores = 0.335318

                      MCMC iteration = 138000

  Acceptance ratio for latent scores = 0.403408

                      MCMC iteration = 137000

  Acceptance ratio for latent scores = 0.387668

                      MCMC iteration = 139000

  Acceptance ratio for latent scores = 0.403373

                      MCMC iteration = 138000

  Acceptance ratio for latent scores = 0.335368

                      MCMC iteration = 138000

  Acceptance ratio for latent scores = 0.387570

                      MCMC iteration = 140000

  Acceptance ratio for latent scores = 0.403340

                      MCMC iteration = 139000

  Acceptance ratio for latent scores = 0.335274

                      MCMC iteration = 139000

  Acceptance ratio for latent scores = 0.387377

                      MCMC iteration = 141000

  Acceptance ratio for latent scores = 0.403330

                      MCMC iteration = 140000

  Acceptance ratio for latent scores = 0.335295

                      MCMC iteration = 140000

  Acceptance ratio for latent scores = 0.387600

                      MCMC iteration = 142000

  Acceptance ratio for latent scores = 0.403275

                      MCMC iteration = 141000

  Acceptance ratio for latent scores = 0.335484

                      MCMC iteration = 141000

  Acceptance ratio for latent scores = 0.387365

                      MCMC iteration = 143000

  Acceptance ratio for latent scores = 0.403367

                      MCMC iteration = 142000

  Acceptance ratio for latent scores = 0.335232

                      MCMC iteration = 142000

  Acceptance ratio for latent scores = 0.387554

                      MCMC iteration = 144000

  Acceptance ratio for latent scores = 0.403492

                      MCMC iteration = 143000

  Acceptance ratio for latent scores = 0.335424

                      MCMC iteration = 143000

  Acceptance ratio for latent scores = 0.387416

                      MCMC iteration = 145000

  Acceptance ratio for latent scores = 0.403295

                      MCMC iteration = 144000

  Acceptance ratio for latent scores = 0.335364

                      MCMC iteration = 146000

  Acceptance ratio for latent scores = 0.403370

                      MCMC iteration = 144000

  Acceptance ratio for latent scores = 0.387352

                      MCMC iteration = 145000

  Acceptance ratio for latent scores = 0.335369

                      MCMC iteration = 147000

  Acceptance ratio for latent scores = 0.403349

                      MCMC iteration = 145000

  Acceptance ratio for latent scores = 0.387474

                      MCMC iteration = 146000

  Acceptance ratio for latent scores = 0.335241

                      MCMC iteration = 148000

  Acceptance ratio for latent scores = 0.403260

                      MCMC iteration = 146000

  Acceptance ratio for latent scores = 0.387428

                      MCMC iteration = 147000

  Acceptance ratio for latent scores = 0.335208

                      MCMC iteration = 149000

  Acceptance ratio for latent scores = 0.403231

                      MCMC iteration = 147000

  Acceptance ratio for latent scores = 0.387404

                      MCMC iteration = 148000

  Acceptance ratio for latent scores = 0.335496

                      MCMC iteration = 150000

  Acceptance ratio for latent scores = 0.403370

                      MCMC iteration = 148000

  Acceptance ratio for latent scores = 0.387380

                      MCMC iteration = 149000

  Acceptance ratio for latent scores = 0.335208

                      MCMC iteration = 151000

  Acceptance ratio for latent scores = 0.403413

                      MCMC iteration = 149000

  Acceptance ratio for latent scores = 0.387476

                      MCMC iteration = 150000

  Acceptance ratio for latent scores = 0.335212

                      MCMC iteration = 152000

  Acceptance ratio for latent scores = 0.403342

                      MCMC iteration = 150000

  Acceptance ratio for latent scores = 0.387493

                      MCMC iteration = 151000

  Acceptance ratio for latent scores = 0.335565

                      MCMC iteration = 153000

  Acceptance ratio for latent scores = 0.403520

                      MCMC iteration = 151000

  Acceptance ratio for latent scores = 0.387642

                      MCMC iteration = 154000

  Acceptance ratio for latent scores = 0.403281

                      MCMC iteration = 152000

  Acceptance ratio for latent scores = 0.335311

                      MCMC iteration = 152000

  Acceptance ratio for latent scores = 0.387589

                      MCMC iteration = 155000

  Acceptance ratio for latent scores = 0.403318

                      MCMC iteration = 153000

  Acceptance ratio for latent scores = 0.335427

                      MCMC iteration = 153000

  Acceptance ratio for latent scores = 0.387546

                      MCMC iteration = 156000

  Acceptance ratio for latent scores = 0.403296

                      MCMC iteration = 154000

  Acceptance ratio for latent scores = 0.335247

                      MCMC iteration = 154000

  Acceptance ratio for latent scores = 0.387482

                      MCMC iteration = 157000

  Acceptance ratio for latent scores = 0.403115

                      MCMC iteration = 155000

  Acceptance ratio for latent scores = 0.335407

                      MCMC iteration = 155000

  Acceptance ratio for latent scores = 0.387280

                      MCMC iteration = 158000

  Acceptance ratio for latent scores = 0.403191

                      MCMC iteration = 156000

  Acceptance ratio for latent scores = 0.335517

                      MCMC iteration = 156000

  Acceptance ratio for latent scores = 0.387492

                      MCMC iteration = 159000

  Acceptance ratio for latent scores = 0.403367

                      MCMC iteration = 157000

  Acceptance ratio for latent scores = 0.335380

                      MCMC iteration = 157000

  Acceptance ratio for latent scores = 0.387622

                      MCMC iteration = 160000

  Acceptance ratio for latent scores = 0.403363

                      MCMC iteration = 158000

  Acceptance ratio for latent scores = 0.335388

                      MCMC iteration = 158000

  Acceptance ratio for latent scores = 0.387504

                      MCMC iteration = 161000

  Acceptance ratio for latent scores = 0.403268

                      MCMC iteration = 159000

  Acceptance ratio for latent scores = 0.335446

                      MCMC iteration = 162000

  Acceptance ratio for latent scores = 0.403066

                      MCMC iteration = 159000

  Acceptance ratio for latent scores = 0.387456

                      MCMC iteration = 160000

  Acceptance ratio for latent scores = 0.335317

                      MCMC iteration = 163000

  Acceptance ratio for latent scores = 0.403199

                      MCMC iteration = 160000

  Acceptance ratio for latent scores = 0.387324

                      MCMC iteration = 161000

  Acceptance ratio for latent scores = 0.335312

                      MCMC iteration = 164000

  Acceptance ratio for latent scores = 0.403273

                      MCMC iteration = 161000

  Acceptance ratio for latent scores = 0.387561

                      MCMC iteration = 162000

  Acceptance ratio for latent scores = 0.335381

                      MCMC iteration = 165000

  Acceptance ratio for latent scores = 0.403218

                      MCMC iteration = 162000

  Acceptance ratio for latent scores = 0.387466

                      MCMC iteration = 163000

  Acceptance ratio for latent scores = 0.335409

                      MCMC iteration = 166000

  Acceptance ratio for latent scores = 0.403208

                      MCMC iteration = 163000

  Acceptance ratio for latent scores = 0.387453

                      MCMC iteration = 164000

  Acceptance ratio for latent scores = 0.335383

                      MCMC iteration = 167000

  Acceptance ratio for latent scores = 0.403210

                      MCMC iteration = 164000

  Acceptance ratio for latent scores = 0.387698

                      MCMC iteration = 165000

  Acceptance ratio for latent scores = 0.335209

                      MCMC iteration = 168000

  Acceptance ratio for latent scores = 0.403359

                      MCMC iteration = 165000

  Acceptance ratio for latent scores = 0.387484

                      MCMC iteration = 166000

  Acceptance ratio for latent scores = 0.335423

                      MCMC iteration = 169000

  Acceptance ratio for latent scores = 0.403362

                      MCMC iteration = 166000

  Acceptance ratio for latent scores = 0.387525

                      MCMC iteration = 167000

  Acceptance ratio for latent scores = 0.335544

                      MCMC iteration = 170000

  Acceptance ratio for latent scores = 0.403080

                      MCMC iteration = 167000

  Acceptance ratio for latent scores = 0.387492

                      MCMC iteration = 168000

  Acceptance ratio for latent scores = 0.335365

                      MCMC iteration = 171000

  Acceptance ratio for latent scores = 0.403289

                      MCMC iteration = 168000

  Acceptance ratio for latent scores = 0.387464

                      MCMC iteration = 169000

  Acceptance ratio for latent scores = 0.335344

                      MCMC iteration = 172000

  Acceptance ratio for latent scores = 0.403265

                      MCMC iteration = 170000

  Acceptance ratio for latent scores = 0.335355

                      MCMC iteration = 169000

  Acceptance ratio for latent scores = 0.387394

                      MCMC iteration = 173000

  Acceptance ratio for latent scores = 0.403402

                      MCMC iteration = 171000

  Acceptance ratio for latent scores = 0.335236

                      MCMC iteration = 170000

  Acceptance ratio for latent scores = 0.387529

                      MCMC iteration = 174000

  Acceptance ratio for latent scores = 0.403179

                      MCMC iteration = 172000

  Acceptance ratio for latent scores = 0.335451

                      MCMC iteration = 171000

  Acceptance ratio for latent scores = 0.387514

                      MCMC iteration = 175000

  Acceptance ratio for latent scores = 0.403218

                      MCMC iteration = 173000

  Acceptance ratio for latent scores = 0.335453

                      MCMC iteration = 176000

  Acceptance ratio for latent scores = 0.403253

                      MCMC iteration = 172000

  Acceptance ratio for latent scores = 0.387445

                      MCMC iteration = 174000

  Acceptance ratio for latent scores = 0.335180

                      MCMC iteration = 177000

  Acceptance ratio for latent scores = 0.403305

                      MCMC iteration = 173000

  Acceptance ratio for latent scores = 0.387442

                      MCMC iteration = 175000

  Acceptance ratio for latent scores = 0.335254

                      MCMC iteration = 178000

  Acceptance ratio for latent scores = 0.403245

                      MCMC iteration = 174000

  Acceptance ratio for latent scores = 0.387695

                      MCMC iteration = 176000

  Acceptance ratio for latent scores = 0.335413

                      MCMC iteration = 179000

  Acceptance ratio for latent scores = 0.403319

                      MCMC iteration = 175000

  Acceptance ratio for latent scores = 0.387566

                      MCMC iteration = 177000

  Acceptance ratio for latent scores = 0.335055

                      MCMC iteration = 180000

  Acceptance ratio for latent scores = 0.403087

                      MCMC iteration = 176000

  Acceptance ratio for latent scores = 0.387434

                      MCMC iteration = 178000

  Acceptance ratio for latent scores = 0.335287

                      MCMC iteration = 181000

  Acceptance ratio for latent scores = 0.403231

                      MCMC iteration = 177000

  Acceptance ratio for latent scores = 0.387557

                      MCMC iteration = 179000

  Acceptance ratio for latent scores = 0.335353

                      MCMC iteration = 182000

  Acceptance ratio for latent scores = 0.403255

                      MCMC iteration = 178000

  Acceptance ratio for latent scores = 0.387602

                      MCMC iteration = 180000

  Acceptance ratio for latent scores = 0.335421

                      MCMC iteration = 183000

  Acceptance ratio for latent scores = 0.403388

                      MCMC iteration = 179000

  Acceptance ratio for latent scores = 0.387577

                      MCMC iteration = 181000

  Acceptance ratio for latent scores = 0.335308

                      MCMC iteration = 184000

  Acceptance ratio for latent scores = 0.403174

                      MCMC iteration = 180000

  Acceptance ratio for latent scores = 0.387571

                      MCMC iteration = 182000

  Acceptance ratio for latent scores = 0.335315

                      MCMC iteration = 185000

  Acceptance ratio for latent scores = 0.403304

                      MCMC iteration = 181000

  Acceptance ratio for latent scores = 0.387373

                      MCMC iteration = 183000

  Acceptance ratio for latent scores = 0.335305

                      MCMC iteration = 186000

  Acceptance ratio for latent scores = 0.403155

                      MCMC iteration = 182000

  Acceptance ratio for latent scores = 0.387298

                      MCMC iteration = 184000

  Acceptance ratio for latent scores = 0.335422

                      MCMC iteration = 187000

  Acceptance ratio for latent scores = 0.403301

                      MCMC iteration = 183000

  Acceptance ratio for latent scores = 0.387551

                      MCMC iteration = 185000

  Acceptance ratio for latent scores = 0.335388

                      MCMC iteration = 188000

  Acceptance ratio for latent scores = 0.403429

                      MCMC iteration = 184000

  Acceptance ratio for latent scores = 0.387481

                      MCMC iteration = 186000

  Acceptance ratio for latent scores = 0.335482

                      MCMC iteration = 189000

  Acceptance ratio for latent scores = 0.403168

                      MCMC iteration = 185000

  Acceptance ratio for latent scores = 0.387435

                      MCMC iteration = 187000

  Acceptance ratio for latent scores = 0.335303

                      MCMC iteration = 190000

  Acceptance ratio for latent scores = 0.403284

                      MCMC iteration = 186000

  Acceptance ratio for latent scores = 0.387407

                      MCMC iteration = 188000

  Acceptance ratio for latent scores = 0.335477

                      MCMC iteration = 191000

  Acceptance ratio for latent scores = 0.403238

                      MCMC iteration = 187000

  Acceptance ratio for latent scores = 0.387552

                      MCMC iteration = 189000

  Acceptance ratio for latent scores = 0.335301

                      MCMC iteration = 192000

  Acceptance ratio for latent scores = 0.403378

                      MCMC iteration = 188000

  Acceptance ratio for latent scores = 0.387468

                      MCMC iteration = 190000

  Acceptance ratio for latent scores = 0.335395

                      MCMC iteration = 193000

  Acceptance ratio for latent scores = 0.403274

                      MCMC iteration = 189000

  Acceptance ratio for latent scores = 0.387487

                      MCMC iteration = 191000

  Acceptance ratio for latent scores = 0.335419

                      MCMC iteration = 194000

  Acceptance ratio for latent scores = 0.403215

                      MCMC iteration = 190000

  Acceptance ratio for latent scores = 0.387482

                      MCMC iteration = 192000

  Acceptance ratio for latent scores = 0.335403

                      MCMC iteration = 191000

  Acceptance ratio for latent scores = 0.387615

                      MCMC iteration = 195000

  Acceptance ratio for latent scores = 0.403481

                      MCMC iteration = 193000

  Acceptance ratio for latent scores = 0.335471

                      MCMC iteration = 192000

  Acceptance ratio for latent scores = 0.387533

                      MCMC iteration = 196000

  Acceptance ratio for latent scores = 0.403120

                      MCMC iteration = 194000

  Acceptance ratio for latent scores = 0.335322

                      MCMC iteration = 193000

  Acceptance ratio for latent scores = 0.387270

                      MCMC iteration = 197000

  Acceptance ratio for latent scores = 0.403258

                      MCMC iteration = 195000

  Acceptance ratio for latent scores = 0.335538

                      MCMC iteration = 194000

  Acceptance ratio for latent scores = 0.387450

                      MCMC iteration = 196000

  Acceptance ratio for latent scores = 0.335372

                      MCMC iteration = 198000

  Acceptance ratio for latent scores = 0.403275

                      MCMC iteration = 195000

  Acceptance ratio for latent scores = 0.387496

                      MCMC iteration = 197000

  Acceptance ratio for latent scores = 0.335477

                      MCMC iteration = 199000

  Acceptance ratio for latent scores = 0.403305

                      MCMC iteration = 196000

  Acceptance ratio for latent scores = 0.387429

                      MCMC iteration = 198000

  Acceptance ratio for latent scores = 0.335400

                      MCMC iteration = 200000

  Acceptance ratio for latent scores = 0.403299

                      MCMC iteration = 197000

  Acceptance ratio for latent scores = 0.387587

                      MCMC iteration = 199000

  Acceptance ratio for latent scores = 0.335518

                      MCMC iteration = 201000

  Acceptance ratio for latent scores = 0.403274

                      MCMC iteration = 198000

  Acceptance ratio for latent scores = 0.387541

                      MCMC iteration = 200000

  Acceptance ratio for latent scores = 0.335418

                      MCMC iteration = 202000

  Acceptance ratio for latent scores = 0.403262

                      MCMC iteration = 199000

  Acceptance ratio for latent scores = 0.387642

                      MCMC iteration = 201000

  Acceptance ratio for latent scores = 0.335384

                      MCMC iteration = 203000

  Acceptance ratio for latent scores = 0.403390

                      MCMC iteration = 200000

  Acceptance ratio for latent scores = 0.387472

                      MCMC iteration = 202000

  Acceptance ratio for latent scores = 0.335343

                      MCMC iteration = 204000

  Acceptance ratio for latent scores = 0.403253

                      MCMC iteration = 201000

  Acceptance ratio for latent scores = 0.387357

                      MCMC iteration = 203000

  Acceptance ratio for latent scores = 0.335387

                      MCMC iteration = 205000

  Acceptance ratio for latent scores = 0.403180

                      MCMC iteration = 202000

  Acceptance ratio for latent scores = 0.387487

                      MCMC iteration = 204000

  Acceptance ratio for latent scores = 0.335451

                      MCMC iteration = 206000

  Acceptance ratio for latent scores = 0.403302

                      MCMC iteration = 203000

  Acceptance ratio for latent scores = 0.387525

                      MCMC iteration = 205000

  Acceptance ratio for latent scores = 0.335376

                      MCMC iteration = 207000

  Acceptance ratio for latent scores = 0.403241

                      MCMC iteration = 204000

  Acceptance ratio for latent scores = 0.387468

                      MCMC iteration = 206000

  Acceptance ratio for latent scores = 0.335296

                      MCMC iteration = 208000

  Acceptance ratio for latent scores = 0.403332

                      MCMC iteration = 205000

  Acceptance ratio for latent scores = 0.387574

                      MCMC iteration = 207000

  Acceptance ratio for latent scores = 0.335191

                      MCMC iteration = 209000

  Acceptance ratio for latent scores = 0.403173

                      MCMC iteration = 206000

  Acceptance ratio for latent scores = 0.387576

                      MCMC iteration = 208000

  Acceptance ratio for latent scores = 0.335327

                      MCMC iteration = 210000

  Acceptance ratio for latent scores = 0.403152

                      MCMC iteration = 207000

  Acceptance ratio for latent scores = 0.387552

                      MCMC iteration = 209000

  Acceptance ratio for latent scores = 0.335391

                      MCMC iteration = 211000

  Acceptance ratio for latent scores = 0.403444

                      MCMC iteration = 208000

  Acceptance ratio for latent scores = 0.387564

                      MCMC iteration = 210000

  Acceptance ratio for latent scores = 0.335428

                      MCMC iteration = 212000

  Acceptance ratio for latent scores = 0.403348

                      MCMC iteration = 209000

  Acceptance ratio for latent scores = 0.387514

                      MCMC iteration = 211000

  Acceptance ratio for latent scores = 0.335351

                      MCMC iteration = 213000

  Acceptance ratio for latent scores = 0.403257

                      MCMC iteration = 210000

  Acceptance ratio for latent scores = 0.387418

                      MCMC iteration = 212000

  Acceptance ratio for latent scores = 0.335643

                      MCMC iteration = 214000

  Acceptance ratio for latent scores = 0.403277

                      MCMC iteration = 211000

  Acceptance ratio for latent scores = 0.387418

                      MCMC iteration = 213000

  Acceptance ratio for latent scores = 0.335470

                      MCMC iteration = 215000

  Acceptance ratio for latent scores = 0.403431

                      MCMC iteration = 212000

  Acceptance ratio for latent scores = 0.387306

                      MCMC iteration = 214000

  Acceptance ratio for latent scores = 0.335217

                      MCMC iteration = 216000

  Acceptance ratio for latent scores = 0.403215

                      MCMC iteration = 213000

  Acceptance ratio for latent scores = 0.387592

                      MCMC iteration = 215000

  Acceptance ratio for latent scores = 0.335375

                      MCMC iteration = 217000

  Acceptance ratio for latent scores = 0.403281

                      MCMC iteration = 214000

  Acceptance ratio for latent scores = 0.387357

                      MCMC iteration = 216000

  Acceptance ratio for latent scores = 0.335441

                      MCMC iteration = 218000

  Acceptance ratio for latent scores = 0.403078

                      MCMC iteration = 215000

  Acceptance ratio for latent scores = 0.387634

                      MCMC iteration = 217000

  Acceptance ratio for latent scores = 0.335363

                      MCMC iteration = 219000

  Acceptance ratio for latent scores = 0.403347

                      MCMC iteration = 216000

  Acceptance ratio for latent scores = 0.387517

                      MCMC iteration = 218000

  Acceptance ratio for latent scores = 0.335357

                      MCMC iteration = 220000

  Acceptance ratio for latent scores = 0.403120

                      MCMC iteration = 217000

  Acceptance ratio for latent scores = 0.387728

                      MCMC iteration = 219000

  Acceptance ratio for latent scores = 0.335380

                      MCMC iteration = 221000

  Acceptance ratio for latent scores = 0.403371

                      MCMC iteration = 218000

  Acceptance ratio for latent scores = 0.387459

                      MCMC iteration = 220000

  Acceptance ratio for latent scores = 0.335502

                      MCMC iteration = 222000

  Acceptance ratio for latent scores = 0.403400

                      MCMC iteration = 219000

  Acceptance ratio for latent scores = 0.387539

                      MCMC iteration = 221000

  Acceptance ratio for latent scores = 0.335337

                      MCMC iteration = 223000

  Acceptance ratio for latent scores = 0.403292

                      MCMC iteration = 220000

  Acceptance ratio for latent scores = 0.387701

                      MCMC iteration = 222000

  Acceptance ratio for latent scores = 0.335406

                      MCMC iteration = 224000

  Acceptance ratio for latent scores = 0.403239

                      MCMC iteration = 221000

  Acceptance ratio for latent scores = 0.387591

                      MCMC iteration = 225000

  Acceptance ratio for latent scores = 0.403344

                      MCMC iteration = 223000

  Acceptance ratio for latent scores = 0.335388

                      MCMC iteration = 222000

  Acceptance ratio for latent scores = 0.387476

                      MCMC iteration = 226000

  Acceptance ratio for latent scores = 0.403174

                      MCMC iteration = 224000

  Acceptance ratio for latent scores = 0.335402

                      MCMC iteration = 223000

  Acceptance ratio for latent scores = 0.387482

                      MCMC iteration = 227000

  Acceptance ratio for latent scores = 0.403191

                      MCMC iteration = 225000

  Acceptance ratio for latent scores = 0.335171

                      MCMC iteration = 224000

  Acceptance ratio for latent scores = 0.387448

                      MCMC iteration = 226000

  Acceptance ratio for latent scores = 0.335138

                      MCMC iteration = 228000

  Acceptance ratio for latent scores = 0.403269

                      MCMC iteration = 225000

  Acceptance ratio for latent scores = 0.387552

                      MCMC iteration = 227000

  Acceptance ratio for latent scores = 0.335256

                      MCMC iteration = 229000

  Acceptance ratio for latent scores = 0.403367

                      MCMC iteration = 226000

  Acceptance ratio for latent scores = 0.387389

                      MCMC iteration = 228000

  Acceptance ratio for latent scores = 0.335349

                      MCMC iteration = 230000

  Acceptance ratio for latent scores = 0.403231

                      MCMC iteration = 227000

  Acceptance ratio for latent scores = 0.387566

                      MCMC iteration = 229000

  Acceptance ratio for latent scores = 0.335283

                      MCMC iteration = 231000

  Acceptance ratio for latent scores = 0.403103

                      MCMC iteration = 228000

  Acceptance ratio for latent scores = 0.387382

                      MCMC iteration = 230000

  Acceptance ratio for latent scores = 0.335088

                      MCMC iteration = 232000

  Acceptance ratio for latent scores = 0.403192

                      MCMC iteration = 229000

  Acceptance ratio for latent scores = 0.387402

                      MCMC iteration = 231000

  Acceptance ratio for latent scores = 0.335346

                      MCMC iteration = 233000

  Acceptance ratio for latent scores = 0.403225

                      MCMC iteration = 230000

  Acceptance ratio for latent scores = 0.387439

                      MCMC iteration = 232000

  Acceptance ratio for latent scores = 0.335286

                      MCMC iteration = 234000

  Acceptance ratio for latent scores = 0.403177

                      MCMC iteration = 231000

  Acceptance ratio for latent scores = 0.387479

                      MCMC iteration = 233000

  Acceptance ratio for latent scores = 0.335214

                      MCMC iteration = 235000

  Acceptance ratio for latent scores = 0.403219

                      MCMC iteration = 232000

  Acceptance ratio for latent scores = 0.387453

                      MCMC iteration = 234000

  Acceptance ratio for latent scores = 0.335363

                      MCMC iteration = 236000

  Acceptance ratio for latent scores = 0.403308

                      MCMC iteration = 233000

  Acceptance ratio for latent scores = 0.387840

                      MCMC iteration = 235000

  Acceptance ratio for latent scores = 0.335369

                      MCMC iteration = 237000

  Acceptance ratio for latent scores = 0.403155

                      MCMC iteration = 234000

  Acceptance ratio for latent scores = 0.387464

                      MCMC iteration = 236000

  Acceptance ratio for latent scores = 0.335350

                      MCMC iteration = 238000

  Acceptance ratio for latent scores = 0.403168

                      MCMC iteration = 235000

  Acceptance ratio for latent scores = 0.387348

                      MCMC iteration = 237000

  Acceptance ratio for latent scores = 0.335326

                      MCMC iteration = 236000

  Acceptance ratio for latent scores = 0.387421

                      MCMC iteration = 239000

  Acceptance ratio for latent scores = 0.403256

                      MCMC iteration = 238000

  Acceptance ratio for latent scores = 0.335383

                      MCMC iteration = 237000

  Acceptance ratio for latent scores = 0.387364

                      MCMC iteration = 240000

  Acceptance ratio for latent scores = 0.403322

                      MCMC iteration = 239000

  Acceptance ratio for latent scores = 0.335424

                      MCMC iteration = 238000

  Acceptance ratio for latent scores = 0.387382

                      MCMC iteration = 240000

  Acceptance ratio for latent scores = 0.335291

                      MCMC iteration = 241000

  Acceptance ratio for latent scores = 0.403307

                      MCMC iteration = 239000

  Acceptance ratio for latent scores = 0.387388

                      MCMC iteration = 241000

  Acceptance ratio for latent scores = 0.335357

                      MCMC iteration = 242000

  Acceptance ratio for latent scores = 0.403385

                      MCMC iteration = 240000

  Acceptance ratio for latent scores = 0.387470

                      MCMC iteration = 242000

  Acceptance ratio for latent scores = 0.335484

                      MCMC iteration = 243000

  Acceptance ratio for latent scores = 0.403516

                      MCMC iteration = 241000

  Acceptance ratio for latent scores = 0.387736

                      MCMC iteration = 243000

  Acceptance ratio for latent scores = 0.335443

                      MCMC iteration = 244000

  Acceptance ratio for latent scores = 0.403231

                      MCMC iteration = 242000

  Acceptance ratio for latent scores = 0.387548

                      MCMC iteration = 244000

  Acceptance ratio for latent scores = 0.335427

                      MCMC iteration = 245000

  Acceptance ratio for latent scores = 0.403230

                      MCMC iteration = 243000

  Acceptance ratio for latent scores = 0.387458

                      MCMC iteration = 246000

  Acceptance ratio for latent scores = 0.403273

                      MCMC iteration = 245000

  Acceptance ratio for latent scores = 0.335379

                      MCMC iteration = 244000

  Acceptance ratio for latent scores = 0.387354

                      MCMC iteration = 247000

  Acceptance ratio for latent scores = 0.403275

                      MCMC iteration = 246000

  Acceptance ratio for latent scores = 0.335455

                      MCMC iteration = 245000

  Acceptance ratio for latent scores = 0.387440

                      MCMC iteration = 248000

  Acceptance ratio for latent scores = 0.403278

                      MCMC iteration = 247000

  Acceptance ratio for latent scores = 0.335371

                      MCMC iteration = 249000

  Acceptance ratio for latent scores = 0.403210

                      MCMC iteration = 246000

  Acceptance ratio for latent scores = 0.387464

                      MCMC iteration = 248000

  Acceptance ratio for latent scores = 0.335409

                      MCMC iteration = 250000

  Acceptance ratio for latent scores = 0.403261

                      MCMC iteration = 247000

  Acceptance ratio for latent scores = 0.387461

                      MCMC iteration = 249000

  Acceptance ratio for latent scores = 0.335503

                      MCMC iteration = 248000

  Acceptance ratio for latent scores = 0.387573

                      MCMC iteration = 250000

  Acceptance ratio for latent scores = 0.335325

                      MCMC iteration = 249000

  Acceptance ratio for latent scores = 0.387502

                      MCMC iteration = 250000

  Acceptance ratio for latent scores = 0.387357
     user    system   elapsed 
129114.31   1354.26  66210.32 
>  
> 
> 
>  getMultpleFixed <- function(x) {
+  ## x is a list, from a call to mclappy
+  ## remember random effects also here if pr = TRUE
+  as.mcmc.list(lapply(x, function(z) z$Sol))
+  }
>  
>  getMultpleVCV <- function(x) {
+  ## x is a list, from a call to mclappy
+  lapply(x, function(z) z$VCV)
+  }
>  
>  combine.chains <- function(x, prob = 0.95, pMCMC = TRUE) {
+  solbig <- as.data.frame(rbindlist(lapply(x,
+  function(z) as.data.frame(z$Sol))))
+  mm <- colMeans(solbig)
+  mmm <- cbind(Mean = mm, coda::HPDinterval(as.mcmc(solbig), prob = prob))
+  ## taken directly from summary.MCMCglmm
+  if(pMCMC) {
+  sb <- as.mcmc(solbig)
+  pp <- pmax(0.5/dim(sb)[1],
+  pmin(colSums(sb > 0)/dim(sb)[1],
+  1 - colSums(sb > 0)/dim(sb)[1]))
+  pp <- (pp + pp) 
+  }
+  ## from the names of MCMClmm
+  colnames(mmm) <- c("post.mean", "l-95% HPD", "u-95% HPD")
+  if(pMCMC) {
+  mmm <- cbind(mmm, pp)
+  colnames(mmm)[4] <- "pMCMC"
+  }
+  return(mmm)
+  }
>  
>  try(gelman.diag(getMultpleFixed(fit), multivariate = FALSE))
Potential scale reduction factors:

                        Point est. Upper C.I.
(Intercept)                      1       1.00
Method(CBN)                      1       1.01
Method(CBN-A)                    1       1.00
Method(OT)                       1       1.00
Method(OT-A)                     1       1.00
Method(DiP)                      1       1.00
S.Time(last)                     1       1.01
S.Type(singleCell)               1       1.01
S.Type(wholeTumor_0.01)          1       1.00
Conjunction(No)                  1       1.01
TrueGenes(7)                     1       1.00
TrueGenes(9)                     1       1.00
Model(Bozic)                     1       1.00
Model(McF_4)                     1       1.01
Model(McF_6)                     1       1.00
sh(0)                            1       1.00
S.Size(100)                      1       1.00
S.Size(1000)                     1       1.01

>  try(gelman.diag(getMultpleVCV(fit), multivariate = FALSE))
Potential scale reduction factors:

          Point est. Upper C.I.
dataSetID          1       1.00
units              1       1.01

>  
>  try(gelman.diag(getMultpleFixed(fit)))
Potential scale reduction factors:

                        Point est. Upper C.I.
(Intercept)                      1       1.00
Method(CBN)                      1       1.01
Method(CBN-A)                    1       1.00
Method(OT)                       1       1.00
Method(OT-A)                     1       1.00
Method(DiP)                      1       1.00
S.Time(last)                     1       1.01
S.Type(singleCell)               1       1.01
S.Type(wholeTumor_0.01)          1       1.00
Conjunction(No)                  1       1.01
TrueGenes(7)                     1       1.00
TrueGenes(9)                     1       1.00
Model(Bozic)                     1       1.00
Model(McF_4)                     1       1.01
Model(McF_6)                     1       1.00
sh(0)                            1       1.00
S.Size(100)                      1       1.00
S.Size(1000)                     1       1.01

Multivariate psrf

1.01
>  try(gelman.diag(getMultpleVCV(fit)))
Potential scale reduction factors:

          Point est. Upper C.I.
dataSetID          1       1.00
units              1       1.01

Multivariate psrf

1
>  
>  try(lapply(fit, function(x) x$DIC))
[[1]]
[1] 1135078

[[2]]
[1] 1135088

[[3]]
[1] 1135088

>  try(lapply(fit, function(x) summary(x)))
[[1]]

 Iterations = 100001:249851
 Thinning interval  = 150
 Sample size  = 1000 

 DIC: 1135078 

 G-structure:  ~dataSetID

          post.mean l-95% CI u-95% CI eff.samp
dataSetID    0.2019    0.186    0.218     1015

 R-structure:  ~units

      post.mean l-95% CI u-95% CI eff.samp
units     2.124     2.09    2.158     1000

 Location effects: cbind(FN, TP) ~ Method + S.Time + S.Type + Conjunction + TrueGenes + Model + sh + S.Size 

                        post.mean l-95% CI u-95% CI eff.samp  pMCMC    
(Intercept)               0.42335  0.41008  0.43584     1000 <0.001 ***
Method(CBN)              -1.38480 -1.41042 -1.36170     1000 <0.001 ***
Method(CBN-A)            -1.44853 -1.47076 -1.42396     1540 <0.001 ***
Method(OT)               -0.54403 -0.56696 -0.52123     1000 <0.001 ***
Method(OT-A)             -1.24587 -1.27126 -1.22375     1099 <0.001 ***
Method(DiP)               2.67056  2.64266  2.70259     1000 <0.001 ***
S.Time(last)              0.07529  0.06235  0.08791     1000 <0.001 ***
S.Type(singleCell)        0.10007  0.08281  0.11669     1000 <0.001 ***
S.Type(wholeTumor_0.01)  -0.27021 -0.28711 -0.25305     1000 <0.001 ***
Conjunction(No)          -0.46140 -0.47439 -0.44934     1000 <0.001 ***
TrueGenes(7)              0.40049  0.38242  0.41852     1000 <0.001 ***
TrueGenes(9)             -0.04920 -0.06861 -0.03101     1000 <0.001 ***
Model(Bozic)              0.38671  0.36562  0.40855     1000 <0.001 ***
Model(McF_4)             -0.23926 -0.26108 -0.21834     1000 <0.001 ***
Model(McF_6)             -1.03224 -1.05168 -1.00994     1000 <0.001 ***
sh(0)                     0.09751  0.08552  0.11054     1000 <0.001 ***
S.Size(100)               0.59065  0.57265  0.60958     1000 <0.001 ***
S.Size(1000)             -0.84051 -0.85746 -0.82270     1000 <0.001 ***
---
Signif. codes:  0 '***' 0.001 '**' 0.01 '*' 0.05 '.' 0.1 ' ' 1

[[2]]

 Iterations = 100001:249851
 Thinning interval  = 150
 Sample size  = 1000 

 DIC: 1135088 

 G-structure:  ~dataSetID

          post.mean l-95% CI u-95% CI eff.samp
dataSetID    0.2022   0.1847   0.2181     1000

 R-structure:  ~units

      post.mean l-95% CI u-95% CI eff.samp
units     2.123    2.091    2.158     1000

 Location effects: cbind(FN, TP) ~ Method + S.Time + S.Type + Conjunction + TrueGenes + Model + sh + S.Size 

                        post.mean l-95% CI u-95% CI eff.samp  pMCMC    
(Intercept)               0.42302  0.40960  0.43420   1115.0 <0.001 ***
Method(CBN)              -1.38440 -1.40745 -1.35951    725.9 <0.001 ***
Method(CBN-A)            -1.44831 -1.47177 -1.42504   1000.0 <0.001 ***
Method(OT)               -0.54351 -0.56673 -0.51819    855.2 <0.001 ***
Method(OT-A)             -1.24620 -1.26986 -1.22329    884.4 <0.001 ***
Method(DiP)               2.67036  2.64233  2.69713   1000.0 <0.001 ***
S.Time(last)              0.07478  0.06341  0.08875   1000.0 <0.001 ***
S.Type(singleCell)        0.10074  0.08287  0.11793   1000.0 <0.001 ***
S.Type(wholeTumor_0.01)  -0.27001 -0.28842 -0.25381   1067.9 <0.001 ***
Conjunction(No)          -0.46070 -0.47306 -0.44717   1000.0 <0.001 ***
TrueGenes(7)              0.40043  0.38405  0.41976   1000.0 <0.001 ***
TrueGenes(9)             -0.04926 -0.06599 -0.03076   1000.0 <0.001 ***
Model(Bozic)              0.38667  0.36588  0.40959   1000.0 <0.001 ***
Model(McF_4)             -0.23809 -0.26097 -0.21784   1106.2 <0.001 ***
Model(McF_6)             -1.03214 -1.05259 -1.01039   1000.0 <0.001 ***
sh(0)                     0.09786  0.08478  0.11058   1000.0 <0.001 ***
S.Size(100)               0.59028  0.57307  0.60716    947.9 <0.001 ***
S.Size(1000)             -0.83993 -0.85802 -0.82201   1000.0 <0.001 ***
---
Signif. codes:  0 '***' 0.001 '**' 0.01 '*' 0.05 '.' 0.1 ' ' 1

[[3]]

 Iterations = 100001:249851
 Thinning interval  = 150
 Sample size  = 1000 

 DIC: 1135088 

 G-structure:  ~dataSetID

          post.mean l-95% CI u-95% CI eff.samp
dataSetID    0.2018   0.1859   0.2187     1000

 R-structure:  ~units

      post.mean l-95% CI u-95% CI eff.samp
units     2.123    2.088    2.155     1000

 Location effects: cbind(FN, TP) ~ Method + S.Time + S.Type + Conjunction + TrueGenes + Model + sh + S.Size 

                        post.mean l-95% CI u-95% CI eff.samp  pMCMC    
(Intercept)               0.42321  0.41184  0.43754   1000.0 <0.001 ***
Method(CBN)              -1.38524 -1.41120 -1.36649   1000.0 <0.001 ***
Method(CBN-A)            -1.44825 -1.47146 -1.42645    823.9 <0.001 ***
Method(OT)               -0.54390 -0.56701 -0.52029   1000.0 <0.001 ***
Method(OT-A)             -1.24508 -1.26775 -1.22323   1000.0 <0.001 ***
Method(DiP)               2.67028  2.64301  2.69709   1000.0 <0.001 ***
S.Time(last)              0.07504  0.06166  0.08695   1000.0 <0.001 ***
S.Type(singleCell)        0.09980  0.07978  0.11584   1000.0 <0.001 ***
S.Type(wholeTumor_0.01)  -0.26997 -0.28704 -0.25244   1000.0 <0.001 ***
Conjunction(No)          -0.46147 -0.47444 -0.44867   1031.2 <0.001 ***
TrueGenes(7)              0.40042  0.38197  0.41645   1000.0 <0.001 ***
TrueGenes(9)             -0.04950 -0.06683 -0.03077   1000.0 <0.001 ***
Model(Bozic)              0.38712  0.36717  0.41039   1000.0 <0.001 ***
Model(McF_4)             -0.23918 -0.26132 -0.21969   1000.0 <0.001 ***
Model(McF_6)             -1.03135 -1.05436 -1.01149   1000.0 <0.001 ***
sh(0)                     0.09744  0.08331  0.10859   1000.0 <0.001 ***
S.Size(100)               0.59022  0.57079  0.60706   1000.0 <0.001 ***
S.Size(1000)             -0.83973 -0.85788 -0.82028   1000.0 <0.001 ***
---
Signif. codes:  0 '***' 0.001 '**' 0.01 '*' 0.05 '.' 0.1 ' ' 1

>  
>  try(combine.chains(fit))
                          post.mean   l-95% HPD   u-95% HPD        pMCMC
(Intercept)              0.42319390  0.40960063  0.43510257 0.0003333333
Method(CBN)             -1.38481244 -1.40876955 -1.36136537 0.0003333333
Method(CBN-A)           -1.44836625 -1.47147071 -1.42518006 0.0003333333
Method(OT)              -0.54381697 -0.56717324 -0.52011260 0.0003333333
Method(OT-A)            -1.24571830 -1.26968510 -1.22323602 0.0003333333
Method(DiP)              2.67039926  2.64217565  2.69842180 0.0003333333
S.Time(last)             0.07503730  0.06234597  0.08798109 0.0003333333
S.Type(singleCell)       0.10020226  0.08260240  0.11777404 0.0003333333
S.Type(wholeTumor_0.01) -0.27006500 -0.28710748 -0.25236146 0.0003333333
Conjunction(No)         -0.46119141 -0.47454148 -0.44882761 0.0003333333
TrueGenes(7)             0.40044481  0.38196938  0.41793487 0.0003333333
TrueGenes(9)            -0.04932050 -0.06696833 -0.03065407 0.0003333333
Model(Bozic)             0.38683220  0.36588848  0.40946446 0.0003333333
Model(McF_4)            -0.23884190 -0.26139461 -0.21879338 0.0003333333
Model(McF_6)            -1.03191049 -1.05269730 -1.01014754 0.0003333333
sh(0)                    0.09760364  0.08445176  0.11000712 0.0003333333
S.Size(100)              0.59038489  0.57264655  0.60859314 0.0003333333
S.Size(1000)            -0.84005747 -0.85801698 -0.82172851 0.0003333333
>  
> 
> 
>  gc()
           used  (Mb) gc trigger  (Mb) max used  (Mb)
Ncells  1477050  78.9    2251281 120.3  2221970 118.7
Vcells 32583009 248.6   48556188 370.5 48556145 370.5
>  PND.m0 <- fit
>  save(file = "PND.m0.RData", PND.m0)
> 
> 
