# Supplementary material for: Identifying restrictions in the order of accumulation of mutations during tumor progression: effects of passengers, evolutionary models, and sampling
Source: BMC Bioinformatics. 2015 Feb 12;16:41. doi: 10.1186/s12859-015-0466-7 (PMC4339747; doi:10.1186/s12859-015-0466-7)
Supplement: Additional file 9 — Code, scripts, model fits. A zip file (Code_scripts_model_fits.zip) that contains shell and R scripts to run simulations, analysis, and produce tables and figures, as well as the output of GLMM model fits (and the code to obtain them). [file 12859_2015_466_MOESM9_ESM.zip › Code_scripts_model_fits/MCMCglmm/NP/FPF-m2A.Rout]

R version 3.0.3 Patched (2014-03-06 r65254) -- "Warm Puppy"
Copyright (C) 2014 The R Foundation for Statistical Computing
Platform: x86_64-pc-linux-gnu (64-bit)

R is free software and comes with ABSOLUTELY NO WARRANTY.
You are welcome to redistribute it under certain conditions.
Type 'license()' or 'licence()' for distribution details.

  Natural language support but running in an English locale

R is a collaborative project with many contributors.
Type 'contributors()' for more information and
'citation()' on how to cite R or R packages in publications.

Type 'demo()' for some demos, 'help()' for on-line help, or
'help.start()' for an HTML browser interface to help.
Type 'q()' to quit R.

> Sys.getpid()
[1] 29491
>  system("hostname")
coleonyx
>  options(width = 220)
>  library(car); packageVersion("car")
[1] '2.0.19'
>  library(MCMCglmm); packageVersion("MCMCglmm")
Loading required package: Matrix
Loading required package: coda
Loading required package: lattice
Loading required package: ape
[1] '2.18'
>  library(parallel)
>  library(data.table)
>  sessionInfo()
R version 3.0.3 Patched (2014-03-06 r65254)
Platform: x86_64-pc-linux-gnu (64-bit)

locale:
 [1] LC_CTYPE=en_US.ISO-8859-15    LC_NUMERIC=C                  LC_TIME=en_GB.UTF-8           LC_COLLATE=en_US.ISO-8859-15  LC_MONETARY=en_US.ISO-8859-15 LC_MESSAGES=en_US.ISO-8859-15 LC_PAPER=en_GB.UTF-8         
 [8] LC_NAME=C                     LC_ADDRESS=C                  LC_TELEPHONE=C                LC_MEASUREMENT=en_GB.UTF-8    LC_IDENTIFICATION=C          

attached base packages:
[1] parallel  stats     graphics  grDevices utils     datasets  methods   base     

other attached packages:
[1] data.table_1.9.2 MCMCglmm_2.18    ape_3.1-1        coda_0.16-1      lattice_0.20-27  Matrix_1.1-2-2   car_2.0-19      

loaded via a namespace (and not attached):
 [1] corpcor_1.6.6  grid_3.0.3     MASS_7.3-29    nlme_3.1-113   nnet_7.3-7     plyr_1.8.1     Rcpp_0.11.1    reshape2_1.2.2 stringr_0.6.2  tensorA_0.36  
>  options(decorate.contrasts = c("(",")"))
>  options(decorate.contr.Sum = "")
>  ## options(decorate.contrasts = c(".",""))
>  options(contrasts = c("contr.Sum", "contr.poly"))
>  load("NP.stats.RData"); dim(NP.stats)
[1] 103680     24
>  ## recode levels for easier reading
>  tmpm <- NP.stats$S.Size
>  NP.stats$S.Size <- factor(NP.stats$S.Size, levels = c("100", "1000", "200"))
>  table(NP.stats$S.Size, tmpm)
      tmpm
        1000   200   100
  100      0     0 34560
  1000 34560     0     0
  200      0 34560     0
>  rm(tmpm)
>  tmpm <- NP.stats$Model
>  NP.stats$Model <- factor(NP.stats$Model, levels = c("Bozic", "McF_4", "McF_6", "exp"))
>  table(NP.stats$Model, tmpm)
       tmpm
        Bozic   exp McF_4 McF_6
  Bozic 25920     0     0     0
  McF_4     0     0 25920     0
  McF_6     0     0     0 25920
  exp       0 25920     0     0
>  
>  prior <- list(R = list(V = 1, nu = 0.002),
+  G = list(G1 = list(V = 1, nu = 0.002)))
>  burn <- 100000
>  th <- 150
>  desired.samples <- 1000
>  ## (nit <- (desired.samples \* th) + burn)
>  ## with the script, the asterisk is expanded to all files
>  (nit <- (prod(desired.samples, th) + burn))
[1] 250000
>  
>  
> 
> 
>  
> 
> 
>  print(
+  unix.time(fit <- mclapply(1:3,
+  function(x)
+  MCMCglmm(cbind(FP, TN) ~ (S.Size + Method + S.Time + S.Type + Model + Conjunction + sh + TrueGenes)^2,
+  random = ~dataSetID
+ , family = "multinomial2"
+  , data = NP.stats,
+  burnin = burn,
+  thin = th,
+  nitt = nit,
+  ## quasi = FALSE gives overdispersed starting values
+  start = list(QUASI=FALSE),
+  pr = FALSE, pl = FALSE),
+  mc.cores = 3
+  )
+  ))

                      MCMC iteration = 0

  Acceptance ratio for latent scores = 0.000512

                      MCMC iteration = 0

  Acceptance ratio for latent scores = 0.000506

                      MCMC iteration = 0

  Acceptance ratio for latent scores = 0.000507

                      MCMC iteration = 1000

  Acceptance ratio for latent scores = 0.378227

                      MCMC iteration = 1000

  Acceptance ratio for latent scores = 0.382534

                      MCMC iteration = 1000

  Acceptance ratio for latent scores = 0.378973

                      MCMC iteration = 2000

  Acceptance ratio for latent scores = 0.379609

                      MCMC iteration = 2000

  Acceptance ratio for latent scores = 0.380168

                      MCMC iteration = 2000

  Acceptance ratio for latent scores = 0.377032

                      MCMC iteration = 3000

  Acceptance ratio for latent scores = 0.382964

                      MCMC iteration = 3000

  Acceptance ratio for latent scores = 0.382556

                      MCMC iteration = 3000

  Acceptance ratio for latent scores = 0.379744

                      MCMC iteration = 4000

  Acceptance ratio for latent scores = 0.383069

                      MCMC iteration = 4000

  Acceptance ratio for latent scores = 0.389409

                      MCMC iteration = 4000

  Acceptance ratio for latent scores = 0.390465

                      MCMC iteration = 5000

  Acceptance ratio for latent scores = 0.381858

                      MCMC iteration = 5000

  Acceptance ratio for latent scores = 0.380185

                      MCMC iteration = 5000

  Acceptance ratio for latent scores = 0.381956

                      MCMC iteration = 6000

  Acceptance ratio for latent scores = 0.381860

                      MCMC iteration = 6000

  Acceptance ratio for latent scores = 0.380807

                      MCMC iteration = 6000

  Acceptance ratio for latent scores = 0.381268

                      MCMC iteration = 7000

  Acceptance ratio for latent scores = 0.386805

                      MCMC iteration = 7000

  Acceptance ratio for latent scores = 0.382915

                      MCMC iteration = 7000

  Acceptance ratio for latent scores = 0.382618

                      MCMC iteration = 8000

  Acceptance ratio for latent scores = 0.384838

                      MCMC iteration = 8000

  Acceptance ratio for latent scores = 0.381393

                      MCMC iteration = 8000

  Acceptance ratio for latent scores = 0.383072

                      MCMC iteration = 9000

  Acceptance ratio for latent scores = 0.383423

                      MCMC iteration = 9000

  Acceptance ratio for latent scores = 0.383347

                      MCMC iteration = 9000

  Acceptance ratio for latent scores = 0.380899

                      MCMC iteration = 10000

  Acceptance ratio for latent scores = 0.378659

                      MCMC iteration = 10000

  Acceptance ratio for latent scores = 0.386347

                      MCMC iteration = 10000

  Acceptance ratio for latent scores = 0.375334

                      MCMC iteration = 11000

  Acceptance ratio for latent scores = 0.390868

                      MCMC iteration = 11000

  Acceptance ratio for latent scores = 0.380437

                      MCMC iteration = 11000

  Acceptance ratio for latent scores = 0.385997

                      MCMC iteration = 12000

  Acceptance ratio for latent scores = 0.384623

                      MCMC iteration = 12000

  Acceptance ratio for latent scores = 0.384475

                      MCMC iteration = 12000

  Acceptance ratio for latent scores = 0.384200

                      MCMC iteration = 13000

  Acceptance ratio for latent scores = 0.382646

                      MCMC iteration = 13000

  Acceptance ratio for latent scores = 0.384294

                      MCMC iteration = 13000

  Acceptance ratio for latent scores = 0.379768

                      MCMC iteration = 14000

  Acceptance ratio for latent scores = 0.376482

                      MCMC iteration = 14000

  Acceptance ratio for latent scores = 0.380969

                      MCMC iteration = 14000

  Acceptance ratio for latent scores = 0.387852

                      MCMC iteration = 15000

  Acceptance ratio for latent scores = 0.381117

                      MCMC iteration = 15000

  Acceptance ratio for latent scores = 0.384236

                      MCMC iteration = 15000

  Acceptance ratio for latent scores = 0.381955

                      MCMC iteration = 16000

  Acceptance ratio for latent scores = 0.385533

                      MCMC iteration = 16000

  Acceptance ratio for latent scores = 0.387911

                      MCMC iteration = 16000

  Acceptance ratio for latent scores = 0.380402

                      MCMC iteration = 17000

  Acceptance ratio for latent scores = 0.388166

                      MCMC iteration = 17000

  Acceptance ratio for latent scores = 0.386148

                      MCMC iteration = 17000

  Acceptance ratio for latent scores = 0.385482

                      MCMC iteration = 18000

  Acceptance ratio for latent scores = 0.383902

                      MCMC iteration = 18000

  Acceptance ratio for latent scores = 0.379082

                      MCMC iteration = 18000

  Acceptance ratio for latent scores = 0.388232

                      MCMC iteration = 19000

  Acceptance ratio for latent scores = 0.383819

                      MCMC iteration = 19000

  Acceptance ratio for latent scores = 0.387241

                      MCMC iteration = 19000

  Acceptance ratio for latent scores = 0.385276

                      MCMC iteration = 20000

  Acceptance ratio for latent scores = 0.381865

                      MCMC iteration = 20000

  Acceptance ratio for latent scores = 0.388722

                      MCMC iteration = 20000

  Acceptance ratio for latent scores = 0.389404

                      MCMC iteration = 21000

  Acceptance ratio for latent scores = 0.385593

                      MCMC iteration = 21000

  Acceptance ratio for latent scores = 0.385854

                      MCMC iteration = 21000

  Acceptance ratio for latent scores = 0.383021

                      MCMC iteration = 22000

  Acceptance ratio for latent scores = 0.379199

                      MCMC iteration = 22000

  Acceptance ratio for latent scores = 0.383228

                      MCMC iteration = 22000

  Acceptance ratio for latent scores = 0.384276

                      MCMC iteration = 23000

  Acceptance ratio for latent scores = 0.386752

                      MCMC iteration = 23000

  Acceptance ratio for latent scores = 0.387828

                      MCMC iteration = 23000

  Acceptance ratio for latent scores = 0.384971

                      MCMC iteration = 24000

  Acceptance ratio for latent scores = 0.386337

                      MCMC iteration = 24000

  Acceptance ratio for latent scores = 0.380757

                      MCMC iteration = 24000

  Acceptance ratio for latent scores = 0.383138

                      MCMC iteration = 25000

  Acceptance ratio for latent scores = 0.382554

                      MCMC iteration = 25000

  Acceptance ratio for latent scores = 0.384104

                      MCMC iteration = 25000

  Acceptance ratio for latent scores = 0.384906

                      MCMC iteration = 26000

  Acceptance ratio for latent scores = 0.385695

                      MCMC iteration = 26000

  Acceptance ratio for latent scores = 0.384281

                      MCMC iteration = 26000

  Acceptance ratio for latent scores = 0.381454

                      MCMC iteration = 27000

  Acceptance ratio for latent scores = 0.379415

                      MCMC iteration = 27000

  Acceptance ratio for latent scores = 0.380341

                      MCMC iteration = 27000

  Acceptance ratio for latent scores = 0.380432

                      MCMC iteration = 28000

  Acceptance ratio for latent scores = 0.384667

                      MCMC iteration = 28000

  Acceptance ratio for latent scores = 0.383171

                      MCMC iteration = 28000

  Acceptance ratio for latent scores = 0.384912

                      MCMC iteration = 29000

  Acceptance ratio for latent scores = 0.385737

                      MCMC iteration = 29000

  Acceptance ratio for latent scores = 0.385072

                      MCMC iteration = 29000

  Acceptance ratio for latent scores = 0.376930

                      MCMC iteration = 30000

  Acceptance ratio for latent scores = 0.383801

                      MCMC iteration = 30000

  Acceptance ratio for latent scores = 0.387768

                      MCMC iteration = 30000

  Acceptance ratio for latent scores = 0.385522

                      MCMC iteration = 31000

  Acceptance ratio for latent scores = 0.379839

                      MCMC iteration = 31000

  Acceptance ratio for latent scores = 0.387843

                      MCMC iteration = 31000

  Acceptance ratio for latent scores = 0.384543

                      MCMC iteration = 32000

  Acceptance ratio for latent scores = 0.383596

                      MCMC iteration = 32000

  Acceptance ratio for latent scores = 0.378410

                      MCMC iteration = 32000

  Acceptance ratio for latent scores = 0.384633

                      MCMC iteration = 33000

  Acceptance ratio for latent scores = 0.386652

                      MCMC iteration = 33000

  Acceptance ratio for latent scores = 0.377805

                      MCMC iteration = 33000

  Acceptance ratio for latent scores = 0.388286

                      MCMC iteration = 34000

  Acceptance ratio for latent scores = 0.384023

                      MCMC iteration = 34000

  Acceptance ratio for latent scores = 0.384041

                      MCMC iteration = 34000

  Acceptance ratio for latent scores = 0.381636

                      MCMC iteration = 35000

  Acceptance ratio for latent scores = 0.385112

                      MCMC iteration = 35000

  Acceptance ratio for latent scores = 0.384430

                      MCMC iteration = 35000

  Acceptance ratio for latent scores = 0.380943

                      MCMC iteration = 36000

  Acceptance ratio for latent scores = 0.389344

                      MCMC iteration = 36000

  Acceptance ratio for latent scores = 0.382385

                      MCMC iteration = 36000

  Acceptance ratio for latent scores = 0.380701

                      MCMC iteration = 37000

  Acceptance ratio for latent scores = 0.388475

                      MCMC iteration = 37000

  Acceptance ratio for latent scores = 0.380135

                      MCMC iteration = 37000

  Acceptance ratio for latent scores = 0.386202

                      MCMC iteration = 38000

  Acceptance ratio for latent scores = 0.387243

                      MCMC iteration = 38000

  Acceptance ratio for latent scores = 0.387274

                      MCMC iteration = 38000

  Acceptance ratio for latent scores = 0.382109

                      MCMC iteration = 39000

  Acceptance ratio for latent scores = 0.386367

                      MCMC iteration = 39000

  Acceptance ratio for latent scores = 0.386932

                      MCMC iteration = 39000

  Acceptance ratio for latent scores = 0.384212

                      MCMC iteration = 40000

  Acceptance ratio for latent scores = 0.375022

                      MCMC iteration = 40000

  Acceptance ratio for latent scores = 0.383720

                      MCMC iteration = 40000

  Acceptance ratio for latent scores = 0.380477

                      MCMC iteration = 41000

  Acceptance ratio for latent scores = 0.385010

                      MCMC iteration = 41000

  Acceptance ratio for latent scores = 0.382308

                      MCMC iteration = 41000

  Acceptance ratio for latent scores = 0.383220

                      MCMC iteration = 42000

  Acceptance ratio for latent scores = 0.390062

                      MCMC iteration = 42000

  Acceptance ratio for latent scores = 0.390020

                      MCMC iteration = 42000

  Acceptance ratio for latent scores = 0.386055

                      MCMC iteration = 43000

  Acceptance ratio for latent scores = 0.376885

                      MCMC iteration = 43000

  Acceptance ratio for latent scores = 0.385499

                      MCMC iteration = 43000

  Acceptance ratio for latent scores = 0.386370

                      MCMC iteration = 44000

  Acceptance ratio for latent scores = 0.383263

                      MCMC iteration = 44000

  Acceptance ratio for latent scores = 0.386786

                      MCMC iteration = 44000

  Acceptance ratio for latent scores = 0.385615

                      MCMC iteration = 45000

  Acceptance ratio for latent scores = 0.389818

                      MCMC iteration = 45000

  Acceptance ratio for latent scores = 0.383525

                      MCMC iteration = 45000

  Acceptance ratio for latent scores = 0.386363

                      MCMC iteration = 46000

  Acceptance ratio for latent scores = 0.381420

                      MCMC iteration = 46000

  Acceptance ratio for latent scores = 0.383973

                      MCMC iteration = 46000

  Acceptance ratio for latent scores = 0.389811

                      MCMC iteration = 47000

  Acceptance ratio for latent scores = 0.386171

                      MCMC iteration = 47000

  Acceptance ratio for latent scores = 0.384292

                      MCMC iteration = 47000

  Acceptance ratio for latent scores = 0.383145

                      MCMC iteration = 48000

  Acceptance ratio for latent scores = 0.378129

                      MCMC iteration = 48000

  Acceptance ratio for latent scores = 0.375197

                      MCMC iteration = 48000

  Acceptance ratio for latent scores = 0.387424

                      MCMC iteration = 49000

  Acceptance ratio for latent scores = 0.372594

                      MCMC iteration = 49000

  Acceptance ratio for latent scores = 0.382252

                      MCMC iteration = 49000

  Acceptance ratio for latent scores = 0.382020

                      MCMC iteration = 50000

  Acceptance ratio for latent scores = 0.390075

                      MCMC iteration = 50000

  Acceptance ratio for latent scores = 0.380272

                      MCMC iteration = 50000

  Acceptance ratio for latent scores = 0.383843

                      MCMC iteration = 51000

  Acceptance ratio for latent scores = 0.381499

                      MCMC iteration = 51000

  Acceptance ratio for latent scores = 0.384300

                      MCMC iteration = 51000

  Acceptance ratio for latent scores = 0.386499

                      MCMC iteration = 52000

  Acceptance ratio for latent scores = 0.380817

                      MCMC iteration = 52000

  Acceptance ratio for latent scores = 0.381692

                      MCMC iteration = 52000

  Acceptance ratio for latent scores = 0.390426

                      MCMC iteration = 53000

  Acceptance ratio for latent scores = 0.381181

                      MCMC iteration = 53000

  Acceptance ratio for latent scores = 0.389892

                      MCMC iteration = 53000

  Acceptance ratio for latent scores = 0.378938

                      MCMC iteration = 54000

  Acceptance ratio for latent scores = 0.384592

                      MCMC iteration = 54000

  Acceptance ratio for latent scores = 0.387128

                      MCMC iteration = 54000

  Acceptance ratio for latent scores = 0.382573

                      MCMC iteration = 55000

  Acceptance ratio for latent scores = 0.380749

                      MCMC iteration = 55000

  Acceptance ratio for latent scores = 0.382268

                      MCMC iteration = 55000

  Acceptance ratio for latent scores = 0.388069

                      MCMC iteration = 56000

  Acceptance ratio for latent scores = 0.394100

                      MCMC iteration = 56000

  Acceptance ratio for latent scores = 0.383100

                      MCMC iteration = 56000

  Acceptance ratio for latent scores = 0.382346

                      MCMC iteration = 57000

  Acceptance ratio for latent scores = 0.379193

                      MCMC iteration = 57000

  Acceptance ratio for latent scores = 0.382153

                      MCMC iteration = 57000

  Acceptance ratio for latent scores = 0.382483

                      MCMC iteration = 58000

  Acceptance ratio for latent scores = 0.383625

                      MCMC iteration = 58000

  Acceptance ratio for latent scores = 0.377761

                      MCMC iteration = 58000

  Acceptance ratio for latent scores = 0.380203

                      MCMC iteration = 59000

  Acceptance ratio for latent scores = 0.383298

                      MCMC iteration = 59000

  Acceptance ratio for latent scores = 0.380316

                      MCMC iteration = 59000

  Acceptance ratio for latent scores = 0.379224

                      MCMC iteration = 60000

  Acceptance ratio for latent scores = 0.382413

                      MCMC iteration = 60000

  Acceptance ratio for latent scores = 0.386674

                      MCMC iteration = 60000

  Acceptance ratio for latent scores = 0.390802

                      MCMC iteration = 61000

  Acceptance ratio for latent scores = 0.386029

                      MCMC iteration = 61000

  Acceptance ratio for latent scores = 0.385315

                      MCMC iteration = 61000

  Acceptance ratio for latent scores = 0.379726

                      MCMC iteration = 62000

  Acceptance ratio for latent scores = 0.386732

                      MCMC iteration = 62000

  Acceptance ratio for latent scores = 0.382083

                      MCMC iteration = 62000

  Acceptance ratio for latent scores = 0.391428

                      MCMC iteration = 63000

  Acceptance ratio for latent scores = 0.389173

                      MCMC iteration = 63000

  Acceptance ratio for latent scores = 0.389274

                      MCMC iteration = 63000

  Acceptance ratio for latent scores = 0.381147

                      MCMC iteration = 64000

  Acceptance ratio for latent scores = 0.381951

                      MCMC iteration = 64000

  Acceptance ratio for latent scores = 0.386461

                      MCMC iteration = 64000

  Acceptance ratio for latent scores = 0.383651

                      MCMC iteration = 65000

  Acceptance ratio for latent scores = 0.385931

                      MCMC iteration = 65000

  Acceptance ratio for latent scores = 0.386999

                      MCMC iteration = 65000

  Acceptance ratio for latent scores = 0.383789

                      MCMC iteration = 66000

  Acceptance ratio for latent scores = 0.380275

                      MCMC iteration = 66000

  Acceptance ratio for latent scores = 0.384893

                      MCMC iteration = 66000

  Acceptance ratio for latent scores = 0.385201

                      MCMC iteration = 67000

  Acceptance ratio for latent scores = 0.382657

                      MCMC iteration = 67000

  Acceptance ratio for latent scores = 0.383630

                      MCMC iteration = 67000

  Acceptance ratio for latent scores = 0.383951

                      MCMC iteration = 68000

  Acceptance ratio for latent scores = 0.383524

                      MCMC iteration = 68000

  Acceptance ratio for latent scores = 0.383035

                      MCMC iteration = 68000

  Acceptance ratio for latent scores = 0.381463

                      MCMC iteration = 69000

  Acceptance ratio for latent scores = 0.389035

                      MCMC iteration = 69000

  Acceptance ratio for latent scores = 0.384658

                      MCMC iteration = 69000

  Acceptance ratio for latent scores = 0.385883

                      MCMC iteration = 70000

  Acceptance ratio for latent scores = 0.387754

                      MCMC iteration = 70000

  Acceptance ratio for latent scores = 0.383370

                      MCMC iteration = 70000

  Acceptance ratio for latent scores = 0.382335

                      MCMC iteration = 71000

  Acceptance ratio for latent scores = 0.386618

                      MCMC iteration = 71000

  Acceptance ratio for latent scores = 0.377572

                      MCMC iteration = 71000

  Acceptance ratio for latent scores = 0.386179

                      MCMC iteration = 72000

  Acceptance ratio for latent scores = 0.383523

                      MCMC iteration = 72000

  Acceptance ratio for latent scores = 0.381234

                      MCMC iteration = 72000

  Acceptance ratio for latent scores = 0.379825

                      MCMC iteration = 73000

  Acceptance ratio for latent scores = 0.391010

                      MCMC iteration = 73000

  Acceptance ratio for latent scores = 0.385906

                      MCMC iteration = 73000

  Acceptance ratio for latent scores = 0.380105

                      MCMC iteration = 74000

  Acceptance ratio for latent scores = 0.382980

                      MCMC iteration = 74000

  Acceptance ratio for latent scores = 0.380243

                      MCMC iteration = 74000

  Acceptance ratio for latent scores = 0.378668

                      MCMC iteration = 75000

  Acceptance ratio for latent scores = 0.377763

                      MCMC iteration = 75000

  Acceptance ratio for latent scores = 0.381357

                      MCMC iteration = 75000

  Acceptance ratio for latent scores = 0.382518

                      MCMC iteration = 76000

  Acceptance ratio for latent scores = 0.385300

                      MCMC iteration = 76000

  Acceptance ratio for latent scores = 0.374366

                      MCMC iteration = 76000

  Acceptance ratio for latent scores = 0.382055

                      MCMC iteration = 77000

  Acceptance ratio for latent scores = 0.381941

                      MCMC iteration = 77000

  Acceptance ratio for latent scores = 0.386384

                      MCMC iteration = 77000

  Acceptance ratio for latent scores = 0.384643

                      MCMC iteration = 78000

  Acceptance ratio for latent scores = 0.383237

                      MCMC iteration = 78000

  Acceptance ratio for latent scores = 0.384138

                      MCMC iteration = 78000

  Acceptance ratio for latent scores = 0.387037

                      MCMC iteration = 79000

  Acceptance ratio for latent scores = 0.386375

                      MCMC iteration = 79000

  Acceptance ratio for latent scores = 0.387587

                      MCMC iteration = 79000

  Acceptance ratio for latent scores = 0.387050

                      MCMC iteration = 80000

  Acceptance ratio for latent scores = 0.384280

                      MCMC iteration = 80000

  Acceptance ratio for latent scores = 0.383896

                      MCMC iteration = 80000

  Acceptance ratio for latent scores = 0.386351

                      MCMC iteration = 81000

  Acceptance ratio for latent scores = 0.382782

                      MCMC iteration = 81000

  Acceptance ratio for latent scores = 0.382964

                      MCMC iteration = 81000

  Acceptance ratio for latent scores = 0.381765

                      MCMC iteration = 82000

  Acceptance ratio for latent scores = 0.385403

                      MCMC iteration = 82000

  Acceptance ratio for latent scores = 0.386769

                      MCMC iteration = 82000

  Acceptance ratio for latent scores = 0.385644

                      MCMC iteration = 83000

  Acceptance ratio for latent scores = 0.386543

                      MCMC iteration = 83000

  Acceptance ratio for latent scores = 0.387360

                      MCMC iteration = 83000

  Acceptance ratio for latent scores = 0.385908

                      MCMC iteration = 84000

  Acceptance ratio for latent scores = 0.383528

                      MCMC iteration = 84000

  Acceptance ratio for latent scores = 0.389378

                      MCMC iteration = 85000

  Acceptance ratio for latent scores = 0.388343

                      MCMC iteration = 84000

  Acceptance ratio for latent scores = 0.385705

                      MCMC iteration = 85000

  Acceptance ratio for latent scores = 0.383464

                      MCMC iteration = 86000

  Acceptance ratio for latent scores = 0.390956

                      MCMC iteration = 85000

  Acceptance ratio for latent scores = 0.382025

                      MCMC iteration = 86000

  Acceptance ratio for latent scores = 0.385509

                      MCMC iteration = 87000

  Acceptance ratio for latent scores = 0.386660

                      MCMC iteration = 86000

  Acceptance ratio for latent scores = 0.381761

                      MCMC iteration = 87000

  Acceptance ratio for latent scores = 0.386287

                      MCMC iteration = 88000

  Acceptance ratio for latent scores = 0.383498

                      MCMC iteration = 87000

  Acceptance ratio for latent scores = 0.385525

                      MCMC iteration = 88000

  Acceptance ratio for latent scores = 0.384118

                      MCMC iteration = 89000

  Acceptance ratio for latent scores = 0.382703

                      MCMC iteration = 88000

  Acceptance ratio for latent scores = 0.382877

                      MCMC iteration = 89000

  Acceptance ratio for latent scores = 0.384456

                      MCMC iteration = 90000

  Acceptance ratio for latent scores = 0.381899

                      MCMC iteration = 89000

  Acceptance ratio for latent scores = 0.380962

                      MCMC iteration = 90000

  Acceptance ratio for latent scores = 0.387851

                      MCMC iteration = 91000

  Acceptance ratio for latent scores = 0.383642

                      MCMC iteration = 90000

  Acceptance ratio for latent scores = 0.377813

                      MCMC iteration = 91000

  Acceptance ratio for latent scores = 0.383600

                      MCMC iteration = 92000

  Acceptance ratio for latent scores = 0.389507

                      MCMC iteration = 91000

  Acceptance ratio for latent scores = 0.383816

                      MCMC iteration = 92000

  Acceptance ratio for latent scores = 0.386727

                      MCMC iteration = 93000

  Acceptance ratio for latent scores = 0.386187

                      MCMC iteration = 92000

  Acceptance ratio for latent scores = 0.378622

                      MCMC iteration = 93000

  Acceptance ratio for latent scores = 0.380295

                      MCMC iteration = 94000

  Acceptance ratio for latent scores = 0.388228

                      MCMC iteration = 93000

  Acceptance ratio for latent scores = 0.386366

                      MCMC iteration = 94000

  Acceptance ratio for latent scores = 0.385676

                      MCMC iteration = 95000

  Acceptance ratio for latent scores = 0.381321

                      MCMC iteration = 94000

  Acceptance ratio for latent scores = 0.380915

                      MCMC iteration = 95000

  Acceptance ratio for latent scores = 0.383226

                      MCMC iteration = 96000

  Acceptance ratio for latent scores = 0.385286

                      MCMC iteration = 95000

  Acceptance ratio for latent scores = 0.384405

                      MCMC iteration = 96000

  Acceptance ratio for latent scores = 0.381364

                      MCMC iteration = 97000

  Acceptance ratio for latent scores = 0.378270

                      MCMC iteration = 96000

  Acceptance ratio for latent scores = 0.379770

                      MCMC iteration = 97000

  Acceptance ratio for latent scores = 0.380151

                      MCMC iteration = 98000

  Acceptance ratio for latent scores = 0.387864

                      MCMC iteration = 97000

  Acceptance ratio for latent scores = 0.384990

                      MCMC iteration = 98000

  Acceptance ratio for latent scores = 0.379972

                      MCMC iteration = 99000

  Acceptance ratio for latent scores = 0.379556

                      MCMC iteration = 98000

  Acceptance ratio for latent scores = 0.386294

                      MCMC iteration = 99000

  Acceptance ratio for latent scores = 0.377641

                      MCMC iteration = 100000

  Acceptance ratio for latent scores = 0.378849

                      MCMC iteration = 99000

  Acceptance ratio for latent scores = 0.383108

                      MCMC iteration = 100000

  Acceptance ratio for latent scores = 0.382682

                      MCMC iteration = 101000

  Acceptance ratio for latent scores = 0.385937

                      MCMC iteration = 100000

  Acceptance ratio for latent scores = 0.380660

                      MCMC iteration = 101000

  Acceptance ratio for latent scores = 0.406328

                      MCMC iteration = 102000

  Acceptance ratio for latent scores = 0.386091

                      MCMC iteration = 101000

  Acceptance ratio for latent scores = 0.368872

                      MCMC iteration = 102000

  Acceptance ratio for latent scores = 0.406162

                      MCMC iteration = 103000

  Acceptance ratio for latent scores = 0.384656

                      MCMC iteration = 102000

  Acceptance ratio for latent scores = 0.369469

                      MCMC iteration = 103000

  Acceptance ratio for latent scores = 0.406662

                      MCMC iteration = 104000

  Acceptance ratio for latent scores = 0.385578

                      MCMC iteration = 103000

  Acceptance ratio for latent scores = 0.369250

                      MCMC iteration = 104000

  Acceptance ratio for latent scores = 0.405926

                      MCMC iteration = 105000

  Acceptance ratio for latent scores = 0.385997

                      MCMC iteration = 104000

  Acceptance ratio for latent scores = 0.368672

                      MCMC iteration = 105000

  Acceptance ratio for latent scores = 0.405482

                      MCMC iteration = 106000

  Acceptance ratio for latent scores = 0.385549

                      MCMC iteration = 105000

  Acceptance ratio for latent scores = 0.368081

                      MCMC iteration = 106000

  Acceptance ratio for latent scores = 0.406177

                      MCMC iteration = 107000

  Acceptance ratio for latent scores = 0.385516

                      MCMC iteration = 106000

  Acceptance ratio for latent scores = 0.368975

                      MCMC iteration = 107000

  Acceptance ratio for latent scores = 0.406088

                      MCMC iteration = 108000

  Acceptance ratio for latent scores = 0.385744

                      MCMC iteration = 107000

  Acceptance ratio for latent scores = 0.368233

                      MCMC iteration = 108000

  Acceptance ratio for latent scores = 0.405183

                      MCMC iteration = 109000

  Acceptance ratio for latent scores = 0.385674

                      MCMC iteration = 108000

  Acceptance ratio for latent scores = 0.369371

                      MCMC iteration = 109000

  Acceptance ratio for latent scores = 0.406066

                      MCMC iteration = 110000

  Acceptance ratio for latent scores = 0.386178

                      MCMC iteration = 109000

  Acceptance ratio for latent scores = 0.368624

                      MCMC iteration = 110000

  Acceptance ratio for latent scores = 0.406985

                      MCMC iteration = 111000

  Acceptance ratio for latent scores = 0.385336

                      MCMC iteration = 110000

  Acceptance ratio for latent scores = 0.369659

                      MCMC iteration = 111000

  Acceptance ratio for latent scores = 0.405089

                      MCMC iteration = 112000

  Acceptance ratio for latent scores = 0.385652

                      MCMC iteration = 111000

  Acceptance ratio for latent scores = 0.368663

                      MCMC iteration = 112000

  Acceptance ratio for latent scores = 0.406227

                      MCMC iteration = 112000

  Acceptance ratio for latent scores = 0.369425

                      MCMC iteration = 113000

  Acceptance ratio for latent scores = 0.386197

                      MCMC iteration = 113000

  Acceptance ratio for latent scores = 0.405819

                      MCMC iteration = 113000

  Acceptance ratio for latent scores = 0.368614

                      MCMC iteration = 114000

  Acceptance ratio for latent scores = 0.385279

                      MCMC iteration = 114000

  Acceptance ratio for latent scores = 0.404888

                      MCMC iteration = 114000

  Acceptance ratio for latent scores = 0.370058

                      MCMC iteration = 115000

  Acceptance ratio for latent scores = 0.386026

                      MCMC iteration = 115000

  Acceptance ratio for latent scores = 0.406222

                      MCMC iteration = 115000

  Acceptance ratio for latent scores = 0.369041

                      MCMC iteration = 116000

  Acceptance ratio for latent scores = 0.385690

                      MCMC iteration = 116000

  Acceptance ratio for latent scores = 0.406353

                      MCMC iteration = 116000

  Acceptance ratio for latent scores = 0.368520

                      MCMC iteration = 117000

  Acceptance ratio for latent scores = 0.385277

                      MCMC iteration = 117000

  Acceptance ratio for latent scores = 0.405367

                      MCMC iteration = 117000

  Acceptance ratio for latent scores = 0.368818

                      MCMC iteration = 118000

  Acceptance ratio for latent scores = 0.385452

                      MCMC iteration = 118000

  Acceptance ratio for latent scores = 0.406293

                      MCMC iteration = 118000

  Acceptance ratio for latent scores = 0.368755

                      MCMC iteration = 119000

  Acceptance ratio for latent scores = 0.385416

                      MCMC iteration = 119000

  Acceptance ratio for latent scores = 0.406342

                      MCMC iteration = 119000

  Acceptance ratio for latent scores = 0.369214

                      MCMC iteration = 120000

  Acceptance ratio for latent scores = 0.386255

                      MCMC iteration = 120000

  Acceptance ratio for latent scores = 0.406307

                      MCMC iteration = 120000

  Acceptance ratio for latent scores = 0.370251

                      MCMC iteration = 121000

  Acceptance ratio for latent scores = 0.386067

                      MCMC iteration = 121000

  Acceptance ratio for latent scores = 0.405673

                      MCMC iteration = 121000

  Acceptance ratio for latent scores = 0.369513

                      MCMC iteration = 122000

  Acceptance ratio for latent scores = 0.385519

                      MCMC iteration = 122000

  Acceptance ratio for latent scores = 0.406415

                      MCMC iteration = 122000

  Acceptance ratio for latent scores = 0.368668

                      MCMC iteration = 123000

  Acceptance ratio for latent scores = 0.385092

                      MCMC iteration = 123000

  Acceptance ratio for latent scores = 0.406125

                      MCMC iteration = 123000

  Acceptance ratio for latent scores = 0.368149

                      MCMC iteration = 124000

  Acceptance ratio for latent scores = 0.384684

                      MCMC iteration = 124000

  Acceptance ratio for latent scores = 0.406040

                      MCMC iteration = 124000

  Acceptance ratio for latent scores = 0.368828

                      MCMC iteration = 125000

  Acceptance ratio for latent scores = 0.385554

                      MCMC iteration = 125000

  Acceptance ratio for latent scores = 0.405313

                      MCMC iteration = 125000

  Acceptance ratio for latent scores = 0.368982

                      MCMC iteration = 126000

  Acceptance ratio for latent scores = 0.384955

                      MCMC iteration = 126000

  Acceptance ratio for latent scores = 0.406306

                      MCMC iteration = 126000

  Acceptance ratio for latent scores = 0.369128

                      MCMC iteration = 127000

  Acceptance ratio for latent scores = 0.385220

                      MCMC iteration = 127000

  Acceptance ratio for latent scores = 0.405033

                      MCMC iteration = 127000

  Acceptance ratio for latent scores = 0.368460

                      MCMC iteration = 128000

  Acceptance ratio for latent scores = 0.386063

                      MCMC iteration = 128000

  Acceptance ratio for latent scores = 0.406129

                      MCMC iteration = 128000

  Acceptance ratio for latent scores = 0.369311

                      MCMC iteration = 129000

  Acceptance ratio for latent scores = 0.385763

                      MCMC iteration = 129000

  Acceptance ratio for latent scores = 0.406147

                      MCMC iteration = 129000

  Acceptance ratio for latent scores = 0.369946

                      MCMC iteration = 130000

  Acceptance ratio for latent scores = 0.386307

                      MCMC iteration = 130000

  Acceptance ratio for latent scores = 0.406748

                      MCMC iteration = 130000

  Acceptance ratio for latent scores = 0.368548

                      MCMC iteration = 131000

  Acceptance ratio for latent scores = 0.385469

                      MCMC iteration = 131000

  Acceptance ratio for latent scores = 0.405925

                      MCMC iteration = 131000

  Acceptance ratio for latent scores = 0.368686

                      MCMC iteration = 132000

  Acceptance ratio for latent scores = 0.385535

                      MCMC iteration = 132000

  Acceptance ratio for latent scores = 0.406512

                      MCMC iteration = 132000

  Acceptance ratio for latent scores = 0.369183

                      MCMC iteration = 133000

  Acceptance ratio for latent scores = 0.385477

                      MCMC iteration = 133000

  Acceptance ratio for latent scores = 0.406103

                      MCMC iteration = 133000

  Acceptance ratio for latent scores = 0.369597

                      MCMC iteration = 134000

  Acceptance ratio for latent scores = 0.385959

                      MCMC iteration = 134000

  Acceptance ratio for latent scores = 0.405921

                      MCMC iteration = 134000

  Acceptance ratio for latent scores = 0.369899

                      MCMC iteration = 135000

  Acceptance ratio for latent scores = 0.385694

                      MCMC iteration = 135000

  Acceptance ratio for latent scores = 0.407207

                      MCMC iteration = 135000

  Acceptance ratio for latent scores = 0.368943

                      MCMC iteration = 136000

  Acceptance ratio for latent scores = 0.384852

                      MCMC iteration = 136000

  Acceptance ratio for latent scores = 0.406680

                      MCMC iteration = 136000

  Acceptance ratio for latent scores = 0.369420

                      MCMC iteration = 137000

  Acceptance ratio for latent scores = 0.385284

                      MCMC iteration = 137000

  Acceptance ratio for latent scores = 0.406464

                      MCMC iteration = 137000

  Acceptance ratio for latent scores = 0.368550

                      MCMC iteration = 138000

  Acceptance ratio for latent scores = 0.406484

                      MCMC iteration = 138000

  Acceptance ratio for latent scores = 0.385597

                      MCMC iteration = 138000

  Acceptance ratio for latent scores = 0.368033

                      MCMC iteration = 139000

  Acceptance ratio for latent scores = 0.407046

                      MCMC iteration = 139000

  Acceptance ratio for latent scores = 0.385653

                      MCMC iteration = 139000

  Acceptance ratio for latent scores = 0.368788

                      MCMC iteration = 140000

  Acceptance ratio for latent scores = 0.407106

                      MCMC iteration = 140000

  Acceptance ratio for latent scores = 0.386413

                      MCMC iteration = 140000

  Acceptance ratio for latent scores = 0.368898

                      MCMC iteration = 141000

  Acceptance ratio for latent scores = 0.405916

                      MCMC iteration = 141000

  Acceptance ratio for latent scores = 0.385018

                      MCMC iteration = 142000

  Acceptance ratio for latent scores = 0.405083

                      MCMC iteration = 142000

  Acceptance ratio for latent scores = 0.386050

                      MCMC iteration = 141000

  Acceptance ratio for latent scores = 0.369524

                      MCMC iteration = 143000

  Acceptance ratio for latent scores = 0.405894

                      MCMC iteration = 143000

  Acceptance ratio for latent scores = 0.386418

                      MCMC iteration = 142000

  Acceptance ratio for latent scores = 0.368649

                      MCMC iteration = 144000

  Acceptance ratio for latent scores = 0.405993

                      MCMC iteration = 144000

  Acceptance ratio for latent scores = 0.386061

                      MCMC iteration = 143000

  Acceptance ratio for latent scores = 0.368769

                      MCMC iteration = 145000

  Acceptance ratio for latent scores = 0.406176

                      MCMC iteration = 145000

  Acceptance ratio for latent scores = 0.385538

                      MCMC iteration = 144000

  Acceptance ratio for latent scores = 0.369936

                      MCMC iteration = 146000

  Acceptance ratio for latent scores = 0.406133

                      MCMC iteration = 146000

  Acceptance ratio for latent scores = 0.385792

                      MCMC iteration = 145000

  Acceptance ratio for latent scores = 0.369073

                      MCMC iteration = 147000

  Acceptance ratio for latent scores = 0.405375

                      MCMC iteration = 147000

  Acceptance ratio for latent scores = 0.386404

                      MCMC iteration = 146000

  Acceptance ratio for latent scores = 0.369614

                      MCMC iteration = 148000

  Acceptance ratio for latent scores = 0.405975

                      MCMC iteration = 148000

  Acceptance ratio for latent scores = 0.386349

                      MCMC iteration = 147000

  Acceptance ratio for latent scores = 0.369319

                      MCMC iteration = 149000

  Acceptance ratio for latent scores = 0.405343

                      MCMC iteration = 149000

  Acceptance ratio for latent scores = 0.384850

                      MCMC iteration = 148000

  Acceptance ratio for latent scores = 0.368549

                      MCMC iteration = 150000

  Acceptance ratio for latent scores = 0.406355

                      MCMC iteration = 150000

  Acceptance ratio for latent scores = 0.385349

                      MCMC iteration = 149000

  Acceptance ratio for latent scores = 0.368734

                      MCMC iteration = 151000

  Acceptance ratio for latent scores = 0.385702

                      MCMC iteration = 151000

  Acceptance ratio for latent scores = 0.405438

                      MCMC iteration = 150000

  Acceptance ratio for latent scores = 0.370216

                      MCMC iteration = 152000

  Acceptance ratio for latent scores = 0.385575

                      MCMC iteration = 152000

  Acceptance ratio for latent scores = 0.406593

                      MCMC iteration = 151000

  Acceptance ratio for latent scores = 0.369438

                      MCMC iteration = 153000

  Acceptance ratio for latent scores = 0.386219

                      MCMC iteration = 153000

  Acceptance ratio for latent scores = 0.406994

                      MCMC iteration = 152000

  Acceptance ratio for latent scores = 0.369252

                      MCMC iteration = 154000

  Acceptance ratio for latent scores = 0.385161

                      MCMC iteration = 154000

  Acceptance ratio for latent scores = 0.406392

                      MCMC iteration = 153000

  Acceptance ratio for latent scores = 0.368880

                      MCMC iteration = 155000

  Acceptance ratio for latent scores = 0.385603

                      MCMC iteration = 155000

  Acceptance ratio for latent scores = 0.406021

                      MCMC iteration = 154000

  Acceptance ratio for latent scores = 0.368328

                      MCMC iteration = 156000

  Acceptance ratio for latent scores = 0.385393

                      MCMC iteration = 156000

  Acceptance ratio for latent scores = 0.405924

                      MCMC iteration = 155000

  Acceptance ratio for latent scores = 0.369603

                      MCMC iteration = 157000

  Acceptance ratio for latent scores = 0.384842

                      MCMC iteration = 157000

  Acceptance ratio for latent scores = 0.406442

                      MCMC iteration = 156000

  Acceptance ratio for latent scores = 0.368949

                      MCMC iteration = 158000

  Acceptance ratio for latent scores = 0.385881

                      MCMC iteration = 158000

  Acceptance ratio for latent scores = 0.406116

                      MCMC iteration = 157000

  Acceptance ratio for latent scores = 0.369342

                      MCMC iteration = 159000

  Acceptance ratio for latent scores = 0.385592

                      MCMC iteration = 159000

  Acceptance ratio for latent scores = 0.405877

                      MCMC iteration = 158000

  Acceptance ratio for latent scores = 0.368612

                      MCMC iteration = 160000

  Acceptance ratio for latent scores = 0.385601

                      MCMC iteration = 160000

  Acceptance ratio for latent scores = 0.405572

                      MCMC iteration = 159000

  Acceptance ratio for latent scores = 0.368913

                      MCMC iteration = 161000

  Acceptance ratio for latent scores = 0.384964

                      MCMC iteration = 161000

  Acceptance ratio for latent scores = 0.406081

                      MCMC iteration = 160000

  Acceptance ratio for latent scores = 0.369050

                      MCMC iteration = 162000

  Acceptance ratio for latent scores = 0.385611

                      MCMC iteration = 162000

  Acceptance ratio for latent scores = 0.406122

                      MCMC iteration = 161000

  Acceptance ratio for latent scores = 0.368956

                      MCMC iteration = 163000

  Acceptance ratio for latent scores = 0.385253

                      MCMC iteration = 163000

  Acceptance ratio for latent scores = 0.406881

                      MCMC iteration = 162000

  Acceptance ratio for latent scores = 0.369874

                      MCMC iteration = 164000

  Acceptance ratio for latent scores = 0.386221

                      MCMC iteration = 164000

  Acceptance ratio for latent scores = 0.406068

                      MCMC iteration = 163000

  Acceptance ratio for latent scores = 0.368810

                      MCMC iteration = 165000

  Acceptance ratio for latent scores = 0.385146

                      MCMC iteration = 165000

  Acceptance ratio for latent scores = 0.406912

                      MCMC iteration = 164000

  Acceptance ratio for latent scores = 0.368249

                      MCMC iteration = 166000

  Acceptance ratio for latent scores = 0.385747

                      MCMC iteration = 166000

  Acceptance ratio for latent scores = 0.406957

                      MCMC iteration = 165000

  Acceptance ratio for latent scores = 0.369607

                      MCMC iteration = 167000

  Acceptance ratio for latent scores = 0.386135

                      MCMC iteration = 167000

  Acceptance ratio for latent scores = 0.406068

                      MCMC iteration = 166000

  Acceptance ratio for latent scores = 0.369463

                      MCMC iteration = 168000

  Acceptance ratio for latent scores = 0.385996

                      MCMC iteration = 168000

  Acceptance ratio for latent scores = 0.405497

                      MCMC iteration = 167000

  Acceptance ratio for latent scores = 0.368986

                      MCMC iteration = 169000

  Acceptance ratio for latent scores = 0.385674

                      MCMC iteration = 169000

  Acceptance ratio for latent scores = 0.406459

                      MCMC iteration = 168000

  Acceptance ratio for latent scores = 0.368975

                      MCMC iteration = 170000

  Acceptance ratio for latent scores = 0.385026

                      MCMC iteration = 170000

  Acceptance ratio for latent scores = 0.406019

                      MCMC iteration = 169000

  Acceptance ratio for latent scores = 0.368883

                      MCMC iteration = 171000

  Acceptance ratio for latent scores = 0.385023

                      MCMC iteration = 171000

  Acceptance ratio for latent scores = 0.405632

                      MCMC iteration = 170000

  Acceptance ratio for latent scores = 0.369113

                      MCMC iteration = 172000

  Acceptance ratio for latent scores = 0.385775

                      MCMC iteration = 172000

  Acceptance ratio for latent scores = 0.406176

                      MCMC iteration = 171000

  Acceptance ratio for latent scores = 0.369773

                      MCMC iteration = 173000

  Acceptance ratio for latent scores = 0.386003

                      MCMC iteration = 173000

  Acceptance ratio for latent scores = 0.405992

                      MCMC iteration = 172000

  Acceptance ratio for latent scores = 0.369900

                      MCMC iteration = 174000

  Acceptance ratio for latent scores = 0.385647

                      MCMC iteration = 174000

  Acceptance ratio for latent scores = 0.405624

                      MCMC iteration = 173000

  Acceptance ratio for latent scores = 0.368699

                      MCMC iteration = 175000

  Acceptance ratio for latent scores = 0.384889

                      MCMC iteration = 175000

  Acceptance ratio for latent scores = 0.406717

                      MCMC iteration = 174000

  Acceptance ratio for latent scores = 0.368322

                      MCMC iteration = 176000

  Acceptance ratio for latent scores = 0.385663

                      MCMC iteration = 176000

  Acceptance ratio for latent scores = 0.407359

                      MCMC iteration = 175000

  Acceptance ratio for latent scores = 0.368817

                      MCMC iteration = 177000

  Acceptance ratio for latent scores = 0.385014

                      MCMC iteration = 177000

  Acceptance ratio for latent scores = 0.405540

                      MCMC iteration = 176000

  Acceptance ratio for latent scores = 0.368894

                      MCMC iteration = 178000

  Acceptance ratio for latent scores = 0.385524

                      MCMC iteration = 177000

  Acceptance ratio for latent scores = 0.368761

                      MCMC iteration = 178000

  Acceptance ratio for latent scores = 0.406214

                      MCMC iteration = 179000

  Acceptance ratio for latent scores = 0.386102

                      MCMC iteration = 178000

  Acceptance ratio for latent scores = 0.369260

                      MCMC iteration = 179000

  Acceptance ratio for latent scores = 0.406572

                      MCMC iteration = 180000

  Acceptance ratio for latent scores = 0.385800

                      MCMC iteration = 179000

  Acceptance ratio for latent scores = 0.368750

                      MCMC iteration = 180000

  Acceptance ratio for latent scores = 0.405879

                      MCMC iteration = 181000

  Acceptance ratio for latent scores = 0.385806

                      MCMC iteration = 180000

  Acceptance ratio for latent scores = 0.369666

                      MCMC iteration = 181000

  Acceptance ratio for latent scores = 0.406196

                      MCMC iteration = 182000

  Acceptance ratio for latent scores = 0.386304

                      MCMC iteration = 181000

  Acceptance ratio for latent scores = 0.368640

                      MCMC iteration = 182000

  Acceptance ratio for latent scores = 0.406526

                      MCMC iteration = 183000

  Acceptance ratio for latent scores = 0.386006

                      MCMC iteration = 182000

  Acceptance ratio for latent scores = 0.368015

                      MCMC iteration = 183000

  Acceptance ratio for latent scores = 0.405840

                      MCMC iteration = 184000

  Acceptance ratio for latent scores = 0.385904

                      MCMC iteration = 183000

  Acceptance ratio for latent scores = 0.369007

                      MCMC iteration = 184000

  Acceptance ratio for latent scores = 0.405790

                      MCMC iteration = 185000

  Acceptance ratio for latent scores = 0.385717

                      MCMC iteration = 184000

  Acceptance ratio for latent scores = 0.369038

                      MCMC iteration = 185000

  Acceptance ratio for latent scores = 0.405927

                      MCMC iteration = 186000

  Acceptance ratio for latent scores = 0.386297

                      MCMC iteration = 185000

  Acceptance ratio for latent scores = 0.368961

                      MCMC iteration = 186000

  Acceptance ratio for latent scores = 0.405497

                      MCMC iteration = 187000

  Acceptance ratio for latent scores = 0.386537

                      MCMC iteration = 187000

  Acceptance ratio for latent scores = 0.406155

                      MCMC iteration = 186000

  Acceptance ratio for latent scores = 0.368637

                      MCMC iteration = 188000

  Acceptance ratio for latent scores = 0.385388

                      MCMC iteration = 187000

  Acceptance ratio for latent scores = 0.368412

                      MCMC iteration = 188000

  Acceptance ratio for latent scores = 0.406479

                      MCMC iteration = 189000

  Acceptance ratio for latent scores = 0.385602

                      MCMC iteration = 188000

  Acceptance ratio for latent scores = 0.368681

                      MCMC iteration = 189000

  Acceptance ratio for latent scores = 0.406512

                      MCMC iteration = 190000

  Acceptance ratio for latent scores = 0.385642

                      MCMC iteration = 189000

  Acceptance ratio for latent scores = 0.369447

                      MCMC iteration = 190000

  Acceptance ratio for latent scores = 0.405791

                      MCMC iteration = 191000

  Acceptance ratio for latent scores = 0.384850

                      MCMC iteration = 190000

  Acceptance ratio for latent scores = 0.369031

                      MCMC iteration = 191000

  Acceptance ratio for latent scores = 0.405975

                      MCMC iteration = 192000

  Acceptance ratio for latent scores = 0.386591

                      MCMC iteration = 191000

  Acceptance ratio for latent scores = 0.368884

                      MCMC iteration = 192000

  Acceptance ratio for latent scores = 0.405646

                      MCMC iteration = 193000

  Acceptance ratio for latent scores = 0.385928

                      MCMC iteration = 192000

  Acceptance ratio for latent scores = 0.368981

                      MCMC iteration = 193000

  Acceptance ratio for latent scores = 0.406301

                      MCMC iteration = 194000

  Acceptance ratio for latent scores = 0.384761

                      MCMC iteration = 193000

  Acceptance ratio for latent scores = 0.369836

                      MCMC iteration = 194000

  Acceptance ratio for latent scores = 0.405609

                      MCMC iteration = 195000

  Acceptance ratio for latent scores = 0.385648

                      MCMC iteration = 194000

  Acceptance ratio for latent scores = 0.369416

                      MCMC iteration = 195000

  Acceptance ratio for latent scores = 0.405394

                      MCMC iteration = 196000

  Acceptance ratio for latent scores = 0.385368

                      MCMC iteration = 195000

  Acceptance ratio for latent scores = 0.369404

                      MCMC iteration = 196000

  Acceptance ratio for latent scores = 0.406682

                      MCMC iteration = 197000

  Acceptance ratio for latent scores = 0.385743

                      MCMC iteration = 196000

  Acceptance ratio for latent scores = 0.369686

                      MCMC iteration = 197000

  Acceptance ratio for latent scores = 0.406857

                      MCMC iteration = 198000

  Acceptance ratio for latent scores = 0.386145

                      MCMC iteration = 197000

  Acceptance ratio for latent scores = 0.368282

                      MCMC iteration = 198000

  Acceptance ratio for latent scores = 0.405721

                      MCMC iteration = 199000

  Acceptance ratio for latent scores = 0.386158

                      MCMC iteration = 198000

  Acceptance ratio for latent scores = 0.368511

                      MCMC iteration = 199000

  Acceptance ratio for latent scores = 0.405611

                      MCMC iteration = 200000

  Acceptance ratio for latent scores = 0.386546

                      MCMC iteration = 199000

  Acceptance ratio for latent scores = 0.368261

                      MCMC iteration = 200000

  Acceptance ratio for latent scores = 0.406121

                      MCMC iteration = 201000

  Acceptance ratio for latent scores = 0.385485

                      MCMC iteration = 200000

  Acceptance ratio for latent scores = 0.369281

                      MCMC iteration = 201000

  Acceptance ratio for latent scores = 0.404616

                      MCMC iteration = 202000

  Acceptance ratio for latent scores = 0.385776

                      MCMC iteration = 201000

  Acceptance ratio for latent scores = 0.369335

                      MCMC iteration = 202000

  Acceptance ratio for latent scores = 0.405778

                      MCMC iteration = 203000

  Acceptance ratio for latent scores = 0.385962

                      MCMC iteration = 202000

  Acceptance ratio for latent scores = 0.369752

                      MCMC iteration = 203000

  Acceptance ratio for latent scores = 0.405733

                      MCMC iteration = 204000

  Acceptance ratio for latent scores = 0.385894

                      MCMC iteration = 203000

  Acceptance ratio for latent scores = 0.369212

                      MCMC iteration = 204000

  Acceptance ratio for latent scores = 0.406151

                      MCMC iteration = 205000

  Acceptance ratio for latent scores = 0.385440

                      MCMC iteration = 204000

  Acceptance ratio for latent scores = 0.368492

                      MCMC iteration = 205000

  Acceptance ratio for latent scores = 0.407033

                      MCMC iteration = 206000

  Acceptance ratio for latent scores = 0.385959

                      MCMC iteration = 205000

  Acceptance ratio for latent scores = 0.368379

                      MCMC iteration = 206000

  Acceptance ratio for latent scores = 0.405971

                      MCMC iteration = 207000

  Acceptance ratio for latent scores = 0.385689

                      MCMC iteration = 206000

  Acceptance ratio for latent scores = 0.368938

                      MCMC iteration = 207000

  Acceptance ratio for latent scores = 0.406365

                      MCMC iteration = 208000

  Acceptance ratio for latent scores = 0.384591

                      MCMC iteration = 207000

  Acceptance ratio for latent scores = 0.369756

                      MCMC iteration = 208000

  Acceptance ratio for latent scores = 0.406905

                      MCMC iteration = 209000

  Acceptance ratio for latent scores = 0.385659

                      MCMC iteration = 208000

  Acceptance ratio for latent scores = 0.368760

                      MCMC iteration = 209000

  Acceptance ratio for latent scores = 0.406510

                      MCMC iteration = 210000

  Acceptance ratio for latent scores = 0.386471

                      MCMC iteration = 209000

  Acceptance ratio for latent scores = 0.369599

                      MCMC iteration = 210000

  Acceptance ratio for latent scores = 0.405919

                      MCMC iteration = 211000

  Acceptance ratio for latent scores = 0.386235

                      MCMC iteration = 210000

  Acceptance ratio for latent scores = 0.368720

                      MCMC iteration = 211000

  Acceptance ratio for latent scores = 0.406452

                      MCMC iteration = 212000

  Acceptance ratio for latent scores = 0.386272

                      MCMC iteration = 211000

  Acceptance ratio for latent scores = 0.368421

                      MCMC iteration = 212000

  Acceptance ratio for latent scores = 0.406507

                      MCMC iteration = 213000

  Acceptance ratio for latent scores = 0.383944

                      MCMC iteration = 212000

  Acceptance ratio for latent scores = 0.369329

                      MCMC iteration = 213000

  Acceptance ratio for latent scores = 0.405786

                      MCMC iteration = 214000

  Acceptance ratio for latent scores = 0.385494

                      MCMC iteration = 213000

  Acceptance ratio for latent scores = 0.369411

                      MCMC iteration = 214000

  Acceptance ratio for latent scores = 0.406642

                      MCMC iteration = 215000

  Acceptance ratio for latent scores = 0.385501

                      MCMC iteration = 214000

  Acceptance ratio for latent scores = 0.369008

                      MCMC iteration = 215000

  Acceptance ratio for latent scores = 0.405959

                      MCMC iteration = 216000

  Acceptance ratio for latent scores = 0.386316

                      MCMC iteration = 215000

  Acceptance ratio for latent scores = 0.369300

                      MCMC iteration = 216000

  Acceptance ratio for latent scores = 0.406434

                      MCMC iteration = 217000

  Acceptance ratio for latent scores = 0.385489

                      MCMC iteration = 216000

  Acceptance ratio for latent scores = 0.369191

                      MCMC iteration = 217000

  Acceptance ratio for latent scores = 0.405243

                      MCMC iteration = 218000

  Acceptance ratio for latent scores = 0.386304

                      MCMC iteration = 217000

  Acceptance ratio for latent scores = 0.369232

                      MCMC iteration = 218000

  Acceptance ratio for latent scores = 0.405502

                      MCMC iteration = 219000

  Acceptance ratio for latent scores = 0.385286

                      MCMC iteration = 218000

  Acceptance ratio for latent scores = 0.369422

                      MCMC iteration = 219000

  Acceptance ratio for latent scores = 0.405452

                      MCMC iteration = 220000

  Acceptance ratio for latent scores = 0.386108

                      MCMC iteration = 219000

  Acceptance ratio for latent scores = 0.369256

                      MCMC iteration = 220000

  Acceptance ratio for latent scores = 0.405156

                      MCMC iteration = 221000

  Acceptance ratio for latent scores = 0.385033

                      MCMC iteration = 220000

  Acceptance ratio for latent scores = 0.367309

                      MCMC iteration = 221000

  Acceptance ratio for latent scores = 0.406077

                      MCMC iteration = 222000

  Acceptance ratio for latent scores = 0.385709

                      MCMC iteration = 221000

  Acceptance ratio for latent scores = 0.368662

                      MCMC iteration = 222000

  Acceptance ratio for latent scores = 0.405976

                      MCMC iteration = 223000

  Acceptance ratio for latent scores = 0.384923

                      MCMC iteration = 222000

  Acceptance ratio for latent scores = 0.368752

                      MCMC iteration = 223000

  Acceptance ratio for latent scores = 0.405991

                      MCMC iteration = 224000

  Acceptance ratio for latent scores = 0.385637

                      MCMC iteration = 223000

  Acceptance ratio for latent scores = 0.368789

                      MCMC iteration = 224000

  Acceptance ratio for latent scores = 0.405884

                      MCMC iteration = 225000

  Acceptance ratio for latent scores = 0.386155

                      MCMC iteration = 224000

  Acceptance ratio for latent scores = 0.369757

                      MCMC iteration = 225000

  Acceptance ratio for latent scores = 0.406031

                      MCMC iteration = 226000

  Acceptance ratio for latent scores = 0.385527

                      MCMC iteration = 225000

  Acceptance ratio for latent scores = 0.367944

                      MCMC iteration = 226000

  Acceptance ratio for latent scores = 0.406471

                      MCMC iteration = 227000

  Acceptance ratio for latent scores = 0.386110

                      MCMC iteration = 226000

  Acceptance ratio for latent scores = 0.369295

                      MCMC iteration = 227000

  Acceptance ratio for latent scores = 0.406426

                      MCMC iteration = 228000

  Acceptance ratio for latent scores = 0.385212

                      MCMC iteration = 227000

  Acceptance ratio for latent scores = 0.368441

                      MCMC iteration = 228000

  Acceptance ratio for latent scores = 0.405035

                      MCMC iteration = 229000

  Acceptance ratio for latent scores = 0.385108

                      MCMC iteration = 228000

  Acceptance ratio for latent scores = 0.368865

                      MCMC iteration = 229000

  Acceptance ratio for latent scores = 0.406420

                      MCMC iteration = 230000

  Acceptance ratio for latent scores = 0.385652

                      MCMC iteration = 229000

  Acceptance ratio for latent scores = 0.368099

                      MCMC iteration = 230000

  Acceptance ratio for latent scores = 0.406942

                      MCMC iteration = 231000

  Acceptance ratio for latent scores = 0.384380

                      MCMC iteration = 230000

  Acceptance ratio for latent scores = 0.368998

                      MCMC iteration = 232000

  Acceptance ratio for latent scores = 0.386208

                      MCMC iteration = 231000

  Acceptance ratio for latent scores = 0.406314

                      MCMC iteration = 231000

  Acceptance ratio for latent scores = 0.369224

                      MCMC iteration = 232000

  Acceptance ratio for latent scores = 0.406310

                      MCMC iteration = 233000

  Acceptance ratio for latent scores = 0.385080

                      MCMC iteration = 232000

  Acceptance ratio for latent scores = 0.368394

                      MCMC iteration = 233000

  Acceptance ratio for latent scores = 0.406393

                      MCMC iteration = 234000

  Acceptance ratio for latent scores = 0.386202

                      MCMC iteration = 233000

  Acceptance ratio for latent scores = 0.369579

                      MCMC iteration = 234000

  Acceptance ratio for latent scores = 0.405772

                      MCMC iteration = 235000

  Acceptance ratio for latent scores = 0.386366

                      MCMC iteration = 234000

  Acceptance ratio for latent scores = 0.369742

                      MCMC iteration = 235000

  Acceptance ratio for latent scores = 0.406237

                      MCMC iteration = 236000

  Acceptance ratio for latent scores = 0.384694

                      MCMC iteration = 235000

  Acceptance ratio for latent scores = 0.367781

                      MCMC iteration = 236000

  Acceptance ratio for latent scores = 0.407190

                      MCMC iteration = 237000

  Acceptance ratio for latent scores = 0.385367

                      MCMC iteration = 236000

  Acceptance ratio for latent scores = 0.368520

                      MCMC iteration = 237000

  Acceptance ratio for latent scores = 0.406314

                      MCMC iteration = 238000

  Acceptance ratio for latent scores = 0.385539

                      MCMC iteration = 237000

  Acceptance ratio for latent scores = 0.369185

                      MCMC iteration = 238000

  Acceptance ratio for latent scores = 0.406457

                      MCMC iteration = 239000

  Acceptance ratio for latent scores = 0.385361

                      MCMC iteration = 238000

  Acceptance ratio for latent scores = 0.369789

                      MCMC iteration = 239000

  Acceptance ratio for latent scores = 0.405763

                      MCMC iteration = 240000

  Acceptance ratio for latent scores = 0.385129

                      MCMC iteration = 239000

  Acceptance ratio for latent scores = 0.369189

                      MCMC iteration = 240000

  Acceptance ratio for latent scores = 0.405651

                      MCMC iteration = 241000

  Acceptance ratio for latent scores = 0.385414

                      MCMC iteration = 240000

  Acceptance ratio for latent scores = 0.368155

                      MCMC iteration = 241000

  Acceptance ratio for latent scores = 0.405785

                      MCMC iteration = 242000

  Acceptance ratio for latent scores = 0.385304

                      MCMC iteration = 241000

  Acceptance ratio for latent scores = 0.368554

                      MCMC iteration = 242000

  Acceptance ratio for latent scores = 0.405265

                      MCMC iteration = 243000

  Acceptance ratio for latent scores = 0.384918

                      MCMC iteration = 242000

  Acceptance ratio for latent scores = 0.368545

                      MCMC iteration = 243000

  Acceptance ratio for latent scores = 0.406096

                      MCMC iteration = 244000

  Acceptance ratio for latent scores = 0.385090

                      MCMC iteration = 243000

  Acceptance ratio for latent scores = 0.368343

                      MCMC iteration = 244000

  Acceptance ratio for latent scores = 0.406514

                      MCMC iteration = 245000

  Acceptance ratio for latent scores = 0.385059

                      MCMC iteration = 244000

  Acceptance ratio for latent scores = 0.368435

                      MCMC iteration = 245000

  Acceptance ratio for latent scores = 0.406668

                      MCMC iteration = 246000

  Acceptance ratio for latent scores = 0.386109

                      MCMC iteration = 245000

  Acceptance ratio for latent scores = 0.369754

                      MCMC iteration = 246000

  Acceptance ratio for latent scores = 0.406840

                      MCMC iteration = 247000

  Acceptance ratio for latent scores = 0.386528

                      MCMC iteration = 246000

  Acceptance ratio for latent scores = 0.368893

                      MCMC iteration = 247000

  Acceptance ratio for latent scores = 0.406394

                      MCMC iteration = 248000

  Acceptance ratio for latent scores = 0.385560

                      MCMC iteration = 247000

  Acceptance ratio for latent scores = 0.369149

                      MCMC iteration = 248000

  Acceptance ratio for latent scores = 0.405325

                      MCMC iteration = 249000

  Acceptance ratio for latent scores = 0.386090

                      MCMC iteration = 249000

  Acceptance ratio for latent scores = 0.406225

                      MCMC iteration = 248000

  Acceptance ratio for latent scores = 0.368652

                      MCMC iteration = 250000

  Acceptance ratio for latent scores = 0.386765

                      MCMC iteration = 250000

  Acceptance ratio for latent scores = 0.406756

                      MCMC iteration = 249000

  Acceptance ratio for latent scores = 0.369348

                      MCMC iteration = 250000

  Acceptance ratio for latent scores = 0.369396
      user     system    elapsed 
1686549.64   30384.14  878134.42 
>  
> 
> 
>  getMultpleFixed <- function(x) {
+  ## x is a list, from a call to mclappy
+  ## remember random effects also here if pr = TRUE
+  as.mcmc.list(lapply(x, function(z) z$Sol))
+  }
>  
>  getMultpleVCV <- function(x) {
+  ## x is a list, from a call to mclappy
+  lapply(x, function(z) z$VCV)
+  }
>  
>  combine.chains <- function(x, prob = 0.95, pMCMC = TRUE) {
+  solbig <- as.data.frame(rbindlist(lapply(x,
+  function(z) as.data.frame(z$Sol))))
+  mm <- colMeans(solbig)
+  mmm <- cbind(Mean = mm, coda::HPDinterval(as.mcmc(solbig), prob = prob))
+  ## taken directly from summary.MCMCglmm
+  if(pMCMC) {
+  sb <- as.mcmc(solbig)
+  pp <- pmax(0.5/dim(sb)[1],
+  pmin(colSums(sb > 0)/dim(sb)[1],
+  1 - colSums(sb > 0)/dim(sb)[1]))
+  pp <- (pp + pp) 
+  }
+  ## from the names of MCMClmm
+  colnames(mmm) <- c("post.mean", "l-95% HPD", "u-95% HPD")
+  if(pMCMC) {
+  mmm <- cbind(mmm, pp)
+  colnames(mmm)[4] <- "pMCMC"
+  }
+  return(mmm)
+  }
>  
>  try(gelman.diag(getMultpleFixed(fit), multivariate = FALSE))
Potential scale reduction factors:

                                        Point est. Upper C.I.
(Intercept)                                  1.000      1.001
S.Size(100)                                  1.000      1.001
S.Size(1000)                                 1.001      1.001
Method(CBN)                                  1.000      1.001
Method(CBN-A)                                1.001      1.004
Method(OT)                                   1.002      1.007
Method(OT-A)                                 1.000      1.000
Method(DiP)                                  1.000      1.002
S.Time(last)                                 1.000      1.000
S.Type(singleCell)                           1.001      1.004
S.Type(wholeTumor_0.01)                      1.001      1.002
Model(Bozic)                                 1.000      1.002
Model(McF_4)                                 1.001      1.003
Model(McF_6)                                 1.000      1.002
Conjunction(No)                              1.001      1.002
sh(0)                                        1.001      1.002
TrueGenes(7)                                 1.000      1.002
TrueGenes(9)                                 0.999      0.999
S.Size(100):Method(CBN)                      1.000      1.002
S.Size(1000):Method(CBN)                     1.000      1.000
S.Size(100):Method(CBN-A)                    1.001      1.004
S.Size(1000):Method(CBN-A)                   1.001      1.002
S.Size(100):Method(OT)                       1.001      1.004
S.Size(1000):Method(OT)                      1.001      1.002
S.Size(100):Method(OT-A)                     1.001      1.007
S.Size(1000):Method(OT-A)                    1.000      1.002
S.Size(100):Method(DiP)                      1.003      1.010
S.Size(1000):Method(DiP)                     1.000      1.000
S.Size(100):S.Time(last)                     1.000      1.001
S.Size(1000):S.Time(last)                    1.000      1.003
S.Size(100):S.Type(singleCell)               1.002      1.006
S.Size(1000):S.Type(singleCell)              1.000      1.000
S.Size(100):S.Type(wholeTumor_0.01)          1.000      1.000
S.Size(1000):S.Type(wholeTumor_0.01)         1.000      1.000
S.Size(100):Model(Bozic)                     1.000      1.001
S.Size(1000):Model(Bozic)                    1.001      1.005
S.Size(100):Model(McF_4)                     1.001      1.006
S.Size(1000):Model(McF_4)                    1.000      1.000
S.Size(100):Model(McF_6)                     1.001      1.004
S.Size(1000):Model(McF_6)                    1.000      1.000
S.Size(100):Conjunction(No)                  1.002      1.008
S.Size(1000):Conjunction(No)                 1.000      1.000
S.Size(100):sh(0)                            1.001      1.003
S.Size(1000):sh(0)                           1.000      1.002
S.Size(100):TrueGenes(7)                     1.000      1.000
S.Size(1000):TrueGenes(7)                    1.001      1.003
S.Size(100):TrueGenes(9)                     1.000      1.000
S.Size(1000):TrueGenes(9)                    1.003      1.004
Method(CBN):S.Time(last)                     1.000      1.001
Method(CBN-A):S.Time(last)                   1.000      1.001
Method(OT):S.Time(last)                      1.001      1.004
Method(OT-A):S.Time(last)                    1.001      1.003
Method(DiP):S.Time(last)                     1.001      1.001
Method(CBN):S.Type(singleCell)               1.000      1.000
Method(CBN-A):S.Type(singleCell)             1.000      1.000
Method(OT):S.Type(singleCell)                1.000      1.000
Method(OT-A):S.Type(singleCell)              1.000      1.001
Method(DiP):S.Type(singleCell)               1.000      1.002
Method(CBN):S.Type(wholeTumor_0.01)          1.001      1.001
Method(CBN-A):S.Type(wholeTumor_0.01)        1.001      1.003
Method(OT):S.Type(wholeTumor_0.01)           1.000      1.000
Method(OT-A):S.Type(wholeTumor_0.01)         1.000      1.000
Method(DiP):S.Type(wholeTumor_0.01)          1.000      1.001
Method(CBN):Model(Bozic)                     1.000      1.000
Method(CBN-A):Model(Bozic)                   1.000      1.000
Method(OT):Model(Bozic)                      1.001      1.004
Method(OT-A):Model(Bozic)                    1.001      1.003
Method(DiP):Model(Bozic)                     1.000      1.002
Method(CBN):Model(McF_4)                     1.001      1.006
Method(CBN-A):Model(McF_4)                   1.000      1.002
Method(OT):Model(McF_4)                      1.000      1.002
Method(OT-A):Model(McF_4)                    1.001      1.004
Method(DiP):Model(McF_4)                     1.000      1.002
Method(CBN):Model(McF_6)                     1.000      1.001
Method(CBN-A):Model(McF_6)                   1.001      1.004
Method(OT):Model(McF_6)                      1.003      1.010
Method(OT-A):Model(McF_6)                    1.001      1.003
Method(DiP):Model(McF_6)                     1.000      1.000
Method(CBN):Conjunction(No)                  1.000      1.002
Method(CBN-A):Conjunction(No)                1.000      1.002
Method(OT):Conjunction(No)                   1.002      1.005
Method(OT-A):Conjunction(No)                 1.000      1.000
Method(DiP):Conjunction(No)                  1.000      1.001
Method(CBN):sh(0)                            1.002      1.007
Method(CBN-A):sh(0)                          1.000      1.003
Method(OT):sh(0)                             1.000      1.000
Method(OT-A):sh(0)                           1.001      1.003
Method(DiP):sh(0)                            1.000      1.002
Method(CBN):TrueGenes(7)                     1.000      1.000
Method(CBN-A):TrueGenes(7)                   1.002      1.006
Method(OT):TrueGenes(7)                      1.000      1.001
Method(OT-A):TrueGenes(7)                    1.001      1.006
Method(DiP):TrueGenes(7)                     1.002      1.008
Method(CBN):TrueGenes(9)                     1.000      1.002
Method(CBN-A):TrueGenes(9)                   1.002      1.006
Method(OT):TrueGenes(9)                      1.000      1.000
Method(OT-A):TrueGenes(9)                    1.002      1.008
Method(DiP):TrueGenes(9)                     1.000      1.002
S.Time(last):S.Type(singleCell)              1.000      1.000
S.Time(last):S.Type(wholeTumor_0.01)         1.001      1.005
S.Time(last):Model(Bozic)                    1.000      1.002
S.Time(last):Model(McF_4)                    1.001      1.005
S.Time(last):Model(McF_6)                    1.001      1.004
S.Time(last):Conjunction(No)                 1.000      1.001
S.Time(last):sh(0)                           1.000      1.000
S.Time(last):TrueGenes(7)                    1.000      1.001
S.Time(last):TrueGenes(9)                    1.001      1.002
S.Type(singleCell):Model(Bozic)              1.002      1.007
S.Type(wholeTumor_0.01):Model(Bozic)         1.001      1.003
S.Type(singleCell):Model(McF_4)              1.000      1.000
S.Type(wholeTumor_0.01):Model(McF_4)         1.001      1.003
S.Type(singleCell):Model(McF_6)              1.000      1.000
S.Type(wholeTumor_0.01):Model(McF_6)         1.000      1.002
S.Type(singleCell):Conjunction(No)           1.000      1.001
S.Type(wholeTumor_0.01):Conjunction(No)      1.001      1.003
S.Type(singleCell):sh(0)                     1.001      1.003
S.Type(wholeTumor_0.01):sh(0)                1.001      1.003
S.Type(singleCell):TrueGenes(7)              1.000      1.001
S.Type(wholeTumor_0.01):TrueGenes(7)         1.000      1.000
S.Type(singleCell):TrueGenes(9)              1.000      1.001
S.Type(wholeTumor_0.01):TrueGenes(9)         1.001      1.001
Model(Bozic):Conjunction(No)                 1.001      1.004
Model(McF_4):Conjunction(No)                 1.000      1.002
Model(McF_6):Conjunction(No)                 1.000      1.002
Model(Bozic):sh(0)                           1.000      1.000
Model(McF_4):sh(0)                           1.001      1.004
Model(McF_6):sh(0)                           1.000      1.000
Model(Bozic):TrueGenes(7)                    1.001      1.006
Model(McF_4):TrueGenes(7)                    1.000      1.001
Model(McF_6):TrueGenes(7)                    1.000      1.001
Model(Bozic):TrueGenes(9)                    1.002      1.009
Model(McF_4):TrueGenes(9)                    1.001      1.005
Model(McF_6):TrueGenes(9)                    1.000      1.001
Conjunction(No):sh(0)                        1.001      1.005
Conjunction(No):TrueGenes(7)                 1.000      1.001
Conjunction(No):TrueGenes(9)                 1.001      1.003
sh(0):TrueGenes(7)                           1.000      1.000
sh(0):TrueGenes(9)                           1.000      1.001

>  try(gelman.diag(getMultpleVCV(fit), multivariate = FALSE))
Potential scale reduction factors:

          Point est. Upper C.I.
dataSetID          1          1
units              1          1

>  
>  try(gelman.diag(getMultpleFixed(fit)))
Potential scale reduction factors:

                                        Point est. Upper C.I.
(Intercept)                                  1.000      1.001
S.Size(100)                                  1.000      1.001
S.Size(1000)                                 1.001      1.001
Method(CBN)                                  1.000      1.001
Method(CBN-A)                                1.001      1.004
Method(OT)                                   1.002      1.007
Method(OT-A)                                 1.000      1.000
Method(DiP)                                  1.000      1.002
S.Time(last)                                 1.000      1.000
S.Type(singleCell)                           1.001      1.004
S.Type(wholeTumor_0.01)                      1.001      1.002
Model(Bozic)                                 1.000      1.002
Model(McF_4)                                 1.001      1.003
Model(McF_6)                                 1.000      1.002
Conjunction(No)                              1.001      1.002
sh(0)                                        1.001      1.002
TrueGenes(7)                                 1.000      1.002
TrueGenes(9)                                 0.999      0.999
S.Size(100):Method(CBN)                      1.000      1.002
S.Size(1000):Method(CBN)                     1.000      1.000
S.Size(100):Method(CBN-A)                    1.001      1.004
S.Size(1000):Method(CBN-A)                   1.001      1.002
S.Size(100):Method(OT)                       1.001      1.004
S.Size(1000):Method(OT)                      1.001      1.002
S.Size(100):Method(OT-A)                     1.001      1.007
S.Size(1000):Method(OT-A)                    1.000      1.002
S.Size(100):Method(DiP)                      1.003      1.010
S.Size(1000):Method(DiP)                     1.000      1.000
S.Size(100):S.Time(last)                     1.000      1.001
S.Size(1000):S.Time(last)                    1.000      1.003
S.Size(100):S.Type(singleCell)               1.002      1.006
S.Size(1000):S.Type(singleCell)              1.000      1.000
S.Size(100):S.Type(wholeTumor_0.01)          1.000      1.000
S.Size(1000):S.Type(wholeTumor_0.01)         1.000      1.000
S.Size(100):Model(Bozic)                     1.000      1.001
S.Size(1000):Model(Bozic)                    1.001      1.005
S.Size(100):Model(McF_4)                     1.001      1.006
S.Size(1000):Model(McF_4)                    1.000      1.000
S.Size(100):Model(McF_6)                     1.001      1.004
S.Size(1000):Model(McF_6)                    1.000      1.000
S.Size(100):Conjunction(No)                  1.002      1.008
S.Size(1000):Conjunction(No)                 1.000      1.000
S.Size(100):sh(0)                            1.001      1.003
S.Size(1000):sh(0)                           1.000      1.002
S.Size(100):TrueGenes(7)                     1.000      1.000
S.Size(1000):TrueGenes(7)                    1.001      1.003
S.Size(100):TrueGenes(9)                     1.000      1.000
S.Size(1000):TrueGenes(9)                    1.003      1.004
Method(CBN):S.Time(last)                     1.000      1.001
Method(CBN-A):S.Time(last)                   1.000      1.001
Method(OT):S.Time(last)                      1.001      1.004
Method(OT-A):S.Time(last)                    1.001      1.003
Method(DiP):S.Time(last)                     1.001      1.001
Method(CBN):S.Type(singleCell)               1.000      1.000
Method(CBN-A):S.Type(singleCell)             1.000      1.000
Method(OT):S.Type(singleCell)                1.000      1.000
Method(OT-A):S.Type(singleCell)              1.000      1.001
Method(DiP):S.Type(singleCell)               1.000      1.002
Method(CBN):S.Type(wholeTumor_0.01)          1.001      1.001
Method(CBN-A):S.Type(wholeTumor_0.01)        1.001      1.003
Method(OT):S.Type(wholeTumor_0.01)           1.000      1.000
Method(OT-A):S.Type(wholeTumor_0.01)         1.000      1.000
Method(DiP):S.Type(wholeTumor_0.01)          1.000      1.001
Method(CBN):Model(Bozic)                     1.000      1.000
Method(CBN-A):Model(Bozic)                   1.000      1.000
Method(OT):Model(Bozic)                      1.001      1.004
Method(OT-A):Model(Bozic)                    1.001      1.003
Method(DiP):Model(Bozic)                     1.000      1.002
Method(CBN):Model(McF_4)                     1.001      1.006
Method(CBN-A):Model(McF_4)                   1.000      1.002
Method(OT):Model(McF_4)                      1.000      1.002
Method(OT-A):Model(McF_4)                    1.001      1.004
Method(DiP):Model(McF_4)                     1.000      1.002
Method(CBN):Model(McF_6)                     1.000      1.001
Method(CBN-A):Model(McF_6)                   1.001      1.004
Method(OT):Model(McF_6)                      1.003      1.010
Method(OT-A):Model(McF_6)                    1.001      1.003
Method(DiP):Model(McF_6)                     1.000      1.000
Method(CBN):Conjunction(No)                  1.000      1.002
Method(CBN-A):Conjunction(No)                1.000      1.002
Method(OT):Conjunction(No)                   1.002      1.005
Method(OT-A):Conjunction(No)                 1.000      1.000
Method(DiP):Conjunction(No)                  1.000      1.001
Method(CBN):sh(0)                            1.002      1.007
Method(CBN-A):sh(0)                          1.000      1.003
Method(OT):sh(0)                             1.000      1.000
Method(OT-A):sh(0)                           1.001      1.003
Method(DiP):sh(0)                            1.000      1.002
Method(CBN):TrueGenes(7)                     1.000      1.000
Method(CBN-A):TrueGenes(7)                   1.002      1.006
Method(OT):TrueGenes(7)                      1.000      1.001
Method(OT-A):TrueGenes(7)                    1.001      1.006
Method(DiP):TrueGenes(7)                     1.002      1.008
Method(CBN):TrueGenes(9)                     1.000      1.002
Method(CBN-A):TrueGenes(9)                   1.002      1.006
Method(OT):TrueGenes(9)                      1.000      1.000
Method(OT-A):TrueGenes(9)                    1.002      1.008
Method(DiP):TrueGenes(9)                     1.000      1.002
S.Time(last):S.Type(singleCell)              1.000      1.000
S.Time(last):S.Type(wholeTumor_0.01)         1.001      1.005
S.Time(last):Model(Bozic)                    1.000      1.002
S.Time(last):Model(McF_4)                    1.001      1.005
S.Time(last):Model(McF_6)                    1.001      1.004
S.Time(last):Conjunction(No)                 1.000      1.001
S.Time(last):sh(0)                           1.000      1.000
S.Time(last):TrueGenes(7)                    1.000      1.001
S.Time(last):TrueGenes(9)                    1.001      1.002
S.Type(singleCell):Model(Bozic)              1.002      1.007
S.Type(wholeTumor_0.01):Model(Bozic)         1.001      1.003
S.Type(singleCell):Model(McF_4)              1.000      1.000
S.Type(wholeTumor_0.01):Model(McF_4)         1.001      1.003
S.Type(singleCell):Model(McF_6)              1.000      1.000
S.Type(wholeTumor_0.01):Model(McF_6)         1.000      1.002
S.Type(singleCell):Conjunction(No)           1.000      1.001
S.Type(wholeTumor_0.01):Conjunction(No)      1.001      1.003
S.Type(singleCell):sh(0)                     1.001      1.003
S.Type(wholeTumor_0.01):sh(0)                1.001      1.003
S.Type(singleCell):TrueGenes(7)              1.000      1.001
S.Type(wholeTumor_0.01):TrueGenes(7)         1.000      1.000
S.Type(singleCell):TrueGenes(9)              1.000      1.001
S.Type(wholeTumor_0.01):TrueGenes(9)         1.001      1.001
Model(Bozic):Conjunction(No)                 1.001      1.004
Model(McF_4):Conjunction(No)                 1.000      1.002
Model(McF_6):Conjunction(No)                 1.000      1.002
Model(Bozic):sh(0)                           1.000      1.000
Model(McF_4):sh(0)                           1.001      1.004
Model(McF_6):sh(0)                           1.000      1.000
Model(Bozic):TrueGenes(7)                    1.001      1.006
Model(McF_4):TrueGenes(7)                    1.000      1.001
Model(McF_6):TrueGenes(7)                    1.000      1.001
Model(Bozic):TrueGenes(9)                    1.002      1.009
Model(McF_4):TrueGenes(9)                    1.001      1.005
Model(McF_6):TrueGenes(9)                    1.000      1.001
Conjunction(No):sh(0)                        1.001      1.005
Conjunction(No):TrueGenes(7)                 1.000      1.001
Conjunction(No):TrueGenes(9)                 1.001      1.003
sh(0):TrueGenes(7)                           1.000      1.000
sh(0):TrueGenes(9)                           1.000      1.001

Multivariate psrf

1.05
>  try(gelman.diag(getMultpleVCV(fit)))
Potential scale reduction factors:

          Point est. Upper C.I.
dataSetID          1          1
units              1          1

Multivariate psrf

1
>  
>  try(lapply(fit, function(x) x$DIC))
[[1]]
[1] 2341832

[[2]]
[1] 2341820

[[3]]
[1] 2341828

>  try(lapply(fit, function(x) summary(x)))
[[1]]

 Iterations = 100001:249851
 Thinning interval  = 150
 Sample size  = 1000 

 DIC: 2341832 

 G-structure:  ~dataSetID

          post.mean l-95% CI u-95% CI eff.samp
dataSetID   0.05674   0.0526  0.06071     1000

 R-structure:  ~units

      post.mean l-95% CI u-95% CI eff.samp
units    0.2117   0.2052   0.2185     1000

 Location effects: cbind(FP, TN) ~ (S.Size + Method + S.Time + S.Type + Model + Conjunction + sh + TrueGenes)^2 

                                         post.mean   l-95% CI   u-95% CI eff.samp  pMCMC    
(Intercept)                             -4.011e+00 -4.023e+00 -4.001e+00    775.0 <0.001 ***
S.Size(100)                             -9.451e-02 -1.071e-01 -8.144e-02    852.5 <0.001 ***
S.Size(1000)                             8.367e-02  7.256e-02  9.635e-02    908.6 <0.001 ***
Method(CBN)                              2.139e+00  2.127e+00  2.153e+00    911.3 <0.001 ***
Method(CBN-A)                            2.029e+00  2.015e+00  2.041e+00    791.6 <0.001 ***
Method(OT)                              -1.091e+00 -1.118e+00 -1.068e+00    886.7 <0.001 ***
Method(OT-A)                            -5.566e-01 -5.760e-01 -5.355e-01    891.8 <0.001 ***
Method(DiP)                             -1.500e+00 -1.529e+00 -1.471e+00    735.4 <0.001 ***
S.Time(last)                            -1.012e-01 -1.097e-01 -9.176e-02   1000.0 <0.001 ***
S.Type(singleCell)                      -2.007e-01 -2.140e-01 -1.882e-01   1000.0 <0.001 ***
S.Type(wholeTumor_0.01)                  4.319e-01  4.202e-01  4.434e-01   1000.0 <0.001 ***
Model(Bozic)                             4.430e-01  4.293e-01  4.571e-01   1000.0 <0.001 ***
Model(McF_4)                            -5.794e-01 -6.006e-01 -5.599e-01    735.5 <0.001 ***
Model(McF_6)                             2.386e-02  8.839e-03  4.008e-02    809.6  0.006 ** 
Conjunction(No)                          7.382e-03 -2.182e-03  1.552e-02   1000.0  0.112    
sh(0)                                   -1.526e-01 -1.615e-01 -1.444e-01   1000.0 <0.001 ***
TrueGenes(7)                             4.647e-02  3.275e-02  5.934e-02    909.1 <0.001 ***
TrueGenes(9)                            -2.356e-01 -2.478e-01 -2.224e-01    824.4 <0.001 ***
S.Size(100):Method(CBN)                  2.157e-01  1.988e-01  2.301e-01   1000.0 <0.001 ***
S.Size(1000):Method(CBN)                -2.247e-01 -2.420e-01 -2.114e-01   1000.0 <0.001 ***
S.Size(100):Method(CBN-A)                2.297e-01  2.144e-01  2.455e-01   1000.0 <0.001 ***
S.Size(1000):Method(CBN-A)              -2.468e-01 -2.634e-01 -2.315e-01   1000.0 <0.001 ***
S.Size(100):Method(OT)                   1.149e-01  8.885e-02  1.426e-01   1000.0 <0.001 ***
S.Size(1000):Method(OT)                 -8.935e-02 -1.147e-01 -6.206e-02   1000.0 <0.001 ***
S.Size(100):Method(OT-A)                 7.998e-02  5.855e-02  1.055e-01    892.5 <0.001 ***
S.Size(1000):Method(OT-A)               -3.744e-02 -5.891e-02 -1.486e-02   1000.0 <0.001 ***
S.Size(100):Method(DiP)                 -3.269e-01 -3.604e-01 -2.950e-01   1000.0 <0.001 ***
S.Size(1000):Method(DiP)                 3.551e-01  3.278e-01  3.819e-01   1000.0 <0.001 ***
S.Size(100):S.Time(last)                -7.014e-02 -7.964e-02 -6.102e-02    815.0 <0.001 ***
S.Size(1000):S.Time(last)                9.274e-02  8.372e-02  1.024e-01   1000.0 <0.001 ***
S.Size(100):S.Type(singleCell)          -8.136e-03 -2.210e-02  4.489e-03    998.8  0.216    
S.Size(1000):S.Type(singleCell)          1.393e-02  9.504e-04  2.794e-02   1534.2  0.044 *  
S.Size(100):S.Type(wholeTumor_0.01)      2.195e-02  1.020e-02  3.704e-02   1000.0  0.002 ** 
S.Size(1000):S.Type(wholeTumor_0.01)    -3.292e-02 -4.700e-02 -1.964e-02   1000.0 <0.001 ***
S.Size(100):Model(Bozic)                -5.064e-02 -6.658e-02 -3.403e-02    898.5 <0.001 ***
S.Size(1000):Model(Bozic)                8.506e-02  7.107e-02  1.020e-01   1000.0 <0.001 ***
S.Size(100):Model(McF_4)                -7.394e-02 -9.005e-02 -5.583e-02   1137.0 <0.001 ***
S.Size(1000):Model(McF_4)                9.854e-02  8.131e-02  1.148e-01    972.8 <0.001 ***
S.Size(100):Model(McF_6)                 1.610e-01  1.437e-01  1.780e-01   1000.0 <0.001 ***
S.Size(1000):Model(McF_6)               -2.477e-01 -2.646e-01 -2.298e-01    907.6 <0.001 ***
S.Size(100):Conjunction(No)              1.105e-02  2.174e-03  2.028e-02   1000.0  0.022 *  
S.Size(1000):Conjunction(No)            -1.715e-02 -2.627e-02 -7.534e-03   1000.0 <0.001 ***
S.Size(100):sh(0)                       -2.124e-04 -9.598e-03  9.458e-03   1225.3  0.962    
S.Size(1000):sh(0)                       1.021e-02  5.391e-04  1.941e-02   1000.0  0.040 *  
S.Size(100):TrueGenes(7)                 6.078e-02  4.596e-02  7.408e-02   1088.4 <0.001 ***
S.Size(1000):TrueGenes(7)               -5.522e-02 -6.987e-02 -4.163e-02   1000.0 <0.001 ***
S.Size(100):TrueGenes(9)                -4.578e-02 -5.898e-02 -3.167e-02   1000.0 <0.001 ***
S.Size(1000):TrueGenes(9)                5.213e-02  3.835e-02  6.482e-02   1000.0 <0.001 ***
Method(CBN):S.Time(last)                 1.591e-01  1.487e-01  1.701e-01   1000.0 <0.001 ***
Method(CBN-A):S.Time(last)               8.174e-02  7.040e-02  9.427e-02   1000.0 <0.001 ***
Method(OT):S.Time(last)                 -3.402e-01 -3.611e-01 -3.191e-01   1000.0 <0.001 ***
Method(OT-A):S.Time(last)                5.396e-02  3.665e-02  6.905e-02   1000.0 <0.001 ***
Method(DiP):S.Time(last)                -1.353e-01 -1.569e-01 -1.134e-01   1000.0 <0.001 ***
Method(CBN):S.Type(singleCell)           2.233e-01  2.076e-01  2.385e-01   1000.0 <0.001 ***
Method(CBN-A):S.Type(singleCell)         2.404e-01  2.236e-01  2.554e-01   1113.8 <0.001 ***
Method(OT):S.Type(singleCell)           -1.725e-01 -2.086e-01 -1.437e-01   1494.2 <0.001 ***
Method(OT-A):S.Type(singleCell)         -1.132e-01 -1.391e-01 -8.740e-02   1000.0 <0.001 ***
Method(DiP):S.Type(singleCell)          -6.941e-02 -1.021e-01 -3.670e-02   1000.0 <0.001 ***
Method(CBN):S.Type(wholeTumor_0.01)     -5.238e-01 -5.370e-01 -5.094e-01   1000.0 <0.001 ***
Method(CBN-A):S.Type(wholeTumor_0.01)   -5.666e-01 -5.817e-01 -5.511e-01   1000.0 <0.001 ***
Method(OT):S.Type(wholeTumor_0.01)       3.281e-01  2.991e-01  3.523e-01   1000.0 <0.001 ***
Method(OT-A):S.Type(wholeTumor_0.01)     2.117e-01  1.902e-01  2.336e-01   1000.0 <0.001 ***
Method(DiP):S.Type(wholeTumor_0.01)      2.606e-01  2.325e-01  2.890e-01   1000.0 <0.001 ***
Method(CBN):Model(Bozic)                -1.962e-01 -2.133e-01 -1.784e-01   1000.0 <0.001 ***
Method(CBN-A):Model(Bozic)              -1.382e-01 -1.573e-01 -1.211e-01    889.0 <0.001 ***
Method(OT):Model(Bozic)                  2.248e-01  1.919e-01  2.525e-01    885.5 <0.001 ***
Method(OT-A):Model(Bozic)               -9.427e-02 -1.234e-01 -6.654e-02   1000.0 <0.001 ***
Method(DiP):Model(Bozic)                 2.611e-01  2.256e-01  2.917e-01   1000.0 <0.001 ***
Method(CBN):Model(McF_4)                 6.317e-01  6.086e-01  6.544e-01    802.7 <0.001 ***
Method(CBN-A):Model(McF_4)               6.001e-01  5.773e-01  6.218e-01    866.7 <0.001 ***
Method(OT):Model(McF_4)                 -1.351e-01 -1.760e-01 -9.298e-02    831.5 <0.001 ***
Method(OT-A):Model(McF_4)               -3.680e-01 -4.081e-01 -3.251e-01    860.4 <0.001 ***
Method(DiP):Model(McF_4)                -1.385e-01 -1.904e-01 -9.518e-02    719.0 <0.001 ***
Method(CBN):Model(McF_6)                -7.536e-01 -7.717e-01 -7.327e-01    883.7 <0.001 ***
Method(CBN-A):Model(McF_6)              -8.803e-01 -9.009e-01 -8.604e-01    898.7 <0.001 ***
Method(OT):Model(McF_6)                 -9.144e-02 -1.247e-01 -5.374e-02    848.5 <0.001 ***
Method(OT-A):Model(McF_6)                7.656e-01  7.367e-01  7.917e-01   1000.0 <0.001 ***
Method(DiP):Model(McF_6)                -7.849e-02 -1.176e-01 -3.851e-02   1075.5  0.002 ** 
Method(CBN):Conjunction(No)              1.109e-02 -1.613e-05  2.110e-02   1000.0  0.042 *  
Method(CBN-A):Conjunction(No)           -1.446e-02 -2.516e-02 -2.172e-03   1000.0  0.024 *  
Method(OT):Conjunction(No)              -2.360e-02 -4.151e-02 -4.160e-03   1000.0  0.018 *  
Method(OT-A):Conjunction(No)            -1.417e-02 -2.977e-02  2.198e-03   1000.0  0.084 .  
Method(DiP):Conjunction(No)              4.757e-02  2.680e-02  6.950e-02    887.0 <0.001 ***
Method(CBN):sh(0)                        2.794e-01  2.687e-01  2.905e-01    563.8 <0.001 ***
Method(CBN-A):sh(0)                      2.942e-01  2.825e-01  3.052e-01   1000.0 <0.001 ***
Method(OT):sh(0)                        -3.726e-02 -5.541e-02 -1.959e-02   1000.0 <0.001 ***
Method(OT-A):sh(0)                      -1.748e-02 -3.290e-02 -9.687e-04   1000.0  0.028 *  
Method(DiP):sh(0)                       -3.292e-01 -3.513e-01 -3.076e-01    985.5 <0.001 ***
Method(CBN):TrueGenes(7)                -4.941e-01 -5.123e-01 -4.770e-01   1000.0 <0.001 ***
Method(CBN-A):TrueGenes(7)              -4.919e-01 -5.090e-01 -4.745e-01    880.4 <0.001 ***
Method(OT):TrueGenes(7)                  4.471e-01  4.204e-01  4.742e-01    902.1 <0.001 ***
Method(OT-A):TrueGenes(7)                1.365e-01  1.091e-01  1.602e-01   1000.0 <0.001 ***
Method(DiP):TrueGenes(7)                 1.884e-01  1.572e-01  2.204e-01    911.1 <0.001 ***
Method(CBN):TrueGenes(9)                 3.402e-01  3.238e-01  3.547e-01    892.2 <0.001 ***
Method(CBN-A):TrueGenes(9)               3.323e-01  3.159e-01  3.487e-01    930.1 <0.001 ***
Method(OT):TrueGenes(9)                 -3.545e-01 -3.830e-01 -3.220e-01    850.3 <0.001 ***
Method(OT-A):TrueGenes(9)                6.910e-03 -1.762e-02  3.303e-02   1000.0  0.614    
Method(DiP):TrueGenes(9)                -2.633e-01 -2.991e-01 -2.290e-01    805.0 <0.001 ***
S.Time(last):S.Type(singleCell)          3.245e-02  2.129e-02  4.058e-02   1098.8 <0.001 ***
S.Time(last):S.Type(wholeTumor_0.01)    -5.269e-02 -6.253e-02 -4.347e-02   1000.0 <0.001 ***
S.Time(last):Model(Bozic)               -2.431e-01 -2.534e-01 -2.312e-01   1074.0 <0.001 ***
S.Time(last):Model(McF_4)               -1.072e-04 -1.162e-02  1.229e-02   1000.0  0.998    
S.Time(last):Model(McF_6)                4.617e-01  4.504e-01  4.742e-01   1000.0 <0.001 ***
S.Time(last):Conjunction(No)            -9.886e-03 -1.619e-02 -3.265e-03   1000.0  0.002 ** 
S.Time(last):sh(0)                       5.084e-02  4.496e-02  5.814e-02   1000.0 <0.001 ***
S.Time(last):TrueGenes(7)               -1.328e-01 -1.436e-01 -1.233e-01   1096.5 <0.001 ***
S.Time(last):TrueGenes(9)                1.032e-01  9.284e-02  1.113e-01   1000.0 <0.001 ***
S.Type(singleCell):Model(Bozic)         -4.698e-02 -6.116e-02 -3.005e-02   1000.0 <0.001 ***
S.Type(wholeTumor_0.01):Model(Bozic)     7.783e-02  6.287e-02  9.333e-02   1000.0 <0.001 ***
S.Type(singleCell):Model(McF_4)          3.103e-02  1.433e-02  4.944e-02   1000.0 <0.001 ***
S.Type(wholeTumor_0.01):Model(McF_4)    -1.245e-02 -2.817e-02  4.176e-03   1000.0  0.148    
S.Type(singleCell):Model(McF_6)          7.283e-02  5.813e-02  9.127e-02   1000.0 <0.001 ***
S.Type(wholeTumor_0.01):Model(McF_6)    -1.943e-01 -2.111e-01 -1.774e-01   1000.0 <0.001 ***
S.Type(singleCell):Conjunction(No)       3.263e-03 -6.771e-03  1.246e-02   1000.0  0.480    
S.Type(wholeTumor_0.01):Conjunction(No)  2.014e-03 -6.629e-03  1.156e-02   1000.0  0.672    
S.Type(singleCell):sh(0)                 1.044e-02  1.351e-03  2.014e-02   1000.0  0.034 *  
S.Type(wholeTumor_0.01):sh(0)           -2.252e-02 -3.221e-02 -1.357e-02   1000.0 <0.001 ***
S.Type(singleCell):TrueGenes(7)         -6.997e-02 -8.393e-02 -5.636e-02   1117.6 <0.001 ***
S.Type(wholeTumor_0.01):TrueGenes(7)     8.441e-02  7.116e-02  9.894e-02   1000.0 <0.001 ***
S.Type(singleCell):TrueGenes(9)          2.817e-02  1.529e-02  4.105e-02   1000.0 <0.001 ***
S.Type(wholeTumor_0.01):TrueGenes(9)    -1.529e-02 -2.843e-02 -1.887e-03   1111.7  0.026 *  
Model(Bozic):Conjunction(No)             3.713e-02  2.603e-02  4.853e-02   1000.0 <0.001 ***
Model(McF_4):Conjunction(No)            -3.510e-02 -4.649e-02 -2.265e-02    989.0 <0.001 ***
Model(McF_6):Conjunction(No)            -4.835e-02 -6.000e-02 -3.603e-02   1185.4 <0.001 ***
Model(Bozic):sh(0)                       5.617e-02  4.442e-02  6.666e-02   1535.0 <0.001 ***
Model(McF_4):sh(0)                      -4.180e-02 -5.433e-02 -3.026e-02    788.9 <0.001 ***
Model(McF_6):sh(0)                       9.204e-03 -3.039e-03  2.079e-02   1000.0  0.132    
Model(Bozic):TrueGenes(7)                1.700e-01  1.536e-01  1.872e-01   1000.0 <0.001 ***
Model(McF_4):TrueGenes(7)               -1.551e-01 -1.743e-01 -1.361e-01   1266.7 <0.001 ***
Model(McF_6):TrueGenes(7)               -1.651e-01 -1.836e-01 -1.462e-01   1000.0 <0.001 ***
Model(Bozic):TrueGenes(9)               -5.352e-02 -7.006e-02 -3.864e-02   1103.0 <0.001 ***
Model(McF_4):TrueGenes(9)                6.568e-02  5.011e-02  8.337e-02   1099.8 <0.001 ***
Model(McF_6):TrueGenes(9)                2.053e-02  3.622e-03  3.873e-02   1004.7  0.016 *  
Conjunction(No):sh(0)                   -9.396e-03 -1.555e-02 -2.780e-03   1343.8  0.012 *  
Conjunction(No):TrueGenes(7)            -3.644e-02 -4.637e-02 -2.759e-02   1115.0 <0.001 ***
Conjunction(No):TrueGenes(9)             4.526e-02  3.557e-02  5.486e-02   1042.2 <0.001 ***
sh(0):TrueGenes(7)                      -3.741e-02 -4.734e-02 -2.741e-02   1000.0 <0.001 ***
sh(0):TrueGenes(9)                       1.245e-02  3.439e-03  2.300e-02   1000.0  0.012 *  
---
Signif. codes:  0 '***' 0.001 '**' 0.01 '*' 0.05 '.' 0.1 ' ' 1

[[2]]

 Iterations = 100001:249851
 Thinning interval  = 150
 Sample size  = 1000 

 DIC: 2341820 

 G-structure:  ~dataSetID

          post.mean l-95% CI u-95% CI eff.samp
dataSetID   0.05689  0.05318   0.0612     1000

 R-structure:  ~units

      post.mean l-95% CI u-95% CI eff.samp
units    0.2119   0.2052   0.2189    906.9

 Location effects: cbind(FP, TN) ~ (S.Size + Method + S.Time + S.Type + Model + Conjunction + sh + TrueGenes)^2 

                                         post.mean   l-95% CI   u-95% CI eff.samp  pMCMC    
(Intercept)                             -4.0108870 -4.0215114 -3.9993532    801.3 <0.001 ***
S.Size(100)                             -0.0946484 -0.1072049 -0.0834020    788.0 <0.001 ***
S.Size(1000)                             0.0834698  0.0713429  0.0950113   1000.0 <0.001 ***
Method(CBN)                              2.1388215  2.1266352  2.1523106    822.5 <0.001 ***
Method(CBN-A)                            2.0293145  2.0167427  2.0419376    844.8 <0.001 ***
Method(OT)                              -1.0918279 -1.1171942 -1.0681134    674.2 <0.001 ***
Method(OT-A)                            -0.5567087 -0.5757710 -0.5371738    744.1 <0.001 ***
Method(DiP)                             -1.4991363 -1.5291952 -1.4698304    664.3 <0.001 ***
S.Time(last)                            -0.1011308 -0.1091419 -0.0915639   1207.9 <0.001 ***
S.Type(singleCell)                      -0.2006898 -0.2131944 -0.1889159   1000.0 <0.001 ***
S.Type(wholeTumor_0.01)                  0.4320642  0.4196664  0.4427595   1000.0 <0.001 ***
Model(Bozic)                             0.4430884  0.4297286  0.4575825   1000.0 <0.001 ***
Model(McF_4)                            -0.5787545 -0.5965100 -0.5568924    931.4 <0.001 ***
Model(McF_6)                             0.0238004  0.0079311  0.0391084    902.8  0.002 ** 
Conjunction(No)                          0.0071189 -0.0025787  0.0149917   1000.0  0.118    
sh(0)                                   -0.1527164 -0.1622639 -0.1443154   1000.0 <0.001 ***
TrueGenes(7)                             0.0459581  0.0318024  0.0576409   1000.0 <0.001 ***
TrueGenes(9)                            -0.2354848 -0.2489291 -0.2233486   1000.0 <0.001 ***
S.Size(100):Method(CBN)                  0.2158994  0.2001368  0.2308169   1000.0 <0.001 ***
S.Size(1000):Method(CBN)                -0.2248099 -0.2395574 -0.2084851   1000.0 <0.001 ***
S.Size(100):Method(CBN-A)                0.2294311  0.2131896  0.2449898   1000.0 <0.001 ***
S.Size(1000):Method(CBN-A)              -0.2466753 -0.2638575 -0.2331092   1000.0 <0.001 ***
S.Size(100):Method(OT)                   0.1143041  0.0888273  0.1427856   1000.0 <0.001 ***
S.Size(1000):Method(OT)                 -0.0889562 -0.1154074 -0.0632031   1000.0 <0.001 ***
S.Size(100):Method(OT-A)                 0.0805183  0.0567336  0.1030718   1000.0 <0.001 ***
S.Size(1000):Method(OT-A)               -0.0371613 -0.0593695 -0.0147871    884.9  0.002 ** 
S.Size(100):Method(DiP)                 -0.3280120 -0.3624447 -0.2962420   1000.0 <0.001 ***
S.Size(1000):Method(DiP)                 0.3545465  0.3282747  0.3846568   1000.0 <0.001 ***
S.Size(100):S.Time(last)                -0.0700300 -0.0803532 -0.0615410   1217.7 <0.001 ***
S.Size(1000):S.Time(last)                0.0927459  0.0825592  0.1013888   1117.2 <0.001 ***
S.Size(100):S.Type(singleCell)          -0.0082526 -0.0221726  0.0044195   1000.0  0.222    
S.Size(1000):S.Type(singleCell)          0.0136996  0.0009719  0.0266878   1000.0  0.030 *  
S.Size(100):S.Type(wholeTumor_0.01)      0.0219894  0.0095050  0.0350181   1000.0  0.002 ** 
S.Size(1000):S.Type(wholeTumor_0.01)    -0.0327198 -0.0450685 -0.0182529   1097.0 <0.001 ***
S.Size(100):Model(Bozic)                -0.0507245 -0.0668141 -0.0337670   1000.0 <0.001 ***
S.Size(1000):Model(Bozic)                0.0855630  0.0704402  0.1008796    906.8 <0.001 ***
S.Size(100):Model(McF_4)                -0.0732556 -0.0916984 -0.0577097    747.6 <0.001 ***
S.Size(1000):Model(McF_4)                0.0985881  0.0811672  0.1150156   1000.0 <0.001 ***
S.Size(100):Model(McF_6)                 0.1603309  0.1439186  0.1766673   1000.0 <0.001 ***
S.Size(1000):Model(McF_6)               -0.2475526 -0.2668444 -0.2310843   1000.0 <0.001 ***
S.Size(100):Conjunction(No)              0.0112781  0.0021056  0.0210794   1000.0  0.020 *  
S.Size(1000):Conjunction(No)            -0.0170914 -0.0254829 -0.0069685   1285.7 <0.001 ***
S.Size(100):sh(0)                       -0.0003984 -0.0098010  0.0085960   1000.0  0.922    
S.Size(1000):sh(0)                       0.0101780  0.0005508  0.0190229    992.8  0.030 *  
S.Size(100):TrueGenes(7)                 0.0604161  0.0460930  0.0739845   1000.0 <0.001 ***
S.Size(1000):TrueGenes(7)               -0.0555489 -0.0699941 -0.0408209   1000.0 <0.001 ***
S.Size(100):TrueGenes(9)                -0.0457224 -0.0589191 -0.0329252    872.4 <0.001 ***
S.Size(1000):TrueGenes(9)                0.0519399  0.0380979  0.0656654    882.1 <0.001 ***
Method(CBN):S.Time(last)                 0.1590675  0.1469816  0.1694852   1000.0 <0.001 ***
Method(CBN-A):S.Time(last)               0.0818607  0.0712447  0.0935906   1000.0 <0.001 ***
Method(OT):S.Time(last)                 -0.3400281 -0.3609618 -0.3210354    783.5 <0.001 ***
Method(OT-A):S.Time(last)                0.0534164  0.0367673  0.0706771    842.2 <0.001 ***
Method(DiP):S.Time(last)                -0.1356005 -0.1563740 -0.1118695   1000.0 <0.001 ***
Method(CBN):S.Type(singleCell)           0.2232311  0.2092339  0.2394019   1000.0 <0.001 ***
Method(CBN-A):S.Type(singleCell)         0.2400977  0.2226287  0.2547011   1689.4 <0.001 ***
Method(OT):S.Type(singleCell)           -0.1726617 -0.2032588 -0.1422034    904.4 <0.001 ***
Method(OT-A):S.Type(singleCell)         -0.1129617 -0.1379416 -0.0878474   1181.2 <0.001 ***
Method(DiP):S.Type(singleCell)          -0.0683007 -0.1014238 -0.0343910   1000.0 <0.001 ***
Method(CBN):S.Type(wholeTumor_0.01)     -0.5241143 -0.5380449 -0.5090861   1000.0 <0.001 ***
Method(CBN-A):S.Type(wholeTumor_0.01)   -0.5663643 -0.5802454 -0.5515928   1000.0 <0.001 ***
Method(OT):S.Type(wholeTumor_0.01)       0.3281011  0.2998011  0.3513237    887.7 <0.001 ***
Method(OT-A):S.Type(wholeTumor_0.01)     0.2114254  0.1880482  0.2316812   1000.0 <0.001 ***
Method(DiP):S.Type(wholeTumor_0.01)      0.2611226  0.2316730  0.2883434    854.0 <0.001 ***
Method(CBN):Model(Bozic)                -0.1960729 -0.2138523 -0.1764479   1507.1 <0.001 ***
Method(CBN-A):Model(Bozic)              -0.1378410 -0.1559870 -0.1189242   1000.0 <0.001 ***
Method(OT):Model(Bozic)                  0.2247672  0.1967487  0.2567585   1000.0 <0.001 ***
Method(OT-A):Model(Bozic)               -0.0938793 -0.1202721 -0.0644984   1199.3 <0.001 ***
Method(DiP):Model(Bozic)                 0.2611421  0.2293388  0.2942815    982.1 <0.001 ***
Method(CBN):Model(McF_4)                 0.6309807  0.6078996  0.6538366    946.9 <0.001 ***
Method(CBN-A):Model(McF_4)               0.5997528  0.5793983  0.6252675   1164.7 <0.001 ***
Method(OT):Model(McF_4)                 -0.1362071 -0.1818718 -0.0988619    867.3 <0.001 ***
Method(OT-A):Model(McF_4)               -0.3665803 -0.4043108 -0.3267746   1429.6 <0.001 ***
Method(DiP):Model(McF_4)                -0.1381021 -0.1866040 -0.0913862    835.3 <0.001 ***
Method(CBN):Model(McF_6)                -0.7539402 -0.7710840 -0.7312334   1000.0 <0.001 ***
Method(CBN-A):Model(McF_6)              -0.8803335 -0.9018504 -0.8611105   1000.0 <0.001 ***
Method(OT):Model(McF_6)                 -0.0908737 -0.1248229 -0.0563365   1000.0 <0.001 ***
Method(OT-A):Model(McF_6)                0.7652930  0.7397826  0.7924892   1099.6 <0.001 ***
Method(DiP):Model(McF_6)                -0.0785064 -0.1189270 -0.0420301   1000.0  0.002 ** 
Method(CBN):Conjunction(No)              0.0111879  0.0013208  0.0220007   1000.0  0.038 *  
Method(CBN-A):Conjunction(No)           -0.0141706 -0.0252117 -0.0039222   1000.0  0.010 ** 
Method(OT):Conjunction(No)              -0.0243192 -0.0432957 -0.0046608    945.8  0.022 *  
Method(OT-A):Conjunction(No)            -0.0142166 -0.0302865  0.0014548   1000.0  0.088 .  
Method(DiP):Conjunction(No)              0.0473549  0.0250101  0.0676931    896.3 <0.001 ***
Method(CBN):sh(0)                        0.2793388  0.2687290  0.2900498   1000.0 <0.001 ***
Method(CBN-A):sh(0)                      0.2942374  0.2827306  0.3051691   1000.0 <0.001 ***
Method(OT):sh(0)                        -0.0373609 -0.0574932 -0.0193723   1000.0 <0.001 ***
Method(OT-A):sh(0)                      -0.0173888 -0.0338551 -0.0002810   1000.0  0.048 *  
Method(DiP):sh(0)                       -0.3288335 -0.3505240 -0.3060705   1000.0 <0.001 ***
Method(CBN):TrueGenes(7)                -0.4937441 -0.5106602 -0.4751030   1000.0 <0.001 ***
Method(CBN-A):TrueGenes(7)              -0.4910456 -0.5072220 -0.4731441   1000.0 <0.001 ***
Method(OT):TrueGenes(7)                  0.4463758  0.4197419  0.4751393   1000.0 <0.001 ***
Method(OT-A):TrueGenes(7)                0.1369815  0.1126721  0.1633218   1000.0 <0.001 ***
Method(DiP):TrueGenes(7)                 0.1878566  0.1565213  0.2229952   1021.9 <0.001 ***
Method(CBN):TrueGenes(9)                 0.3397711  0.3250973  0.3551395    767.9 <0.001 ***
Method(CBN-A):TrueGenes(9)               0.3317992  0.3155420  0.3476698   1000.0 <0.001 ***
Method(OT):TrueGenes(9)                 -0.3541413 -0.3855479 -0.3223114   1000.0 <0.001 ***
Method(OT-A):TrueGenes(9)                0.0065123 -0.0173827  0.0312647   1000.0  0.634    
Method(DiP):TrueGenes(9)                -0.2622395 -0.2974123 -0.2272368    896.0 <0.001 ***
S.Time(last):S.Type(singleCell)          0.0326212  0.0228885  0.0416190   1000.0 <0.001 ***
S.Time(last):S.Type(wholeTumor_0.01)    -0.0530086 -0.0620622 -0.0442348   1000.0 <0.001 ***
S.Time(last):Model(Bozic)               -0.2426890 -0.2540503 -0.2324390   1000.0 <0.001 ***
S.Time(last):Model(McF_4)               -0.0004239 -0.0123639  0.0127319   1000.0  0.932    
S.Time(last):Model(McF_6)                0.4619393  0.4505055  0.4738246   1000.0 <0.001 ***
S.Time(last):Conjunction(No)            -0.0099348 -0.0164650 -0.0032560   1000.0  0.006 ** 
S.Time(last):sh(0)                       0.0507024  0.0436685  0.0575849   1000.0 <0.001 ***
S.Time(last):TrueGenes(7)               -0.1325899 -0.1426259 -0.1214549   1000.0 <0.001 ***
S.Time(last):TrueGenes(9)                0.1033087  0.0940619  0.1128160   1000.0 <0.001 ***
S.Type(singleCell):Model(Bozic)         -0.0462421 -0.0618196 -0.0295416   1000.0 <0.001 ***
S.Type(wholeTumor_0.01):Model(Bozic)     0.0775662  0.0604734  0.0918932   1000.0 <0.001 ***
S.Type(singleCell):Model(McF_4)          0.0310002  0.0145154  0.0494669   1000.0  0.002 ** 
S.Type(wholeTumor_0.01):Model(McF_4)    -0.0128990 -0.0299744  0.0027499   1000.0  0.120    
S.Type(singleCell):Model(McF_6)          0.0729113  0.0572384  0.0899640   1000.0 <0.001 ***
S.Type(wholeTumor_0.01):Model(McF_6)    -0.1940571 -0.2116762 -0.1783905   1000.0 <0.001 ***
S.Type(singleCell):Conjunction(No)       0.0031398 -0.0061921  0.0125111   1000.0  0.526    
S.Type(wholeTumor_0.01):Conjunction(No)  0.0022961 -0.0076729  0.0111040   1000.0  0.612    
S.Type(singleCell):sh(0)                 0.0101649  0.0004719  0.0199008   1000.0  0.038 *  
S.Type(wholeTumor_0.01):sh(0)           -0.0222320 -0.0316184 -0.0133761   1000.0 <0.001 ***
S.Type(singleCell):TrueGenes(7)         -0.0702932 -0.0850595 -0.0558555   1140.6 <0.001 ***
S.Type(wholeTumor_0.01):TrueGenes(7)     0.0844520  0.0706768  0.0975861   1202.8 <0.001 ***
S.Type(singleCell):TrueGenes(9)          0.0284294  0.0160492  0.0434537   1000.0 <0.001 ***
S.Type(wholeTumor_0.01):TrueGenes(9)    -0.0152544 -0.0287825 -0.0023653   1000.0  0.020 *  
Model(Bozic):Conjunction(No)             0.0366960  0.0247333  0.0473852   1000.0 <0.001 ***
Model(McF_4):Conjunction(No)            -0.0347824 -0.0480487 -0.0241819    889.3 <0.001 ***
Model(McF_6):Conjunction(No)            -0.0486755 -0.0608268 -0.0373406    895.8 <0.001 ***
Model(Bozic):sh(0)                       0.0561182  0.0454322  0.0677143   1000.0 <0.001 ***
Model(McF_4):sh(0)                      -0.0415713 -0.0547077 -0.0300491   1189.3 <0.001 ***
Model(McF_6):sh(0)                       0.0092950 -0.0021933  0.0219600    951.9  0.112    
Model(Bozic):TrueGenes(7)                0.1705981  0.1529315  0.1854701   1000.0 <0.001 ***
Model(McF_4):TrueGenes(7)               -0.1551599 -0.1728121 -0.1364344    883.8 <0.001 ***
Model(McF_6):TrueGenes(7)               -0.1652795 -0.1840945 -0.1463114   1000.0 <0.001 ***
Model(Bozic):TrueGenes(9)               -0.0540935 -0.0688835 -0.0379631   1000.0 <0.001 ***
Model(McF_4):TrueGenes(9)                0.0661217  0.0491701  0.0825954   1000.0 <0.001 ***
Model(McF_6):TrueGenes(9)                0.0201273  0.0022647  0.0357193   1000.0  0.022 *  
Conjunction(No):sh(0)                   -0.0094024 -0.0163935 -0.0030547   1000.0  0.004 ** 
Conjunction(No):TrueGenes(7)            -0.0366177 -0.0459174 -0.0257916   1162.6 <0.001 ***
Conjunction(No):TrueGenes(9)             0.0454515  0.0363412  0.0543170    962.1 <0.001 ***
sh(0):TrueGenes(7)                      -0.0372141 -0.0470240 -0.0272243   1000.0 <0.001 ***
sh(0):TrueGenes(9)                       0.0124030  0.0018313  0.0207432   1000.0  0.010 *  
---
Signif. codes:  0 '***' 0.001 '**' 0.01 '*' 0.05 '.' 0.1 ' ' 1

[[3]]

 Iterations = 100001:249851
 Thinning interval  = 150
 Sample size  = 1000 

 DIC: 2341828 

 G-structure:  ~dataSetID

          post.mean l-95% CI u-95% CI eff.samp
dataSetID   0.05681   0.0529  0.06124     1000

 R-structure:  ~units

      post.mean l-95% CI u-95% CI eff.samp
units    0.2117   0.2047   0.2188    868.3

 Location effects: cbind(FP, TN) ~ (S.Size + Method + S.Time + S.Type + Model + Conjunction + sh + TrueGenes)^2 

                                         post.mean   l-95% CI   u-95% CI eff.samp  pMCMC    
(Intercept)                             -4.011e+00 -4.024e+00 -4.001e+00    763.0 <0.001 ***
S.Size(100)                             -9.473e-02 -1.079e-01 -8.259e-02   1000.0 <0.001 ***
S.Size(1000)                             8.358e-02  7.100e-02  9.578e-02    898.6 <0.001 ***
Method(CBN)                              2.139e+00  2.126e+00  2.151e+00    737.4 <0.001 ***
Method(CBN-A)                            2.029e+00  2.015e+00  2.041e+00    924.0 <0.001 ***
Method(OT)                              -1.091e+00 -1.114e+00 -1.065e+00    803.8 <0.001 ***
Method(OT-A)                            -5.564e-01 -5.766e-01 -5.362e-01   1000.0 <0.001 ***
Method(DiP)                             -1.500e+00 -1.529e+00 -1.470e+00    678.6 <0.001 ***
S.Time(last)                            -1.012e-01 -1.096e-01 -9.162e-02    856.9 <0.001 ***
S.Type(singleCell)                      -2.009e-01 -2.145e-01 -1.886e-01    972.6 <0.001 ***
S.Type(wholeTumor_0.01)                  4.321e-01  4.207e-01  4.449e-01    797.3 <0.001 ***
Model(Bozic)                             4.433e-01  4.299e-01  4.583e-01   1000.0 <0.001 ***
Model(McF_4)                            -5.793e-01 -5.997e-01 -5.606e-01    701.2 <0.001 ***
Model(McF_6)                             2.418e-02  7.573e-03  3.907e-02    912.3  0.012 *  
Conjunction(No)                          7.420e-03 -1.371e-03  1.657e-02   1000.0  0.098 .  
sh(0)                                   -1.525e-01 -1.606e-01 -1.433e-01   1000.0 <0.001 ***
TrueGenes(7)                             4.599e-02  3.209e-02  5.770e-02    887.0 <0.001 ***
TrueGenes(9)                            -2.354e-01 -2.478e-01 -2.217e-01   1000.0 <0.001 ***
S.Size(100):Method(CBN)                  2.161e-01  2.005e-01  2.302e-01   1000.0 <0.001 ***
S.Size(1000):Method(CBN)                -2.247e-01 -2.403e-01 -2.093e-01   1000.0 <0.001 ***
S.Size(100):Method(CBN-A)                2.300e-01  2.151e-01  2.457e-01   1434.3 <0.001 ***
S.Size(1000):Method(CBN-A)              -2.470e-01 -2.628e-01 -2.327e-01   1000.0 <0.001 ***
S.Size(100):Method(OT)                   1.142e-01  8.457e-02  1.405e-01   1000.0 <0.001 ***
S.Size(1000):Method(OT)                 -8.934e-02 -1.154e-01 -6.045e-02    908.1 <0.001 ***
S.Size(100):Method(OT-A)                 8.060e-02  5.723e-02  1.017e-01   1000.0 <0.001 ***
S.Size(1000):Method(OT-A)               -3.769e-02 -5.890e-02 -1.381e-02   1000.0 <0.001 ***
S.Size(100):Method(DiP)                 -3.286e-01 -3.610e-01 -2.958e-01    943.6 <0.001 ***
S.Size(1000):Method(DiP)                 3.551e-01  3.251e-01  3.827e-01    875.7 <0.001 ***
S.Size(100):S.Time(last)                -6.994e-02 -7.891e-02 -6.079e-02   1131.3 <0.001 ***
S.Size(1000):S.Time(last)                9.253e-02  8.270e-02  1.010e-01   1000.0 <0.001 ***
S.Size(100):S.Type(singleCell)          -7.558e-03 -2.182e-02  5.654e-03   1000.0  0.292    
S.Size(1000):S.Type(singleCell)          1.388e-02  5.009e-04  2.727e-02    913.4  0.058 .  
S.Size(100):S.Type(wholeTumor_0.01)      2.195e-02  1.013e-02  3.554e-02   1000.0  0.002 ** 
S.Size(1000):S.Type(wholeTumor_0.01)    -3.314e-02 -4.688e-02 -1.991e-02   1000.0 <0.001 ***
S.Size(100):Model(Bozic)                -5.045e-02 -6.679e-02 -3.439e-02   1000.0 <0.001 ***
S.Size(1000):Model(Bozic)                8.528e-02  7.053e-02  1.031e-01    896.0 <0.001 ***
S.Size(100):Model(McF_4)                -7.357e-02 -9.061e-02 -5.778e-02   1000.0 <0.001 ***
S.Size(1000):Model(McF_4)                9.847e-02  8.286e-02  1.154e-01   1000.0 <0.001 ***
S.Size(100):Model(McF_6)                 1.608e-01  1.433e-01  1.765e-01   1000.0 <0.001 ***
S.Size(1000):Model(McF_6)               -2.476e-01 -2.649e-01 -2.314e-01   1000.0 <0.001 ***
S.Size(100):Conjunction(No)              1.065e-02  4.861e-04  1.918e-02   1000.0  0.028 *  
S.Size(1000):Conjunction(No)            -1.723e-02 -2.574e-02 -7.849e-03   1000.0 <0.001 ***
S.Size(100):sh(0)                       -3.860e-04 -9.356e-03  9.235e-03   1000.0  0.970    
S.Size(1000):sh(0)                       9.846e-03  6.070e-04  1.858e-02   1000.0  0.028 *  
S.Size(100):TrueGenes(7)                 6.067e-02  4.732e-02  7.528e-02   1265.8 <0.001 ***
S.Size(1000):TrueGenes(7)               -5.532e-02 -6.793e-02 -4.035e-02   1000.0 <0.001 ***
S.Size(100):TrueGenes(9)                -4.582e-02 -5.858e-02 -3.336e-02   1000.0 <0.001 ***
S.Size(1000):TrueGenes(9)                5.191e-02  3.998e-02  6.465e-02   1000.0 <0.001 ***
Method(CBN):S.Time(last)                 1.591e-01  1.484e-01  1.698e-01    884.7 <0.001 ***
Method(CBN-A):S.Time(last)               8.162e-02  7.118e-02  9.300e-02   1000.0 <0.001 ***
Method(OT):S.Time(last)                 -3.395e-01 -3.589e-01 -3.201e-01   1300.1 <0.001 ***
Method(OT-A):S.Time(last)                5.357e-02  3.728e-02  7.039e-02   1000.0 <0.001 ***
Method(DiP):S.Time(last)                -1.356e-01 -1.575e-01 -1.128e-01    869.8 <0.001 ***
Method(CBN):S.Type(singleCell)           2.234e-01  2.062e-01  2.388e-01   1000.0 <0.001 ***
Method(CBN-A):S.Type(singleCell)         2.402e-01  2.224e-01  2.548e-01   1063.5 <0.001 ***
Method(OT):S.Type(singleCell)           -1.720e-01 -2.064e-01 -1.423e-01   1000.0 <0.001 ***
Method(OT-A):S.Type(singleCell)         -1.130e-01 -1.372e-01 -8.690e-02   1000.0 <0.001 ***
Method(DiP):S.Type(singleCell)          -6.943e-02 -9.995e-02 -3.312e-02    856.1 <0.001 ***
Method(CBN):S.Type(wholeTumor_0.01)     -5.240e-01 -5.385e-01 -5.078e-01   1000.0 <0.001 ***
Method(CBN-A):S.Type(wholeTumor_0.01)   -5.662e-01 -5.801e-01 -5.507e-01   1000.0 <0.001 ***
Method(OT):S.Type(wholeTumor_0.01)       3.283e-01  3.035e-01  3.538e-01   1000.0 <0.001 ***
Method(OT-A):S.Type(wholeTumor_0.01)     2.112e-01  1.908e-01  2.331e-01   1000.0 <0.001 ***
Method(DiP):S.Type(wholeTumor_0.01)      2.608e-01  2.329e-01  2.907e-01   1000.0 <0.001 ***
Method(CBN):Model(Bozic)                -1.961e-01 -2.136e-01 -1.787e-01   1000.0 <0.001 ***
Method(CBN-A):Model(Bozic)              -1.379e-01 -1.559e-01 -1.190e-01   1110.9 <0.001 ***
Method(OT):Model(Bozic)                  2.243e-01  1.968e-01  2.535e-01   1080.7 <0.001 ***
Method(OT-A):Model(Bozic)               -9.396e-02 -1.211e-01 -6.668e-02   1000.0 <0.001 ***
Method(DiP):Model(Bozic)                 2.616e-01  2.296e-01  2.961e-01    907.5 <0.001 ***
Method(CBN):Model(McF_4)                 6.310e-01  6.093e-01  6.537e-01    841.7 <0.001 ***
Method(CBN-A):Model(McF_4)               5.997e-01  5.762e-01  6.208e-01    874.3 <0.001 ***
Method(OT):Model(McF_4)                 -1.361e-01 -1.764e-01 -9.341e-02    837.5 <0.001 ***
Method(OT-A):Model(McF_4)               -3.664e-01 -4.020e-01 -3.287e-01   1000.0 <0.001 ***
Method(DiP):Model(McF_4)                -1.381e-01 -1.889e-01 -8.971e-02    880.0 <0.001 ***
Method(CBN):Model(McF_6)                -7.541e-01 -7.735e-01 -7.342e-01   1000.0 <0.001 ***
Method(CBN-A):Model(McF_6)              -8.810e-01 -9.011e-01 -8.614e-01    897.5 <0.001 ***
Method(OT):Model(McF_6)                 -8.958e-02 -1.210e-01 -5.202e-02   1094.8 <0.001 ***
Method(OT-A):Model(McF_6)                7.647e-01  7.374e-01  7.929e-01   1000.0 <0.001 ***
Method(DiP):Model(McF_6)                -7.822e-02 -1.175e-01 -3.580e-02   1000.0 <0.001 ***
Method(CBN):Conjunction(No)              1.127e-02  3.456e-04  2.126e-02   1000.0  0.028 *  
Method(CBN-A):Conjunction(No)           -1.435e-02 -2.495e-02 -3.277e-03   1000.0  0.002 ** 
Method(OT):Conjunction(No)              -2.395e-02 -4.107e-02 -6.659e-03   1000.0  0.010 ** 
Method(OT-A):Conjunction(No)            -1.443e-02 -3.124e-02  7.957e-05    864.3  0.064 .  
Method(DiP):Conjunction(No)              4.750e-02  2.722e-02  6.924e-02   1000.0 <0.001 ***
Method(CBN):sh(0)                        2.791e-01  2.683e-01  2.899e-01   1000.0 <0.001 ***
Method(CBN-A):sh(0)                      2.941e-01  2.843e-01  3.064e-01   1000.0 <0.001 ***
Method(OT):sh(0)                        -3.746e-02 -5.795e-02 -2.081e-02   1000.0 <0.001 ***
Method(OT-A):sh(0)                      -1.703e-02 -3.274e-02  1.814e-03    813.1  0.054 .  
Method(DiP):sh(0)                       -3.290e-01 -3.510e-01 -3.079e-01    865.2 <0.001 ***
Method(CBN):TrueGenes(7)                -4.937e-01 -5.109e-01 -4.775e-01   1000.0 <0.001 ***
Method(CBN-A):TrueGenes(7)              -4.919e-01 -5.100e-01 -4.740e-01   1000.0 <0.001 ***
Method(OT):TrueGenes(7)                  4.473e-01  4.202e-01  4.741e-01   1269.0 <0.001 ***
Method(OT-A):TrueGenes(7)                1.376e-01  1.122e-01  1.612e-01   2463.8 <0.001 ***
Method(DiP):TrueGenes(7)                 1.864e-01  1.516e-01  2.180e-01   1000.0 <0.001 ***
Method(CBN):TrueGenes(9)                 3.400e-01  3.245e-01  3.565e-01   1000.0 <0.001 ***
Method(CBN-A):TrueGenes(9)               3.324e-01  3.170e-01  3.495e-01   1000.0 <0.001 ***
Method(OT):TrueGenes(9)                 -3.548e-01 -3.865e-01 -3.256e-01   1000.0 <0.001 ***
Method(OT-A):TrueGenes(9)                5.642e-03 -1.701e-02  3.137e-02   1151.4  0.628    
Method(DiP):TrueGenes(9)                -2.621e-01 -2.936e-01 -2.231e-01   1000.0 <0.001 ***
S.Time(last):S.Type(singleCell)          3.266e-02  2.292e-02  4.196e-02   1000.0 <0.001 ***
S.Time(last):S.Type(wholeTumor_0.01)    -5.305e-02 -6.164e-02 -4.358e-02   1000.0 <0.001 ***
S.Time(last):Model(Bozic)               -2.428e-01 -2.535e-01 -2.312e-01    924.0 <0.001 ***
S.Time(last):Model(McF_4)               -5.303e-04 -1.292e-02  1.077e-02   1000.0  0.956    
S.Time(last):Model(McF_6)                4.621e-01  4.513e-01  4.756e-01   1000.0 <0.001 ***
S.Time(last):Conjunction(No)            -1.002e-02 -1.716e-02 -3.511e-03    755.5  0.008 ** 
S.Time(last):sh(0)                       5.071e-02  4.327e-02  5.682e-02   1000.0 <0.001 ***
S.Time(last):TrueGenes(7)               -1.329e-01 -1.423e-01 -1.226e-01   1000.0 <0.001 ***
S.Time(last):TrueGenes(9)                1.031e-01  9.318e-02  1.125e-01    910.9 <0.001 ***
S.Type(singleCell):Model(Bozic)         -4.653e-02 -6.232e-02 -3.193e-02   1000.0 <0.001 ***
S.Type(wholeTumor_0.01):Model(Bozic)     7.729e-02  6.245e-02  9.413e-02   1000.0 <0.001 ***
S.Type(singleCell):Model(McF_4)          3.107e-02  1.308e-02  4.651e-02   1000.0 <0.001 ***
S.Type(wholeTumor_0.01):Model(McF_4)    -1.279e-02 -3.177e-02  3.503e-03   1000.0  0.140    
S.Type(singleCell):Model(McF_6)          7.276e-02  5.578e-02  8.892e-02   1000.0 <0.001 ***
S.Type(wholeTumor_0.01):Model(McF_6)    -1.940e-01 -2.127e-01 -1.779e-01   1000.0 <0.001 ***
S.Type(singleCell):Conjunction(No)       3.163e-03 -6.444e-03  1.318e-02    954.0  0.502    
S.Type(wholeTumor_0.01):Conjunction(No)  2.528e-03 -6.846e-03  1.091e-02   1000.0  0.540    
S.Type(singleCell):sh(0)                 1.031e-02  1.527e-03  1.965e-02   1108.4  0.032 *  
S.Type(wholeTumor_0.01):sh(0)           -2.240e-02 -3.248e-02 -1.464e-02   1094.7 <0.001 ***
S.Type(singleCell):TrueGenes(7)         -7.027e-02 -8.465e-02 -5.572e-02    884.9 <0.001 ***
S.Type(wholeTumor_0.01):TrueGenes(7)     8.440e-02  7.047e-02  9.747e-02   1000.0 <0.001 ***
S.Type(singleCell):TrueGenes(9)          2.855e-02  1.393e-02  4.153e-02   1103.4 <0.001 ***
S.Type(wholeTumor_0.01):TrueGenes(9)    -1.525e-02 -2.775e-02 -2.771e-03   1000.0  0.028 *  
Model(Bozic):Conjunction(No)             3.710e-02  2.546e-02  4.771e-02   1000.0 <0.001 ***
Model(McF_4):Conjunction(No)            -3.509e-02 -4.763e-02 -2.361e-02   1000.0 <0.001 ***
Model(McF_6):Conjunction(No)            -4.827e-02 -6.098e-02 -3.637e-02    926.0 <0.001 ***
Model(Bozic):sh(0)                       5.628e-02  4.521e-02  6.714e-02    816.4 <0.001 ***
Model(McF_4):sh(0)                      -4.192e-02 -5.520e-02 -2.992e-02   1000.0 <0.001 ***
Model(McF_6):sh(0)                       9.222e-03 -2.808e-03  2.095e-02   1000.0  0.146    
Model(Bozic):TrueGenes(7)                1.698e-01  1.540e-01  1.855e-01   1000.0 <0.001 ***
Model(McF_4):TrueGenes(7)               -1.556e-01 -1.744e-01 -1.377e-01   1000.0 <0.001 ***
Model(McF_6):TrueGenes(7)               -1.646e-01 -1.841e-01 -1.471e-01   1000.0 <0.001 ***
Model(Bozic):TrueGenes(9)               -5.339e-02 -6.981e-02 -3.855e-02    751.8 <0.001 ***
Model(McF_4):TrueGenes(9)                6.545e-02  5.016e-02  8.288e-02   1000.0 <0.001 ***
Model(McF_6):TrueGenes(9)                2.041e-02  3.703e-03  3.698e-02   1000.0  0.010 *  
Conjunction(No):sh(0)                   -9.087e-03 -1.593e-02 -2.994e-03   1000.0  0.004 ** 
Conjunction(No):TrueGenes(7)            -3.640e-02 -4.611e-02 -2.653e-02   1000.0 <0.001 ***
Conjunction(No):TrueGenes(9)             4.523e-02  3.554e-02  5.472e-02    886.5 <0.001 ***
sh(0):TrueGenes(7)                      -3.729e-02 -4.666e-02 -2.692e-02    836.5 <0.001 ***
sh(0):TrueGenes(9)                       1.259e-02  2.573e-03  2.138e-02   1000.0  0.006 ** 
---
Signif. codes:  0 '***' 0.001 '**' 0.01 '*' 0.05 '.' 0.1 ' ' 1

>  
>  try(combine.chains(fit))
                                            post.mean     l-95% HPD     u-95% HPD        pMCMC
(Intercept)                             -4.0108599843 -4.0229320089 -4.0005315340 0.0003333333
S.Size(100)                             -0.0946300094 -0.1072572826 -0.0824086509 0.0003333333
S.Size(1000)                             0.0835732872  0.0716513630  0.0960338111 0.0003333333
Method(CBN)                              2.1388187976  2.1268087718  2.1523883463 0.0003333333
Method(CBN-A)                            2.0289973627  2.0152414027  2.0414029773 0.0003333333
Method(OT)                              -1.0912400541 -1.1181690386 -1.0682637886 0.0003333333
Method(OT-A)                            -0.5565824178 -0.5767519477 -0.5368443846 0.0003333333
Method(DiP)                             -1.4995998292 -1.5291192085 -1.4704305486 0.0003333333
S.Time(last)                            -0.1011592441 -0.1096259966 -0.0917610857 0.0003333333
S.Type(singleCell)                      -0.2007623295 -0.2138806887 -0.1886123089 0.0003333333
S.Type(wholeTumor_0.01)                  0.4320224526  0.4200551917  0.4436455741 0.0003333333
Model(Bozic)                             0.4431468111  0.4299491681  0.4581518763 0.0003333333
Model(McF_4)                            -0.5791349839 -0.6000851011 -0.5602049142 0.0003333333
Model(McF_6)                             0.0239455705  0.0076526841  0.0391166660 0.0066666667
Conjunction(No)                          0.0073069212 -0.0021816337  0.0158225877 0.1093333333
sh(0)                                   -0.1526055081 -0.1607602548 -0.1430289981 0.0003333333
TrueGenes(7)                             0.0461369295  0.0321636368  0.0582592723 0.0003333333
TrueGenes(9)                            -0.2354887411 -0.2483195726 -0.2224529005 0.0003333333
S.Size(100):Method(CBN)                  0.2158845342  0.2005031404  0.2312249984 0.0003333333
S.Size(1000):Method(CBN)                -0.2247631997 -0.2395174658 -0.2084360392 0.0003333333
S.Size(100):Method(CBN-A)                0.2297207562  0.2144276487  0.2456026942 0.0003333333
S.Size(1000):Method(CBN-A)              -0.2468131290 -0.2626520669 -0.2315126233 0.0003333333
S.Size(100):Method(OT)                   0.1144720104  0.0885504245  0.1435946302 0.0003333333
S.Size(1000):Method(OT)                 -0.0892158930 -0.1152719089 -0.0614854272 0.0003333333
S.Size(100):Method(OT-A)                 0.0803661914  0.0565154540  0.1026554039 0.0003333333
S.Size(1000):Method(OT-A)               -0.0374314128 -0.0589069352 -0.0144155121 0.0006666667
S.Size(100):Method(DiP)                 -0.3278123100 -0.3609996655 -0.2949873942 0.0003333333
S.Size(1000):Method(DiP)                 0.3549066867  0.3282111369  0.3848149611 0.0003333333
S.Size(100):S.Time(last)                -0.0700377614 -0.0794249391 -0.0608258066 0.0003333333
S.Size(1000):S.Time(last)                0.0926719749  0.0826970008  0.1013888195 0.0003333333
S.Size(100):S.Type(singleCell)          -0.0079824124 -0.0221253922  0.0048630812 0.2433333333
S.Size(1000):S.Type(singleCell)          0.0138369263  0.0002162761  0.0266878182 0.0440000000
S.Size(100):S.Type(wholeTumor_0.01)      0.0219650890  0.0100099633  0.0363659826 0.0020000000
S.Size(1000):S.Type(wholeTumor_0.01)    -0.0329281354 -0.0460162037 -0.0186821262 0.0003333333
S.Size(100):Model(Bozic)                -0.0506040246 -0.0663495302 -0.0336132631 0.0003333333
S.Size(1000):Model(Bozic)                0.0853013597  0.0693523222  0.1009573658 0.0003333333
S.Size(100):Model(McF_4)                -0.0735905957 -0.0903522998 -0.0565997735 0.0003333333
S.Size(1000):Model(McF_4)                0.0985331481  0.0814576791  0.1147820435 0.0003333333
S.Size(100):Model(McF_6)                 0.1607181386  0.1438103392  0.1775091548 0.0003333333
S.Size(1000):Model(McF_6)               -0.2476076154 -0.2661532874 -0.2310610909 0.0003333333
S.Size(100):Conjunction(No)              0.0109914051  0.0015871978  0.0204566402 0.0233333333
S.Size(1000):Conjunction(No)            -0.0171564589 -0.0259346574 -0.0074770428 0.0003333333
S.Size(100):sh(0)                       -0.0003322777 -0.0098624157  0.0087796483 0.9513333333
S.Size(1000):sh(0)                       0.0100784915  0.0005391216  0.0189866630 0.0326666667
S.Size(100):TrueGenes(7)                 0.0606223764  0.0458186197  0.0740758144 0.0003333333
S.Size(1000):TrueGenes(7)               -0.0553612878 -0.0698734116 -0.0416275430 0.0003333333
S.Size(100):TrueGenes(9)                -0.0457708815 -0.0585515816 -0.0321679913 0.0003333333
S.Size(1000):TrueGenes(9)                0.0519947430  0.0382990839  0.0647041888 0.0003333333
Method(CBN):S.Time(last)                 0.1590911623  0.1483965242  0.1703173228 0.0003333333
Method(CBN-A):S.Time(last)               0.0817406863  0.0712330835  0.0941645978 0.0003333333
Method(OT):S.Time(last)                 -0.3399112929 -0.3603610364 -0.3200498897 0.0003333333
Method(OT-A):S.Time(last)                0.0536485926  0.0368762227  0.0703961898 0.0003333333
Method(DiP):S.Time(last)                -0.1354823043 -0.1567579990 -0.1123245228 0.0003333333
Method(CBN):S.Type(singleCell)           0.2233249519  0.2074264638  0.2387896066 0.0003333333
Method(CBN-A):S.Type(singleCell)         0.2402134054  0.2232598998  0.2553645999 0.0003333333
Method(OT):S.Type(singleCell)           -0.1724072038 -0.2057955108 -0.1423461353 0.0003333333
Method(OT-A):S.Type(singleCell)         -0.1130724350 -0.1391097268 -0.0882736318 0.0003333333
Method(DiP):S.Type(singleCell)          -0.0690483861 -0.1001696149 -0.0329599604 0.0003333333
Method(CBN):S.Type(wholeTumor_0.01)     -0.5239776011 -0.5389478106 -0.5096112956 0.0003333333
Method(CBN-A):S.Type(wholeTumor_0.01)   -0.5663853759 -0.5805114714 -0.5508019390 0.0003333333
Method(OT):S.Type(wholeTumor_0.01)       0.3281677095  0.3019067165  0.3541105743 0.0003333333
Method(OT-A):S.Type(wholeTumor_0.01)     0.2114497165  0.1901662468  0.2335610884 0.0003333333
Method(DiP):S.Type(wholeTumor_0.01)      0.2608336605  0.2312836312  0.2883684781 0.0003333333
Method(CBN):Model(Bozic)                -0.1961410772 -0.2133725706 -0.1774385112 0.0003333333
Method(CBN-A):Model(Bozic)              -0.1379955125 -0.1557929155 -0.1190055674 0.0003333333
Method(OT):Model(Bozic)                  0.2246288097  0.1963038573  0.2560620228 0.0003333333
Method(OT-A):Model(Bozic)               -0.0940373673 -0.1227578577 -0.0666592236 0.0003333333
Method(DiP):Model(Bozic)                 0.2612840542  0.2299369565  0.2958039997 0.0003333333
Method(CBN):Model(McF_4)                 0.6312296996  0.6094342407  0.6549263489 0.0003333333
Method(CBN-A):Model(McF_4)               0.5998564328  0.5766077613  0.6220345772 0.0003333333
Method(OT):Model(McF_4)                 -0.1358017657 -0.1785458493 -0.0947664550 0.0003333333
Method(OT-A):Model(McF_4)               -0.3669969793 -0.4054181888 -0.3273665578 0.0003333333
Method(DiP):Model(McF_4)                -0.1382583990 -0.1869485071 -0.0897132192 0.0003333333
Method(CBN):Model(McF_6)                -0.7538770009 -0.7730068897 -0.7332279859 0.0003333333
Method(CBN-A):Model(McF_6)              -0.8805472769 -0.9009714026 -0.8604363361 0.0003333333
Method(OT):Model(McF_6)                 -0.0906330549 -0.1248229367 -0.0549103658 0.0003333333
Method(OT-A):Model(McF_6)                0.7651710169  0.7379506101  0.7927566434 0.0003333333
Method(DiP):Model(McF_6)                -0.0784049312 -0.1177227139 -0.0377910200 0.0013333333
Method(CBN):Conjunction(No)              0.0111836662  0.0005117657  0.0214866303 0.0360000000
Method(CBN-A):Conjunction(No)           -0.0143295919 -0.0250099263 -0.0031240969 0.0120000000
Method(OT):Conjunction(No)              -0.0239570652 -0.0415729765 -0.0046608090 0.0166666667
Method(OT-A):Conjunction(No)            -0.0142734910 -0.0304188920  0.0016001867 0.0786666667
Method(DiP):Conjunction(No)              0.0474772859  0.0264601767  0.0691205026 0.0003333333
Method(CBN):sh(0)                        0.2792841784  0.2684705763  0.2900934068 0.0003333333
Method(CBN-A):sh(0)                      0.2941752564  0.2829366463  0.3054978882 0.0003333333
Method(OT):sh(0)                        -0.0373609031 -0.0577381556 -0.0203614530 0.0003333333
Method(OT-A):sh(0)                      -0.0172985243 -0.0332433481  0.0000140448 0.0433333333
Method(DiP):sh(0)                       -0.3290000287 -0.3512600239 -0.3071798950 0.0003333333
Method(CBN):TrueGenes(7)                -0.4938424554 -0.5112452466 -0.4763786927 0.0003333333
Method(CBN-A):TrueGenes(7)              -0.4916014169 -0.5089713520 -0.4739023432 0.0003333333
Method(OT):TrueGenes(7)                  0.4469408813  0.4202497696  0.4745543737 0.0003333333
Method(OT-A):TrueGenes(7)                0.1370185658  0.1121833916  0.1626494605 0.0003333333
Method(DiP):TrueGenes(7)                 0.1875517639  0.1547542814  0.2209099939 0.0003333333
Method(CBN):TrueGenes(9)                 0.3399892534  0.3238185550  0.3550039632 0.0003333333
Method(CBN-A):TrueGenes(9)               0.3321663091  0.3168707324  0.3494935899 0.0003333333
Method(OT):TrueGenes(9)                 -0.3544809686 -0.3843027752 -0.3220480506 0.0003333333
Method(OT-A):TrueGenes(9)                0.0063547489 -0.0184592062  0.0307887955 0.6253333333
Method(DiP):TrueGenes(9)                -0.2625684531 -0.2995292445 -0.2286795849 0.0003333333
S.Time(last):S.Type(singleCell)          0.0325777879  0.0226077806  0.0416551157 0.0003333333
S.Time(last):S.Type(wholeTumor_0.01)    -0.0529164587 -0.0626069334 -0.0442202938 0.0003333333
S.Time(last):Model(Bozic)               -0.2428627050 -0.2546292581 -0.2325368110 0.0003333333
S.Time(last):Model(McF_4)               -0.0003538149 -0.0129242417  0.0114825040 0.9633333333
S.Time(last):Model(McF_6)                0.4619051488  0.4504253427  0.4744020941 0.0003333333
S.Time(last):Conjunction(No)            -0.0099465930 -0.0164903897 -0.0032560483 0.0053333333
S.Time(last):sh(0)                       0.0507507420  0.0437405868  0.0574319577 0.0003333333
S.Time(last):TrueGenes(7)               -0.1327607928 -0.1432387176 -0.1225903966 0.0003333333
S.Time(last):TrueGenes(9)                0.1032070912  0.0935000782  0.1125548592 0.0003333333
S.Type(singleCell):Model(Bozic)         -0.0465829830 -0.0625606472 -0.0310346617 0.0003333333
S.Type(wholeTumor_0.01):Model(Bozic)     0.0775623506  0.0622807707  0.0936634050 0.0003333333
S.Type(singleCell):Model(McF_4)          0.0310337889  0.0142988215  0.0493002489 0.0006666667
S.Type(wholeTumor_0.01):Model(McF_4)    -0.0127110141 -0.0300084741  0.0036911015 0.1360000000
S.Type(singleCell):Model(McF_6)          0.0728327178  0.0569897908  0.0902576090 0.0003333333
S.Type(wholeTumor_0.01):Model(McF_6)    -0.1941278602 -0.2113925227 -0.1773851365 0.0003333333
S.Type(singleCell):Conjunction(No)       0.0031885033 -0.0064369242  0.0127925429 0.5026666667
S.Type(wholeTumor_0.01):Conjunction(No)  0.0022794784 -0.0069377544  0.0112912210 0.6080000000
S.Type(singleCell):sh(0)                 0.0103021710  0.0013315299  0.0202574808 0.0346666667
S.Type(wholeTumor_0.01):sh(0)           -0.0223852830 -0.0315600982 -0.0131279157 0.0003333333
S.Type(singleCell):TrueGenes(7)         -0.0701776468 -0.0850729581 -0.0562526446 0.0003333333
S.Type(wholeTumor_0.01):TrueGenes(7)     0.0844223571  0.0702196369  0.0975861348 0.0003333333
S.Type(singleCell):TrueGenes(9)          0.0283814801  0.0147472457  0.0418040321 0.0003333333
S.Type(wholeTumor_0.01):TrueGenes(9)    -0.0152657684 -0.0285947917 -0.0023652987 0.0246666667
Model(Bozic):Conjunction(No)             0.0369742461  0.0250456332  0.0477117908 0.0003333333
Model(McF_4):Conjunction(No)            -0.0349910980 -0.0465825698 -0.0225126795 0.0003333333
Model(McF_6):Conjunction(No)            -0.0484307805 -0.0607887619 -0.0365059950 0.0003333333
Model(Bozic):sh(0)                       0.0561879085  0.0451803244  0.0674493553 0.0003333333
Model(McF_4):sh(0)                      -0.0417659324 -0.0547917826 -0.0300405409 0.0003333333
Model(McF_6):sh(0)                       0.0092405363 -0.0031681230  0.0207072695 0.1300000000
Model(Bozic):TrueGenes(7)                0.1701253200  0.1538045049  0.1863866782 0.0003333333
Model(McF_4):TrueGenes(7)               -0.1552837647 -0.1737917699 -0.1364698666 0.0003333333
Model(McF_6):TrueGenes(7)               -0.1649867301 -0.1836406616 -0.1461988583 0.0003333333
Model(Bozic):TrueGenes(9)               -0.0536670212 -0.0689118137 -0.0375342834 0.0003333333
Model(McF_4):TrueGenes(9)                0.0657504537  0.0496996666  0.0828835014 0.0003333333
Model(McF_6):TrueGenes(9)                0.0203553650  0.0028809827  0.0370458281 0.0160000000
Conjunction(No):sh(0)                   -0.0092952950 -0.0158390747 -0.0027796024 0.0066666667
Conjunction(No):TrueGenes(7)            -0.0364850569 -0.0458940170 -0.0263655364 0.0003333333
Conjunction(No):TrueGenes(9)             0.0453138374  0.0357382091  0.0547173226 0.0003333333
sh(0):TrueGenes(7)                      -0.0373049106 -0.0473878691 -0.0275310949 0.0003333333
sh(0):TrueGenes(9)                       0.0124801414  0.0022020776  0.0214040035 0.0093333333
>  
> 
> 
>  gc()
           used  (Mb) gc trigger   (Mb)  max used   (Mb)
Ncells  1477260  78.9    2251281  120.3   2251281  120.3
Vcells 96945590 739.7  152295325 1162.0 146270633 1116.0
>  FPF.m2A <- fit
>  save(file = "FPF.m2A.RData", FPF.m2A)
> 
> 
