# Supplementary material for: Identifying restrictions in the order of accumulation of mutations during tumor progression: effects of passengers, evolutionary models, and sampling
Source: BMC Bioinformatics. 2015 Feb 12;16:41. doi: 10.1186/s12859-015-0466-7 (PMC4339747; doi:10.1186/s12859-015-0466-7)
Supplement: Additional file 9 — Code, scripts, model fits. A zip file (Code_scripts_model_fits.zip) that contains shell and R scripts to run simulations, analysis, and produce tables and figures, as well as the output of GLMM model fits (and the code to obtain them). [file 12859_2015_466_MOESM9_ESM.zip › Code_scripts_model_fits/MCMCglmm/NP/Diff-m0.Rout]

R version 3.0.3 Patched (2014-03-06 r65254) -- "Warm Puppy"
Copyright (C) 2014 The R Foundation for Statistical Computing
Platform: x86_64-pc-linux-gnu (64-bit)

R is free software and comes with ABSOLUTELY NO WARRANTY.
You are welcome to redistribute it under certain conditions.
Type 'license()' or 'licence()' for distribution details.

  Natural language support but running in an English locale

R is a collaborative project with many contributors.
Type 'contributors()' for more information and
'citation()' on how to cite R or R packages in publications.

Type 'demo()' for some demos, 'help()' for on-line help, or
'help.start()' for an HTML browser interface to help.
Type 'q()' to quit R.

> Sys.getpid()
[1] 28136
>  system("hostname")
coleonyx
>  options(width = 220)
>  library(car); packageVersion("car")
[1] '2.0.19'
>  library(MCMCglmm); packageVersion("MCMCglmm")
Loading required package: Matrix
Loading required package: coda
Loading required package: lattice
Loading required package: ape
[1] '2.18'
>  library(parallel)
>  library(data.table)
>  sessionInfo()
R version 3.0.3 Patched (2014-03-06 r65254)
Platform: x86_64-pc-linux-gnu (64-bit)

locale:
 [1] LC_CTYPE=en_US.ISO-8859-15    LC_NUMERIC=C                  LC_TIME=en_GB.UTF-8           LC_COLLATE=en_US.ISO-8859-15  LC_MONETARY=en_US.ISO-8859-15 LC_MESSAGES=en_US.ISO-8859-15 LC_PAPER=en_GB.UTF-8         
 [8] LC_NAME=C                     LC_ADDRESS=C                  LC_TELEPHONE=C                LC_MEASUREMENT=en_GB.UTF-8    LC_IDENTIFICATION=C          

attached base packages:
[1] parallel  stats     graphics  grDevices utils     datasets  methods   base     

other attached packages:
[1] data.table_1.9.2 MCMCglmm_2.18    ape_3.1-1        coda_0.16-1      lattice_0.20-27  Matrix_1.1-2-2   car_2.0-19      

loaded via a namespace (and not attached):
 [1] corpcor_1.6.6  grid_3.0.3     MASS_7.3-29    nlme_3.1-113   nnet_7.3-7     plyr_1.8.1     Rcpp_0.11.1    reshape2_1.2.2 stringr_0.6.2  tensorA_0.36  
>  options(decorate.contrasts = c("(",")"))
>  options(decorate.contr.Sum = "")
>  ## options(decorate.contrasts = c(".",""))
>  options(contrasts = c("contr.Sum", "contr.poly"))
>  load("NP.stats.RData"); dim(NP.stats)
[1] 103680     24
>  ## recode levels for easier reading
>  tmpm <- NP.stats$S.Size
>  NP.stats$S.Size <- factor(NP.stats$S.Size, levels = c("100", "1000", "200"))
>  table(NP.stats$S.Size, tmpm)
      tmpm
        1000   200   100
  100      0     0 34560
  1000 34560     0     0
  200      0 34560     0
>  rm(tmpm)
>  tmpm <- NP.stats$Model
>  NP.stats$Model <- factor(NP.stats$Model, levels = c("Bozic", "McF_4", "McF_6", "exp"))
>  table(NP.stats$Model, tmpm)
       tmpm
        Bozic   exp McF_4 McF_6
  Bozic 25920     0     0     0
  McF_4     0     0 25920     0
  McF_6     0     0     0 25920
  exp       0 25920     0     0
>  
>  prior <- list(R = list(V = 1, nu = 0.002),
+  G = list(G1 = list(V = 1, nu = 0.002)))
>  burn <- 100000
>  th <- 150
>  desired.samples <- 1000
>  ## (nit <- (desired.samples \* th) + burn)
>  ## with the script, the asterisk is expanded to all files
>  (nit <- (prod(desired.samples, th) + burn))
[1] 250000
>  
>  
> 
> 
>  
> 
> 
>  print(
+  unix.time(fit <- mclapply(1:3,
+  function(x)
+  MCMCglmm(Diff ~ Method + S.Time + S.Type + Conjunction + TrueGenes + Model + sh + S.Size,
+  random = ~dataSetID
+ , family = "poisson"
+  , data = NP.stats,
+  burnin = burn,
+  thin = th,
+  nitt = nit,
+  ## quasi = FALSE gives overdispersed starting values
+  start = list(QUASI=FALSE),
+  pr = FALSE, pl = FALSE),
+  mc.cores = 3
+  )
+  ))

                      MCMC iteration = 0

  Acceptance ratio for latent scores = 0.000540

                      MCMC iteration = 0

  Acceptance ratio for latent scores = 0.000540

                      MCMC iteration = 0

  Acceptance ratio for latent scores = 0.000542

                      MCMC iteration = 1000

  Acceptance ratio for latent scores = 0.434407

                      MCMC iteration = 1000

  Acceptance ratio for latent scores = 0.432643

                      MCMC iteration = 1000

  Acceptance ratio for latent scores = 0.427109

                      MCMC iteration = 2000

  Acceptance ratio for latent scores = 0.432249

                      MCMC iteration = 2000

  Acceptance ratio for latent scores = 0.440608

                      MCMC iteration = 2000

  Acceptance ratio for latent scores = 0.433453

                      MCMC iteration = 3000

  Acceptance ratio for latent scores = 0.432929

                      MCMC iteration = 3000

  Acceptance ratio for latent scores = 0.437391

                      MCMC iteration = 3000

  Acceptance ratio for latent scores = 0.439707

                      MCMC iteration = 4000

  Acceptance ratio for latent scores = 0.436402

                      MCMC iteration = 4000

  Acceptance ratio for latent scores = 0.430887

                      MCMC iteration = 4000

  Acceptance ratio for latent scores = 0.441165

                      MCMC iteration = 5000

  Acceptance ratio for latent scores = 0.432603

                      MCMC iteration = 5000

  Acceptance ratio for latent scores = 0.431148

                      MCMC iteration = 5000

  Acceptance ratio for latent scores = 0.434140

                      MCMC iteration = 6000

  Acceptance ratio for latent scores = 0.439579

                      MCMC iteration = 6000

  Acceptance ratio for latent scores = 0.438835

                      MCMC iteration = 6000

  Acceptance ratio for latent scores = 0.433224

                      MCMC iteration = 7000

  Acceptance ratio for latent scores = 0.431404

                      MCMC iteration = 7000

  Acceptance ratio for latent scores = 0.430837

                      MCMC iteration = 7000

  Acceptance ratio for latent scores = 0.433879

                      MCMC iteration = 8000

  Acceptance ratio for latent scores = 0.433276

                      MCMC iteration = 8000

  Acceptance ratio for latent scores = 0.431299

                      MCMC iteration = 8000

  Acceptance ratio for latent scores = 0.432707

                      MCMC iteration = 9000

  Acceptance ratio for latent scores = 0.434461

                      MCMC iteration = 9000

  Acceptance ratio for latent scores = 0.444092

                      MCMC iteration = 9000

  Acceptance ratio for latent scores = 0.435520

                      MCMC iteration = 10000

  Acceptance ratio for latent scores = 0.435245

                      MCMC iteration = 10000

  Acceptance ratio for latent scores = 0.429349

                      MCMC iteration = 10000

  Acceptance ratio for latent scores = 0.436176

                      MCMC iteration = 11000

  Acceptance ratio for latent scores = 0.434848

                      MCMC iteration = 11000

  Acceptance ratio for latent scores = 0.433985

                      MCMC iteration = 11000

  Acceptance ratio for latent scores = 0.442696

                      MCMC iteration = 12000

  Acceptance ratio for latent scores = 0.437434

                      MCMC iteration = 12000

  Acceptance ratio for latent scores = 0.432240

                      MCMC iteration = 12000

  Acceptance ratio for latent scores = 0.438885

                      MCMC iteration = 13000

  Acceptance ratio for latent scores = 0.440436

                      MCMC iteration = 13000

  Acceptance ratio for latent scores = 0.436170

                      MCMC iteration = 13000

  Acceptance ratio for latent scores = 0.434697

                      MCMC iteration = 14000

  Acceptance ratio for latent scores = 0.429451

                      MCMC iteration = 14000

  Acceptance ratio for latent scores = 0.432380

                      MCMC iteration = 14000

  Acceptance ratio for latent scores = 0.439557

                      MCMC iteration = 15000

  Acceptance ratio for latent scores = 0.435835

                      MCMC iteration = 15000

  Acceptance ratio for latent scores = 0.437426

                      MCMC iteration = 15000

  Acceptance ratio for latent scores = 0.432825

                      MCMC iteration = 16000

  Acceptance ratio for latent scores = 0.435835

                      MCMC iteration = 16000

  Acceptance ratio for latent scores = 0.431341

                      MCMC iteration = 16000

  Acceptance ratio for latent scores = 0.432675

                      MCMC iteration = 17000

  Acceptance ratio for latent scores = 0.436306

                      MCMC iteration = 17000

  Acceptance ratio for latent scores = 0.440156

                      MCMC iteration = 17000

  Acceptance ratio for latent scores = 0.433292

                      MCMC iteration = 18000

  Acceptance ratio for latent scores = 0.438225

                      MCMC iteration = 18000

  Acceptance ratio for latent scores = 0.437909

                      MCMC iteration = 18000

  Acceptance ratio for latent scores = 0.430928

                      MCMC iteration = 19000

  Acceptance ratio for latent scores = 0.432591

                      MCMC iteration = 19000

  Acceptance ratio for latent scores = 0.433734

                      MCMC iteration = 19000

  Acceptance ratio for latent scores = 0.432855

                      MCMC iteration = 20000

  Acceptance ratio for latent scores = 0.438517

                      MCMC iteration = 20000

  Acceptance ratio for latent scores = 0.429205

                      MCMC iteration = 20000

  Acceptance ratio for latent scores = 0.430489

                      MCMC iteration = 21000

  Acceptance ratio for latent scores = 0.436472

                      MCMC iteration = 21000

  Acceptance ratio for latent scores = 0.441187

                      MCMC iteration = 21000

  Acceptance ratio for latent scores = 0.430947

                      MCMC iteration = 22000

  Acceptance ratio for latent scores = 0.437822

                      MCMC iteration = 22000

  Acceptance ratio for latent scores = 0.437157

                      MCMC iteration = 22000

  Acceptance ratio for latent scores = 0.439790

                      MCMC iteration = 23000

  Acceptance ratio for latent scores = 0.435567

                      MCMC iteration = 23000

  Acceptance ratio for latent scores = 0.436306

                      MCMC iteration = 23000

  Acceptance ratio for latent scores = 0.428891

                      MCMC iteration = 24000

  Acceptance ratio for latent scores = 0.438821

                      MCMC iteration = 24000

  Acceptance ratio for latent scores = 0.432103

                      MCMC iteration = 24000

  Acceptance ratio for latent scores = 0.441574

                      MCMC iteration = 25000

  Acceptance ratio for latent scores = 0.436572

                      MCMC iteration = 25000

  Acceptance ratio for latent scores = 0.436929

                      MCMC iteration = 25000

  Acceptance ratio for latent scores = 0.437787

                      MCMC iteration = 26000

  Acceptance ratio for latent scores = 0.435953

                      MCMC iteration = 26000

  Acceptance ratio for latent scores = 0.433682

                      MCMC iteration = 26000

  Acceptance ratio for latent scores = 0.437667

                      MCMC iteration = 27000

  Acceptance ratio for latent scores = 0.439364

                      MCMC iteration = 27000

  Acceptance ratio for latent scores = 0.433876

                      MCMC iteration = 27000

  Acceptance ratio for latent scores = 0.435805

                      MCMC iteration = 28000

  Acceptance ratio for latent scores = 0.433999

                      MCMC iteration = 28000

  Acceptance ratio for latent scores = 0.435276

                      MCMC iteration = 28000

  Acceptance ratio for latent scores = 0.434745

                      MCMC iteration = 29000

  Acceptance ratio for latent scores = 0.439733

                      MCMC iteration = 29000

  Acceptance ratio for latent scores = 0.436113

                      MCMC iteration = 29000

  Acceptance ratio for latent scores = 0.437854

                      MCMC iteration = 30000

  Acceptance ratio for latent scores = 0.437597

                      MCMC iteration = 30000

  Acceptance ratio for latent scores = 0.430419

                      MCMC iteration = 30000

  Acceptance ratio for latent scores = 0.438120

                      MCMC iteration = 31000

  Acceptance ratio for latent scores = 0.435951

                      MCMC iteration = 31000

  Acceptance ratio for latent scores = 0.438372

                      MCMC iteration = 31000

  Acceptance ratio for latent scores = 0.435685

                      MCMC iteration = 32000

  Acceptance ratio for latent scores = 0.434334

                      MCMC iteration = 32000

  Acceptance ratio for latent scores = 0.430898

                      MCMC iteration = 32000

  Acceptance ratio for latent scores = 0.433437

                      MCMC iteration = 33000

  Acceptance ratio for latent scores = 0.433986

                      MCMC iteration = 33000

  Acceptance ratio for latent scores = 0.430290

                      MCMC iteration = 33000

  Acceptance ratio for latent scores = 0.436009

                      MCMC iteration = 34000

  Acceptance ratio for latent scores = 0.438642

                      MCMC iteration = 34000

  Acceptance ratio for latent scores = 0.431601

                      MCMC iteration = 34000

  Acceptance ratio for latent scores = 0.431705

                      MCMC iteration = 35000

  Acceptance ratio for latent scores = 0.436916

                      MCMC iteration = 35000

  Acceptance ratio for latent scores = 0.436670

                      MCMC iteration = 35000

  Acceptance ratio for latent scores = 0.438555

                      MCMC iteration = 36000

  Acceptance ratio for latent scores = 0.437741

                      MCMC iteration = 36000

  Acceptance ratio for latent scores = 0.428754

                      MCMC iteration = 36000

  Acceptance ratio for latent scores = 0.437423

                      MCMC iteration = 37000

  Acceptance ratio for latent scores = 0.432259

                      MCMC iteration = 37000

  Acceptance ratio for latent scores = 0.441993

                      MCMC iteration = 37000

  Acceptance ratio for latent scores = 0.441747

                      MCMC iteration = 38000

  Acceptance ratio for latent scores = 0.432716

                      MCMC iteration = 38000

  Acceptance ratio for latent scores = 0.435091

                      MCMC iteration = 38000

  Acceptance ratio for latent scores = 0.430179

                      MCMC iteration = 39000

  Acceptance ratio for latent scores = 0.430982

                      MCMC iteration = 39000

  Acceptance ratio for latent scores = 0.438820

                      MCMC iteration = 39000

  Acceptance ratio for latent scores = 0.434965

                      MCMC iteration = 40000

  Acceptance ratio for latent scores = 0.433322

                      MCMC iteration = 40000

  Acceptance ratio for latent scores = 0.435906

                      MCMC iteration = 40000

  Acceptance ratio for latent scores = 0.433346

                      MCMC iteration = 41000

  Acceptance ratio for latent scores = 0.440337

                      MCMC iteration = 41000

  Acceptance ratio for latent scores = 0.438324

                      MCMC iteration = 41000

  Acceptance ratio for latent scores = 0.436112

                      MCMC iteration = 42000

  Acceptance ratio for latent scores = 0.438338

                      MCMC iteration = 42000

  Acceptance ratio for latent scores = 0.439466

                      MCMC iteration = 42000

  Acceptance ratio for latent scores = 0.436924

                      MCMC iteration = 43000

  Acceptance ratio for latent scores = 0.431124

                      MCMC iteration = 43000

  Acceptance ratio for latent scores = 0.438552

                      MCMC iteration = 43000

  Acceptance ratio for latent scores = 0.436361

                      MCMC iteration = 44000

  Acceptance ratio for latent scores = 0.432464

                      MCMC iteration = 44000

  Acceptance ratio for latent scores = 0.435380

                      MCMC iteration = 44000

  Acceptance ratio for latent scores = 0.436328

                      MCMC iteration = 45000

  Acceptance ratio for latent scores = 0.433869

                      MCMC iteration = 45000

  Acceptance ratio for latent scores = 0.441749

                      MCMC iteration = 45000

  Acceptance ratio for latent scores = 0.427016

                      MCMC iteration = 46000

  Acceptance ratio for latent scores = 0.437289

                      MCMC iteration = 46000

  Acceptance ratio for latent scores = 0.430161

                      MCMC iteration = 46000

  Acceptance ratio for latent scores = 0.437883

                      MCMC iteration = 47000

  Acceptance ratio for latent scores = 0.434774

                      MCMC iteration = 47000

  Acceptance ratio for latent scores = 0.433065

                      MCMC iteration = 47000

  Acceptance ratio for latent scores = 0.440029

                      MCMC iteration = 48000

  Acceptance ratio for latent scores = 0.434032

                      MCMC iteration = 48000

  Acceptance ratio for latent scores = 0.432248

                      MCMC iteration = 48000

  Acceptance ratio for latent scores = 0.437700

                      MCMC iteration = 49000

  Acceptance ratio for latent scores = 0.438934

                      MCMC iteration = 49000

  Acceptance ratio for latent scores = 0.437244

                      MCMC iteration = 49000

  Acceptance ratio for latent scores = 0.437645

                      MCMC iteration = 50000

  Acceptance ratio for latent scores = 0.434398

                      MCMC iteration = 50000

  Acceptance ratio for latent scores = 0.438598

                      MCMC iteration = 50000

  Acceptance ratio for latent scores = 0.437398

                      MCMC iteration = 51000

  Acceptance ratio for latent scores = 0.430721

                      MCMC iteration = 51000

  Acceptance ratio for latent scores = 0.436357

                      MCMC iteration = 51000

  Acceptance ratio for latent scores = 0.436169

                      MCMC iteration = 52000

  Acceptance ratio for latent scores = 0.433482

                      MCMC iteration = 52000

  Acceptance ratio for latent scores = 0.441704

                      MCMC iteration = 52000

  Acceptance ratio for latent scores = 0.446609

                      MCMC iteration = 53000

  Acceptance ratio for latent scores = 0.437146

                      MCMC iteration = 53000

  Acceptance ratio for latent scores = 0.436650

                      MCMC iteration = 53000

  Acceptance ratio for latent scores = 0.437058

                      MCMC iteration = 54000

  Acceptance ratio for latent scores = 0.433731

                      MCMC iteration = 54000

  Acceptance ratio for latent scores = 0.432540

                      MCMC iteration = 54000

  Acceptance ratio for latent scores = 0.439410

                      MCMC iteration = 55000

  Acceptance ratio for latent scores = 0.441372

                      MCMC iteration = 55000

  Acceptance ratio for latent scores = 0.431806

                      MCMC iteration = 55000

  Acceptance ratio for latent scores = 0.432617

                      MCMC iteration = 56000

  Acceptance ratio for latent scores = 0.434060

                      MCMC iteration = 56000

  Acceptance ratio for latent scores = 0.437005

                      MCMC iteration = 56000

  Acceptance ratio for latent scores = 0.437509

                      MCMC iteration = 57000

  Acceptance ratio for latent scores = 0.438997

                      MCMC iteration = 57000

  Acceptance ratio for latent scores = 0.437802

                      MCMC iteration = 57000

  Acceptance ratio for latent scores = 0.435290

                      MCMC iteration = 58000

  Acceptance ratio for latent scores = 0.433026

                      MCMC iteration = 58000

  Acceptance ratio for latent scores = 0.439421

                      MCMC iteration = 58000

  Acceptance ratio for latent scores = 0.436413

                      MCMC iteration = 59000

  Acceptance ratio for latent scores = 0.434874

                      MCMC iteration = 59000

  Acceptance ratio for latent scores = 0.428457

                      MCMC iteration = 59000

  Acceptance ratio for latent scores = 0.434669

                      MCMC iteration = 60000

  Acceptance ratio for latent scores = 0.432280

                      MCMC iteration = 60000

  Acceptance ratio for latent scores = 0.431110

                      MCMC iteration = 60000

  Acceptance ratio for latent scores = 0.434590

                      MCMC iteration = 61000

  Acceptance ratio for latent scores = 0.436062

                      MCMC iteration = 61000

  Acceptance ratio for latent scores = 0.434457

                      MCMC iteration = 61000

  Acceptance ratio for latent scores = 0.434264

                      MCMC iteration = 62000

  Acceptance ratio for latent scores = 0.436711

                      MCMC iteration = 62000

  Acceptance ratio for latent scores = 0.430299

                      MCMC iteration = 62000

  Acceptance ratio for latent scores = 0.439927

                      MCMC iteration = 63000

  Acceptance ratio for latent scores = 0.435618

                      MCMC iteration = 63000

  Acceptance ratio for latent scores = 0.439279

                      MCMC iteration = 63000

  Acceptance ratio for latent scores = 0.429325

                      MCMC iteration = 64000

  Acceptance ratio for latent scores = 0.437319

                      MCMC iteration = 64000

  Acceptance ratio for latent scores = 0.438062

                      MCMC iteration = 64000

  Acceptance ratio for latent scores = 0.432192

                      MCMC iteration = 65000

  Acceptance ratio for latent scores = 0.438420

                      MCMC iteration = 65000

  Acceptance ratio for latent scores = 0.437762

                      MCMC iteration = 65000

  Acceptance ratio for latent scores = 0.430129

                      MCMC iteration = 66000

  Acceptance ratio for latent scores = 0.426941

                      MCMC iteration = 66000

  Acceptance ratio for latent scores = 0.427591

                      MCMC iteration = 66000

  Acceptance ratio for latent scores = 0.438359

                      MCMC iteration = 67000

  Acceptance ratio for latent scores = 0.437283

                      MCMC iteration = 67000

  Acceptance ratio for latent scores = 0.437705

                      MCMC iteration = 67000

  Acceptance ratio for latent scores = 0.435055

                      MCMC iteration = 68000

  Acceptance ratio for latent scores = 0.435583

                      MCMC iteration = 68000

  Acceptance ratio for latent scores = 0.432563

                      MCMC iteration = 68000

  Acceptance ratio for latent scores = 0.434799

                      MCMC iteration = 69000

  Acceptance ratio for latent scores = 0.436965

                      MCMC iteration = 69000

  Acceptance ratio for latent scores = 0.434782

                      MCMC iteration = 69000

  Acceptance ratio for latent scores = 0.427095

                      MCMC iteration = 70000

  Acceptance ratio for latent scores = 0.435893

                      MCMC iteration = 70000

  Acceptance ratio for latent scores = 0.436825

                      MCMC iteration = 70000

  Acceptance ratio for latent scores = 0.431707

                      MCMC iteration = 71000

  Acceptance ratio for latent scores = 0.439510

                      MCMC iteration = 71000

  Acceptance ratio for latent scores = 0.433841

                      MCMC iteration = 71000

  Acceptance ratio for latent scores = 0.434287

                      MCMC iteration = 72000

  Acceptance ratio for latent scores = 0.434496

                      MCMC iteration = 72000

  Acceptance ratio for latent scores = 0.427470

                      MCMC iteration = 72000

  Acceptance ratio for latent scores = 0.435343

                      MCMC iteration = 73000

  Acceptance ratio for latent scores = 0.432948

                      MCMC iteration = 73000

  Acceptance ratio for latent scores = 0.440113

                      MCMC iteration = 73000

  Acceptance ratio for latent scores = 0.437569

                      MCMC iteration = 74000

  Acceptance ratio for latent scores = 0.432043

                      MCMC iteration = 74000

  Acceptance ratio for latent scores = 0.430524

                      MCMC iteration = 74000

  Acceptance ratio for latent scores = 0.439554

                      MCMC iteration = 75000

  Acceptance ratio for latent scores = 0.436785

                      MCMC iteration = 75000

  Acceptance ratio for latent scores = 0.431562

                      MCMC iteration = 75000

  Acceptance ratio for latent scores = 0.435437

                      MCMC iteration = 76000

  Acceptance ratio for latent scores = 0.435951

                      MCMC iteration = 76000

  Acceptance ratio for latent scores = 0.438242

                      MCMC iteration = 76000

  Acceptance ratio for latent scores = 0.435561

                      MCMC iteration = 77000

  Acceptance ratio for latent scores = 0.437170

                      MCMC iteration = 77000

  Acceptance ratio for latent scores = 0.439492

                      MCMC iteration = 77000

  Acceptance ratio for latent scores = 0.432601

                      MCMC iteration = 78000

  Acceptance ratio for latent scores = 0.427587

                      MCMC iteration = 78000

  Acceptance ratio for latent scores = 0.432062

                      MCMC iteration = 78000

  Acceptance ratio for latent scores = 0.429108

                      MCMC iteration = 79000

  Acceptance ratio for latent scores = 0.435546

                      MCMC iteration = 79000

  Acceptance ratio for latent scores = 0.440584

                      MCMC iteration = 79000

  Acceptance ratio for latent scores = 0.440761

                      MCMC iteration = 80000

  Acceptance ratio for latent scores = 0.437647

                      MCMC iteration = 80000

  Acceptance ratio for latent scores = 0.436410

                      MCMC iteration = 80000

  Acceptance ratio for latent scores = 0.439895

                      MCMC iteration = 81000

  Acceptance ratio for latent scores = 0.438682

                      MCMC iteration = 81000

  Acceptance ratio for latent scores = 0.434394

                      MCMC iteration = 81000

  Acceptance ratio for latent scores = 0.426143

                      MCMC iteration = 82000

  Acceptance ratio for latent scores = 0.435241

                      MCMC iteration = 82000

  Acceptance ratio for latent scores = 0.433691

                      MCMC iteration = 82000

  Acceptance ratio for latent scores = 0.428669

                      MCMC iteration = 83000

  Acceptance ratio for latent scores = 0.439003

                      MCMC iteration = 83000

  Acceptance ratio for latent scores = 0.433487

                      MCMC iteration = 83000

  Acceptance ratio for latent scores = 0.435177

                      MCMC iteration = 84000

  Acceptance ratio for latent scores = 0.431579

                      MCMC iteration = 84000

  Acceptance ratio for latent scores = 0.435905

                      MCMC iteration = 84000

  Acceptance ratio for latent scores = 0.440941

                      MCMC iteration = 85000

  Acceptance ratio for latent scores = 0.433760

                      MCMC iteration = 85000

  Acceptance ratio for latent scores = 0.444222

                      MCMC iteration = 85000

  Acceptance ratio for latent scores = 0.443029

                      MCMC iteration = 86000

  Acceptance ratio for latent scores = 0.435767

                      MCMC iteration = 86000

  Acceptance ratio for latent scores = 0.436374

                      MCMC iteration = 86000

  Acceptance ratio for latent scores = 0.434382

                      MCMC iteration = 87000

  Acceptance ratio for latent scores = 0.435281

                      MCMC iteration = 87000

  Acceptance ratio for latent scores = 0.431346

                      MCMC iteration = 87000

  Acceptance ratio for latent scores = 0.435718

                      MCMC iteration = 88000

  Acceptance ratio for latent scores = 0.433881

                      MCMC iteration = 88000

  Acceptance ratio for latent scores = 0.434949

                      MCMC iteration = 88000

  Acceptance ratio for latent scores = 0.436201

                      MCMC iteration = 89000

  Acceptance ratio for latent scores = 0.428879

                      MCMC iteration = 89000

  Acceptance ratio for latent scores = 0.437278

                      MCMC iteration = 89000

  Acceptance ratio for latent scores = 0.437765

                      MCMC iteration = 90000

  Acceptance ratio for latent scores = 0.438830

                      MCMC iteration = 90000

  Acceptance ratio for latent scores = 0.437683

                      MCMC iteration = 90000

  Acceptance ratio for latent scores = 0.432185

                      MCMC iteration = 91000

  Acceptance ratio for latent scores = 0.438152

                      MCMC iteration = 91000

  Acceptance ratio for latent scores = 0.434745

                      MCMC iteration = 91000

  Acceptance ratio for latent scores = 0.431828

                      MCMC iteration = 92000

  Acceptance ratio for latent scores = 0.433918

                      MCMC iteration = 92000

  Acceptance ratio for latent scores = 0.430607

                      MCMC iteration = 92000

  Acceptance ratio for latent scores = 0.432384

                      MCMC iteration = 93000

  Acceptance ratio for latent scores = 0.430901

                      MCMC iteration = 93000

  Acceptance ratio for latent scores = 0.432690

                      MCMC iteration = 93000

  Acceptance ratio for latent scores = 0.436568

                      MCMC iteration = 94000

  Acceptance ratio for latent scores = 0.437067

                      MCMC iteration = 94000

  Acceptance ratio for latent scores = 0.435247

                      MCMC iteration = 94000

  Acceptance ratio for latent scores = 0.437175

                      MCMC iteration = 95000

  Acceptance ratio for latent scores = 0.431689

                      MCMC iteration = 95000

  Acceptance ratio for latent scores = 0.434556

                      MCMC iteration = 95000

  Acceptance ratio for latent scores = 0.435506

                      MCMC iteration = 96000

  Acceptance ratio for latent scores = 0.437059

                      MCMC iteration = 96000

  Acceptance ratio for latent scores = 0.434131

                      MCMC iteration = 96000

  Acceptance ratio for latent scores = 0.441877

                      MCMC iteration = 97000

  Acceptance ratio for latent scores = 0.437385

                      MCMC iteration = 97000

  Acceptance ratio for latent scores = 0.429597

                      MCMC iteration = 97000

  Acceptance ratio for latent scores = 0.433900

                      MCMC iteration = 98000

  Acceptance ratio for latent scores = 0.426134

                      MCMC iteration = 98000

  Acceptance ratio for latent scores = 0.432762

                      MCMC iteration = 98000

  Acceptance ratio for latent scores = 0.435705

                      MCMC iteration = 99000

  Acceptance ratio for latent scores = 0.435150

                      MCMC iteration = 99000

  Acceptance ratio for latent scores = 0.435088

                      MCMC iteration = 99000

  Acceptance ratio for latent scores = 0.434266

                      MCMC iteration = 100000

  Acceptance ratio for latent scores = 0.436992

                      MCMC iteration = 100000

  Acceptance ratio for latent scores = 0.442186

                      MCMC iteration = 100000

  Acceptance ratio for latent scores = 0.440738

                      MCMC iteration = 101000

  Acceptance ratio for latent scores = 0.471527

                      MCMC iteration = 101000

  Acceptance ratio for latent scores = 0.453780

                      MCMC iteration = 101000

  Acceptance ratio for latent scores = 0.483645

                      MCMC iteration = 102000

  Acceptance ratio for latent scores = 0.470609

                      MCMC iteration = 102000

  Acceptance ratio for latent scores = 0.454114

                      MCMC iteration = 102000

  Acceptance ratio for latent scores = 0.484230

                      MCMC iteration = 103000

  Acceptance ratio for latent scores = 0.469504

                      MCMC iteration = 103000

  Acceptance ratio for latent scores = 0.454013

                      MCMC iteration = 103000

  Acceptance ratio for latent scores = 0.483057

                      MCMC iteration = 104000

  Acceptance ratio for latent scores = 0.470778

                      MCMC iteration = 104000

  Acceptance ratio for latent scores = 0.452731

                      MCMC iteration = 104000

  Acceptance ratio for latent scores = 0.481784

                      MCMC iteration = 105000

  Acceptance ratio for latent scores = 0.471107

                      MCMC iteration = 105000

  Acceptance ratio for latent scores = 0.452445

                      MCMC iteration = 105000

  Acceptance ratio for latent scores = 0.485025

                      MCMC iteration = 106000

  Acceptance ratio for latent scores = 0.471460

                      MCMC iteration = 106000

  Acceptance ratio for latent scores = 0.453371

                      MCMC iteration = 106000

  Acceptance ratio for latent scores = 0.483428

                      MCMC iteration = 107000

  Acceptance ratio for latent scores = 0.467487

                      MCMC iteration = 107000

  Acceptance ratio for latent scores = 0.450612

                      MCMC iteration = 107000

  Acceptance ratio for latent scores = 0.482957

                      MCMC iteration = 108000

  Acceptance ratio for latent scores = 0.469477

                      MCMC iteration = 108000

  Acceptance ratio for latent scores = 0.452071

                      MCMC iteration = 108000

  Acceptance ratio for latent scores = 0.482548

                      MCMC iteration = 109000

  Acceptance ratio for latent scores = 0.468671

                      MCMC iteration = 109000

  Acceptance ratio for latent scores = 0.452106

                      MCMC iteration = 109000

  Acceptance ratio for latent scores = 0.483992

                      MCMC iteration = 110000

  Acceptance ratio for latent scores = 0.472132

                      MCMC iteration = 110000

  Acceptance ratio for latent scores = 0.452835

                      MCMC iteration = 110000

  Acceptance ratio for latent scores = 0.483470

                      MCMC iteration = 111000

  Acceptance ratio for latent scores = 0.470671

                      MCMC iteration = 111000

  Acceptance ratio for latent scores = 0.452719

                      MCMC iteration = 111000

  Acceptance ratio for latent scores = 0.484406

                      MCMC iteration = 112000

  Acceptance ratio for latent scores = 0.469902

                      MCMC iteration = 112000

  Acceptance ratio for latent scores = 0.451603

                      MCMC iteration = 112000

  Acceptance ratio for latent scores = 0.483135

                      MCMC iteration = 113000

  Acceptance ratio for latent scores = 0.471658

                      MCMC iteration = 113000

  Acceptance ratio for latent scores = 0.452660

                      MCMC iteration = 113000

  Acceptance ratio for latent scores = 0.484523

                      MCMC iteration = 114000

  Acceptance ratio for latent scores = 0.469539

                      MCMC iteration = 114000

  Acceptance ratio for latent scores = 0.452665

                      MCMC iteration = 114000

  Acceptance ratio for latent scores = 0.483114

                      MCMC iteration = 115000

  Acceptance ratio for latent scores = 0.471158

                      MCMC iteration = 115000

  Acceptance ratio for latent scores = 0.453019

                      MCMC iteration = 115000

  Acceptance ratio for latent scores = 0.483210

                      MCMC iteration = 116000

  Acceptance ratio for latent scores = 0.469935

                      MCMC iteration = 116000

  Acceptance ratio for latent scores = 0.453383

                      MCMC iteration = 116000

  Acceptance ratio for latent scores = 0.483488

                      MCMC iteration = 117000

  Acceptance ratio for latent scores = 0.470147

                      MCMC iteration = 117000

  Acceptance ratio for latent scores = 0.454257

                      MCMC iteration = 117000

  Acceptance ratio for latent scores = 0.484314

                      MCMC iteration = 118000

  Acceptance ratio for latent scores = 0.470773

                      MCMC iteration = 118000

  Acceptance ratio for latent scores = 0.453424

                      MCMC iteration = 118000

  Acceptance ratio for latent scores = 0.483841

                      MCMC iteration = 119000

  Acceptance ratio for latent scores = 0.471031

                      MCMC iteration = 119000

  Acceptance ratio for latent scores = 0.453441

                      MCMC iteration = 119000

  Acceptance ratio for latent scores = 0.483339

                      MCMC iteration = 120000

  Acceptance ratio for latent scores = 0.468912

                      MCMC iteration = 120000

  Acceptance ratio for latent scores = 0.454468

                      MCMC iteration = 120000

  Acceptance ratio for latent scores = 0.484150

                      MCMC iteration = 121000

  Acceptance ratio for latent scores = 0.469774

                      MCMC iteration = 121000

  Acceptance ratio for latent scores = 0.453386

                      MCMC iteration = 121000

  Acceptance ratio for latent scores = 0.483130

                      MCMC iteration = 122000

  Acceptance ratio for latent scores = 0.469491

                      MCMC iteration = 122000

  Acceptance ratio for latent scores = 0.452371

                      MCMC iteration = 122000

  Acceptance ratio for latent scores = 0.483504

                      MCMC iteration = 123000

  Acceptance ratio for latent scores = 0.471357

                      MCMC iteration = 123000

  Acceptance ratio for latent scores = 0.453869

                      MCMC iteration = 123000

  Acceptance ratio for latent scores = 0.483714

                      MCMC iteration = 124000

  Acceptance ratio for latent scores = 0.470791

                      MCMC iteration = 124000

  Acceptance ratio for latent scores = 0.452308

                      MCMC iteration = 124000

  Acceptance ratio for latent scores = 0.483403

                      MCMC iteration = 125000

  Acceptance ratio for latent scores = 0.471263

                      MCMC iteration = 125000

  Acceptance ratio for latent scores = 0.453127

                      MCMC iteration = 125000

  Acceptance ratio for latent scores = 0.483409

                      MCMC iteration = 126000

  Acceptance ratio for latent scores = 0.470795

                      MCMC iteration = 126000

  Acceptance ratio for latent scores = 0.452384

                      MCMC iteration = 126000

  Acceptance ratio for latent scores = 0.484456

                      MCMC iteration = 127000

  Acceptance ratio for latent scores = 0.470803

                      MCMC iteration = 127000

  Acceptance ratio for latent scores = 0.452513

                      MCMC iteration = 127000

  Acceptance ratio for latent scores = 0.484566

                      MCMC iteration = 128000

  Acceptance ratio for latent scores = 0.471570

                      MCMC iteration = 128000

  Acceptance ratio for latent scores = 0.453326

                      MCMC iteration = 128000

  Acceptance ratio for latent scores = 0.484619

                      MCMC iteration = 129000

  Acceptance ratio for latent scores = 0.472441

                      MCMC iteration = 129000

  Acceptance ratio for latent scores = 0.453680

                      MCMC iteration = 129000

  Acceptance ratio for latent scores = 0.483579

                      MCMC iteration = 130000

  Acceptance ratio for latent scores = 0.469878

                      MCMC iteration = 130000

  Acceptance ratio for latent scores = 0.453520

                      MCMC iteration = 130000

  Acceptance ratio for latent scores = 0.485521

                      MCMC iteration = 131000

  Acceptance ratio for latent scores = 0.469881

                      MCMC iteration = 131000

  Acceptance ratio for latent scores = 0.453098

                      MCMC iteration = 131000

  Acceptance ratio for latent scores = 0.484640

                      MCMC iteration = 132000

  Acceptance ratio for latent scores = 0.470986

                      MCMC iteration = 132000

  Acceptance ratio for latent scores = 0.453469

                      MCMC iteration = 132000

  Acceptance ratio for latent scores = 0.483758

                      MCMC iteration = 133000

  Acceptance ratio for latent scores = 0.471720

                      MCMC iteration = 133000

  Acceptance ratio for latent scores = 0.452004

                      MCMC iteration = 133000

  Acceptance ratio for latent scores = 0.483009

                      MCMC iteration = 134000

  Acceptance ratio for latent scores = 0.469791

                      MCMC iteration = 134000

  Acceptance ratio for latent scores = 0.453302

                      MCMC iteration = 134000

  Acceptance ratio for latent scores = 0.484383

                      MCMC iteration = 135000

  Acceptance ratio for latent scores = 0.470698

                      MCMC iteration = 135000

  Acceptance ratio for latent scores = 0.453356

                      MCMC iteration = 135000

  Acceptance ratio for latent scores = 0.483404

                      MCMC iteration = 136000

  Acceptance ratio for latent scores = 0.471162

                      MCMC iteration = 136000

  Acceptance ratio for latent scores = 0.452484

                      MCMC iteration = 136000

  Acceptance ratio for latent scores = 0.483298

                      MCMC iteration = 137000

  Acceptance ratio for latent scores = 0.469966

                      MCMC iteration = 137000

  Acceptance ratio for latent scores = 0.453802

                      MCMC iteration = 138000

  Acceptance ratio for latent scores = 0.468588

                      MCMC iteration = 137000

  Acceptance ratio for latent scores = 0.484816

                      MCMC iteration = 138000

  Acceptance ratio for latent scores = 0.452676

                      MCMC iteration = 139000

  Acceptance ratio for latent scores = 0.470726

                      MCMC iteration = 138000

  Acceptance ratio for latent scores = 0.484921

                      MCMC iteration = 139000

  Acceptance ratio for latent scores = 0.452207

                      MCMC iteration = 140000

  Acceptance ratio for latent scores = 0.470948

                      MCMC iteration = 139000

  Acceptance ratio for latent scores = 0.482946

                      MCMC iteration = 140000

  Acceptance ratio for latent scores = 0.453021

                      MCMC iteration = 141000

  Acceptance ratio for latent scores = 0.471276

                      MCMC iteration = 140000

  Acceptance ratio for latent scores = 0.484458

                      MCMC iteration = 141000

  Acceptance ratio for latent scores = 0.452274

                      MCMC iteration = 142000

  Acceptance ratio for latent scores = 0.469690

                      MCMC iteration = 141000

  Acceptance ratio for latent scores = 0.483752

                      MCMC iteration = 142000

  Acceptance ratio for latent scores = 0.453688

                      MCMC iteration = 143000

  Acceptance ratio for latent scores = 0.470918

                      MCMC iteration = 142000

  Acceptance ratio for latent scores = 0.483347

                      MCMC iteration = 143000

  Acceptance ratio for latent scores = 0.453227

                      MCMC iteration = 144000

  Acceptance ratio for latent scores = 0.470743

                      MCMC iteration = 143000

  Acceptance ratio for latent scores = 0.483590

                      MCMC iteration = 144000

  Acceptance ratio for latent scores = 0.451557

                      MCMC iteration = 145000

  Acceptance ratio for latent scores = 0.469789

                      MCMC iteration = 144000

  Acceptance ratio for latent scores = 0.483174

                      MCMC iteration = 145000

  Acceptance ratio for latent scores = 0.453121

                      MCMC iteration = 146000

  Acceptance ratio for latent scores = 0.471005

                      MCMC iteration = 145000

  Acceptance ratio for latent scores = 0.481627

                      MCMC iteration = 146000

  Acceptance ratio for latent scores = 0.453816

                      MCMC iteration = 147000

  Acceptance ratio for latent scores = 0.470544

                      MCMC iteration = 146000

  Acceptance ratio for latent scores = 0.482731

                      MCMC iteration = 147000

  Acceptance ratio for latent scores = 0.453203

                      MCMC iteration = 148000

  Acceptance ratio for latent scores = 0.470605

                      MCMC iteration = 147000

  Acceptance ratio for latent scores = 0.484134

                      MCMC iteration = 148000

  Acceptance ratio for latent scores = 0.452788

                      MCMC iteration = 149000

  Acceptance ratio for latent scores = 0.469531

                      MCMC iteration = 148000

  Acceptance ratio for latent scores = 0.482992

                      MCMC iteration = 149000

  Acceptance ratio for latent scores = 0.454513

                      MCMC iteration = 150000

  Acceptance ratio for latent scores = 0.470727

                      MCMC iteration = 149000

  Acceptance ratio for latent scores = 0.483714

                      MCMC iteration = 150000

  Acceptance ratio for latent scores = 0.451038

                      MCMC iteration = 151000

  Acceptance ratio for latent scores = 0.470626

                      MCMC iteration = 150000

  Acceptance ratio for latent scores = 0.484319

                      MCMC iteration = 152000

  Acceptance ratio for latent scores = 0.469921

                      MCMC iteration = 151000

  Acceptance ratio for latent scores = 0.450640

                      MCMC iteration = 151000

  Acceptance ratio for latent scores = 0.482490

                      MCMC iteration = 153000

  Acceptance ratio for latent scores = 0.470455

                      MCMC iteration = 152000

  Acceptance ratio for latent scores = 0.455055

                      MCMC iteration = 152000

  Acceptance ratio for latent scores = 0.483419

                      MCMC iteration = 154000

  Acceptance ratio for latent scores = 0.470787

                      MCMC iteration = 153000

  Acceptance ratio for latent scores = 0.453500

                      MCMC iteration = 153000

  Acceptance ratio for latent scores = 0.482668

                      MCMC iteration = 155000

  Acceptance ratio for latent scores = 0.470463

                      MCMC iteration = 154000

  Acceptance ratio for latent scores = 0.451757

                      MCMC iteration = 154000

  Acceptance ratio for latent scores = 0.483332

                      MCMC iteration = 156000

  Acceptance ratio for latent scores = 0.470441

                      MCMC iteration = 155000

  Acceptance ratio for latent scores = 0.453071

                      MCMC iteration = 155000

  Acceptance ratio for latent scores = 0.482282

                      MCMC iteration = 157000

  Acceptance ratio for latent scores = 0.471295

                      MCMC iteration = 156000

  Acceptance ratio for latent scores = 0.454240

                      MCMC iteration = 156000

  Acceptance ratio for latent scores = 0.484955

                      MCMC iteration = 158000

  Acceptance ratio for latent scores = 0.471076

                      MCMC iteration = 157000

  Acceptance ratio for latent scores = 0.451987

                      MCMC iteration = 157000

  Acceptance ratio for latent scores = 0.482100

                      MCMC iteration = 159000

  Acceptance ratio for latent scores = 0.470191

                      MCMC iteration = 158000

  Acceptance ratio for latent scores = 0.453193

                      MCMC iteration = 158000

  Acceptance ratio for latent scores = 0.483555

                      MCMC iteration = 160000

  Acceptance ratio for latent scores = 0.469983

                      MCMC iteration = 159000

  Acceptance ratio for latent scores = 0.452529

                      MCMC iteration = 159000

  Acceptance ratio for latent scores = 0.481648

                      MCMC iteration = 161000

  Acceptance ratio for latent scores = 0.470617

                      MCMC iteration = 160000

  Acceptance ratio for latent scores = 0.453623

                      MCMC iteration = 160000

  Acceptance ratio for latent scores = 0.483653

                      MCMC iteration = 162000

  Acceptance ratio for latent scores = 0.470966

                      MCMC iteration = 161000

  Acceptance ratio for latent scores = 0.451631

                      MCMC iteration = 161000

  Acceptance ratio for latent scores = 0.485618

                      MCMC iteration = 163000

  Acceptance ratio for latent scores = 0.470241

                      MCMC iteration = 162000

  Acceptance ratio for latent scores = 0.453943

                      MCMC iteration = 162000

  Acceptance ratio for latent scores = 0.484025

                      MCMC iteration = 164000

  Acceptance ratio for latent scores = 0.470593

                      MCMC iteration = 163000

  Acceptance ratio for latent scores = 0.452627

                      MCMC iteration = 163000

  Acceptance ratio for latent scores = 0.482786

                      MCMC iteration = 165000

  Acceptance ratio for latent scores = 0.470510

                      MCMC iteration = 164000

  Acceptance ratio for latent scores = 0.452115

                      MCMC iteration = 164000

  Acceptance ratio for latent scores = 0.482601

                      MCMC iteration = 166000

  Acceptance ratio for latent scores = 0.470748

                      MCMC iteration = 165000

  Acceptance ratio for latent scores = 0.453229

                      MCMC iteration = 165000

  Acceptance ratio for latent scores = 0.482387

                      MCMC iteration = 167000

  Acceptance ratio for latent scores = 0.471902

                      MCMC iteration = 166000

  Acceptance ratio for latent scores = 0.452196

                      MCMC iteration = 166000

  Acceptance ratio for latent scores = 0.483967

                      MCMC iteration = 168000

  Acceptance ratio for latent scores = 0.468932

                      MCMC iteration = 167000

  Acceptance ratio for latent scores = 0.454081

                      MCMC iteration = 167000

  Acceptance ratio for latent scores = 0.482406

                      MCMC iteration = 169000

  Acceptance ratio for latent scores = 0.470752

                      MCMC iteration = 168000

  Acceptance ratio for latent scores = 0.452728

                      MCMC iteration = 168000

  Acceptance ratio for latent scores = 0.482751

                      MCMC iteration = 170000

  Acceptance ratio for latent scores = 0.469581

                      MCMC iteration = 169000

  Acceptance ratio for latent scores = 0.453181

                      MCMC iteration = 169000

  Acceptance ratio for latent scores = 0.484023

                      MCMC iteration = 171000

  Acceptance ratio for latent scores = 0.470439

                      MCMC iteration = 170000

  Acceptance ratio for latent scores = 0.452974

                      MCMC iteration = 170000

  Acceptance ratio for latent scores = 0.484520

                      MCMC iteration = 172000

  Acceptance ratio for latent scores = 0.471823

                      MCMC iteration = 171000

  Acceptance ratio for latent scores = 0.453759

                      MCMC iteration = 171000

  Acceptance ratio for latent scores = 0.483819

                      MCMC iteration = 173000

  Acceptance ratio for latent scores = 0.471961

                      MCMC iteration = 172000

  Acceptance ratio for latent scores = 0.454369

                      MCMC iteration = 172000

  Acceptance ratio for latent scores = 0.482944

                      MCMC iteration = 174000

  Acceptance ratio for latent scores = 0.471607

                      MCMC iteration = 173000

  Acceptance ratio for latent scores = 0.451719

                      MCMC iteration = 173000

  Acceptance ratio for latent scores = 0.484486

                      MCMC iteration = 175000

  Acceptance ratio for latent scores = 0.469894

                      MCMC iteration = 174000

  Acceptance ratio for latent scores = 0.452404

                      MCMC iteration = 174000

  Acceptance ratio for latent scores = 0.484440

                      MCMC iteration = 176000

  Acceptance ratio for latent scores = 0.469215

                      MCMC iteration = 175000

  Acceptance ratio for latent scores = 0.451939

                      MCMC iteration = 175000

  Acceptance ratio for latent scores = 0.483815

                      MCMC iteration = 177000

  Acceptance ratio for latent scores = 0.470353

                      MCMC iteration = 176000

  Acceptance ratio for latent scores = 0.452533

                      MCMC iteration = 176000

  Acceptance ratio for latent scores = 0.483352

                      MCMC iteration = 178000

  Acceptance ratio for latent scores = 0.471405

                      MCMC iteration = 177000

  Acceptance ratio for latent scores = 0.453424

                      MCMC iteration = 177000

  Acceptance ratio for latent scores = 0.484254

                      MCMC iteration = 179000

  Acceptance ratio for latent scores = 0.469814

                      MCMC iteration = 178000

  Acceptance ratio for latent scores = 0.452148

                      MCMC iteration = 178000

  Acceptance ratio for latent scores = 0.482080

                      MCMC iteration = 180000

  Acceptance ratio for latent scores = 0.471008

                      MCMC iteration = 179000

  Acceptance ratio for latent scores = 0.452217

                      MCMC iteration = 179000

  Acceptance ratio for latent scores = 0.483397

                      MCMC iteration = 181000

  Acceptance ratio for latent scores = 0.468787

                      MCMC iteration = 180000

  Acceptance ratio for latent scores = 0.452499

                      MCMC iteration = 180000

  Acceptance ratio for latent scores = 0.484143

                      MCMC iteration = 182000

  Acceptance ratio for latent scores = 0.469731

                      MCMC iteration = 181000

  Acceptance ratio for latent scores = 0.451248

                      MCMC iteration = 181000

  Acceptance ratio for latent scores = 0.483880

                      MCMC iteration = 183000

  Acceptance ratio for latent scores = 0.469902

                      MCMC iteration = 182000

  Acceptance ratio for latent scores = 0.453004

                      MCMC iteration = 182000

  Acceptance ratio for latent scores = 0.484735

                      MCMC iteration = 184000

  Acceptance ratio for latent scores = 0.472155

                      MCMC iteration = 183000

  Acceptance ratio for latent scores = 0.453201

                      MCMC iteration = 183000

  Acceptance ratio for latent scores = 0.484385

                      MCMC iteration = 185000

  Acceptance ratio for latent scores = 0.470425

                      MCMC iteration = 184000

  Acceptance ratio for latent scores = 0.451211

                      MCMC iteration = 184000

  Acceptance ratio for latent scores = 0.483561

                      MCMC iteration = 186000

  Acceptance ratio for latent scores = 0.471294

                      MCMC iteration = 185000

  Acceptance ratio for latent scores = 0.451504

                      MCMC iteration = 185000

  Acceptance ratio for latent scores = 0.483947

                      MCMC iteration = 187000

  Acceptance ratio for latent scores = 0.470952

                      MCMC iteration = 186000

  Acceptance ratio for latent scores = 0.484158

                      MCMC iteration = 186000

  Acceptance ratio for latent scores = 0.452679

                      MCMC iteration = 188000

  Acceptance ratio for latent scores = 0.471857

                      MCMC iteration = 187000

  Acceptance ratio for latent scores = 0.484167

                      MCMC iteration = 187000

  Acceptance ratio for latent scores = 0.453151

                      MCMC iteration = 189000

  Acceptance ratio for latent scores = 0.471250

                      MCMC iteration = 188000

  Acceptance ratio for latent scores = 0.480542

                      MCMC iteration = 188000

  Acceptance ratio for latent scores = 0.452790

                      MCMC iteration = 190000

  Acceptance ratio for latent scores = 0.470723

                      MCMC iteration = 189000

  Acceptance ratio for latent scores = 0.482802

                      MCMC iteration = 189000

  Acceptance ratio for latent scores = 0.453401

                      MCMC iteration = 191000

  Acceptance ratio for latent scores = 0.471545

                      MCMC iteration = 190000

  Acceptance ratio for latent scores = 0.482489

                      MCMC iteration = 190000

  Acceptance ratio for latent scores = 0.451385

                      MCMC iteration = 192000

  Acceptance ratio for latent scores = 0.470904

                      MCMC iteration = 191000

  Acceptance ratio for latent scores = 0.484619

                      MCMC iteration = 191000

  Acceptance ratio for latent scores = 0.453355

                      MCMC iteration = 193000

  Acceptance ratio for latent scores = 0.469756

                      MCMC iteration = 192000

  Acceptance ratio for latent scores = 0.483601

                      MCMC iteration = 192000

  Acceptance ratio for latent scores = 0.451922

                      MCMC iteration = 194000

  Acceptance ratio for latent scores = 0.470919

                      MCMC iteration = 193000

  Acceptance ratio for latent scores = 0.485216

                      MCMC iteration = 193000

  Acceptance ratio for latent scores = 0.452538

                      MCMC iteration = 195000

  Acceptance ratio for latent scores = 0.469337

                      MCMC iteration = 194000

  Acceptance ratio for latent scores = 0.483854

                      MCMC iteration = 194000

  Acceptance ratio for latent scores = 0.452307

                      MCMC iteration = 196000

  Acceptance ratio for latent scores = 0.470949

                      MCMC iteration = 195000

  Acceptance ratio for latent scores = 0.483813

                      MCMC iteration = 195000

  Acceptance ratio for latent scores = 0.452985

                      MCMC iteration = 197000

  Acceptance ratio for latent scores = 0.471564

                      MCMC iteration = 196000

  Acceptance ratio for latent scores = 0.483586

                      MCMC iteration = 196000

  Acceptance ratio for latent scores = 0.454282

                      MCMC iteration = 198000

  Acceptance ratio for latent scores = 0.470577

                      MCMC iteration = 197000

  Acceptance ratio for latent scores = 0.485083

                      MCMC iteration = 197000

  Acceptance ratio for latent scores = 0.452698

                      MCMC iteration = 199000

  Acceptance ratio for latent scores = 0.470521

                      MCMC iteration = 198000

  Acceptance ratio for latent scores = 0.483430

                      MCMC iteration = 198000

  Acceptance ratio for latent scores = 0.453604

                      MCMC iteration = 200000

  Acceptance ratio for latent scores = 0.469867

                      MCMC iteration = 199000

  Acceptance ratio for latent scores = 0.483573

                      MCMC iteration = 199000

  Acceptance ratio for latent scores = 0.453177

                      MCMC iteration = 201000

  Acceptance ratio for latent scores = 0.469956

                      MCMC iteration = 200000

  Acceptance ratio for latent scores = 0.483030

                      MCMC iteration = 200000

  Acceptance ratio for latent scores = 0.451126

                      MCMC iteration = 201000

  Acceptance ratio for latent scores = 0.483371

                      MCMC iteration = 201000

  Acceptance ratio for latent scores = 0.453096

                      MCMC iteration = 202000

  Acceptance ratio for latent scores = 0.471313

                      MCMC iteration = 203000

  Acceptance ratio for latent scores = 0.470417

                      MCMC iteration = 202000

  Acceptance ratio for latent scores = 0.483228

                      MCMC iteration = 202000

  Acceptance ratio for latent scores = 0.453147

                      MCMC iteration = 204000

  Acceptance ratio for latent scores = 0.471203

                      MCMC iteration = 203000

  Acceptance ratio for latent scores = 0.483992

                      MCMC iteration = 203000

  Acceptance ratio for latent scores = 0.453540

                      MCMC iteration = 205000

  Acceptance ratio for latent scores = 0.471319

                      MCMC iteration = 204000

  Acceptance ratio for latent scores = 0.482493

                      MCMC iteration = 204000

  Acceptance ratio for latent scores = 0.452058

                      MCMC iteration = 206000

  Acceptance ratio for latent scores = 0.469951

                      MCMC iteration = 205000

  Acceptance ratio for latent scores = 0.483058

                      MCMC iteration = 205000

  Acceptance ratio for latent scores = 0.452649

                      MCMC iteration = 207000

  Acceptance ratio for latent scores = 0.469624

                      MCMC iteration = 206000

  Acceptance ratio for latent scores = 0.484063

                      MCMC iteration = 206000

  Acceptance ratio for latent scores = 0.454734

                      MCMC iteration = 208000

  Acceptance ratio for latent scores = 0.470814

                      MCMC iteration = 207000

  Acceptance ratio for latent scores = 0.483931

                      MCMC iteration = 207000

  Acceptance ratio for latent scores = 0.453219

                      MCMC iteration = 209000

  Acceptance ratio for latent scores = 0.469671

                      MCMC iteration = 208000

  Acceptance ratio for latent scores = 0.484164

                      MCMC iteration = 208000

  Acceptance ratio for latent scores = 0.452562

                      MCMC iteration = 210000

  Acceptance ratio for latent scores = 0.470377

                      MCMC iteration = 209000

  Acceptance ratio for latent scores = 0.483985

                      MCMC iteration = 209000

  Acceptance ratio for latent scores = 0.452312

                      MCMC iteration = 211000

  Acceptance ratio for latent scores = 0.469598

                      MCMC iteration = 210000

  Acceptance ratio for latent scores = 0.481866

                      MCMC iteration = 210000

  Acceptance ratio for latent scores = 0.453184

                      MCMC iteration = 212000

  Acceptance ratio for latent scores = 0.470407

                      MCMC iteration = 211000

  Acceptance ratio for latent scores = 0.483550

                      MCMC iteration = 211000

  Acceptance ratio for latent scores = 0.453959

                      MCMC iteration = 213000

  Acceptance ratio for latent scores = 0.470312

                      MCMC iteration = 212000

  Acceptance ratio for latent scores = 0.484810

                      MCMC iteration = 212000

  Acceptance ratio for latent scores = 0.453467

                      MCMC iteration = 214000

  Acceptance ratio for latent scores = 0.469103

                      MCMC iteration = 213000

  Acceptance ratio for latent scores = 0.483480

                      MCMC iteration = 213000

  Acceptance ratio for latent scores = 0.452867

                      MCMC iteration = 215000

  Acceptance ratio for latent scores = 0.470553

                      MCMC iteration = 214000

  Acceptance ratio for latent scores = 0.484038

                      MCMC iteration = 214000

  Acceptance ratio for latent scores = 0.452299

                      MCMC iteration = 216000

  Acceptance ratio for latent scores = 0.471116

                      MCMC iteration = 215000

  Acceptance ratio for latent scores = 0.482716

                      MCMC iteration = 215000

  Acceptance ratio for latent scores = 0.452768

                      MCMC iteration = 217000

  Acceptance ratio for latent scores = 0.470737

                      MCMC iteration = 216000

  Acceptance ratio for latent scores = 0.483247

                      MCMC iteration = 216000

  Acceptance ratio for latent scores = 0.452416

                      MCMC iteration = 218000

  Acceptance ratio for latent scores = 0.469101

                      MCMC iteration = 217000

  Acceptance ratio for latent scores = 0.452205

                      MCMC iteration = 217000

  Acceptance ratio for latent scores = 0.484421

                      MCMC iteration = 219000

  Acceptance ratio for latent scores = 0.470301

                      MCMC iteration = 218000

  Acceptance ratio for latent scores = 0.484003

                      MCMC iteration = 218000

  Acceptance ratio for latent scores = 0.453517

                      MCMC iteration = 220000

  Acceptance ratio for latent scores = 0.470590

                      MCMC iteration = 219000

  Acceptance ratio for latent scores = 0.482249

                      MCMC iteration = 219000

  Acceptance ratio for latent scores = 0.453708

                      MCMC iteration = 221000

  Acceptance ratio for latent scores = 0.469389

                      MCMC iteration = 220000

  Acceptance ratio for latent scores = 0.484602

                      MCMC iteration = 220000

  Acceptance ratio for latent scores = 0.454180

                      MCMC iteration = 222000

  Acceptance ratio for latent scores = 0.470443

                      MCMC iteration = 221000

  Acceptance ratio for latent scores = 0.485009

                      MCMC iteration = 221000

  Acceptance ratio for latent scores = 0.451886

                      MCMC iteration = 223000

  Acceptance ratio for latent scores = 0.470429

                      MCMC iteration = 222000

  Acceptance ratio for latent scores = 0.484010

                      MCMC iteration = 222000

  Acceptance ratio for latent scores = 0.452314

                      MCMC iteration = 224000

  Acceptance ratio for latent scores = 0.470270

                      MCMC iteration = 223000

  Acceptance ratio for latent scores = 0.483966

                      MCMC iteration = 223000

  Acceptance ratio for latent scores = 0.452390

                      MCMC iteration = 225000

  Acceptance ratio for latent scores = 0.470123

                      MCMC iteration = 224000

  Acceptance ratio for latent scores = 0.483377

                      MCMC iteration = 224000

  Acceptance ratio for latent scores = 0.453128

                      MCMC iteration = 226000

  Acceptance ratio for latent scores = 0.470795

                      MCMC iteration = 225000

  Acceptance ratio for latent scores = 0.483672

                      MCMC iteration = 225000

  Acceptance ratio for latent scores = 0.453049

                      MCMC iteration = 227000

  Acceptance ratio for latent scores = 0.470907

                      MCMC iteration = 226000

  Acceptance ratio for latent scores = 0.483069

                      MCMC iteration = 226000

  Acceptance ratio for latent scores = 0.452358

                      MCMC iteration = 228000

  Acceptance ratio for latent scores = 0.470908

                      MCMC iteration = 227000

  Acceptance ratio for latent scores = 0.483425

                      MCMC iteration = 227000

  Acceptance ratio for latent scores = 0.452905

                      MCMC iteration = 229000

  Acceptance ratio for latent scores = 0.470692

                      MCMC iteration = 228000

  Acceptance ratio for latent scores = 0.483049

                      MCMC iteration = 228000

  Acceptance ratio for latent scores = 0.453596

                      MCMC iteration = 230000

  Acceptance ratio for latent scores = 0.470783

                      MCMC iteration = 229000

  Acceptance ratio for latent scores = 0.484641

                      MCMC iteration = 229000

  Acceptance ratio for latent scores = 0.453328

                      MCMC iteration = 231000

  Acceptance ratio for latent scores = 0.472074

                      MCMC iteration = 230000

  Acceptance ratio for latent scores = 0.484094

                      MCMC iteration = 230000

  Acceptance ratio for latent scores = 0.452756

                      MCMC iteration = 232000

  Acceptance ratio for latent scores = 0.470999

                      MCMC iteration = 231000

  Acceptance ratio for latent scores = 0.484406

                      MCMC iteration = 231000

  Acceptance ratio for latent scores = 0.452851

                      MCMC iteration = 233000

  Acceptance ratio for latent scores = 0.468107

                      MCMC iteration = 232000

  Acceptance ratio for latent scores = 0.484584

                      MCMC iteration = 232000

  Acceptance ratio for latent scores = 0.452048

                      MCMC iteration = 234000

  Acceptance ratio for latent scores = 0.468566

                      MCMC iteration = 233000

  Acceptance ratio for latent scores = 0.483864

                      MCMC iteration = 233000

  Acceptance ratio for latent scores = 0.452840

                      MCMC iteration = 235000

  Acceptance ratio for latent scores = 0.471871

                      MCMC iteration = 234000

  Acceptance ratio for latent scores = 0.485382

                      MCMC iteration = 234000

  Acceptance ratio for latent scores = 0.452061

                      MCMC iteration = 236000

  Acceptance ratio for latent scores = 0.469725

                      MCMC iteration = 235000

  Acceptance ratio for latent scores = 0.482201

                      MCMC iteration = 235000

  Acceptance ratio for latent scores = 0.451786

                      MCMC iteration = 237000

  Acceptance ratio for latent scores = 0.471052

                      MCMC iteration = 236000

  Acceptance ratio for latent scores = 0.484946

                      MCMC iteration = 236000

  Acceptance ratio for latent scores = 0.450933

                      MCMC iteration = 238000

  Acceptance ratio for latent scores = 0.470423

                      MCMC iteration = 237000

  Acceptance ratio for latent scores = 0.481453

                      MCMC iteration = 237000

  Acceptance ratio for latent scores = 0.453848

                      MCMC iteration = 239000

  Acceptance ratio for latent scores = 0.470021

                      MCMC iteration = 238000

  Acceptance ratio for latent scores = 0.482616

                      MCMC iteration = 238000

  Acceptance ratio for latent scores = 0.452100

                      MCMC iteration = 240000

  Acceptance ratio for latent scores = 0.471704

                      MCMC iteration = 239000

  Acceptance ratio for latent scores = 0.484207

                      MCMC iteration = 239000

  Acceptance ratio for latent scores = 0.454122

                      MCMC iteration = 241000

  Acceptance ratio for latent scores = 0.470754

                      MCMC iteration = 240000

  Acceptance ratio for latent scores = 0.452977

                      MCMC iteration = 240000

  Acceptance ratio for latent scores = 0.484157

                      MCMC iteration = 242000

  Acceptance ratio for latent scores = 0.471558

                      MCMC iteration = 241000

  Acceptance ratio for latent scores = 0.452358

                      MCMC iteration = 241000

  Acceptance ratio for latent scores = 0.484416

                      MCMC iteration = 243000

  Acceptance ratio for latent scores = 0.471438

                      MCMC iteration = 242000

  Acceptance ratio for latent scores = 0.453163

                      MCMC iteration = 242000

  Acceptance ratio for latent scores = 0.482837

                      MCMC iteration = 244000

  Acceptance ratio for latent scores = 0.469949

                      MCMC iteration = 243000

  Acceptance ratio for latent scores = 0.452206

                      MCMC iteration = 243000

  Acceptance ratio for latent scores = 0.484270

                      MCMC iteration = 245000

  Acceptance ratio for latent scores = 0.470399

                      MCMC iteration = 244000

  Acceptance ratio for latent scores = 0.452198

                      MCMC iteration = 244000

  Acceptance ratio for latent scores = 0.482856

                      MCMC iteration = 246000

  Acceptance ratio for latent scores = 0.470600

                      MCMC iteration = 245000

  Acceptance ratio for latent scores = 0.452084

                      MCMC iteration = 245000

  Acceptance ratio for latent scores = 0.483757

                      MCMC iteration = 247000

  Acceptance ratio for latent scores = 0.470031

                      MCMC iteration = 246000

  Acceptance ratio for latent scores = 0.453998

                      MCMC iteration = 246000

  Acceptance ratio for latent scores = 0.484341

                      MCMC iteration = 248000

  Acceptance ratio for latent scores = 0.470769

                      MCMC iteration = 247000

  Acceptance ratio for latent scores = 0.453449

                      MCMC iteration = 247000

  Acceptance ratio for latent scores = 0.483120

                      MCMC iteration = 249000

  Acceptance ratio for latent scores = 0.471534

                      MCMC iteration = 248000

  Acceptance ratio for latent scores = 0.452012

                      MCMC iteration = 248000

  Acceptance ratio for latent scores = 0.486694

                      MCMC iteration = 250000

  Acceptance ratio for latent scores = 0.469256

                      MCMC iteration = 249000

  Acceptance ratio for latent scores = 0.452497

                      MCMC iteration = 249000

  Acceptance ratio for latent scores = 0.485351

                      MCMC iteration = 250000

  Acceptance ratio for latent scores = 0.452439

                      MCMC iteration = 250000

  Acceptance ratio for latent scores = 0.482333
      user     system    elapsed 
132040.112   9495.016  71512.840 
>  
> 
> 
>  getMultpleFixed <- function(x) {
+  ## x is a list, from a call to mclappy
+  ## remember random effects also here if pr = TRUE
+  as.mcmc.list(lapply(x, function(z) z$Sol))
+  }
>  
>  getMultpleVCV <- function(x) {
+  ## x is a list, from a call to mclappy
+  lapply(x, function(z) z$VCV)
+  }
>  
>  combine.chains <- function(x, prob = 0.95, pMCMC = TRUE) {
+  solbig <- as.data.frame(rbindlist(lapply(x,
+  function(z) as.data.frame(z$Sol))))
+  mm <- colMeans(solbig)
+  mmm <- cbind(Mean = mm, coda::HPDinterval(as.mcmc(solbig), prob = prob))
+  ## taken directly from summary.MCMCglmm
+  if(pMCMC) {
+  sb <- as.mcmc(solbig)
+  pp <- pmax(0.5/dim(sb)[1],
+  pmin(colSums(sb > 0)/dim(sb)[1],
+  1 - colSums(sb > 0)/dim(sb)[1]))
+  pp <- (pp + pp) 
+  }
+  ## from the names of MCMClmm
+  colnames(mmm) <- c("post.mean", "l-95% HPD", "u-95% HPD")
+  if(pMCMC) {
+  mmm <- cbind(mmm, pp)
+  colnames(mmm)[4] <- "pMCMC"
+  }
+  return(mmm)
+  }
>  
>  try(gelman.diag(getMultpleFixed(fit), multivariate = FALSE))
Potential scale reduction factors:

                        Point est. Upper C.I.
(Intercept)                      1       1.00
Method(CBN)                      1       1.00
Method(CBN-A)                    1       1.01
Method(OT)                       1       1.00
Method(OT-A)                     1       1.00
Method(DiP)                      1       1.00
S.Time(last)                     1       1.00
S.Type(singleCell)               1       1.00
S.Type(wholeTumor_0.01)          1       1.00
Conjunction(No)                  1       1.00
TrueGenes(7)                     1       1.01
TrueGenes(9)                     1       1.00
Model(Bozic)                     1       1.00
Model(McF_4)                     1       1.00
Model(McF_6)                     1       1.00
sh(0)                            1       1.00
S.Size(100)                      1       1.01
S.Size(1000)                     1       1.00

>  try(gelman.diag(getMultpleVCV(fit), multivariate = FALSE))
Potential scale reduction factors:

          Point est. Upper C.I.
dataSetID      1.001          1
units          0.999          1

>  
>  try(gelman.diag(getMultpleFixed(fit)))
Potential scale reduction factors:

                        Point est. Upper C.I.
(Intercept)                      1       1.00
Method(CBN)                      1       1.00
Method(CBN-A)                    1       1.01
Method(OT)                       1       1.00
Method(OT-A)                     1       1.00
Method(DiP)                      1       1.00
S.Time(last)                     1       1.00
S.Type(singleCell)               1       1.00
S.Type(wholeTumor_0.01)          1       1.00
Conjunction(No)                  1       1.00
TrueGenes(7)                     1       1.01
TrueGenes(9)                     1       1.00
Model(Bozic)                     1       1.00
Model(McF_4)                     1       1.00
Model(McF_6)                     1       1.00
sh(0)                            1       1.00
S.Size(100)                      1       1.01
S.Size(1000)                     1       1.00

Multivariate psrf

1.01
>  try(gelman.diag(getMultpleVCV(fit)))
Potential scale reduction factors:

          Point est. Upper C.I.
dataSetID      1.001          1
units          0.999          1

Multivariate psrf

1
>  
>  try(lapply(fit, function(x) x$DIC))
[[1]]
[1] 562855.8

[[2]]
[1] 562852.4

[[3]]
[1] 562851.5

>  try(lapply(fit, function(x) summary(x)))
[[1]]

 Iterations = 100001:249851
 Thinning interval  = 150
 Sample size  = 1000 

 DIC: 562855.8 

 G-structure:  ~dataSetID

          post.mean l-95% CI u-95% CI eff.samp
dataSetID   0.03337  0.03196  0.03486     1000

 R-structure:  ~units

      post.mean l-95% CI u-95% CI eff.samp
units   0.04034  0.03868  0.04205    859.9

 Location effects: Diff ~ Method + S.Time + S.Type + Conjunction + TrueGenes + Model + sh + S.Size 

                        post.mean  l-95% CI  u-95% CI eff.samp  pMCMC    
(Intercept)              2.067571  2.063383  2.071260   1000.0 <0.001 ***
Method(CBN)              0.259932  0.254542  0.264618   1111.2 <0.001 ***
Method(CBN-A)            0.208141  0.203104  0.213436    665.2 <0.001 ***
Method(OT)              -0.451196 -0.456983 -0.444187   1000.0 <0.001 ***
Method(OT-A)            -0.730875 -0.738329 -0.724444   1000.0 <0.001 ***
Method(DiP)              0.388888  0.384267  0.393767   1000.0 <0.001 ***
S.Time(last)             0.038197  0.034863  0.041868    838.0 <0.001 ***
S.Type(singleCell)      -0.003618 -0.008580  0.002033   1000.0  0.176    
S.Type(wholeTumor_0.01) -0.007006 -0.012493 -0.002059    891.3  0.004 ** 
Conjunction(No)         -0.140587 -0.144580 -0.136912   1089.3 <0.001 ***
TrueGenes(7)            -0.016627 -0.021333 -0.011502   1000.0 <0.001 ***
TrueGenes(9)            -0.135222 -0.140764 -0.130431   1000.0 <0.001 ***
Model(Bozic)             0.126251  0.120182  0.132069   1000.0 <0.001 ***
Model(McF_4)            -0.068696 -0.075344 -0.062758   1000.0 <0.001 ***
Model(McF_6)            -0.238095 -0.244635 -0.231931   1000.0 <0.001 ***
sh(0)                    0.017256  0.013910  0.021001   1000.0 <0.001 ***
S.Size(100)              0.132767  0.127681  0.138082   1000.0 <0.001 ***
S.Size(1000)            -0.200995 -0.206659 -0.195742   1105.7 <0.001 ***
---
Signif. codes:  0 '***' 0.001 '**' 0.01 '*' 0.05 '.' 0.1 ' ' 1

[[2]]

 Iterations = 100001:249851
 Thinning interval  = 150
 Sample size  = 1000 

 DIC: 562852.4 

 G-structure:  ~dataSetID

          post.mean l-95% CI u-95% CI eff.samp
dataSetID   0.03336  0.03186  0.03484     1097

 R-structure:  ~units

      post.mean l-95% CI u-95% CI eff.samp
units   0.04034  0.03855  0.04193      728

 Location effects: Diff ~ Method + S.Time + S.Type + Conjunction + TrueGenes + Model + sh + S.Size 

                        post.mean  l-95% CI  u-95% CI eff.samp  pMCMC    
(Intercept)              2.067474  2.063431  2.070984   1050.6 <0.001 ***
Method(CBN)              0.260079  0.254597  0.264879    839.5 <0.001 ***
Method(CBN-A)            0.207935  0.202950  0.213116   1097.9 <0.001 ***
Method(OT)              -0.451175 -0.457318 -0.444872    912.0 <0.001 ***
Method(OT-A)            -0.730724 -0.737709 -0.724083   1000.0 <0.001 ***
Method(DiP)              0.388712  0.383845  0.393464   1000.0 <0.001 ***
S.Time(last)             0.038072  0.034463  0.041766   1000.0 <0.001 ***
S.Type(singleCell)      -0.003658 -0.009207  0.001091    889.4  0.174    
S.Type(wholeTumor_0.01) -0.006969 -0.012373 -0.001881   1000.0  0.010 ** 
Conjunction(No)         -0.140461 -0.143849 -0.136688    873.5 <0.001 ***
TrueGenes(7)            -0.016851 -0.021538 -0.011319   1000.0 <0.001 ***
TrueGenes(9)            -0.135054 -0.139831 -0.129768   1000.0 <0.001 ***
Model(Bozic)             0.126256  0.119725  0.132922    830.6 <0.001 ***
Model(McF_4)            -0.068797 -0.074839 -0.062194   1000.0 <0.001 ***
Model(McF_6)            -0.238128 -0.244430 -0.232033   1000.0 <0.001 ***
sh(0)                    0.017258  0.013738  0.020764   1000.0 <0.001 ***
S.Size(100)              0.132926  0.127701  0.138262   1000.0 <0.001 ***
S.Size(1000)            -0.201082 -0.205807 -0.196070   1000.0 <0.001 ***
---
Signif. codes:  0 '***' 0.001 '**' 0.01 '*' 0.05 '.' 0.1 ' ' 1

[[3]]

 Iterations = 100001:249851
 Thinning interval  = 150
 Sample size  = 1000 

 DIC: 562851.5 

 G-structure:  ~dataSetID

          post.mean l-95% CI u-95% CI eff.samp
dataSetID   0.03333  0.03199  0.03471     1000

 R-structure:  ~units

      post.mean l-95% CI u-95% CI eff.samp
units   0.04032  0.03863  0.04203    822.8

 Location effects: Diff ~ Method + S.Time + S.Type + Conjunction + TrueGenes + Model + sh + S.Size 

                        post.mean  l-95% CI  u-95% CI eff.samp  pMCMC    
(Intercept)              2.067637  2.063851  2.071760   1000.0 <0.001 ***
Method(CBN)              0.259910  0.254943  0.264920   1000.0 <0.001 ***
Method(CBN-A)            0.207919  0.201957  0.212916   1094.6 <0.001 ***
Method(OT)              -0.451185 -0.457364 -0.444600   1000.0 <0.001 ***
Method(OT-A)            -0.730789 -0.738313 -0.724148    883.2 <0.001 ***
Method(DiP)              0.388813  0.384144  0.394297    908.1 <0.001 ***
S.Time(last)             0.038142  0.034285  0.041590   1000.0 <0.001 ***
S.Type(singleCell)      -0.003708 -0.008749  0.001247    945.0  0.166    
S.Type(wholeTumor_0.01) -0.007016 -0.012189 -0.002247   1000.0  0.006 ** 
Conjunction(No)         -0.140545 -0.144410 -0.137116   1000.0 <0.001 ***
TrueGenes(7)            -0.016611 -0.021881 -0.011312   1000.0 <0.001 ***
TrueGenes(9)            -0.135247 -0.140573 -0.130649   1082.2 <0.001 ***
Model(Bozic)             0.126264  0.119709  0.131881   1207.6 <0.001 ***
Model(McF_4)            -0.068699 -0.074978 -0.062333   1000.0 <0.001 ***
Model(McF_6)            -0.238136 -0.244579 -0.231523   1000.0 <0.001 ***
sh(0)                    0.017206  0.013807  0.020968   1000.0 <0.001 ***
S.Size(100)              0.132943  0.127984  0.138057   1136.6 <0.001 ***
S.Size(1000)            -0.201076 -0.206288 -0.196232   1000.0 <0.001 ***
---
Signif. codes:  0 '***' 0.001 '**' 0.01 '*' 0.05 '.' 0.1 ' ' 1

>  
>  try(combine.chains(fit))
                           post.mean    l-95% HPD    u-95% HPD        pMCMC
(Intercept)              2.067560751  2.063673398  2.071494742 0.0003333333
Method(CBN)              0.259973638  0.254596551  0.264767790 0.0003333333
Method(CBN-A)            0.207998366  0.202399786  0.213058224 0.0003333333
Method(OT)              -0.451185123 -0.457363621 -0.444631080 0.0003333333
Method(OT-A)            -0.730795856 -0.737723826 -0.723768880 0.0003333333
Method(DiP)              0.388804125  0.384161831  0.393968303 0.0003333333
S.Time(last)             0.038137064  0.034656886  0.041873056 0.0003333333
S.Type(singleCell)      -0.003661515 -0.008807167  0.001692363 0.1720000000
S.Type(wholeTumor_0.01) -0.006997222 -0.012541739 -0.002211725 0.0066666667
Conjunction(No)         -0.140531204 -0.144327751 -0.136886808 0.0003333333
TrueGenes(7)            -0.016696253 -0.021683394 -0.011447561 0.0003333333
TrueGenes(9)            -0.135174349 -0.140708336 -0.130379111 0.0003333333
Model(Bozic)             0.126256764  0.119498012  0.132038003 0.0003333333
Model(McF_4)            -0.068730769 -0.075238853 -0.062542763 0.0003333333
Model(McF_6)            -0.238119729 -0.244579672 -0.231737088 0.0003333333
sh(0)                    0.017240280  0.013667810  0.020812056 0.0003333333
S.Size(100)              0.132878497  0.127784952  0.138169252 0.0003333333
S.Size(1000)            -0.201051284 -0.206312084 -0.195931353 0.0003333333
>  
> 
> 
>  gc()
           used  (Mb) gc trigger  (Mb) max used  (Mb)
Ncells  1476996  78.9    2251281 120.3  2242634 119.8
Vcells 32583005 248.6   48384698 369.2 48384594 369.2
>  Diff.m0 <- fit
>  save(file = "Diff.m0.RData", Diff.m0)
> 
> 
