# Supplementary material for: Identifying restrictions in the order of accumulation of mutations during tumor progression: effects of passengers, evolutionary models, and sampling
Source: BMC Bioinformatics. 2015 Feb 12;16:41. doi: 10.1186/s12859-015-0466-7 (PMC4339747; doi:10.1186/s12859-015-0466-7)
Supplement: Additional file 9 — Code, scripts, model fits. A zip file (Code_scripts_model_fits.zip) that contains shell and R scripts to run simulations, analysis, and produce tables and figures, as well as the output of GLMM model fits (and the code to obtain them). [file 12859_2015_466_MOESM9_ESM.zip › Code_scripts_model_fits/MCMCglmm/NP/PFD-m0.Rout]

R version 3.0.3 Patched (2014-03-06 r65254) -- "Warm Puppy"
Copyright (C) 2014 The R Foundation for Statistical Computing
Platform: x86_64-pc-linux-gnu (64-bit)

R is free software and comes with ABSOLUTELY NO WARRANTY.
You are welcome to redistribute it under certain conditions.
Type 'license()' or 'licence()' for distribution details.

  Natural language support but running in an English locale

R is a collaborative project with many contributors.
Type 'contributors()' for more information and
'citation()' on how to cite R or R packages in publications.

Type 'demo()' for some demos, 'help()' for on-line help, or
'help.start()' for an HTML browser interface to help.
Type 'q()' to quit R.

> Sys.getpid()
[1] 28170
>  system("hostname")
coleonyx
>  options(width = 220)
>  library(car); packageVersion("car")
[1] '2.0.19'
>  library(MCMCglmm); packageVersion("MCMCglmm")
Loading required package: Matrix
Loading required package: coda
Loading required package: lattice
Loading required package: ape
[1] '2.18'
>  library(parallel)
>  library(data.table)
>  sessionInfo()
R version 3.0.3 Patched (2014-03-06 r65254)
Platform: x86_64-pc-linux-gnu (64-bit)

locale:
 [1] LC_CTYPE=en_US.ISO-8859-15    LC_NUMERIC=C                  LC_TIME=en_GB.UTF-8           LC_COLLATE=en_US.ISO-8859-15  LC_MONETARY=en_US.ISO-8859-15 LC_MESSAGES=en_US.ISO-8859-15 LC_PAPER=en_GB.UTF-8         
 [8] LC_NAME=C                     LC_ADDRESS=C                  LC_TELEPHONE=C                LC_MEASUREMENT=en_GB.UTF-8    LC_IDENTIFICATION=C          

attached base packages:
[1] parallel  stats     graphics  grDevices utils     datasets  methods   base     

other attached packages:
[1] data.table_1.9.2 MCMCglmm_2.18    ape_3.1-1        coda_0.16-1      lattice_0.20-27  Matrix_1.1-2-2   car_2.0-19      

loaded via a namespace (and not attached):
 [1] corpcor_1.6.6  grid_3.0.3     MASS_7.3-29    nlme_3.1-113   nnet_7.3-7     plyr_1.8.1     Rcpp_0.11.1    reshape2_1.2.2 stringr_0.6.2  tensorA_0.36  
>  options(decorate.contrasts = c("(",")"))
>  options(decorate.contr.Sum = "")
>  ## options(decorate.contrasts = c(".",""))
>  options(contrasts = c("contr.Sum", "contr.poly"))
>  load("NP.stats.RData"); dim(NP.stats)
[1] 103680     24
>  ## recode levels for easier reading
>  tmpm <- NP.stats$S.Size
>  NP.stats$S.Size <- factor(NP.stats$S.Size, levels = c("100", "1000", "200"))
>  table(NP.stats$S.Size, tmpm)
      tmpm
        1000   200   100
  100      0     0 34560
  1000 34560     0     0
  200      0 34560     0
>  rm(tmpm)
>  tmpm <- NP.stats$Model
>  NP.stats$Model <- factor(NP.stats$Model, levels = c("Bozic", "McF_4", "McF_6", "exp"))
>  table(NP.stats$Model, tmpm)
       tmpm
        Bozic   exp McF_4 McF_6
  Bozic 25920     0     0     0
  McF_4     0     0 25920     0
  McF_6     0     0     0 25920
  exp       0 25920     0     0
>  
>  prior <- list(R = list(V = 1, nu = 0.002),
+  G = list(G1 = list(V = 1, nu = 0.002)))
>  burn <- 100000
>  th <- 150
>  desired.samples <- 1000
>  ## (nit <- (desired.samples \* th) + burn)
>  ## with the script, the asterisk is expanded to all files
>  (nit <- (prod(desired.samples, th) + burn))
[1] 250000
>  
>  
> 
> 
>  with(NP.stats, table(TP, FP))[1:3, 1:3]
   FP
TP      0    1   2
  0 17534 2452 867
  1  3217  642 275
  2  4390  598 383
>  to.omit <- which( (NP.stats$TP + NP.stats$FP) == 0 )
>  NP.stats <- NP.stats[-to.omit, ]
>  with(NP.stats, table(TP, FP))[1:3, 1:3]
   FP
TP     0    1   2
  0    0 2452 867
  1 3217  642 275
  2 4390  598 383
>  gc()
          used (Mb) gc trigger  (Mb) max used (Mb)
Ncells 1239624 66.3    1967602 105.1  1590760 85.0
Vcells 3206697 24.5    7915925  60.4  7906823 60.4
>  
> 
> 
>  print(
+  unix.time(fit <- mclapply(1:3,
+  function(x)
+  MCMCglmm(cbind(FP, TP) ~ Method + S.Time + S.Type + Conjunction + TrueGenes + Model + sh + S.Size,
+  random = ~dataSetID
+ , family = "multinomial2"
+  , data = NP.stats,
+  burnin = burn,
+  thin = th,
+  nitt = nit,
+  ## quasi = FALSE gives overdispersed starting values
+  start = list(QUASI=FALSE),
+  pr = FALSE, pl = FALSE),
+  mc.cores = 3
+  )
+  ))

                      MCMC iteration = 0

  Acceptance ratio for latent scores = 0.000567

                      MCMC iteration = 0

  Acceptance ratio for latent scores = 0.000568

                      MCMC iteration = 0

  Acceptance ratio for latent scores = 0.000567

                      MCMC iteration = 1000

  Acceptance ratio for latent scores = 0.380166

                      MCMC iteration = 1000

  Acceptance ratio for latent scores = 0.378234

                      MCMC iteration = 1000

  Acceptance ratio for latent scores = 0.385567

                      MCMC iteration = 2000

  Acceptance ratio for latent scores = 0.384885

                      MCMC iteration = 2000

  Acceptance ratio for latent scores = 0.383665

                      MCMC iteration = 2000

  Acceptance ratio for latent scores = 0.381267

                      MCMC iteration = 3000

  Acceptance ratio for latent scores = 0.385870

                      MCMC iteration = 3000

  Acceptance ratio for latent scores = 0.376231

                      MCMC iteration = 3000

  Acceptance ratio for latent scores = 0.378191

                      MCMC iteration = 4000

  Acceptance ratio for latent scores = 0.381250

                      MCMC iteration = 4000

  Acceptance ratio for latent scores = 0.379177

                      MCMC iteration = 4000

  Acceptance ratio for latent scores = 0.383234

                      MCMC iteration = 5000

  Acceptance ratio for latent scores = 0.378885

                      MCMC iteration = 5000

  Acceptance ratio for latent scores = 0.386268

                      MCMC iteration = 5000

  Acceptance ratio for latent scores = 0.378691

                      MCMC iteration = 6000

  Acceptance ratio for latent scores = 0.382722

                      MCMC iteration = 6000

  Acceptance ratio for latent scores = 0.384873

                      MCMC iteration = 6000

  Acceptance ratio for latent scores = 0.378449

                      MCMC iteration = 7000

  Acceptance ratio for latent scores = 0.377333

                      MCMC iteration = 7000

  Acceptance ratio for latent scores = 0.378586

                      MCMC iteration = 7000

  Acceptance ratio for latent scores = 0.384084

                      MCMC iteration = 8000

  Acceptance ratio for latent scores = 0.384120

                      MCMC iteration = 8000

  Acceptance ratio for latent scores = 0.377455

                      MCMC iteration = 8000

  Acceptance ratio for latent scores = 0.384771

                      MCMC iteration = 9000

  Acceptance ratio for latent scores = 0.384077

                      MCMC iteration = 9000

  Acceptance ratio for latent scores = 0.379214

                      MCMC iteration = 9000

  Acceptance ratio for latent scores = 0.382130

                      MCMC iteration = 10000

  Acceptance ratio for latent scores = 0.379913

                      MCMC iteration = 10000

  Acceptance ratio for latent scores = 0.379761

                      MCMC iteration = 10000

  Acceptance ratio for latent scores = 0.382940

                      MCMC iteration = 11000

  Acceptance ratio for latent scores = 0.374624

                      MCMC iteration = 11000

  Acceptance ratio for latent scores = 0.375681

                      MCMC iteration = 11000

  Acceptance ratio for latent scores = 0.379225

                      MCMC iteration = 12000

  Acceptance ratio for latent scores = 0.383234

                      MCMC iteration = 12000

  Acceptance ratio for latent scores = 0.379538

                      MCMC iteration = 12000

  Acceptance ratio for latent scores = 0.380255

                      MCMC iteration = 13000

  Acceptance ratio for latent scores = 0.382066

                      MCMC iteration = 13000

  Acceptance ratio for latent scores = 0.380918

                      MCMC iteration = 13000

  Acceptance ratio for latent scores = 0.376826

                      MCMC iteration = 14000

  Acceptance ratio for latent scores = 0.383917

                      MCMC iteration = 14000

  Acceptance ratio for latent scores = 0.377737

                      MCMC iteration = 14000

  Acceptance ratio for latent scores = 0.380024

                      MCMC iteration = 15000

  Acceptance ratio for latent scores = 0.379100

                      MCMC iteration = 15000

  Acceptance ratio for latent scores = 0.375354

                      MCMC iteration = 15000

  Acceptance ratio for latent scores = 0.381126

                      MCMC iteration = 16000

  Acceptance ratio for latent scores = 0.375873

                      MCMC iteration = 16000

  Acceptance ratio for latent scores = 0.377776

                      MCMC iteration = 16000

  Acceptance ratio for latent scores = 0.380495

                      MCMC iteration = 17000

  Acceptance ratio for latent scores = 0.385505

                      MCMC iteration = 17000

  Acceptance ratio for latent scores = 0.380105

                      MCMC iteration = 17000

  Acceptance ratio for latent scores = 0.382440

                      MCMC iteration = 18000

  Acceptance ratio for latent scores = 0.378832

                      MCMC iteration = 18000

  Acceptance ratio for latent scores = 0.386843

                      MCMC iteration = 18000

  Acceptance ratio for latent scores = 0.383132

                      MCMC iteration = 19000

  Acceptance ratio for latent scores = 0.384223

                      MCMC iteration = 19000

  Acceptance ratio for latent scores = 0.378804

                      MCMC iteration = 19000

  Acceptance ratio for latent scores = 0.380112

                      MCMC iteration = 20000

  Acceptance ratio for latent scores = 0.378151

                      MCMC iteration = 20000

  Acceptance ratio for latent scores = 0.380087

                      MCMC iteration = 20000

  Acceptance ratio for latent scores = 0.386559

                      MCMC iteration = 21000

  Acceptance ratio for latent scores = 0.386041

                      MCMC iteration = 21000

  Acceptance ratio for latent scores = 0.385821

                      MCMC iteration = 21000

  Acceptance ratio for latent scores = 0.376884

                      MCMC iteration = 22000

  Acceptance ratio for latent scores = 0.376364

                      MCMC iteration = 22000

  Acceptance ratio for latent scores = 0.382701

                      MCMC iteration = 22000

  Acceptance ratio for latent scores = 0.380549

                      MCMC iteration = 23000

  Acceptance ratio for latent scores = 0.385340

                      MCMC iteration = 23000

  Acceptance ratio for latent scores = 0.381905

                      MCMC iteration = 23000

  Acceptance ratio for latent scores = 0.378301

                      MCMC iteration = 24000

  Acceptance ratio for latent scores = 0.382954

                      MCMC iteration = 24000

  Acceptance ratio for latent scores = 0.376887

                      MCMC iteration = 24000

  Acceptance ratio for latent scores = 0.381869

                      MCMC iteration = 25000

  Acceptance ratio for latent scores = 0.378065

                      MCMC iteration = 25000

  Acceptance ratio for latent scores = 0.377784

                      MCMC iteration = 25000

  Acceptance ratio for latent scores = 0.383588

                      MCMC iteration = 26000

  Acceptance ratio for latent scores = 0.383775

                      MCMC iteration = 26000

  Acceptance ratio for latent scores = 0.381684

                      MCMC iteration = 26000

  Acceptance ratio for latent scores = 0.376523

                      MCMC iteration = 27000

  Acceptance ratio for latent scores = 0.390349

                      MCMC iteration = 27000

  Acceptance ratio for latent scores = 0.385292

                      MCMC iteration = 27000

  Acceptance ratio for latent scores = 0.387370

                      MCMC iteration = 28000

  Acceptance ratio for latent scores = 0.380995

                      MCMC iteration = 28000

  Acceptance ratio for latent scores = 0.389300

                      MCMC iteration = 28000

  Acceptance ratio for latent scores = 0.384450

                      MCMC iteration = 29000

  Acceptance ratio for latent scores = 0.380341

                      MCMC iteration = 29000

  Acceptance ratio for latent scores = 0.378533

                      MCMC iteration = 29000

  Acceptance ratio for latent scores = 0.385171

                      MCMC iteration = 30000

  Acceptance ratio for latent scores = 0.382962

                      MCMC iteration = 30000

  Acceptance ratio for latent scores = 0.381333

                      MCMC iteration = 30000

  Acceptance ratio for latent scores = 0.382046

                      MCMC iteration = 31000

  Acceptance ratio for latent scores = 0.383657

                      MCMC iteration = 31000

  Acceptance ratio for latent scores = 0.387753

                      MCMC iteration = 31000

  Acceptance ratio for latent scores = 0.381928

                      MCMC iteration = 32000

  Acceptance ratio for latent scores = 0.382117

                      MCMC iteration = 32000

  Acceptance ratio for latent scores = 0.383054

                      MCMC iteration = 32000

  Acceptance ratio for latent scores = 0.377719

                      MCMC iteration = 33000

  Acceptance ratio for latent scores = 0.375183

                      MCMC iteration = 33000

  Acceptance ratio for latent scores = 0.378723

                      MCMC iteration = 33000

  Acceptance ratio for latent scores = 0.381419

                      MCMC iteration = 34000

  Acceptance ratio for latent scores = 0.380339

                      MCMC iteration = 34000

  Acceptance ratio for latent scores = 0.378210

                      MCMC iteration = 34000

  Acceptance ratio for latent scores = 0.382483

                      MCMC iteration = 35000

  Acceptance ratio for latent scores = 0.386190

                      MCMC iteration = 35000

  Acceptance ratio for latent scores = 0.379808

                      MCMC iteration = 35000

  Acceptance ratio for latent scores = 0.379260

                      MCMC iteration = 36000

  Acceptance ratio for latent scores = 0.380587

                      MCMC iteration = 36000

  Acceptance ratio for latent scores = 0.388777

                      MCMC iteration = 36000

  Acceptance ratio for latent scores = 0.374554

                      MCMC iteration = 37000

  Acceptance ratio for latent scores = 0.383530

                      MCMC iteration = 37000

  Acceptance ratio for latent scores = 0.380679

                      MCMC iteration = 37000

  Acceptance ratio for latent scores = 0.380566

                      MCMC iteration = 38000

  Acceptance ratio for latent scores = 0.382677

                      MCMC iteration = 38000

  Acceptance ratio for latent scores = 0.382786

                      MCMC iteration = 38000

  Acceptance ratio for latent scores = 0.381144

                      MCMC iteration = 39000

  Acceptance ratio for latent scores = 0.377340

                      MCMC iteration = 39000

  Acceptance ratio for latent scores = 0.373477

                      MCMC iteration = 39000

  Acceptance ratio for latent scores = 0.381418

                      MCMC iteration = 40000

  Acceptance ratio for latent scores = 0.381060

                      MCMC iteration = 40000

  Acceptance ratio for latent scores = 0.378749

                      MCMC iteration = 40000

  Acceptance ratio for latent scores = 0.380743

                      MCMC iteration = 41000

  Acceptance ratio for latent scores = 0.383396

                      MCMC iteration = 41000

  Acceptance ratio for latent scores = 0.382107

                      MCMC iteration = 41000

  Acceptance ratio for latent scores = 0.375532

                      MCMC iteration = 42000

  Acceptance ratio for latent scores = 0.379899

                      MCMC iteration = 42000

  Acceptance ratio for latent scores = 0.379005

                      MCMC iteration = 42000

  Acceptance ratio for latent scores = 0.379918

                      MCMC iteration = 43000

  Acceptance ratio for latent scores = 0.382509

                      MCMC iteration = 43000

  Acceptance ratio for latent scores = 0.377892

                      MCMC iteration = 43000

  Acceptance ratio for latent scores = 0.377615

                      MCMC iteration = 44000

  Acceptance ratio for latent scores = 0.382050

                      MCMC iteration = 44000

  Acceptance ratio for latent scores = 0.380172

                      MCMC iteration = 44000

  Acceptance ratio for latent scores = 0.376264

                      MCMC iteration = 45000

  Acceptance ratio for latent scores = 0.386167

                      MCMC iteration = 45000

  Acceptance ratio for latent scores = 0.382774

                      MCMC iteration = 45000

  Acceptance ratio for latent scores = 0.377862

                      MCMC iteration = 46000

  Acceptance ratio for latent scores = 0.387387

                      MCMC iteration = 46000

  Acceptance ratio for latent scores = 0.378165

                      MCMC iteration = 46000

  Acceptance ratio for latent scores = 0.381213

                      MCMC iteration = 47000

  Acceptance ratio for latent scores = 0.378988

                      MCMC iteration = 47000

  Acceptance ratio for latent scores = 0.374800

                      MCMC iteration = 47000

  Acceptance ratio for latent scores = 0.377599

                      MCMC iteration = 48000

  Acceptance ratio for latent scores = 0.381902

                      MCMC iteration = 48000

  Acceptance ratio for latent scores = 0.383502

                      MCMC iteration = 48000

  Acceptance ratio for latent scores = 0.381092

                      MCMC iteration = 49000

  Acceptance ratio for latent scores = 0.375443

                      MCMC iteration = 49000

  Acceptance ratio for latent scores = 0.384054

                      MCMC iteration = 49000

  Acceptance ratio for latent scores = 0.381351

                      MCMC iteration = 50000

  Acceptance ratio for latent scores = 0.382123

                      MCMC iteration = 50000

  Acceptance ratio for latent scores = 0.378454

                      MCMC iteration = 50000

  Acceptance ratio for latent scores = 0.376547

                      MCMC iteration = 51000

  Acceptance ratio for latent scores = 0.378426

                      MCMC iteration = 51000

  Acceptance ratio for latent scores = 0.381476

                      MCMC iteration = 51000

  Acceptance ratio for latent scores = 0.375916

                      MCMC iteration = 52000

  Acceptance ratio for latent scores = 0.383070

                      MCMC iteration = 52000

  Acceptance ratio for latent scores = 0.382165

                      MCMC iteration = 52000

  Acceptance ratio for latent scores = 0.379905

                      MCMC iteration = 53000

  Acceptance ratio for latent scores = 0.386499

                      MCMC iteration = 53000

  Acceptance ratio for latent scores = 0.383410

                      MCMC iteration = 53000

  Acceptance ratio for latent scores = 0.380762

                      MCMC iteration = 54000

  Acceptance ratio for latent scores = 0.380175

                      MCMC iteration = 54000

  Acceptance ratio for latent scores = 0.379792

                      MCMC iteration = 54000

  Acceptance ratio for latent scores = 0.389230

                      MCMC iteration = 55000

  Acceptance ratio for latent scores = 0.383263

                      MCMC iteration = 55000

  Acceptance ratio for latent scores = 0.382365

                      MCMC iteration = 55000

  Acceptance ratio for latent scores = 0.380693

                      MCMC iteration = 56000

  Acceptance ratio for latent scores = 0.387026

                      MCMC iteration = 56000

  Acceptance ratio for latent scores = 0.375712

                      MCMC iteration = 56000

  Acceptance ratio for latent scores = 0.380197

                      MCMC iteration = 57000

  Acceptance ratio for latent scores = 0.375694

                      MCMC iteration = 57000

  Acceptance ratio for latent scores = 0.379972

                      MCMC iteration = 57000

  Acceptance ratio for latent scores = 0.377303

                      MCMC iteration = 58000

  Acceptance ratio for latent scores = 0.378335

                      MCMC iteration = 58000

  Acceptance ratio for latent scores = 0.374626

                      MCMC iteration = 58000

  Acceptance ratio for latent scores = 0.381655

                      MCMC iteration = 59000

  Acceptance ratio for latent scores = 0.379587

                      MCMC iteration = 59000

  Acceptance ratio for latent scores = 0.382271

                      MCMC iteration = 59000

  Acceptance ratio for latent scores = 0.381097

                      MCMC iteration = 60000

  Acceptance ratio for latent scores = 0.376855

                      MCMC iteration = 60000

  Acceptance ratio for latent scores = 0.379520

                      MCMC iteration = 60000

  Acceptance ratio for latent scores = 0.378502

                      MCMC iteration = 61000

  Acceptance ratio for latent scores = 0.381813

                      MCMC iteration = 61000

  Acceptance ratio for latent scores = 0.375052

                      MCMC iteration = 61000

  Acceptance ratio for latent scores = 0.385937

                      MCMC iteration = 62000

  Acceptance ratio for latent scores = 0.382322

                      MCMC iteration = 62000

  Acceptance ratio for latent scores = 0.374902

                      MCMC iteration = 62000

  Acceptance ratio for latent scores = 0.381754

                      MCMC iteration = 63000

  Acceptance ratio for latent scores = 0.386358

                      MCMC iteration = 63000

  Acceptance ratio for latent scores = 0.382178

                      MCMC iteration = 63000

  Acceptance ratio for latent scores = 0.385036

                      MCMC iteration = 64000

  Acceptance ratio for latent scores = 0.382762

                      MCMC iteration = 64000

  Acceptance ratio for latent scores = 0.387977

                      MCMC iteration = 64000

  Acceptance ratio for latent scores = 0.378354

                      MCMC iteration = 65000

  Acceptance ratio for latent scores = 0.386810

                      MCMC iteration = 65000

  Acceptance ratio for latent scores = 0.379520

                      MCMC iteration = 65000

  Acceptance ratio for latent scores = 0.380667

                      MCMC iteration = 66000

  Acceptance ratio for latent scores = 0.381577

                      MCMC iteration = 66000

  Acceptance ratio for latent scores = 0.382234

                      MCMC iteration = 66000

  Acceptance ratio for latent scores = 0.380411

                      MCMC iteration = 67000

  Acceptance ratio for latent scores = 0.381105

                      MCMC iteration = 67000

  Acceptance ratio for latent scores = 0.381121

                      MCMC iteration = 67000

  Acceptance ratio for latent scores = 0.378824

                      MCMC iteration = 68000

  Acceptance ratio for latent scores = 0.381648

                      MCMC iteration = 68000

  Acceptance ratio for latent scores = 0.381194

                      MCMC iteration = 68000

  Acceptance ratio for latent scores = 0.380730

                      MCMC iteration = 69000

  Acceptance ratio for latent scores = 0.379006

                      MCMC iteration = 69000

  Acceptance ratio for latent scores = 0.384109

                      MCMC iteration = 69000

  Acceptance ratio for latent scores = 0.382259

                      MCMC iteration = 70000

  Acceptance ratio for latent scores = 0.379417

                      MCMC iteration = 70000

  Acceptance ratio for latent scores = 0.377619

                      MCMC iteration = 70000

  Acceptance ratio for latent scores = 0.384391

                      MCMC iteration = 71000

  Acceptance ratio for latent scores = 0.376902

                      MCMC iteration = 71000

  Acceptance ratio for latent scores = 0.381240

                      MCMC iteration = 71000

  Acceptance ratio for latent scores = 0.381016

                      MCMC iteration = 72000

  Acceptance ratio for latent scores = 0.377734

                      MCMC iteration = 72000

  Acceptance ratio for latent scores = 0.382612

                      MCMC iteration = 72000

  Acceptance ratio for latent scores = 0.382897

                      MCMC iteration = 73000

  Acceptance ratio for latent scores = 0.380258

                      MCMC iteration = 73000

  Acceptance ratio for latent scores = 0.383725

                      MCMC iteration = 73000

  Acceptance ratio for latent scores = 0.375435

                      MCMC iteration = 74000

  Acceptance ratio for latent scores = 0.379325

                      MCMC iteration = 74000

  Acceptance ratio for latent scores = 0.376168

                      MCMC iteration = 74000

  Acceptance ratio for latent scores = 0.379626

                      MCMC iteration = 75000

  Acceptance ratio for latent scores = 0.383928

                      MCMC iteration = 75000

  Acceptance ratio for latent scores = 0.379762

                      MCMC iteration = 75000

  Acceptance ratio for latent scores = 0.377036

                      MCMC iteration = 76000

  Acceptance ratio for latent scores = 0.379848

                      MCMC iteration = 76000

  Acceptance ratio for latent scores = 0.379537

                      MCMC iteration = 76000

  Acceptance ratio for latent scores = 0.381663

                      MCMC iteration = 77000

  Acceptance ratio for latent scores = 0.377767

                      MCMC iteration = 77000

  Acceptance ratio for latent scores = 0.380244

                      MCMC iteration = 77000

  Acceptance ratio for latent scores = 0.381431

                      MCMC iteration = 78000

  Acceptance ratio for latent scores = 0.383518

                      MCMC iteration = 78000

  Acceptance ratio for latent scores = 0.378580

                      MCMC iteration = 78000

  Acceptance ratio for latent scores = 0.384230

                      MCMC iteration = 79000

  Acceptance ratio for latent scores = 0.374170

                      MCMC iteration = 79000

  Acceptance ratio for latent scores = 0.375326

                      MCMC iteration = 79000

  Acceptance ratio for latent scores = 0.381392

                      MCMC iteration = 80000

  Acceptance ratio for latent scores = 0.391332

                      MCMC iteration = 80000

  Acceptance ratio for latent scores = 0.377914

                      MCMC iteration = 80000

  Acceptance ratio for latent scores = 0.381813

                      MCMC iteration = 81000

  Acceptance ratio for latent scores = 0.381604

                      MCMC iteration = 81000

  Acceptance ratio for latent scores = 0.377362

                      MCMC iteration = 81000

  Acceptance ratio for latent scores = 0.380120

                      MCMC iteration = 82000

  Acceptance ratio for latent scores = 0.388113

                      MCMC iteration = 82000

  Acceptance ratio for latent scores = 0.382047

                      MCMC iteration = 82000

  Acceptance ratio for latent scores = 0.386446

                      MCMC iteration = 83000

  Acceptance ratio for latent scores = 0.384412

                      MCMC iteration = 83000

  Acceptance ratio for latent scores = 0.383773

                      MCMC iteration = 83000

  Acceptance ratio for latent scores = 0.382842

                      MCMC iteration = 84000

  Acceptance ratio for latent scores = 0.386817

                      MCMC iteration = 84000

  Acceptance ratio for latent scores = 0.374852

                      MCMC iteration = 84000

  Acceptance ratio for latent scores = 0.379469

                      MCMC iteration = 85000

  Acceptance ratio for latent scores = 0.380799

                      MCMC iteration = 85000

  Acceptance ratio for latent scores = 0.381222

                      MCMC iteration = 85000

  Acceptance ratio for latent scores = 0.380331

                      MCMC iteration = 86000

  Acceptance ratio for latent scores = 0.379143

                      MCMC iteration = 86000

  Acceptance ratio for latent scores = 0.377158

                      MCMC iteration = 86000

  Acceptance ratio for latent scores = 0.378991

                      MCMC iteration = 87000

  Acceptance ratio for latent scores = 0.384289

                      MCMC iteration = 87000

  Acceptance ratio for latent scores = 0.379601

                      MCMC iteration = 87000

  Acceptance ratio for latent scores = 0.378871

                      MCMC iteration = 88000

  Acceptance ratio for latent scores = 0.379818

                      MCMC iteration = 88000

  Acceptance ratio for latent scores = 0.379695

                      MCMC iteration = 88000

  Acceptance ratio for latent scores = 0.377972

                      MCMC iteration = 89000

  Acceptance ratio for latent scores = 0.382527

                      MCMC iteration = 89000

  Acceptance ratio for latent scores = 0.383045

                      MCMC iteration = 89000

  Acceptance ratio for latent scores = 0.379958

                      MCMC iteration = 90000

  Acceptance ratio for latent scores = 0.375289

                      MCMC iteration = 90000

  Acceptance ratio for latent scores = 0.381601

                      MCMC iteration = 90000

  Acceptance ratio for latent scores = 0.381388

                      MCMC iteration = 91000

  Acceptance ratio for latent scores = 0.380820

                      MCMC iteration = 91000

  Acceptance ratio for latent scores = 0.385375

                      MCMC iteration = 91000

  Acceptance ratio for latent scores = 0.383159

                      MCMC iteration = 92000

  Acceptance ratio for latent scores = 0.377795

                      MCMC iteration = 92000

  Acceptance ratio for latent scores = 0.380288

                      MCMC iteration = 92000

  Acceptance ratio for latent scores = 0.379465

                      MCMC iteration = 93000

  Acceptance ratio for latent scores = 0.377233

                      MCMC iteration = 93000

  Acceptance ratio for latent scores = 0.375805

                      MCMC iteration = 93000

  Acceptance ratio for latent scores = 0.383016

                      MCMC iteration = 94000

  Acceptance ratio for latent scores = 0.381068

                      MCMC iteration = 94000

  Acceptance ratio for latent scores = 0.384928

                      MCMC iteration = 94000

  Acceptance ratio for latent scores = 0.376272

                      MCMC iteration = 95000

  Acceptance ratio for latent scores = 0.381010

                      MCMC iteration = 95000

  Acceptance ratio for latent scores = 0.378699

                      MCMC iteration = 95000

  Acceptance ratio for latent scores = 0.382968

                      MCMC iteration = 96000

  Acceptance ratio for latent scores = 0.382375

                      MCMC iteration = 96000

  Acceptance ratio for latent scores = 0.377444

                      MCMC iteration = 96000

  Acceptance ratio for latent scores = 0.382842

                      MCMC iteration = 97000

  Acceptance ratio for latent scores = 0.380483

                      MCMC iteration = 97000

  Acceptance ratio for latent scores = 0.385179

                      MCMC iteration = 97000

  Acceptance ratio for latent scores = 0.376974

                      MCMC iteration = 98000

  Acceptance ratio for latent scores = 0.380668

                      MCMC iteration = 98000

  Acceptance ratio for latent scores = 0.386826

                      MCMC iteration = 98000

  Acceptance ratio for latent scores = 0.382138

                      MCMC iteration = 99000

  Acceptance ratio for latent scores = 0.380914

                      MCMC iteration = 99000

  Acceptance ratio for latent scores = 0.380298

                      MCMC iteration = 99000

  Acceptance ratio for latent scores = 0.379274

                      MCMC iteration = 100000

  Acceptance ratio for latent scores = 0.379469

                      MCMC iteration = 100000

  Acceptance ratio for latent scores = 0.379130

                      MCMC iteration = 100000

  Acceptance ratio for latent scores = 0.379948

                      MCMC iteration = 101000

  Acceptance ratio for latent scores = 0.362640

                      MCMC iteration = 101000

  Acceptance ratio for latent scores = 0.348059

                      MCMC iteration = 101000

  Acceptance ratio for latent scores = 0.327857

                      MCMC iteration = 102000

  Acceptance ratio for latent scores = 0.362762

                      MCMC iteration = 102000

  Acceptance ratio for latent scores = 0.347422

                      MCMC iteration = 102000

  Acceptance ratio for latent scores = 0.329455

                      MCMC iteration = 103000

  Acceptance ratio for latent scores = 0.362715

                      MCMC iteration = 103000

  Acceptance ratio for latent scores = 0.347215

                      MCMC iteration = 103000

  Acceptance ratio for latent scores = 0.328612

                      MCMC iteration = 104000

  Acceptance ratio for latent scores = 0.363574

                      MCMC iteration = 104000

  Acceptance ratio for latent scores = 0.328755

                      MCMC iteration = 104000

  Acceptance ratio for latent scores = 0.347820

                      MCMC iteration = 105000

  Acceptance ratio for latent scores = 0.363764

                      MCMC iteration = 105000

  Acceptance ratio for latent scores = 0.327726

                      MCMC iteration = 105000

  Acceptance ratio for latent scores = 0.347467

                      MCMC iteration = 106000

  Acceptance ratio for latent scores = 0.362865

                      MCMC iteration = 106000

  Acceptance ratio for latent scores = 0.328071

                      MCMC iteration = 106000

  Acceptance ratio for latent scores = 0.347823

                      MCMC iteration = 107000

  Acceptance ratio for latent scores = 0.362931

                      MCMC iteration = 107000

  Acceptance ratio for latent scores = 0.328267

                      MCMC iteration = 107000

  Acceptance ratio for latent scores = 0.348256

                      MCMC iteration = 108000

  Acceptance ratio for latent scores = 0.363279

                      MCMC iteration = 108000

  Acceptance ratio for latent scores = 0.329423

                      MCMC iteration = 108000

  Acceptance ratio for latent scores = 0.347637

                      MCMC iteration = 109000

  Acceptance ratio for latent scores = 0.362995

                      MCMC iteration = 109000

  Acceptance ratio for latent scores = 0.329202

                      MCMC iteration = 109000

  Acceptance ratio for latent scores = 0.346688

                      MCMC iteration = 110000

  Acceptance ratio for latent scores = 0.362762

                      MCMC iteration = 110000

  Acceptance ratio for latent scores = 0.328560

                      MCMC iteration = 111000

  Acceptance ratio for latent scores = 0.363559

                      MCMC iteration = 110000

  Acceptance ratio for latent scores = 0.346464

                      MCMC iteration = 111000

  Acceptance ratio for latent scores = 0.329103

                      MCMC iteration = 112000

  Acceptance ratio for latent scores = 0.362923

                      MCMC iteration = 111000

  Acceptance ratio for latent scores = 0.347148

                      MCMC iteration = 112000

  Acceptance ratio for latent scores = 0.328725

                      MCMC iteration = 113000

  Acceptance ratio for latent scores = 0.363491

                      MCMC iteration = 112000

  Acceptance ratio for latent scores = 0.346508

                      MCMC iteration = 113000

  Acceptance ratio for latent scores = 0.328235

                      MCMC iteration = 114000

  Acceptance ratio for latent scores = 0.363520

                      MCMC iteration = 113000

  Acceptance ratio for latent scores = 0.347409

                      MCMC iteration = 114000

  Acceptance ratio for latent scores = 0.328172

                      MCMC iteration = 115000

  Acceptance ratio for latent scores = 0.363110

                      MCMC iteration = 114000

  Acceptance ratio for latent scores = 0.348138

                      MCMC iteration = 115000

  Acceptance ratio for latent scores = 0.329538

                      MCMC iteration = 116000

  Acceptance ratio for latent scores = 0.362917

                      MCMC iteration = 115000

  Acceptance ratio for latent scores = 0.348016

                      MCMC iteration = 116000

  Acceptance ratio for latent scores = 0.328212

                      MCMC iteration = 117000

  Acceptance ratio for latent scores = 0.363728

                      MCMC iteration = 116000

  Acceptance ratio for latent scores = 0.347519

                      MCMC iteration = 117000

  Acceptance ratio for latent scores = 0.328893

                      MCMC iteration = 118000

  Acceptance ratio for latent scores = 0.362600

                      MCMC iteration = 117000

  Acceptance ratio for latent scores = 0.347891

                      MCMC iteration = 118000

  Acceptance ratio for latent scores = 0.328530

                      MCMC iteration = 119000

  Acceptance ratio for latent scores = 0.362587

                      MCMC iteration = 118000

  Acceptance ratio for latent scores = 0.347579

                      MCMC iteration = 119000

  Acceptance ratio for latent scores = 0.329121

                      MCMC iteration = 120000

  Acceptance ratio for latent scores = 0.362947

                      MCMC iteration = 119000

  Acceptance ratio for latent scores = 0.347637

                      MCMC iteration = 120000

  Acceptance ratio for latent scores = 0.329544

                      MCMC iteration = 121000

  Acceptance ratio for latent scores = 0.362777

                      MCMC iteration = 120000

  Acceptance ratio for latent scores = 0.347634

                      MCMC iteration = 121000

  Acceptance ratio for latent scores = 0.329062

                      MCMC iteration = 122000

  Acceptance ratio for latent scores = 0.363432

                      MCMC iteration = 121000

  Acceptance ratio for latent scores = 0.347960

                      MCMC iteration = 122000

  Acceptance ratio for latent scores = 0.329142

                      MCMC iteration = 123000

  Acceptance ratio for latent scores = 0.362885

                      MCMC iteration = 122000

  Acceptance ratio for latent scores = 0.347873

                      MCMC iteration = 123000

  Acceptance ratio for latent scores = 0.328602

                      MCMC iteration = 124000

  Acceptance ratio for latent scores = 0.361838

                      MCMC iteration = 123000

  Acceptance ratio for latent scores = 0.347200

                      MCMC iteration = 124000

  Acceptance ratio for latent scores = 0.329001

                      MCMC iteration = 125000

  Acceptance ratio for latent scores = 0.362726

                      MCMC iteration = 124000

  Acceptance ratio for latent scores = 0.347175

                      MCMC iteration = 125000

  Acceptance ratio for latent scores = 0.328522

                      MCMC iteration = 126000

  Acceptance ratio for latent scores = 0.362242

                      MCMC iteration = 125000

  Acceptance ratio for latent scores = 0.346994

                      MCMC iteration = 126000

  Acceptance ratio for latent scores = 0.327514

                      MCMC iteration = 127000

  Acceptance ratio for latent scores = 0.362134

                      MCMC iteration = 126000

  Acceptance ratio for latent scores = 0.347866

                      MCMC iteration = 127000

  Acceptance ratio for latent scores = 0.328220

                      MCMC iteration = 128000

  Acceptance ratio for latent scores = 0.363454

                      MCMC iteration = 127000

  Acceptance ratio for latent scores = 0.347006

                      MCMC iteration = 128000

  Acceptance ratio for latent scores = 0.328300

                      MCMC iteration = 129000

  Acceptance ratio for latent scores = 0.363386

                      MCMC iteration = 128000

  Acceptance ratio for latent scores = 0.347420

                      MCMC iteration = 129000

  Acceptance ratio for latent scores = 0.329280

                      MCMC iteration = 130000

  Acceptance ratio for latent scores = 0.362830

                      MCMC iteration = 129000

  Acceptance ratio for latent scores = 0.346772

                      MCMC iteration = 130000

  Acceptance ratio for latent scores = 0.328318

                      MCMC iteration = 131000

  Acceptance ratio for latent scores = 0.363528

                      MCMC iteration = 130000

  Acceptance ratio for latent scores = 0.347336

                      MCMC iteration = 131000

  Acceptance ratio for latent scores = 0.328623

                      MCMC iteration = 132000

  Acceptance ratio for latent scores = 0.363219

                      MCMC iteration = 131000

  Acceptance ratio for latent scores = 0.347325

                      MCMC iteration = 132000

  Acceptance ratio for latent scores = 0.328854

                      MCMC iteration = 133000

  Acceptance ratio for latent scores = 0.363273

                      MCMC iteration = 132000

  Acceptance ratio for latent scores = 0.347705

                      MCMC iteration = 133000

  Acceptance ratio for latent scores = 0.327742

                      MCMC iteration = 134000

  Acceptance ratio for latent scores = 0.362608

                      MCMC iteration = 133000

  Acceptance ratio for latent scores = 0.347550

                      MCMC iteration = 134000

  Acceptance ratio for latent scores = 0.328718

                      MCMC iteration = 135000

  Acceptance ratio for latent scores = 0.362818

                      MCMC iteration = 134000

  Acceptance ratio for latent scores = 0.346668

                      MCMC iteration = 135000

  Acceptance ratio for latent scores = 0.328685

                      MCMC iteration = 136000

  Acceptance ratio for latent scores = 0.363624

                      MCMC iteration = 135000

  Acceptance ratio for latent scores = 0.346495

                      MCMC iteration = 136000

  Acceptance ratio for latent scores = 0.328705

                      MCMC iteration = 137000

  Acceptance ratio for latent scores = 0.362797

                      MCMC iteration = 136000

  Acceptance ratio for latent scores = 0.347718

                      MCMC iteration = 137000

  Acceptance ratio for latent scores = 0.329912

                      MCMC iteration = 137000

  Acceptance ratio for latent scores = 0.346979

                      MCMC iteration = 138000

  Acceptance ratio for latent scores = 0.362500

                      MCMC iteration = 138000

  Acceptance ratio for latent scores = 0.328780

                      MCMC iteration = 138000

  Acceptance ratio for latent scores = 0.347807

                      MCMC iteration = 139000

  Acceptance ratio for latent scores = 0.362492

                      MCMC iteration = 139000

  Acceptance ratio for latent scores = 0.328091

                      MCMC iteration = 139000

  Acceptance ratio for latent scores = 0.347258

                      MCMC iteration = 140000

  Acceptance ratio for latent scores = 0.362618

                      MCMC iteration = 140000

  Acceptance ratio for latent scores = 0.348027

                      MCMC iteration = 140000

  Acceptance ratio for latent scores = 0.328753

                      MCMC iteration = 141000

  Acceptance ratio for latent scores = 0.362983

                      MCMC iteration = 141000

  Acceptance ratio for latent scores = 0.347972

                      MCMC iteration = 141000

  Acceptance ratio for latent scores = 0.329423

                      MCMC iteration = 142000

  Acceptance ratio for latent scores = 0.362671

                      MCMC iteration = 142000

  Acceptance ratio for latent scores = 0.347597

                      MCMC iteration = 143000

  Acceptance ratio for latent scores = 0.363102

                      MCMC iteration = 142000

  Acceptance ratio for latent scores = 0.329134

                      MCMC iteration = 143000

  Acceptance ratio for latent scores = 0.347439

                      MCMC iteration = 144000

  Acceptance ratio for latent scores = 0.362868

                      MCMC iteration = 143000

  Acceptance ratio for latent scores = 0.328449

                      MCMC iteration = 144000

  Acceptance ratio for latent scores = 0.347568

                      MCMC iteration = 145000

  Acceptance ratio for latent scores = 0.363237

                      MCMC iteration = 144000

  Acceptance ratio for latent scores = 0.328931

                      MCMC iteration = 145000

  Acceptance ratio for latent scores = 0.347321

                      MCMC iteration = 146000

  Acceptance ratio for latent scores = 0.362365

                      MCMC iteration = 145000

  Acceptance ratio for latent scores = 0.329259

                      MCMC iteration = 146000

  Acceptance ratio for latent scores = 0.347413

                      MCMC iteration = 147000

  Acceptance ratio for latent scores = 0.361860

                      MCMC iteration = 146000

  Acceptance ratio for latent scores = 0.329064

                      MCMC iteration = 147000

  Acceptance ratio for latent scores = 0.347687

                      MCMC iteration = 148000

  Acceptance ratio for latent scores = 0.363141

                      MCMC iteration = 147000

  Acceptance ratio for latent scores = 0.328657

                      MCMC iteration = 148000

  Acceptance ratio for latent scores = 0.348089

                      MCMC iteration = 149000

  Acceptance ratio for latent scores = 0.362922

                      MCMC iteration = 148000

  Acceptance ratio for latent scores = 0.328641

                      MCMC iteration = 149000

  Acceptance ratio for latent scores = 0.346750

                      MCMC iteration = 150000

  Acceptance ratio for latent scores = 0.362847

                      MCMC iteration = 150000

  Acceptance ratio for latent scores = 0.346239

                      MCMC iteration = 149000

  Acceptance ratio for latent scores = 0.328978

                      MCMC iteration = 151000

  Acceptance ratio for latent scores = 0.362872

                      MCMC iteration = 151000

  Acceptance ratio for latent scores = 0.347513

                      MCMC iteration = 150000

  Acceptance ratio for latent scores = 0.329061

                      MCMC iteration = 152000

  Acceptance ratio for latent scores = 0.362705

                      MCMC iteration = 152000

  Acceptance ratio for latent scores = 0.346685

                      MCMC iteration = 151000

  Acceptance ratio for latent scores = 0.328272

                      MCMC iteration = 153000

  Acceptance ratio for latent scores = 0.362884

                      MCMC iteration = 153000

  Acceptance ratio for latent scores = 0.346827

                      MCMC iteration = 152000

  Acceptance ratio for latent scores = 0.329504

                      MCMC iteration = 154000

  Acceptance ratio for latent scores = 0.363094

                      MCMC iteration = 154000

  Acceptance ratio for latent scores = 0.347744

                      MCMC iteration = 153000

  Acceptance ratio for latent scores = 0.327764

                      MCMC iteration = 155000

  Acceptance ratio for latent scores = 0.362810

                      MCMC iteration = 155000

  Acceptance ratio for latent scores = 0.347449

                      MCMC iteration = 154000

  Acceptance ratio for latent scores = 0.329515

                      MCMC iteration = 156000

  Acceptance ratio for latent scores = 0.363673

                      MCMC iteration = 156000

  Acceptance ratio for latent scores = 0.347757

                      MCMC iteration = 155000

  Acceptance ratio for latent scores = 0.328212

                      MCMC iteration = 157000

  Acceptance ratio for latent scores = 0.347152

                      MCMC iteration = 157000

  Acceptance ratio for latent scores = 0.362636

                      MCMC iteration = 156000

  Acceptance ratio for latent scores = 0.329154

                      MCMC iteration = 158000

  Acceptance ratio for latent scores = 0.346956

                      MCMC iteration = 158000

  Acceptance ratio for latent scores = 0.363491

                      MCMC iteration = 159000

  Acceptance ratio for latent scores = 0.346602

                      MCMC iteration = 157000

  Acceptance ratio for latent scores = 0.329042

                      MCMC iteration = 159000

  Acceptance ratio for latent scores = 0.363357

                      MCMC iteration = 160000

  Acceptance ratio for latent scores = 0.347161

                      MCMC iteration = 158000

  Acceptance ratio for latent scores = 0.328640

                      MCMC iteration = 160000

  Acceptance ratio for latent scores = 0.363883

                      MCMC iteration = 161000

  Acceptance ratio for latent scores = 0.346808

                      MCMC iteration = 161000

  Acceptance ratio for latent scores = 0.362690

                      MCMC iteration = 159000

  Acceptance ratio for latent scores = 0.328339

                      MCMC iteration = 162000

  Acceptance ratio for latent scores = 0.347665

                      MCMC iteration = 162000

  Acceptance ratio for latent scores = 0.362896

                      MCMC iteration = 160000

  Acceptance ratio for latent scores = 0.327892

                      MCMC iteration = 163000

  Acceptance ratio for latent scores = 0.347545

                      MCMC iteration = 163000

  Acceptance ratio for latent scores = 0.362413

                      MCMC iteration = 161000

  Acceptance ratio for latent scores = 0.328668

                      MCMC iteration = 164000

  Acceptance ratio for latent scores = 0.347306

                      MCMC iteration = 164000

  Acceptance ratio for latent scores = 0.363043

                      MCMC iteration = 162000

  Acceptance ratio for latent scores = 0.328319

                      MCMC iteration = 165000

  Acceptance ratio for latent scores = 0.347603

                      MCMC iteration = 165000

  Acceptance ratio for latent scores = 0.362836

                      MCMC iteration = 163000

  Acceptance ratio for latent scores = 0.328640

                      MCMC iteration = 166000

  Acceptance ratio for latent scores = 0.347706

                      MCMC iteration = 166000

  Acceptance ratio for latent scores = 0.362843

                      MCMC iteration = 164000

  Acceptance ratio for latent scores = 0.328879

                      MCMC iteration = 167000

  Acceptance ratio for latent scores = 0.346706

                      MCMC iteration = 167000

  Acceptance ratio for latent scores = 0.363281

                      MCMC iteration = 168000

  Acceptance ratio for latent scores = 0.347400

                      MCMC iteration = 165000

  Acceptance ratio for latent scores = 0.329104

                      MCMC iteration = 168000

  Acceptance ratio for latent scores = 0.363295

                      MCMC iteration = 169000

  Acceptance ratio for latent scores = 0.348740

                      MCMC iteration = 166000

  Acceptance ratio for latent scores = 0.328555

                      MCMC iteration = 169000

  Acceptance ratio for latent scores = 0.362668

                      MCMC iteration = 170000

  Acceptance ratio for latent scores = 0.348043

                      MCMC iteration = 167000

  Acceptance ratio for latent scores = 0.328499

                      MCMC iteration = 170000

  Acceptance ratio for latent scores = 0.362758

                      MCMC iteration = 171000

  Acceptance ratio for latent scores = 0.348159

                      MCMC iteration = 168000

  Acceptance ratio for latent scores = 0.329005

                      MCMC iteration = 171000

  Acceptance ratio for latent scores = 0.363328

                      MCMC iteration = 172000

  Acceptance ratio for latent scores = 0.346964

                      MCMC iteration = 169000

  Acceptance ratio for latent scores = 0.329040

                      MCMC iteration = 172000

  Acceptance ratio for latent scores = 0.363320

                      MCMC iteration = 173000

  Acceptance ratio for latent scores = 0.347455

                      MCMC iteration = 170000

  Acceptance ratio for latent scores = 0.328193

                      MCMC iteration = 173000

  Acceptance ratio for latent scores = 0.361650

                      MCMC iteration = 174000

  Acceptance ratio for latent scores = 0.347015

                      MCMC iteration = 171000

  Acceptance ratio for latent scores = 0.329159

                      MCMC iteration = 174000

  Acceptance ratio for latent scores = 0.361836

                      MCMC iteration = 175000

  Acceptance ratio for latent scores = 0.348551

                      MCMC iteration = 176000

  Acceptance ratio for latent scores = 0.347427

                      MCMC iteration = 172000

  Acceptance ratio for latent scores = 0.328452

                      MCMC iteration = 175000

  Acceptance ratio for latent scores = 0.362636

                      MCMC iteration = 177000

  Acceptance ratio for latent scores = 0.346851

                      MCMC iteration = 176000

  Acceptance ratio for latent scores = 0.362927

                      MCMC iteration = 173000

  Acceptance ratio for latent scores = 0.328188

                      MCMC iteration = 178000

  Acceptance ratio for latent scores = 0.346600

                      MCMC iteration = 177000

  Acceptance ratio for latent scores = 0.362939

                      MCMC iteration = 174000

  Acceptance ratio for latent scores = 0.329732

                      MCMC iteration = 179000

  Acceptance ratio for latent scores = 0.347779

                      MCMC iteration = 178000

  Acceptance ratio for latent scores = 0.362851

                      MCMC iteration = 175000

  Acceptance ratio for latent scores = 0.327930

                      MCMC iteration = 180000

  Acceptance ratio for latent scores = 0.347752

                      MCMC iteration = 179000

  Acceptance ratio for latent scores = 0.363156

                      MCMC iteration = 176000

  Acceptance ratio for latent scores = 0.328559

                      MCMC iteration = 181000

  Acceptance ratio for latent scores = 0.347721

                      MCMC iteration = 180000

  Acceptance ratio for latent scores = 0.362947

                      MCMC iteration = 177000

  Acceptance ratio for latent scores = 0.329369

                      MCMC iteration = 182000

  Acceptance ratio for latent scores = 0.347200

                      MCMC iteration = 181000

  Acceptance ratio for latent scores = 0.363310

                      MCMC iteration = 178000

  Acceptance ratio for latent scores = 0.329022

                      MCMC iteration = 183000

  Acceptance ratio for latent scores = 0.348300

                      MCMC iteration = 182000

  Acceptance ratio for latent scores = 0.362047

                      MCMC iteration = 179000

  Acceptance ratio for latent scores = 0.329167

                      MCMC iteration = 184000

  Acceptance ratio for latent scores = 0.347311

                      MCMC iteration = 183000

  Acceptance ratio for latent scores = 0.362859

                      MCMC iteration = 185000

  Acceptance ratio for latent scores = 0.346355

                      MCMC iteration = 180000

  Acceptance ratio for latent scores = 0.328479

                      MCMC iteration = 184000

  Acceptance ratio for latent scores = 0.362784

                      MCMC iteration = 186000

  Acceptance ratio for latent scores = 0.347895

                      MCMC iteration = 181000

  Acceptance ratio for latent scores = 0.328195

                      MCMC iteration = 185000

  Acceptance ratio for latent scores = 0.363325

                      MCMC iteration = 187000

  Acceptance ratio for latent scores = 0.347237

                      MCMC iteration = 182000

  Acceptance ratio for latent scores = 0.328578

                      MCMC iteration = 186000

  Acceptance ratio for latent scores = 0.363193

                      MCMC iteration = 188000

  Acceptance ratio for latent scores = 0.347047

                      MCMC iteration = 183000

  Acceptance ratio for latent scores = 0.329478

                      MCMC iteration = 187000

  Acceptance ratio for latent scores = 0.363234

                      MCMC iteration = 189000

  Acceptance ratio for latent scores = 0.347506

                      MCMC iteration = 184000

  Acceptance ratio for latent scores = 0.328630

                      MCMC iteration = 188000

  Acceptance ratio for latent scores = 0.363338

                      MCMC iteration = 190000

  Acceptance ratio for latent scores = 0.346797

                      MCMC iteration = 185000

  Acceptance ratio for latent scores = 0.328597

                      MCMC iteration = 189000

  Acceptance ratio for latent scores = 0.363078

                      MCMC iteration = 191000

  Acceptance ratio for latent scores = 0.347392

                      MCMC iteration = 186000

  Acceptance ratio for latent scores = 0.328603

                      MCMC iteration = 190000

  Acceptance ratio for latent scores = 0.362378

                      MCMC iteration = 192000

  Acceptance ratio for latent scores = 0.347477

                      MCMC iteration = 187000

  Acceptance ratio for latent scores = 0.327967

                      MCMC iteration = 191000

  Acceptance ratio for latent scores = 0.363711

                      MCMC iteration = 193000

  Acceptance ratio for latent scores = 0.346631

                      MCMC iteration = 192000

  Acceptance ratio for latent scores = 0.363566

                      MCMC iteration = 188000

  Acceptance ratio for latent scores = 0.328428

                      MCMC iteration = 194000

  Acceptance ratio for latent scores = 0.347684

                      MCMC iteration = 193000

  Acceptance ratio for latent scores = 0.363371

                      MCMC iteration = 195000

  Acceptance ratio for latent scores = 0.347814

                      MCMC iteration = 189000

  Acceptance ratio for latent scores = 0.329028

                      MCMC iteration = 194000

  Acceptance ratio for latent scores = 0.363317

                      MCMC iteration = 196000

  Acceptance ratio for latent scores = 0.346976

                      MCMC iteration = 190000

  Acceptance ratio for latent scores = 0.328503

                      MCMC iteration = 195000

  Acceptance ratio for latent scores = 0.362950

                      MCMC iteration = 197000

  Acceptance ratio for latent scores = 0.347321

                      MCMC iteration = 191000

  Acceptance ratio for latent scores = 0.328764

                      MCMC iteration = 196000

  Acceptance ratio for latent scores = 0.362749

                      MCMC iteration = 198000

  Acceptance ratio for latent scores = 0.348121

                      MCMC iteration = 192000

  Acceptance ratio for latent scores = 0.328118

                      MCMC iteration = 197000

  Acceptance ratio for latent scores = 0.362417

                      MCMC iteration = 199000

  Acceptance ratio for latent scores = 0.346565

                      MCMC iteration = 193000

  Acceptance ratio for latent scores = 0.328689

                      MCMC iteration = 198000

  Acceptance ratio for latent scores = 0.363671

                      MCMC iteration = 200000

  Acceptance ratio for latent scores = 0.347188

                      MCMC iteration = 194000

  Acceptance ratio for latent scores = 0.328852

                      MCMC iteration = 199000

  Acceptance ratio for latent scores = 0.362582

                      MCMC iteration = 201000

  Acceptance ratio for latent scores = 0.347572

                      MCMC iteration = 195000

  Acceptance ratio for latent scores = 0.328278

                      MCMC iteration = 200000

  Acceptance ratio for latent scores = 0.363246

                      MCMC iteration = 202000

  Acceptance ratio for latent scores = 0.347711

                      MCMC iteration = 196000

  Acceptance ratio for latent scores = 0.327917

                      MCMC iteration = 201000

  Acceptance ratio for latent scores = 0.363115

                      MCMC iteration = 203000

  Acceptance ratio for latent scores = 0.347678

                      MCMC iteration = 197000

  Acceptance ratio for latent scores = 0.328943

                      MCMC iteration = 202000

  Acceptance ratio for latent scores = 0.364265

                      MCMC iteration = 204000

  Acceptance ratio for latent scores = 0.348262

                      MCMC iteration = 198000

  Acceptance ratio for latent scores = 0.328743

                      MCMC iteration = 203000

  Acceptance ratio for latent scores = 0.362802

                      MCMC iteration = 205000

  Acceptance ratio for latent scores = 0.348249

                      MCMC iteration = 199000

  Acceptance ratio for latent scores = 0.328480

                      MCMC iteration = 204000

  Acceptance ratio for latent scores = 0.363049

                      MCMC iteration = 206000

  Acceptance ratio for latent scores = 0.347835

                      MCMC iteration = 200000

  Acceptance ratio for latent scores = 0.329093

                      MCMC iteration = 205000

  Acceptance ratio for latent scores = 0.362736

                      MCMC iteration = 207000

  Acceptance ratio for latent scores = 0.346937

                      MCMC iteration = 201000

  Acceptance ratio for latent scores = 0.329167

                      MCMC iteration = 206000

  Acceptance ratio for latent scores = 0.363208

                      MCMC iteration = 208000

  Acceptance ratio for latent scores = 0.346515

                      MCMC iteration = 202000

  Acceptance ratio for latent scores = 0.328709

                      MCMC iteration = 207000

  Acceptance ratio for latent scores = 0.362835

                      MCMC iteration = 209000

  Acceptance ratio for latent scores = 0.348025

                      MCMC iteration = 203000

  Acceptance ratio for latent scores = 0.327817

                      MCMC iteration = 208000

  Acceptance ratio for latent scores = 0.363055

                      MCMC iteration = 210000

  Acceptance ratio for latent scores = 0.347347

                      MCMC iteration = 209000

  Acceptance ratio for latent scores = 0.363113

                      MCMC iteration = 204000

  Acceptance ratio for latent scores = 0.329013

                      MCMC iteration = 211000

  Acceptance ratio for latent scores = 0.347638

                      MCMC iteration = 210000

  Acceptance ratio for latent scores = 0.363045

                      MCMC iteration = 205000

  Acceptance ratio for latent scores = 0.328814

                      MCMC iteration = 212000

  Acceptance ratio for latent scores = 0.346510

                      MCMC iteration = 211000

  Acceptance ratio for latent scores = 0.363116

                      MCMC iteration = 206000

  Acceptance ratio for latent scores = 0.328476

                      MCMC iteration = 213000

  Acceptance ratio for latent scores = 0.347435

                      MCMC iteration = 212000

  Acceptance ratio for latent scores = 0.362988

                      MCMC iteration = 207000

  Acceptance ratio for latent scores = 0.328269

                      MCMC iteration = 214000

  Acceptance ratio for latent scores = 0.347616

                      MCMC iteration = 213000

  Acceptance ratio for latent scores = 0.363179

                      MCMC iteration = 208000

  Acceptance ratio for latent scores = 0.327645

                      MCMC iteration = 215000

  Acceptance ratio for latent scores = 0.347175

                      MCMC iteration = 214000

  Acceptance ratio for latent scores = 0.362922

                      MCMC iteration = 209000

  Acceptance ratio for latent scores = 0.329112

                      MCMC iteration = 216000

  Acceptance ratio for latent scores = 0.347368

                      MCMC iteration = 215000

  Acceptance ratio for latent scores = 0.363334

                      MCMC iteration = 210000

  Acceptance ratio for latent scores = 0.328591

                      MCMC iteration = 217000

  Acceptance ratio for latent scores = 0.348101

                      MCMC iteration = 216000

  Acceptance ratio for latent scores = 0.362735

                      MCMC iteration = 211000

  Acceptance ratio for latent scores = 0.328666

                      MCMC iteration = 218000

  Acceptance ratio for latent scores = 0.347588

                      MCMC iteration = 217000

  Acceptance ratio for latent scores = 0.361993

                      MCMC iteration = 212000

  Acceptance ratio for latent scores = 0.328604

                      MCMC iteration = 219000

  Acceptance ratio for latent scores = 0.347082

                      MCMC iteration = 218000

  Acceptance ratio for latent scores = 0.362654

                      MCMC iteration = 213000

  Acceptance ratio for latent scores = 0.329618

                      MCMC iteration = 220000

  Acceptance ratio for latent scores = 0.347634

                      MCMC iteration = 219000

  Acceptance ratio for latent scores = 0.363556

                      MCMC iteration = 214000

  Acceptance ratio for latent scores = 0.329149

                      MCMC iteration = 221000

  Acceptance ratio for latent scores = 0.346597

                      MCMC iteration = 220000

  Acceptance ratio for latent scores = 0.362362

                      MCMC iteration = 215000

  Acceptance ratio for latent scores = 0.328869

                      MCMC iteration = 222000

  Acceptance ratio for latent scores = 0.347353

                      MCMC iteration = 221000

  Acceptance ratio for latent scores = 0.363186

                      MCMC iteration = 216000

  Acceptance ratio for latent scores = 0.328560

                      MCMC iteration = 223000

  Acceptance ratio for latent scores = 0.347400

                      MCMC iteration = 222000

  Acceptance ratio for latent scores = 0.362582

                      MCMC iteration = 217000

  Acceptance ratio for latent scores = 0.328338

                      MCMC iteration = 224000

  Acceptance ratio for latent scores = 0.347230

                      MCMC iteration = 223000

  Acceptance ratio for latent scores = 0.363313

                      MCMC iteration = 218000

  Acceptance ratio for latent scores = 0.328863

                      MCMC iteration = 225000

  Acceptance ratio for latent scores = 0.347681

                      MCMC iteration = 224000

  Acceptance ratio for latent scores = 0.363070

                      MCMC iteration = 219000

  Acceptance ratio for latent scores = 0.328687

                      MCMC iteration = 226000

  Acceptance ratio for latent scores = 0.347122

                      MCMC iteration = 225000

  Acceptance ratio for latent scores = 0.362859

                      MCMC iteration = 220000

  Acceptance ratio for latent scores = 0.329208

                      MCMC iteration = 226000

  Acceptance ratio for latent scores = 0.362782

                      MCMC iteration = 227000

  Acceptance ratio for latent scores = 0.348086

                      MCMC iteration = 221000

  Acceptance ratio for latent scores = 0.327963

                      MCMC iteration = 227000

  Acceptance ratio for latent scores = 0.362275

                      MCMC iteration = 228000

  Acceptance ratio for latent scores = 0.347379

                      MCMC iteration = 228000

  Acceptance ratio for latent scores = 0.363626

                      MCMC iteration = 222000

  Acceptance ratio for latent scores = 0.329021

                      MCMC iteration = 229000

  Acceptance ratio for latent scores = 0.347284

                      MCMC iteration = 229000

  Acceptance ratio for latent scores = 0.363512

                      MCMC iteration = 230000

  Acceptance ratio for latent scores = 0.347149

                      MCMC iteration = 223000

  Acceptance ratio for latent scores = 0.329081

                      MCMC iteration = 230000

  Acceptance ratio for latent scores = 0.363227

                      MCMC iteration = 231000

  Acceptance ratio for latent scores = 0.347536

                      MCMC iteration = 224000

  Acceptance ratio for latent scores = 0.328927

                      MCMC iteration = 231000

  Acceptance ratio for latent scores = 0.363054

                      MCMC iteration = 232000

  Acceptance ratio for latent scores = 0.347458

                      MCMC iteration = 225000

  Acceptance ratio for latent scores = 0.329096

                      MCMC iteration = 232000

  Acceptance ratio for latent scores = 0.362452

                      MCMC iteration = 233000

  Acceptance ratio for latent scores = 0.347568

                      MCMC iteration = 226000

  Acceptance ratio for latent scores = 0.329709

                      MCMC iteration = 233000

  Acceptance ratio for latent scores = 0.363725

                      MCMC iteration = 234000

  Acceptance ratio for latent scores = 0.347200

                      MCMC iteration = 227000

  Acceptance ratio for latent scores = 0.328951

                      MCMC iteration = 234000

  Acceptance ratio for latent scores = 0.362846

                      MCMC iteration = 235000

  Acceptance ratio for latent scores = 0.347873

                      MCMC iteration = 228000

  Acceptance ratio for latent scores = 0.327854

                      MCMC iteration = 235000

  Acceptance ratio for latent scores = 0.363635

                      MCMC iteration = 236000

  Acceptance ratio for latent scores = 0.346797

                      MCMC iteration = 229000

  Acceptance ratio for latent scores = 0.329124

                      MCMC iteration = 236000

  Acceptance ratio for latent scores = 0.363060

                      MCMC iteration = 237000

  Acceptance ratio for latent scores = 0.347829

                      MCMC iteration = 230000

  Acceptance ratio for latent scores = 0.328307

                      MCMC iteration = 237000

  Acceptance ratio for latent scores = 0.363208

                      MCMC iteration = 238000

  Acceptance ratio for latent scores = 0.347255

                      MCMC iteration = 231000

  Acceptance ratio for latent scores = 0.328179

                      MCMC iteration = 238000

  Acceptance ratio for latent scores = 0.362680

                      MCMC iteration = 239000

  Acceptance ratio for latent scores = 0.347602

                      MCMC iteration = 232000

  Acceptance ratio for latent scores = 0.328271

                      MCMC iteration = 239000

  Acceptance ratio for latent scores = 0.363620

                      MCMC iteration = 240000

  Acceptance ratio for latent scores = 0.347247

                      MCMC iteration = 233000

  Acceptance ratio for latent scores = 0.329238

                      MCMC iteration = 240000

  Acceptance ratio for latent scores = 0.363329

                      MCMC iteration = 241000

  Acceptance ratio for latent scores = 0.347334

                      MCMC iteration = 234000

  Acceptance ratio for latent scores = 0.329078

                      MCMC iteration = 241000

  Acceptance ratio for latent scores = 0.362927

                      MCMC iteration = 242000

  Acceptance ratio for latent scores = 0.347481

                      MCMC iteration = 235000

  Acceptance ratio for latent scores = 0.329399

                      MCMC iteration = 242000

  Acceptance ratio for latent scores = 0.362487

                      MCMC iteration = 243000

  Acceptance ratio for latent scores = 0.348013

                      MCMC iteration = 236000

  Acceptance ratio for latent scores = 0.328623

                      MCMC iteration = 243000

  Acceptance ratio for latent scores = 0.362906

                      MCMC iteration = 244000

  Acceptance ratio for latent scores = 0.347196

                      MCMC iteration = 244000

  Acceptance ratio for latent scores = 0.362819

                      MCMC iteration = 237000

  Acceptance ratio for latent scores = 0.328760

                      MCMC iteration = 245000

  Acceptance ratio for latent scores = 0.348155

                      MCMC iteration = 245000

  Acceptance ratio for latent scores = 0.362511

                      MCMC iteration = 238000

  Acceptance ratio for latent scores = 0.328244

                      MCMC iteration = 246000

  Acceptance ratio for latent scores = 0.347150

                      MCMC iteration = 246000

  Acceptance ratio for latent scores = 0.362202

                      MCMC iteration = 239000

  Acceptance ratio for latent scores = 0.328313

                      MCMC iteration = 247000

  Acceptance ratio for latent scores = 0.347315

                      MCMC iteration = 247000

  Acceptance ratio for latent scores = 0.363324

                      MCMC iteration = 240000

  Acceptance ratio for latent scores = 0.328584

                      MCMC iteration = 248000

  Acceptance ratio for latent scores = 0.347082

                      MCMC iteration = 248000

  Acceptance ratio for latent scores = 0.363402

                      MCMC iteration = 241000

  Acceptance ratio for latent scores = 0.328616

                      MCMC iteration = 249000

  Acceptance ratio for latent scores = 0.347963

                      MCMC iteration = 249000

  Acceptance ratio for latent scores = 0.362712

                      MCMC iteration = 242000

  Acceptance ratio for latent scores = 0.327828

                      MCMC iteration = 250000

  Acceptance ratio for latent scores = 0.347299

                      MCMC iteration = 250000

  Acceptance ratio for latent scores = 0.362710

                      MCMC iteration = 243000

  Acceptance ratio for latent scores = 0.329271

                      MCMC iteration = 244000

  Acceptance ratio for latent scores = 0.328396

                      MCMC iteration = 245000

  Acceptance ratio for latent scores = 0.329009

                      MCMC iteration = 246000

  Acceptance ratio for latent scores = 0.329118

                      MCMC iteration = 247000

  Acceptance ratio for latent scores = 0.328731

                      MCMC iteration = 248000

  Acceptance ratio for latent scores = 0.328395

                      MCMC iteration = 249000

  Acceptance ratio for latent scores = 0.328473

                      MCMC iteration = 250000

  Acceptance ratio for latent scores = 0.329376
      user     system    elapsed 
111060.740   1319.824  58306.293 
>  
> 
> 
>  getMultpleFixed <- function(x) {
+  ## x is a list, from a call to mclappy
+  ## remember random effects also here if pr = TRUE
+  as.mcmc.list(lapply(x, function(z) z$Sol))
+  }
>  
>  getMultpleVCV <- function(x) {
+  ## x is a list, from a call to mclappy
+  lapply(x, function(z) z$VCV)
+  }
>  
>  combine.chains <- function(x, prob = 0.95, pMCMC = TRUE) {
+  solbig <- as.data.frame(rbindlist(lapply(x,
+  function(z) as.data.frame(z$Sol))))
+  mm <- colMeans(solbig)
+  mmm <- cbind(Mean = mm, coda::HPDinterval(as.mcmc(solbig), prob = prob))
+  ## taken directly from summary.MCMCglmm
+  if(pMCMC) {
+  sb <- as.mcmc(solbig)
+  pp <- pmax(0.5/dim(sb)[1],
+  pmin(colSums(sb > 0)/dim(sb)[1],
+  1 - colSums(sb > 0)/dim(sb)[1]))
+  pp <- (pp + pp) 
+  }
+  ## from the names of MCMClmm
+  colnames(mmm) <- c("post.mean", "l-95% HPD", "u-95% HPD")
+  if(pMCMC) {
+  mmm <- cbind(mmm, pp)
+  colnames(mmm)[4] <- "pMCMC"
+  }
+  return(mmm)
+  }
>  
>  try(gelman.diag(getMultpleFixed(fit), multivariate = FALSE))
Potential scale reduction factors:

                        Point est. Upper C.I.
(Intercept)                  0.999       1.00
Method(CBN)                  1.000       1.00
Method(CBN-A)                1.000       1.00
Method(OT)                   1.000       1.00
Method(OT-A)                 1.000       1.00
Method(DiP)                  1.000       1.00
S.Time(last)                 1.000       1.00
S.Type(singleCell)           1.000       1.00
S.Type(wholeTumor_0.01)      1.000       1.00
Conjunction(No)              1.000       1.00
TrueGenes(7)                 1.000       1.00
TrueGenes(9)                 1.000       1.00
Model(Bozic)                 1.000       1.00
Model(McF_4)                 1.001       1.00
Model(McF_6)                 1.002       1.01
sh(0)                        1.000       1.00
S.Size(100)                  1.001       1.00
S.Size(1000)                 1.001       1.00

>  try(gelman.diag(getMultpleVCV(fit), multivariate = FALSE))
Potential scale reduction factors:

          Point est. Upper C.I.
dataSetID          1       1.01
units              1       1.00

>  
>  try(gelman.diag(getMultpleFixed(fit)))
Potential scale reduction factors:

                        Point est. Upper C.I.
(Intercept)                  0.999       1.00
Method(CBN)                  1.000       1.00
Method(CBN-A)                1.000       1.00
Method(OT)                   1.000       1.00
Method(OT-A)                 1.000       1.00
Method(DiP)                  1.000       1.00
S.Time(last)                 1.000       1.00
S.Type(singleCell)           1.000       1.00
S.Type(wholeTumor_0.01)      1.000       1.00
Conjunction(No)              1.000       1.00
TrueGenes(7)                 1.000       1.00
TrueGenes(9)                 1.000       1.00
Model(Bozic)                 1.000       1.00
Model(McF_4)                 1.001       1.00
Model(McF_6)                 1.002       1.01
sh(0)                        1.000       1.00
S.Size(100)                  1.001       1.00
S.Size(1000)                 1.001       1.00

Multivariate psrf

1
>  try(gelman.diag(getMultpleVCV(fit)))
Potential scale reduction factors:

          Point est. Upper C.I.
dataSetID          1       1.01
units              1       1.00

Multivariate psrf

1
>  
>  try(lapply(fit, function(x) x$DIC))
[[1]]
[1] 1105839

[[2]]
[1] 1105856

[[3]]
[1] 1105853

>  try(lapply(fit, function(x) summary(x)))
[[1]]

 Iterations = 100001:249851
 Thinning interval  = 150
 Sample size  = 1000 

 DIC: 1105839 

 G-structure:  ~dataSetID

          post.mean l-95% CI u-95% CI eff.samp
dataSetID     0.211   0.2007   0.2205     1000

 R-structure:  ~units

      post.mean l-95% CI u-95% CI eff.samp
units    0.3935   0.3795   0.4059     1000

 Location effects: cbind(FP, TP) ~ Method + S.Time + S.Type + Conjunction + TrueGenes + Model + sh + S.Size 

                        post.mean  l-95% CI  u-95% CI eff.samp  pMCMC    
(Intercept)             -1.198848 -1.211694 -1.187638   1235.6 <0.001 ***
Method(CBN)              1.201264  1.187754  1.215593   1000.0 <0.001 ***
Method(CBN-A)            1.109526  1.096548  1.124080   1000.0 <0.001 ***
Method(OT)              -1.405112 -1.426367 -1.382577   1000.0 <0.001 ***
Method(OT-A)            -1.090892 -1.108825 -1.070911   1000.0 <0.001 ***
Method(DiP)              0.007460 -0.017525  0.036248   1151.0  0.600    
S.Time(last)             0.001110 -0.008679  0.010811   1000.0  0.822    
S.Type(singleCell)      -0.067716 -0.082385 -0.053451   1000.0 <0.001 ***
S.Type(wholeTumor_0.01)  0.098323  0.084015  0.111831   1000.0 <0.001 ***
Conjunction(No)          0.096020  0.086158  0.106777    908.3 <0.001 ***
TrueGenes(7)            -0.376439 -0.390470 -0.361432   1000.0 <0.001 ***
TrueGenes(9)             0.063532  0.048748  0.078783    881.6 <0.001 ***
Model(Bozic)             0.359906  0.339671  0.375521   1142.0 <0.001 ***
Model(McF_4)            -0.279860 -0.297852 -0.261046   1000.0 <0.001 ***
Model(McF_6)            -0.503900 -0.521504 -0.485913   1000.0 <0.001 ***
sh(0)                    0.032355  0.021516  0.041680   1000.0 <0.001 ***
S.Size(100)              0.201222  0.186673  0.215074   1000.0 <0.001 ***
S.Size(1000)            -0.286025 -0.299313 -0.271745   1000.0 <0.001 ***
---
Signif. codes:  0 '***' 0.001 '**' 0.01 '*' 0.05 '.' 0.1 ' ' 1

[[2]]

 Iterations = 100001:249851
 Thinning interval  = 150
 Sample size  = 1000 

 DIC: 1105856 

 G-structure:  ~dataSetID

          post.mean l-95% CI u-95% CI eff.samp
dataSetID    0.2106   0.2011   0.2209     1000

 R-structure:  ~units

      post.mean l-95% CI u-95% CI eff.samp
units    0.3932   0.3812   0.4071     1000

 Location effects: cbind(FP, TP) ~ Method + S.Time + S.Type + Conjunction + TrueGenes + Model + sh + S.Size 

                        post.mean  l-95% CI  u-95% CI eff.samp  pMCMC    
(Intercept)             -1.198479 -1.210621 -1.186205    673.2 <0.001 ***
Method(CBN)              1.200864  1.187085  1.214788   1000.0 <0.001 ***
Method(CBN-A)            1.109108  1.094847  1.123317   1000.0 <0.001 ***
Method(OT)              -1.404793 -1.428422 -1.385213   1000.0 <0.001 ***
Method(OT-A)            -1.090969 -1.111294 -1.074629   1129.3 <0.001 ***
Method(DiP)              0.008015 -0.017961  0.033697   1000.0  0.566    
S.Time(last)             0.001127 -0.008863  0.012190   1000.0  0.840    
S.Type(singleCell)      -0.067890 -0.082002 -0.054830    970.3 <0.001 ***
S.Type(wholeTumor_0.01)  0.098379  0.083686  0.114174   1000.0 <0.001 ***
Conjunction(No)          0.096040  0.085840  0.106238   1695.6 <0.001 ***
TrueGenes(7)            -0.376246 -0.390749 -0.361649   1000.0 <0.001 ***
TrueGenes(9)             0.063545  0.050862  0.079525   1344.7 <0.001 ***
Model(Bozic)             0.359389  0.341839  0.375296   1000.0 <0.001 ***
Model(McF_4)            -0.279607 -0.297214 -0.262679    805.1 <0.001 ***
Model(McF_6)            -0.503587 -0.521195 -0.486471   1000.0 <0.001 ***
sh(0)                    0.032232  0.022509  0.041714   1000.0 <0.001 ***
S.Size(100)              0.201482  0.185648  0.215949   1000.0 <0.001 ***
S.Size(1000)            -0.286505 -0.302496 -0.273444   1073.0 <0.001 ***
---
Signif. codes:  0 '***' 0.001 '**' 0.01 '*' 0.05 '.' 0.1 ' ' 1

[[3]]

 Iterations = 100001:249851
 Thinning interval  = 150
 Sample size  = 1000 

 DIC: 1105853 

 G-structure:  ~dataSetID

          post.mean l-95% CI u-95% CI eff.samp
dataSetID    0.2111   0.2009   0.2214     1000

 R-structure:  ~units

      post.mean l-95% CI u-95% CI eff.samp
units     0.393   0.3807   0.4077    774.8

 Location effects: cbind(FP, TP) ~ Method + S.Time + S.Type + Conjunction + TrueGenes + Model + sh + S.Size 

                        post.mean  l-95% CI  u-95% CI eff.samp  pMCMC    
(Intercept)             -1.198562 -1.211132 -1.186658   1000.0 <0.001 ***
Method(CBN)              1.201031  1.189209  1.215477   1000.0 <0.001 ***
Method(CBN-A)            1.109309  1.095921  1.122763   1147.8 <0.001 ***
Method(OT)              -1.405510 -1.425524 -1.382679    883.9 <0.001 ***
Method(OT-A)            -1.090601 -1.108150 -1.072599    693.4 <0.001 ***
Method(DiP)              0.008439 -0.017598  0.035672   1000.0  0.522    
S.Time(last)             0.001047 -0.008689  0.010960    904.2  0.854    
S.Type(singleCell)      -0.067761 -0.082879 -0.055279   1000.0 <0.001 ***
S.Type(wholeTumor_0.01)  0.098023  0.084152  0.112682   1000.0 <0.001 ***
Conjunction(No)          0.096093  0.086409  0.105591   1000.0 <0.001 ***
TrueGenes(7)            -0.376500 -0.391738 -0.362384   1000.0 <0.001 ***
TrueGenes(9)             0.063841  0.049802  0.078869   1000.0 <0.001 ***
Model(Bozic)             0.359498  0.341211  0.375160   1000.0 <0.001 ***
Model(McF_4)            -0.279778 -0.298681 -0.262856   1000.0 <0.001 ***
Model(McF_6)            -0.503245 -0.521066 -0.486962   1000.0 <0.001 ***
sh(0)                    0.032107  0.021348  0.041342   1000.0 <0.001 ***
S.Size(100)              0.200959  0.185581  0.214191   1000.0 <0.001 ***
S.Size(1000)            -0.286422 -0.300896 -0.272643    884.7 <0.001 ***
---
Signif. codes:  0 '***' 0.001 '**' 0.01 '*' 0.05 '.' 0.1 ' ' 1

>  
>  try(combine.chains(fit))
                           post.mean    l-95% HPD   u-95% HPD        pMCMC
(Intercept)             -1.198629521 -1.211209236 -1.18670562 0.0003333333
Method(CBN)              1.201052986  1.188033603  1.21559320 0.0003333333
Method(CBN-A)            1.109314611  1.095123008  1.12288964 0.0003333333
Method(OT)              -1.405138340 -1.426169068 -1.38208719 0.0003333333
Method(OT-A)            -1.090820690 -1.110091935 -1.07291115 0.0003333333
Method(DiP)              0.007971592 -0.019861986  0.03354580 0.5626666667
S.Time(last)             0.001094483 -0.008689412  0.01122219 0.8386666667
S.Type(singleCell)      -0.067788962 -0.081037488 -0.05296326 0.0003333333
S.Type(wholeTumor_0.01)  0.098241841  0.083814537  0.11286480 0.0003333333
Conjunction(No)          0.096051102  0.085840345  0.10584100 0.0003333333
TrueGenes(7)            -0.376394970 -0.390894406 -0.36164853 0.0003333333
TrueGenes(9)             0.063639560  0.049800758  0.07915118 0.0003333333
Model(Bozic)             0.359598008  0.340682721  0.37529619 0.0003333333
Model(McF_4)            -0.279748202 -0.297445305 -0.26141984 0.0003333333
Model(McF_6)            -0.503577660 -0.521512012 -0.48657335 0.0003333333
sh(0)                    0.032231324  0.021804895  0.04179370 0.0003333333
S.Size(100)              0.201220810  0.186828121  0.21594941 0.0003333333
S.Size(1000)            -0.286317395 -0.300832265 -0.27220251 0.0003333333
>  
> 
> 
>  gc()
           used  (Mb) gc trigger  (Mb) max used  (Mb)
Ncells  1446303  77.3    2251281 120.3  2251281 120.3
Vcells 27181266 207.4   39435992 300.9 39419682 300.8
>  PFD.m0 <- fit
>  save(file = "PFD.m0.RData", PFD.m0)
> 
> 
