# Supplementary material for: Identifying restrictions in the order of accumulation of mutations during tumor progression: effects of passengers, evolutionary models, and sampling
Source: BMC Bioinformatics. 2015 Feb 12;16:41. doi: 10.1186/s12859-015-0466-7 (PMC4339747; doi:10.1186/s12859-015-0466-7)
Supplement: Additional file 9 — Code, scripts, model fits. A zip file (Code_scripts_model_fits.zip) that contains shell and R scripts to run simulations, analysis, and produce tables and figures, as well as the output of GLMM model fits (and the code to obtain them). [file 12859_2015_466_MOESM9_ESM.zip › Code_scripts_model_fits/MCMCglmm/NP/PND-m2A.Rout]

R version 3.0.3 Patched (2014-03-06 r65254) -- "Warm Puppy"
Copyright (C) 2014 The R Foundation for Statistical Computing
Platform: x86_64-pc-linux-gnu (64-bit)

R is free software and comes with ABSOLUTELY NO WARRANTY.
You are welcome to redistribute it under certain conditions.
Type 'license()' or 'licence()' for distribution details.

  Natural language support but running in an English locale

R is a collaborative project with many contributors.
Type 'contributors()' for more information and
'citation()' on how to cite R or R packages in publications.

Type 'demo()' for some demos, 'help()' for on-line help, or
'help.start()' for an HTML browser interface to help.
Type 'q()' to quit R.

> Sys.getpid()
[1] 29501
>  system("hostname")
coleonyx
>  options(width = 220)
>  library(car); packageVersion("car")
[1] '2.0.19'
>  library(MCMCglmm); packageVersion("MCMCglmm")
Loading required package: Matrix
Loading required package: coda
Loading required package: lattice
Loading required package: ape
[1] '2.18'
>  library(parallel)
>  library(data.table)
>  sessionInfo()
R version 3.0.3 Patched (2014-03-06 r65254)
Platform: x86_64-pc-linux-gnu (64-bit)

locale:
 [1] LC_CTYPE=en_US.ISO-8859-15    LC_NUMERIC=C                  LC_TIME=en_GB.UTF-8           LC_COLLATE=en_US.ISO-8859-15  LC_MONETARY=en_US.ISO-8859-15 LC_MESSAGES=en_US.ISO-8859-15 LC_PAPER=en_GB.UTF-8         
 [8] LC_NAME=C                     LC_ADDRESS=C                  LC_TELEPHONE=C                LC_MEASUREMENT=en_GB.UTF-8    LC_IDENTIFICATION=C          

attached base packages:
[1] parallel  stats     graphics  grDevices utils     datasets  methods   base     

other attached packages:
[1] data.table_1.9.2 MCMCglmm_2.18    ape_3.1-1        coda_0.16-1      lattice_0.20-27  Matrix_1.1-2-2   car_2.0-19      

loaded via a namespace (and not attached):
 [1] corpcor_1.6.6  grid_3.0.3     MASS_7.3-29    nlme_3.1-113   nnet_7.3-7     plyr_1.8.1     Rcpp_0.11.1    reshape2_1.2.2 stringr_0.6.2  tensorA_0.36  
>  options(decorate.contrasts = c("(",")"))
>  options(decorate.contr.Sum = "")
>  ## options(decorate.contrasts = c(".",""))
>  options(contrasts = c("contr.Sum", "contr.poly"))
>  load("NP.stats.RData"); dim(NP.stats)
[1] 103680     24
>  ## recode levels for easier reading
>  tmpm <- NP.stats$S.Size
>  NP.stats$S.Size <- factor(NP.stats$S.Size, levels = c("100", "1000", "200"))
>  table(NP.stats$S.Size, tmpm)
      tmpm
        1000   200   100
  100      0     0 34560
  1000 34560     0     0
  200      0 34560     0
>  rm(tmpm)
>  tmpm <- NP.stats$Model
>  NP.stats$Model <- factor(NP.stats$Model, levels = c("Bozic", "McF_4", "McF_6", "exp"))
>  table(NP.stats$Model, tmpm)
       tmpm
        Bozic   exp McF_4 McF_6
  Bozic 25920     0     0     0
  McF_4     0     0 25920     0
  McF_6     0     0     0 25920
  exp       0 25920     0     0
>  
>  prior <- list(R = list(V = 1, nu = 0.002),
+  G = list(G1 = list(V = 1, nu = 0.002)))
>  burn <- 100000
>  th <- 150
>  desired.samples <- 1000
>  ## (nit <- (desired.samples \* th) + burn)
>  ## with the script, the asterisk is expanded to all files
>  (nit <- (prod(desired.samples, th) + burn))
[1] 250000
>  
>  
> 
> 
>  
> 
> 
>  print(
+  unix.time(fit <- mclapply(1:3,
+  function(x)
+  MCMCglmm(cbind(FN, TP) ~ (S.Size + Method + S.Time + S.Type + Model + Conjunction + sh + TrueGenes)^2,
+  random = ~dataSetID
+ , family = "multinomial2"
+  , data = NP.stats,
+  burnin = burn,
+  thin = th,
+  nitt = nit,
+  ## quasi = FALSE gives overdispersed starting values
+  start = list(QUASI=FALSE),
+  pr = FALSE, pl = FALSE),
+  mc.cores = 3
+  )
+  ))

                      MCMC iteration = 0

  Acceptance ratio for latent scores = 0.000546

                      MCMC iteration = 0

  Acceptance ratio for latent scores = 0.000548

                      MCMC iteration = 0

  Acceptance ratio for latent scores = 0.000547

                      MCMC iteration = 1000

  Acceptance ratio for latent scores = 0.390119

                      MCMC iteration = 1000

  Acceptance ratio for latent scores = 0.389846

                      MCMC iteration = 1000

  Acceptance ratio for latent scores = 0.388780

                      MCMC iteration = 2000

  Acceptance ratio for latent scores = 0.401412

                      MCMC iteration = 2000

  Acceptance ratio for latent scores = 0.397292

                      MCMC iteration = 2000

  Acceptance ratio for latent scores = 0.399060

                      MCMC iteration = 3000

  Acceptance ratio for latent scores = 0.397857

                      MCMC iteration = 3000

  Acceptance ratio for latent scores = 0.404285

                      MCMC iteration = 3000

  Acceptance ratio for latent scores = 0.396465

                      MCMC iteration = 4000

  Acceptance ratio for latent scores = 0.403122

                      MCMC iteration = 4000

  Acceptance ratio for latent scores = 0.396253

                      MCMC iteration = 4000

  Acceptance ratio for latent scores = 0.400720

                      MCMC iteration = 5000

  Acceptance ratio for latent scores = 0.397862

                      MCMC iteration = 5000

  Acceptance ratio for latent scores = 0.407320

                      MCMC iteration = 5000

  Acceptance ratio for latent scores = 0.403886

                      MCMC iteration = 6000

  Acceptance ratio for latent scores = 0.400471

                      MCMC iteration = 6000

  Acceptance ratio for latent scores = 0.399837

                      MCMC iteration = 6000

  Acceptance ratio for latent scores = 0.403399

                      MCMC iteration = 7000

  Acceptance ratio for latent scores = 0.403136

                      MCMC iteration = 7000

  Acceptance ratio for latent scores = 0.403555

                      MCMC iteration = 7000

  Acceptance ratio for latent scores = 0.396071

                      MCMC iteration = 8000

  Acceptance ratio for latent scores = 0.403164

                      MCMC iteration = 8000

  Acceptance ratio for latent scores = 0.399962

                      MCMC iteration = 8000

  Acceptance ratio for latent scores = 0.396728

                      MCMC iteration = 9000

  Acceptance ratio for latent scores = 0.397203

                      MCMC iteration = 9000

  Acceptance ratio for latent scores = 0.396614

                      MCMC iteration = 9000

  Acceptance ratio for latent scores = 0.401338

                      MCMC iteration = 10000

  Acceptance ratio for latent scores = 0.399791

                      MCMC iteration = 10000

  Acceptance ratio for latent scores = 0.402336

                      MCMC iteration = 10000

  Acceptance ratio for latent scores = 0.405964

                      MCMC iteration = 11000

  Acceptance ratio for latent scores = 0.392751

                      MCMC iteration = 11000

  Acceptance ratio for latent scores = 0.399485

                      MCMC iteration = 11000

  Acceptance ratio for latent scores = 0.403113

                      MCMC iteration = 12000

  Acceptance ratio for latent scores = 0.396984

                      MCMC iteration = 12000

  Acceptance ratio for latent scores = 0.404562

                      MCMC iteration = 12000

  Acceptance ratio for latent scores = 0.399309

                      MCMC iteration = 13000

  Acceptance ratio for latent scores = 0.395800

                      MCMC iteration = 13000

  Acceptance ratio for latent scores = 0.395387

                      MCMC iteration = 13000

  Acceptance ratio for latent scores = 0.404179

                      MCMC iteration = 14000

  Acceptance ratio for latent scores = 0.406582

                      MCMC iteration = 14000

  Acceptance ratio for latent scores = 0.402118

                      MCMC iteration = 14000

  Acceptance ratio for latent scores = 0.396861

                      MCMC iteration = 15000

  Acceptance ratio for latent scores = 0.408133

                      MCMC iteration = 15000

  Acceptance ratio for latent scores = 0.398686

                      MCMC iteration = 15000

  Acceptance ratio for latent scores = 0.405076

                      MCMC iteration = 16000

  Acceptance ratio for latent scores = 0.402352

                      MCMC iteration = 16000

  Acceptance ratio for latent scores = 0.404386

                      MCMC iteration = 16000

  Acceptance ratio for latent scores = 0.401600

                      MCMC iteration = 17000

  Acceptance ratio for latent scores = 0.395091

                      MCMC iteration = 17000

  Acceptance ratio for latent scores = 0.399239

                      MCMC iteration = 17000

  Acceptance ratio for latent scores = 0.409739

                      MCMC iteration = 18000

  Acceptance ratio for latent scores = 0.401991

                      MCMC iteration = 18000

  Acceptance ratio for latent scores = 0.398094

                      MCMC iteration = 18000

  Acceptance ratio for latent scores = 0.398879

                      MCMC iteration = 19000

  Acceptance ratio for latent scores = 0.402115

                      MCMC iteration = 19000

  Acceptance ratio for latent scores = 0.401294

                      MCMC iteration = 19000

  Acceptance ratio for latent scores = 0.398715

                      MCMC iteration = 20000

  Acceptance ratio for latent scores = 0.399452

                      MCMC iteration = 20000

  Acceptance ratio for latent scores = 0.403432

                      MCMC iteration = 20000

  Acceptance ratio for latent scores = 0.399897

                      MCMC iteration = 21000

  Acceptance ratio for latent scores = 0.402479

                      MCMC iteration = 21000

  Acceptance ratio for latent scores = 0.393377

                      MCMC iteration = 21000

  Acceptance ratio for latent scores = 0.406125

                      MCMC iteration = 22000

  Acceptance ratio for latent scores = 0.402998

                      MCMC iteration = 22000

  Acceptance ratio for latent scores = 0.402044

                      MCMC iteration = 22000

  Acceptance ratio for latent scores = 0.399624

                      MCMC iteration = 23000

  Acceptance ratio for latent scores = 0.404506

                      MCMC iteration = 23000

  Acceptance ratio for latent scores = 0.405868

                      MCMC iteration = 23000

  Acceptance ratio for latent scores = 0.402591

                      MCMC iteration = 24000

  Acceptance ratio for latent scores = 0.401501

                      MCMC iteration = 24000

  Acceptance ratio for latent scores = 0.405803

                      MCMC iteration = 24000

  Acceptance ratio for latent scores = 0.407675

                      MCMC iteration = 25000

  Acceptance ratio for latent scores = 0.402765

                      MCMC iteration = 25000

  Acceptance ratio for latent scores = 0.406099

                      MCMC iteration = 25000

  Acceptance ratio for latent scores = 0.401677

                      MCMC iteration = 26000

  Acceptance ratio for latent scores = 0.401863

                      MCMC iteration = 26000

  Acceptance ratio for latent scores = 0.398183

                      MCMC iteration = 26000

  Acceptance ratio for latent scores = 0.405018

                      MCMC iteration = 27000

  Acceptance ratio for latent scores = 0.402943

                      MCMC iteration = 27000

  Acceptance ratio for latent scores = 0.401379

                      MCMC iteration = 27000

  Acceptance ratio for latent scores = 0.403156

                      MCMC iteration = 28000

  Acceptance ratio for latent scores = 0.404950

                      MCMC iteration = 28000

  Acceptance ratio for latent scores = 0.408630

                      MCMC iteration = 28000

  Acceptance ratio for latent scores = 0.396063

                      MCMC iteration = 29000

  Acceptance ratio for latent scores = 0.405429

                      MCMC iteration = 29000

  Acceptance ratio for latent scores = 0.398593

                      MCMC iteration = 29000

  Acceptance ratio for latent scores = 0.401305

                      MCMC iteration = 30000

  Acceptance ratio for latent scores = 0.401502

                      MCMC iteration = 30000

  Acceptance ratio for latent scores = 0.394313

                      MCMC iteration = 30000

  Acceptance ratio for latent scores = 0.405693

                      MCMC iteration = 31000

  Acceptance ratio for latent scores = 0.403154

                      MCMC iteration = 31000

  Acceptance ratio for latent scores = 0.400021

                      MCMC iteration = 31000

  Acceptance ratio for latent scores = 0.402854

                      MCMC iteration = 32000

  Acceptance ratio for latent scores = 0.405533

                      MCMC iteration = 32000

  Acceptance ratio for latent scores = 0.399014

                      MCMC iteration = 32000

  Acceptance ratio for latent scores = 0.403947

                      MCMC iteration = 33000

  Acceptance ratio for latent scores = 0.394518

                      MCMC iteration = 33000

  Acceptance ratio for latent scores = 0.397841

                      MCMC iteration = 33000

  Acceptance ratio for latent scores = 0.401470

                      MCMC iteration = 34000

  Acceptance ratio for latent scores = 0.398411

                      MCMC iteration = 34000

  Acceptance ratio for latent scores = 0.406396

                      MCMC iteration = 34000

  Acceptance ratio for latent scores = 0.401693

                      MCMC iteration = 35000

  Acceptance ratio for latent scores = 0.394136

                      MCMC iteration = 35000

  Acceptance ratio for latent scores = 0.398609

                      MCMC iteration = 36000

  Acceptance ratio for latent scores = 0.404835

                      MCMC iteration = 35000

  Acceptance ratio for latent scores = 0.394610

                      MCMC iteration = 36000

  Acceptance ratio for latent scores = 0.400917

                      MCMC iteration = 36000

  Acceptance ratio for latent scores = 0.406981

                      MCMC iteration = 37000

  Acceptance ratio for latent scores = 0.394815

                      MCMC iteration = 37000

  Acceptance ratio for latent scores = 0.397687

                      MCMC iteration = 38000

  Acceptance ratio for latent scores = 0.403298

                      MCMC iteration = 37000

  Acceptance ratio for latent scores = 0.399520

                      MCMC iteration = 38000

  Acceptance ratio for latent scores = 0.404649

                      MCMC iteration = 39000

  Acceptance ratio for latent scores = 0.405603

                      MCMC iteration = 38000

  Acceptance ratio for latent scores = 0.398686

                      MCMC iteration = 39000

  Acceptance ratio for latent scores = 0.400461

                      MCMC iteration = 40000

  Acceptance ratio for latent scores = 0.397217

                      MCMC iteration = 39000

  Acceptance ratio for latent scores = 0.397942

                      MCMC iteration = 40000

  Acceptance ratio for latent scores = 0.399380

                      MCMC iteration = 41000

  Acceptance ratio for latent scores = 0.397406

                      MCMC iteration = 40000

  Acceptance ratio for latent scores = 0.397545

                      MCMC iteration = 41000

  Acceptance ratio for latent scores = 0.401037

                      MCMC iteration = 42000

  Acceptance ratio for latent scores = 0.402451

                      MCMC iteration = 41000

  Acceptance ratio for latent scores = 0.399468

                      MCMC iteration = 42000

  Acceptance ratio for latent scores = 0.405317

                      MCMC iteration = 43000

  Acceptance ratio for latent scores = 0.404246

                      MCMC iteration = 42000

  Acceptance ratio for latent scores = 0.406735

                      MCMC iteration = 43000

  Acceptance ratio for latent scores = 0.396417

                      MCMC iteration = 44000

  Acceptance ratio for latent scores = 0.403416

                      MCMC iteration = 43000

  Acceptance ratio for latent scores = 0.403125

                      MCMC iteration = 44000

  Acceptance ratio for latent scores = 0.397076

                      MCMC iteration = 45000

  Acceptance ratio for latent scores = 0.402712

                      MCMC iteration = 44000

  Acceptance ratio for latent scores = 0.405563

                      MCMC iteration = 45000

  Acceptance ratio for latent scores = 0.402429

                      MCMC iteration = 46000

  Acceptance ratio for latent scores = 0.398851

                      MCMC iteration = 45000

  Acceptance ratio for latent scores = 0.405525

                      MCMC iteration = 46000

  Acceptance ratio for latent scores = 0.403540

                      MCMC iteration = 47000

  Acceptance ratio for latent scores = 0.395949

                      MCMC iteration = 46000

  Acceptance ratio for latent scores = 0.406262

                      MCMC iteration = 47000

  Acceptance ratio for latent scores = 0.402525

                      MCMC iteration = 48000

  Acceptance ratio for latent scores = 0.401754

                      MCMC iteration = 47000

  Acceptance ratio for latent scores = 0.401217

                      MCMC iteration = 48000

  Acceptance ratio for latent scores = 0.408069

                      MCMC iteration = 49000

  Acceptance ratio for latent scores = 0.407499

                      MCMC iteration = 48000

  Acceptance ratio for latent scores = 0.400225

                      MCMC iteration = 49000

  Acceptance ratio for latent scores = 0.404219

                      MCMC iteration = 50000

  Acceptance ratio for latent scores = 0.403088

                      MCMC iteration = 49000

  Acceptance ratio for latent scores = 0.407328

                      MCMC iteration = 50000

  Acceptance ratio for latent scores = 0.406584

                      MCMC iteration = 51000

  Acceptance ratio for latent scores = 0.399637

                      MCMC iteration = 50000

  Acceptance ratio for latent scores = 0.404244

                      MCMC iteration = 51000

  Acceptance ratio for latent scores = 0.402106

                      MCMC iteration = 52000

  Acceptance ratio for latent scores = 0.404116

                      MCMC iteration = 51000

  Acceptance ratio for latent scores = 0.397123

                      MCMC iteration = 52000

  Acceptance ratio for latent scores = 0.401466

                      MCMC iteration = 53000

  Acceptance ratio for latent scores = 0.402576

                      MCMC iteration = 52000

  Acceptance ratio for latent scores = 0.410848

                      MCMC iteration = 54000

  Acceptance ratio for latent scores = 0.396120

                      MCMC iteration = 53000

  Acceptance ratio for latent scores = 0.401510

                      MCMC iteration = 53000

  Acceptance ratio for latent scores = 0.400802

                      MCMC iteration = 55000

  Acceptance ratio for latent scores = 0.401547

                      MCMC iteration = 54000

  Acceptance ratio for latent scores = 0.404767

                      MCMC iteration = 54000

  Acceptance ratio for latent scores = 0.401577

                      MCMC iteration = 56000

  Acceptance ratio for latent scores = 0.397495

                      MCMC iteration = 55000

  Acceptance ratio for latent scores = 0.395480

                      MCMC iteration = 55000

  Acceptance ratio for latent scores = 0.403151

                      MCMC iteration = 57000

  Acceptance ratio for latent scores = 0.403327

                      MCMC iteration = 56000

  Acceptance ratio for latent scores = 0.404162

                      MCMC iteration = 56000

  Acceptance ratio for latent scores = 0.401038

                      MCMC iteration = 58000

  Acceptance ratio for latent scores = 0.400517

                      MCMC iteration = 57000

  Acceptance ratio for latent scores = 0.402900

                      MCMC iteration = 57000

  Acceptance ratio for latent scores = 0.402924

                      MCMC iteration = 59000

  Acceptance ratio for latent scores = 0.401648

                      MCMC iteration = 58000

  Acceptance ratio for latent scores = 0.400128

                      MCMC iteration = 58000

  Acceptance ratio for latent scores = 0.397789

                      MCMC iteration = 60000

  Acceptance ratio for latent scores = 0.403871

                      MCMC iteration = 59000

  Acceptance ratio for latent scores = 0.398782

                      MCMC iteration = 59000

  Acceptance ratio for latent scores = 0.409535

                      MCMC iteration = 61000

  Acceptance ratio for latent scores = 0.397070

                      MCMC iteration = 60000

  Acceptance ratio for latent scores = 0.399314

                      MCMC iteration = 60000

  Acceptance ratio for latent scores = 0.403862

                      MCMC iteration = 62000

  Acceptance ratio for latent scores = 0.395542

                      MCMC iteration = 61000

  Acceptance ratio for latent scores = 0.397713

                      MCMC iteration = 61000

  Acceptance ratio for latent scores = 0.398464

                      MCMC iteration = 63000

  Acceptance ratio for latent scores = 0.402516

                      MCMC iteration = 62000

  Acceptance ratio for latent scores = 0.403389

                      MCMC iteration = 62000

  Acceptance ratio for latent scores = 0.406841

                      MCMC iteration = 64000

  Acceptance ratio for latent scores = 0.408182

                      MCMC iteration = 63000

  Acceptance ratio for latent scores = 0.399315

                      MCMC iteration = 63000

  Acceptance ratio for latent scores = 0.401578

                      MCMC iteration = 65000

  Acceptance ratio for latent scores = 0.400331

                      MCMC iteration = 64000

  Acceptance ratio for latent scores = 0.405588

                      MCMC iteration = 64000

  Acceptance ratio for latent scores = 0.397780

                      MCMC iteration = 66000

  Acceptance ratio for latent scores = 0.400532

                      MCMC iteration = 65000

  Acceptance ratio for latent scores = 0.398265

                      MCMC iteration = 65000

  Acceptance ratio for latent scores = 0.399584

                      MCMC iteration = 67000

  Acceptance ratio for latent scores = 0.402591

                      MCMC iteration = 66000

  Acceptance ratio for latent scores = 0.405700

                      MCMC iteration = 66000

  Acceptance ratio for latent scores = 0.404697

                      MCMC iteration = 68000

  Acceptance ratio for latent scores = 0.401635

                      MCMC iteration = 67000

  Acceptance ratio for latent scores = 0.395991

                      MCMC iteration = 67000

  Acceptance ratio for latent scores = 0.405557

                      MCMC iteration = 68000

  Acceptance ratio for latent scores = 0.404609

                      MCMC iteration = 69000

  Acceptance ratio for latent scores = 0.405252

                      MCMC iteration = 68000

  Acceptance ratio for latent scores = 0.401685

                      MCMC iteration = 69000

  Acceptance ratio for latent scores = 0.398286

                      MCMC iteration = 70000

  Acceptance ratio for latent scores = 0.398365

                      MCMC iteration = 69000

  Acceptance ratio for latent scores = 0.402012

                      MCMC iteration = 70000

  Acceptance ratio for latent scores = 0.404044

                      MCMC iteration = 71000

  Acceptance ratio for latent scores = 0.406165

                      MCMC iteration = 70000

  Acceptance ratio for latent scores = 0.404915

                      MCMC iteration = 72000

  Acceptance ratio for latent scores = 0.396555

                      MCMC iteration = 71000

  Acceptance ratio for latent scores = 0.402985

                      MCMC iteration = 71000

  Acceptance ratio for latent scores = 0.398902

                      MCMC iteration = 73000

  Acceptance ratio for latent scores = 0.404707

                      MCMC iteration = 72000

  Acceptance ratio for latent scores = 0.396773

                      MCMC iteration = 72000

  Acceptance ratio for latent scores = 0.400615

                      MCMC iteration = 74000

  Acceptance ratio for latent scores = 0.408666

                      MCMC iteration = 73000

  Acceptance ratio for latent scores = 0.399657

                      MCMC iteration = 73000

  Acceptance ratio for latent scores = 0.401042

                      MCMC iteration = 75000

  Acceptance ratio for latent scores = 0.404211

                      MCMC iteration = 74000

  Acceptance ratio for latent scores = 0.403770

                      MCMC iteration = 74000

  Acceptance ratio for latent scores = 0.399833

                      MCMC iteration = 76000

  Acceptance ratio for latent scores = 0.398991

                      MCMC iteration = 75000

  Acceptance ratio for latent scores = 0.402945

                      MCMC iteration = 75000

  Acceptance ratio for latent scores = 0.395057

                      MCMC iteration = 77000

  Acceptance ratio for latent scores = 0.400096

                      MCMC iteration = 76000

  Acceptance ratio for latent scores = 0.401957

                      MCMC iteration = 76000

  Acceptance ratio for latent scores = 0.402665

                      MCMC iteration = 78000

  Acceptance ratio for latent scores = 0.400638

                      MCMC iteration = 77000

  Acceptance ratio for latent scores = 0.397858

                      MCMC iteration = 77000

  Acceptance ratio for latent scores = 0.404953

                      MCMC iteration = 78000

  Acceptance ratio for latent scores = 0.397265

                      MCMC iteration = 79000

  Acceptance ratio for latent scores = 0.400978

                      MCMC iteration = 78000

  Acceptance ratio for latent scores = 0.405951

                      MCMC iteration = 79000

  Acceptance ratio for latent scores = 0.405954

                      MCMC iteration = 80000

  Acceptance ratio for latent scores = 0.401015

                      MCMC iteration = 79000

  Acceptance ratio for latent scores = 0.400184

                      MCMC iteration = 81000

  Acceptance ratio for latent scores = 0.403009

                      MCMC iteration = 80000

  Acceptance ratio for latent scores = 0.400446

                      MCMC iteration = 80000

  Acceptance ratio for latent scores = 0.402260

                      MCMC iteration = 82000

  Acceptance ratio for latent scores = 0.404084

                      MCMC iteration = 81000

  Acceptance ratio for latent scores = 0.395685

                      MCMC iteration = 81000

  Acceptance ratio for latent scores = 0.400862

                      MCMC iteration = 83000

  Acceptance ratio for latent scores = 0.402190

                      MCMC iteration = 82000

  Acceptance ratio for latent scores = 0.403989

                      MCMC iteration = 82000

  Acceptance ratio for latent scores = 0.402662

                      MCMC iteration = 84000

  Acceptance ratio for latent scores = 0.401866

                      MCMC iteration = 83000

  Acceptance ratio for latent scores = 0.403854

                      MCMC iteration = 83000

  Acceptance ratio for latent scores = 0.400228

                      MCMC iteration = 85000

  Acceptance ratio for latent scores = 0.402986

                      MCMC iteration = 84000

  Acceptance ratio for latent scores = 0.405012

                      MCMC iteration = 84000

  Acceptance ratio for latent scores = 0.400379

                      MCMC iteration = 86000

  Acceptance ratio for latent scores = 0.408423

                      MCMC iteration = 85000

  Acceptance ratio for latent scores = 0.397434

                      MCMC iteration = 85000

  Acceptance ratio for latent scores = 0.401813

                      MCMC iteration = 87000

  Acceptance ratio for latent scores = 0.401481

                      MCMC iteration = 86000

  Acceptance ratio for latent scores = 0.395677

                      MCMC iteration = 86000

  Acceptance ratio for latent scores = 0.402764

                      MCMC iteration = 88000

  Acceptance ratio for latent scores = 0.406324

                      MCMC iteration = 87000

  Acceptance ratio for latent scores = 0.396893

                      MCMC iteration = 87000

  Acceptance ratio for latent scores = 0.405783

                      MCMC iteration = 89000

  Acceptance ratio for latent scores = 0.396465

                      MCMC iteration = 88000

  Acceptance ratio for latent scores = 0.396837

                      MCMC iteration = 88000

  Acceptance ratio for latent scores = 0.406786

                      MCMC iteration = 90000

  Acceptance ratio for latent scores = 0.404006

                      MCMC iteration = 89000

  Acceptance ratio for latent scores = 0.399405

                      MCMC iteration = 89000

  Acceptance ratio for latent scores = 0.397916

                      MCMC iteration = 91000

  Acceptance ratio for latent scores = 0.397583

                      MCMC iteration = 90000

  Acceptance ratio for latent scores = 0.403834

                      MCMC iteration = 90000

  Acceptance ratio for latent scores = 0.402020

                      MCMC iteration = 92000

  Acceptance ratio for latent scores = 0.397997

                      MCMC iteration = 91000

  Acceptance ratio for latent scores = 0.403563

                      MCMC iteration = 91000

  Acceptance ratio for latent scores = 0.395397

                      MCMC iteration = 93000

  Acceptance ratio for latent scores = 0.407042

                      MCMC iteration = 92000

  Acceptance ratio for latent scores = 0.404308

                      MCMC iteration = 92000

  Acceptance ratio for latent scores = 0.401404

                      MCMC iteration = 94000

  Acceptance ratio for latent scores = 0.402554

                      MCMC iteration = 93000

  Acceptance ratio for latent scores = 0.398279

                      MCMC iteration = 93000

  Acceptance ratio for latent scores = 0.410057

                      MCMC iteration = 95000

  Acceptance ratio for latent scores = 0.404241

                      MCMC iteration = 94000

  Acceptance ratio for latent scores = 0.397363

                      MCMC iteration = 96000

  Acceptance ratio for latent scores = 0.398103

                      MCMC iteration = 94000

  Acceptance ratio for latent scores = 0.403321

                      MCMC iteration = 97000

  Acceptance ratio for latent scores = 0.402422

                      MCMC iteration = 95000

  Acceptance ratio for latent scores = 0.409374

                      MCMC iteration = 95000

  Acceptance ratio for latent scores = 0.405410

                      MCMC iteration = 98000

  Acceptance ratio for latent scores = 0.397525

                      MCMC iteration = 96000

  Acceptance ratio for latent scores = 0.403109

                      MCMC iteration = 96000

  Acceptance ratio for latent scores = 0.405165

                      MCMC iteration = 99000

  Acceptance ratio for latent scores = 0.401566

                      MCMC iteration = 97000

  Acceptance ratio for latent scores = 0.407998

                      MCMC iteration = 97000

  Acceptance ratio for latent scores = 0.401701

                      MCMC iteration = 100000

  Acceptance ratio for latent scores = 0.401150

                      MCMC iteration = 98000

  Acceptance ratio for latent scores = 0.406993

                      MCMC iteration = 98000

  Acceptance ratio for latent scores = 0.402002

                      MCMC iteration = 101000

  Acceptance ratio for latent scores = 0.377516

                      MCMC iteration = 99000

  Acceptance ratio for latent scores = 0.405459

                      MCMC iteration = 99000

  Acceptance ratio for latent scores = 0.396660

                      MCMC iteration = 102000

  Acceptance ratio for latent scores = 0.377560

                      MCMC iteration = 100000

  Acceptance ratio for latent scores = 0.406283

                      MCMC iteration = 100000

  Acceptance ratio for latent scores = 0.403923

                      MCMC iteration = 103000

  Acceptance ratio for latent scores = 0.377042

                      MCMC iteration = 101000

  Acceptance ratio for latent scores = 0.406859

                      MCMC iteration = 101000

  Acceptance ratio for latent scores = 0.413573

                      MCMC iteration = 104000

  Acceptance ratio for latent scores = 0.376997

                      MCMC iteration = 102000

  Acceptance ratio for latent scores = 0.406252

                      MCMC iteration = 102000

  Acceptance ratio for latent scores = 0.413040

                      MCMC iteration = 103000

  Acceptance ratio for latent scores = 0.406382

                      MCMC iteration = 105000

  Acceptance ratio for latent scores = 0.376937

                      MCMC iteration = 103000

  Acceptance ratio for latent scores = 0.413589

                      MCMC iteration = 104000

  Acceptance ratio for latent scores = 0.406091

                      MCMC iteration = 106000

  Acceptance ratio for latent scores = 0.376807

                      MCMC iteration = 104000

  Acceptance ratio for latent scores = 0.413147

                      MCMC iteration = 105000

  Acceptance ratio for latent scores = 0.406539

                      MCMC iteration = 107000

  Acceptance ratio for latent scores = 0.377437

                      MCMC iteration = 105000

  Acceptance ratio for latent scores = 0.413504

                      MCMC iteration = 106000

  Acceptance ratio for latent scores = 0.406660

                      MCMC iteration = 108000

  Acceptance ratio for latent scores = 0.377442

                      MCMC iteration = 106000

  Acceptance ratio for latent scores = 0.413324

                      MCMC iteration = 107000

  Acceptance ratio for latent scores = 0.406552

                      MCMC iteration = 109000

  Acceptance ratio for latent scores = 0.377688

                      MCMC iteration = 107000

  Acceptance ratio for latent scores = 0.413016

                      MCMC iteration = 108000

  Acceptance ratio for latent scores = 0.406504

                      MCMC iteration = 110000

  Acceptance ratio for latent scores = 0.377424

                      MCMC iteration = 108000

  Acceptance ratio for latent scores = 0.413348

                      MCMC iteration = 109000

  Acceptance ratio for latent scores = 0.406497

                      MCMC iteration = 111000

  Acceptance ratio for latent scores = 0.377344

                      MCMC iteration = 109000

  Acceptance ratio for latent scores = 0.413352

                      MCMC iteration = 110000

  Acceptance ratio for latent scores = 0.406047

                      MCMC iteration = 112000

  Acceptance ratio for latent scores = 0.377516

                      MCMC iteration = 110000

  Acceptance ratio for latent scores = 0.413796

                      MCMC iteration = 111000

  Acceptance ratio for latent scores = 0.405729

                      MCMC iteration = 113000

  Acceptance ratio for latent scores = 0.377256

                      MCMC iteration = 111000

  Acceptance ratio for latent scores = 0.413357

                      MCMC iteration = 112000

  Acceptance ratio for latent scores = 0.406064

                      MCMC iteration = 114000

  Acceptance ratio for latent scores = 0.377197

                      MCMC iteration = 113000

  Acceptance ratio for latent scores = 0.406352

                      MCMC iteration = 112000

  Acceptance ratio for latent scores = 0.413190

                      MCMC iteration = 115000

  Acceptance ratio for latent scores = 0.377116

                      MCMC iteration = 114000

  Acceptance ratio for latent scores = 0.406780

                      MCMC iteration = 113000

  Acceptance ratio for latent scores = 0.413527

                      MCMC iteration = 116000

  Acceptance ratio for latent scores = 0.377244

                      MCMC iteration = 115000

  Acceptance ratio for latent scores = 0.405679

                      MCMC iteration = 114000

  Acceptance ratio for latent scores = 0.413713

                      MCMC iteration = 117000

  Acceptance ratio for latent scores = 0.377200

                      MCMC iteration = 116000

  Acceptance ratio for latent scores = 0.406314

                      MCMC iteration = 118000

  Acceptance ratio for latent scores = 0.376768

                      MCMC iteration = 115000

  Acceptance ratio for latent scores = 0.413412

                      MCMC iteration = 117000

  Acceptance ratio for latent scores = 0.406411

                      MCMC iteration = 119000

  Acceptance ratio for latent scores = 0.377544

                      MCMC iteration = 116000

  Acceptance ratio for latent scores = 0.413780

                      MCMC iteration = 118000

  Acceptance ratio for latent scores = 0.406427

                      MCMC iteration = 120000

  Acceptance ratio for latent scores = 0.377411

                      MCMC iteration = 117000

  Acceptance ratio for latent scores = 0.413091

                      MCMC iteration = 119000

  Acceptance ratio for latent scores = 0.406068

                      MCMC iteration = 121000

  Acceptance ratio for latent scores = 0.377657

                      MCMC iteration = 118000

  Acceptance ratio for latent scores = 0.413343

                      MCMC iteration = 120000

  Acceptance ratio for latent scores = 0.406644

                      MCMC iteration = 122000

  Acceptance ratio for latent scores = 0.377440

                      MCMC iteration = 119000

  Acceptance ratio for latent scores = 0.413252

                      MCMC iteration = 121000

  Acceptance ratio for latent scores = 0.405793

                      MCMC iteration = 123000

  Acceptance ratio for latent scores = 0.377008

                      MCMC iteration = 120000

  Acceptance ratio for latent scores = 0.413626

                      MCMC iteration = 122000

  Acceptance ratio for latent scores = 0.406140

                      MCMC iteration = 124000

  Acceptance ratio for latent scores = 0.377428

                      MCMC iteration = 121000

  Acceptance ratio for latent scores = 0.413659

                      MCMC iteration = 125000

  Acceptance ratio for latent scores = 0.377026

                      MCMC iteration = 123000

  Acceptance ratio for latent scores = 0.406212

                      MCMC iteration = 122000

  Acceptance ratio for latent scores = 0.413845

                      MCMC iteration = 126000

  Acceptance ratio for latent scores = 0.376993

                      MCMC iteration = 124000

  Acceptance ratio for latent scores = 0.406413

                      MCMC iteration = 123000

  Acceptance ratio for latent scores = 0.412946

                      MCMC iteration = 127000

  Acceptance ratio for latent scores = 0.377261

                      MCMC iteration = 125000

  Acceptance ratio for latent scores = 0.406924

                      MCMC iteration = 124000

  Acceptance ratio for latent scores = 0.413340

                      MCMC iteration = 128000

  Acceptance ratio for latent scores = 0.377003

                      MCMC iteration = 126000

  Acceptance ratio for latent scores = 0.406448

                      MCMC iteration = 125000

  Acceptance ratio for latent scores = 0.413508

                      MCMC iteration = 129000

  Acceptance ratio for latent scores = 0.377422

                      MCMC iteration = 127000

  Acceptance ratio for latent scores = 0.406570

                      MCMC iteration = 126000

  Acceptance ratio for latent scores = 0.413677

                      MCMC iteration = 130000

  Acceptance ratio for latent scores = 0.377046

                      MCMC iteration = 128000

  Acceptance ratio for latent scores = 0.406796

                      MCMC iteration = 127000

  Acceptance ratio for latent scores = 0.413732

                      MCMC iteration = 131000

  Acceptance ratio for latent scores = 0.377188

                      MCMC iteration = 129000

  Acceptance ratio for latent scores = 0.406584

                      MCMC iteration = 128000

  Acceptance ratio for latent scores = 0.413795

                      MCMC iteration = 132000

  Acceptance ratio for latent scores = 0.377198

                      MCMC iteration = 130000

  Acceptance ratio for latent scores = 0.406151

                      MCMC iteration = 129000

  Acceptance ratio for latent scores = 0.413522

                      MCMC iteration = 133000

  Acceptance ratio for latent scores = 0.377719

                      MCMC iteration = 131000

  Acceptance ratio for latent scores = 0.406247

                      MCMC iteration = 130000

  Acceptance ratio for latent scores = 0.413226

                      MCMC iteration = 134000

  Acceptance ratio for latent scores = 0.377460

                      MCMC iteration = 132000

  Acceptance ratio for latent scores = 0.406617

                      MCMC iteration = 131000

  Acceptance ratio for latent scores = 0.413753

                      MCMC iteration = 135000

  Acceptance ratio for latent scores = 0.377444

                      MCMC iteration = 133000

  Acceptance ratio for latent scores = 0.406181

                      MCMC iteration = 132000

  Acceptance ratio for latent scores = 0.413611

                      MCMC iteration = 136000

  Acceptance ratio for latent scores = 0.377811

                      MCMC iteration = 134000

  Acceptance ratio for latent scores = 0.406047

                      MCMC iteration = 133000

  Acceptance ratio for latent scores = 0.413193

                      MCMC iteration = 137000

  Acceptance ratio for latent scores = 0.377488

                      MCMC iteration = 135000

  Acceptance ratio for latent scores = 0.406298

                      MCMC iteration = 138000

  Acceptance ratio for latent scores = 0.377652

                      MCMC iteration = 134000

  Acceptance ratio for latent scores = 0.413514

                      MCMC iteration = 136000

  Acceptance ratio for latent scores = 0.406532

                      MCMC iteration = 139000

  Acceptance ratio for latent scores = 0.377457

                      MCMC iteration = 135000

  Acceptance ratio for latent scores = 0.413247

                      MCMC iteration = 137000

  Acceptance ratio for latent scores = 0.406928

                      MCMC iteration = 140000

  Acceptance ratio for latent scores = 0.377459

                      MCMC iteration = 136000

  Acceptance ratio for latent scores = 0.413556

                      MCMC iteration = 138000

  Acceptance ratio for latent scores = 0.406227

                      MCMC iteration = 141000

  Acceptance ratio for latent scores = 0.376764

                      MCMC iteration = 137000

  Acceptance ratio for latent scores = 0.414028

                      MCMC iteration = 139000

  Acceptance ratio for latent scores = 0.406630

                      MCMC iteration = 142000

  Acceptance ratio for latent scores = 0.377256

                      MCMC iteration = 138000

  Acceptance ratio for latent scores = 0.413659

                      MCMC iteration = 140000

  Acceptance ratio for latent scores = 0.406232

                      MCMC iteration = 143000

  Acceptance ratio for latent scores = 0.377368

                      MCMC iteration = 139000

  Acceptance ratio for latent scores = 0.413271

                      MCMC iteration = 141000

  Acceptance ratio for latent scores = 0.406905

                      MCMC iteration = 144000

  Acceptance ratio for latent scores = 0.377074

                      MCMC iteration = 140000

  Acceptance ratio for latent scores = 0.413043

                      MCMC iteration = 142000

  Acceptance ratio for latent scores = 0.406470

                      MCMC iteration = 145000

  Acceptance ratio for latent scores = 0.376942

                      MCMC iteration = 141000

  Acceptance ratio for latent scores = 0.413965

                      MCMC iteration = 143000

  Acceptance ratio for latent scores = 0.406070

                      MCMC iteration = 146000

  Acceptance ratio for latent scores = 0.377000

                      MCMC iteration = 142000

  Acceptance ratio for latent scores = 0.413660

                      MCMC iteration = 144000

  Acceptance ratio for latent scores = 0.406811

                      MCMC iteration = 147000

  Acceptance ratio for latent scores = 0.376893

                      MCMC iteration = 143000

  Acceptance ratio for latent scores = 0.413048

                      MCMC iteration = 145000

  Acceptance ratio for latent scores = 0.406360

                      MCMC iteration = 148000

  Acceptance ratio for latent scores = 0.377380

                      MCMC iteration = 144000

  Acceptance ratio for latent scores = 0.413548

                      MCMC iteration = 146000

  Acceptance ratio for latent scores = 0.406551

                      MCMC iteration = 149000

  Acceptance ratio for latent scores = 0.377237

                      MCMC iteration = 145000

  Acceptance ratio for latent scores = 0.413384

                      MCMC iteration = 147000

  Acceptance ratio for latent scores = 0.406662

                      MCMC iteration = 150000

  Acceptance ratio for latent scores = 0.376665

                      MCMC iteration = 146000

  Acceptance ratio for latent scores = 0.413185

                      MCMC iteration = 148000

  Acceptance ratio for latent scores = 0.406584

                      MCMC iteration = 151000

  Acceptance ratio for latent scores = 0.377545

                      MCMC iteration = 147000

  Acceptance ratio for latent scores = 0.413735

                      MCMC iteration = 149000

  Acceptance ratio for latent scores = 0.406363

                      MCMC iteration = 152000

  Acceptance ratio for latent scores = 0.377358

                      MCMC iteration = 148000

  Acceptance ratio for latent scores = 0.413706

                      MCMC iteration = 150000

  Acceptance ratio for latent scores = 0.407012

                      MCMC iteration = 153000

  Acceptance ratio for latent scores = 0.377107

                      MCMC iteration = 151000

  Acceptance ratio for latent scores = 0.406576

                      MCMC iteration = 149000

  Acceptance ratio for latent scores = 0.413352

                      MCMC iteration = 154000

  Acceptance ratio for latent scores = 0.377017

                      MCMC iteration = 152000

  Acceptance ratio for latent scores = 0.406684

                      MCMC iteration = 150000

  Acceptance ratio for latent scores = 0.413315

                      MCMC iteration = 155000

  Acceptance ratio for latent scores = 0.377217

                      MCMC iteration = 153000

  Acceptance ratio for latent scores = 0.406704

                      MCMC iteration = 151000

  Acceptance ratio for latent scores = 0.413870

                      MCMC iteration = 156000

  Acceptance ratio for latent scores = 0.377274

                      MCMC iteration = 154000

  Acceptance ratio for latent scores = 0.406264

                      MCMC iteration = 152000

  Acceptance ratio for latent scores = 0.413589

                      MCMC iteration = 157000

  Acceptance ratio for latent scores = 0.377619

                      MCMC iteration = 155000

  Acceptance ratio for latent scores = 0.406239

                      MCMC iteration = 153000

  Acceptance ratio for latent scores = 0.413483

                      MCMC iteration = 158000

  Acceptance ratio for latent scores = 0.377721

                      MCMC iteration = 156000

  Acceptance ratio for latent scores = 0.406243

                      MCMC iteration = 154000

  Acceptance ratio for latent scores = 0.413365

                      MCMC iteration = 159000

  Acceptance ratio for latent scores = 0.377123

                      MCMC iteration = 157000

  Acceptance ratio for latent scores = 0.406641

                      MCMC iteration = 155000

  Acceptance ratio for latent scores = 0.412979

                      MCMC iteration = 160000

  Acceptance ratio for latent scores = 0.377327

                      MCMC iteration = 158000

  Acceptance ratio for latent scores = 0.406756

                      MCMC iteration = 156000

  Acceptance ratio for latent scores = 0.412943

                      MCMC iteration = 161000

  Acceptance ratio for latent scores = 0.377359

                      MCMC iteration = 159000

  Acceptance ratio for latent scores = 0.406866

                      MCMC iteration = 157000

  Acceptance ratio for latent scores = 0.413450

                      MCMC iteration = 162000

  Acceptance ratio for latent scores = 0.377285

                      MCMC iteration = 160000

  Acceptance ratio for latent scores = 0.405760

                      MCMC iteration = 158000

  Acceptance ratio for latent scores = 0.413245

                      MCMC iteration = 163000

  Acceptance ratio for latent scores = 0.377610

                      MCMC iteration = 161000

  Acceptance ratio for latent scores = 0.406657

                      MCMC iteration = 159000

  Acceptance ratio for latent scores = 0.413739

                      MCMC iteration = 164000

  Acceptance ratio for latent scores = 0.377269

                      MCMC iteration = 162000

  Acceptance ratio for latent scores = 0.406477

                      MCMC iteration = 160000

  Acceptance ratio for latent scores = 0.413731

                      MCMC iteration = 165000

  Acceptance ratio for latent scores = 0.377214

                      MCMC iteration = 163000

  Acceptance ratio for latent scores = 0.406494

                      MCMC iteration = 161000

  Acceptance ratio for latent scores = 0.413293

                      MCMC iteration = 166000

  Acceptance ratio for latent scores = 0.377619

                      MCMC iteration = 164000

  Acceptance ratio for latent scores = 0.406442

                      MCMC iteration = 167000

  Acceptance ratio for latent scores = 0.377681

                      MCMC iteration = 162000

  Acceptance ratio for latent scores = 0.413546

                      MCMC iteration = 165000

  Acceptance ratio for latent scores = 0.406582

                      MCMC iteration = 168000

  Acceptance ratio for latent scores = 0.377278

                      MCMC iteration = 163000

  Acceptance ratio for latent scores = 0.413628

                      MCMC iteration = 166000

  Acceptance ratio for latent scores = 0.405902

                      MCMC iteration = 169000

  Acceptance ratio for latent scores = 0.377929

                      MCMC iteration = 164000

  Acceptance ratio for latent scores = 0.413512

                      MCMC iteration = 167000

  Acceptance ratio for latent scores = 0.406698

                      MCMC iteration = 170000

  Acceptance ratio for latent scores = 0.377059

                      MCMC iteration = 165000

  Acceptance ratio for latent scores = 0.413582

                      MCMC iteration = 168000

  Acceptance ratio for latent scores = 0.406107

                      MCMC iteration = 171000

  Acceptance ratio for latent scores = 0.377820

                      MCMC iteration = 166000

  Acceptance ratio for latent scores = 0.413671

                      MCMC iteration = 169000

  Acceptance ratio for latent scores = 0.406724

                      MCMC iteration = 172000

  Acceptance ratio for latent scores = 0.377526

                      MCMC iteration = 167000

  Acceptance ratio for latent scores = 0.414313

                      MCMC iteration = 170000

  Acceptance ratio for latent scores = 0.406180

                      MCMC iteration = 173000

  Acceptance ratio for latent scores = 0.376842

                      MCMC iteration = 168000

  Acceptance ratio for latent scores = 0.413628

                      MCMC iteration = 171000

  Acceptance ratio for latent scores = 0.406376

                      MCMC iteration = 174000

  Acceptance ratio for latent scores = 0.377067

                      MCMC iteration = 169000

  Acceptance ratio for latent scores = 0.413332

                      MCMC iteration = 172000

  Acceptance ratio for latent scores = 0.406254

                      MCMC iteration = 175000

  Acceptance ratio for latent scores = 0.377881

                      MCMC iteration = 170000

  Acceptance ratio for latent scores = 0.413663

                      MCMC iteration = 173000

  Acceptance ratio for latent scores = 0.406418

                      MCMC iteration = 176000

  Acceptance ratio for latent scores = 0.377008

                      MCMC iteration = 171000

  Acceptance ratio for latent scores = 0.412981

                      MCMC iteration = 174000

  Acceptance ratio for latent scores = 0.406733

                      MCMC iteration = 177000

  Acceptance ratio for latent scores = 0.377110

                      MCMC iteration = 172000

  Acceptance ratio for latent scores = 0.413421

                      MCMC iteration = 175000

  Acceptance ratio for latent scores = 0.406301

                      MCMC iteration = 178000

  Acceptance ratio for latent scores = 0.377006

                      MCMC iteration = 173000

  Acceptance ratio for latent scores = 0.413430

                      MCMC iteration = 176000

  Acceptance ratio for latent scores = 0.406487

                      MCMC iteration = 179000

  Acceptance ratio for latent scores = 0.377380

                      MCMC iteration = 174000

  Acceptance ratio for latent scores = 0.413644

                      MCMC iteration = 177000

  Acceptance ratio for latent scores = 0.406565

                      MCMC iteration = 180000

  Acceptance ratio for latent scores = 0.377518

                      MCMC iteration = 175000

  Acceptance ratio for latent scores = 0.413769

                      MCMC iteration = 178000

  Acceptance ratio for latent scores = 0.406402

                      MCMC iteration = 181000

  Acceptance ratio for latent scores = 0.377294

                      MCMC iteration = 176000

  Acceptance ratio for latent scores = 0.413348

                      MCMC iteration = 179000

  Acceptance ratio for latent scores = 0.406337

                      MCMC iteration = 182000

  Acceptance ratio for latent scores = 0.377349

                      MCMC iteration = 177000

  Acceptance ratio for latent scores = 0.413436

                      MCMC iteration = 180000

  Acceptance ratio for latent scores = 0.406174

                      MCMC iteration = 183000

  Acceptance ratio for latent scores = 0.377274

                      MCMC iteration = 178000

  Acceptance ratio for latent scores = 0.413129

                      MCMC iteration = 181000

  Acceptance ratio for latent scores = 0.406150

                      MCMC iteration = 184000

  Acceptance ratio for latent scores = 0.377518

                      MCMC iteration = 179000

  Acceptance ratio for latent scores = 0.413419

                      MCMC iteration = 182000

  Acceptance ratio for latent scores = 0.406457

                      MCMC iteration = 185000

  Acceptance ratio for latent scores = 0.377402

                      MCMC iteration = 180000

  Acceptance ratio for latent scores = 0.413749

                      MCMC iteration = 183000

  Acceptance ratio for latent scores = 0.406160

                      MCMC iteration = 186000

  Acceptance ratio for latent scores = 0.377807

                      MCMC iteration = 181000

  Acceptance ratio for latent scores = 0.413131

                      MCMC iteration = 184000

  Acceptance ratio for latent scores = 0.406592

                      MCMC iteration = 187000

  Acceptance ratio for latent scores = 0.377571

                      MCMC iteration = 182000

  Acceptance ratio for latent scores = 0.413192

                      MCMC iteration = 185000

  Acceptance ratio for latent scores = 0.406406

                      MCMC iteration = 188000

  Acceptance ratio for latent scores = 0.377661

                      MCMC iteration = 183000

  Acceptance ratio for latent scores = 0.412906

                      MCMC iteration = 186000

  Acceptance ratio for latent scores = 0.406559

                      MCMC iteration = 189000

  Acceptance ratio for latent scores = 0.377500

                      MCMC iteration = 184000

  Acceptance ratio for latent scores = 0.413465

                      MCMC iteration = 187000

  Acceptance ratio for latent scores = 0.406559

                      MCMC iteration = 190000

  Acceptance ratio for latent scores = 0.377872

                      MCMC iteration = 185000

  Acceptance ratio for latent scores = 0.413279

                      MCMC iteration = 188000

  Acceptance ratio for latent scores = 0.406072

                      MCMC iteration = 191000

  Acceptance ratio for latent scores = 0.377488

                      MCMC iteration = 186000

  Acceptance ratio for latent scores = 0.413713

                      MCMC iteration = 189000

  Acceptance ratio for latent scores = 0.406592

                      MCMC iteration = 192000

  Acceptance ratio for latent scores = 0.377986

                      MCMC iteration = 187000

  Acceptance ratio for latent scores = 0.413609

                      MCMC iteration = 190000

  Acceptance ratio for latent scores = 0.406394

                      MCMC iteration = 193000

  Acceptance ratio for latent scores = 0.376787

                      MCMC iteration = 188000

  Acceptance ratio for latent scores = 0.413138

                      MCMC iteration = 191000

  Acceptance ratio for latent scores = 0.405866

                      MCMC iteration = 194000

  Acceptance ratio for latent scores = 0.377047

                      MCMC iteration = 189000

  Acceptance ratio for latent scores = 0.413348

                      MCMC iteration = 192000

  Acceptance ratio for latent scores = 0.406670

                      MCMC iteration = 195000

  Acceptance ratio for latent scores = 0.377218

                      MCMC iteration = 190000

  Acceptance ratio for latent scores = 0.413494

                      MCMC iteration = 193000

  Acceptance ratio for latent scores = 0.406439

                      MCMC iteration = 196000

  Acceptance ratio for latent scores = 0.377267

                      MCMC iteration = 191000

  Acceptance ratio for latent scores = 0.413846

                      MCMC iteration = 194000

  Acceptance ratio for latent scores = 0.406669

                      MCMC iteration = 197000

  Acceptance ratio for latent scores = 0.377175

                      MCMC iteration = 192000

  Acceptance ratio for latent scores = 0.413332

                      MCMC iteration = 195000

  Acceptance ratio for latent scores = 0.406101

                      MCMC iteration = 198000

  Acceptance ratio for latent scores = 0.377717

                      MCMC iteration = 193000

  Acceptance ratio for latent scores = 0.413247

                      MCMC iteration = 196000

  Acceptance ratio for latent scores = 0.406496

                      MCMC iteration = 199000

  Acceptance ratio for latent scores = 0.377430

                      MCMC iteration = 194000

  Acceptance ratio for latent scores = 0.413635

                      MCMC iteration = 197000

  Acceptance ratio for latent scores = 0.407071

                      MCMC iteration = 200000

  Acceptance ratio for latent scores = 0.377849

                      MCMC iteration = 195000

  Acceptance ratio for latent scores = 0.413121

                      MCMC iteration = 198000

  Acceptance ratio for latent scores = 0.406943

                      MCMC iteration = 201000

  Acceptance ratio for latent scores = 0.377098

                      MCMC iteration = 196000

  Acceptance ratio for latent scores = 0.413399

                      MCMC iteration = 199000

  Acceptance ratio for latent scores = 0.406140

                      MCMC iteration = 202000

  Acceptance ratio for latent scores = 0.377326

                      MCMC iteration = 197000

  Acceptance ratio for latent scores = 0.413740

                      MCMC iteration = 203000

  Acceptance ratio for latent scores = 0.376957

                      MCMC iteration = 200000

  Acceptance ratio for latent scores = 0.405727

                      MCMC iteration = 204000

  Acceptance ratio for latent scores = 0.377779

                      MCMC iteration = 198000

  Acceptance ratio for latent scores = 0.413554

                      MCMC iteration = 201000

  Acceptance ratio for latent scores = 0.406439

                      MCMC iteration = 205000

  Acceptance ratio for latent scores = 0.377103

                      MCMC iteration = 199000

  Acceptance ratio for latent scores = 0.413336

                      MCMC iteration = 202000

  Acceptance ratio for latent scores = 0.406506

                      MCMC iteration = 206000

  Acceptance ratio for latent scores = 0.377400

                      MCMC iteration = 203000

  Acceptance ratio for latent scores = 0.406486

                      MCMC iteration = 200000

  Acceptance ratio for latent scores = 0.413733

                      MCMC iteration = 207000

  Acceptance ratio for latent scores = 0.377454

                      MCMC iteration = 201000

  Acceptance ratio for latent scores = 0.413382

                      MCMC iteration = 204000

  Acceptance ratio for latent scores = 0.405936

                      MCMC iteration = 208000

  Acceptance ratio for latent scores = 0.377783

                      MCMC iteration = 202000

  Acceptance ratio for latent scores = 0.413348

                      MCMC iteration = 205000

  Acceptance ratio for latent scores = 0.406375

                      MCMC iteration = 209000

  Acceptance ratio for latent scores = 0.377184

                      MCMC iteration = 203000

  Acceptance ratio for latent scores = 0.413479

                      MCMC iteration = 206000

  Acceptance ratio for latent scores = 0.406446

                      MCMC iteration = 210000

  Acceptance ratio for latent scores = 0.377544

                      MCMC iteration = 204000

  Acceptance ratio for latent scores = 0.413249

                      MCMC iteration = 207000

  Acceptance ratio for latent scores = 0.406535

                      MCMC iteration = 211000

  Acceptance ratio for latent scores = 0.377775

                      MCMC iteration = 205000

  Acceptance ratio for latent scores = 0.413561

                      MCMC iteration = 208000

  Acceptance ratio for latent scores = 0.406090

                      MCMC iteration = 212000

  Acceptance ratio for latent scores = 0.377434

                      MCMC iteration = 206000

  Acceptance ratio for latent scores = 0.413789

                      MCMC iteration = 209000

  Acceptance ratio for latent scores = 0.406402

                      MCMC iteration = 213000

  Acceptance ratio for latent scores = 0.377983

                      MCMC iteration = 207000

  Acceptance ratio for latent scores = 0.413278

                      MCMC iteration = 210000

  Acceptance ratio for latent scores = 0.406164

                      MCMC iteration = 208000

  Acceptance ratio for latent scores = 0.413639

                      MCMC iteration = 214000

  Acceptance ratio for latent scores = 0.377587

                      MCMC iteration = 211000

  Acceptance ratio for latent scores = 0.406536

                      MCMC iteration = 209000

  Acceptance ratio for latent scores = 0.413428

                      MCMC iteration = 215000

  Acceptance ratio for latent scores = 0.377293

                      MCMC iteration = 212000

  Acceptance ratio for latent scores = 0.406988

                      MCMC iteration = 210000

  Acceptance ratio for latent scores = 0.413785

                      MCMC iteration = 216000

  Acceptance ratio for latent scores = 0.377216

                      MCMC iteration = 213000

  Acceptance ratio for latent scores = 0.406386

                      MCMC iteration = 214000

  Acceptance ratio for latent scores = 0.405970

                      MCMC iteration = 217000

  Acceptance ratio for latent scores = 0.377725

                      MCMC iteration = 211000

  Acceptance ratio for latent scores = 0.413656

                      MCMC iteration = 215000

  Acceptance ratio for latent scores = 0.406398

                      MCMC iteration = 218000

  Acceptance ratio for latent scores = 0.377189

                      MCMC iteration = 212000

  Acceptance ratio for latent scores = 0.413539

                      MCMC iteration = 216000

  Acceptance ratio for latent scores = 0.406662

                      MCMC iteration = 219000

  Acceptance ratio for latent scores = 0.377153

                      MCMC iteration = 213000

  Acceptance ratio for latent scores = 0.413324

                      MCMC iteration = 217000

  Acceptance ratio for latent scores = 0.406303

                      MCMC iteration = 220000

  Acceptance ratio for latent scores = 0.377393

                      MCMC iteration = 214000

  Acceptance ratio for latent scores = 0.413132

                      MCMC iteration = 218000

  Acceptance ratio for latent scores = 0.406069

                      MCMC iteration = 221000

  Acceptance ratio for latent scores = 0.377092

                      MCMC iteration = 215000

  Acceptance ratio for latent scores = 0.413041

                      MCMC iteration = 219000

  Acceptance ratio for latent scores = 0.407049

                      MCMC iteration = 222000

  Acceptance ratio for latent scores = 0.377483

                      MCMC iteration = 220000

  Acceptance ratio for latent scores = 0.405600

                      MCMC iteration = 216000

  Acceptance ratio for latent scores = 0.413710

                      MCMC iteration = 223000

  Acceptance ratio for latent scores = 0.377079

                      MCMC iteration = 221000

  Acceptance ratio for latent scores = 0.406620

                      MCMC iteration = 217000

  Acceptance ratio for latent scores = 0.413619

                      MCMC iteration = 224000

  Acceptance ratio for latent scores = 0.376857

                      MCMC iteration = 222000

  Acceptance ratio for latent scores = 0.405989

                      MCMC iteration = 218000

  Acceptance ratio for latent scores = 0.413167

                      MCMC iteration = 225000

  Acceptance ratio for latent scores = 0.377590

                      MCMC iteration = 223000

  Acceptance ratio for latent scores = 0.406448

                      MCMC iteration = 219000

  Acceptance ratio for latent scores = 0.413523

                      MCMC iteration = 226000

  Acceptance ratio for latent scores = 0.377057

                      MCMC iteration = 224000

  Acceptance ratio for latent scores = 0.406297

                      MCMC iteration = 220000

  Acceptance ratio for latent scores = 0.413030

                      MCMC iteration = 227000

  Acceptance ratio for latent scores = 0.377556

                      MCMC iteration = 225000

  Acceptance ratio for latent scores = 0.406362

                      MCMC iteration = 226000

  Acceptance ratio for latent scores = 0.406095

                      MCMC iteration = 228000

  Acceptance ratio for latent scores = 0.377500

                      MCMC iteration = 221000

  Acceptance ratio for latent scores = 0.413619

                      MCMC iteration = 227000

  Acceptance ratio for latent scores = 0.406661

                      MCMC iteration = 222000

  Acceptance ratio for latent scores = 0.413351

                      MCMC iteration = 229000

  Acceptance ratio for latent scores = 0.377646

                      MCMC iteration = 223000

  Acceptance ratio for latent scores = 0.413486

                      MCMC iteration = 230000

  Acceptance ratio for latent scores = 0.377273

                      MCMC iteration = 228000

  Acceptance ratio for latent scores = 0.406146

                      MCMC iteration = 224000

  Acceptance ratio for latent scores = 0.413433

                      MCMC iteration = 231000

  Acceptance ratio for latent scores = 0.377080

                      MCMC iteration = 229000

  Acceptance ratio for latent scores = 0.406654

                      MCMC iteration = 225000

  Acceptance ratio for latent scores = 0.413538

                      MCMC iteration = 232000

  Acceptance ratio for latent scores = 0.377988

                      MCMC iteration = 230000

  Acceptance ratio for latent scores = 0.406312

                      MCMC iteration = 226000

  Acceptance ratio for latent scores = 0.413647

                      MCMC iteration = 233000

  Acceptance ratio for latent scores = 0.377554

                      MCMC iteration = 231000

  Acceptance ratio for latent scores = 0.406173

                      MCMC iteration = 227000

  Acceptance ratio for latent scores = 0.413534

                      MCMC iteration = 234000

  Acceptance ratio for latent scores = 0.377157

                      MCMC iteration = 232000

  Acceptance ratio for latent scores = 0.406386

                      MCMC iteration = 228000

  Acceptance ratio for latent scores = 0.413013

                      MCMC iteration = 235000

  Acceptance ratio for latent scores = 0.377417

                      MCMC iteration = 233000

  Acceptance ratio for latent scores = 0.406215

                      MCMC iteration = 229000

  Acceptance ratio for latent scores = 0.412888

                      MCMC iteration = 236000

  Acceptance ratio for latent scores = 0.377208

                      MCMC iteration = 234000

  Acceptance ratio for latent scores = 0.406697

                      MCMC iteration = 230000

  Acceptance ratio for latent scores = 0.412929

                      MCMC iteration = 237000

  Acceptance ratio for latent scores = 0.377248

                      MCMC iteration = 235000

  Acceptance ratio for latent scores = 0.406395

                      MCMC iteration = 231000

  Acceptance ratio for latent scores = 0.413714

                      MCMC iteration = 238000

  Acceptance ratio for latent scores = 0.377777

                      MCMC iteration = 232000

  Acceptance ratio for latent scores = 0.413199

                      MCMC iteration = 236000

  Acceptance ratio for latent scores = 0.407133

                      MCMC iteration = 239000

  Acceptance ratio for latent scores = 0.377804

                      MCMC iteration = 233000

  Acceptance ratio for latent scores = 0.413630

                      MCMC iteration = 237000

  Acceptance ratio for latent scores = 0.406708

                      MCMC iteration = 240000

  Acceptance ratio for latent scores = 0.377807

                      MCMC iteration = 234000

  Acceptance ratio for latent scores = 0.413406

                      MCMC iteration = 238000

  Acceptance ratio for latent scores = 0.406323

                      MCMC iteration = 241000

  Acceptance ratio for latent scores = 0.377434

                      MCMC iteration = 235000

  Acceptance ratio for latent scores = 0.413762

                      MCMC iteration = 242000

  Acceptance ratio for latent scores = 0.377185

                      MCMC iteration = 239000

  Acceptance ratio for latent scores = 0.406537

                      MCMC iteration = 236000

  Acceptance ratio for latent scores = 0.413353

                      MCMC iteration = 243000

  Acceptance ratio for latent scores = 0.377721

                      MCMC iteration = 240000

  Acceptance ratio for latent scores = 0.406535

                      MCMC iteration = 237000

  Acceptance ratio for latent scores = 0.413545

                      MCMC iteration = 244000

  Acceptance ratio for latent scores = 0.377043

                      MCMC iteration = 241000

  Acceptance ratio for latent scores = 0.405851

                      MCMC iteration = 238000

  Acceptance ratio for latent scores = 0.413274

                      MCMC iteration = 245000

  Acceptance ratio for latent scores = 0.376859

                      MCMC iteration = 242000

  Acceptance ratio for latent scores = 0.406698

                      MCMC iteration = 239000

  Acceptance ratio for latent scores = 0.413820

                      MCMC iteration = 246000

  Acceptance ratio for latent scores = 0.377339

                      MCMC iteration = 243000

  Acceptance ratio for latent scores = 0.406169

                      MCMC iteration = 240000

  Acceptance ratio for latent scores = 0.413631

                      MCMC iteration = 244000

  Acceptance ratio for latent scores = 0.406595

                      MCMC iteration = 247000

  Acceptance ratio for latent scores = 0.377395

                      MCMC iteration = 241000

  Acceptance ratio for latent scores = 0.413280

                      MCMC iteration = 245000

  Acceptance ratio for latent scores = 0.406172

                      MCMC iteration = 248000

  Acceptance ratio for latent scores = 0.377334

                      MCMC iteration = 242000

  Acceptance ratio for latent scores = 0.413747

                      MCMC iteration = 246000

  Acceptance ratio for latent scores = 0.406296

                      MCMC iteration = 249000

  Acceptance ratio for latent scores = 0.377142

                      MCMC iteration = 243000

  Acceptance ratio for latent scores = 0.413697

                      MCMC iteration = 247000

  Acceptance ratio for latent scores = 0.406357

                      MCMC iteration = 250000

  Acceptance ratio for latent scores = 0.377230

                      MCMC iteration = 244000

  Acceptance ratio for latent scores = 0.413357

                      MCMC iteration = 245000

  Acceptance ratio for latent scores = 0.413510

                      MCMC iteration = 248000

  Acceptance ratio for latent scores = 0.406297

                      MCMC iteration = 246000

  Acceptance ratio for latent scores = 0.413066

                      MCMC iteration = 249000

  Acceptance ratio for latent scores = 0.406580

                      MCMC iteration = 247000

  Acceptance ratio for latent scores = 0.413796

                      MCMC iteration = 250000

  Acceptance ratio for latent scores = 0.406215

                      MCMC iteration = 248000

  Acceptance ratio for latent scores = 0.412669

                      MCMC iteration = 249000

  Acceptance ratio for latent scores = 0.413374

                      MCMC iteration = 250000

  Acceptance ratio for latent scores = 0.412927
      user     system    elapsed 
1666773.65   30401.16  877067.12 
>  
> 
> 
>  getMultpleFixed <- function(x) {
+  ## x is a list, from a call to mclappy
+  ## remember random effects also here if pr = TRUE
+  as.mcmc.list(lapply(x, function(z) z$Sol))
+  }
>  
>  getMultpleVCV <- function(x) {
+  ## x is a list, from a call to mclappy
+  lapply(x, function(z) z$VCV)
+  }
>  
>  combine.chains <- function(x, prob = 0.95, pMCMC = TRUE) {
+  solbig <- as.data.frame(rbindlist(lapply(x,
+  function(z) as.data.frame(z$Sol))))
+  mm <- colMeans(solbig)
+  mmm <- cbind(Mean = mm, coda::HPDinterval(as.mcmc(solbig), prob = prob))
+  ## taken directly from summary.MCMCglmm
+  if(pMCMC) {
+  sb <- as.mcmc(solbig)
+  pp <- pmax(0.5/dim(sb)[1],
+  pmin(colSums(sb > 0)/dim(sb)[1],
+  1 - colSums(sb > 0)/dim(sb)[1]))
+  pp <- (pp + pp) 
+  }
+  ## from the names of MCMClmm
+  colnames(mmm) <- c("post.mean", "l-95% HPD", "u-95% HPD")
+  if(pMCMC) {
+  mmm <- cbind(mmm, pp)
+  colnames(mmm)[4] <- "pMCMC"
+  }
+  return(mmm)
+  }
>  
>  try(gelman.diag(getMultpleFixed(fit), multivariate = FALSE))
Potential scale reduction factors:

                                        Point est. Upper C.I.
(Intercept)                                  1.000       1.00
S.Size(100)                                  1.000       1.00
S.Size(1000)                                 1.000       1.00
Method(CBN)                                  1.000       1.00
Method(CBN-A)                                1.000       1.00
Method(OT)                                   1.000       1.00
Method(OT-A)                                 1.000       1.00
Method(DiP)                                  1.000       1.00
S.Time(last)                                 1.000       1.00
S.Type(singleCell)                           1.001       1.00
S.Type(wholeTumor_0.01)                      1.001       1.00
Model(Bozic)                                 1.000       1.00
Model(McF_4)                                 1.001       1.00
Model(McF_6)                                 1.000       1.00
Conjunction(No)                              1.001       1.01
sh(0)                                        1.000       1.00
TrueGenes(7)                                 1.002       1.01
TrueGenes(9)                                 1.000       1.00
S.Size(100):Method(CBN)                      1.000       1.00
S.Size(1000):Method(CBN)                     1.000       1.00
S.Size(100):Method(CBN-A)                    1.000       1.00
S.Size(1000):Method(CBN-A)                   1.000       1.00
S.Size(100):Method(OT)                       1.000       1.00
S.Size(1000):Method(OT)                      1.001       1.00
S.Size(100):Method(OT-A)                     1.001       1.00
S.Size(1000):Method(OT-A)                    1.001       1.00
S.Size(100):Method(DiP)                      1.001       1.00
S.Size(1000):Method(DiP)                     1.000       1.00
S.Size(100):S.Time(last)                     1.000       1.00
S.Size(1000):S.Time(last)                    1.000       1.00
S.Size(100):S.Type(singleCell)               1.000       1.00
S.Size(1000):S.Type(singleCell)              1.000       1.00
S.Size(100):S.Type(wholeTumor_0.01)          1.001       1.00
S.Size(1000):S.Type(wholeTumor_0.01)         1.001       1.00
S.Size(100):Model(Bozic)                     1.000       1.00
S.Size(1000):Model(Bozic)                    1.001       1.00
S.Size(100):Model(McF_4)                     1.002       1.01
S.Size(1000):Model(McF_4)                    1.003       1.01
S.Size(100):Model(McF_6)                     1.002       1.01
S.Size(1000):Model(McF_6)                    1.000       1.00
S.Size(100):Conjunction(No)                  1.000       1.00
S.Size(1000):Conjunction(No)                 1.001       1.01
S.Size(100):sh(0)                            1.000       1.00
S.Size(1000):sh(0)                           1.001       1.00
S.Size(100):TrueGenes(7)                     1.001       1.00
S.Size(1000):TrueGenes(7)                    1.001       1.00
S.Size(100):TrueGenes(9)                     1.000       1.00
S.Size(1000):TrueGenes(9)                    1.002       1.01
Method(CBN):S.Time(last)                     1.001       1.00
Method(CBN-A):S.Time(last)                   1.001       1.00
Method(OT):S.Time(last)                      1.000       1.00
Method(OT-A):S.Time(last)                    1.001       1.00
Method(DiP):S.Time(last)                     1.002       1.01
Method(CBN):S.Type(singleCell)               1.002       1.01
Method(CBN-A):S.Type(singleCell)             1.000       1.00
Method(OT):S.Type(singleCell)                1.002       1.01
Method(OT-A):S.Type(singleCell)              1.000       1.00
Method(DiP):S.Type(singleCell)               1.000       1.00
Method(CBN):S.Type(wholeTumor_0.01)          1.000       1.00
Method(CBN-A):S.Type(wholeTumor_0.01)        1.000       1.00
Method(OT):S.Type(wholeTumor_0.01)           1.003       1.01
Method(OT-A):S.Type(wholeTumor_0.01)         1.000       1.00
Method(DiP):S.Type(wholeTumor_0.01)          1.001       1.00
Method(CBN):Model(Bozic)                     1.002       1.01
Method(CBN-A):Model(Bozic)                   1.000       1.00
Method(OT):Model(Bozic)                      1.001       1.01
Method(OT-A):Model(Bozic)                    1.000       1.00
Method(DiP):Model(Bozic)                     1.000       1.00
Method(CBN):Model(McF_4)                     1.000       1.00
Method(CBN-A):Model(McF_4)                   1.000       1.00
Method(OT):Model(McF_4)                      1.000       1.00
Method(OT-A):Model(McF_4)                    1.001       1.00
Method(DiP):Model(McF_4)                     1.001       1.00
Method(CBN):Model(McF_6)                     1.002       1.00
Method(CBN-A):Model(McF_6)                   1.001       1.01
Method(OT):Model(McF_6)                      1.001       1.00
Method(OT-A):Model(McF_6)                    1.001       1.00
Method(DiP):Model(McF_6)                     1.001       1.00
Method(CBN):Conjunction(No)                  1.000       1.00
Method(CBN-A):Conjunction(No)                1.001       1.00
Method(OT):Conjunction(No)                   1.000       1.00
Method(OT-A):Conjunction(No)                 1.000       1.00
Method(DiP):Conjunction(No)                  1.000       1.00
Method(CBN):sh(0)                            1.000       1.00
Method(CBN-A):sh(0)                          1.000       1.00
Method(OT):sh(0)                             1.000       1.00
Method(OT-A):sh(0)                           1.000       1.00
Method(DiP):sh(0)                            1.001       1.00
Method(CBN):TrueGenes(7)                     1.000       1.00
Method(CBN-A):TrueGenes(7)                   1.001       1.01
Method(OT):TrueGenes(7)                      1.000       1.00
Method(OT-A):TrueGenes(7)                    1.001       1.00
Method(DiP):TrueGenes(7)                     1.000       1.00
Method(CBN):TrueGenes(9)                     1.001       1.00
Method(CBN-A):TrueGenes(9)                   1.000       1.00
Method(OT):TrueGenes(9)                      1.001       1.00
Method(OT-A):TrueGenes(9)                    1.002       1.01
Method(DiP):TrueGenes(9)                     1.000       1.00
S.Time(last):S.Type(singleCell)              1.000       1.00
S.Time(last):S.Type(wholeTumor_0.01)         1.001       1.00
S.Time(last):Model(Bozic)                    1.000       1.00
S.Time(last):Model(McF_4)                    1.001       1.01
S.Time(last):Model(McF_6)                    1.001       1.00
S.Time(last):Conjunction(No)                 1.002       1.01
S.Time(last):sh(0)                           1.000       1.00
S.Time(last):TrueGenes(7)                    1.001       1.00
S.Time(last):TrueGenes(9)                    1.000       1.00
S.Type(singleCell):Model(Bozic)              1.000       1.00
S.Type(wholeTumor_0.01):Model(Bozic)         1.000       1.00
S.Type(singleCell):Model(McF_4)              1.001       1.00
S.Type(wholeTumor_0.01):Model(McF_4)         1.000       1.00
S.Type(singleCell):Model(McF_6)              1.000       1.00
S.Type(wholeTumor_0.01):Model(McF_6)         1.000       1.00
S.Type(singleCell):Conjunction(No)           1.000       1.00
S.Type(wholeTumor_0.01):Conjunction(No)      1.000       1.00
S.Type(singleCell):sh(0)                     1.000       1.00
S.Type(wholeTumor_0.01):sh(0)                1.001       1.00
S.Type(singleCell):TrueGenes(7)              1.001       1.00
S.Type(wholeTumor_0.01):TrueGenes(7)         1.000       1.00
S.Type(singleCell):TrueGenes(9)              1.000       1.00
S.Type(wholeTumor_0.01):TrueGenes(9)         1.000       1.00
Model(Bozic):Conjunction(No)                 1.001       1.00
Model(McF_4):Conjunction(No)                 1.001       1.00
Model(McF_6):Conjunction(No)                 1.001       1.00
Model(Bozic):sh(0)                           0.999       1.00
Model(McF_4):sh(0)                           1.000       1.00
Model(McF_6):sh(0)                           1.001       1.00
Model(Bozic):TrueGenes(7)                    1.001       1.00
Model(McF_4):TrueGenes(7)                    1.000       1.00
Model(McF_6):TrueGenes(7)                    1.000       1.00
Model(Bozic):TrueGenes(9)                    1.002       1.01
Model(McF_4):TrueGenes(9)                    1.000       1.00
Model(McF_6):TrueGenes(9)                    1.001       1.00
Conjunction(No):sh(0)                        1.000       1.00
Conjunction(No):TrueGenes(7)                 1.000       1.00
Conjunction(No):TrueGenes(9)                 1.000       1.00
sh(0):TrueGenes(7)                           1.001       1.00
sh(0):TrueGenes(9)                           1.000       1.00

>  try(gelman.diag(getMultpleVCV(fit), multivariate = FALSE))
Potential scale reduction factors:

          Point est. Upper C.I.
dataSetID          1       1.00
units              1       1.01

>  
>  try(gelman.diag(getMultpleFixed(fit)))
Potential scale reduction factors:

                                        Point est. Upper C.I.
(Intercept)                                  1.000       1.00
S.Size(100)                                  1.000       1.00
S.Size(1000)                                 1.000       1.00
Method(CBN)                                  1.000       1.00
Method(CBN-A)                                1.000       1.00
Method(OT)                                   1.000       1.00
Method(OT-A)                                 1.000       1.00
Method(DiP)                                  1.000       1.00
S.Time(last)                                 1.000       1.00
S.Type(singleCell)                           1.001       1.00
S.Type(wholeTumor_0.01)                      1.001       1.00
Model(Bozic)                                 1.000       1.00
Model(McF_4)                                 1.001       1.00
Model(McF_6)                                 1.000       1.00
Conjunction(No)                              1.001       1.01
sh(0)                                        1.000       1.00
TrueGenes(7)                                 1.002       1.01
TrueGenes(9)                                 1.000       1.00
S.Size(100):Method(CBN)                      1.000       1.00
S.Size(1000):Method(CBN)                     1.000       1.00
S.Size(100):Method(CBN-A)                    1.000       1.00
S.Size(1000):Method(CBN-A)                   1.000       1.00
S.Size(100):Method(OT)                       1.000       1.00
S.Size(1000):Method(OT)                      1.001       1.00
S.Size(100):Method(OT-A)                     1.001       1.00
S.Size(1000):Method(OT-A)                    1.001       1.00
S.Size(100):Method(DiP)                      1.001       1.00
S.Size(1000):Method(DiP)                     1.000       1.00
S.Size(100):S.Time(last)                     1.000       1.00
S.Size(1000):S.Time(last)                    1.000       1.00
S.Size(100):S.Type(singleCell)               1.000       1.00
S.Size(1000):S.Type(singleCell)              1.000       1.00
S.Size(100):S.Type(wholeTumor_0.01)          1.001       1.00
S.Size(1000):S.Type(wholeTumor_0.01)         1.001       1.00
S.Size(100):Model(Bozic)                     1.000       1.00
S.Size(1000):Model(Bozic)                    1.001       1.00
S.Size(100):Model(McF_4)                     1.002       1.01
S.Size(1000):Model(McF_4)                    1.003       1.01
S.Size(100):Model(McF_6)                     1.002       1.01
S.Size(1000):Model(McF_6)                    1.000       1.00
S.Size(100):Conjunction(No)                  1.000       1.00
S.Size(1000):Conjunction(No)                 1.001       1.01
S.Size(100):sh(0)                            1.000       1.00
S.Size(1000):sh(0)                           1.001       1.00
S.Size(100):TrueGenes(7)                     1.001       1.00
S.Size(1000):TrueGenes(7)                    1.001       1.00
S.Size(100):TrueGenes(9)                     1.000       1.00
S.Size(1000):TrueGenes(9)                    1.002       1.01
Method(CBN):S.Time(last)                     1.001       1.00
Method(CBN-A):S.Time(last)                   1.001       1.00
Method(OT):S.Time(last)                      1.000       1.00
Method(OT-A):S.Time(last)                    1.001       1.00
Method(DiP):S.Time(last)                     1.002       1.01
Method(CBN):S.Type(singleCell)               1.002       1.01
Method(CBN-A):S.Type(singleCell)             1.000       1.00
Method(OT):S.Type(singleCell)                1.002       1.01
Method(OT-A):S.Type(singleCell)              1.000       1.00
Method(DiP):S.Type(singleCell)               1.000       1.00
Method(CBN):S.Type(wholeTumor_0.01)          1.000       1.00
Method(CBN-A):S.Type(wholeTumor_0.01)        1.000       1.00
Method(OT):S.Type(wholeTumor_0.01)           1.003       1.01
Method(OT-A):S.Type(wholeTumor_0.01)         1.000       1.00
Method(DiP):S.Type(wholeTumor_0.01)          1.001       1.00
Method(CBN):Model(Bozic)                     1.002       1.01
Method(CBN-A):Model(Bozic)                   1.000       1.00
Method(OT):Model(Bozic)                      1.001       1.01
Method(OT-A):Model(Bozic)                    1.000       1.00
Method(DiP):Model(Bozic)                     1.000       1.00
Method(CBN):Model(McF_4)                     1.000       1.00
Method(CBN-A):Model(McF_4)                   1.000       1.00
Method(OT):Model(McF_4)                      1.000       1.00
Method(OT-A):Model(McF_4)                    1.001       1.00
Method(DiP):Model(McF_4)                     1.001       1.00
Method(CBN):Model(McF_6)                     1.002       1.00
Method(CBN-A):Model(McF_6)                   1.001       1.01
Method(OT):Model(McF_6)                      1.001       1.00
Method(OT-A):Model(McF_6)                    1.001       1.00
Method(DiP):Model(McF_6)                     1.001       1.00
Method(CBN):Conjunction(No)                  1.000       1.00
Method(CBN-A):Conjunction(No)                1.001       1.00
Method(OT):Conjunction(No)                   1.000       1.00
Method(OT-A):Conjunction(No)                 1.000       1.00
Method(DiP):Conjunction(No)                  1.000       1.00
Method(CBN):sh(0)                            1.000       1.00
Method(CBN-A):sh(0)                          1.000       1.00
Method(OT):sh(0)                             1.000       1.00
Method(OT-A):sh(0)                           1.000       1.00
Method(DiP):sh(0)                            1.001       1.00
Method(CBN):TrueGenes(7)                     1.000       1.00
Method(CBN-A):TrueGenes(7)                   1.001       1.01
Method(OT):TrueGenes(7)                      1.000       1.00
Method(OT-A):TrueGenes(7)                    1.001       1.00
Method(DiP):TrueGenes(7)                     1.000       1.00
Method(CBN):TrueGenes(9)                     1.001       1.00
Method(CBN-A):TrueGenes(9)                   1.000       1.00
Method(OT):TrueGenes(9)                      1.001       1.00
Method(OT-A):TrueGenes(9)                    1.002       1.01
Method(DiP):TrueGenes(9)                     1.000       1.00
S.Time(last):S.Type(singleCell)              1.000       1.00
S.Time(last):S.Type(wholeTumor_0.01)         1.001       1.00
S.Time(last):Model(Bozic)                    1.000       1.00
S.Time(last):Model(McF_4)                    1.001       1.01
S.Time(last):Model(McF_6)                    1.001       1.00
S.Time(last):Conjunction(No)                 1.002       1.01
S.Time(last):sh(0)                           1.000       1.00
S.Time(last):TrueGenes(7)                    1.001       1.00
S.Time(last):TrueGenes(9)                    1.000       1.00
S.Type(singleCell):Model(Bozic)              1.000       1.00
S.Type(wholeTumor_0.01):Model(Bozic)         1.000       1.00
S.Type(singleCell):Model(McF_4)              1.001       1.00
S.Type(wholeTumor_0.01):Model(McF_4)         1.000       1.00
S.Type(singleCell):Model(McF_6)              1.000       1.00
S.Type(wholeTumor_0.01):Model(McF_6)         1.000       1.00
S.Type(singleCell):Conjunction(No)           1.000       1.00
S.Type(wholeTumor_0.01):Conjunction(No)      1.000       1.00
S.Type(singleCell):sh(0)                     1.000       1.00
S.Type(wholeTumor_0.01):sh(0)                1.001       1.00
S.Type(singleCell):TrueGenes(7)              1.001       1.00
S.Type(wholeTumor_0.01):TrueGenes(7)         1.000       1.00
S.Type(singleCell):TrueGenes(9)              1.000       1.00
S.Type(wholeTumor_0.01):TrueGenes(9)         1.000       1.00
Model(Bozic):Conjunction(No)                 1.001       1.00
Model(McF_4):Conjunction(No)                 1.001       1.00
Model(McF_6):Conjunction(No)                 1.001       1.00
Model(Bozic):sh(0)                           0.999       1.00
Model(McF_4):sh(0)                           1.000       1.00
Model(McF_6):sh(0)                           1.001       1.00
Model(Bozic):TrueGenes(7)                    1.001       1.00
Model(McF_4):TrueGenes(7)                    1.000       1.00
Model(McF_6):TrueGenes(7)                    1.000       1.00
Model(Bozic):TrueGenes(9)                    1.002       1.01
Model(McF_4):TrueGenes(9)                    1.000       1.00
Model(McF_6):TrueGenes(9)                    1.001       1.00
Conjunction(No):sh(0)                        1.000       1.00
Conjunction(No):TrueGenes(7)                 1.000       1.00
Conjunction(No):TrueGenes(9)                 1.000       1.00
sh(0):TrueGenes(7)                           1.001       1.00
sh(0):TrueGenes(9)                           1.000       1.00

Multivariate psrf

1.05
>  try(gelman.diag(getMultpleVCV(fit)))
Potential scale reduction factors:

          Point est. Upper C.I.
dataSetID          1       1.00
units              1       1.01

Multivariate psrf

1
>  
>  try(lapply(fit, function(x) x$DIC))
[[1]]
[1] 1104440

[[2]]
[1] 1104443

[[3]]
[1] 1104437

>  try(lapply(fit, function(x) summary(x)))
[[1]]

 Iterations = 100001:249851
 Thinning interval  = 150
 Sample size  = 1000 

 DIC: 1104440 

 G-structure:  ~dataSetID

          post.mean l-95% CI u-95% CI eff.samp
dataSetID   0.05744  0.05121  0.06361     1000

 R-structure:  ~units

      post.mean l-95% CI u-95% CI eff.samp
units    0.5021   0.4897   0.5149      826

 Location effects: cbind(FN, TP) ~ (S.Size + Method + S.Time + S.Type + Model + Conjunction + sh + TrueGenes)^2 

                                         post.mean   l-95% CI   u-95% CI eff.samp  pMCMC    
(Intercept)                              0.7234130  0.7123528  0.7336263    816.7 <0.001 ***
S.Size(100)                              0.8829425  0.8681266  0.8971209    678.8 <0.001 ***
S.Size(1000)                            -1.1123886 -1.1255450 -1.1001795   1068.4 <0.001 ***
Method(CBN)                             -1.5627061 -1.5810491 -1.5474633    904.6 <0.001 ***
Method(CBN-A)                           -1.6208204 -1.6364113 -1.6026297   1000.0 <0.001 ***
Method(OT)                              -0.8031951 -0.8206684 -0.7876969    883.2 <0.001 ***
Method(OT-A)                            -1.5477539 -1.5641780 -1.5309538    863.0 <0.001 ***
Method(DiP)                              3.1419026  3.1074725  3.1778319    742.8 <0.001 ***
S.Time(last)                            -0.0161323 -0.0241867 -0.0073688   1000.0 <0.001 ***
S.Type(singleCell)                       0.1444683  0.1318619  0.1575217   1367.4 <0.001 ***
S.Type(wholeTumor_0.01)                 -0.3727830 -0.3838438 -0.3605930   1040.1 <0.001 ***
Model(Bozic)                             0.4646868  0.4477196  0.4797324   1319.5 <0.001 ***
Model(McF_4)                            -0.3731708 -0.3878892 -0.3589432   1000.0 <0.001 ***
Model(McF_6)                            -1.2593468 -1.2734534 -1.2425353   1000.0 <0.001 ***
Conjunction(No)                         -0.4583165 -0.4667856 -0.4503938   1097.5 <0.001 ***
sh(0)                                    0.0364060  0.0276990  0.0445914   1000.0 <0.001 ***
TrueGenes(7)                             0.3932578  0.3809546  0.4062006   1176.0 <0.001 ***
TrueGenes(9)                            -0.0269292 -0.0375297 -0.0127542   1000.0 <0.001 ***
S.Size(100):Method(CBN)                 -0.8762268 -0.8978462 -0.8542292   1000.0 <0.001 ***
S.Size(1000):Method(CBN)                 1.0981524  1.0775364  1.1165829   1000.0 <0.001 ***
S.Size(100):Method(CBN-A)               -0.8477627 -0.8698267 -0.8274425   1000.0 <0.001 ***
S.Size(1000):Method(CBN-A)               1.0678627  1.0457581  1.0877369   1000.0 <0.001 ***
S.Size(100):Method(OT)                  -0.4935314 -0.5153041 -0.4697532    871.8 <0.001 ***
S.Size(1000):Method(OT)                  0.6403823  0.6202367  0.6608034   1000.0 <0.001 ***
S.Size(100):Method(OT-A)                -0.4636955 -0.4867528 -0.4399667   1000.0 <0.001 ***
S.Size(1000):Method(OT-A)                0.5911030  0.5687236  0.6134127   1422.4 <0.001 ***
S.Size(100):Method(DiP)                  1.1380773  1.0880616  1.1772262    849.8 <0.001 ***
S.Size(1000):Method(DiP)                -1.6117149 -1.6456672 -1.5758773    805.5 <0.001 ***
S.Size(100):S.Time(last)                -0.0481573 -0.0609201 -0.0376671   1000.0 <0.001 ***
S.Size(1000):S.Time(last)                0.0591032  0.0490076  0.0701805   1155.9 <0.001 ***
S.Size(100):S.Type(singleCell)           0.0223886  0.0062134  0.0380825   1000.0  0.010 *  
S.Size(1000):S.Type(singleCell)         -0.0293534 -0.0456031 -0.0139875   1000.0 <0.001 ***
S.Size(100):S.Type(wholeTumor_0.01)     -0.0433938 -0.0582465 -0.0262659    878.6 <0.001 ***
S.Size(1000):S.Type(wholeTumor_0.01)     0.0609990  0.0461854  0.0756812   1000.0 <0.001 ***
S.Size(100):Model(Bozic)                 0.0788056  0.0589935  0.1000589   1000.0 <0.001 ***
S.Size(1000):Model(Bozic)               -0.1165011 -0.1336712 -0.0955297   1279.0 <0.001 ***
S.Size(100):Model(McF_4)                -0.0757256 -0.0938716 -0.0553642   1000.0 <0.001 ***
S.Size(1000):Model(McF_4)                0.1057138  0.0870618  0.1223239   1000.0 <0.001 ***
S.Size(100):Model(McF_6)                -0.0541353 -0.0739410 -0.0349000   1000.0 <0.001 ***
S.Size(1000):Model(McF_6)                0.0949744  0.0764184  0.1148175   1000.0 <0.001 ***
S.Size(100):Conjunction(No)              0.0827649  0.0723117  0.0947280    916.6 <0.001 ***
S.Size(1000):Conjunction(No)            -0.1211312 -0.1318187 -0.1095343   1135.5 <0.001 ***
S.Size(100):sh(0)                       -0.0446055 -0.0553054 -0.0327887   1172.7 <0.001 ***
S.Size(1000):sh(0)                       0.0926673  0.0812929  0.1033016   1000.0 <0.001 ***
S.Size(100):TrueGenes(7)                -0.0834172 -0.1012151 -0.0685964    821.1 <0.001 ***
S.Size(1000):TrueGenes(7)                0.1191370  0.1048755  0.1364467   1000.0 <0.001 ***
S.Size(100):TrueGenes(9)                 0.0180404  0.0018625  0.0347914   1000.0  0.024 *  
S.Size(1000):TrueGenes(9)               -0.0238357 -0.0391458 -0.0069784   1000.0  0.004 ** 
Method(CBN):S.Time(last)                 0.3005107  0.2873545  0.3162881   1000.0 <0.001 ***
Method(CBN-A):S.Time(last)               0.4210534  0.4067994  0.4344107   1000.0 <0.001 ***
Method(OT):S.Time(last)                  0.1993518  0.1841055  0.2128821   1000.0 <0.001 ***
Method(OT-A):S.Time(last)               -0.3759268 -0.3908743 -0.3612987   1052.8 <0.001 ***
Method(DiP):S.Time(last)                -0.0560931 -0.0784397 -0.0345470   1000.0 <0.001 ***
Method(CBN):S.Type(singleCell)          -0.1576840 -0.1801724 -0.1376441   1000.0 <0.001 ***
Method(CBN-A):S.Type(singleCell)        -0.1093526 -0.1289532 -0.0885637   1000.0 <0.001 ***
Method(OT):S.Type(singleCell)           -0.0839043 -0.1055443 -0.0627904   1000.0 <0.001 ***
Method(OT-A):S.Type(singleCell)         -0.0538893 -0.0749887 -0.0300784   1000.0 <0.001 ***
Method(DiP):S.Type(singleCell)           0.1781017  0.1465646  0.2082474   1000.0 <0.001 ***
Method(CBN):S.Type(wholeTumor_0.01)      0.3675957  0.3480173  0.3872263   1000.0 <0.001 ***
Method(CBN-A):S.Type(wholeTumor_0.01)    0.3227773  0.3015598  0.3408294   1000.0 <0.001 ***
Method(OT):S.Type(wholeTumor_0.01)       0.1610395  0.1386611  0.1825558   1146.8 <0.001 ***
Method(OT-A):S.Type(wholeTumor_0.01)     0.0918821  0.0707192  0.1126358   1000.0 <0.001 ***
Method(DiP):S.Type(wholeTumor_0.01)     -0.4113795 -0.4406710 -0.3836062   1000.0 <0.001 ***
Method(CBN):Model(Bozic)                -0.6318271 -0.6588172 -0.6087167   1000.0 <0.001 ***
Method(CBN-A):Model(Bozic)              -0.5573066 -0.5810006 -0.5294508   1000.0 <0.001 ***
Method(OT):Model(Bozic)                  0.0228653  0.0009982  0.0503977   1000.0  0.066 .  
Method(OT-A):Model(Bozic)                0.2196315  0.1938470  0.2446290   1000.0 <0.001 ***
Method(DiP):Model(Bozic)                 0.4037201  0.3632670  0.4462604   1000.0 <0.001 ***
Method(CBN):Model(McF_4)                 0.5254507  0.5006014  0.5490570   1000.0 <0.001 ***
Method(CBN-A):Model(McF_4)               0.6320822  0.6052361  0.6553228   1000.0 <0.001 ***
Method(OT):Model(McF_4)                 -0.0731024 -0.0975096 -0.0514309   1000.0 <0.001 ***
Method(OT-A):Model(McF_4)               -0.0229759 -0.0455765  0.0022301   1000.0  0.068 .  
Method(DiP):Model(McF_4)                -0.5361934 -0.5703792 -0.5020809   1000.0 <0.001 ***
Method(CBN):Model(McF_6)                 1.3819848  1.3514470  1.4062732   1000.0 <0.001 ***
Method(CBN-A):Model(McF_6)               1.1868155  1.1618343  1.2103389   1000.0 <0.001 ***
Method(OT):Model(McF_6)                  0.0189457 -0.0082739  0.0449459   1020.6  0.174    
Method(OT-A):Model(McF_6)               -0.4759420 -0.5044067 -0.4476128   1000.0 <0.001 ***
Method(DiP):Model(McF_6)                -0.7280510 -0.7688829 -0.6942052   1000.0 <0.001 ***
Method(CBN):Conjunction(No)              0.4052369  0.3910357  0.4191583   1000.0 <0.001 ***
Method(CBN-A):Conjunction(No)            0.3912929  0.3779294  0.4065090   1000.0 <0.001 ***
Method(OT):Conjunction(No)              -0.2561413 -0.2710591 -0.2421764   1000.0 <0.001 ***
Method(OT-A):Conjunction(No)            -0.5012043 -0.5171328 -0.4861515   1000.0 <0.001 ***
Method(DiP):Conjunction(No)              0.0065026 -0.0141594  0.0267563   1000.0  0.530    
Method(CBN):sh(0)                        0.0835186  0.0690387  0.0973369   1000.0 <0.001 ***
Method(CBN-A):sh(0)                      0.0798716  0.0649084  0.0936378   1122.4 <0.001 ***
Method(OT):sh(0)                         0.2550239  0.2407599  0.2709429   1000.0 <0.001 ***
Method(OT-A):sh(0)                       0.3069086  0.2918416  0.3219129   1000.0 <0.001 ***
Method(DiP):sh(0)                       -0.4839578 -0.5059221 -0.4634489   1000.0 <0.001 ***
Method(CBN):TrueGenes(7)                 0.1044299  0.0836484  0.1263887   1000.0 <0.001 ***
Method(CBN-A):TrueGenes(7)              -0.0935773 -0.1147158 -0.0734138   1209.8 <0.001 ***
Method(OT):TrueGenes(7)                  0.3711573  0.3490694  0.3938462   1212.9 <0.001 ***
Method(OT-A):TrueGenes(7)               -0.6686710 -0.6923603 -0.6467746   1000.0 <0.001 ***
Method(DiP):TrueGenes(7)                 0.7028940  0.6647587  0.7392514   1000.0 <0.001 ***
Method(CBN):TrueGenes(9)                -0.1252870 -0.1475153 -0.1065237   1000.0 <0.001 ***
Method(CBN-A):TrueGenes(9)              -0.0240714 -0.0426409 -0.0034420   1000.0  0.010 ** 
Method(OT):TrueGenes(9)                 -0.0574908 -0.0763765 -0.0365317   1000.0 <0.001 ***
Method(OT-A):TrueGenes(9)                0.3413065  0.3204764  0.3644073   1000.0 <0.001 ***
Method(DiP):TrueGenes(9)                -0.3280704 -0.3580432 -0.2969196   1000.0 <0.001 ***
S.Time(last):S.Type(singleCell)         -0.0176072 -0.0284442 -0.0061811   1363.5 <0.001 ***
S.Time(last):S.Type(wholeTumor_0.01)     0.0452676  0.0346019  0.0566454   1107.8 <0.001 ***
S.Time(last):Model(Bozic)               -0.1655947 -0.1793715 -0.1526330   1000.0 <0.001 ***
S.Time(last):Model(McF_4)               -0.0452546 -0.0585984 -0.0318353   1000.0 <0.001 ***
S.Time(last):Model(McF_6)                0.4676540  0.4543056  0.4812020   1000.0 <0.001 ***
S.Time(last):Conjunction(No)            -0.0006876 -0.0082390  0.0076335   1000.0  0.860    
S.Time(last):sh(0)                       0.0162871  0.0090036  0.0244427   1000.0 <0.001 ***
S.Time(last):TrueGenes(7)                0.3620535  0.3516386  0.3739271   1000.0 <0.001 ***
S.Time(last):TrueGenes(9)               -0.1524221 -0.1632021 -0.1408752   1000.0 <0.001 ***
S.Type(singleCell):Model(Bozic)          0.0564109  0.0372671  0.0751697   1000.0 <0.001 ***
S.Type(wholeTumor_0.01):Model(Bozic)    -0.1745609 -0.1942838 -0.1535897    990.9 <0.001 ***
S.Type(singleCell):Model(McF_4)         -0.0320211 -0.0483206 -0.0113672   1000.0 <0.001 ***
S.Type(wholeTumor_0.01):Model(McF_4)     0.1008054  0.0802998  0.1191642   1000.0 <0.001 ***
S.Type(singleCell):Model(McF_6)         -0.1102377 -0.1270854 -0.0895642   1000.0 <0.001 ***
S.Type(wholeTumor_0.01):Model(McF_6)     0.2716621  0.2531568  0.2921509    889.1 <0.001 ***
S.Type(singleCell):Conjunction(No)       0.0166160  0.0063969  0.0271385   1000.0  0.004 ** 
S.Type(wholeTumor_0.01):Conjunction(No) -0.0290693 -0.0406780 -0.0183220   1000.0 <0.001 ***
S.Type(singleCell):sh(0)                -0.0018081 -0.0133456  0.0087703   1000.0  0.750    
S.Type(wholeTumor_0.01):sh(0)           -0.0316305 -0.0432461 -0.0212624   1000.0 <0.001 ***
S.Type(singleCell):TrueGenes(7)         -0.0614100 -0.0773136 -0.0461877   1000.0 <0.001 ***
S.Type(wholeTumor_0.01):TrueGenes(7)     0.1348474  0.1199030  0.1510308   1000.0 <0.001 ***
S.Type(singleCell):TrueGenes(9)          0.0371897  0.0223084  0.0518484   1000.0 <0.001 ***
S.Type(wholeTumor_0.01):TrueGenes(9)    -0.0764335 -0.0912474 -0.0595571   1000.0 <0.001 ***
Model(Bozic):Conjunction(No)             0.0628726  0.0500136  0.0764046    835.0 <0.001 ***
Model(McF_4):Conjunction(No)            -0.1321933 -0.1462866 -0.1198318   1000.0 <0.001 ***
Model(McF_6):Conjunction(No)            -0.0670286 -0.0804345 -0.0527835    882.2 <0.001 ***
Model(Bozic):sh(0)                       0.2611752  0.2473381  0.2741760   1000.0 <0.001 ***
Model(McF_4):sh(0)                      -0.3407258 -0.3537033 -0.3277940   1000.0 <0.001 ***
Model(McF_6):sh(0)                      -0.2756010 -0.2877736 -0.2601760   1000.0 <0.001 ***
Model(Bozic):TrueGenes(7)               -0.1880962 -0.2084175 -0.1686992   1000.0 <0.001 ***
Model(McF_4):TrueGenes(7)                0.2528656  0.2340602  0.2714033    977.2 <0.001 ***
Model(McF_6):TrueGenes(7)                0.1453433  0.1255895  0.1656128   1000.0 <0.001 ***
Model(Bozic):TrueGenes(9)                0.0386260  0.0200113  0.0582430   1000.0 <0.001 ***
Model(McF_4):TrueGenes(9)               -0.2499550 -0.2695937 -0.2307017   1000.0 <0.001 ***
Model(McF_6):TrueGenes(9)                0.1325969  0.1136653  0.1507545   1000.0 <0.001 ***
Conjunction(No):sh(0)                    0.0574188  0.0500847  0.0650732   1000.0 <0.001 ***
Conjunction(No):TrueGenes(7)            -0.0060193 -0.0185239  0.0047905   1000.0  0.346    
Conjunction(No):TrueGenes(9)            -0.1730954 -0.1846572 -0.1615471   1132.9 <0.001 ***
sh(0):TrueGenes(7)                      -0.1064626 -0.1172421 -0.0952253   1095.2 <0.001 ***
sh(0):TrueGenes(9)                       0.0651208  0.0542201  0.0758528   1000.0 <0.001 ***
---
Signif. codes:  0 '***' 0.001 '**' 0.01 '*' 0.05 '.' 0.1 ' ' 1

[[2]]

 Iterations = 100001:249851
 Thinning interval  = 150
 Sample size  = 1000 

 DIC: 1104443 

 G-structure:  ~dataSetID

          post.mean l-95% CI u-95% CI eff.samp
dataSetID   0.05752  0.05098  0.06319     1000

 R-structure:  ~units

      post.mean l-95% CI u-95% CI eff.samp
units    0.5018    0.489   0.5141    856.9

 Location effects: cbind(FN, TP) ~ (S.Size + Method + S.Time + S.Type + Model + Conjunction + sh + TrueGenes)^2 

                                         post.mean   l-95% CI   u-95% CI eff.samp  pMCMC    
(Intercept)                              0.7233950  0.7117525  0.7330413    858.6 <0.001 ***
S.Size(100)                              0.8827335  0.8678595  0.8971560   1436.5 <0.001 ***
S.Size(1000)                            -1.1122632 -1.1248371 -1.0986210    848.4 <0.001 ***
Method(CBN)                             -1.5626610 -1.5782326 -1.5452012    886.7 <0.001 ***
Method(CBN-A)                           -1.6205785 -1.6371302 -1.6057018   1000.0 <0.001 ***
Method(OT)                              -0.8032965 -0.8203116 -0.7863464   1000.0 <0.001 ***
Method(OT-A)                            -1.5480513 -1.5650898 -1.5311257    809.0 <0.001 ***
Method(DiP)                              3.1417191  3.1073143  3.1759364    797.6 <0.001 ***
S.Time(last)                            -0.0161687 -0.0248741 -0.0078673   1000.0 <0.001 ***
S.Type(singleCell)                       0.1447465  0.1331527  0.1579279   1234.7 <0.001 ***
S.Type(wholeTumor_0.01)                 -0.3727087 -0.3847397 -0.3605048   1000.0 <0.001 ***
Model(Bozic)                             0.4646278  0.4483371  0.4800231    905.2 <0.001 ***
Model(McF_4)                            -0.3729293 -0.3863238 -0.3586477    653.9 <0.001 ***
Model(McF_6)                            -1.2599021 -1.2754443 -1.2434726   1000.0 <0.001 ***
Conjunction(No)                         -0.4585152 -0.4665221 -0.4496113   1000.0 <0.001 ***
sh(0)                                    0.0362407  0.0275736  0.0447462   1000.0 <0.001 ***
TrueGenes(7)                             0.3928284  0.3815628  0.4061086    880.2 <0.001 ***
TrueGenes(9)                            -0.0271396 -0.0397703 -0.0153106   1000.0 <0.001 ***
S.Size(100):Method(CBN)                 -0.8760077 -0.8978512 -0.8554196    954.9 <0.001 ***
S.Size(1000):Method(CBN)                 1.0984580  1.0794636  1.1188026   1000.0 <0.001 ***
S.Size(100):Method(CBN-A)               -0.8482854 -0.8691001 -0.8251690   1088.6 <0.001 ***
S.Size(1000):Method(CBN-A)               1.0680034  1.0465487  1.0877887   1000.0 <0.001 ***
S.Size(100):Method(OT)                  -0.4931491 -0.5135084 -0.4692878   1000.0 <0.001 ***
S.Size(1000):Method(OT)                  0.6399565  0.6178515  0.6605163    802.7 <0.001 ***
S.Size(100):Method(OT-A)                -0.4640669 -0.4866783 -0.4411012   1292.5 <0.001 ***
S.Size(1000):Method(OT-A)                0.5918071  0.5684030  0.6132402   1287.0 <0.001 ***
S.Size(100):Method(DiP)                  1.1376698  1.0924809  1.1777100    908.0 <0.001 ***
S.Size(1000):Method(DiP)                -1.6120646 -1.6475515 -1.5781076    784.0 <0.001 ***
S.Size(100):S.Time(last)                -0.0479759 -0.0595512 -0.0373697   1000.0 <0.001 ***
S.Size(1000):S.Time(last)                0.0590224  0.0485280  0.0705884   1000.0 <0.001 ***
S.Size(100):S.Type(singleCell)           0.0225777  0.0062920  0.0388888   1000.0  0.002 ** 
S.Size(1000):S.Type(singleCell)         -0.0293459 -0.0437044 -0.0124923   1000.0 <0.001 ***
S.Size(100):S.Type(wholeTumor_0.01)     -0.0429737 -0.0597508 -0.0276830   1195.4 <0.001 ***
S.Size(1000):S.Type(wholeTumor_0.01)     0.0604576  0.0445419  0.0749699   1139.0 <0.001 ***
S.Size(100):Model(Bozic)                 0.0786664  0.0585202  0.0992801   1000.0 <0.001 ***
S.Size(1000):Model(Bozic)               -0.1162344 -0.1359470 -0.0959969   1000.0 <0.001 ***
S.Size(100):Model(McF_4)                -0.0762525 -0.0970226 -0.0567412   1153.7 <0.001 ***
S.Size(1000):Model(McF_4)                0.1063612  0.0873517  0.1243299   1000.0 <0.001 ***
S.Size(100):Model(McF_6)                -0.0533499 -0.0739699 -0.0342247   1000.0 <0.001 ***
S.Size(1000):Model(McF_6)                0.0945760  0.0739467  0.1132930   1000.0 <0.001 ***
S.Size(100):Conjunction(No)              0.0826739  0.0720761  0.0951904   1000.0 <0.001 ***
S.Size(1000):Conjunction(No)            -0.1209081 -0.1325561 -0.1103661   1000.0 <0.001 ***
S.Size(100):sh(0)                       -0.0447009 -0.0564451 -0.0346642   1000.0 <0.001 ***
S.Size(1000):sh(0)                       0.0930319  0.0815598  0.1028470   1000.0 <0.001 ***
S.Size(100):TrueGenes(7)                -0.0839851 -0.1007980 -0.0683521   1101.6 <0.001 ***
S.Size(1000):TrueGenes(7)                0.1195013  0.1039237  0.1354029   1000.0 <0.001 ***
S.Size(100):TrueGenes(9)                 0.0185925  0.0038106  0.0358075   1000.0  0.028 *  
S.Size(1000):TrueGenes(9)               -0.0241515 -0.0399399 -0.0089169   1000.0  0.006 ** 
Method(CBN):S.Time(last)                 0.3009028  0.2874304  0.3142143   1000.0 <0.001 ***
Method(CBN-A):S.Time(last)               0.4205288  0.4069190  0.4348496   1000.0 <0.001 ***
Method(OT):S.Time(last)                  0.1993254  0.1839414  0.2139763   1000.0 <0.001 ***
Method(OT-A):S.Time(last)               -0.3762374 -0.3918301 -0.3608792   1000.0 <0.001 ***
Method(DiP):S.Time(last)                -0.0559081 -0.0773101 -0.0346492    649.3 <0.001 ***
Method(CBN):S.Type(singleCell)          -0.1584978 -0.1792873 -0.1385895   1107.9 <0.001 ***
Method(CBN-A):S.Type(singleCell)        -0.1094695 -0.1287092 -0.0892015   1000.0 <0.001 ***
Method(OT):S.Type(singleCell)           -0.0834445 -0.1035667 -0.0628060   1000.0 <0.001 ***
Method(OT-A):S.Type(singleCell)         -0.0539234 -0.0753064 -0.0311804   1000.0 <0.001 ***
Method(DiP):S.Type(singleCell)           0.1781850  0.1457757  0.2053907   1000.0 <0.001 ***
Method(CBN):S.Type(wholeTumor_0.01)      0.3673914  0.3497114  0.3879029    909.0 <0.001 ***
Method(CBN-A):S.Type(wholeTumor_0.01)    0.3232991  0.3023788  0.3433079   1000.0 <0.001 ***
Method(OT):S.Type(wholeTumor_0.01)       0.1604777  0.1403838  0.1808562   1000.0 <0.001 ***
Method(OT-A):S.Type(wholeTumor_0.01)     0.0918652  0.0701726  0.1130428   1031.1 <0.001 ***
Method(DiP):S.Type(wholeTumor_0.01)     -0.4112614 -0.4420633 -0.3812795   1000.0 <0.001 ***
Method(CBN):Model(Bozic)                -0.6325224 -0.6589778 -0.6108266   1000.0 <0.001 ***
Method(CBN-A):Model(Bozic)              -0.5577792 -0.5840533 -0.5321526   1135.6 <0.001 ***
Method(OT):Model(Bozic)                  0.0232625 -0.0029337  0.0475434   1000.0  0.084 .  
Method(OT-A):Model(Bozic)                0.2194498  0.1949458  0.2470189   1000.0 <0.001 ***
Method(DiP):Model(Bozic)                 0.4046020  0.3631084  0.4471766   1000.0 <0.001 ***
Method(CBN):Model(McF_4)                 0.5260415  0.5040074  0.5517298    913.4 <0.001 ***
Method(CBN-A):Model(McF_4)               0.6320378  0.6082021  0.6555602   1000.0 <0.001 ***
Method(OT):Model(McF_4)                 -0.0732511 -0.0974175 -0.0485662    890.9 <0.001 ***
Method(OT-A):Model(McF_4)               -0.0228070 -0.0494030  0.0043353    873.0  0.096 .  
Method(DiP):Model(McF_4)                -0.5363067 -0.5718862 -0.4994900   1000.0 <0.001 ***
Method(CBN):Model(McF_6)                 1.3821407  1.3589464  1.4060794   1000.0 <0.001 ***
Method(CBN-A):Model(McF_6)               1.1867618  1.1598080  1.2103042   1000.0 <0.001 ***
Method(OT):Model(McF_6)                  0.0189074 -0.0081236  0.0459713   1150.9  0.164    
Method(OT-A):Model(McF_6)               -0.4753170 -0.5069553 -0.4480798   1000.0 <0.001 ***
Method(DiP):Model(McF_6)                -0.7283503 -0.7638991 -0.6954085   1000.0 <0.001 ***
Method(CBN):Conjunction(No)              0.4051424  0.3903016  0.4178729   1000.0 <0.001 ***
Method(CBN-A):Conjunction(No)            0.3918833  0.3768166  0.4052096    873.2 <0.001 ***
Method(OT):Conjunction(No)              -0.2560176 -0.2730043 -0.2427645   1000.0 <0.001 ***
Method(OT-A):Conjunction(No)            -0.5013301 -0.5158730 -0.4832611   1000.0 <0.001 ***
Method(DiP):Conjunction(No)              0.0064975 -0.0138768  0.0281203   1000.0  0.538    
Method(CBN):sh(0)                        0.0836918  0.0702529  0.0992441   1000.0 <0.001 ***
Method(CBN-A):sh(0)                      0.0802777  0.0657920  0.0946390   1000.0 <0.001 ***
Method(OT):sh(0)                         0.2551295  0.2395364  0.2704563   1000.0 <0.001 ***
Method(OT-A):sh(0)                       0.3072336  0.2928859  0.3228829   1000.0 <0.001 ***
Method(DiP):sh(0)                       -0.4845518 -0.5059894 -0.4616526   1000.0 <0.001 ***
Method(CBN):TrueGenes(7)                 0.1047002  0.0840874  0.1261546   1000.0 <0.001 ***
Method(CBN-A):TrueGenes(7)              -0.0927019 -0.1141164 -0.0745048   1154.4 <0.001 ***
Method(OT):TrueGenes(7)                  0.3709212  0.3473352  0.3919886   1000.0 <0.001 ***
Method(OT-A):TrueGenes(7)               -0.6691920 -0.6909576 -0.6450702   1258.5 <0.001 ***
Method(DiP):TrueGenes(7)                 0.7028733  0.6656095  0.7367386    861.8 <0.001 ***
Method(CBN):TrueGenes(9)                -0.1254537 -0.1464573 -0.1063152   1095.3 <0.001 ***
Method(CBN-A):TrueGenes(9)              -0.0243490 -0.0448271 -0.0041552   1000.0  0.020 *  
Method(OT):TrueGenes(9)                 -0.0577497 -0.0809583 -0.0357495   1000.0 <0.001 ***
Method(OT-A):TrueGenes(9)                0.3419553  0.3213004  0.3637350   1343.5 <0.001 ***
Method(DiP):TrueGenes(9)                -0.3284522 -0.3570145 -0.2988622    887.2 <0.001 ***
S.Time(last):S.Type(singleCell)         -0.0175099 -0.0285124 -0.0068656   1000.0  0.002 ** 
S.Time(last):S.Type(wholeTumor_0.01)     0.0455362  0.0345521  0.0561924   1042.1 <0.001 ***
S.Time(last):Model(Bozic)               -0.1654048 -0.1796731 -0.1525775   1000.0 <0.001 ***
S.Time(last):Model(McF_4)               -0.0453899 -0.0583106 -0.0308639   1000.0 <0.001 ***
S.Time(last):Model(McF_6)                0.4677127  0.4534239  0.4822593   1331.0 <0.001 ***
S.Time(last):Conjunction(No)            -0.0005278 -0.0100897  0.0065987   1000.0  0.898    
S.Time(last):sh(0)                       0.0161292  0.0087669  0.0237082   1000.0 <0.001 ***
S.Time(last):TrueGenes(7)                0.3622685  0.3510691  0.3734239   1000.0 <0.001 ***
S.Time(last):TrueGenes(9)               -0.1528684 -0.1642949 -0.1424168   1000.0 <0.001 ***
S.Type(singleCell):Model(Bozic)          0.0564622  0.0366595  0.0751202   1000.0 <0.001 ***
S.Type(wholeTumor_0.01):Model(Bozic)    -0.1746669 -0.1936888 -0.1562400   1000.0 <0.001 ***
S.Type(singleCell):Model(McF_4)         -0.0313660 -0.0496186 -0.0116763   1102.1 <0.001 ***
S.Type(wholeTumor_0.01):Model(McF_4)     0.1008224  0.0810257  0.1193690   1112.6 <0.001 ***
S.Type(singleCell):Model(McF_6)         -0.1103984 -0.1289181 -0.0907286   1000.0 <0.001 ***
S.Type(wholeTumor_0.01):Model(McF_6)     0.2713484  0.2515030  0.2913335   1192.5 <0.001 ***
S.Type(singleCell):Conjunction(No)       0.0166472  0.0060556  0.0269459   1000.0  0.002 ** 
S.Type(wholeTumor_0.01):Conjunction(No) -0.0292226 -0.0397995 -0.0191136   1000.0 <0.001 ***
S.Type(singleCell):sh(0)                -0.0020315 -0.0129789  0.0085133    884.9  0.692    
S.Type(wholeTumor_0.01):sh(0)           -0.0311670 -0.0436019 -0.0206016   1000.0 <0.001 ***
S.Type(singleCell):TrueGenes(7)         -0.0614079 -0.0804145 -0.0474099   1000.0 <0.001 ***
S.Type(wholeTumor_0.01):TrueGenes(7)     0.1346718  0.1183599  0.1484914   1000.0 <0.001 ***
S.Type(singleCell):TrueGenes(9)          0.0369293  0.0214248  0.0507665   1000.0 <0.001 ***
S.Type(wholeTumor_0.01):TrueGenes(9)    -0.0766503 -0.0925955 -0.0612060   1000.0 <0.001 ***
Model(Bozic):Conjunction(No)             0.0633939  0.0502853  0.0775146   1000.0 <0.001 ***
Model(McF_4):Conjunction(No)            -0.1323099 -0.1452468 -0.1185314    896.7 <0.001 ***
Model(McF_6):Conjunction(No)            -0.0673183 -0.0809849 -0.0532236   1000.0 <0.001 ***
Model(Bozic):sh(0)                       0.2612370  0.2474682  0.2745385   1000.0 <0.001 ***
Model(McF_4):sh(0)                      -0.3407425 -0.3536081 -0.3271633   1000.0 <0.001 ***
Model(McF_6):sh(0)                      -0.2751467 -0.2883608 -0.2611481   1010.6 <0.001 ***
Model(Bozic):TrueGenes(7)               -0.1881230 -0.2068558 -0.1684819   1000.0 <0.001 ***
Model(McF_4):TrueGenes(7)                0.2529677  0.2350177  0.2727442   1000.0 <0.001 ***
Model(McF_6):TrueGenes(7)                0.1452734  0.1250615  0.1641113   1000.0 <0.001 ***
Model(Bozic):TrueGenes(9)                0.0387807  0.0191674  0.0564839   1000.0 <0.001 ***
Model(McF_4):TrueGenes(9)               -0.2497678 -0.2677770 -0.2298890   1103.4 <0.001 ***
Model(McF_6):TrueGenes(9)                0.1323451  0.1158170  0.1523552   1000.0 <0.001 ***
Conjunction(No):sh(0)                    0.0572335  0.0497547  0.0652485    789.5 <0.001 ***
Conjunction(No):TrueGenes(7)            -0.0062066 -0.0170320  0.0045341   1209.4  0.294    
Conjunction(No):TrueGenes(9)            -0.1729600 -0.1833536 -0.1611557   1000.0 <0.001 ***
sh(0):TrueGenes(7)                      -0.1061519 -0.1187539 -0.0955539   1000.0 <0.001 ***
sh(0):TrueGenes(9)                       0.0651007  0.0545813  0.0766754   1000.0 <0.001 ***
---
Signif. codes:  0 '***' 0.001 '**' 0.01 '*' 0.05 '.' 0.1 ' ' 1

[[3]]

 Iterations = 100001:249851
 Thinning interval  = 150
 Sample size  = 1000 

 DIC: 1104437 

 G-structure:  ~dataSetID

          post.mean l-95% CI u-95% CI eff.samp
dataSetID   0.05757  0.05106  0.06365    933.8

 R-structure:  ~units

      post.mean l-95% CI u-95% CI eff.samp
units    0.5023   0.4908    0.515     1000

 Location effects: cbind(FN, TP) ~ (S.Size + Method + S.Time + S.Type + Model + Conjunction + sh + TrueGenes)^2 

                                         post.mean   l-95% CI   u-95% CI eff.samp  pMCMC    
(Intercept)                              0.7233684  0.7129839  0.7350483    787.4 <0.001 ***
S.Size(100)                              0.8829996  0.8670933  0.8970539   1000.0 <0.001 ***
S.Size(1000)                            -1.1124336 -1.1251027 -1.0989418   1000.0 <0.001 ***
Method(CBN)                             -1.5630152 -1.5812158 -1.5474478    857.3 <0.001 ***
Method(CBN-A)                           -1.6209019 -1.6365166 -1.6058425   1000.0 <0.001 ***
Method(OT)                              -0.8031761 -0.8191598 -0.7853315    827.5 <0.001 ***
Method(OT-A)                            -1.5480446 -1.5658130 -1.5283967    875.0 <0.001 ***
Method(DiP)                              3.1424531  3.1131255  3.1829705    767.9 <0.001 ***
S.Time(last)                            -0.0163230 -0.0242260 -0.0074163   1000.0 <0.001 ***
S.Type(singleCell)                       0.1442325  0.1324057  0.1560936   1000.0 <0.001 ***
S.Type(wholeTumor_0.01)                 -0.3727047 -0.3846901 -0.3609840    711.6 <0.001 ***
Model(Bozic)                             0.4645317  0.4492621  0.4816050   1108.4 <0.001 ***
Model(McF_4)                            -0.3729807 -0.3870417 -0.3579159   1000.0 <0.001 ***
Model(McF_6)                            -1.2598041 -1.2757394 -1.2451965    895.1 <0.001 ***
Conjunction(No)                         -0.4585935 -0.4676980 -0.4507805   1000.0 <0.001 ***
sh(0)                                    0.0361347  0.0279697  0.0448644   1856.8 <0.001 ***
TrueGenes(7)                             0.3934305  0.3807337  0.4058643   1000.0 <0.001 ***
TrueGenes(9)                            -0.0271878 -0.0399692 -0.0162195   1000.0 <0.001 ***
S.Size(100):Method(CBN)                 -0.8756782 -0.8996895 -0.8548166   1000.0 <0.001 ***
S.Size(1000):Method(CBN)                 1.0984417  1.0782087  1.1175512   1000.0 <0.001 ***
S.Size(100):Method(CBN-A)               -0.8481112 -0.8712312 -0.8267337   1000.0 <0.001 ***
S.Size(1000):Method(CBN-A)               1.0678221  1.0478697  1.0903482    905.9 <0.001 ***
S.Size(100):Method(OT)                  -0.4935844 -0.5155693 -0.4696540   1000.0 <0.001 ***
S.Size(1000):Method(OT)                  0.6399939  0.6196705  0.6600357   1000.0 <0.001 ***
S.Size(100):Method(OT-A)                -0.4642008 -0.4876443 -0.4389008   1000.0 <0.001 ***
S.Size(1000):Method(OT-A)                0.5915708  0.5678793  0.6135190   1000.0 <0.001 ***
S.Size(100):Method(DiP)                  1.1368666  1.0920328  1.1827652   1212.3 <0.001 ***
S.Size(1000):Method(DiP)                -1.6115237 -1.6442349 -1.5771875    802.4 <0.001 ***
S.Size(100):S.Time(last)                -0.0481111 -0.0598049 -0.0370073   1000.0 <0.001 ***
S.Size(1000):S.Time(last)                0.0592102  0.0489300  0.0712129   1231.7 <0.001 ***
S.Size(100):S.Type(singleCell)           0.0223363  0.0059459  0.0396073   1000.0  0.012 *  
S.Size(1000):S.Type(singleCell)         -0.0290847 -0.0440626 -0.0137120   1000.0  0.002 ** 
S.Size(100):S.Type(wholeTumor_0.01)     -0.0430804 -0.0605146 -0.0281826   1000.0 <0.001 ***
S.Size(1000):S.Type(wholeTumor_0.01)     0.0605843  0.0454373  0.0763421    838.7 <0.001 ***
S.Size(100):Model(Bozic)                 0.0791884  0.0590628  0.0989799   1000.0 <0.001 ***
S.Size(1000):Model(Bozic)               -0.1170482 -0.1382910 -0.0983145   1000.0 <0.001 ***
S.Size(100):Model(McF_4)                -0.0764280 -0.0945776 -0.0567568    908.9 <0.001 ***
S.Size(1000):Model(McF_4)                0.1066907  0.0877272  0.1262866   1000.0 <0.001 ***
S.Size(100):Model(McF_6)                -0.0542822 -0.0735720 -0.0322088   1000.0 <0.001 ***
S.Size(1000):Model(McF_6)                0.0952165  0.0760445  0.1139459   1000.0 <0.001 ***
S.Size(100):Conjunction(No)              0.0825949  0.0708482  0.0937916   1159.2 <0.001 ***
S.Size(1000):Conjunction(No)            -0.1213351 -0.1322747 -0.1101601    910.8 <0.001 ***
S.Size(100):sh(0)                       -0.0446908 -0.0559501 -0.0331137   1000.0 <0.001 ***
S.Size(1000):sh(0)                       0.0931062  0.0810945  0.1037958   1000.0 <0.001 ***
S.Size(100):TrueGenes(7)                -0.0843744 -0.0996621 -0.0679529   1072.6 <0.001 ***
S.Size(1000):TrueGenes(7)                0.1197927  0.1031643  0.1353961   1000.0 <0.001 ***
S.Size(100):TrueGenes(9)                 0.0187043  0.0028144  0.0345758   1000.0  0.032 *  
S.Size(1000):TrueGenes(9)               -0.0247952 -0.0403940 -0.0096523    915.8  0.002 ** 
Method(CBN):S.Time(last)                 0.3011281  0.2855262  0.3149586   1000.0 <0.001 ***
Method(CBN-A):S.Time(last)               0.4206977  0.4065489  0.4362537    821.3 <0.001 ***
Method(OT):S.Time(last)                  0.1994672  0.1853151  0.2143311   1000.0 <0.001 ***
Method(OT-A):S.Time(last)               -0.3757157 -0.3902673 -0.3608964   1000.0 <0.001 ***
Method(DiP):S.Time(last)                -0.0570874 -0.0789992 -0.0345140   1000.0 <0.001 ***
Method(CBN):S.Type(singleCell)          -0.1583091 -0.1790386 -0.1415077   1807.8 <0.001 ***
Method(CBN-A):S.Type(singleCell)        -0.1094162 -0.1300172 -0.0887784   1073.5 <0.001 ***
Method(OT):S.Type(singleCell)           -0.0831355 -0.1041875 -0.0640774   1000.0 <0.001 ***
Method(OT-A):S.Type(singleCell)         -0.0538037 -0.0755203 -0.0325424   1000.0 <0.001 ***
Method(DiP):S.Type(singleCell)           0.1778176  0.1474905  0.2096601   1000.0 <0.001 ***
Method(CBN):S.Type(wholeTumor_0.01)      0.3677860  0.3482098  0.3878422   1000.0 <0.001 ***
Method(CBN-A):S.Type(wholeTumor_0.01)    0.3231873  0.3014915  0.3417901    864.1 <0.001 ***
Method(OT):S.Type(wholeTumor_0.01)       0.1598888  0.1388195  0.1793410   1000.0 <0.001 ***
Method(OT-A):S.Type(wholeTumor_0.01)     0.0925176  0.0705147  0.1129564   1000.0 <0.001 ***
Method(DiP):S.Type(wholeTumor_0.01)     -0.4113980 -0.4370544 -0.3829509   1000.0 <0.001 ***
Method(CBN):Model(Bozic)                -0.6310036 -0.6562345 -0.6052097   1000.0 <0.001 ***
Method(CBN-A):Model(Bozic)              -0.5578288 -0.5814909 -0.5308776    690.8 <0.001 ***
Method(OT):Model(Bozic)                  0.0236436 -0.0015357  0.0484101   1037.7  0.084 .  
Method(OT-A):Model(Bozic)                0.2190169  0.1908445  0.2443866   1000.0 <0.001 ***
Method(DiP):Model(Bozic)                 0.4037248  0.3632618  0.4458160    911.5 <0.001 ***
Method(CBN):Model(McF_4)                 0.5256518  0.5019854  0.5486727   1000.0 <0.001 ***
Method(CBN-A):Model(McF_4)               0.6325895  0.6092068  0.6577899   1000.0 <0.001 ***
Method(OT):Model(McF_4)                 -0.0725138 -0.0972515 -0.0470376   1000.0 <0.001 ***
Method(OT-A):Model(McF_4)               -0.0226953 -0.0495945  0.0037953   1000.0  0.092 .  
Method(DiP):Model(McF_4)                -0.5361055 -0.5714016 -0.4992550   1000.0 <0.001 ***
Method(CBN):Model(McF_6)                 1.3816248  1.3578732  1.4084991    859.3 <0.001 ***
Method(CBN-A):Model(McF_6)               1.1877804  1.1610115  1.2135719   1000.0 <0.001 ***
Method(OT):Model(McF_6)                  0.0182142 -0.0081621  0.0415778   1000.0  0.146    
Method(OT-A):Model(McF_6)               -0.4760470 -0.5068313 -0.4498255    910.7 <0.001 ***
Method(DiP):Model(McF_6)                -0.7285212 -0.7640905 -0.6943756    911.2 <0.001 ***
Method(CBN):Conjunction(No)              0.4050300  0.3917554  0.4198335   1099.3 <0.001 ***
Method(CBN-A):Conjunction(No)            0.3917528  0.3775440  0.4072978   1122.4 <0.001 ***
Method(OT):Conjunction(No)              -0.2560578 -0.2709518 -0.2420544   1000.0 <0.001 ***
Method(OT-A):Conjunction(No)            -0.5013623 -0.5183421 -0.4864415   1000.0 <0.001 ***
Method(DiP):Conjunction(No)              0.0062123 -0.0127738  0.0286477   1000.0  0.584    
Method(CBN):sh(0)                        0.0839503  0.0704739  0.0986881   1000.0 <0.001 ***
Method(CBN-A):sh(0)                      0.0802268  0.0659175  0.0959538   1393.0 <0.001 ***
Method(OT):sh(0)                         0.2551760  0.2407962  0.2703523   1000.0 <0.001 ***
Method(OT-A):sh(0)                       0.3072710  0.2911427  0.3214514   1006.2 <0.001 ***
Method(DiP):sh(0)                       -0.4844313 -0.5057461 -0.4616451   1000.0 <0.001 ***
Method(CBN):TrueGenes(7)                 0.1043829  0.0823464  0.1252154   1000.0 <0.001 ***
Method(CBN-A):TrueGenes(7)              -0.0931168 -0.1147646 -0.0724724   1000.0 <0.001 ***
Method(OT):TrueGenes(7)                  0.3706907  0.3473957  0.3919855   1000.0 <0.001 ***
Method(OT-A):TrueGenes(7)               -0.6692918 -0.6916698 -0.6465003   1000.0 <0.001 ***
Method(DiP):TrueGenes(7)                 0.7035950  0.6668981  0.7417730   1000.0 <0.001 ***
Method(CBN):TrueGenes(9)                -0.1252633 -0.1449553 -0.1052305   1000.0 <0.001 ***
Method(CBN-A):TrueGenes(9)              -0.0239017 -0.0449393 -0.0040671   1000.0  0.022 *  
Method(OT):TrueGenes(9)                 -0.0576955 -0.0782439 -0.0380210   1000.0 <0.001 ***
Method(OT-A):TrueGenes(9)                0.3410360  0.3191557  0.3625274   1000.0 <0.001 ***
Method(DiP):TrueGenes(9)                -0.3274309 -0.3569280 -0.2936066   1000.0 <0.001 ***
S.Time(last):S.Type(singleCell)         -0.0177396 -0.0281521 -0.0062593   1000.0  0.002 ** 
S.Time(last):S.Type(wholeTumor_0.01)     0.0456233  0.0351838  0.0560543   1000.0 <0.001 ***
S.Time(last):Model(Bozic)               -0.1652876 -0.1786470 -0.1520362   1072.1 <0.001 ***
S.Time(last):Model(McF_4)               -0.0456291 -0.0584568 -0.0321261    764.5 <0.001 ***
S.Time(last):Model(McF_6)                0.4680246  0.4553464  0.4832009   1110.5 <0.001 ***
S.Time(last):Conjunction(No)            -0.0002583 -0.0075353  0.0077434   1000.0  0.932    
S.Time(last):sh(0)                       0.0163169  0.0088748  0.0244911    743.4 <0.001 ***
S.Time(last):TrueGenes(7)                0.3621786  0.3501258  0.3741259   1000.0 <0.001 ***
S.Time(last):TrueGenes(9)               -0.1527602 -0.1634296 -0.1413141   1000.0 <0.001 ***
S.Type(singleCell):Model(Bozic)          0.0564880  0.0380380  0.0760040   1000.0 <0.001 ***
S.Type(wholeTumor_0.01):Model(Bozic)    -0.1745078 -0.1918110 -0.1543733   1000.0 <0.001 ***
S.Type(singleCell):Model(McF_4)         -0.0315448 -0.0511049 -0.0138615   1000.0 <0.001 ***
S.Type(wholeTumor_0.01):Model(McF_4)     0.1010111  0.0810361  0.1191460   1000.0 <0.001 ***
S.Type(singleCell):Model(McF_6)         -0.1103926 -0.1287031 -0.0903483   1000.0 <0.001 ***
S.Type(wholeTumor_0.01):Model(McF_6)     0.2716004  0.2543465  0.2915315   1000.0 <0.001 ***
S.Type(singleCell):Conjunction(No)       0.0164631  0.0054899  0.0275313   1000.0  0.006 ** 
S.Type(wholeTumor_0.01):Conjunction(No) -0.0291486 -0.0398030 -0.0187280   1000.0 <0.001 ***
S.Type(singleCell):sh(0)                -0.0022294 -0.0122579  0.0097765   1000.0  0.698    
S.Type(wholeTumor_0.01):sh(0)           -0.0312705 -0.0421365 -0.0202606   1000.0 <0.001 ***
S.Type(singleCell):TrueGenes(7)         -0.0616522 -0.0780283 -0.0449645   1000.0 <0.001 ***
S.Type(wholeTumor_0.01):TrueGenes(7)     0.1347018  0.1200251  0.1536504   1000.0 <0.001 ***
S.Type(singleCell):TrueGenes(9)          0.0370032  0.0216856  0.0521325   1145.7 <0.001 ***
S.Type(wholeTumor_0.01):TrueGenes(9)    -0.0765523 -0.0930977 -0.0613583   1031.3 <0.001 ***
Model(Bozic):Conjunction(No)             0.0629020  0.0488761  0.0765719   1114.8 <0.001 ***
Model(McF_4):Conjunction(No)            -0.1325156 -0.1460144 -0.1192210   1000.0 <0.001 ***
Model(McF_6):Conjunction(No)            -0.0668510 -0.0798376 -0.0525758   1000.0 <0.001 ***
Model(Bozic):sh(0)                       0.2611222  0.2484876  0.2743624   1000.0 <0.001 ***
Model(McF_4):sh(0)                      -0.3408188 -0.3531361 -0.3269017   1146.1 <0.001 ***
Model(McF_6):sh(0)                      -0.2753122 -0.2887754 -0.2618836   1000.0 <0.001 ***
Model(Bozic):TrueGenes(7)               -0.1884056 -0.2094948 -0.1693854   1000.0 <0.001 ***
Model(McF_4):TrueGenes(7)                0.2531674  0.2329297  0.2714104   1000.0 <0.001 ***
Model(McF_6):TrueGenes(7)                0.1456838  0.1271796  0.1650934    818.6 <0.001 ***
Model(Bozic):TrueGenes(9)                0.0393203  0.0192939  0.0578152   1228.3 <0.001 ***
Model(McF_4):TrueGenes(9)               -0.2504120 -0.2693990 -0.2313308   1000.0 <0.001 ***
Model(McF_6):TrueGenes(9)                0.1320118  0.1124009  0.1490932   1000.0 <0.001 ***
Conjunction(No):sh(0)                    0.0573316  0.0493082  0.0658697   1000.0 <0.001 ***
Conjunction(No):TrueGenes(7)            -0.0064704 -0.0185456  0.0044736   1000.0  0.248    
Conjunction(No):TrueGenes(9)            -0.1727250 -0.1833088 -0.1616515   1000.0 <0.001 ***
sh(0):TrueGenes(7)                      -0.1064994 -0.1182111 -0.0950860   1000.0 <0.001 ***
sh(0):TrueGenes(9)                       0.0651993  0.0542922  0.0760399   1000.0 <0.001 ***
---
Signif. codes:  0 '***' 0.001 '**' 0.01 '*' 0.05 '.' 0.1 ' ' 1

>  
>  try(combine.chains(fit))
                                           post.mean    l-95% HPD    u-95% HPD        pMCMC
(Intercept)                              0.723392133  0.712806259  0.734658233 0.0003333333
S.Size(100)                              0.882891830  0.867594186  0.897120858 0.0003333333
S.Size(1000)                            -1.112361793 -1.125324963 -1.099261945 0.0003333333
Method(CBN)                             -1.562794069 -1.580838343 -1.547165475 0.0003333333
Method(CBN-A)                           -1.620766925 -1.636851763 -1.604711495 0.0003333333
Method(OT)                              -0.803222567 -0.821191974 -0.787371963 0.0003333333
Method(OT-A)                            -1.547949941 -1.565140393 -1.530343089 0.0003333333
Method(DiP)                              3.142024903  3.105181977  3.175215010 0.0003333333
S.Time(last)                            -0.016208001 -0.024267598 -0.007303467 0.0003333333
S.Type(singleCell)                       0.144482427  0.132473949  0.157393894 0.0003333333
S.Type(wholeTumor_0.01)                 -0.372732125 -0.384755952 -0.360874351 0.0003333333
Model(Bozic)                             0.464615413  0.448045059  0.480209121 0.0003333333
Model(McF_4)                            -0.373026909 -0.387455798 -0.358647721 0.0003333333
Model(McF_6)                            -1.259684292 -1.274906123 -1.243354266 0.0003333333
Conjunction(No)                         -0.458475066 -0.466668196 -0.449908452 0.0003333333
sh(0)                                    0.036260477  0.028097629  0.045119148 0.0003333333
TrueGenes(7)                             0.393172251  0.380725163  0.405864316 0.0003333333
TrueGenes(9)                            -0.027085518 -0.039397712 -0.014924688 0.0003333333
S.Size(100):Method(CBN)                 -0.875970907 -0.898010215 -0.854026380 0.0003333333
S.Size(1000):Method(CBN)                 1.098350709  1.078208654  1.117446215 0.0003333333
S.Size(100):Method(CBN-A)               -0.848053089 -0.869626263 -0.825620874 0.0003333333
S.Size(1000):Method(CBN-A)               1.067896049  1.048295107  1.090399066 0.0003333333
S.Size(100):Method(OT)                  -0.493421595 -0.514951956 -0.469653995 0.0003333333
S.Size(1000):Method(OT)                  0.640110918  0.619267468  0.660606025 0.0003333333
S.Size(100):Method(OT-A)                -0.463987726 -0.487154773 -0.439948284 0.0003333333
S.Size(1000):Method(OT-A)                0.591493647  0.568253021  0.613519029 0.0003333333
S.Size(100):Method(DiP)                  1.137537933  1.092149252  1.181363984 0.0003333333
S.Size(1000):Method(DiP)                -1.611767713 -1.645711933 -1.576706117 0.0003333333
S.Size(100):S.Time(last)                -0.048081455 -0.060502788 -0.037620963 0.0003333333
S.Size(1000):S.Time(last)                0.059111945  0.048316871  0.070145164 0.0003333333
S.Size(100):S.Type(singleCell)           0.022434203  0.006291957  0.039117850 0.0080000000
S.Size(1000):S.Type(singleCell)         -0.029261297 -0.045531103 -0.014405739 0.0006666667
S.Size(100):S.Type(wholeTumor_0.01)     -0.043149313 -0.060080232 -0.027675287 0.0003333333
S.Size(1000):S.Type(wholeTumor_0.01)     0.060680336  0.045684062  0.076172029 0.0003333333
S.Size(100):Model(Bozic)                 0.078886788  0.058788488  0.099581421 0.0003333333
S.Size(1000):Model(Bozic)               -0.116594590 -0.135923006 -0.095996882 0.0003333333
S.Size(100):Model(McF_4)                -0.076135366 -0.095726601 -0.056285140 0.0003333333
S.Size(1000):Model(McF_4)                0.106255222  0.087061819  0.124329896 0.0003333333
S.Size(100):Model(McF_6)                -0.053922437 -0.073572021 -0.033338226 0.0003333333
S.Size(1000):Model(McF_6)                0.094922302  0.076204740  0.114968161 0.0003333333
S.Size(100):Conjunction(No)              0.082677924  0.071999457  0.094729009 0.0003333333
S.Size(1000):Conjunction(No)            -0.121124800 -0.131619384 -0.109248857 0.0003333333
S.Size(100):sh(0)                       -0.044665735 -0.055778495 -0.033113657 0.0003333333
S.Size(1000):sh(0)                       0.092935132  0.081916606  0.103990135 0.0003333333
S.Size(100):TrueGenes(7)                -0.083925587 -0.099920619 -0.067597817 0.0003333333
S.Size(1000):TrueGenes(7)                0.119476999  0.104546833  0.136495489 0.0003333333
S.Size(100):TrueGenes(9)                 0.018445757  0.002114051  0.034663794 0.0280000000
S.Size(1000):TrueGenes(9)               -0.024260793 -0.041217505 -0.009508709 0.0040000000
Method(CBN):S.Time(last)                 0.300847201  0.285642936  0.314200770 0.0003333333
Method(CBN-A):S.Time(last)               0.420759950  0.406081728  0.434714848 0.0003333333
Method(OT):S.Time(last)                  0.199381461  0.183940702  0.213562645 0.0003333333
Method(OT-A):S.Time(last)               -0.375959950 -0.391407273 -0.361387649 0.0003333333
Method(DiP):S.Time(last)                -0.056362875 -0.077741552 -0.033863859 0.0003333333
Method(CBN):S.Type(singleCell)          -0.158163648 -0.179793679 -0.139251299 0.0003333333
Method(CBN-A):S.Type(singleCell)        -0.109412779 -0.128920776 -0.088445883 0.0003333333
Method(OT):S.Type(singleCell)           -0.083494762 -0.104579447 -0.063324581 0.0003333333
Method(OT-A):S.Type(singleCell)         -0.053872152 -0.075801820 -0.031909643 0.0003333333
Method(DiP):S.Type(singleCell)           0.178034781  0.145357348  0.206768261 0.0003333333
Method(CBN):S.Type(wholeTumor_0.01)      0.367591045  0.348665744  0.387842219 0.0003333333
Method(CBN-A):S.Type(wholeTumor_0.01)    0.323087900  0.301491545  0.341923000 0.0003333333
Method(OT):S.Type(wholeTumor_0.01)       0.160468647  0.138661131  0.180504399 0.0003333333
Method(OT-A):S.Type(wholeTumor_0.01)     0.092088304  0.070172550  0.112755173 0.0003333333
Method(DiP):S.Type(wholeTumor_0.01)     -0.411346311 -0.440877068 -0.382848512 0.0003333333
Method(CBN):Model(Bozic)                -0.631784373 -0.655764814 -0.605037115 0.0003333333
Method(CBN-A):Model(Bozic)              -0.557638240 -0.582513401 -0.530850495 0.0003333333
Method(OT):Model(Bozic)                  0.023257114 -0.002360920  0.048410143 0.0780000000
Method(OT-A):Model(Bozic)                0.219366056  0.192841340  0.245276282 0.0003333333
Method(DiP):Model(Bozic)                 0.404015632  0.363261838  0.446662335 0.0003333333
Method(CBN):Model(McF_4)                 0.525714657  0.500373461  0.548672744 0.0003333333
Method(CBN-A):Model(McF_4)               0.632236498  0.607942733  0.656967536 0.0003333333
Method(OT):Model(McF_4)                 -0.072955761 -0.097509599 -0.048802085 0.0003333333
Method(OT-A):Model(McF_4)               -0.022826084 -0.048651872  0.003507043 0.0853333333
Method(DiP):Model(McF_4)                -0.536201858 -0.571401630 -0.499863167 0.0003333333
Method(CBN):Model(McF_6)                 1.381916766  1.354840890  1.406171347 0.0003333333
Method(CBN-A):Model(McF_6)               1.187119248  1.160758913  1.211596425 0.0003333333
Method(OT):Model(McF_6)                  0.018689085 -0.008019497  0.044837603 0.1613333333
Method(OT-A):Model(McF_6)               -0.475768666 -0.506955320 -0.449073709 0.0003333333
Method(DiP):Model(McF_6)                -0.728307497 -0.763899086 -0.692760446 0.0003333333
Method(CBN):Conjunction(No)              0.405136445  0.391482755  0.419753268 0.0003333333
Method(CBN-A):Conjunction(No)            0.391643023  0.376706023  0.405747692 0.0003333333
Method(OT):Conjunction(No)              -0.256072267 -0.271392103 -0.242054395 0.0003333333
Method(OT-A):Conjunction(No)            -0.501298906 -0.518387757 -0.486215803 0.0003333333
Method(DiP):Conjunction(No)              0.006404119 -0.014203508  0.027570180 0.5506666667
Method(CBN):sh(0)                        0.083720238  0.070175757  0.098889530 0.0003333333
Method(CBN-A):sh(0)                      0.080125355  0.066818891  0.096169733 0.0003333333
Method(OT):sh(0)                         0.255109794  0.240243793  0.270507929 0.0003333333
Method(OT-A):sh(0)                       0.307137724  0.291991936  0.322254447 0.0003333333
Method(DiP):sh(0)                       -0.484313644 -0.505989413 -0.462328465 0.0003333333
Method(CBN):TrueGenes(7)                 0.104504315  0.083723032  0.126175064 0.0003333333
Method(CBN-A):TrueGenes(7)              -0.093132017 -0.114540098 -0.073413818 0.0003333333
Method(OT):TrueGenes(7)                  0.370923081  0.349069379  0.394000250 0.0003333333
Method(OT-A):TrueGenes(7)               -0.669051619 -0.691750395 -0.646052435 0.0003333333
Method(DiP):TrueGenes(7)                 0.703120783  0.665602880  0.739629963 0.0003333333
Method(CBN):TrueGenes(9)                -0.125334641 -0.145423933 -0.105067142 0.0003333333
Method(CBN-A):TrueGenes(9)              -0.024107370 -0.044733599 -0.004066720 0.0173333333
Method(OT):TrueGenes(9)                 -0.057645336 -0.078819139 -0.036033639 0.0003333333
Method(OT-A):TrueGenes(9)                0.341432604  0.320883256  0.364182133 0.0003333333
Method(DiP):TrueGenes(9)                -0.327984480 -0.357360881 -0.296919644 0.0003333333
S.Time(last):S.Type(singleCell)         -0.017618870 -0.028444220 -0.006404842 0.0013333333
S.Time(last):S.Type(wholeTumor_0.01)     0.045475682  0.035171789  0.056645369 0.0003333333
S.Time(last):Model(Bozic)               -0.165429031 -0.179503315 -0.152577482 0.0003333333
S.Time(last):Model(McF_4)               -0.045424510 -0.058492005 -0.031638634 0.0003333333
S.Time(last):Model(McF_6)                0.467797100  0.454210639  0.482294928 0.0003333333
S.Time(last):Conjunction(No)            -0.000491251 -0.008765471  0.007309418 0.8966666667
S.Time(last):sh(0)                       0.016244370  0.009003579  0.024442736 0.0003333333
S.Time(last):TrueGenes(7)                0.362166866  0.351055552  0.373993208 0.0003333333
S.Time(last):TrueGenes(9)               -0.152683542 -0.163781632 -0.141559072 0.0003333333
S.Type(singleCell):Model(Bozic)          0.056453679  0.037267087  0.075523340 0.0003333333
S.Type(wholeTumor_0.01):Model(Bozic)    -0.174578525 -0.194319464 -0.155551297 0.0003333333
S.Type(singleCell):Model(McF_4)         -0.031643980 -0.048286953 -0.010504313 0.0003333333
S.Type(wholeTumor_0.01):Model(McF_4)     0.100879599  0.080705887  0.119260950 0.0003333333
S.Type(singleCell):Model(McF_6)         -0.110342928 -0.128469857 -0.090166625 0.0003333333
S.Type(wholeTumor_0.01):Model(McF_6)     0.271536949  0.253151549  0.292372624 0.0003333333
S.Type(singleCell):Conjunction(No)       0.016575433  0.005489930  0.026805443 0.0040000000
S.Type(wholeTumor_0.01):Conjunction(No) -0.029146841 -0.040006163 -0.018493158 0.0003333333
S.Type(singleCell):sh(0)                -0.002022986 -0.012496494  0.009614729 0.7133333333
S.Type(wholeTumor_0.01):sh(0)           -0.031355996 -0.043130822 -0.020729216 0.0003333333
S.Type(singleCell):TrueGenes(7)         -0.061490018 -0.077631456 -0.044997648 0.0003333333
S.Type(wholeTumor_0.01):TrueGenes(7)     0.134740355  0.117968455  0.150271074 0.0003333333
S.Type(singleCell):TrueGenes(9)          0.037040754  0.021430341  0.051501983 0.0003333333
S.Type(wholeTumor_0.01):TrueGenes(9)    -0.076545356 -0.093097689 -0.061263446 0.0003333333
Model(Bozic):Conjunction(No)             0.063056164  0.050192712  0.077561805 0.0003333333
Model(McF_4):Conjunction(No)            -0.132339579 -0.145662672 -0.118780271 0.0003333333
Model(McF_6):Conjunction(No)            -0.067065969 -0.080802718 -0.053120299 0.0003333333
Model(Bozic):sh(0)                       0.261178130  0.247652683  0.274362389 0.0003333333
Model(McF_4):sh(0)                      -0.340762378 -0.353608087 -0.327337113 0.0003333333
Model(McF_6):sh(0)                      -0.275353314 -0.288481116 -0.261065972 0.0003333333
Model(Bozic):TrueGenes(7)               -0.188208238 -0.208263562 -0.168642169 0.0003333333
Model(McF_4):TrueGenes(7)                0.253000244  0.233332552  0.271416680 0.0003333333
Model(McF_6):TrueGenes(7)                0.145433480  0.125584904  0.164840000 0.0003333333
Model(Bozic):TrueGenes(9)                0.038909018  0.019909211  0.058007850 0.0003333333
Model(McF_4):TrueGenes(9)               -0.250044923 -0.269437585 -0.231007592 0.0003333333
Model(McF_6):TrueGenes(9)                0.132317940  0.113623882  0.150754482 0.0003333333
Conjunction(No):sh(0)                    0.057327970  0.049582669  0.065282974 0.0003333333
Conjunction(No):TrueGenes(7)            -0.006232103 -0.018073294  0.004609743 0.2960000000
Conjunction(No):TrueGenes(9)            -0.172926811 -0.183838617 -0.161317177 0.0003333333
sh(0):TrueGenes(7)                      -0.106371317 -0.118291306 -0.095252557 0.0003333333
sh(0):TrueGenes(9)                       0.065140297  0.054289543  0.076353843 0.0003333333
>  
> 
> 
>  gc()
           used  (Mb) gc trigger   (Mb)  max used   (Mb)
Ncells  1477260  78.9    2251281  120.3   2251281  120.3
Vcells 96945590 739.7  152295325 1162.0 146270633 1116.0
>  PND.m2A <- fit
>  save(file = "PND.m2A.RData", PND.m2A)
> 
> 
