# Supplementary material for: Identifying restrictions in the order of accumulation of mutations during tumor progression: effects of passengers, evolutionary models, and sampling
Source: BMC Bioinformatics. 2015 Feb 12;16:41. doi: 10.1186/s12859-015-0466-7 (PMC4339747; doi:10.1186/s12859-015-0466-7)
Supplement: Additional file 9 — Code, scripts, model fits. A zip file (Code_scripts_model_fits.zip) that contains shell and R scripts to run simulations, analysis, and produce tables and figures, as well as the output of GLMM model fits (and the code to obtain them). [file 12859_2015_466_MOESM9_ESM.zip › Code_scripts_model_fits/MCMCglmm/NP/FPF-m0.Rout]

R version 3.0.3 Patched (2014-03-06 r65254) -- "Warm Puppy"
Copyright (C) 2014 The R Foundation for Statistical Computing
Platform: x86_64-pc-linux-gnu (64-bit)

R is free software and comes with ABSOLUTELY NO WARRANTY.
You are welcome to redistribute it under certain conditions.
Type 'license()' or 'licence()' for distribution details.

  Natural language support but running in an English locale

R is a collaborative project with many contributors.
Type 'contributors()' for more information and
'citation()' on how to cite R or R packages in publications.

Type 'demo()' for some demos, 'help()' for on-line help, or
'help.start()' for an HTML browser interface to help.
Type 'q()' to quit R.

> Sys.getpid()
[1] 28146
>  system("hostname")
coleonyx
>  options(width = 220)
>  library(car); packageVersion("car")
[1] '2.0.19'
>  library(MCMCglmm); packageVersion("MCMCglmm")
Loading required package: Matrix
Loading required package: coda
Loading required package: lattice
Loading required package: ape
[1] '2.18'
>  library(parallel)
>  library(data.table)
>  sessionInfo()
R version 3.0.3 Patched (2014-03-06 r65254)
Platform: x86_64-pc-linux-gnu (64-bit)

locale:
 [1] LC_CTYPE=en_US.ISO-8859-15    LC_NUMERIC=C                  LC_TIME=en_GB.UTF-8           LC_COLLATE=en_US.ISO-8859-15  LC_MONETARY=en_US.ISO-8859-15 LC_MESSAGES=en_US.ISO-8859-15 LC_PAPER=en_GB.UTF-8         
 [8] LC_NAME=C                     LC_ADDRESS=C                  LC_TELEPHONE=C                LC_MEASUREMENT=en_GB.UTF-8    LC_IDENTIFICATION=C          

attached base packages:
[1] parallel  stats     graphics  grDevices utils     datasets  methods   base     

other attached packages:
[1] data.table_1.9.2 MCMCglmm_2.18    ape_3.1-1        coda_0.16-1      lattice_0.20-27  Matrix_1.1-2-2   car_2.0-19      

loaded via a namespace (and not attached):
 [1] corpcor_1.6.6  grid_3.0.3     MASS_7.3-29    nlme_3.1-113   nnet_7.3-7     plyr_1.8.1     Rcpp_0.11.1    reshape2_1.2.2 stringr_0.6.2  tensorA_0.36  
>  options(decorate.contrasts = c("(",")"))
>  options(decorate.contr.Sum = "")
>  ## options(decorate.contrasts = c(".",""))
>  options(contrasts = c("contr.Sum", "contr.poly"))
>  load("NP.stats.RData"); dim(NP.stats)
[1] 103680     24
>  ## recode levels for easier reading
>  tmpm <- NP.stats$S.Size
>  NP.stats$S.Size <- factor(NP.stats$S.Size, levels = c("100", "1000", "200"))
>  table(NP.stats$S.Size, tmpm)
      tmpm
        1000   200   100
  100      0     0 34560
  1000 34560     0     0
  200      0 34560     0
>  rm(tmpm)
>  tmpm <- NP.stats$Model
>  NP.stats$Model <- factor(NP.stats$Model, levels = c("Bozic", "McF_4", "McF_6", "exp"))
>  table(NP.stats$Model, tmpm)
       tmpm
        Bozic   exp McF_4 McF_6
  Bozic 25920     0     0     0
  McF_4     0     0 25920     0
  McF_6     0     0     0 25920
  exp       0 25920     0     0
>  
>  prior <- list(R = list(V = 1, nu = 0.002),
+  G = list(G1 = list(V = 1, nu = 0.002)))
>  burn <- 100000
>  th <- 150
>  desired.samples <- 1000
>  ## (nit <- (desired.samples \* th) + burn)
>  ## with the script, the asterisk is expanded to all files
>  (nit <- (prod(desired.samples, th) + burn))
[1] 250000
>  
>  
> 
> 
>  
> 
> 
>  print(
+  unix.time(fit <- mclapply(1:3,
+  function(x)
+  MCMCglmm(cbind(FP, TN) ~ Method + S.Time + S.Type + Conjunction + TrueGenes + Model + sh + S.Size,
+  random = ~dataSetID
+ , family = "multinomial2"
+  , data = NP.stats,
+  burnin = burn,
+  thin = th,
+  nitt = nit,
+  ## quasi = FALSE gives overdispersed starting values
+  start = list(QUASI=FALSE),
+  pr = FALSE, pl = FALSE),
+  mc.cores = 3
+  )
+  ))

                      MCMC iteration = 0

  Acceptance ratio for latent scores = 0.000509

                      MCMC iteration = 0

  Acceptance ratio for latent scores = 0.000508

                      MCMC iteration = 0

  Acceptance ratio for latent scores = 0.000508

                      MCMC iteration = 1000

  Acceptance ratio for latent scores = 0.359041

                      MCMC iteration = 1000

  Acceptance ratio for latent scores = 0.363190

                      MCMC iteration = 1000

  Acceptance ratio for latent scores = 0.363530

                      MCMC iteration = 2000

  Acceptance ratio for latent scores = 0.361340

                      MCMC iteration = 2000

  Acceptance ratio for latent scores = 0.355943

                      MCMC iteration = 2000

  Acceptance ratio for latent scores = 0.354223

                      MCMC iteration = 3000

  Acceptance ratio for latent scores = 0.351680

                      MCMC iteration = 3000

  Acceptance ratio for latent scores = 0.360577

                      MCMC iteration = 3000

  Acceptance ratio for latent scores = 0.357139

                      MCMC iteration = 4000

  Acceptance ratio for latent scores = 0.354016

                      MCMC iteration = 4000

  Acceptance ratio for latent scores = 0.356625

                      MCMC iteration = 4000

  Acceptance ratio for latent scores = 0.356183

                      MCMC iteration = 5000

  Acceptance ratio for latent scores = 0.355112

                      MCMC iteration = 5000

  Acceptance ratio for latent scores = 0.363214

                      MCMC iteration = 5000

  Acceptance ratio for latent scores = 0.357960

                      MCMC iteration = 6000

  Acceptance ratio for latent scores = 0.357613

                      MCMC iteration = 6000

  Acceptance ratio for latent scores = 0.355594

                      MCMC iteration = 6000

  Acceptance ratio for latent scores = 0.354858

                      MCMC iteration = 7000

  Acceptance ratio for latent scores = 0.358529

                      MCMC iteration = 7000

  Acceptance ratio for latent scores = 0.359229

                      MCMC iteration = 7000

  Acceptance ratio for latent scores = 0.351937

                      MCMC iteration = 8000

  Acceptance ratio for latent scores = 0.357133

                      MCMC iteration = 8000

  Acceptance ratio for latent scores = 0.348436

                      MCMC iteration = 8000

  Acceptance ratio for latent scores = 0.354476

                      MCMC iteration = 9000

  Acceptance ratio for latent scores = 0.360697

                      MCMC iteration = 9000

  Acceptance ratio for latent scores = 0.355578

                      MCMC iteration = 9000

  Acceptance ratio for latent scores = 0.356320

                      MCMC iteration = 10000

  Acceptance ratio for latent scores = 0.351081

                      MCMC iteration = 10000

  Acceptance ratio for latent scores = 0.356047

                      MCMC iteration = 10000

  Acceptance ratio for latent scores = 0.359071

                      MCMC iteration = 11000

  Acceptance ratio for latent scores = 0.360818

                      MCMC iteration = 11000

  Acceptance ratio for latent scores = 0.351644

                      MCMC iteration = 11000

  Acceptance ratio for latent scores = 0.356259

                      MCMC iteration = 12000

  Acceptance ratio for latent scores = 0.353261

                      MCMC iteration = 12000

  Acceptance ratio for latent scores = 0.357796

                      MCMC iteration = 12000

  Acceptance ratio for latent scores = 0.355989

                      MCMC iteration = 13000

  Acceptance ratio for latent scores = 0.359628

                      MCMC iteration = 13000

  Acceptance ratio for latent scores = 0.355629

                      MCMC iteration = 13000

  Acceptance ratio for latent scores = 0.358476

                      MCMC iteration = 14000

  Acceptance ratio for latent scores = 0.358816

                      MCMC iteration = 14000

  Acceptance ratio for latent scores = 0.352552

                      MCMC iteration = 14000

  Acceptance ratio for latent scores = 0.356538

                      MCMC iteration = 15000

  Acceptance ratio for latent scores = 0.357560

                      MCMC iteration = 15000

  Acceptance ratio for latent scores = 0.354590

                      MCMC iteration = 15000

  Acceptance ratio for latent scores = 0.354290

                      MCMC iteration = 16000

  Acceptance ratio for latent scores = 0.359356

                      MCMC iteration = 16000

  Acceptance ratio for latent scores = 0.356410

                      MCMC iteration = 16000

  Acceptance ratio for latent scores = 0.360280

                      MCMC iteration = 17000

  Acceptance ratio for latent scores = 0.353301

                      MCMC iteration = 17000

  Acceptance ratio for latent scores = 0.362514

                      MCMC iteration = 17000

  Acceptance ratio for latent scores = 0.359039

                      MCMC iteration = 18000

  Acceptance ratio for latent scores = 0.353754

                      MCMC iteration = 18000

  Acceptance ratio for latent scores = 0.356997

                      MCMC iteration = 18000

  Acceptance ratio for latent scores = 0.358314

                      MCMC iteration = 19000

  Acceptance ratio for latent scores = 0.352793

                      MCMC iteration = 19000

  Acceptance ratio for latent scores = 0.356804

                      MCMC iteration = 19000

  Acceptance ratio for latent scores = 0.357654

                      MCMC iteration = 20000

  Acceptance ratio for latent scores = 0.354030

                      MCMC iteration = 20000

  Acceptance ratio for latent scores = 0.356544

                      MCMC iteration = 20000

  Acceptance ratio for latent scores = 0.356968

                      MCMC iteration = 21000

  Acceptance ratio for latent scores = 0.354487

                      MCMC iteration = 21000

  Acceptance ratio for latent scores = 0.354383

                      MCMC iteration = 21000

  Acceptance ratio for latent scores = 0.355043

                      MCMC iteration = 22000

  Acceptance ratio for latent scores = 0.355807

                      MCMC iteration = 22000

  Acceptance ratio for latent scores = 0.358662

                      MCMC iteration = 22000

  Acceptance ratio for latent scores = 0.353661

                      MCMC iteration = 23000

  Acceptance ratio for latent scores = 0.353280

                      MCMC iteration = 23000

  Acceptance ratio for latent scores = 0.352798

                      MCMC iteration = 23000

  Acceptance ratio for latent scores = 0.360932

                      MCMC iteration = 24000

  Acceptance ratio for latent scores = 0.358071

                      MCMC iteration = 24000

  Acceptance ratio for latent scores = 0.360070

                      MCMC iteration = 24000

  Acceptance ratio for latent scores = 0.354121

                      MCMC iteration = 25000

  Acceptance ratio for latent scores = 0.356338

                      MCMC iteration = 25000

  Acceptance ratio for latent scores = 0.361238

                      MCMC iteration = 26000

  Acceptance ratio for latent scores = 0.351603

                      MCMC iteration = 25000

  Acceptance ratio for latent scores = 0.354715

                      MCMC iteration = 26000

  Acceptance ratio for latent scores = 0.358315

                      MCMC iteration = 27000

  Acceptance ratio for latent scores = 0.362204

                      MCMC iteration = 26000

  Acceptance ratio for latent scores = 0.349624

                      MCMC iteration = 27000

  Acceptance ratio for latent scores = 0.353800

                      MCMC iteration = 28000

  Acceptance ratio for latent scores = 0.357713

                      MCMC iteration = 27000

  Acceptance ratio for latent scores = 0.360069

                      MCMC iteration = 28000

  Acceptance ratio for latent scores = 0.357505

                      MCMC iteration = 29000

  Acceptance ratio for latent scores = 0.354976

                      MCMC iteration = 28000

  Acceptance ratio for latent scores = 0.364431

                      MCMC iteration = 29000

  Acceptance ratio for latent scores = 0.354750

                      MCMC iteration = 30000

  Acceptance ratio for latent scores = 0.359266

                      MCMC iteration = 29000

  Acceptance ratio for latent scores = 0.361269

                      MCMC iteration = 30000

  Acceptance ratio for latent scores = 0.355136

                      MCMC iteration = 31000

  Acceptance ratio for latent scores = 0.355520

                      MCMC iteration = 30000

  Acceptance ratio for latent scores = 0.356038

                      MCMC iteration = 31000

  Acceptance ratio for latent scores = 0.361046

                      MCMC iteration = 32000

  Acceptance ratio for latent scores = 0.353959

                      MCMC iteration = 32000

  Acceptance ratio for latent scores = 0.356404

                      MCMC iteration = 31000

  Acceptance ratio for latent scores = 0.361864

                      MCMC iteration = 33000

  Acceptance ratio for latent scores = 0.358075

                      MCMC iteration = 33000

  Acceptance ratio for latent scores = 0.355662

                      MCMC iteration = 32000

  Acceptance ratio for latent scores = 0.361122

                      MCMC iteration = 34000

  Acceptance ratio for latent scores = 0.357145

                      MCMC iteration = 34000

  Acceptance ratio for latent scores = 0.357015

                      MCMC iteration = 33000

  Acceptance ratio for latent scores = 0.357649

                      MCMC iteration = 35000

  Acceptance ratio for latent scores = 0.361672

                      MCMC iteration = 35000

  Acceptance ratio for latent scores = 0.356953

                      MCMC iteration = 34000

  Acceptance ratio for latent scores = 0.357998

                      MCMC iteration = 36000

  Acceptance ratio for latent scores = 0.356010

                      MCMC iteration = 36000

  Acceptance ratio for latent scores = 0.353835

                      MCMC iteration = 35000

  Acceptance ratio for latent scores = 0.359977

                      MCMC iteration = 37000

  Acceptance ratio for latent scores = 0.359171

                      MCMC iteration = 37000

  Acceptance ratio for latent scores = 0.354676

                      MCMC iteration = 36000

  Acceptance ratio for latent scores = 0.354931

                      MCMC iteration = 38000

  Acceptance ratio for latent scores = 0.359048

                      MCMC iteration = 38000

  Acceptance ratio for latent scores = 0.354325

                      MCMC iteration = 37000

  Acceptance ratio for latent scores = 0.355683

                      MCMC iteration = 39000

  Acceptance ratio for latent scores = 0.355623

                      MCMC iteration = 39000

  Acceptance ratio for latent scores = 0.355562

                      MCMC iteration = 38000

  Acceptance ratio for latent scores = 0.357944

                      MCMC iteration = 40000

  Acceptance ratio for latent scores = 0.360048

                      MCMC iteration = 40000

  Acceptance ratio for latent scores = 0.354596

                      MCMC iteration = 39000

  Acceptance ratio for latent scores = 0.351670

                      MCMC iteration = 41000

  Acceptance ratio for latent scores = 0.354052

                      MCMC iteration = 41000

  Acceptance ratio for latent scores = 0.357448

                      MCMC iteration = 40000

  Acceptance ratio for latent scores = 0.356230

                      MCMC iteration = 42000

  Acceptance ratio for latent scores = 0.354091

                      MCMC iteration = 42000

  Acceptance ratio for latent scores = 0.352881

                      MCMC iteration = 41000

  Acceptance ratio for latent scores = 0.354485

                      MCMC iteration = 43000

  Acceptance ratio for latent scores = 0.361351

                      MCMC iteration = 43000

  Acceptance ratio for latent scores = 0.355602

                      MCMC iteration = 42000

  Acceptance ratio for latent scores = 0.358650

                      MCMC iteration = 44000

  Acceptance ratio for latent scores = 0.361546

                      MCMC iteration = 44000

  Acceptance ratio for latent scores = 0.352177

                      MCMC iteration = 43000

  Acceptance ratio for latent scores = 0.354942

                      MCMC iteration = 45000

  Acceptance ratio for latent scores = 0.358873

                      MCMC iteration = 45000

  Acceptance ratio for latent scores = 0.362525

                      MCMC iteration = 44000

  Acceptance ratio for latent scores = 0.351372

                      MCMC iteration = 46000

  Acceptance ratio for latent scores = 0.357228

                      MCMC iteration = 46000

  Acceptance ratio for latent scores = 0.359460

                      MCMC iteration = 45000

  Acceptance ratio for latent scores = 0.353337

                      MCMC iteration = 47000

  Acceptance ratio for latent scores = 0.360317

                      MCMC iteration = 47000

  Acceptance ratio for latent scores = 0.356332

                      MCMC iteration = 46000

  Acceptance ratio for latent scores = 0.358128

                      MCMC iteration = 48000

  Acceptance ratio for latent scores = 0.361066

                      MCMC iteration = 48000

  Acceptance ratio for latent scores = 0.356628

                      MCMC iteration = 47000

  Acceptance ratio for latent scores = 0.354482

                      MCMC iteration = 49000

  Acceptance ratio for latent scores = 0.355322

                      MCMC iteration = 49000

  Acceptance ratio for latent scores = 0.356061

                      MCMC iteration = 48000

  Acceptance ratio for latent scores = 0.361597

                      MCMC iteration = 50000

  Acceptance ratio for latent scores = 0.352900

                      MCMC iteration = 50000

  Acceptance ratio for latent scores = 0.353858

                      MCMC iteration = 49000

  Acceptance ratio for latent scores = 0.358338

                      MCMC iteration = 51000

  Acceptance ratio for latent scores = 0.360042

                      MCMC iteration = 51000

  Acceptance ratio for latent scores = 0.356476

                      MCMC iteration = 50000

  Acceptance ratio for latent scores = 0.347661

                      MCMC iteration = 52000

  Acceptance ratio for latent scores = 0.354355

                      MCMC iteration = 52000

  Acceptance ratio for latent scores = 0.359020

                      MCMC iteration = 51000

  Acceptance ratio for latent scores = 0.359881

                      MCMC iteration = 53000

  Acceptance ratio for latent scores = 0.350928

                      MCMC iteration = 53000

  Acceptance ratio for latent scores = 0.361896

                      MCMC iteration = 54000

  Acceptance ratio for latent scores = 0.356270

                      MCMC iteration = 52000

  Acceptance ratio for latent scores = 0.350567

                      MCMC iteration = 54000

  Acceptance ratio for latent scores = 0.358769

                      MCMC iteration = 55000

  Acceptance ratio for latent scores = 0.352992

                      MCMC iteration = 53000

  Acceptance ratio for latent scores = 0.355184

                      MCMC iteration = 55000

  Acceptance ratio for latent scores = 0.357725

                      MCMC iteration = 56000

  Acceptance ratio for latent scores = 0.353181

                      MCMC iteration = 54000

  Acceptance ratio for latent scores = 0.354714

                      MCMC iteration = 56000

  Acceptance ratio for latent scores = 0.358039

                      MCMC iteration = 57000

  Acceptance ratio for latent scores = 0.354478

                      MCMC iteration = 55000

  Acceptance ratio for latent scores = 0.350391

                      MCMC iteration = 57000

  Acceptance ratio for latent scores = 0.355652

                      MCMC iteration = 58000

  Acceptance ratio for latent scores = 0.355906

                      MCMC iteration = 56000

  Acceptance ratio for latent scores = 0.352358

                      MCMC iteration = 58000

  Acceptance ratio for latent scores = 0.353462

                      MCMC iteration = 59000

  Acceptance ratio for latent scores = 0.353387

                      MCMC iteration = 57000

  Acceptance ratio for latent scores = 0.353737

                      MCMC iteration = 59000

  Acceptance ratio for latent scores = 0.350605

                      MCMC iteration = 60000

  Acceptance ratio for latent scores = 0.358456

                      MCMC iteration = 58000

  Acceptance ratio for latent scores = 0.360433

                      MCMC iteration = 60000

  Acceptance ratio for latent scores = 0.355264

                      MCMC iteration = 61000

  Acceptance ratio for latent scores = 0.353693

                      MCMC iteration = 59000

  Acceptance ratio for latent scores = 0.356718

                      MCMC iteration = 61000

  Acceptance ratio for latent scores = 0.354165

                      MCMC iteration = 62000

  Acceptance ratio for latent scores = 0.350473

                      MCMC iteration = 60000

  Acceptance ratio for latent scores = 0.354112

                      MCMC iteration = 62000

  Acceptance ratio for latent scores = 0.352627

                      MCMC iteration = 63000

  Acceptance ratio for latent scores = 0.356723

                      MCMC iteration = 61000

  Acceptance ratio for latent scores = 0.353482

                      MCMC iteration = 63000

  Acceptance ratio for latent scores = 0.351731

                      MCMC iteration = 64000

  Acceptance ratio for latent scores = 0.356287

                      MCMC iteration = 62000

  Acceptance ratio for latent scores = 0.354896

                      MCMC iteration = 64000

  Acceptance ratio for latent scores = 0.355065

                      MCMC iteration = 65000

  Acceptance ratio for latent scores = 0.358421

                      MCMC iteration = 63000

  Acceptance ratio for latent scores = 0.351571

                      MCMC iteration = 65000

  Acceptance ratio for latent scores = 0.366001

                      MCMC iteration = 66000

  Acceptance ratio for latent scores = 0.356042

                      MCMC iteration = 64000

  Acceptance ratio for latent scores = 0.360681

                      MCMC iteration = 66000

  Acceptance ratio for latent scores = 0.361815

                      MCMC iteration = 67000

  Acceptance ratio for latent scores = 0.350262

                      MCMC iteration = 65000

  Acceptance ratio for latent scores = 0.356827

                      MCMC iteration = 67000

  Acceptance ratio for latent scores = 0.359024

                      MCMC iteration = 68000

  Acceptance ratio for latent scores = 0.348973

                      MCMC iteration = 66000

  Acceptance ratio for latent scores = 0.356115

                      MCMC iteration = 68000

  Acceptance ratio for latent scores = 0.351217

                      MCMC iteration = 69000

  Acceptance ratio for latent scores = 0.354929

                      MCMC iteration = 67000

  Acceptance ratio for latent scores = 0.357528

                      MCMC iteration = 69000

  Acceptance ratio for latent scores = 0.354935

                      MCMC iteration = 70000

  Acceptance ratio for latent scores = 0.353419

                      MCMC iteration = 68000

  Acceptance ratio for latent scores = 0.358962

                      MCMC iteration = 70000

  Acceptance ratio for latent scores = 0.348441

                      MCMC iteration = 71000

  Acceptance ratio for latent scores = 0.356902

                      MCMC iteration = 69000

  Acceptance ratio for latent scores = 0.364802

                      MCMC iteration = 72000

  Acceptance ratio for latent scores = 0.353598

                      MCMC iteration = 71000

  Acceptance ratio for latent scores = 0.354928

                      MCMC iteration = 70000

  Acceptance ratio for latent scores = 0.356119

                      MCMC iteration = 73000

  Acceptance ratio for latent scores = 0.362891

                      MCMC iteration = 72000

  Acceptance ratio for latent scores = 0.356319

                      MCMC iteration = 71000

  Acceptance ratio for latent scores = 0.354127

                      MCMC iteration = 74000

  Acceptance ratio for latent scores = 0.356219

                      MCMC iteration = 73000

  Acceptance ratio for latent scores = 0.357554

                      MCMC iteration = 72000

  Acceptance ratio for latent scores = 0.356080

                      MCMC iteration = 75000

  Acceptance ratio for latent scores = 0.355198

                      MCMC iteration = 74000

  Acceptance ratio for latent scores = 0.353459

                      MCMC iteration = 73000

  Acceptance ratio for latent scores = 0.356086

                      MCMC iteration = 76000

  Acceptance ratio for latent scores = 0.357897

                      MCMC iteration = 75000

  Acceptance ratio for latent scores = 0.354271

                      MCMC iteration = 74000

  Acceptance ratio for latent scores = 0.354304

                      MCMC iteration = 77000

  Acceptance ratio for latent scores = 0.353412

                      MCMC iteration = 76000

  Acceptance ratio for latent scores = 0.361991

                      MCMC iteration = 75000

  Acceptance ratio for latent scores = 0.353948

                      MCMC iteration = 78000

  Acceptance ratio for latent scores = 0.351691

                      MCMC iteration = 77000

  Acceptance ratio for latent scores = 0.353330

                      MCMC iteration = 76000

  Acceptance ratio for latent scores = 0.357187

                      MCMC iteration = 79000

  Acceptance ratio for latent scores = 0.349539

                      MCMC iteration = 78000

  Acceptance ratio for latent scores = 0.356022

                      MCMC iteration = 77000

  Acceptance ratio for latent scores = 0.361581

                      MCMC iteration = 80000

  Acceptance ratio for latent scores = 0.353945

                      MCMC iteration = 79000

  Acceptance ratio for latent scores = 0.360391

                      MCMC iteration = 81000

  Acceptance ratio for latent scores = 0.362079

                      MCMC iteration = 78000

  Acceptance ratio for latent scores = 0.358669

                      MCMC iteration = 80000

  Acceptance ratio for latent scores = 0.358017

                      MCMC iteration = 82000

  Acceptance ratio for latent scores = 0.360121

                      MCMC iteration = 79000

  Acceptance ratio for latent scores = 0.359338

                      MCMC iteration = 81000

  Acceptance ratio for latent scores = 0.358831

                      MCMC iteration = 83000

  Acceptance ratio for latent scores = 0.354200

                      MCMC iteration = 80000

  Acceptance ratio for latent scores = 0.355960

                      MCMC iteration = 82000

  Acceptance ratio for latent scores = 0.356114

                      MCMC iteration = 84000

  Acceptance ratio for latent scores = 0.355267

                      MCMC iteration = 81000

  Acceptance ratio for latent scores = 0.362773

                      MCMC iteration = 83000

  Acceptance ratio for latent scores = 0.352966

                      MCMC iteration = 85000

  Acceptance ratio for latent scores = 0.359828

                      MCMC iteration = 82000

  Acceptance ratio for latent scores = 0.354067

                      MCMC iteration = 84000

  Acceptance ratio for latent scores = 0.360891

                      MCMC iteration = 86000

  Acceptance ratio for latent scores = 0.355557

                      MCMC iteration = 83000

  Acceptance ratio for latent scores = 0.356903

                      MCMC iteration = 85000

  Acceptance ratio for latent scores = 0.354469

                      MCMC iteration = 87000

  Acceptance ratio for latent scores = 0.357743

                      MCMC iteration = 84000

  Acceptance ratio for latent scores = 0.356720

                      MCMC iteration = 86000

  Acceptance ratio for latent scores = 0.357100

                      MCMC iteration = 88000

  Acceptance ratio for latent scores = 0.360882

                      MCMC iteration = 85000

  Acceptance ratio for latent scores = 0.355207

                      MCMC iteration = 87000

  Acceptance ratio for latent scores = 0.355613

                      MCMC iteration = 89000

  Acceptance ratio for latent scores = 0.357215

                      MCMC iteration = 86000

  Acceptance ratio for latent scores = 0.357014

                      MCMC iteration = 88000

  Acceptance ratio for latent scores = 0.360720

                      MCMC iteration = 90000

  Acceptance ratio for latent scores = 0.359801

                      MCMC iteration = 87000

  Acceptance ratio for latent scores = 0.357467

                      MCMC iteration = 89000

  Acceptance ratio for latent scores = 0.359169

                      MCMC iteration = 91000

  Acceptance ratio for latent scores = 0.356642

                      MCMC iteration = 88000

  Acceptance ratio for latent scores = 0.359442

                      MCMC iteration = 90000

  Acceptance ratio for latent scores = 0.356538

                      MCMC iteration = 92000

  Acceptance ratio for latent scores = 0.361343

                      MCMC iteration = 89000

  Acceptance ratio for latent scores = 0.351314

                      MCMC iteration = 91000

  Acceptance ratio for latent scores = 0.356304

                      MCMC iteration = 93000

  Acceptance ratio for latent scores = 0.350394

                      MCMC iteration = 90000

  Acceptance ratio for latent scores = 0.356272

                      MCMC iteration = 92000

  Acceptance ratio for latent scores = 0.359218

                      MCMC iteration = 94000

  Acceptance ratio for latent scores = 0.352848

                      MCMC iteration = 91000

  Acceptance ratio for latent scores = 0.358120

                      MCMC iteration = 93000

  Acceptance ratio for latent scores = 0.358528

                      MCMC iteration = 95000

  Acceptance ratio for latent scores = 0.351979

                      MCMC iteration = 94000

  Acceptance ratio for latent scores = 0.360002

                      MCMC iteration = 92000

  Acceptance ratio for latent scores = 0.353628

                      MCMC iteration = 96000

  Acceptance ratio for latent scores = 0.355274

                      MCMC iteration = 95000

  Acceptance ratio for latent scores = 0.356367

                      MCMC iteration = 93000

  Acceptance ratio for latent scores = 0.360010

                      MCMC iteration = 97000

  Acceptance ratio for latent scores = 0.353499

                      MCMC iteration = 96000

  Acceptance ratio for latent scores = 0.361438

                      MCMC iteration = 94000

  Acceptance ratio for latent scores = 0.358270

                      MCMC iteration = 98000

  Acceptance ratio for latent scores = 0.356413

                      MCMC iteration = 97000

  Acceptance ratio for latent scores = 0.359451

                      MCMC iteration = 95000

  Acceptance ratio for latent scores = 0.361088

                      MCMC iteration = 99000

  Acceptance ratio for latent scores = 0.355836

                      MCMC iteration = 98000

  Acceptance ratio for latent scores = 0.349354

                      MCMC iteration = 96000

  Acceptance ratio for latent scores = 0.355529

                      MCMC iteration = 100000

  Acceptance ratio for latent scores = 0.353573

                      MCMC iteration = 99000

  Acceptance ratio for latent scores = 0.357942

                      MCMC iteration = 97000

  Acceptance ratio for latent scores = 0.357254

                      MCMC iteration = 101000

  Acceptance ratio for latent scores = 0.378578

                      MCMC iteration = 100000

  Acceptance ratio for latent scores = 0.360021

                      MCMC iteration = 98000

  Acceptance ratio for latent scores = 0.353675

                      MCMC iteration = 102000

  Acceptance ratio for latent scores = 0.378429

                      MCMC iteration = 101000

  Acceptance ratio for latent scores = 0.315238

                      MCMC iteration = 103000

  Acceptance ratio for latent scores = 0.378696

                      MCMC iteration = 99000

  Acceptance ratio for latent scores = 0.355689

                      MCMC iteration = 102000

  Acceptance ratio for latent scores = 0.315459

                      MCMC iteration = 104000

  Acceptance ratio for latent scores = 0.378649

                      MCMC iteration = 100000

  Acceptance ratio for latent scores = 0.359431

                      MCMC iteration = 103000

  Acceptance ratio for latent scores = 0.315775

                      MCMC iteration = 105000

  Acceptance ratio for latent scores = 0.378612

                      MCMC iteration = 101000

  Acceptance ratio for latent scores = 0.407453

                      MCMC iteration = 104000

  Acceptance ratio for latent scores = 0.316055

                      MCMC iteration = 106000

  Acceptance ratio for latent scores = 0.378652

                      MCMC iteration = 102000

  Acceptance ratio for latent scores = 0.407285

                      MCMC iteration = 105000

  Acceptance ratio for latent scores = 0.315775

                      MCMC iteration = 107000

  Acceptance ratio for latent scores = 0.378651

                      MCMC iteration = 103000

  Acceptance ratio for latent scores = 0.407240

                      MCMC iteration = 106000

  Acceptance ratio for latent scores = 0.315614

                      MCMC iteration = 108000

  Acceptance ratio for latent scores = 0.378498

                      MCMC iteration = 104000

  Acceptance ratio for latent scores = 0.407378

                      MCMC iteration = 107000

  Acceptance ratio for latent scores = 0.315841

                      MCMC iteration = 109000

  Acceptance ratio for latent scores = 0.378054

                      MCMC iteration = 105000

  Acceptance ratio for latent scores = 0.407251

                      MCMC iteration = 108000

  Acceptance ratio for latent scores = 0.316045

                      MCMC iteration = 110000

  Acceptance ratio for latent scores = 0.378450

                      MCMC iteration = 106000

  Acceptance ratio for latent scores = 0.407184

                      MCMC iteration = 109000

  Acceptance ratio for latent scores = 0.315608

                      MCMC iteration = 111000

  Acceptance ratio for latent scores = 0.378556

                      MCMC iteration = 107000

  Acceptance ratio for latent scores = 0.407261

                      MCMC iteration = 110000

  Acceptance ratio for latent scores = 0.315445

                      MCMC iteration = 112000

  Acceptance ratio for latent scores = 0.378570

                      MCMC iteration = 108000

  Acceptance ratio for latent scores = 0.407499

                      MCMC iteration = 111000

  Acceptance ratio for latent scores = 0.315767

                      MCMC iteration = 113000

  Acceptance ratio for latent scores = 0.378513

                      MCMC iteration = 109000

  Acceptance ratio for latent scores = 0.407212

                      MCMC iteration = 112000

  Acceptance ratio for latent scores = 0.315973

                      MCMC iteration = 114000

  Acceptance ratio for latent scores = 0.378799

                      MCMC iteration = 110000

  Acceptance ratio for latent scores = 0.407265

                      MCMC iteration = 113000

  Acceptance ratio for latent scores = 0.315782

                      MCMC iteration = 115000

  Acceptance ratio for latent scores = 0.378508

                      MCMC iteration = 111000

  Acceptance ratio for latent scores = 0.407511

                      MCMC iteration = 114000

  Acceptance ratio for latent scores = 0.315747

                      MCMC iteration = 116000

  Acceptance ratio for latent scores = 0.378702

                      MCMC iteration = 112000

  Acceptance ratio for latent scores = 0.407139

                      MCMC iteration = 115000

  Acceptance ratio for latent scores = 0.315604

                      MCMC iteration = 117000

  Acceptance ratio for latent scores = 0.378497

                      MCMC iteration = 113000

  Acceptance ratio for latent scores = 0.407235

                      MCMC iteration = 116000

  Acceptance ratio for latent scores = 0.315846

                      MCMC iteration = 118000

  Acceptance ratio for latent scores = 0.378443

                      MCMC iteration = 114000

  Acceptance ratio for latent scores = 0.406918

                      MCMC iteration = 117000

  Acceptance ratio for latent scores = 0.316231

                      MCMC iteration = 119000

  Acceptance ratio for latent scores = 0.378739

                      MCMC iteration = 115000

  Acceptance ratio for latent scores = 0.407015

                      MCMC iteration = 118000

  Acceptance ratio for latent scores = 0.315984

                      MCMC iteration = 120000

  Acceptance ratio for latent scores = 0.378344

                      MCMC iteration = 116000

  Acceptance ratio for latent scores = 0.407511

                      MCMC iteration = 119000

  Acceptance ratio for latent scores = 0.316082

                      MCMC iteration = 121000

  Acceptance ratio for latent scores = 0.378298

                      MCMC iteration = 117000

  Acceptance ratio for latent scores = 0.407295

                      MCMC iteration = 120000

  Acceptance ratio for latent scores = 0.315867

                      MCMC iteration = 118000

  Acceptance ratio for latent scores = 0.406824

                      MCMC iteration = 122000

  Acceptance ratio for latent scores = 0.378635

                      MCMC iteration = 121000

  Acceptance ratio for latent scores = 0.315862

                      MCMC iteration = 119000

  Acceptance ratio for latent scores = 0.407323

                      MCMC iteration = 123000

  Acceptance ratio for latent scores = 0.378547

                      MCMC iteration = 122000

  Acceptance ratio for latent scores = 0.316108

                      MCMC iteration = 120000

  Acceptance ratio for latent scores = 0.407175

                      MCMC iteration = 124000

  Acceptance ratio for latent scores = 0.378506

                      MCMC iteration = 123000

  Acceptance ratio for latent scores = 0.315966

                      MCMC iteration = 121000

  Acceptance ratio for latent scores = 0.407035

                      MCMC iteration = 125000

  Acceptance ratio for latent scores = 0.378293

                      MCMC iteration = 124000

  Acceptance ratio for latent scores = 0.315647

                      MCMC iteration = 122000

  Acceptance ratio for latent scores = 0.407251

                      MCMC iteration = 126000

  Acceptance ratio for latent scores = 0.378300

                      MCMC iteration = 125000

  Acceptance ratio for latent scores = 0.315387

                      MCMC iteration = 123000

  Acceptance ratio for latent scores = 0.407351

                      MCMC iteration = 127000

  Acceptance ratio for latent scores = 0.378403

                      MCMC iteration = 126000

  Acceptance ratio for latent scores = 0.315825

                      MCMC iteration = 124000

  Acceptance ratio for latent scores = 0.407351

                      MCMC iteration = 128000

  Acceptance ratio for latent scores = 0.378171

                      MCMC iteration = 127000

  Acceptance ratio for latent scores = 0.315963

                      MCMC iteration = 125000

  Acceptance ratio for latent scores = 0.407105

                      MCMC iteration = 129000

  Acceptance ratio for latent scores = 0.378417

                      MCMC iteration = 128000

  Acceptance ratio for latent scores = 0.315568

                      MCMC iteration = 126000

  Acceptance ratio for latent scores = 0.407141

                      MCMC iteration = 130000

  Acceptance ratio for latent scores = 0.378340

                      MCMC iteration = 129000

  Acceptance ratio for latent scores = 0.315762

                      MCMC iteration = 127000

  Acceptance ratio for latent scores = 0.407473

                      MCMC iteration = 131000

  Acceptance ratio for latent scores = 0.378571

                      MCMC iteration = 130000

  Acceptance ratio for latent scores = 0.315914

                      MCMC iteration = 128000

  Acceptance ratio for latent scores = 0.407570

                      MCMC iteration = 132000

  Acceptance ratio for latent scores = 0.378188

                      MCMC iteration = 131000

  Acceptance ratio for latent scores = 0.315845

                      MCMC iteration = 129000

  Acceptance ratio for latent scores = 0.407194

                      MCMC iteration = 133000

  Acceptance ratio for latent scores = 0.378155

                      MCMC iteration = 132000

  Acceptance ratio for latent scores = 0.315393

                      MCMC iteration = 130000

  Acceptance ratio for latent scores = 0.407078

                      MCMC iteration = 134000

  Acceptance ratio for latent scores = 0.378628

                      MCMC iteration = 133000

  Acceptance ratio for latent scores = 0.315627

                      MCMC iteration = 131000

  Acceptance ratio for latent scores = 0.406718

                      MCMC iteration = 135000

  Acceptance ratio for latent scores = 0.378557

                      MCMC iteration = 134000

  Acceptance ratio for latent scores = 0.315757

                      MCMC iteration = 132000

  Acceptance ratio for latent scores = 0.407274

                      MCMC iteration = 136000

  Acceptance ratio for latent scores = 0.378442

                      MCMC iteration = 135000

  Acceptance ratio for latent scores = 0.315925

                      MCMC iteration = 133000

  Acceptance ratio for latent scores = 0.406744

                      MCMC iteration = 137000

  Acceptance ratio for latent scores = 0.378914

                      MCMC iteration = 136000

  Acceptance ratio for latent scores = 0.315855

                      MCMC iteration = 134000

  Acceptance ratio for latent scores = 0.407239

                      MCMC iteration = 137000

  Acceptance ratio for latent scores = 0.316073

                      MCMC iteration = 138000

  Acceptance ratio for latent scores = 0.378281

                      MCMC iteration = 135000

  Acceptance ratio for latent scores = 0.406902

                      MCMC iteration = 138000

  Acceptance ratio for latent scores = 0.315603

                      MCMC iteration = 136000

  Acceptance ratio for latent scores = 0.407465

                      MCMC iteration = 139000

  Acceptance ratio for latent scores = 0.378660

                      MCMC iteration = 139000

  Acceptance ratio for latent scores = 0.315759

                      MCMC iteration = 137000

  Acceptance ratio for latent scores = 0.407373

                      MCMC iteration = 140000

  Acceptance ratio for latent scores = 0.378492

                      MCMC iteration = 140000

  Acceptance ratio for latent scores = 0.315850

                      MCMC iteration = 138000

  Acceptance ratio for latent scores = 0.407542

                      MCMC iteration = 141000

  Acceptance ratio for latent scores = 0.378707

                      MCMC iteration = 141000

  Acceptance ratio for latent scores = 0.315522

                      MCMC iteration = 139000

  Acceptance ratio for latent scores = 0.407251

                      MCMC iteration = 142000

  Acceptance ratio for latent scores = 0.378161

                      MCMC iteration = 140000

  Acceptance ratio for latent scores = 0.407095

                      MCMC iteration = 142000

  Acceptance ratio for latent scores = 0.315823

                      MCMC iteration = 143000

  Acceptance ratio for latent scores = 0.378641

                      MCMC iteration = 141000

  Acceptance ratio for latent scores = 0.406959

                      MCMC iteration = 143000

  Acceptance ratio for latent scores = 0.315928

                      MCMC iteration = 144000

  Acceptance ratio for latent scores = 0.378164

                      MCMC iteration = 142000

  Acceptance ratio for latent scores = 0.407452

                      MCMC iteration = 144000

  Acceptance ratio for latent scores = 0.315900

                      MCMC iteration = 145000

  Acceptance ratio for latent scores = 0.378774

                      MCMC iteration = 143000

  Acceptance ratio for latent scores = 0.407445

                      MCMC iteration = 145000

  Acceptance ratio for latent scores = 0.316039

                      MCMC iteration = 146000

  Acceptance ratio for latent scores = 0.378753

                      MCMC iteration = 144000

  Acceptance ratio for latent scores = 0.406863

                      MCMC iteration = 146000

  Acceptance ratio for latent scores = 0.315838

                      MCMC iteration = 147000

  Acceptance ratio for latent scores = 0.378859

                      MCMC iteration = 145000

  Acceptance ratio for latent scores = 0.407063

                      MCMC iteration = 147000

  Acceptance ratio for latent scores = 0.315648

                      MCMC iteration = 148000

  Acceptance ratio for latent scores = 0.378502

                      MCMC iteration = 146000

  Acceptance ratio for latent scores = 0.406872

                      MCMC iteration = 148000

  Acceptance ratio for latent scores = 0.315654

                      MCMC iteration = 149000

  Acceptance ratio for latent scores = 0.377911

                      MCMC iteration = 147000

  Acceptance ratio for latent scores = 0.407025

                      MCMC iteration = 149000

  Acceptance ratio for latent scores = 0.316076

                      MCMC iteration = 150000

  Acceptance ratio for latent scores = 0.378164

                      MCMC iteration = 148000

  Acceptance ratio for latent scores = 0.407682

                      MCMC iteration = 150000

  Acceptance ratio for latent scores = 0.316023

                      MCMC iteration = 151000

  Acceptance ratio for latent scores = 0.378860

                      MCMC iteration = 149000

  Acceptance ratio for latent scores = 0.407294

                      MCMC iteration = 151000

  Acceptance ratio for latent scores = 0.315503

                      MCMC iteration = 152000

  Acceptance ratio for latent scores = 0.378622

                      MCMC iteration = 150000

  Acceptance ratio for latent scores = 0.407244

                      MCMC iteration = 152000

  Acceptance ratio for latent scores = 0.315882

                      MCMC iteration = 153000

  Acceptance ratio for latent scores = 0.378245

                      MCMC iteration = 151000

  Acceptance ratio for latent scores = 0.406928

                      MCMC iteration = 153000

  Acceptance ratio for latent scores = 0.315643

                      MCMC iteration = 154000

  Acceptance ratio for latent scores = 0.378432

                      MCMC iteration = 152000

  Acceptance ratio for latent scores = 0.407261

                      MCMC iteration = 154000

  Acceptance ratio for latent scores = 0.316052

                      MCMC iteration = 155000

  Acceptance ratio for latent scores = 0.378783

                      MCMC iteration = 153000

  Acceptance ratio for latent scores = 0.406739

                      MCMC iteration = 155000

  Acceptance ratio for latent scores = 0.315917

                      MCMC iteration = 156000

  Acceptance ratio for latent scores = 0.377929

                      MCMC iteration = 154000

  Acceptance ratio for latent scores = 0.406977

                      MCMC iteration = 156000

  Acceptance ratio for latent scores = 0.315907

                      MCMC iteration = 155000

  Acceptance ratio for latent scores = 0.407376

                      MCMC iteration = 157000

  Acceptance ratio for latent scores = 0.378383

                      MCMC iteration = 157000

  Acceptance ratio for latent scores = 0.315913

                      MCMC iteration = 156000

  Acceptance ratio for latent scores = 0.407191

                      MCMC iteration = 158000

  Acceptance ratio for latent scores = 0.378270

                      MCMC iteration = 158000

  Acceptance ratio for latent scores = 0.315902

                      MCMC iteration = 157000

  Acceptance ratio for latent scores = 0.407246

                      MCMC iteration = 159000

  Acceptance ratio for latent scores = 0.378632

                      MCMC iteration = 159000

  Acceptance ratio for latent scores = 0.315814

                      MCMC iteration = 158000

  Acceptance ratio for latent scores = 0.407252

                      MCMC iteration = 160000

  Acceptance ratio for latent scores = 0.378361

                      MCMC iteration = 160000

  Acceptance ratio for latent scores = 0.315398

                      MCMC iteration = 159000

  Acceptance ratio for latent scores = 0.407339

                      MCMC iteration = 161000

  Acceptance ratio for latent scores = 0.378426

                      MCMC iteration = 161000

  Acceptance ratio for latent scores = 0.316070

                      MCMC iteration = 162000

  Acceptance ratio for latent scores = 0.378017

                      MCMC iteration = 160000

  Acceptance ratio for latent scores = 0.406790

                      MCMC iteration = 162000

  Acceptance ratio for latent scores = 0.315647

                      MCMC iteration = 163000

  Acceptance ratio for latent scores = 0.377956

                      MCMC iteration = 161000

  Acceptance ratio for latent scores = 0.407683

                      MCMC iteration = 163000

  Acceptance ratio for latent scores = 0.315794

                      MCMC iteration = 164000

  Acceptance ratio for latent scores = 0.378446

                      MCMC iteration = 162000

  Acceptance ratio for latent scores = 0.407321

                      MCMC iteration = 164000

  Acceptance ratio for latent scores = 0.315716

                      MCMC iteration = 165000

  Acceptance ratio for latent scores = 0.378581

                      MCMC iteration = 163000

  Acceptance ratio for latent scores = 0.407096

                      MCMC iteration = 165000

  Acceptance ratio for latent scores = 0.315884

                      MCMC iteration = 166000

  Acceptance ratio for latent scores = 0.378402

                      MCMC iteration = 164000

  Acceptance ratio for latent scores = 0.407580

                      MCMC iteration = 166000

  Acceptance ratio for latent scores = 0.315829

                      MCMC iteration = 167000

  Acceptance ratio for latent scores = 0.378558

                      MCMC iteration = 165000

  Acceptance ratio for latent scores = 0.407052

                      MCMC iteration = 167000

  Acceptance ratio for latent scores = 0.315601

                      MCMC iteration = 168000

  Acceptance ratio for latent scores = 0.378987

                      MCMC iteration = 166000

  Acceptance ratio for latent scores = 0.407172

                      MCMC iteration = 168000

  Acceptance ratio for latent scores = 0.315639

                      MCMC iteration = 169000

  Acceptance ratio for latent scores = 0.378461

                      MCMC iteration = 167000

  Acceptance ratio for latent scores = 0.407227

                      MCMC iteration = 169000

  Acceptance ratio for latent scores = 0.315496

                      MCMC iteration = 170000

  Acceptance ratio for latent scores = 0.378553

                      MCMC iteration = 168000

  Acceptance ratio for latent scores = 0.407243

                      MCMC iteration = 170000

  Acceptance ratio for latent scores = 0.315782

                      MCMC iteration = 171000

  Acceptance ratio for latent scores = 0.378710

                      MCMC iteration = 169000

  Acceptance ratio for latent scores = 0.407298

                      MCMC iteration = 171000

  Acceptance ratio for latent scores = 0.315474

                      MCMC iteration = 172000

  Acceptance ratio for latent scores = 0.378511

                      MCMC iteration = 170000

  Acceptance ratio for latent scores = 0.407435

                      MCMC iteration = 172000

  Acceptance ratio for latent scores = 0.316111

                      MCMC iteration = 173000

  Acceptance ratio for latent scores = 0.378424

                      MCMC iteration = 171000

  Acceptance ratio for latent scores = 0.407374

                      MCMC iteration = 173000

  Acceptance ratio for latent scores = 0.316022

                      MCMC iteration = 174000

  Acceptance ratio for latent scores = 0.378594

                      MCMC iteration = 172000

  Acceptance ratio for latent scores = 0.407003

                      MCMC iteration = 174000

  Acceptance ratio for latent scores = 0.315454

                      MCMC iteration = 175000

  Acceptance ratio for latent scores = 0.378587

                      MCMC iteration = 173000

  Acceptance ratio for latent scores = 0.407042

                      MCMC iteration = 175000

  Acceptance ratio for latent scores = 0.315754

                      MCMC iteration = 176000

  Acceptance ratio for latent scores = 0.378593

                      MCMC iteration = 176000

  Acceptance ratio for latent scores = 0.315884

                      MCMC iteration = 174000

  Acceptance ratio for latent scores = 0.406540

                      MCMC iteration = 177000

  Acceptance ratio for latent scores = 0.378823

                      MCMC iteration = 177000

  Acceptance ratio for latent scores = 0.315978

                      MCMC iteration = 175000

  Acceptance ratio for latent scores = 0.407078

                      MCMC iteration = 178000

  Acceptance ratio for latent scores = 0.378653

                      MCMC iteration = 178000

  Acceptance ratio for latent scores = 0.315467

                      MCMC iteration = 179000

  Acceptance ratio for latent scores = 0.378416

                      MCMC iteration = 176000

  Acceptance ratio for latent scores = 0.407646

                      MCMC iteration = 180000

  Acceptance ratio for latent scores = 0.378432

                      MCMC iteration = 179000

  Acceptance ratio for latent scores = 0.315423

                      MCMC iteration = 177000

  Acceptance ratio for latent scores = 0.407246

                      MCMC iteration = 181000

  Acceptance ratio for latent scores = 0.378317

                      MCMC iteration = 180000

  Acceptance ratio for latent scores = 0.315791

                      MCMC iteration = 178000

  Acceptance ratio for latent scores = 0.407360

                      MCMC iteration = 182000

  Acceptance ratio for latent scores = 0.378516

                      MCMC iteration = 181000

  Acceptance ratio for latent scores = 0.315342

                      MCMC iteration = 179000

  Acceptance ratio for latent scores = 0.407174

                      MCMC iteration = 183000

  Acceptance ratio for latent scores = 0.378467

                      MCMC iteration = 182000

  Acceptance ratio for latent scores = 0.315790

                      MCMC iteration = 180000

  Acceptance ratio for latent scores = 0.407194

                      MCMC iteration = 184000

  Acceptance ratio for latent scores = 0.378719

                      MCMC iteration = 183000

  Acceptance ratio for latent scores = 0.315644

                      MCMC iteration = 181000

  Acceptance ratio for latent scores = 0.407082

                      MCMC iteration = 185000

  Acceptance ratio for latent scores = 0.378696

                      MCMC iteration = 184000

  Acceptance ratio for latent scores = 0.315493

                      MCMC iteration = 182000

  Acceptance ratio for latent scores = 0.407034

                      MCMC iteration = 186000

  Acceptance ratio for latent scores = 0.378649

                      MCMC iteration = 185000

  Acceptance ratio for latent scores = 0.316279

                      MCMC iteration = 183000

  Acceptance ratio for latent scores = 0.407321

                      MCMC iteration = 187000

  Acceptance ratio for latent scores = 0.378080

                      MCMC iteration = 186000

  Acceptance ratio for latent scores = 0.316104

                      MCMC iteration = 184000

  Acceptance ratio for latent scores = 0.407435

                      MCMC iteration = 188000

  Acceptance ratio for latent scores = 0.378215

                      MCMC iteration = 187000

  Acceptance ratio for latent scores = 0.315805

                      MCMC iteration = 185000

  Acceptance ratio for latent scores = 0.407158

                      MCMC iteration = 189000

  Acceptance ratio for latent scores = 0.378484

                      MCMC iteration = 188000

  Acceptance ratio for latent scores = 0.315439

                      MCMC iteration = 186000

  Acceptance ratio for latent scores = 0.406777

                      MCMC iteration = 190000

  Acceptance ratio for latent scores = 0.378218

                      MCMC iteration = 189000

  Acceptance ratio for latent scores = 0.315860

                      MCMC iteration = 187000

  Acceptance ratio for latent scores = 0.407081

                      MCMC iteration = 191000

  Acceptance ratio for latent scores = 0.378467

                      MCMC iteration = 190000

  Acceptance ratio for latent scores = 0.315700

                      MCMC iteration = 188000

  Acceptance ratio for latent scores = 0.407209

                      MCMC iteration = 192000

  Acceptance ratio for latent scores = 0.378546

                      MCMC iteration = 191000

  Acceptance ratio for latent scores = 0.315501

                      MCMC iteration = 189000

  Acceptance ratio for latent scores = 0.406813

                      MCMC iteration = 193000

  Acceptance ratio for latent scores = 0.378237

                      MCMC iteration = 192000

  Acceptance ratio for latent scores = 0.315862

                      MCMC iteration = 190000

  Acceptance ratio for latent scores = 0.407133

                      MCMC iteration = 194000

  Acceptance ratio for latent scores = 0.378723

                      MCMC iteration = 193000

  Acceptance ratio for latent scores = 0.315551

                      MCMC iteration = 191000

  Acceptance ratio for latent scores = 0.407481

                      MCMC iteration = 195000

  Acceptance ratio for latent scores = 0.378299

                      MCMC iteration = 194000

  Acceptance ratio for latent scores = 0.316295

                      MCMC iteration = 192000

  Acceptance ratio for latent scores = 0.407062

                      MCMC iteration = 196000

  Acceptance ratio for latent scores = 0.378731

                      MCMC iteration = 195000

  Acceptance ratio for latent scores = 0.316200

                      MCMC iteration = 193000

  Acceptance ratio for latent scores = 0.407016

                      MCMC iteration = 197000

  Acceptance ratio for latent scores = 0.378479

                      MCMC iteration = 196000

  Acceptance ratio for latent scores = 0.315933

                      MCMC iteration = 194000

  Acceptance ratio for latent scores = 0.407501

                      MCMC iteration = 198000

  Acceptance ratio for latent scores = 0.378536

                      MCMC iteration = 197000

  Acceptance ratio for latent scores = 0.315867

                      MCMC iteration = 199000

  Acceptance ratio for latent scores = 0.378364

                      MCMC iteration = 195000

  Acceptance ratio for latent scores = 0.407441

                      MCMC iteration = 198000

  Acceptance ratio for latent scores = 0.315858

                      MCMC iteration = 200000

  Acceptance ratio for latent scores = 0.378181

                      MCMC iteration = 196000

  Acceptance ratio for latent scores = 0.407280

                      MCMC iteration = 199000

  Acceptance ratio for latent scores = 0.315829

                      MCMC iteration = 201000

  Acceptance ratio for latent scores = 0.378463

                      MCMC iteration = 197000

  Acceptance ratio for latent scores = 0.407449

                      MCMC iteration = 200000

  Acceptance ratio for latent scores = 0.315890

                      MCMC iteration = 202000

  Acceptance ratio for latent scores = 0.378533

                      MCMC iteration = 198000

  Acceptance ratio for latent scores = 0.407625

                      MCMC iteration = 201000

  Acceptance ratio for latent scores = 0.315665

                      MCMC iteration = 203000

  Acceptance ratio for latent scores = 0.378487

                      MCMC iteration = 199000

  Acceptance ratio for latent scores = 0.407151

                      MCMC iteration = 202000

  Acceptance ratio for latent scores = 0.315901

                      MCMC iteration = 204000

  Acceptance ratio for latent scores = 0.378542

                      MCMC iteration = 200000

  Acceptance ratio for latent scores = 0.407103

                      MCMC iteration = 203000

  Acceptance ratio for latent scores = 0.315896

                      MCMC iteration = 205000

  Acceptance ratio for latent scores = 0.378223

                      MCMC iteration = 201000

  Acceptance ratio for latent scores = 0.407453

                      MCMC iteration = 204000

  Acceptance ratio for latent scores = 0.316043

                      MCMC iteration = 206000

  Acceptance ratio for latent scores = 0.378294

                      MCMC iteration = 202000

  Acceptance ratio for latent scores = 0.407578

                      MCMC iteration = 205000

  Acceptance ratio for latent scores = 0.316198

                      MCMC iteration = 207000

  Acceptance ratio for latent scores = 0.378681

                      MCMC iteration = 203000

  Acceptance ratio for latent scores = 0.407583

                      MCMC iteration = 206000

  Acceptance ratio for latent scores = 0.315854

                      MCMC iteration = 208000

  Acceptance ratio for latent scores = 0.378307

                      MCMC iteration = 204000

  Acceptance ratio for latent scores = 0.407116

                      MCMC iteration = 207000

  Acceptance ratio for latent scores = 0.315948

                      MCMC iteration = 209000

  Acceptance ratio for latent scores = 0.378623

                      MCMC iteration = 205000

  Acceptance ratio for latent scores = 0.407150

                      MCMC iteration = 208000

  Acceptance ratio for latent scores = 0.315878

                      MCMC iteration = 210000

  Acceptance ratio for latent scores = 0.378441

                      MCMC iteration = 209000

  Acceptance ratio for latent scores = 0.315959

                      MCMC iteration = 206000

  Acceptance ratio for latent scores = 0.407423

                      MCMC iteration = 211000

  Acceptance ratio for latent scores = 0.378596

                      MCMC iteration = 210000

  Acceptance ratio for latent scores = 0.315759

                      MCMC iteration = 207000

  Acceptance ratio for latent scores = 0.407320

                      MCMC iteration = 212000

  Acceptance ratio for latent scores = 0.378801

                      MCMC iteration = 211000

  Acceptance ratio for latent scores = 0.315590

                      MCMC iteration = 208000

  Acceptance ratio for latent scores = 0.407276

                      MCMC iteration = 213000

  Acceptance ratio for latent scores = 0.378932

                      MCMC iteration = 212000

  Acceptance ratio for latent scores = 0.315867

                      MCMC iteration = 209000

  Acceptance ratio for latent scores = 0.406820

                      MCMC iteration = 214000

  Acceptance ratio for latent scores = 0.378267

                      MCMC iteration = 213000

  Acceptance ratio for latent scores = 0.315739

                      MCMC iteration = 210000

  Acceptance ratio for latent scores = 0.407434

                      MCMC iteration = 215000

  Acceptance ratio for latent scores = 0.378156

                      MCMC iteration = 214000

  Acceptance ratio for latent scores = 0.316092

                      MCMC iteration = 211000

  Acceptance ratio for latent scores = 0.407398

                      MCMC iteration = 216000

  Acceptance ratio for latent scores = 0.378632

                      MCMC iteration = 215000

  Acceptance ratio for latent scores = 0.315474

                      MCMC iteration = 212000

  Acceptance ratio for latent scores = 0.407126

                      MCMC iteration = 217000

  Acceptance ratio for latent scores = 0.378627

                      MCMC iteration = 216000

  Acceptance ratio for latent scores = 0.315724

                      MCMC iteration = 213000

  Acceptance ratio for latent scores = 0.406909

                      MCMC iteration = 218000

  Acceptance ratio for latent scores = 0.378511

                      MCMC iteration = 217000

  Acceptance ratio for latent scores = 0.315441

                      MCMC iteration = 214000

  Acceptance ratio for latent scores = 0.407399

                      MCMC iteration = 219000

  Acceptance ratio for latent scores = 0.378807

                      MCMC iteration = 218000

  Acceptance ratio for latent scores = 0.316112

                      MCMC iteration = 215000

  Acceptance ratio for latent scores = 0.406867

                      MCMC iteration = 220000

  Acceptance ratio for latent scores = 0.378604

                      MCMC iteration = 219000

  Acceptance ratio for latent scores = 0.315855

                      MCMC iteration = 221000

  Acceptance ratio for latent scores = 0.378176

                      MCMC iteration = 216000

  Acceptance ratio for latent scores = 0.407201

                      MCMC iteration = 220000

  Acceptance ratio for latent scores = 0.315835

                      MCMC iteration = 222000

  Acceptance ratio for latent scores = 0.378455

                      MCMC iteration = 217000

  Acceptance ratio for latent scores = 0.407472

                      MCMC iteration = 221000

  Acceptance ratio for latent scores = 0.315440

                      MCMC iteration = 223000

  Acceptance ratio for latent scores = 0.378402

                      MCMC iteration = 218000

  Acceptance ratio for latent scores = 0.406720

                      MCMC iteration = 222000

  Acceptance ratio for latent scores = 0.315445

                      MCMC iteration = 224000

  Acceptance ratio for latent scores = 0.378923

                      MCMC iteration = 219000

  Acceptance ratio for latent scores = 0.406822

                      MCMC iteration = 223000

  Acceptance ratio for latent scores = 0.315954

                      MCMC iteration = 225000

  Acceptance ratio for latent scores = 0.378488

                      MCMC iteration = 224000

  Acceptance ratio for latent scores = 0.315591

                      MCMC iteration = 220000

  Acceptance ratio for latent scores = 0.407318

                      MCMC iteration = 226000

  Acceptance ratio for latent scores = 0.378547

                      MCMC iteration = 225000

  Acceptance ratio for latent scores = 0.316008

                      MCMC iteration = 221000

  Acceptance ratio for latent scores = 0.406835

                      MCMC iteration = 227000

  Acceptance ratio for latent scores = 0.378702

                      MCMC iteration = 226000

  Acceptance ratio for latent scores = 0.316243

                      MCMC iteration = 222000

  Acceptance ratio for latent scores = 0.407063

                      MCMC iteration = 228000

  Acceptance ratio for latent scores = 0.378766

                      MCMC iteration = 227000

  Acceptance ratio for latent scores = 0.315745

                      MCMC iteration = 223000

  Acceptance ratio for latent scores = 0.407103

                      MCMC iteration = 229000

  Acceptance ratio for latent scores = 0.378666

                      MCMC iteration = 228000

  Acceptance ratio for latent scores = 0.316125

                      MCMC iteration = 224000

  Acceptance ratio for latent scores = 0.407375

                      MCMC iteration = 230000

  Acceptance ratio for latent scores = 0.378368

                      MCMC iteration = 229000

  Acceptance ratio for latent scores = 0.316286

                      MCMC iteration = 225000

  Acceptance ratio for latent scores = 0.407092

                      MCMC iteration = 231000

  Acceptance ratio for latent scores = 0.378415

                      MCMC iteration = 230000

  Acceptance ratio for latent scores = 0.315686

                      MCMC iteration = 232000

  Acceptance ratio for latent scores = 0.378452

                      MCMC iteration = 226000

  Acceptance ratio for latent scores = 0.407082

                      MCMC iteration = 231000

  Acceptance ratio for latent scores = 0.315777

                      MCMC iteration = 233000

  Acceptance ratio for latent scores = 0.378918

                      MCMC iteration = 227000

  Acceptance ratio for latent scores = 0.407239

                      MCMC iteration = 232000

  Acceptance ratio for latent scores = 0.316126

                      MCMC iteration = 234000

  Acceptance ratio for latent scores = 0.378776

                      MCMC iteration = 228000

  Acceptance ratio for latent scores = 0.406788

                      MCMC iteration = 233000

  Acceptance ratio for latent scores = 0.315995

                      MCMC iteration = 235000

  Acceptance ratio for latent scores = 0.378643

                      MCMC iteration = 229000

  Acceptance ratio for latent scores = 0.407072

                      MCMC iteration = 234000

  Acceptance ratio for latent scores = 0.315858

                      MCMC iteration = 236000

  Acceptance ratio for latent scores = 0.378222

                      MCMC iteration = 230000

  Acceptance ratio for latent scores = 0.407168

                      MCMC iteration = 235000

  Acceptance ratio for latent scores = 0.316089

                      MCMC iteration = 237000

  Acceptance ratio for latent scores = 0.378453

                      MCMC iteration = 231000

  Acceptance ratio for latent scores = 0.407197

                      MCMC iteration = 236000

  Acceptance ratio for latent scores = 0.315477

                      MCMC iteration = 238000

  Acceptance ratio for latent scores = 0.378930

                      MCMC iteration = 232000

  Acceptance ratio for latent scores = 0.407042

                      MCMC iteration = 237000

  Acceptance ratio for latent scores = 0.315493

                      MCMC iteration = 239000

  Acceptance ratio for latent scores = 0.378704

                      MCMC iteration = 238000

  Acceptance ratio for latent scores = 0.315715

                      MCMC iteration = 233000

  Acceptance ratio for latent scores = 0.407409

                      MCMC iteration = 240000

  Acceptance ratio for latent scores = 0.378234

                      MCMC iteration = 234000

  Acceptance ratio for latent scores = 0.407132

                      MCMC iteration = 239000

  Acceptance ratio for latent scores = 0.315850

                      MCMC iteration = 241000

  Acceptance ratio for latent scores = 0.378193

                      MCMC iteration = 240000

  Acceptance ratio for latent scores = 0.315561

                      MCMC iteration = 235000

  Acceptance ratio for latent scores = 0.407493

                      MCMC iteration = 242000

  Acceptance ratio for latent scores = 0.378862

                      MCMC iteration = 241000

  Acceptance ratio for latent scores = 0.315807

                      MCMC iteration = 236000

  Acceptance ratio for latent scores = 0.407339

                      MCMC iteration = 243000

  Acceptance ratio for latent scores = 0.378153

                      MCMC iteration = 242000

  Acceptance ratio for latent scores = 0.315981

                      MCMC iteration = 237000

  Acceptance ratio for latent scores = 0.406771

                      MCMC iteration = 244000

  Acceptance ratio for latent scores = 0.378342

                      MCMC iteration = 243000

  Acceptance ratio for latent scores = 0.315711

                      MCMC iteration = 238000

  Acceptance ratio for latent scores = 0.407119

                      MCMC iteration = 245000

  Acceptance ratio for latent scores = 0.378456

                      MCMC iteration = 244000

  Acceptance ratio for latent scores = 0.315713

                      MCMC iteration = 239000

  Acceptance ratio for latent scores = 0.407117

                      MCMC iteration = 246000

  Acceptance ratio for latent scores = 0.378692

                      MCMC iteration = 245000

  Acceptance ratio for latent scores = 0.315943

                      MCMC iteration = 240000

  Acceptance ratio for latent scores = 0.406928

                      MCMC iteration = 247000

  Acceptance ratio for latent scores = 0.378650

                      MCMC iteration = 241000

  Acceptance ratio for latent scores = 0.407106

                      MCMC iteration = 246000

  Acceptance ratio for latent scores = 0.315961

                      MCMC iteration = 248000

  Acceptance ratio for latent scores = 0.378691

                      MCMC iteration = 242000

  Acceptance ratio for latent scores = 0.407151

                      MCMC iteration = 247000

  Acceptance ratio for latent scores = 0.315804

                      MCMC iteration = 249000

  Acceptance ratio for latent scores = 0.378403

                      MCMC iteration = 243000

  Acceptance ratio for latent scores = 0.407258

                      MCMC iteration = 248000

  Acceptance ratio for latent scores = 0.315803

                      MCMC iteration = 250000

  Acceptance ratio for latent scores = 0.378417

                      MCMC iteration = 244000

  Acceptance ratio for latent scores = 0.407130

                      MCMC iteration = 249000

  Acceptance ratio for latent scores = 0.315971

                      MCMC iteration = 245000

  Acceptance ratio for latent scores = 0.407104

                      MCMC iteration = 250000

  Acceptance ratio for latent scores = 0.315795

                      MCMC iteration = 246000

  Acceptance ratio for latent scores = 0.406937

                      MCMC iteration = 247000

  Acceptance ratio for latent scores = 0.407216

                      MCMC iteration = 248000

  Acceptance ratio for latent scores = 0.407309

                      MCMC iteration = 249000

  Acceptance ratio for latent scores = 0.407225

                      MCMC iteration = 250000

  Acceptance ratio for latent scores = 0.407009
      user     system    elapsed 
126711.192   3868.176  66970.983 
>  
> 
> 
>  getMultpleFixed <- function(x) {
+  ## x is a list, from a call to mclappy
+  ## remember random effects also here if pr = TRUE
+  as.mcmc.list(lapply(x, function(z) z$Sol))
+  }
>  
>  getMultpleVCV <- function(x) {
+  ## x is a list, from a call to mclappy
+  lapply(x, function(z) z$VCV)
+  }
>  
>  combine.chains <- function(x, prob = 0.95, pMCMC = TRUE) {
+  solbig <- as.data.frame(rbindlist(lapply(x,
+  function(z) as.data.frame(z$Sol))))
+  mm <- colMeans(solbig)
+  mmm <- cbind(Mean = mm, coda::HPDinterval(as.mcmc(solbig), prob = prob))
+  ## taken directly from summary.MCMCglmm
+  if(pMCMC) {
+  sb <- as.mcmc(solbig)
+  pp <- pmax(0.5/dim(sb)[1],
+  pmin(colSums(sb > 0)/dim(sb)[1],
+  1 - colSums(sb > 0)/dim(sb)[1]))
+  pp <- (pp + pp) 
+  }
+  ## from the names of MCMClmm
+  colnames(mmm) <- c("post.mean", "l-95% HPD", "u-95% HPD")
+  if(pMCMC) {
+  mmm <- cbind(mmm, pp)
+  colnames(mmm)[4] <- "pMCMC"
+  }
+  return(mmm)
+  }
>  
>  try(gelman.diag(getMultpleFixed(fit), multivariate = FALSE))
Potential scale reduction factors:

                        Point est. Upper C.I.
(Intercept)                      1       1.00
Method(CBN)                      1       1.00
Method(CBN-A)                    1       1.00
Method(OT)                       1       1.00
Method(OT-A)                     1       1.00
Method(DiP)                      1       1.00
S.Time(last)                     1       1.00
S.Type(singleCell)               1       1.00
S.Type(wholeTumor_0.01)          1       1.00
Conjunction(No)                  1       1.00
TrueGenes(7)                     1       1.00
TrueGenes(9)                     1       1.00
Model(Bozic)                     1       1.00
Model(McF_4)                     1       1.00
Model(McF_6)                     1       1.01
sh(0)                            1       1.00
S.Size(100)                      1       1.00
S.Size(1000)                     1       1.00

>  try(gelman.diag(getMultpleVCV(fit), multivariate = FALSE))
Potential scale reduction factors:

          Point est. Upper C.I.
dataSetID          1          1
units              1          1

>  
>  try(gelman.diag(getMultpleFixed(fit)))
Potential scale reduction factors:

                        Point est. Upper C.I.
(Intercept)                      1       1.00
Method(CBN)                      1       1.00
Method(CBN-A)                    1       1.00
Method(OT)                       1       1.00
Method(OT-A)                     1       1.00
Method(DiP)                      1       1.00
S.Time(last)                     1       1.00
S.Type(singleCell)               1       1.00
S.Type(wholeTumor_0.01)          1       1.00
Conjunction(No)                  1       1.00
TrueGenes(7)                     1       1.00
TrueGenes(9)                     1       1.00
Model(Bozic)                     1       1.00
Model(McF_4)                     1       1.00
Model(McF_6)                     1       1.01
sh(0)                            1       1.00
S.Size(100)                      1       1.00
S.Size(1000)                     1       1.00

Multivariate psrf

1
>  try(gelman.diag(getMultpleVCV(fit)))
Potential scale reduction factors:

          Point est. Upper C.I.
dataSetID          1          1
units              1          1

Multivariate psrf

1
>  
>  try(lapply(fit, function(x) x$DIC))
[[1]]
[1] 2357253

[[2]]
[1] 2357253

[[3]]
[1] 2357259

>  try(lapply(fit, function(x) summary(x)))
[[1]]

 Iterations = 100001:249851
 Thinning interval  = 150
 Sample size  = 1000 

 DIC: 2357253 

 G-structure:  ~dataSetID

          post.mean l-95% CI u-95% CI eff.samp
dataSetID    0.2415   0.2315   0.2539     1000

 R-structure:  ~units

      post.mean l-95% CI u-95% CI eff.samp
units    0.6865    0.673   0.7029     1000

 Location effects: cbind(FP, TN) ~ Method + S.Time + S.Type + Conjunction + TrueGenes + Model + sh + S.Size 

                        post.mean  l-95% CI  u-95% CI eff.samp  pMCMC    
(Intercept)             -3.993856 -4.006376 -3.979667   1132.3 <0.001 ***
Method(CBN)              2.122248  2.108159  2.139355    909.1 <0.001 ***
Method(CBN-A)            2.019820  2.004538  2.034782   1000.0 <0.001 ***
Method(OT)              -1.113239 -1.135234 -1.092258   1257.3 <0.001 ***
Method(OT-A)            -0.642252 -0.660568 -0.622131   1157.7 <0.001 ***
Method(DiP)             -1.464252 -1.487609 -1.438521   1000.0 <0.001 ***
S.Time(last)            -0.034419 -0.044990 -0.023533   1000.0 <0.001 ***
S.Type(singleCell)      -0.118301 -0.132553 -0.102467   1000.0 <0.001 ***
S.Type(wholeTumor_0.01)  0.221573  0.206535  0.235237   1000.0 <0.001 ***
Conjunction(No)          0.001447 -0.008034  0.013600   1000.0  0.796    
TrueGenes(7)            -0.187574 -0.203806 -0.171072   1000.0 <0.001 ***
TrueGenes(9)            -0.053981 -0.068844 -0.038354   1114.9 <0.001 ***
Model(Bozic)             0.320591  0.300798  0.338571   1095.0 <0.001 ***
Model(McF_4)            -0.287267 -0.306126 -0.267935   1000.0 <0.001 ***
Model(McF_6)            -0.258079 -0.276558 -0.239002   1000.0 <0.001 ***
sh(0)                   -0.019729 -0.030402 -0.007917   1000.0 <0.001 ***
S.Size(100)              0.023481  0.007161  0.038492   1000.0  0.004 ** 
S.Size(1000)            -0.036318 -0.052538 -0.022404   1000.0 <0.001 ***
---
Signif. codes:  0 '***' 0.001 '**' 0.01 '*' 0.05 '.' 0.1 ' ' 1

[[2]]

 Iterations = 100001:249851
 Thinning interval  = 150
 Sample size  = 1000 

 DIC: 2357253 

 G-structure:  ~dataSetID

          post.mean l-95% CI u-95% CI eff.samp
dataSetID    0.2416   0.2312   0.2531     1000

 R-structure:  ~units

      post.mean l-95% CI u-95% CI eff.samp
units    0.6866   0.6728   0.7033     1177

 Location effects: cbind(FP, TN) ~ Method + S.Time + S.Type + Conjunction + TrueGenes + Model + sh + S.Size 

                        post.mean  l-95% CI  u-95% CI eff.samp  pMCMC    
(Intercept)             -3.993557 -4.006475 -3.979405   1000.0 <0.001 ***
Method(CBN)              2.122131  2.107922  2.137620   1146.9 <0.001 ***
Method(CBN-A)            2.019641  2.005651  2.035473    959.1 <0.001 ***
Method(OT)              -1.113429 -1.137883 -1.091833   1000.0 <0.001 ***
Method(OT-A)            -0.642442 -0.661925 -0.623095   1000.0 <0.001 ***
Method(DiP)             -1.463580 -1.486818 -1.439137   1000.0 <0.001 ***
S.Time(last)            -0.034773 -0.046687 -0.024293   1000.0 <0.001 ***
S.Type(singleCell)      -0.118577 -0.135522 -0.103853   1000.0 <0.001 ***
S.Type(wholeTumor_0.01)  0.221839  0.207362  0.236335   1000.0 <0.001 ***
Conjunction(No)          0.001428 -0.009459  0.011574   1000.0  0.838    
TrueGenes(7)            -0.187455 -0.204857 -0.172363   1398.3 <0.001 ***
TrueGenes(9)            -0.054064 -0.069140 -0.039470   1232.8 <0.001 ***
Model(Bozic)             0.320271  0.301523  0.338245   1000.0 <0.001 ***
Model(McF_4)            -0.286946 -0.305229 -0.268761   1000.0 <0.001 ***
Model(McF_6)            -0.258374 -0.275261 -0.239795   1187.1 <0.001 ***
sh(0)                   -0.019293 -0.030872 -0.008659   1000.0 <0.001 ***
S.Size(100)              0.023595  0.008360  0.038445   1000.0  0.002 ** 
S.Size(1000)            -0.036400 -0.053345 -0.021749   1000.0 <0.001 ***
---
Signif. codes:  0 '***' 0.001 '**' 0.01 '*' 0.05 '.' 0.1 ' ' 1

[[3]]

 Iterations = 100001:249851
 Thinning interval  = 150
 Sample size  = 1000 

 DIC: 2357259 

 G-structure:  ~dataSetID

          post.mean l-95% CI u-95% CI eff.samp
dataSetID    0.2413   0.2308   0.2524     1000

 R-structure:  ~units

      post.mean l-95% CI u-95% CI eff.samp
units    0.6864   0.6713   0.7008     1000

 Location effects: cbind(FP, TN) ~ Method + S.Time + S.Type + Conjunction + TrueGenes + Model + sh + S.Size 

                        post.mean  l-95% CI  u-95% CI eff.samp  pMCMC    
(Intercept)             -3.993692 -4.006980 -3.980499    831.4 <0.001 ***
Method(CBN)              2.122020  2.106912  2.136186   1137.5 <0.001 ***
Method(CBN-A)            2.020017  2.005289  2.035136   1000.0 <0.001 ***
Method(OT)              -1.112891 -1.133992 -1.092341   1000.0 <0.001 ***
Method(OT-A)            -0.642574 -0.660104 -0.620725   1000.0 <0.001 ***
Method(DiP)             -1.464205 -1.490161 -1.440110   1000.0 <0.001 ***
S.Time(last)            -0.034328 -0.044467 -0.022981   1000.0 <0.001 ***
S.Type(singleCell)      -0.118408 -0.134396 -0.103754    912.9 <0.001 ***
S.Type(wholeTumor_0.01)  0.221635  0.208311  0.237403   1000.0 <0.001 ***
Conjunction(No)          0.001513 -0.008241  0.012411   1000.0  0.786    
TrueGenes(7)            -0.187218 -0.203149 -0.170859    900.7 <0.001 ***
TrueGenes(9)            -0.054319 -0.069313 -0.039676   1000.0 <0.001 ***
Model(Bozic)             0.320028  0.302980  0.338300    882.6 <0.001 ***
Model(McF_4)            -0.287436 -0.305635 -0.269617   1000.0 <0.001 ***
Model(McF_6)            -0.257576 -0.275455 -0.238745   1000.0 <0.001 ***
sh(0)                   -0.019556 -0.030485 -0.008623   1000.0 <0.001 ***
S.Size(100)              0.023926  0.007667  0.037754   1000.0 <0.001 ***
S.Size(1000)            -0.036752 -0.051699 -0.021859   1000.0 <0.001 ***
---
Signif. codes:  0 '***' 0.001 '**' 0.01 '*' 0.05 '.' 0.1 ' ' 1

>  
>  try(combine.chains(fit))
                           post.mean    l-95% HPD    u-95% HPD        pMCMC
(Intercept)             -3.993701889 -4.006446044 -3.979648085 0.0003333333
Method(CBN)              2.122133080  2.107591341  2.137956893 0.0003333333
Method(CBN-A)            2.019825679  2.004716518  2.034893697 0.0003333333
Method(OT)              -1.113186390 -1.135234083 -1.091832551 0.0003333333
Method(OT-A)            -0.642422892 -0.660719980 -0.621810529 0.0003333333
Method(DiP)             -1.464012254 -1.487829566 -1.439078385 0.0003333333
S.Time(last)            -0.034506345 -0.045953342 -0.024015720 0.0003333333
S.Type(singleCell)      -0.118428708 -0.135008989 -0.103852986 0.0003333333
S.Type(wholeTumor_0.01)  0.221682651  0.207370075  0.236525270 0.0003333333
Conjunction(No)          0.001462472 -0.008431368  0.012980398 0.8066666667
TrueGenes(7)            -0.187415657 -0.203924125 -0.171198704 0.0003333333
TrueGenes(9)            -0.054121482 -0.069139942 -0.039214264 0.0003333333
Model(Bozic)             0.320296941  0.302473908  0.339200490 0.0003333333
Model(McF_4)            -0.287216503 -0.305870238 -0.268666309 0.0003333333
Model(McF_6)            -0.258009967 -0.275502862 -0.238745433 0.0003333333
sh(0)                   -0.019525913 -0.030450484 -0.008154863 0.0003333333
S.Size(100)              0.023667408  0.007460617  0.037976723 0.0020000000
S.Size(1000)            -0.036489907 -0.051824421 -0.021245211 0.0003333333
>  
> 
> 
>  gc()
           used  (Mb) gc trigger  (Mb) max used  (Mb)
Ncells  1477050  78.9    2251281 120.3  2223984 118.8
Vcells 32583009 248.6   48556188 370.5 48556144 370.5
>  FPF.m0 <- fit
>  save(file = "FPF.m0.RData", FPF.m0)
> 
> 
