# Supplementary material for: Identifying restrictions in the order of accumulation of mutations during tumor progression: effects of passengers, evolutionary models, and sampling
Source: BMC Bioinformatics. 2015 Feb 12;16:41. doi: 10.1186/s12859-015-0466-7 (PMC4339747; doi:10.1186/s12859-015-0466-7)
Supplement: Additional file 9 — Code, scripts, model fits. A zip file (Code_scripts_model_fits.zip) that contains shell and R scripts to run simulations, analysis, and produce tables and figures, as well as the output of GLMM model fits (and the code to obtain them). [file 12859_2015_466_MOESM9_ESM.zip › Code_scripts_model_fits/MCMCglmm/NP/Diff-m2A.Rout]

R version 3.0.3 Patched (2014-03-06 r65254) -- "Warm Puppy"
Copyright (C) 2014 The R Foundation for Statistical Computing
Platform: x86_64-pc-linux-gnu (64-bit)

R is free software and comes with ABSOLUTELY NO WARRANTY.
You are welcome to redistribute it under certain conditions.
Type 'license()' or 'licence()' for distribution details.

  Natural language support but running in an English locale

R is a collaborative project with many contributors.
Type 'contributors()' for more information and
'citation()' on how to cite R or R packages in publications.

Type 'demo()' for some demos, 'help()' for on-line help, or
'help.start()' for an HTML browser interface to help.
Type 'q()' to quit R.

> Sys.getpid()
[1] 29481
>  system("hostname")
coleonyx
>  options(width = 220)
>  library(car); packageVersion("car")
[1] '2.0.19'
>  library(MCMCglmm); packageVersion("MCMCglmm")
Loading required package: Matrix
Loading required package: coda
Loading required package: lattice
Loading required package: ape
[1] '2.18'
>  library(parallel)
>  library(data.table)
>  sessionInfo()
R version 3.0.3 Patched (2014-03-06 r65254)
Platform: x86_64-pc-linux-gnu (64-bit)

locale:
 [1] LC_CTYPE=en_US.ISO-8859-15    LC_NUMERIC=C                  LC_TIME=en_GB.UTF-8           LC_COLLATE=en_US.ISO-8859-15  LC_MONETARY=en_US.ISO-8859-15 LC_MESSAGES=en_US.ISO-8859-15 LC_PAPER=en_GB.UTF-8         
 [8] LC_NAME=C                     LC_ADDRESS=C                  LC_TELEPHONE=C                LC_MEASUREMENT=en_GB.UTF-8    LC_IDENTIFICATION=C          

attached base packages:
[1] parallel  stats     graphics  grDevices utils     datasets  methods   base     

other attached packages:
[1] data.table_1.9.2 MCMCglmm_2.18    ape_3.1-1        coda_0.16-1      lattice_0.20-27  Matrix_1.1-2-2   car_2.0-19      

loaded via a namespace (and not attached):
 [1] corpcor_1.6.6  grid_3.0.3     MASS_7.3-29    nlme_3.1-113   nnet_7.3-7     plyr_1.8.1     Rcpp_0.11.1    reshape2_1.2.2 stringr_0.6.2  tensorA_0.36  
>  options(decorate.contrasts = c("(",")"))
>  options(decorate.contr.Sum = "")
>  ## options(decorate.contrasts = c(".",""))
>  options(contrasts = c("contr.Sum", "contr.poly"))
>  load("NP.stats.RData"); dim(NP.stats)
[1] 103680     24
>  ## recode levels for easier reading
>  tmpm <- NP.stats$S.Size
>  NP.stats$S.Size <- factor(NP.stats$S.Size, levels = c("100", "1000", "200"))
>  table(NP.stats$S.Size, tmpm)
      tmpm
        1000   200   100
  100      0     0 34560
  1000 34560     0     0
  200      0 34560     0
>  rm(tmpm)
>  tmpm <- NP.stats$Model
>  NP.stats$Model <- factor(NP.stats$Model, levels = c("Bozic", "McF_4", "McF_6", "exp"))
>  table(NP.stats$Model, tmpm)
       tmpm
        Bozic   exp McF_4 McF_6
  Bozic 25920     0     0     0
  McF_4     0     0 25920     0
  McF_6     0     0     0 25920
  exp       0 25920     0     0
>  
>  prior <- list(R = list(V = 1, nu = 0.002),
+  G = list(G1 = list(V = 1, nu = 0.002)))
>  burn <- 100000
>  th <- 150
>  desired.samples <- 1000
>  ## (nit <- (desired.samples \* th) + burn)
>  ## with the script, the asterisk is expanded to all files
>  (nit <- (prod(desired.samples, th) + burn))
[1] 250000
>  
>  
> 
> 
>  
> 
> 
>  print(
+  unix.time(fit <- mclapply(1:3,
+  function(x)
+  MCMCglmm(Diff ~ (S.Size + Method + S.Time + S.Type + Model + Conjunction + sh + TrueGenes)^2,
+  random = ~dataSetID
+ , family = "poisson"
+  , data = NP.stats,
+  burnin = burn,
+  thin = th,
+  nitt = nit,
+  ## quasi = FALSE gives overdispersed starting values
+  start = list(QUASI=FALSE),
+  pr = FALSE, pl = FALSE),
+  mc.cores = 3
+  )
+  ))

                      MCMC iteration = 0

  Acceptance ratio for latent scores = 0.000541

                      MCMC iteration = 0

  Acceptance ratio for latent scores = 0.000541

                      MCMC iteration = 0

  Acceptance ratio for latent scores = 0.000540

                      MCMC iteration = 1000

  Acceptance ratio for latent scores = 0.386282

                      MCMC iteration = 1000

  Acceptance ratio for latent scores = 0.391689

                      MCMC iteration = 1000

  Acceptance ratio for latent scores = 0.390410

                      MCMC iteration = 2000

  Acceptance ratio for latent scores = 0.397054

                      MCMC iteration = 2000

  Acceptance ratio for latent scores = 0.402470

                      MCMC iteration = 2000

  Acceptance ratio for latent scores = 0.392194

                      MCMC iteration = 3000

  Acceptance ratio for latent scores = 0.400731

                      MCMC iteration = 3000

  Acceptance ratio for latent scores = 0.397587

                      MCMC iteration = 3000

  Acceptance ratio for latent scores = 0.401435

                      MCMC iteration = 4000

  Acceptance ratio for latent scores = 0.404739

                      MCMC iteration = 4000

  Acceptance ratio for latent scores = 0.397026

                      MCMC iteration = 4000

  Acceptance ratio for latent scores = 0.408876

                      MCMC iteration = 5000

  Acceptance ratio for latent scores = 0.398148

                      MCMC iteration = 5000

  Acceptance ratio for latent scores = 0.401876

                      MCMC iteration = 5000

  Acceptance ratio for latent scores = 0.403065

                      MCMC iteration = 6000

  Acceptance ratio for latent scores = 0.397277

                      MCMC iteration = 6000

  Acceptance ratio for latent scores = 0.401833

                      MCMC iteration = 6000

  Acceptance ratio for latent scores = 0.408182

                      MCMC iteration = 7000

  Acceptance ratio for latent scores = 0.402114

                      MCMC iteration = 7000

  Acceptance ratio for latent scores = 0.399600

                      MCMC iteration = 7000

  Acceptance ratio for latent scores = 0.406003

                      MCMC iteration = 8000

  Acceptance ratio for latent scores = 0.398405

                      MCMC iteration = 8000

  Acceptance ratio for latent scores = 0.405765

                      MCMC iteration = 8000

  Acceptance ratio for latent scores = 0.404899

                      MCMC iteration = 9000

  Acceptance ratio for latent scores = 0.403685

                      MCMC iteration = 9000

  Acceptance ratio for latent scores = 0.407704

                      MCMC iteration = 9000

  Acceptance ratio for latent scores = 0.399642

                      MCMC iteration = 10000

  Acceptance ratio for latent scores = 0.399631

                      MCMC iteration = 10000

  Acceptance ratio for latent scores = 0.398019

                      MCMC iteration = 10000

  Acceptance ratio for latent scores = 0.401619

                      MCMC iteration = 11000

  Acceptance ratio for latent scores = 0.408625

                      MCMC iteration = 11000

  Acceptance ratio for latent scores = 0.400545

                      MCMC iteration = 11000

  Acceptance ratio for latent scores = 0.395054

                      MCMC iteration = 12000

  Acceptance ratio for latent scores = 0.399638

                      MCMC iteration = 12000

  Acceptance ratio for latent scores = 0.400108

                      MCMC iteration = 12000

  Acceptance ratio for latent scores = 0.385105

                      MCMC iteration = 13000

  Acceptance ratio for latent scores = 0.397339

                      MCMC iteration = 13000

  Acceptance ratio for latent scores = 0.407891

                      MCMC iteration = 13000

  Acceptance ratio for latent scores = 0.380026

                      MCMC iteration = 14000

  Acceptance ratio for latent scores = 0.401138

                      MCMC iteration = 14000

  Acceptance ratio for latent scores = 0.387877

                      MCMC iteration = 14000

  Acceptance ratio for latent scores = 0.408116

                      MCMC iteration = 15000

  Acceptance ratio for latent scores = 0.385888

                      MCMC iteration = 15000

  Acceptance ratio for latent scores = 0.402380

                      MCMC iteration = 15000

  Acceptance ratio for latent scores = 0.405448

                      MCMC iteration = 16000

  Acceptance ratio for latent scores = 0.386401

                      MCMC iteration = 16000

  Acceptance ratio for latent scores = 0.400110

                      MCMC iteration = 16000

  Acceptance ratio for latent scores = 0.397335

                      MCMC iteration = 17000

  Acceptance ratio for latent scores = 0.386337

                      MCMC iteration = 17000

  Acceptance ratio for latent scores = 0.407897

                      MCMC iteration = 17000

  Acceptance ratio for latent scores = 0.403498

                      MCMC iteration = 18000

  Acceptance ratio for latent scores = 0.388408

                      MCMC iteration = 18000

  Acceptance ratio for latent scores = 0.402688

                      MCMC iteration = 18000

  Acceptance ratio for latent scores = 0.414609

                      MCMC iteration = 19000

  Acceptance ratio for latent scores = 0.388693

                      MCMC iteration = 19000

  Acceptance ratio for latent scores = 0.405987

                      MCMC iteration = 19000

  Acceptance ratio for latent scores = 0.410435

                      MCMC iteration = 20000

  Acceptance ratio for latent scores = 0.392075

                      MCMC iteration = 20000

  Acceptance ratio for latent scores = 0.402610

                      MCMC iteration = 20000

  Acceptance ratio for latent scores = 0.401746

                      MCMC iteration = 21000

  Acceptance ratio for latent scores = 0.392230

                      MCMC iteration = 21000

  Acceptance ratio for latent scores = 0.406607

                      MCMC iteration = 21000

  Acceptance ratio for latent scores = 0.398242

                      MCMC iteration = 22000

  Acceptance ratio for latent scores = 0.389600

                      MCMC iteration = 22000

  Acceptance ratio for latent scores = 0.405680

                      MCMC iteration = 22000

  Acceptance ratio for latent scores = 0.399419

                      MCMC iteration = 23000

  Acceptance ratio for latent scores = 0.391653

                      MCMC iteration = 23000

  Acceptance ratio for latent scores = 0.402971

                      MCMC iteration = 23000

  Acceptance ratio for latent scores = 0.401523

                      MCMC iteration = 24000

  Acceptance ratio for latent scores = 0.394326

                      MCMC iteration = 24000

  Acceptance ratio for latent scores = 0.403507

                      MCMC iteration = 24000

  Acceptance ratio for latent scores = 0.417277

                      MCMC iteration = 25000

  Acceptance ratio for latent scores = 0.397283

                      MCMC iteration = 25000

  Acceptance ratio for latent scores = 0.402244

                      MCMC iteration = 25000

  Acceptance ratio for latent scores = 0.415897

                      MCMC iteration = 26000

  Acceptance ratio for latent scores = 0.398654

                      MCMC iteration = 26000

  Acceptance ratio for latent scores = 0.401976

                      MCMC iteration = 26000

  Acceptance ratio for latent scores = 0.410062

                      MCMC iteration = 27000

  Acceptance ratio for latent scores = 0.394379

                      MCMC iteration = 27000

  Acceptance ratio for latent scores = 0.406108

                      MCMC iteration = 27000

  Acceptance ratio for latent scores = 0.410235

                      MCMC iteration = 28000

  Acceptance ratio for latent scores = 0.395501

                      MCMC iteration = 28000

  Acceptance ratio for latent scores = 0.402834

                      MCMC iteration = 28000

  Acceptance ratio for latent scores = 0.412698

                      MCMC iteration = 29000

  Acceptance ratio for latent scores = 0.391114

                      MCMC iteration = 29000

  Acceptance ratio for latent scores = 0.397207

                      MCMC iteration = 29000

  Acceptance ratio for latent scores = 0.412399

                      MCMC iteration = 30000

  Acceptance ratio for latent scores = 0.392368

                      MCMC iteration = 30000

  Acceptance ratio for latent scores = 0.399342

                      MCMC iteration = 30000

  Acceptance ratio for latent scores = 0.410554

                      MCMC iteration = 31000

  Acceptance ratio for latent scores = 0.397424

                      MCMC iteration = 31000

  Acceptance ratio for latent scores = 0.393413

                      MCMC iteration = 31000

  Acceptance ratio for latent scores = 0.405089

                      MCMC iteration = 32000

  Acceptance ratio for latent scores = 0.394942

                      MCMC iteration = 32000

  Acceptance ratio for latent scores = 0.391403

                      MCMC iteration = 32000

  Acceptance ratio for latent scores = 0.404612

                      MCMC iteration = 33000

  Acceptance ratio for latent scores = 0.398664

                      MCMC iteration = 33000

  Acceptance ratio for latent scores = 0.396052

                      MCMC iteration = 33000

  Acceptance ratio for latent scores = 0.407077

                      MCMC iteration = 34000

  Acceptance ratio for latent scores = 0.407855

                      MCMC iteration = 34000

  Acceptance ratio for latent scores = 0.393500

                      MCMC iteration = 34000

  Acceptance ratio for latent scores = 0.400119

                      MCMC iteration = 35000

  Acceptance ratio for latent scores = 0.403873

                      MCMC iteration = 35000

  Acceptance ratio for latent scores = 0.389754

                      MCMC iteration = 35000

  Acceptance ratio for latent scores = 0.395683

                      MCMC iteration = 36000

  Acceptance ratio for latent scores = 0.408455

                      MCMC iteration = 36000

  Acceptance ratio for latent scores = 0.400880

                      MCMC iteration = 36000

  Acceptance ratio for latent scores = 0.396224

                      MCMC iteration = 37000

  Acceptance ratio for latent scores = 0.402366

                      MCMC iteration = 37000

  Acceptance ratio for latent scores = 0.397400

                      MCMC iteration = 37000

  Acceptance ratio for latent scores = 0.395831

                      MCMC iteration = 38000

  Acceptance ratio for latent scores = 0.409509

                      MCMC iteration = 38000

  Acceptance ratio for latent scores = 0.398482

                      MCMC iteration = 38000

  Acceptance ratio for latent scores = 0.392487

                      MCMC iteration = 39000

  Acceptance ratio for latent scores = 0.399391

                      MCMC iteration = 39000

  Acceptance ratio for latent scores = 0.397258

                      MCMC iteration = 39000

  Acceptance ratio for latent scores = 0.393335

                      MCMC iteration = 40000

  Acceptance ratio for latent scores = 0.398274

                      MCMC iteration = 40000

  Acceptance ratio for latent scores = 0.389696

                      MCMC iteration = 40000

  Acceptance ratio for latent scores = 0.398365

                      MCMC iteration = 41000

  Acceptance ratio for latent scores = 0.395011

                      MCMC iteration = 41000

  Acceptance ratio for latent scores = 0.382951

                      MCMC iteration = 41000

  Acceptance ratio for latent scores = 0.394317

                      MCMC iteration = 42000

  Acceptance ratio for latent scores = 0.398174

                      MCMC iteration = 42000

  Acceptance ratio for latent scores = 0.393072

                      MCMC iteration = 42000

  Acceptance ratio for latent scores = 0.384278

                      MCMC iteration = 43000

  Acceptance ratio for latent scores = 0.389549

                      MCMC iteration = 43000

  Acceptance ratio for latent scores = 0.394136

                      MCMC iteration = 43000

  Acceptance ratio for latent scores = 0.383058

                      MCMC iteration = 44000

  Acceptance ratio for latent scores = 0.393686

                      MCMC iteration = 44000

  Acceptance ratio for latent scores = 0.397747

                      MCMC iteration = 44000

  Acceptance ratio for latent scores = 0.378343

                      MCMC iteration = 45000

  Acceptance ratio for latent scores = 0.392160

                      MCMC iteration = 45000

  Acceptance ratio for latent scores = 0.393782

                      MCMC iteration = 45000

  Acceptance ratio for latent scores = 0.372189

                      MCMC iteration = 46000

  Acceptance ratio for latent scores = 0.382073

                      MCMC iteration = 46000

  Acceptance ratio for latent scores = 0.396593

                      MCMC iteration = 46000

  Acceptance ratio for latent scores = 0.370567

                      MCMC iteration = 47000

  Acceptance ratio for latent scores = 0.369830

                      MCMC iteration = 47000

  Acceptance ratio for latent scores = 0.394533

                      MCMC iteration = 47000

  Acceptance ratio for latent scores = 0.367890

                      MCMC iteration = 48000

  Acceptance ratio for latent scores = 0.388363

                      MCMC iteration = 48000

  Acceptance ratio for latent scores = 0.367254

                      MCMC iteration = 48000

  Acceptance ratio for latent scores = 0.368231

                      MCMC iteration = 49000

  Acceptance ratio for latent scores = 0.394024

                      MCMC iteration = 49000

  Acceptance ratio for latent scores = 0.362661

                      MCMC iteration = 49000

  Acceptance ratio for latent scores = 0.373066

                      MCMC iteration = 50000

  Acceptance ratio for latent scores = 0.393526

                      MCMC iteration = 50000

  Acceptance ratio for latent scores = 0.365976

                      MCMC iteration = 50000

  Acceptance ratio for latent scores = 0.368452

                      MCMC iteration = 51000

  Acceptance ratio for latent scores = 0.394723

                      MCMC iteration = 51000

  Acceptance ratio for latent scores = 0.363466

                      MCMC iteration = 51000

  Acceptance ratio for latent scores = 0.366573

                      MCMC iteration = 52000

  Acceptance ratio for latent scores = 0.395738

                      MCMC iteration = 52000

  Acceptance ratio for latent scores = 0.375481

                      MCMC iteration = 52000

  Acceptance ratio for latent scores = 0.367755

                      MCMC iteration = 53000

  Acceptance ratio for latent scores = 0.388288

                      MCMC iteration = 53000

  Acceptance ratio for latent scores = 0.380036

                      MCMC iteration = 53000

  Acceptance ratio for latent scores = 0.365889

                      MCMC iteration = 54000

  Acceptance ratio for latent scores = 0.387460

                      MCMC iteration = 54000

  Acceptance ratio for latent scores = 0.372125

                      MCMC iteration = 54000

  Acceptance ratio for latent scores = 0.388733

                      MCMC iteration = 55000

  Acceptance ratio for latent scores = 0.394149

                      MCMC iteration = 55000

  Acceptance ratio for latent scores = 0.368314

                      MCMC iteration = 55000

  Acceptance ratio for latent scores = 0.389612

                      MCMC iteration = 56000

  Acceptance ratio for latent scores = 0.398476

                      MCMC iteration = 56000

  Acceptance ratio for latent scores = 0.375293

                      MCMC iteration = 56000

  Acceptance ratio for latent scores = 0.390855

                      MCMC iteration = 57000

  Acceptance ratio for latent scores = 0.397489

                      MCMC iteration = 57000

  Acceptance ratio for latent scores = 0.372983

                      MCMC iteration = 57000

  Acceptance ratio for latent scores = 0.396257

                      MCMC iteration = 58000

  Acceptance ratio for latent scores = 0.388390

                      MCMC iteration = 58000

  Acceptance ratio for latent scores = 0.369152

                      MCMC iteration = 58000

  Acceptance ratio for latent scores = 0.391887

                      MCMC iteration = 59000

  Acceptance ratio for latent scores = 0.398771

                      MCMC iteration = 59000

  Acceptance ratio for latent scores = 0.367750

                      MCMC iteration = 60000

  Acceptance ratio for latent scores = 0.394279

                      MCMC iteration = 59000

  Acceptance ratio for latent scores = 0.391843

                      MCMC iteration = 60000

  Acceptance ratio for latent scores = 0.365080

                      MCMC iteration = 61000

  Acceptance ratio for latent scores = 0.382162

                      MCMC iteration = 60000

  Acceptance ratio for latent scores = 0.396302

                      MCMC iteration = 61000

  Acceptance ratio for latent scores = 0.378301

                      MCMC iteration = 62000

  Acceptance ratio for latent scores = 0.382514

                      MCMC iteration = 61000

  Acceptance ratio for latent scores = 0.392651

                      MCMC iteration = 62000

  Acceptance ratio for latent scores = 0.382132

                      MCMC iteration = 63000

  Acceptance ratio for latent scores = 0.384762

                      MCMC iteration = 62000

  Acceptance ratio for latent scores = 0.395742

                      MCMC iteration = 63000

  Acceptance ratio for latent scores = 0.380127

                      MCMC iteration = 64000

  Acceptance ratio for latent scores = 0.393468

                      MCMC iteration = 63000

  Acceptance ratio for latent scores = 0.391353

                      MCMC iteration = 64000

  Acceptance ratio for latent scores = 0.376322

                      MCMC iteration = 65000

  Acceptance ratio for latent scores = 0.397934

                      MCMC iteration = 64000

  Acceptance ratio for latent scores = 0.396382

                      MCMC iteration = 65000

  Acceptance ratio for latent scores = 0.367956

                      MCMC iteration = 66000

  Acceptance ratio for latent scores = 0.400553

                      MCMC iteration = 66000

  Acceptance ratio for latent scores = 0.377341

                      MCMC iteration = 65000

  Acceptance ratio for latent scores = 0.397911

                      MCMC iteration = 67000

  Acceptance ratio for latent scores = 0.399847

                      MCMC iteration = 67000

  Acceptance ratio for latent scores = 0.374263

                      MCMC iteration = 66000

  Acceptance ratio for latent scores = 0.397990

                      MCMC iteration = 68000

  Acceptance ratio for latent scores = 0.397619

                      MCMC iteration = 68000

  Acceptance ratio for latent scores = 0.368005

                      MCMC iteration = 67000

  Acceptance ratio for latent scores = 0.388550

                      MCMC iteration = 69000

  Acceptance ratio for latent scores = 0.400991

                      MCMC iteration = 69000

  Acceptance ratio for latent scores = 0.372808

                      MCMC iteration = 68000

  Acceptance ratio for latent scores = 0.390429

                      MCMC iteration = 70000

  Acceptance ratio for latent scores = 0.407625

                      MCMC iteration = 70000

  Acceptance ratio for latent scores = 0.364110

                      MCMC iteration = 69000

  Acceptance ratio for latent scores = 0.388571

                      MCMC iteration = 71000

  Acceptance ratio for latent scores = 0.398101

                      MCMC iteration = 71000

  Acceptance ratio for latent scores = 0.357394

                      MCMC iteration = 70000

  Acceptance ratio for latent scores = 0.386158

                      MCMC iteration = 72000

  Acceptance ratio for latent scores = 0.357901

                      MCMC iteration = 72000

  Acceptance ratio for latent scores = 0.396241

                      MCMC iteration = 71000

  Acceptance ratio for latent scores = 0.398237

                      MCMC iteration = 73000

  Acceptance ratio for latent scores = 0.363710

                      MCMC iteration = 73000

  Acceptance ratio for latent scores = 0.392159

                      MCMC iteration = 72000

  Acceptance ratio for latent scores = 0.395428

                      MCMC iteration = 74000

  Acceptance ratio for latent scores = 0.372145

                      MCMC iteration = 74000

  Acceptance ratio for latent scores = 0.386100

                      MCMC iteration = 73000

  Acceptance ratio for latent scores = 0.396888

                      MCMC iteration = 75000

  Acceptance ratio for latent scores = 0.372859

                      MCMC iteration = 75000

  Acceptance ratio for latent scores = 0.385147

                      MCMC iteration = 74000

  Acceptance ratio for latent scores = 0.399029

                      MCMC iteration = 76000

  Acceptance ratio for latent scores = 0.376815

                      MCMC iteration = 76000

  Acceptance ratio for latent scores = 0.383557

                      MCMC iteration = 75000

  Acceptance ratio for latent scores = 0.395215

                      MCMC iteration = 77000

  Acceptance ratio for latent scores = 0.383974

                      MCMC iteration = 77000

  Acceptance ratio for latent scores = 0.371685

                      MCMC iteration = 76000

  Acceptance ratio for latent scores = 0.396771

                      MCMC iteration = 78000

  Acceptance ratio for latent scores = 0.383816

                      MCMC iteration = 78000

  Acceptance ratio for latent scores = 0.376230

                      MCMC iteration = 77000

  Acceptance ratio for latent scores = 0.398492

                      MCMC iteration = 79000

  Acceptance ratio for latent scores = 0.389863

                      MCMC iteration = 79000

  Acceptance ratio for latent scores = 0.373874

                      MCMC iteration = 78000

  Acceptance ratio for latent scores = 0.408345

                      MCMC iteration = 80000

  Acceptance ratio for latent scores = 0.397845

                      MCMC iteration = 80000

  Acceptance ratio for latent scores = 0.385077

                      MCMC iteration = 79000

  Acceptance ratio for latent scores = 0.405927

                      MCMC iteration = 81000

  Acceptance ratio for latent scores = 0.393184

                      MCMC iteration = 81000

  Acceptance ratio for latent scores = 0.385197

                      MCMC iteration = 80000

  Acceptance ratio for latent scores = 0.397429

                      MCMC iteration = 82000

  Acceptance ratio for latent scores = 0.385550

                      MCMC iteration = 82000

  Acceptance ratio for latent scores = 0.389898

                      MCMC iteration = 81000

  Acceptance ratio for latent scores = 0.399431

                      MCMC iteration = 83000

  Acceptance ratio for latent scores = 0.388589

                      MCMC iteration = 83000

  Acceptance ratio for latent scores = 0.390108

                      MCMC iteration = 82000

  Acceptance ratio for latent scores = 0.406535

                      MCMC iteration = 84000

  Acceptance ratio for latent scores = 0.400073

                      MCMC iteration = 84000

  Acceptance ratio for latent scores = 0.391022

                      MCMC iteration = 83000

  Acceptance ratio for latent scores = 0.408764

                      MCMC iteration = 85000

  Acceptance ratio for latent scores = 0.399803

                      MCMC iteration = 85000

  Acceptance ratio for latent scores = 0.388907

                      MCMC iteration = 84000

  Acceptance ratio for latent scores = 0.415333

                      MCMC iteration = 86000

  Acceptance ratio for latent scores = 0.390658

                      MCMC iteration = 86000

  Acceptance ratio for latent scores = 0.394046

                      MCMC iteration = 85000

  Acceptance ratio for latent scores = 0.407761

                      MCMC iteration = 87000

  Acceptance ratio for latent scores = 0.388918

                      MCMC iteration = 87000

  Acceptance ratio for latent scores = 0.392505

                      MCMC iteration = 86000

  Acceptance ratio for latent scores = 0.409730

                      MCMC iteration = 88000

  Acceptance ratio for latent scores = 0.391496

                      MCMC iteration = 88000

  Acceptance ratio for latent scores = 0.386756

                      MCMC iteration = 87000

  Acceptance ratio for latent scores = 0.415258

                      MCMC iteration = 89000

  Acceptance ratio for latent scores = 0.392447

                      MCMC iteration = 89000

  Acceptance ratio for latent scores = 0.390362

                      MCMC iteration = 88000

  Acceptance ratio for latent scores = 0.419737

                      MCMC iteration = 90000

  Acceptance ratio for latent scores = 0.390543

                      MCMC iteration = 90000

  Acceptance ratio for latent scores = 0.394684

                      MCMC iteration = 89000

  Acceptance ratio for latent scores = 0.420812

                      MCMC iteration = 91000

  Acceptance ratio for latent scores = 0.383986

                      MCMC iteration = 91000

  Acceptance ratio for latent scores = 0.380265

                      MCMC iteration = 90000

  Acceptance ratio for latent scores = 0.415159

                      MCMC iteration = 92000

  Acceptance ratio for latent scores = 0.391023

                      MCMC iteration = 92000

  Acceptance ratio for latent scores = 0.383938

                      MCMC iteration = 91000

  Acceptance ratio for latent scores = 0.415197

                      MCMC iteration = 93000

  Acceptance ratio for latent scores = 0.388162

                      MCMC iteration = 93000

  Acceptance ratio for latent scores = 0.387289

                      MCMC iteration = 92000

  Acceptance ratio for latent scores = 0.416186

                      MCMC iteration = 94000

  Acceptance ratio for latent scores = 0.383238

                      MCMC iteration = 94000

  Acceptance ratio for latent scores = 0.384230

                      MCMC iteration = 93000

  Acceptance ratio for latent scores = 0.414172

                      MCMC iteration = 95000

  Acceptance ratio for latent scores = 0.382804

                      MCMC iteration = 95000

  Acceptance ratio for latent scores = 0.389896

                      MCMC iteration = 94000

  Acceptance ratio for latent scores = 0.407013

                      MCMC iteration = 96000

  Acceptance ratio for latent scores = 0.381578

                      MCMC iteration = 96000

  Acceptance ratio for latent scores = 0.387305

                      MCMC iteration = 95000

  Acceptance ratio for latent scores = 0.414826

                      MCMC iteration = 97000

  Acceptance ratio for latent scores = 0.382090

                      MCMC iteration = 97000

  Acceptance ratio for latent scores = 0.381878

                      MCMC iteration = 96000

  Acceptance ratio for latent scores = 0.416564

                      MCMC iteration = 98000

  Acceptance ratio for latent scores = 0.380315

                      MCMC iteration = 98000

  Acceptance ratio for latent scores = 0.380657

                      MCMC iteration = 97000

  Acceptance ratio for latent scores = 0.419446

                      MCMC iteration = 99000

  Acceptance ratio for latent scores = 0.382024

                      MCMC iteration = 98000

  Acceptance ratio for latent scores = 0.420558

                      MCMC iteration = 99000

  Acceptance ratio for latent scores = 0.380180

                      MCMC iteration = 100000

  Acceptance ratio for latent scores = 0.378008

                      MCMC iteration = 99000

  Acceptance ratio for latent scores = 0.417923

                      MCMC iteration = 100000

  Acceptance ratio for latent scores = 0.377435

                      MCMC iteration = 101000

  Acceptance ratio for latent scores = 0.339872

                      MCMC iteration = 100000

  Acceptance ratio for latent scores = 0.420489

                      MCMC iteration = 101000

  Acceptance ratio for latent scores = 0.392621

                      MCMC iteration = 102000

  Acceptance ratio for latent scores = 0.341674

                      MCMC iteration = 101000

  Acceptance ratio for latent scores = 0.418485

                      MCMC iteration = 102000

  Acceptance ratio for latent scores = 0.405351

                      MCMC iteration = 103000

  Acceptance ratio for latent scores = 0.338151

                      MCMC iteration = 102000

  Acceptance ratio for latent scores = 0.423566

                      MCMC iteration = 103000

  Acceptance ratio for latent scores = 0.410138

                      MCMC iteration = 104000

  Acceptance ratio for latent scores = 0.354762

                      MCMC iteration = 103000

  Acceptance ratio for latent scores = 0.404552

                      MCMC iteration = 104000

  Acceptance ratio for latent scores = 0.405945

                      MCMC iteration = 105000

  Acceptance ratio for latent scores = 0.365194

                      MCMC iteration = 104000

  Acceptance ratio for latent scores = 0.419909

                      MCMC iteration = 105000

  Acceptance ratio for latent scores = 0.396038

                      MCMC iteration = 106000

  Acceptance ratio for latent scores = 0.355955

                      MCMC iteration = 105000

  Acceptance ratio for latent scores = 0.429599

                      MCMC iteration = 106000

  Acceptance ratio for latent scores = 0.393575

                      MCMC iteration = 107000

  Acceptance ratio for latent scores = 0.339824

                      MCMC iteration = 106000

  Acceptance ratio for latent scores = 0.417967

                      MCMC iteration = 107000

  Acceptance ratio for latent scores = 0.370907

                      MCMC iteration = 108000

  Acceptance ratio for latent scores = 0.345514

                      MCMC iteration = 107000

  Acceptance ratio for latent scores = 0.453703

                      MCMC iteration = 108000

  Acceptance ratio for latent scores = 0.387672

                      MCMC iteration = 109000

  Acceptance ratio for latent scores = 0.336288

                      MCMC iteration = 108000

  Acceptance ratio for latent scores = 0.469545

                      MCMC iteration = 109000

  Acceptance ratio for latent scores = 0.394810

                      MCMC iteration = 110000

  Acceptance ratio for latent scores = 0.322901

                      MCMC iteration = 109000

  Acceptance ratio for latent scores = 0.469853

                      MCMC iteration = 110000

  Acceptance ratio for latent scores = 0.404854

                      MCMC iteration = 111000

  Acceptance ratio for latent scores = 0.307375

                      MCMC iteration = 110000

  Acceptance ratio for latent scores = 0.467896

                      MCMC iteration = 111000

  Acceptance ratio for latent scores = 0.410116

                      MCMC iteration = 112000

  Acceptance ratio for latent scores = 0.315621

                      MCMC iteration = 111000

  Acceptance ratio for latent scores = 0.438541

                      MCMC iteration = 112000

  Acceptance ratio for latent scores = 0.400847

                      MCMC iteration = 113000

  Acceptance ratio for latent scores = 0.340328

                      MCMC iteration = 112000

  Acceptance ratio for latent scores = 0.424222

                      MCMC iteration = 113000

  Acceptance ratio for latent scores = 0.375316

                      MCMC iteration = 114000

  Acceptance ratio for latent scores = 0.331062

                      MCMC iteration = 113000

  Acceptance ratio for latent scores = 0.437810

                      MCMC iteration = 114000

  Acceptance ratio for latent scores = 0.391263

                      MCMC iteration = 115000

  Acceptance ratio for latent scores = 0.323773

                      MCMC iteration = 114000

  Acceptance ratio for latent scores = 0.448220

                      MCMC iteration = 115000

  Acceptance ratio for latent scores = 0.388147

                      MCMC iteration = 116000

  Acceptance ratio for latent scores = 0.309110

                      MCMC iteration = 115000

  Acceptance ratio for latent scores = 0.426952

                      MCMC iteration = 116000

  Acceptance ratio for latent scores = 0.388837

                      MCMC iteration = 117000

  Acceptance ratio for latent scores = 0.305709

                      MCMC iteration = 116000

  Acceptance ratio for latent scores = 0.406829

                      MCMC iteration = 117000

  Acceptance ratio for latent scores = 0.380152

                      MCMC iteration = 118000

  Acceptance ratio for latent scores = 0.310426

                      MCMC iteration = 117000

  Acceptance ratio for latent scores = 0.411028

                      MCMC iteration = 118000

  Acceptance ratio for latent scores = 0.359807

                      MCMC iteration = 119000

  Acceptance ratio for latent scores = 0.323793

                      MCMC iteration = 118000

  Acceptance ratio for latent scores = 0.431303

                      MCMC iteration = 119000

  Acceptance ratio for latent scores = 0.382749

                      MCMC iteration = 120000

  Acceptance ratio for latent scores = 0.326054

                      MCMC iteration = 119000

  Acceptance ratio for latent scores = 0.418134

                      MCMC iteration = 120000

  Acceptance ratio for latent scores = 0.408181

                      MCMC iteration = 121000

  Acceptance ratio for latent scores = 0.332132

                      MCMC iteration = 121000

  Acceptance ratio for latent scores = 0.422163

                      MCMC iteration = 120000

  Acceptance ratio for latent scores = 0.430505

                      MCMC iteration = 122000

  Acceptance ratio for latent scores = 0.365978

                      MCMC iteration = 122000

  Acceptance ratio for latent scores = 0.409089

                      MCMC iteration = 121000

  Acceptance ratio for latent scores = 0.411948

                      MCMC iteration = 123000

  Acceptance ratio for latent scores = 0.381528

                      MCMC iteration = 123000

  Acceptance ratio for latent scores = 0.408763

                      MCMC iteration = 122000

  Acceptance ratio for latent scores = 0.376505

                      MCMC iteration = 124000

  Acceptance ratio for latent scores = 0.375956

                      MCMC iteration = 124000

  Acceptance ratio for latent scores = 0.384310

                      MCMC iteration = 125000

  Acceptance ratio for latent scores = 0.371926

                      MCMC iteration = 123000

  Acceptance ratio for latent scores = 0.363909

                      MCMC iteration = 126000

  Acceptance ratio for latent scores = 0.353216

                      MCMC iteration = 125000

  Acceptance ratio for latent scores = 0.366523

                      MCMC iteration = 124000

  Acceptance ratio for latent scores = 0.375207

                      MCMC iteration = 127000

  Acceptance ratio for latent scores = 0.369535

                      MCMC iteration = 126000

  Acceptance ratio for latent scores = 0.363770

                      MCMC iteration = 125000

  Acceptance ratio for latent scores = 0.420513

                      MCMC iteration = 128000

  Acceptance ratio for latent scores = 0.388426

                      MCMC iteration = 127000

  Acceptance ratio for latent scores = 0.366094

                      MCMC iteration = 126000

  Acceptance ratio for latent scores = 0.440268

                      MCMC iteration = 129000

  Acceptance ratio for latent scores = 0.401202

                      MCMC iteration = 128000

  Acceptance ratio for latent scores = 0.391370

                      MCMC iteration = 127000

  Acceptance ratio for latent scores = 0.439018

                      MCMC iteration = 130000

  Acceptance ratio for latent scores = 0.386476

                      MCMC iteration = 129000

  Acceptance ratio for latent scores = 0.423074

                      MCMC iteration = 128000

  Acceptance ratio for latent scores = 0.447835

                      MCMC iteration = 131000

  Acceptance ratio for latent scores = 0.394570

                      MCMC iteration = 130000

  Acceptance ratio for latent scores = 0.436695

                      MCMC iteration = 129000

  Acceptance ratio for latent scores = 0.463605

                      MCMC iteration = 132000

  Acceptance ratio for latent scores = 0.383717

                      MCMC iteration = 131000

  Acceptance ratio for latent scores = 0.434706

                      MCMC iteration = 130000

  Acceptance ratio for latent scores = 0.460284

                      MCMC iteration = 133000

  Acceptance ratio for latent scores = 0.356945

                      MCMC iteration = 132000

  Acceptance ratio for latent scores = 0.416069

                      MCMC iteration = 131000

  Acceptance ratio for latent scores = 0.443799

                      MCMC iteration = 134000

  Acceptance ratio for latent scores = 0.332029

                      MCMC iteration = 132000

  Acceptance ratio for latent scores = 0.438009

                      MCMC iteration = 133000

  Acceptance ratio for latent scores = 0.399013

                      MCMC iteration = 135000

  Acceptance ratio for latent scores = 0.341026

                      MCMC iteration = 133000

  Acceptance ratio for latent scores = 0.414921

                      MCMC iteration = 134000

  Acceptance ratio for latent scores = 0.392694

                      MCMC iteration = 136000

  Acceptance ratio for latent scores = 0.363100

                      MCMC iteration = 134000

  Acceptance ratio for latent scores = 0.403055

                      MCMC iteration = 135000

  Acceptance ratio for latent scores = 0.404868

                      MCMC iteration = 137000

  Acceptance ratio for latent scores = 0.361536

                      MCMC iteration = 135000

  Acceptance ratio for latent scores = 0.411328

                      MCMC iteration = 136000

  Acceptance ratio for latent scores = 0.395198

                      MCMC iteration = 138000

  Acceptance ratio for latent scores = 0.340136

                      MCMC iteration = 136000

  Acceptance ratio for latent scores = 0.421303

                      MCMC iteration = 137000

  Acceptance ratio for latent scores = 0.388586

                      MCMC iteration = 139000

  Acceptance ratio for latent scores = 0.327715

                      MCMC iteration = 137000

  Acceptance ratio for latent scores = 0.412479

                      MCMC iteration = 138000

  Acceptance ratio for latent scores = 0.368402

                      MCMC iteration = 140000

  Acceptance ratio for latent scores = 0.307312

                      MCMC iteration = 138000

  Acceptance ratio for latent scores = 0.405685

                      MCMC iteration = 139000

  Acceptance ratio for latent scores = 0.365090

                      MCMC iteration = 141000

  Acceptance ratio for latent scores = 0.308195

                      MCMC iteration = 139000

  Acceptance ratio for latent scores = 0.406483

                      MCMC iteration = 140000

  Acceptance ratio for latent scores = 0.354809

                      MCMC iteration = 142000

  Acceptance ratio for latent scores = 0.321269

                      MCMC iteration = 140000

  Acceptance ratio for latent scores = 0.384777

                      MCMC iteration = 141000

  Acceptance ratio for latent scores = 0.341956

                      MCMC iteration = 143000

  Acceptance ratio for latent scores = 0.333416

                      MCMC iteration = 141000

  Acceptance ratio for latent scores = 0.383218

                      MCMC iteration = 142000

  Acceptance ratio for latent scores = 0.359090

                      MCMC iteration = 144000

  Acceptance ratio for latent scores = 0.354606

                      MCMC iteration = 142000

  Acceptance ratio for latent scores = 0.364467

                      MCMC iteration = 143000

  Acceptance ratio for latent scores = 0.382090

                      MCMC iteration = 145000

  Acceptance ratio for latent scores = 0.340266

                      MCMC iteration = 143000

  Acceptance ratio for latent scores = 0.351955

                      MCMC iteration = 144000

  Acceptance ratio for latent scores = 0.405455

                      MCMC iteration = 146000

  Acceptance ratio for latent scores = 0.327109

                      MCMC iteration = 144000

  Acceptance ratio for latent scores = 0.333395

                      MCMC iteration = 145000

  Acceptance ratio for latent scores = 0.403340

                      MCMC iteration = 147000

  Acceptance ratio for latent scores = 0.322305

                      MCMC iteration = 145000

  Acceptance ratio for latent scores = 0.326282

                      MCMC iteration = 146000

  Acceptance ratio for latent scores = 0.409545

                      MCMC iteration = 148000

  Acceptance ratio for latent scores = 0.324842

                      MCMC iteration = 147000

  Acceptance ratio for latent scores = 0.431289

                      MCMC iteration = 146000

  Acceptance ratio for latent scores = 0.301468

                      MCMC iteration = 149000

  Acceptance ratio for latent scores = 0.295145

                      MCMC iteration = 148000

  Acceptance ratio for latent scores = 0.447757

                      MCMC iteration = 147000

  Acceptance ratio for latent scores = 0.303648

                      MCMC iteration = 150000

  Acceptance ratio for latent scores = 0.291356

                      MCMC iteration = 149000

  Acceptance ratio for latent scores = 0.462360

                      MCMC iteration = 148000

  Acceptance ratio for latent scores = 0.314505

                      MCMC iteration = 151000

  Acceptance ratio for latent scores = 0.270678

                      MCMC iteration = 150000

  Acceptance ratio for latent scores = 0.456348

                      MCMC iteration = 149000

  Acceptance ratio for latent scores = 0.325410

                      MCMC iteration = 152000

  Acceptance ratio for latent scores = 0.272722

                      MCMC iteration = 151000

  Acceptance ratio for latent scores = 0.433565

                      MCMC iteration = 150000

  Acceptance ratio for latent scores = 0.334817

                      MCMC iteration = 153000

  Acceptance ratio for latent scores = 0.264399

                      MCMC iteration = 152000

  Acceptance ratio for latent scores = 0.423814

                      MCMC iteration = 151000

  Acceptance ratio for latent scores = 0.315254

                      MCMC iteration = 154000

  Acceptance ratio for latent scores = 0.250796

                      MCMC iteration = 153000

  Acceptance ratio for latent scores = 0.439290

                      MCMC iteration = 152000

  Acceptance ratio for latent scores = 0.317703

                      MCMC iteration = 155000

  Acceptance ratio for latent scores = 0.258559

                      MCMC iteration = 154000

  Acceptance ratio for latent scores = 0.438118

                      MCMC iteration = 153000

  Acceptance ratio for latent scores = 0.303077

                      MCMC iteration = 156000

  Acceptance ratio for latent scores = 0.288457

                      MCMC iteration = 155000

  Acceptance ratio for latent scores = 0.463386

                      MCMC iteration = 154000

  Acceptance ratio for latent scores = 0.304325

                      MCMC iteration = 157000

  Acceptance ratio for latent scores = 0.308697

                      MCMC iteration = 156000

  Acceptance ratio for latent scores = 0.492992

                      MCMC iteration = 155000

  Acceptance ratio for latent scores = 0.316231

                      MCMC iteration = 158000

  Acceptance ratio for latent scores = 0.288173

                      MCMC iteration = 157000

  Acceptance ratio for latent scores = 0.476007

                      MCMC iteration = 156000

  Acceptance ratio for latent scores = 0.321436

                      MCMC iteration = 159000

  Acceptance ratio for latent scores = 0.291828

                      MCMC iteration = 158000

  Acceptance ratio for latent scores = 0.466192

                      MCMC iteration = 157000

  Acceptance ratio for latent scores = 0.299734

                      MCMC iteration = 160000

  Acceptance ratio for latent scores = 0.288469

                      MCMC iteration = 159000

  Acceptance ratio for latent scores = 0.472349

                      MCMC iteration = 158000

  Acceptance ratio for latent scores = 0.282844

                      MCMC iteration = 161000

  Acceptance ratio for latent scores = 0.281505

                      MCMC iteration = 160000

  Acceptance ratio for latent scores = 0.448034

                      MCMC iteration = 159000

  Acceptance ratio for latent scores = 0.285925

                      MCMC iteration = 162000

  Acceptance ratio for latent scores = 0.255764

                      MCMC iteration = 161000

  Acceptance ratio for latent scores = 0.440114

                      MCMC iteration = 160000

  Acceptance ratio for latent scores = 0.290871

                      MCMC iteration = 163000

  Acceptance ratio for latent scores = 0.246087

                      MCMC iteration = 162000

  Acceptance ratio for latent scores = 0.397706

                      MCMC iteration = 161000

  Acceptance ratio for latent scores = 0.289426

                      MCMC iteration = 164000

  Acceptance ratio for latent scores = 0.252659

                      MCMC iteration = 163000

  Acceptance ratio for latent scores = 0.398507

                      MCMC iteration = 162000

  Acceptance ratio for latent scores = 0.274875

                      MCMC iteration = 165000

  Acceptance ratio for latent scores = 0.245840

                      MCMC iteration = 164000

  Acceptance ratio for latent scores = 0.420840

                      MCMC iteration = 163000

  Acceptance ratio for latent scores = 0.265825

                      MCMC iteration = 166000

  Acceptance ratio for latent scores = 0.245577

                      MCMC iteration = 165000

  Acceptance ratio for latent scores = 0.404982

                      MCMC iteration = 164000

  Acceptance ratio for latent scores = 0.287996

                      MCMC iteration = 167000

  Acceptance ratio for latent scores = 0.242095

                      MCMC iteration = 166000

  Acceptance ratio for latent scores = 0.393958

                      MCMC iteration = 165000

  Acceptance ratio for latent scores = 0.284805

                      MCMC iteration = 168000

  Acceptance ratio for latent scores = 0.240854

                      MCMC iteration = 167000

  Acceptance ratio for latent scores = 0.395460

                      MCMC iteration = 166000

  Acceptance ratio for latent scores = 0.280432

                      MCMC iteration = 169000

  Acceptance ratio for latent scores = 0.242824

                      MCMC iteration = 168000

  Acceptance ratio for latent scores = 0.393605

                      MCMC iteration = 167000

  Acceptance ratio for latent scores = 0.264889

                      MCMC iteration = 170000

  Acceptance ratio for latent scores = 0.242806

                      MCMC iteration = 169000

  Acceptance ratio for latent scores = 0.411457

                      MCMC iteration = 168000

  Acceptance ratio for latent scores = 0.257368

                      MCMC iteration = 171000

  Acceptance ratio for latent scores = 0.238768

                      MCMC iteration = 170000

  Acceptance ratio for latent scores = 0.433139

                      MCMC iteration = 169000

  Acceptance ratio for latent scores = 0.258406

                      MCMC iteration = 172000

  Acceptance ratio for latent scores = 0.245770

                      MCMC iteration = 171000

  Acceptance ratio for latent scores = 0.426196

                      MCMC iteration = 170000

  Acceptance ratio for latent scores = 0.233522

                      MCMC iteration = 173000

  Acceptance ratio for latent scores = 0.249717

                      MCMC iteration = 172000

  Acceptance ratio for latent scores = 0.405233

                      MCMC iteration = 171000

  Acceptance ratio for latent scores = 0.242762

                      MCMC iteration = 174000

  Acceptance ratio for latent scores = 0.237997

                      MCMC iteration = 173000

  Acceptance ratio for latent scores = 0.442194

                      MCMC iteration = 172000

  Acceptance ratio for latent scores = 0.249511

                      MCMC iteration = 175000

  Acceptance ratio for latent scores = 0.237325

                      MCMC iteration = 174000

  Acceptance ratio for latent scores = 0.459988

                      MCMC iteration = 173000

  Acceptance ratio for latent scores = 0.258977

                      MCMC iteration = 176000

  Acceptance ratio for latent scores = 0.239000

                      MCMC iteration = 175000

  Acceptance ratio for latent scores = 0.473284

                      MCMC iteration = 174000

  Acceptance ratio for latent scores = 0.255022

                      MCMC iteration = 177000

  Acceptance ratio for latent scores = 0.235342

                      MCMC iteration = 176000

  Acceptance ratio for latent scores = 0.501240

                      MCMC iteration = 175000

  Acceptance ratio for latent scores = 0.265365

                      MCMC iteration = 178000

  Acceptance ratio for latent scores = 0.239114

                      MCMC iteration = 177000

  Acceptance ratio for latent scores = 0.508604

                      MCMC iteration = 176000

  Acceptance ratio for latent scores = 0.270461

                      MCMC iteration = 179000

  Acceptance ratio for latent scores = 0.237669

                      MCMC iteration = 178000

  Acceptance ratio for latent scores = 0.517112

                      MCMC iteration = 177000

  Acceptance ratio for latent scores = 0.287489

                      MCMC iteration = 180000

  Acceptance ratio for latent scores = 0.241085

                      MCMC iteration = 179000

  Acceptance ratio for latent scores = 0.492396

                      MCMC iteration = 178000

  Acceptance ratio for latent scores = 0.311650

                      MCMC iteration = 181000

  Acceptance ratio for latent scores = 0.241909

                      MCMC iteration = 180000

  Acceptance ratio for latent scores = 0.479530

                      MCMC iteration = 179000

  Acceptance ratio for latent scores = 0.305006

                      MCMC iteration = 182000

  Acceptance ratio for latent scores = 0.241994

                      MCMC iteration = 181000

  Acceptance ratio for latent scores = 0.474353

                      MCMC iteration = 180000

  Acceptance ratio for latent scores = 0.293093

                      MCMC iteration = 183000

  Acceptance ratio for latent scores = 0.245625

                      MCMC iteration = 182000

  Acceptance ratio for latent scores = 0.469409

                      MCMC iteration = 181000

  Acceptance ratio for latent scores = 0.285183

                      MCMC iteration = 184000

  Acceptance ratio for latent scores = 0.246417

                      MCMC iteration = 183000

  Acceptance ratio for latent scores = 0.460017

                      MCMC iteration = 182000

  Acceptance ratio for latent scores = 0.282421

                      MCMC iteration = 185000

  Acceptance ratio for latent scores = 0.227384

                      MCMC iteration = 184000

  Acceptance ratio for latent scores = 0.446373

                      MCMC iteration = 183000

  Acceptance ratio for latent scores = 0.281978

                      MCMC iteration = 186000

  Acceptance ratio for latent scores = 0.213959

                      MCMC iteration = 185000

  Acceptance ratio for latent scores = 0.434038

                      MCMC iteration = 184000

  Acceptance ratio for latent scores = 0.279572

                      MCMC iteration = 187000

  Acceptance ratio for latent scores = 0.211003

                      MCMC iteration = 186000

  Acceptance ratio for latent scores = 0.397489

                      MCMC iteration = 185000

  Acceptance ratio for latent scores = 0.279697

                      MCMC iteration = 188000

  Acceptance ratio for latent scores = 0.227654

                      MCMC iteration = 187000

  Acceptance ratio for latent scores = 0.405591

                      MCMC iteration = 186000

  Acceptance ratio for latent scores = 0.281897

                      MCMC iteration = 189000

  Acceptance ratio for latent scores = 0.233757

                      MCMC iteration = 188000

  Acceptance ratio for latent scores = 0.410251

                      MCMC iteration = 187000

  Acceptance ratio for latent scores = 0.281191

                      MCMC iteration = 189000

  Acceptance ratio for latent scores = 0.388435

                      MCMC iteration = 190000

  Acceptance ratio for latent scores = 0.246143

                      MCMC iteration = 188000

  Acceptance ratio for latent scores = 0.272830

                      MCMC iteration = 190000

  Acceptance ratio for latent scores = 0.372658

                      MCMC iteration = 191000

  Acceptance ratio for latent scores = 0.248923

                      MCMC iteration = 189000

  Acceptance ratio for latent scores = 0.272368

                      MCMC iteration = 191000

  Acceptance ratio for latent scores = 0.359461

                      MCMC iteration = 192000

  Acceptance ratio for latent scores = 0.245117

                      MCMC iteration = 190000

  Acceptance ratio for latent scores = 0.283697

                      MCMC iteration = 192000

  Acceptance ratio for latent scores = 0.354188

                      MCMC iteration = 193000

  Acceptance ratio for latent scores = 0.243605

                      MCMC iteration = 191000

  Acceptance ratio for latent scores = 0.297919

                      MCMC iteration = 193000

  Acceptance ratio for latent scores = 0.357269

                      MCMC iteration = 194000

  Acceptance ratio for latent scores = 0.244684

                      MCMC iteration = 192000

  Acceptance ratio for latent scores = 0.295942

                      MCMC iteration = 194000

  Acceptance ratio for latent scores = 0.354306

                      MCMC iteration = 195000

  Acceptance ratio for latent scores = 0.239902

                      MCMC iteration = 193000

  Acceptance ratio for latent scores = 0.284234

                      MCMC iteration = 195000

  Acceptance ratio for latent scores = 0.350325

                      MCMC iteration = 196000

  Acceptance ratio for latent scores = 0.236792

                      MCMC iteration = 194000

  Acceptance ratio for latent scores = 0.296009

                      MCMC iteration = 196000

  Acceptance ratio for latent scores = 0.354724

                      MCMC iteration = 197000

  Acceptance ratio for latent scores = 0.238354

                      MCMC iteration = 195000

  Acceptance ratio for latent scores = 0.318572

                      MCMC iteration = 197000

  Acceptance ratio for latent scores = 0.354486

                      MCMC iteration = 198000

  Acceptance ratio for latent scores = 0.245681

                      MCMC iteration = 196000

  Acceptance ratio for latent scores = 0.304335

                      MCMC iteration = 198000

  Acceptance ratio for latent scores = 0.358227

                      MCMC iteration = 199000

  Acceptance ratio for latent scores = 0.242838

                      MCMC iteration = 197000

  Acceptance ratio for latent scores = 0.313279

                      MCMC iteration = 199000

  Acceptance ratio for latent scores = 0.400034

                      MCMC iteration = 200000

  Acceptance ratio for latent scores = 0.240571

                      MCMC iteration = 198000

  Acceptance ratio for latent scores = 0.303518

                      MCMC iteration = 200000

  Acceptance ratio for latent scores = 0.390869

                      MCMC iteration = 201000

  Acceptance ratio for latent scores = 0.239363

                      MCMC iteration = 199000

  Acceptance ratio for latent scores = 0.312879

                      MCMC iteration = 201000

  Acceptance ratio for latent scores = 0.366159

                      MCMC iteration = 202000

  Acceptance ratio for latent scores = 0.244675

                      MCMC iteration = 200000

  Acceptance ratio for latent scores = 0.305621

                      MCMC iteration = 202000

  Acceptance ratio for latent scores = 0.359605

                      MCMC iteration = 203000

  Acceptance ratio for latent scores = 0.237367

                      MCMC iteration = 201000

  Acceptance ratio for latent scores = 0.303586

                      MCMC iteration = 203000

  Acceptance ratio for latent scores = 0.369007

                      MCMC iteration = 204000

  Acceptance ratio for latent scores = 0.239146

                      MCMC iteration = 202000

  Acceptance ratio for latent scores = 0.300232

                      MCMC iteration = 204000

  Acceptance ratio for latent scores = 0.391849

                      MCMC iteration = 205000

  Acceptance ratio for latent scores = 0.234737

                      MCMC iteration = 203000

  Acceptance ratio for latent scores = 0.309785

                      MCMC iteration = 205000

  Acceptance ratio for latent scores = 0.442590

                      MCMC iteration = 206000

  Acceptance ratio for latent scores = 0.241621

                      MCMC iteration = 204000

  Acceptance ratio for latent scores = 0.308686

                      MCMC iteration = 206000

  Acceptance ratio for latent scores = 0.471359

                      MCMC iteration = 207000

  Acceptance ratio for latent scores = 0.259768

                      MCMC iteration = 205000

  Acceptance ratio for latent scores = 0.303235

                      MCMC iteration = 207000

  Acceptance ratio for latent scores = 0.472141

                      MCMC iteration = 208000

  Acceptance ratio for latent scores = 0.263639

                      MCMC iteration = 206000

  Acceptance ratio for latent scores = 0.296665

                      MCMC iteration = 208000

  Acceptance ratio for latent scores = 0.477113

                      MCMC iteration = 209000

  Acceptance ratio for latent scores = 0.258934

                      MCMC iteration = 207000

  Acceptance ratio for latent scores = 0.291501

                      MCMC iteration = 209000

  Acceptance ratio for latent scores = 0.466867

                      MCMC iteration = 210000

  Acceptance ratio for latent scores = 0.251520

                      MCMC iteration = 208000

  Acceptance ratio for latent scores = 0.308967

                      MCMC iteration = 210000

  Acceptance ratio for latent scores = 0.406835

                      MCMC iteration = 211000

  Acceptance ratio for latent scores = 0.254317

                      MCMC iteration = 209000

  Acceptance ratio for latent scores = 0.330394

                      MCMC iteration = 211000

  Acceptance ratio for latent scores = 0.388703

                      MCMC iteration = 212000

  Acceptance ratio for latent scores = 0.256721

                      MCMC iteration = 210000

  Acceptance ratio for latent scores = 0.348942

                      MCMC iteration = 212000

  Acceptance ratio for latent scores = 0.401238

                      MCMC iteration = 213000

  Acceptance ratio for latent scores = 0.271396

                      MCMC iteration = 211000

  Acceptance ratio for latent scores = 0.352964

                      MCMC iteration = 213000

  Acceptance ratio for latent scores = 0.407935

                      MCMC iteration = 214000

  Acceptance ratio for latent scores = 0.282879

                      MCMC iteration = 212000

  Acceptance ratio for latent scores = 0.361256

                      MCMC iteration = 214000

  Acceptance ratio for latent scores = 0.400348

                      MCMC iteration = 215000

  Acceptance ratio for latent scores = 0.286263

                      MCMC iteration = 213000

  Acceptance ratio for latent scores = 0.383439

                      MCMC iteration = 215000

  Acceptance ratio for latent scores = 0.400530

                      MCMC iteration = 216000

  Acceptance ratio for latent scores = 0.282967

                      MCMC iteration = 214000

  Acceptance ratio for latent scores = 0.395151

                      MCMC iteration = 216000

  Acceptance ratio for latent scores = 0.416637

                      MCMC iteration = 215000

  Acceptance ratio for latent scores = 0.395020

                      MCMC iteration = 217000

  Acceptance ratio for latent scores = 0.415774

                      MCMC iteration = 217000

  Acceptance ratio for latent scores = 0.255489

                      MCMC iteration = 216000

  Acceptance ratio for latent scores = 0.386631

                      MCMC iteration = 218000

  Acceptance ratio for latent scores = 0.397734

                      MCMC iteration = 218000

  Acceptance ratio for latent scores = 0.255692

                      MCMC iteration = 217000

  Acceptance ratio for latent scores = 0.379850

                      MCMC iteration = 219000

  Acceptance ratio for latent scores = 0.407259

                      MCMC iteration = 219000

  Acceptance ratio for latent scores = 0.269418

                      MCMC iteration = 218000

  Acceptance ratio for latent scores = 0.381641

                      MCMC iteration = 220000

  Acceptance ratio for latent scores = 0.400179

                      MCMC iteration = 220000

  Acceptance ratio for latent scores = 0.278754

                      MCMC iteration = 219000

  Acceptance ratio for latent scores = 0.390307

                      MCMC iteration = 221000

  Acceptance ratio for latent scores = 0.408961

                      MCMC iteration = 221000

  Acceptance ratio for latent scores = 0.294572

                      MCMC iteration = 220000

  Acceptance ratio for latent scores = 0.417478

                      MCMC iteration = 222000

  Acceptance ratio for latent scores = 0.414434

                      MCMC iteration = 222000

  Acceptance ratio for latent scores = 0.288983

                      MCMC iteration = 221000

  Acceptance ratio for latent scores = 0.447292

                      MCMC iteration = 223000

  Acceptance ratio for latent scores = 0.409189

                      MCMC iteration = 223000

  Acceptance ratio for latent scores = 0.276750

                      MCMC iteration = 222000

  Acceptance ratio for latent scores = 0.438025

                      MCMC iteration = 224000

  Acceptance ratio for latent scores = 0.426641

                      MCMC iteration = 224000

  Acceptance ratio for latent scores = 0.274629

                      MCMC iteration = 223000

  Acceptance ratio for latent scores = 0.462892

                      MCMC iteration = 225000

  Acceptance ratio for latent scores = 0.442954

                      MCMC iteration = 225000

  Acceptance ratio for latent scores = 0.273365

                      MCMC iteration = 226000

  Acceptance ratio for latent scores = 0.450882

                      MCMC iteration = 224000

  Acceptance ratio for latent scores = 0.472793

                      MCMC iteration = 226000

  Acceptance ratio for latent scores = 0.289974

                      MCMC iteration = 227000

  Acceptance ratio for latent scores = 0.449512

                      MCMC iteration = 225000

  Acceptance ratio for latent scores = 0.475657

                      MCMC iteration = 227000

  Acceptance ratio for latent scores = 0.287783

                      MCMC iteration = 228000

  Acceptance ratio for latent scores = 0.454027

                      MCMC iteration = 226000

  Acceptance ratio for latent scores = 0.471520

                      MCMC iteration = 229000

  Acceptance ratio for latent scores = 0.454022

                      MCMC iteration = 227000

  Acceptance ratio for latent scores = 0.447230

                      MCMC iteration = 228000

  Acceptance ratio for latent scores = 0.276921

                      MCMC iteration = 230000

  Acceptance ratio for latent scores = 0.453048

                      MCMC iteration = 228000

  Acceptance ratio for latent scores = 0.449210

                      MCMC iteration = 229000

  Acceptance ratio for latent scores = 0.281714

                      MCMC iteration = 230000

  Acceptance ratio for latent scores = 0.288064

                      MCMC iteration = 231000

  Acceptance ratio for latent scores = 0.455954

                      MCMC iteration = 229000

  Acceptance ratio for latent scores = 0.445556

                      MCMC iteration = 231000

  Acceptance ratio for latent scores = 0.269054

                      MCMC iteration = 232000

  Acceptance ratio for latent scores = 0.486846

                      MCMC iteration = 230000

  Acceptance ratio for latent scores = 0.441575

                      MCMC iteration = 232000

  Acceptance ratio for latent scores = 0.266736

                      MCMC iteration = 233000

  Acceptance ratio for latent scores = 0.488390

                      MCMC iteration = 231000

  Acceptance ratio for latent scores = 0.464424

                      MCMC iteration = 233000

  Acceptance ratio for latent scores = 0.260324

                      MCMC iteration = 234000

  Acceptance ratio for latent scores = 0.484188

                      MCMC iteration = 232000

  Acceptance ratio for latent scores = 0.482828

                      MCMC iteration = 234000

  Acceptance ratio for latent scores = 0.245594

                      MCMC iteration = 235000

  Acceptance ratio for latent scores = 0.486434

                      MCMC iteration = 233000

  Acceptance ratio for latent scores = 0.470777

                      MCMC iteration = 235000

  Acceptance ratio for latent scores = 0.241971

                      MCMC iteration = 236000

  Acceptance ratio for latent scores = 0.508217

                      MCMC iteration = 234000

  Acceptance ratio for latent scores = 0.475193

                      MCMC iteration = 236000

  Acceptance ratio for latent scores = 0.245900

                      MCMC iteration = 237000

  Acceptance ratio for latent scores = 0.517548

                      MCMC iteration = 235000

  Acceptance ratio for latent scores = 0.477465

                      MCMC iteration = 237000

  Acceptance ratio for latent scores = 0.232271

                      MCMC iteration = 238000

  Acceptance ratio for latent scores = 0.540825

                      MCMC iteration = 236000

  Acceptance ratio for latent scores = 0.468741

                      MCMC iteration = 238000

  Acceptance ratio for latent scores = 0.224633

                      MCMC iteration = 239000

  Acceptance ratio for latent scores = 0.536810

                      MCMC iteration = 237000

  Acceptance ratio for latent scores = 0.458173

                      MCMC iteration = 239000

  Acceptance ratio for latent scores = 0.231188

                      MCMC iteration = 240000

  Acceptance ratio for latent scores = 0.529193

                      MCMC iteration = 238000

  Acceptance ratio for latent scores = 0.492749

                      MCMC iteration = 240000

  Acceptance ratio for latent scores = 0.247830

                      MCMC iteration = 241000

  Acceptance ratio for latent scores = 0.503084

                      MCMC iteration = 239000

  Acceptance ratio for latent scores = 0.495099

                      MCMC iteration = 241000

  Acceptance ratio for latent scores = 0.272209

                      MCMC iteration = 242000

  Acceptance ratio for latent scores = 0.517160

                      MCMC iteration = 240000

  Acceptance ratio for latent scores = 0.491037

                      MCMC iteration = 242000

  Acceptance ratio for latent scores = 0.283049

                      MCMC iteration = 243000

  Acceptance ratio for latent scores = 0.515348

                      MCMC iteration = 241000

  Acceptance ratio for latent scores = 0.497339

                      MCMC iteration = 243000

  Acceptance ratio for latent scores = 0.294182

                      MCMC iteration = 244000

  Acceptance ratio for latent scores = 0.502751

                      MCMC iteration = 242000

  Acceptance ratio for latent scores = 0.476375

                      MCMC iteration = 244000

  Acceptance ratio for latent scores = 0.293161

                      MCMC iteration = 245000

  Acceptance ratio for latent scores = 0.483720

                      MCMC iteration = 243000

  Acceptance ratio for latent scores = 0.490654

                      MCMC iteration = 245000

  Acceptance ratio for latent scores = 0.312419

                      MCMC iteration = 246000

  Acceptance ratio for latent scores = 0.471327

                      MCMC iteration = 244000

  Acceptance ratio for latent scores = 0.511944

                      MCMC iteration = 246000

  Acceptance ratio for latent scores = 0.307080

                      MCMC iteration = 247000

  Acceptance ratio for latent scores = 0.472971

                      MCMC iteration = 245000

  Acceptance ratio for latent scores = 0.506063

                      MCMC iteration = 247000

  Acceptance ratio for latent scores = 0.289633

                      MCMC iteration = 248000

  Acceptance ratio for latent scores = 0.467234

                      MCMC iteration = 246000

  Acceptance ratio for latent scores = 0.487869

                      MCMC iteration = 248000

  Acceptance ratio for latent scores = 0.280599

                      MCMC iteration = 249000

  Acceptance ratio for latent scores = 0.462273

                      MCMC iteration = 247000

  Acceptance ratio for latent scores = 0.480851

                      MCMC iteration = 249000

  Acceptance ratio for latent scores = 0.279086

                      MCMC iteration = 250000

  Acceptance ratio for latent scores = 0.461758

                      MCMC iteration = 248000

  Acceptance ratio for latent scores = 0.468934

                      MCMC iteration = 250000

  Acceptance ratio for latent scores = 0.262001

                      MCMC iteration = 249000

  Acceptance ratio for latent scores = 0.465722

                      MCMC iteration = 250000

  Acceptance ratio for latent scores = 0.482265
      user     system    elapsed 
1689489.17   30199.99  880548.37 
>  
> 
> 
>  getMultpleFixed <- function(x) {
+  ## x is a list, from a call to mclappy
+  ## remember random effects also here if pr = TRUE
+  as.mcmc.list(lapply(x, function(z) z$Sol))
+  }
>  
>  getMultpleVCV <- function(x) {
+  ## x is a list, from a call to mclappy
+  lapply(x, function(z) z$VCV)
+  }
>  
>  combine.chains <- function(x, prob = 0.95, pMCMC = TRUE) {
+  solbig <- as.data.frame(rbindlist(lapply(x,
+  function(z) as.data.frame(z$Sol))))
+  mm <- colMeans(solbig)
+  mmm <- cbind(Mean = mm, coda::HPDinterval(as.mcmc(solbig), prob = prob))
+  ## taken directly from summary.MCMCglmm
+  if(pMCMC) {
+  sb <- as.mcmc(solbig)
+  pp <- pmax(0.5/dim(sb)[1],
+  pmin(colSums(sb > 0)/dim(sb)[1],
+  1 - colSums(sb > 0)/dim(sb)[1]))
+  pp <- (pp + pp) 
+  }
+  ## from the names of MCMClmm
+  colnames(mmm) <- c("post.mean", "l-95% HPD", "u-95% HPD")
+  if(pMCMC) {
+  mmm <- cbind(mmm, pp)
+  colnames(mmm)[4] <- "pMCMC"
+  }
+  return(mmm)
+  }
>  
>  try(gelman.diag(getMultpleFixed(fit), multivariate = FALSE))
Potential scale reduction factors:

                                        Point est. Upper C.I.
(Intercept)                                   1.39       2.26
S.Size(100)                                   1.43       2.13
S.Size(1000)                                  1.40       2.23
Method(CBN)                                   1.57       2.53
Method(CBN-A)                                 1.12       1.35
Method(OT)                                    1.63       3.36
Method(OT-A)                                  1.21       1.65
Method(DiP)                                   1.04       1.11
S.Time(last)                                  1.64       2.65
S.Type(singleCell)                            2.34       4.08
S.Type(wholeTumor_0.01)                       2.72       4.92
Model(Bozic)                                  1.20       1.64
Model(McF_4)                                  1.72       2.94
Model(McF_6)                                  1.63       2.75
Conjunction(No)                               1.53       2.36
sh(0)                                         1.64       2.65
TrueGenes(7)                                  1.11       1.32
TrueGenes(9)                                  1.36       1.95
S.Size(100):Method(CBN)                       1.12       1.36
S.Size(1000):Method(CBN)                      1.02       1.03
S.Size(100):Method(CBN-A)                     1.58       2.47
S.Size(1000):Method(CBN-A)                    1.35       2.16
S.Size(100):Method(OT)                        1.14       1.32
S.Size(1000):Method(OT)                       1.69       3.01
S.Size(100):Method(OT-A)                      1.17       1.50
S.Size(1000):Method(OT-A)                     1.09       1.30
S.Size(100):Method(DiP)                       1.10       1.29
S.Size(1000):Method(DiP)                      1.57       2.51
S.Size(100):S.Time(last)                      1.46       2.19
S.Size(1000):S.Time(last)                     1.34       1.91
S.Size(100):S.Type(singleCell)                1.72       2.85
S.Size(1000):S.Type(singleCell)               2.46       4.84
S.Size(100):S.Type(wholeTumor_0.01)           1.12       1.37
S.Size(1000):S.Type(wholeTumor_0.01)          1.12       1.35
S.Size(100):Model(Bozic)                      1.01       1.02
S.Size(1000):Model(Bozic)                     1.37       2.31
S.Size(100):Model(McF_4)                      1.51       2.41
S.Size(1000):Model(McF_4)                     1.39       2.09
S.Size(100):Model(McF_6)                      1.27       1.73
S.Size(1000):Model(McF_6)                     1.84       3.05
S.Size(100):Conjunction(No)                   1.41       2.19
S.Size(1000):Conjunction(No)                  2.24       4.51
S.Size(100):sh(0)                             1.41       2.06
S.Size(1000):sh(0)                            2.10       3.96
S.Size(100):TrueGenes(7)                      1.41       2.21
S.Size(1000):TrueGenes(7)                     2.20       4.04
S.Size(100):TrueGenes(9)                      1.11       1.33
S.Size(1000):TrueGenes(9)                     1.10       1.22
Method(CBN):S.Time(last)                      1.10       1.32
Method(CBN-A):S.Time(last)                    1.67       3.25
Method(OT):S.Time(last)                       1.12       1.33
Method(OT-A):S.Time(last)                     1.08       1.18
Method(DiP):S.Time(last)                      1.13       1.41
Method(CBN):S.Type(singleCell)                1.10       1.28
Method(CBN-A):S.Type(singleCell)              1.28       1.83
Method(OT):S.Type(singleCell)                 2.17       4.42
Method(OT-A):S.Type(singleCell)               1.29       1.80
Method(DiP):S.Type(singleCell)                1.60       2.53
Method(CBN):S.Type(wholeTumor_0.01)           1.90       3.31
Method(CBN-A):S.Type(wholeTumor_0.01)         1.25       1.72
Method(OT):S.Type(wholeTumor_0.01)            1.43       2.13
Method(OT-A):S.Type(wholeTumor_0.01)          1.41       2.30
Method(DiP):S.Type(wholeTumor_0.01)           1.33       1.96
Method(CBN):Model(Bozic)                      1.03       1.06
Method(CBN-A):Model(Bozic)                    1.19       1.56
Method(OT):Model(Bozic)                       1.77       2.97
Method(OT-A):Model(Bozic)                     1.16       1.49
Method(DiP):Model(Bozic)                      1.08       1.22
Method(CBN):Model(McF_4)                      1.36       1.96
Method(CBN-A):Model(McF_4)                    1.34       1.89
Method(OT):Model(McF_4)                       1.12       1.38
Method(OT-A):Model(McF_4)                     3.02       6.33
Method(DiP):Model(McF_4)                      1.45       2.57
Method(CBN):Model(McF_6)                      1.15       1.44
Method(CBN-A):Model(McF_6)                    1.21       1.63
Method(OT):Model(McF_6)                       2.18       3.72
Method(OT-A):Model(McF_6)                     1.11       1.33
Method(DiP):Model(McF_6)                      1.19       1.55
Method(CBN):Conjunction(No)                   1.88       3.32
Method(CBN-A):Conjunction(No)                 1.22       1.67
Method(OT):Conjunction(No)                    1.78       2.97
Method(OT-A):Conjunction(No)                  2.44       5.28
Method(DiP):Conjunction(No)                   1.16       1.48
Method(CBN):sh(0)                             1.37       2.19
Method(CBN-A):sh(0)                           1.32       1.90
Method(OT):sh(0)                              1.56       3.00
Method(OT-A):sh(0)                            1.12       1.33
Method(DiP):sh(0)                             1.28       1.87
Method(CBN):TrueGenes(7)                      1.18       1.51
Method(CBN-A):TrueGenes(7)                    1.13       1.43
Method(OT):TrueGenes(7)                       1.23       1.71
Method(OT-A):TrueGenes(7)                     1.05       1.14
Method(DiP):TrueGenes(7)                      1.34       1.91
Method(CBN):TrueGenes(9)                      1.42       2.25
Method(CBN-A):TrueGenes(9)                    1.16       1.47
Method(OT):TrueGenes(9)                       1.03       1.07
Method(OT-A):TrueGenes(9)                     1.06       1.19
Method(DiP):TrueGenes(9)                      1.11       1.26
S.Time(last):S.Type(singleCell)               1.24       1.73
S.Time(last):S.Type(wholeTumor_0.01)          1.03       1.03
S.Time(last):Model(Bozic)                     1.19       1.56
S.Time(last):Model(McF_4)                     1.05       1.16
S.Time(last):Model(McF_6)                     1.17       1.50
S.Time(last):Conjunction(No)                  1.14       1.44
S.Time(last):sh(0)                            1.10       1.33
S.Time(last):TrueGenes(7)                     2.05       3.48
S.Time(last):TrueGenes(9)                     1.10       1.22
S.Type(singleCell):Model(Bozic)               1.33       1.88
S.Type(wholeTumor_0.01):Model(Bozic)          1.22       1.66
S.Type(singleCell):Model(McF_4)               1.81       3.25
S.Type(wholeTumor_0.01):Model(McF_4)          1.05       1.16
S.Type(singleCell):Model(McF_6)               1.28       1.83
S.Type(wholeTumor_0.01):Model(McF_6)          1.43       2.37
S.Type(singleCell):Conjunction(No)            2.67       5.07
S.Type(wholeTumor_0.01):Conjunction(No)       2.43       4.33
S.Type(singleCell):sh(0)                      1.19       1.53
S.Type(wholeTumor_0.01):sh(0)                 1.10       1.32
S.Type(singleCell):TrueGenes(7)               1.04       1.12
S.Type(wholeTumor_0.01):TrueGenes(7)          1.24       1.68
S.Type(singleCell):TrueGenes(9)               1.45       2.23
S.Type(wholeTumor_0.01):TrueGenes(9)          1.22       1.64
Model(Bozic):Conjunction(No)                  1.25       1.69
Model(McF_4):Conjunction(No)                  1.02       1.02
Model(McF_6):Conjunction(No)                  1.47       2.28
Model(Bozic):sh(0)                            1.20       1.58
Model(McF_4):sh(0)                            1.11       1.16
Model(McF_6):sh(0)                            1.14       1.42
Model(Bozic):TrueGenes(7)                     1.09       1.28
Model(McF_4):TrueGenes(7)                     1.03       1.09
Model(McF_6):TrueGenes(7)                     1.47       2.22
Model(Bozic):TrueGenes(9)                     1.20       1.56
Model(McF_4):TrueGenes(9)                     1.08       1.25
Model(McF_6):TrueGenes(9)                     1.09       1.29
Conjunction(No):sh(0)                         1.24       1.70
Conjunction(No):TrueGenes(7)                  1.08       1.14
Conjunction(No):TrueGenes(9)                  1.15       1.43
sh(0):TrueGenes(7)                            1.65       2.58
sh(0):TrueGenes(9)                            1.76       3.18

>  try(gelman.diag(getMultpleVCV(fit), multivariate = FALSE))
Potential scale reduction factors:

          Point est. Upper C.I.
dataSetID       4.55      18.43
units           2.05       7.74

>  
>  try(gelman.diag(getMultpleFixed(fit)))
Potential scale reduction factors:

                                        Point est. Upper C.I.
(Intercept)                                   1.39       2.26
S.Size(100)                                   1.43       2.13
S.Size(1000)                                  1.40       2.23
Method(CBN)                                   1.57       2.53
Method(CBN-A)                                 1.12       1.35
Method(OT)                                    1.63       3.36
Method(OT-A)                                  1.21       1.65
Method(DiP)                                   1.04       1.11
S.Time(last)                                  1.64       2.65
S.Type(singleCell)                            2.34       4.08
S.Type(wholeTumor_0.01)                       2.72       4.92
Model(Bozic)                                  1.20       1.64
Model(McF_4)                                  1.72       2.94
Model(McF_6)                                  1.63       2.75
Conjunction(No)                               1.53       2.36
sh(0)                                         1.64       2.65
TrueGenes(7)                                  1.11       1.32
TrueGenes(9)                                  1.36       1.95
S.Size(100):Method(CBN)                       1.12       1.36
S.Size(1000):Method(CBN)                      1.02       1.03
S.Size(100):Method(CBN-A)                     1.58       2.47
S.Size(1000):Method(CBN-A)                    1.35       2.16
S.Size(100):Method(OT)                        1.14       1.32
S.Size(1000):Method(OT)                       1.69       3.01
S.Size(100):Method(OT-A)                      1.17       1.50
S.Size(1000):Method(OT-A)                     1.09       1.30
S.Size(100):Method(DiP)                       1.10       1.29
S.Size(1000):Method(DiP)                      1.57       2.51
S.Size(100):S.Time(last)                      1.46       2.19
S.Size(1000):S.Time(last)                     1.34       1.91
S.Size(100):S.Type(singleCell)                1.72       2.85
S.Size(1000):S.Type(singleCell)               2.46       4.84
S.Size(100):S.Type(wholeTumor_0.01)           1.12       1.37
S.Size(1000):S.Type(wholeTumor_0.01)          1.12       1.35
S.Size(100):Model(Bozic)                      1.01       1.02
S.Size(1000):Model(Bozic)                     1.37       2.31
S.Size(100):Model(McF_4)                      1.51       2.41
S.Size(1000):Model(McF_4)                     1.39       2.09
S.Size(100):Model(McF_6)                      1.27       1.73
S.Size(1000):Model(McF_6)                     1.84       3.05
S.Size(100):Conjunction(No)                   1.41       2.19
S.Size(1000):Conjunction(No)                  2.24       4.51
S.Size(100):sh(0)                             1.41       2.06
S.Size(1000):sh(0)                            2.10       3.96
S.Size(100):TrueGenes(7)                      1.41       2.21
S.Size(1000):TrueGenes(7)                     2.20       4.04
S.Size(100):TrueGenes(9)                      1.11       1.33
S.Size(1000):TrueGenes(9)                     1.10       1.22
Method(CBN):S.Time(last)                      1.10       1.32
Method(CBN-A):S.Time(last)                    1.67       3.25
Method(OT):S.Time(last)                       1.12       1.33
Method(OT-A):S.Time(last)                     1.08       1.18
Method(DiP):S.Time(last)                      1.13       1.41
Method(CBN):S.Type(singleCell)                1.10       1.28
Method(CBN-A):S.Type(singleCell)              1.28       1.83
Method(OT):S.Type(singleCell)                 2.17       4.42
Method(OT-A):S.Type(singleCell)               1.29       1.80
Method(DiP):S.Type(singleCell)                1.60       2.53
Method(CBN):S.Type(wholeTumor_0.01)           1.90       3.31
Method(CBN-A):S.Type(wholeTumor_0.01)         1.25       1.72
Method(OT):S.Type(wholeTumor_0.01)            1.43       2.13
Method(OT-A):S.Type(wholeTumor_0.01)          1.41       2.30
Method(DiP):S.Type(wholeTumor_0.01)           1.33       1.96
Method(CBN):Model(Bozic)                      1.03       1.06
Method(CBN-A):Model(Bozic)                    1.19       1.56
Method(OT):Model(Bozic)                       1.77       2.97
Method(OT-A):Model(Bozic)                     1.16       1.49
Method(DiP):Model(Bozic)                      1.08       1.22
Method(CBN):Model(McF_4)                      1.36       1.96
Method(CBN-A):Model(McF_4)                    1.34       1.89
Method(OT):Model(McF_4)                       1.12       1.38
Method(OT-A):Model(McF_4)                     3.02       6.33
Method(DiP):Model(McF_4)                      1.45       2.57
Method(CBN):Model(McF_6)                      1.15       1.44
Method(CBN-A):Model(McF_6)                    1.21       1.63
Method(OT):Model(McF_6)                       2.18       3.72
Method(OT-A):Model(McF_6)                     1.11       1.33
Method(DiP):Model(McF_6)                      1.19       1.55
Method(CBN):Conjunction(No)                   1.88       3.32
Method(CBN-A):Conjunction(No)                 1.22       1.67
Method(OT):Conjunction(No)                    1.78       2.97
Method(OT-A):Conjunction(No)                  2.44       5.28
Method(DiP):Conjunction(No)                   1.16       1.48
Method(CBN):sh(0)                             1.37       2.19
Method(CBN-A):sh(0)                           1.32       1.90
Method(OT):sh(0)                              1.56       3.00
Method(OT-A):sh(0)                            1.12       1.33
Method(DiP):sh(0)                             1.28       1.87
Method(CBN):TrueGenes(7)                      1.18       1.51
Method(CBN-A):TrueGenes(7)                    1.13       1.43
Method(OT):TrueGenes(7)                       1.23       1.71
Method(OT-A):TrueGenes(7)                     1.05       1.14
Method(DiP):TrueGenes(7)                      1.34       1.91
Method(CBN):TrueGenes(9)                      1.42       2.25
Method(CBN-A):TrueGenes(9)                    1.16       1.47
Method(OT):TrueGenes(9)                       1.03       1.07
Method(OT-A):TrueGenes(9)                     1.06       1.19
Method(DiP):TrueGenes(9)                      1.11       1.26
S.Time(last):S.Type(singleCell)               1.24       1.73
S.Time(last):S.Type(wholeTumor_0.01)          1.03       1.03
S.Time(last):Model(Bozic)                     1.19       1.56
S.Time(last):Model(McF_4)                     1.05       1.16
S.Time(last):Model(McF_6)                     1.17       1.50
S.Time(last):Conjunction(No)                  1.14       1.44
S.Time(last):sh(0)                            1.10       1.33
S.Time(last):TrueGenes(7)                     2.05       3.48
S.Time(last):TrueGenes(9)                     1.10       1.22
S.Type(singleCell):Model(Bozic)               1.33       1.88
S.Type(wholeTumor_0.01):Model(Bozic)          1.22       1.66
S.Type(singleCell):Model(McF_4)               1.81       3.25
S.Type(wholeTumor_0.01):Model(McF_4)          1.05       1.16
S.Type(singleCell):Model(McF_6)               1.28       1.83
S.Type(wholeTumor_0.01):Model(McF_6)          1.43       2.37
S.Type(singleCell):Conjunction(No)            2.67       5.07
S.Type(wholeTumor_0.01):Conjunction(No)       2.43       4.33
S.Type(singleCell):sh(0)                      1.19       1.53
S.Type(wholeTumor_0.01):sh(0)                 1.10       1.32
S.Type(singleCell):TrueGenes(7)               1.04       1.12
S.Type(wholeTumor_0.01):TrueGenes(7)          1.24       1.68
S.Type(singleCell):TrueGenes(9)               1.45       2.23
S.Type(wholeTumor_0.01):TrueGenes(9)          1.22       1.64
Model(Bozic):Conjunction(No)                  1.25       1.69
Model(McF_4):Conjunction(No)                  1.02       1.02
Model(McF_6):Conjunction(No)                  1.47       2.28
Model(Bozic):sh(0)                            1.20       1.58
Model(McF_4):sh(0)                            1.11       1.16
Model(McF_6):sh(0)                            1.14       1.42
Model(Bozic):TrueGenes(7)                     1.09       1.28
Model(McF_4):TrueGenes(7)                     1.03       1.09
Model(McF_6):TrueGenes(7)                     1.47       2.22
Model(Bozic):TrueGenes(9)                     1.20       1.56
Model(McF_4):TrueGenes(9)                     1.08       1.25
Model(McF_6):TrueGenes(9)                     1.09       1.29
Conjunction(No):sh(0)                         1.24       1.70
Conjunction(No):TrueGenes(7)                  1.08       1.14
Conjunction(No):TrueGenes(9)                  1.15       1.43
sh(0):TrueGenes(7)                            1.65       2.58
sh(0):TrueGenes(9)                            1.76       3.18

Multivariate psrf

19.5
>  try(gelman.diag(getMultpleVCV(fit)))
Potential scale reduction factors:

          Point est. Upper C.I.
dataSetID       4.55      18.43
units           2.05       7.74

Multivariate psrf

3.9
>  
>  try(lapply(fit, function(x) x$DIC))
[[1]]
[1] 508706.4

[[2]]
[1] 508746.7

[[3]]
[1] 508756.2

>  try(lapply(fit, function(x) summary(x)))
[[1]]

 Iterations = 100001:249851
 Thinning interval  = 150
 Sample size  = 1000 

 DIC: 508706.4 

 G-structure:  ~dataSetID

          post.mean  l-95% CI  u-95% CI eff.samp
dataSetID 0.0001547 0.0001017 0.0001895    2.585

 R-structure:  ~units

      post.mean  l-95% CI  u-95% CI eff.samp
units 8.356e-06 3.888e-06 1.532e-05    3.289

 Location effects: Diff ~ (S.Size + Method + S.Time + S.Type + Model + Conjunction + sh + TrueGenes)^2 

                                         post.mean   l-95% CI   u-95% CI eff.samp  pMCMC    
(Intercept)                              2.042e+00  2.041e+00  2.043e+00    8.449 <0.001 ***
S.Size(100)                              1.315e-01  1.292e-01  1.340e-01    3.536 <0.001 ***
S.Size(1000)                            -1.986e-01 -2.009e-01 -1.967e-01    2.806 <0.001 ***
Method(CBN)                              3.058e-01  3.027e-01  3.083e-01    3.636 <0.001 ***
Method(CBN-A)                            2.471e-01  2.451e-01  2.498e-01    6.089 <0.001 ***
Method(OT)                              -4.997e-01 -5.020e-01 -4.968e-01    5.076 <0.001 ***
Method(OT-A)                            -7.968e-01 -7.990e-01 -7.942e-01    7.198 <0.001 ***
Method(DiP)                              4.147e-01  4.125e-01  4.173e-01    6.093 <0.001 ***
S.Time(last)                             3.283e-02  3.149e-02  3.404e-02    5.638 <0.001 ***
S.Type(singleCell)                      -1.215e-02 -1.415e-02 -1.058e-02    5.733 <0.001 ***
S.Type(wholeTumor_0.01)                  8.968e-03  7.360e-03  1.105e-02    6.303 <0.001 ***
Model(Bozic)                             1.595e-01  1.582e-01  1.610e-01   13.976 <0.001 ***
Model(McF_4)                            -1.106e-01 -1.130e-01 -1.073e-01    2.888 <0.001 ***
Model(McF_6)                            -2.584e-01 -2.621e-01 -2.562e-01    2.536 <0.001 ***
Conjunction(No)                         -1.744e-01 -1.757e-01 -1.731e-01    4.538 <0.001 ***
sh(0)                                    2.448e-02  2.338e-02  2.578e-02    5.356 <0.001 ***
TrueGenes(7)                             2.525e-03  5.483e-04  4.665e-03    2.830 <0.001 ***
TrueGenes(9)                            -1.353e-01 -1.370e-01 -1.333e-01    5.021 <0.001 ***
S.Size(100):Method(CBN)                 -1.012e-01 -1.059e-01 -9.596e-02    5.102 <0.001 ***
S.Size(1000):Method(CBN)                 1.584e-01  1.523e-01  1.618e-01    5.384 <0.001 ***
S.Size(100):Method(CBN-A)               -8.772e-02 -9.247e-02 -8.311e-02    5.191 <0.001 ***
S.Size(1000):Method(CBN-A)               1.376e-01  1.331e-01  1.409e-01    6.939 <0.001 ***
S.Size(100):Method(OT)                  -9.752e-03 -1.291e-02 -5.952e-03    8.581 <0.001 ***
S.Size(1000):Method(OT)                  3.552e-02  3.185e-02  4.142e-02    3.765 <0.001 ***
S.Size(100):Method(OT-A)                 7.526e-04 -4.137e-03  4.426e-03    3.768  0.888    
S.Size(1000):Method(OT-A)                3.021e-02  2.487e-02  3.823e-02    1.903 <0.001 ***
S.Size(100):Method(DiP)                  6.033e-02  5.529e-02  6.447e-02    5.478 <0.001 ***
S.Size(1000):Method(DiP)                -1.298e-01 -1.368e-01 -1.254e-01    3.875 <0.001 ***
S.Size(100):S.Time(last)                -3.565e-03 -5.145e-03 -1.162e-03    4.516 <0.001 ***
S.Size(1000):S.Time(last)                2.856e-03  1.156e-03  4.408e-03    5.909 <0.001 ***
S.Size(100):S.Type(singleCell)          -3.688e-04 -4.141e-03  2.445e-03    3.613  0.976    
S.Size(1000):S.Type(singleCell)          8.495e-04 -1.018e-03  3.576e-03    6.041  0.616    
S.Size(100):S.Type(wholeTumor_0.01)      1.129e-02  8.532e-03  1.359e-02    4.359 <0.001 ***
S.Size(1000):S.Type(wholeTumor_0.01)    -1.464e-02 -1.707e-02 -1.182e-02    5.531 <0.001 ***
S.Size(100):Model(Bozic)                -5.958e-02 -6.354e-02 -5.620e-02    2.512 <0.001 ***
S.Size(1000):Model(Bozic)                7.859e-02  7.662e-02  8.153e-02    9.028 <0.001 ***
S.Size(100):Model(McF_4)                 2.579e-02  2.201e-02  2.936e-02    3.350 <0.001 ***
S.Size(1000):Model(McF_4)               -4.705e-02 -5.040e-02 -4.278e-02    4.766 <0.001 ***
S.Size(100):Model(McF_6)                 1.232e-01  1.201e-01  1.275e-01    3.921 <0.001 ***
S.Size(1000):Model(McF_6)               -1.693e-01 -1.725e-01 -1.662e-01    5.697 <0.001 ***
S.Size(100):Conjunction(No)              2.856e-02  2.719e-02  2.979e-02   11.195 <0.001 ***
S.Size(1000):Conjunction(No)            -4.132e-02 -4.266e-02 -3.965e-02   10.309 <0.001 ***
S.Size(100):sh(0)                       -1.542e-03 -3.643e-03  2.484e-04    4.579  0.178    
S.Size(1000):sh(0)                       1.557e-02  1.354e-02  1.799e-02    3.189 <0.001 ***
S.Size(100):TrueGenes(7)                -4.274e-02 -4.500e-02 -3.921e-02    4.432 <0.001 ***
S.Size(1000):TrueGenes(7)                7.110e-02  6.813e-02  7.367e-02    5.975 <0.001 ***
S.Size(100):TrueGenes(9)                 6.595e-03  3.212e-03  9.623e-03    2.125 <0.001 ***
S.Size(1000):TrueGenes(9)               -1.283e-02 -1.487e-02 -1.044e-02   10.793 <0.001 ***
Method(CBN):S.Time(last)                 7.852e-02  7.572e-02  8.027e-02    7.083 <0.001 ***
Method(CBN-A):S.Time(last)               8.892e-02  8.603e-02  9.137e-02    4.549 <0.001 ***
Method(OT):S.Time(last)                  7.636e-02  7.356e-02  7.928e-02    4.590 <0.001 ***
Method(OT-A):S.Time(last)               -1.877e-01 -1.913e-01 -1.835e-01    2.435 <0.001 ***
Method(DiP):S.Time(last)                -2.134e-02 -2.450e-02 -1.862e-02    3.167 <0.001 ***
Method(CBN):S.Type(singleCell)          -1.387e-03 -3.497e-03  8.075e-04   16.678  0.212    
Method(CBN-A):S.Type(singleCell)         1.973e-02  1.725e-02  2.350e-02    9.216 <0.001 ***
Method(OT):S.Type(singleCell)           -3.308e-02 -3.671e-02 -3.053e-02    6.764 <0.001 ***
Method(OT-A):S.Type(singleCell)         -5.696e-02 -6.180e-02 -5.262e-02    2.666 <0.001 ***
Method(DiP):S.Type(singleCell)           3.195e-02  2.724e-02  3.467e-02    4.682 <0.001 ***
Method(CBN):S.Type(wholeTumor_0.01)      3.131e-04 -3.840e-03  3.934e-03    5.901  0.842    
Method(CBN-A):S.Type(wholeTumor_0.01)   -3.127e-02 -3.442e-02 -2.808e-02    5.881 <0.001 ***
Method(OT):S.Type(wholeTumor_0.01)       7.506e-02  7.117e-02  8.108e-02    3.450 <0.001 ***
Method(OT-A):S.Type(wholeTumor_0.01)     1.018e-01  9.761e-02  1.057e-01    5.912 <0.001 ***
Method(DiP):S.Type(wholeTumor_0.01)     -6.521e-02 -6.847e-02 -6.123e-02    9.826 <0.001 ***
Method(CBN):Model(Bozic)                -1.435e-01 -1.472e-01 -1.387e-01    5.278 <0.001 ***
Method(CBN-A):Model(Bozic)              -9.921e-02 -1.033e-01 -9.478e-02    5.807 <0.001 ***
Method(OT):Model(Bozic)                  1.292e-01  1.239e-01  1.337e-01    4.219 <0.001 ***
Method(OT-A):Model(Bozic)                1.484e-01  1.429e-01  1.545e-01    2.740 <0.001 ***
Method(DiP):Model(Bozic)                -2.883e-02 -3.286e-02 -2.537e-02    7.738 <0.001 ***
Method(CBN):Model(McF_4)                 1.765e-01  1.702e-01  1.814e-01    4.315 <0.001 ***
Method(CBN-A):Model(McF_4)               2.013e-01  1.971e-01  2.076e-01    3.830 <0.001 ***
Method(OT):Model(McF_4)                 -1.501e-01 -1.551e-01 -1.451e-01    5.213 <0.001 ***
Method(OT-A):Model(McF_4)               -2.701e-01 -2.749e-01 -2.656e-01    4.829 <0.001 ***
Method(DiP):Model(McF_4)                 3.302e-02  2.856e-02  3.669e-02    5.002 <0.001 ***
Method(CBN):Model(McF_6)                 1.104e-01  1.069e-01  1.134e-01    8.025 <0.001 ***
Method(CBN-A):Model(McF_6)              -4.922e-03 -1.276e-02  3.263e-03    2.787  0.268    
Method(OT):Model(McF_6)                 -8.194e-02 -8.916e-02 -7.663e-02    4.636 <0.001 ***
Method(OT-A):Model(McF_6)               -1.140e-02 -1.691e-02 -6.410e-03    4.218 <0.001 ***
Method(DiP):Model(McF_6)                 2.081e-02  1.572e-02  2.371e-02    5.084 <0.001 ***
Method(CBN):Conjunction(No)              1.069e-01  1.041e-01  1.108e-01    2.595 <0.001 ***
Method(CBN-A):Conjunction(No)            9.567e-02  9.381e-02  9.851e-02    6.676 <0.001 ***
Method(OT):Conjunction(No)              -8.682e-02 -8.966e-02 -8.378e-02    3.871 <0.001 ***
Method(OT-A):Conjunction(No)            -2.149e-01 -2.191e-01 -2.127e-01    5.546 <0.001 ***
Method(DiP):Conjunction(No)              5.939e-02  5.738e-02  6.343e-02    2.859 <0.001 ***
Method(CBN):sh(0)                        2.338e-02  2.112e-02  2.530e-02    9.822 <0.001 ***
Method(CBN-A):sh(0)                      2.715e-02  2.464e-02  3.070e-02    4.228 <0.001 ***
Method(OT):sh(0)                         2.569e-02  2.329e-02  2.825e-02    5.784 <0.001 ***
Method(OT-A):sh(0)                       5.841e-02  5.432e-02  6.108e-02    5.506 <0.001 ***
Method(DiP):sh(0)                       -7.286e-02 -7.471e-02 -7.043e-02   13.821 <0.001 ***
Method(CBN):TrueGenes(7)                -1.573e-01 -1.626e-01 -1.501e-01    2.821 <0.001 ***
Method(CBN-A):TrueGenes(7)              -1.832e-01 -1.857e-01 -1.810e-01   13.504 <0.001 ***
Method(OT):TrueGenes(7)                  4.554e-01  4.525e-01  4.579e-01    8.855 <0.001 ***
Method(OT-A):TrueGenes(7)               -6.999e-02 -7.474e-02 -6.609e-02    3.890 <0.001 ***
Method(DiP):TrueGenes(7)                 1.741e-02  1.309e-02  2.155e-02    3.436 <0.001 ***
Method(CBN):TrueGenes(9)                 5.489e-02  5.107e-02  5.934e-02    5.242 <0.001 ***
Method(CBN-A):TrueGenes(9)               7.747e-02  7.472e-02  8.197e-02    5.489 <0.001 ***
Method(OT):TrueGenes(9)                 -1.856e-01 -1.958e-01 -1.793e-01    1.828 <0.001 ***
Method(OT-A):TrueGenes(9)                6.834e-02  6.415e-02  7.256e-02    4.822 <0.001 ***
Method(DiP):TrueGenes(9)                -3.206e-02 -3.470e-02 -2.889e-02    6.659 <0.001 ***
S.Time(last):S.Type(singleCell)          8.959e-03  6.404e-03  1.095e-02    3.195 <0.001 ***
S.Time(last):S.Type(wholeTumor_0.01)    -1.835e-02 -2.053e-02 -1.663e-02    5.139 <0.001 ***
S.Time(last):Model(Bozic)               -9.851e-02 -1.011e-01 -9.653e-02    5.623 <0.001 ***
S.Time(last):Model(McF_4)               -2.081e-02 -2.280e-02 -1.862e-02    5.927 <0.001 ***
S.Time(last):Model(McF_6)                2.053e-01  2.016e-01  2.093e-01    1.824 <0.001 ***
S.Time(last):Conjunction(No)            -3.911e-03 -5.287e-03 -2.860e-03    7.189 <0.001 ***
S.Time(last):sh(0)                       1.604e-02  1.495e-02  1.754e-02    4.540 <0.001 ***
S.Time(last):TrueGenes(7)                5.557e-02  5.407e-02  5.756e-02    5.067 <0.001 ***
S.Time(last):TrueGenes(9)               -1.411e-03 -3.603e-03  7.955e-04    5.931  0.226    
S.Type(singleCell):Model(Bozic)         -1.468e-02 -1.950e-02 -1.165e-02    6.022 <0.001 ***
S.Type(wholeTumor_0.01):Model(Bozic)     1.267e-02  1.036e-02  1.573e-02    9.643 <0.001 ***
S.Type(singleCell):Model(McF_4)          1.274e-02  8.946e-03  1.603e-02    6.111 <0.001 ***
S.Type(wholeTumor_0.01):Model(McF_4)    -1.157e-02 -1.445e-02 -7.471e-03    4.811 <0.001 ***
S.Type(singleCell):Model(McF_6)          4.190e-04 -3.470e-03  4.968e-03    3.148  0.850    
S.Type(wholeTumor_0.01):Model(McF_6)    -8.191e-03 -1.171e-02 -5.923e-03    8.290 <0.001 ***
S.Type(singleCell):Conjunction(No)       9.210e-04 -3.675e-04  2.051e-03   12.751  0.226    
S.Type(wholeTumor_0.01):Conjunction(No)  1.186e-03 -6.344e-04  3.718e-03    2.495  0.526    
S.Type(singleCell):sh(0)                 9.099e-03  7.488e-03  1.068e-02    7.628 <0.001 ***
S.Type(wholeTumor_0.01):sh(0)           -2.104e-02 -2.330e-02 -1.945e-02    4.545 <0.001 ***
S.Type(singleCell):TrueGenes(7)         -1.647e-02 -1.951e-02 -1.260e-02    2.926 <0.001 ***
S.Type(wholeTumor_0.01):TrueGenes(7)     3.630e-02  3.332e-02  3.967e-02    5.708 <0.001 ***
S.Type(singleCell):TrueGenes(9)          1.250e-02  1.037e-02  1.461e-02    6.384 <0.001 ***
S.Type(wholeTumor_0.01):TrueGenes(9)    -2.156e-02 -2.422e-02 -1.963e-02    6.512 <0.001 ***
Model(Bozic):Conjunction(No)             2.957e-02  2.655e-02  3.190e-02    2.977 <0.001 ***
Model(McF_4):Conjunction(No)            -4.715e-02 -4.881e-02 -4.501e-02    6.749 <0.001 ***
Model(McF_6):Conjunction(No)            -2.305e-02 -2.505e-02 -2.165e-02    6.585 <0.001 ***
Model(Bozic):sh(0)                       7.058e-02  6.757e-02  7.247e-02    3.912 <0.001 ***
Model(McF_4):sh(0)                      -5.205e-02 -5.359e-02 -5.046e-02   14.082 <0.001 ***
Model(McF_6):sh(0)                      -7.347e-02 -7.526e-02 -7.072e-02    6.831 <0.001 ***
Model(Bozic):TrueGenes(7)               -2.301e-02 -2.584e-02 -2.065e-02    7.578 <0.001 ***
Model(McF_4):TrueGenes(7)                7.840e-02  7.279e-02  8.270e-02    2.129 <0.001 ***
Model(McF_6):TrueGenes(7)               -1.004e-02 -1.263e-02 -7.272e-03    8.020 <0.001 ***
Model(Bozic):TrueGenes(9)               -7.825e-03 -1.153e-02 -4.717e-03    7.203 <0.001 ***
Model(McF_4):TrueGenes(9)               -4.668e-02 -5.170e-02 -4.365e-02    2.351 <0.001 ***
Model(McF_6):TrueGenes(9)                4.009e-02  3.674e-02  4.479e-02    2.232 <0.001 ***
Conjunction(No):sh(0)                    1.593e-03  9.434e-05  2.727e-03    5.726  0.010 *  
Conjunction(No):TrueGenes(7)            -3.760e-02 -3.880e-02 -3.588e-02    9.199 <0.001 ***
Conjunction(No):TrueGenes(9)            -2.742e-02 -2.909e-02 -2.583e-02    5.530 <0.001 ***
sh(0):TrueGenes(7)                      -2.709e-02 -2.954e-02 -2.498e-02    2.908 <0.001 ***
sh(0):TrueGenes(9)                       1.659e-02  1.518e-02  1.757e-02    9.133 <0.001 ***
---
Signif. codes:  0 '***' 0.001 '**' 0.01 '*' 0.05 '.' 0.1 ' ' 1

[[2]]

 Iterations = 100001:249851
 Thinning interval  = 150
 Sample size  = 1000 

 DIC: 508746.7 

 G-structure:  ~dataSetID

          post.mean  l-95% CI u-95% CI eff.samp
dataSetID 0.0001961 0.0001143 0.000283    1.645

 R-structure:  ~units

      post.mean l-95% CI  u-95% CI eff.samp
units 1.483e-05 8.41e-06 2.518e-05    9.567

 Location effects: Diff ~ (S.Size + Method + S.Time + S.Type + Model + Conjunction + sh + TrueGenes)^2 

                                         post.mean   l-95% CI   u-95% CI eff.samp  pMCMC    
(Intercept)                              2.041e+00  2.039e+00  2.042e+00    5.083 <0.001 ***
S.Size(100)                              1.330e-01  1.309e-01  1.349e-01    8.997 <0.001 ***
S.Size(1000)                            -1.982e-01 -2.000e-01 -1.965e-01   10.620 <0.001 ***
Method(CBN)                              3.071e-01  3.041e-01  3.094e-01   10.288 <0.001 ***
Method(CBN-A)                            2.486e-01  2.450e-01  2.518e-01    5.296 <0.001 ***
Method(OT)                              -5.048e-01 -5.098e-01 -5.012e-01    5.293 <0.001 ***
Method(OT-A)                            -7.961e-01 -8.002e-01 -7.925e-01    3.864 <0.001 ***
Method(DiP)                              4.143e-01  4.109e-01  4.165e-01   11.017 <0.001 ***
S.Time(last)                             3.146e-02  3.002e-02  3.359e-02    4.132 <0.001 ***
S.Type(singleCell)                      -1.483e-02 -1.706e-02 -1.276e-02    5.839 <0.001 ***
S.Type(wholeTumor_0.01)                  1.299e-02  9.878e-03  1.519e-02    4.479 <0.001 ***
Model(Bozic)                             1.591e-01  1.566e-01  1.626e-01    4.338 <0.001 ***
Model(McF_4)                            -1.140e-01 -1.173e-01 -1.103e-01    3.846 <0.001 ***
Model(McF_6)                            -2.568e-01 -2.607e-01 -2.537e-01    3.536 <0.001 ***
Conjunction(No)                         -1.738e-01 -1.751e-01 -1.726e-01   11.434 <0.001 ***
sh(0)                                    2.511e-02  2.400e-02  2.622e-02   10.205 <0.001 ***
TrueGenes(7)                             3.168e-03  1.107e-03  6.465e-03    5.300  0.002 ** 
TrueGenes(9)                            -1.363e-01 -1.385e-01 -1.344e-01    6.076 <0.001 ***
S.Size(100):Method(CBN)                 -1.002e-01 -1.048e-01 -9.531e-02    3.741 <0.001 ***
S.Size(1000):Method(CBN)                 1.582e-01  1.542e-01  1.628e-01    8.126 <0.001 ***
S.Size(100):Method(CBN-A)               -8.386e-02 -8.849e-02 -7.944e-02    8.589 <0.001 ***
S.Size(1000):Method(CBN-A)               1.378e-01  1.340e-01  1.412e-01   11.933 <0.001 ***
S.Size(100):Method(OT)                  -1.097e-02 -1.990e-02 -4.139e-03    2.893 <0.001 ***
S.Size(1000):Method(OT)                  3.840e-02  3.293e-02  4.755e-02    3.508 <0.001 ***
S.Size(100):Method(OT-A)                 7.531e-04 -4.831e-03  5.825e-03    4.668  0.854    
S.Size(1000):Method(OT-A)                3.061e-02  2.066e-02  3.893e-02    2.928 <0.001 ***
S.Size(100):Method(DiP)                  5.876e-02  5.481e-02  6.255e-02    8.741 <0.001 ***
S.Size(1000):Method(DiP)                -1.323e-01 -1.369e-01 -1.285e-01    7.840 <0.001 ***
S.Size(100):S.Time(last)                -3.083e-03 -5.422e-03 -9.639e-04    5.941 <0.001 ***
S.Size(1000):S.Time(last)                1.742e-03 -2.607e-04  4.385e-03    6.172  0.142    
S.Size(100):S.Type(singleCell)          -1.131e-03 -6.272e-03  1.877e-03    4.157  0.722    
S.Size(1000):S.Type(singleCell)          6.682e-04 -3.120e-03  3.904e-03    3.223  0.704    
S.Size(100):S.Type(wholeTumor_0.01)      9.390e-03  6.187e-03  1.373e-02    4.118 <0.001 ***
S.Size(1000):S.Type(wholeTumor_0.01)    -1.267e-02 -1.702e-02 -8.880e-03    2.303 <0.001 ***
S.Size(100):Model(Bozic)                -6.006e-02 -6.317e-02 -5.528e-02    5.076 <0.001 ***
S.Size(1000):Model(Bozic)                8.074e-02  7.582e-02  8.582e-02    3.819 <0.001 ***
S.Size(100):Model(McF_4)                 2.897e-02  2.590e-02  3.234e-02   10.681 <0.001 ***
S.Size(1000):Model(McF_4)               -4.832e-02 -5.192e-02 -4.490e-02    6.716 <0.001 ***
S.Size(100):Model(McF_6)                 1.230e-01  1.187e-01  1.268e-01    5.819 <0.001 ***
S.Size(1000):Model(McF_6)               -1.712e-01 -1.738e-01 -1.690e-01   16.302 <0.001 ***
S.Size(100):Conjunction(No)              2.961e-02  2.750e-02  3.235e-02    4.786 <0.001 ***
S.Size(1000):Conjunction(No)            -4.210e-02 -4.394e-02 -3.993e-02    9.035 <0.001 ***
S.Size(100):sh(0)                       -5.847e-05 -1.980e-03  1.845e-03    6.752  0.922    
S.Size(1000):sh(0)                       1.332e-02  1.151e-02  1.488e-02   13.111 <0.001 ***
S.Size(100):TrueGenes(7)                -4.178e-02 -4.386e-02 -3.839e-02    9.060 <0.001 ***
S.Size(1000):TrueGenes(7)                7.126e-02  6.865e-02  7.370e-02   12.280 <0.001 ***
S.Size(100):TrueGenes(9)                 5.778e-03  2.693e-03  8.900e-03    6.707 <0.001 ***
S.Size(1000):TrueGenes(9)               -1.314e-02 -1.551e-02 -1.024e-02    8.690 <0.001 ***
Method(CBN):S.Time(last)                 7.851e-02  7.476e-02  8.247e-02    6.264 <0.001 ***
Method(CBN-A):S.Time(last)               9.280e-02  8.554e-02  9.728e-02    2.685 <0.001 ***
Method(OT):S.Time(last)                  7.484e-02  7.070e-02  7.899e-02    4.480 <0.001 ***
Method(OT-A):S.Time(last)               -1.872e-01 -1.928e-01 -1.804e-01    2.852 <0.001 ***
Method(DiP):S.Time(last)                -2.261e-02 -2.634e-02 -1.940e-02    5.946 <0.001 ***
Method(CBN):S.Type(singleCell)          -1.758e-03 -6.228e-03  4.912e-03    4.558  0.518    
Method(CBN-A):S.Type(singleCell)         1.953e-02  1.414e-02  2.779e-02    3.992 <0.001 ***
Method(OT):S.Type(singleCell)           -3.865e-02 -4.560e-02 -3.403e-02    4.714 <0.001 ***
Method(OT-A):S.Type(singleCell)         -5.563e-02 -6.288e-02 -4.922e-02    4.742 <0.001 ***
Method(DiP):S.Type(singleCell)           3.605e-02  3.168e-02  4.035e-02    7.084 <0.001 ***
Method(CBN):S.Type(wholeTumor_0.01)     -3.679e-03 -7.595e-03  7.195e-04    9.527  0.080 .  
Method(CBN-A):S.Type(wholeTumor_0.01)   -3.266e-02 -3.843e-02 -2.802e-02    6.542 <0.001 ***
Method(OT):S.Type(wholeTumor_0.01)       7.626e-02  6.994e-02  8.288e-02    4.790 <0.001 ***
Method(OT-A):S.Type(wholeTumor_0.01)     1.076e-01  1.019e-01  1.129e-01    5.593 <0.001 ***
Method(DiP):S.Type(wholeTumor_0.01)     -6.587e-02 -7.152e-02 -6.107e-02    6.299 <0.001 ***
Method(CBN):Model(Bozic)                -1.443e-01 -1.511e-01 -1.365e-01    5.453 <0.001 ***
Method(CBN-A):Model(Bozic)              -9.867e-02 -1.060e-01 -9.050e-02    3.311 <0.001 ***
Method(OT):Model(Bozic)                  1.254e-01  1.173e-01  1.329e-01    3.371 <0.001 ***
Method(OT-A):Model(Bozic)                1.507e-01  1.450e-01  1.586e-01    4.255 <0.001 ***
Method(DiP):Model(Bozic)                -2.952e-02 -3.332e-02 -2.331e-02    8.367 <0.001 ***
Method(CBN):Model(McF_4)                 1.800e-01  1.756e-01  1.851e-01    8.334 <0.001 ***
Method(CBN-A):Model(McF_4)               2.050e-01  1.995e-01  2.100e-01    6.824 <0.001 ***
Method(OT):Model(McF_4)                 -1.482e-01 -1.547e-01 -1.423e-01    5.210 <0.001 ***
Method(OT-A):Model(McF_4)               -2.849e-01 -2.906e-01 -2.782e-01    5.063 <0.001 ***
Method(DiP):Model(McF_4)                 3.736e-02  3.202e-02  4.275e-02    7.773 <0.001 ***
Method(CBN):Model(McF_6)                 1.108e-01  1.039e-01  1.153e-01    6.579 <0.001 ***
Method(CBN-A):Model(McF_6)              -7.614e-03 -1.756e-02 -1.748e-03    2.629  0.046 *  
Method(OT):Model(McF_6)                 -8.036e-02 -8.906e-02 -7.478e-02    5.810 <0.001 ***
Method(OT-A):Model(McF_6)               -8.707e-03 -1.507e-02 -4.535e-03    7.557 <0.001 ***
Method(DiP):Model(McF_6)                 2.005e-02  1.480e-02  2.518e-02    9.043 <0.001 ***
Method(CBN):Conjunction(No)              1.028e-01  1.006e-01  1.048e-01   15.974 <0.001 ***
Method(CBN-A):Conjunction(No)            9.441e-02  9.037e-02  9.800e-02    5.251 <0.001 ***
Method(OT):Conjunction(No)              -8.872e-02 -9.284e-02 -8.321e-02    2.742 <0.001 ***
Method(OT-A):Conjunction(No)            -2.088e-01 -2.118e-01 -2.058e-01    6.821 <0.001 ***
Method(DiP):Conjunction(No)              5.867e-02  5.412e-02  6.270e-02    4.674 <0.001 ***
Method(CBN):sh(0)                        2.178e-02  1.868e-02  2.573e-02    5.468 <0.001 ***
Method(CBN-A):sh(0)                      2.848e-02  2.316e-02  3.260e-02    3.376 <0.001 ***
Method(OT):sh(0)                         2.930e-02  2.555e-02  3.158e-02    6.478 <0.001 ***
Method(OT-A):sh(0)                       5.744e-02  5.250e-02  6.319e-02    2.569 <0.001 ***
Method(DiP):sh(0)                       -7.341e-02 -7.579e-02 -7.045e-02   14.513 <0.001 ***
Method(CBN):TrueGenes(7)                -1.560e-01 -1.604e-01 -1.503e-01    4.697 <0.001 ***
Method(CBN-A):TrueGenes(7)              -1.818e-01 -1.857e-01 -1.780e-01    5.645 <0.001 ***
Method(OT):TrueGenes(7)                  4.556e-01  4.518e-01  4.604e-01    8.036 <0.001 ***
Method(OT-A):TrueGenes(7)               -7.056e-02 -7.728e-02 -6.513e-02    4.585 <0.001 ***
Method(DiP):TrueGenes(7)                 1.545e-02  8.598e-03  2.012e-02    5.840 <0.001 ***
Method(CBN):TrueGenes(9)                 5.793e-02  5.148e-02  6.287e-02    4.767 <0.001 ***
Method(CBN-A):TrueGenes(9)               7.653e-02  7.052e-02  8.062e-02    5.310 <0.001 ***
Method(OT):TrueGenes(9)                 -1.873e-01 -1.956e-01 -1.803e-01    2.821 <0.001 ***
Method(OT-A):TrueGenes(9)                6.810e-02  6.142e-02  7.334e-02    3.436 <0.001 ***
Method(DiP):TrueGenes(9)                -3.076e-02 -3.615e-02 -2.310e-02    4.212 <0.001 ***
S.Time(last):S.Type(singleCell)          1.052e-02  8.439e-03  1.238e-02    7.063 <0.001 ***
S.Time(last):S.Type(wholeTumor_0.01)    -1.828e-02 -2.044e-02 -1.533e-02    6.294 <0.001 ***
S.Time(last):Model(Bozic)               -9.819e-02 -1.011e-01 -9.437e-02    3.668 <0.001 ***
S.Time(last):Model(McF_4)               -2.040e-02 -2.279e-02 -1.789e-02    5.509 <0.001 ***
S.Time(last):Model(McF_6)                2.055e-01  2.035e-01  2.086e-01    4.723 <0.001 ***
S.Time(last):Conjunction(No)            -3.262e-03 -4.528e-03 -1.831e-03    9.172 <0.001 ***
S.Time(last):sh(0)                       1.548e-02  1.403e-02  1.677e-02    6.990 <0.001 ***
S.Time(last):TrueGenes(7)                5.365e-02  5.128e-02  5.690e-02    4.909 <0.001 ***
S.Time(last):TrueGenes(9)               -1.680e-03 -4.105e-03  1.477e-03    3.800  0.390    
S.Type(singleCell):Model(Bozic)         -1.495e-02 -1.800e-02 -1.199e-02   12.633 <0.001 ***
S.Type(wholeTumor_0.01):Model(Bozic)     1.203e-02  7.908e-03  1.578e-02    6.912 <0.001 ***
S.Type(singleCell):Model(McF_4)          8.904e-03  4.061e-03  1.360e-02    4.973 <0.001 ***
S.Type(wholeTumor_0.01):Model(McF_4)    -1.109e-02 -1.474e-02 -7.579e-03    6.366 <0.001 ***
S.Type(singleCell):Model(McF_6)          2.755e-04 -5.144e-03  4.873e-03    4.999  0.832    
S.Type(wholeTumor_0.01):Model(McF_6)    -5.389e-03 -1.069e-02 -6.409e-04    4.218  0.012 *  
S.Type(singleCell):Conjunction(No)      -2.471e-03 -4.325e-03 -4.874e-04    7.652  0.008 ** 
S.Type(wholeTumor_0.01):Conjunction(No)  4.599e-03  2.548e-03  6.662e-03    7.427 <0.001 ***
S.Type(singleCell):sh(0)                 8.449e-03  5.706e-03  1.074e-02    5.519 <0.001 ***
S.Type(wholeTumor_0.01):sh(0)           -2.021e-02 -2.190e-02 -1.827e-02    8.873 <0.001 ***
S.Type(singleCell):TrueGenes(7)         -1.759e-02 -2.151e-02 -1.457e-02    5.351 <0.001 ***
S.Type(wholeTumor_0.01):TrueGenes(7)     3.845e-02  3.551e-02  4.141e-02    7.977 <0.001 ***
S.Type(singleCell):TrueGenes(9)          1.071e-02  7.331e-03  1.386e-02    3.844 <0.001 ***
S.Type(wholeTumor_0.01):TrueGenes(9)    -2.075e-02 -2.444e-02 -1.771e-02    5.773 <0.001 ***
Model(Bozic):Conjunction(No)             3.025e-02  2.778e-02  3.327e-02    6.908 <0.001 ***
Model(McF_4):Conjunction(No)            -4.666e-02 -4.944e-02 -4.393e-02    6.563 <0.001 ***
Model(McF_6):Conjunction(No)            -2.452e-02 -2.660e-02 -2.253e-02   11.199 <0.001 ***
Model(Bozic):sh(0)                       7.063e-02  6.873e-02  7.304e-02   13.374 <0.001 ***
Model(McF_4):sh(0)                      -5.155e-02 -5.344e-02 -4.926e-02   16.025 <0.001 ***
Model(McF_6):sh(0)                      -7.305e-02 -7.524e-02 -7.058e-02    9.713 <0.001 ***
Model(Bozic):TrueGenes(7)               -2.251e-02 -2.602e-02 -1.874e-02    8.365 <0.001 ***
Model(McF_4):TrueGenes(7)                7.913e-02  7.546e-02  8.340e-02    5.541 <0.001 ***
Model(McF_6):TrueGenes(7)               -1.240e-02 -1.586e-02 -8.267e-03    6.321 <0.001 ***
Model(Bozic):TrueGenes(9)               -9.481e-03 -1.231e-02 -6.973e-03   11.300 <0.001 ***
Model(McF_4):TrueGenes(9)               -4.435e-02 -4.923e-02 -4.083e-02    4.264 <0.001 ***
Model(McF_6):TrueGenes(9)                4.098e-02  3.505e-02  4.754e-02    3.103 <0.001 ***
Conjunction(No):sh(0)                    4.880e-04 -1.861e-03  2.373e-03    3.121  0.788    
Conjunction(No):TrueGenes(7)            -3.754e-02 -4.054e-02 -3.414e-02    3.250 <0.001 ***
Conjunction(No):TrueGenes(9)            -2.826e-02 -3.013e-02 -2.551e-02    4.904 <0.001 ***
sh(0):TrueGenes(7)                      -2.804e-02 -3.009e-02 -2.605e-02    4.543 <0.001 ***
sh(0):TrueGenes(9)                       1.860e-02  1.593e-02  2.226e-02    3.338 <0.001 ***
---
Signif. codes:  0 '***' 0.001 '**' 0.01 '*' 0.05 '.' 0.1 ' ' 1

[[3]]

 Iterations = 100001:249851
 Thinning interval  = 150
 Sample size  = 1000 

 DIC: 508756.2 

 G-structure:  ~dataSetID

          post.mean  l-95% CI  u-95% CI eff.samp
dataSetID 2.245e-05 1.833e-08 8.924e-05    3.546

 R-structure:  ~units

      post.mean  l-95% CI  u-95% CI eff.samp
units 3.723e-05 1.226e-05 7.005e-05    3.294

 Location effects: Diff ~ (S.Size + Method + S.Time + S.Type + Model + Conjunction + sh + TrueGenes)^2 

                                         post.mean   l-95% CI   u-95% CI eff.samp  pMCMC    
(Intercept)                              2.0417462  2.0393291  2.0439865    8.593 <0.001 ***
S.Size(100)                              0.1315091  0.1293291  0.1347277    6.971 <0.001 ***
S.Size(1000)                            -0.1966763 -0.2005362 -0.1934174    6.963 <0.001 ***
Method(CBN)                              0.3049544  0.3014491  0.3099537    9.164 <0.001 ***
Method(CBN-A)                            0.2475217  0.2443604  0.2505131   10.018 <0.001 ***
Method(OT)                              -0.5030319 -0.5117805 -0.4957036    3.154 <0.001 ***
Method(OT-A)                            -0.7941179 -0.8008120 -0.7872908    4.018 <0.001 ***
Method(DiP)                              0.4147018  0.4108386  0.4175802   14.146 <0.001 ***
S.Time(last)                             0.0311736  0.0297659  0.0331489    9.708 <0.001 ***
S.Type(singleCell)                      -0.0122747 -0.0144063 -0.0098799   20.254 <0.001 ***
S.Type(wholeTumor_0.01)                  0.0117212  0.0094222  0.0136041   16.618 <0.001 ***
Model(Bozic)                             0.1581715  0.1558107  0.1610113   13.557 <0.001 ***
Model(McF_4)                            -0.1136906 -0.1176246 -0.1101579    6.894 <0.001 ***
Model(McF_6)                            -0.2547813 -0.2578892 -0.2522433   15.585 <0.001 ***
Conjunction(No)                         -0.1744731 -0.1763198 -0.1731011   24.400 <0.001 ***
sh(0)                                    0.0252542  0.0234977  0.0266965   14.608 <0.001 ***
TrueGenes(7)                             0.0023021  0.0003090  0.0045457   13.251  0.010 *  
TrueGenes(9)                            -0.1364840 -0.1384259 -0.1339922   12.504 <0.001 ***
S.Size(100):Method(CBN)                 -0.0994425 -0.1047664 -0.0938630   11.039 <0.001 ***
S.Size(1000):Method(CBN)                 0.1584555  0.1509438  0.1642123    8.778 <0.001 ***
S.Size(100):Method(CBN-A)               -0.0844356 -0.0892585 -0.0790894   14.358 <0.001 ***
S.Size(1000):Method(CBN-A)               0.1353767  0.1282816  0.1415919    7.766 <0.001 ***
S.Size(100):Method(OT)                  -0.0089392 -0.0148008 -0.0050059   17.218 <0.001 ***
S.Size(1000):Method(OT)                  0.0388773  0.0321719  0.0442371    7.786 <0.001 ***
S.Size(100):Method(OT-A)                -0.0007974 -0.0087668  0.0098273    3.436  0.858    
S.Size(1000):Method(OT-A)                0.0311869  0.0209268  0.0367997    5.407 <0.001 ***
S.Size(100):Method(DiP)                  0.0602395  0.0537381  0.0651106    8.435 <0.001 ***
S.Size(1000):Method(DiP)                -0.1317270 -0.1366980 -0.1262228   13.512 <0.001 ***
S.Size(100):S.Time(last)                -0.0042199 -0.0062487 -0.0024469   12.008 <0.001 ***
S.Size(1000):S.Time(last)                0.0027725  0.0001284  0.0047138   15.220  0.036 *  
S.Size(100):S.Type(singleCell)          -0.0036017 -0.0076404  0.0002831    8.894  0.110    
S.Size(1000):S.Type(singleCell)          0.0051010  0.0014895  0.0084294   17.128 <0.001 ***
S.Size(100):S.Type(wholeTumor_0.01)      0.0106758  0.0043231  0.0150279    5.095 <0.001 ***
S.Size(1000):S.Type(wholeTumor_0.01)    -0.0145337 -0.0188176 -0.0101952   10.220 <0.001 ***
S.Size(100):Model(Bozic)                -0.0594116 -0.0628572 -0.0547989   13.091 <0.001 ***
S.Size(1000):Model(Bozic)                0.0811885  0.0771365  0.0851250   15.043 <0.001 ***
S.Size(100):Model(McF_4)                 0.0289597  0.0239953  0.0331988    8.692 <0.001 ***
S.Size(1000):Model(McF_4)               -0.0498822 -0.0550075 -0.0445927    9.124 <0.001 ***
S.Size(100):Model(McF_6)                 0.1206180  0.1165890  0.1244735   15.280 <0.001 ***
S.Size(1000):Model(McF_6)               -0.1676090 -0.1706776 -0.1645739   22.047 <0.001 ***
S.Size(100):Conjunction(No)              0.0298776  0.0267365  0.0328633    9.418 <0.001 ***
S.Size(1000):Conjunction(No)            -0.0437806 -0.0461439 -0.0407754    4.792 <0.001 ***
S.Size(100):sh(0)                       -0.0001903 -0.0022780  0.0016867   17.248  0.866    
S.Size(1000):sh(0)                       0.0128080  0.0099969  0.0158698    8.043 <0.001 ***
S.Size(100):TrueGenes(7)                -0.0412807 -0.0449658 -0.0379273   16.859 <0.001 ***
S.Size(1000):TrueGenes(7)                0.0682616  0.0646745  0.0712135   15.322 <0.001 ***
S.Size(100):TrueGenes(9)                 0.0063272  0.0038121  0.0088437   22.889 <0.001 ***
S.Size(1000):TrueGenes(9)               -0.0120327 -0.0158151 -0.0089041   10.175 <0.001 ***
Method(CBN):S.Time(last)                 0.0776776  0.0744742  0.0810972   10.087 <0.001 ***
Method(CBN-A):S.Time(last)               0.0919409  0.0887719  0.0945920   22.177 <0.001 ***
Method(OT):S.Time(last)                  0.0756451  0.0704398  0.0805853    5.566 <0.001 ***
Method(OT-A):S.Time(last)               -0.1867459 -0.1905731 -0.1805095    7.433 <0.001 ***
Method(DiP):S.Time(last)                -0.0217720 -0.0258580 -0.0170756    5.821 <0.001 ***
Method(CBN):S.Type(singleCell)          -0.0031134 -0.0074159  0.0028386   13.838  0.256    
Method(CBN-A):S.Type(singleCell)         0.0179617  0.0109203  0.0227922   11.892 <0.001 ***
Method(OT):S.Type(singleCell)           -0.0357848 -0.0413155 -0.0307118   11.228 <0.001 ***
Method(OT-A):S.Type(singleCell)         -0.0527925 -0.0594566 -0.0449498    7.893 <0.001 ***
Method(DiP):S.Type(singleCell)           0.0342124  0.0287127  0.0399931    9.308 <0.001 ***
Method(CBN):S.Type(wholeTumor_0.01)     -0.0002832 -0.0053824  0.0046740   15.678  0.864    
Method(CBN-A):S.Type(wholeTumor_0.01)   -0.0306954 -0.0376669 -0.0247861    8.690 <0.001 ***
Method(OT):S.Type(wholeTumor_0.01)       0.0731044  0.0675589  0.0798768    7.404 <0.001 ***
Method(OT-A):S.Type(wholeTumor_0.01)     0.1054768  0.0972062  0.1122600    6.341 <0.001 ***
Method(DiP):S.Type(wholeTumor_0.01)     -0.0681048 -0.0718063 -0.0642133   18.859 <0.001 ***
Method(CBN):Model(Bozic)                -0.1433885 -0.1489354 -0.1368097   16.748 <0.001 ***
Method(CBN-A):Model(Bozic)              -0.0957631 -0.1042922 -0.0883327    8.795 <0.001 ***
Method(OT):Model(Bozic)                  0.1216401  0.1147027  0.1285635   11.100 <0.001 ***
Method(OT-A):Model(Bozic)                0.1478564  0.1405177  0.1587780    4.630 <0.001 ***
Method(DiP):Model(Bozic)                -0.0283143 -0.0346167 -0.0219819   15.706 <0.001 ***
Method(CBN):Model(McF_4)                 0.1795847  0.1735286  0.1858122   13.989 <0.001 ***
Method(CBN-A):Model(McF_4)               0.2019995  0.1962261  0.2076390   18.815 <0.001 ***
Method(OT):Model(McF_4)                 -0.1483361 -0.1569292 -0.1410041   15.707 <0.001 ***
Method(OT-A):Model(McF_4)               -0.2778487 -0.2867641 -0.2682435    5.644 <0.001 ***
Method(DiP):Model(McF_4)                 0.0370504  0.0264620  0.0465567    7.222 <0.001 ***
Method(CBN):Model(McF_6)                 0.1083164  0.1017696  0.1147588   11.575 <0.001 ***
Method(CBN-A):Model(McF_6)              -0.0102285 -0.0179093 -0.0030800    9.514  0.004 ** 
Method(OT):Model(McF_6)                 -0.0737451 -0.0808934 -0.0682030   12.104 <0.001 ***
Method(OT-A):Model(McF_6)               -0.0084958 -0.0151148 -0.0016454   10.543 <0.001 ***
Method(DiP):Model(McF_6)                 0.0182808  0.0103192  0.0247098   10.814 <0.001 ***
Method(CBN):Conjunction(No)              0.1042259  0.0992265  0.1083879   11.825 <0.001 ***
Method(CBN-A):Conjunction(No)            0.0938383  0.0893422  0.0985308    7.073 <0.001 ***
Method(OT):Conjunction(No)              -0.0858449 -0.0922491 -0.0821984    7.313 <0.001 ***
Method(OT-A):Conjunction(No)            -0.2124581 -0.2186729 -0.2029047    4.095 <0.001 ***
Method(DiP):Conjunction(No)              0.0579670  0.0550205  0.0608804   20.509 <0.001 ***
Method(CBN):sh(0)                        0.0231292  0.0178228  0.0289553    6.032 <0.001 ***
Method(CBN-A):sh(0)                      0.0281439  0.0242205  0.0322482   12.907 <0.001 ***
Method(OT):sh(0)                         0.0275413  0.0211340  0.0329785    5.061 <0.001 ***
Method(OT-A):sh(0)                       0.0586867  0.0536695  0.0636907    6.930 <0.001 ***
Method(DiP):sh(0)                       -0.0725674 -0.0757679 -0.0694613   19.879 <0.001 ***
Method(CBN):TrueGenes(7)                -0.1550974 -0.1598987 -0.1482112    9.973 <0.001 ***
Method(CBN-A):TrueGenes(7)              -0.1826119 -0.1888409 -0.1770067   11.570 <0.001 ***
Method(OT):TrueGenes(7)                  0.4540965  0.4472589  0.4637741    9.909 <0.001 ***
Method(OT-A):TrueGenes(7)               -0.0707884 -0.0771022 -0.0641220    9.601 <0.001 ***
Method(DiP):TrueGenes(7)                 0.0166005  0.0125659  0.0212485   19.464 <0.001 ***
Method(CBN):TrueGenes(9)                 0.0574634  0.0516605  0.0626580   10.181 <0.001 ***
Method(CBN-A):TrueGenes(9)               0.0791354  0.0746562  0.0842952   19.086 <0.001 ***
Method(OT):TrueGenes(9)                 -0.1883460 -0.1988897 -0.1774548    4.459 <0.001 ***
Method(OT-A):TrueGenes(9)                0.0671308  0.0597757  0.0721294   12.226 <0.001 ***
Method(DiP):TrueGenes(9)                -0.0309990 -0.0352931 -0.0262875   17.680 <0.001 ***
S.Time(last):S.Type(singleCell)          0.0095384  0.0065438  0.0117321   17.066 <0.001 ***
S.Time(last):S.Type(wholeTumor_0.01)    -0.0183290 -0.0202709 -0.0165625   17.388 <0.001 ***
S.Time(last):Model(Bozic)               -0.0969957 -0.1000966 -0.0938828   10.386 <0.001 ***
S.Time(last):Model(McF_4)               -0.0201303 -0.0233137 -0.0173599   11.470 <0.001 ***
S.Time(last):Model(McF_6)                0.2046066  0.2022680  0.2076515   18.074 <0.001 ***
S.Time(last):Conjunction(No)            -0.0039156 -0.0061352 -0.0021238   10.781 <0.001 ***
S.Time(last):sh(0)                       0.0153639  0.0138825  0.0167107   17.513 <0.001 ***
S.Time(last):TrueGenes(7)                0.0534075  0.0517999  0.0557443   21.703 <0.001 ***
S.Time(last):TrueGenes(9)               -0.0012463 -0.0036118  0.0010084   15.781  0.330    
S.Type(singleCell):Model(Bozic)         -0.0124065 -0.0166806 -0.0078833   12.050 <0.001 ***
S.Type(wholeTumor_0.01):Model(Bozic)     0.0107347  0.0055317  0.0149852    9.155 <0.001 ***
S.Type(singleCell):Model(McF_4)          0.0090235  0.0038921  0.0137529    9.419 <0.001 ***
S.Type(wholeTumor_0.01):Model(McF_4)    -0.0112943 -0.0146840 -0.0053273   12.052 <0.001 ***
S.Type(singleCell):Model(McF_6)          0.0024306 -0.0018160  0.0064849   14.379  0.262    
S.Type(wholeTumor_0.01):Model(McF_6)    -0.0057971 -0.0110200 -0.0022739   10.133 <0.001 ***
S.Type(singleCell):Conjunction(No)      -0.0007459 -0.0025916  0.0014227   18.085  0.556    
S.Type(wholeTumor_0.01):Conjunction(No)  0.0031092  0.0006032  0.0057178   10.710  0.010 *  
S.Type(singleCell):sh(0)                 0.0093889  0.0072191  0.0118339   10.827 <0.001 ***
S.Type(wholeTumor_0.01):sh(0)           -0.0205025 -0.0230103 -0.0182498    8.647 <0.001 ***
S.Type(singleCell):TrueGenes(7)         -0.0175722 -0.0206337 -0.0138310   10.878 <0.001 ***
S.Type(wholeTumor_0.01):TrueGenes(7)     0.0369087  0.0331832  0.0407384    9.240 <0.001 ***
S.Type(singleCell):TrueGenes(9)          0.0121068  0.0089507  0.0159135    9.254 <0.001 ***
S.Type(wholeTumor_0.01):TrueGenes(9)    -0.0204201 -0.0240217 -0.0166318   10.347 <0.001 ***
Model(Bozic):Conjunction(No)             0.0285623  0.0257527  0.0313515   12.706 <0.001 ***
Model(McF_4):Conjunction(No)            -0.0467647 -0.0493786 -0.0440202   13.876 <0.001 ***
Model(McF_6):Conjunction(No)            -0.0238083 -0.0264894 -0.0212999   22.511 <0.001 ***
Model(Bozic):sh(0)                       0.0692366  0.0658457  0.0721204   11.720 <0.001 ***
Model(McF_4):sh(0)                      -0.0522302 -0.0559468 -0.0482338    9.377 <0.001 ***
Model(McF_6):sh(0)                      -0.0725273 -0.0756145 -0.0692385    7.955 <0.001 ***
Model(Bozic):TrueGenes(7)               -0.0224101 -0.0263879 -0.0179598   15.011 <0.001 ***
Model(McF_4):TrueGenes(7)                0.0775580  0.0707033  0.0823951    5.610 <0.001 ***
Model(McF_6):TrueGenes(7)               -0.0101338 -0.0137667 -0.0059750   13.619 <0.001 ***
Model(Bozic):TrueGenes(9)               -0.0087787 -0.0135042 -0.0051878   10.447 <0.001 ***
Model(McF_4):TrueGenes(9)               -0.0442541 -0.0490164 -0.0400360   11.567 <0.001 ***
Model(McF_6):TrueGenes(9)                0.0406197  0.0352026  0.0448615   11.253 <0.001 ***
Conjunction(No):sh(0)                    0.0014425 -0.0003430  0.0030109   14.369  0.124    
Conjunction(No):TrueGenes(7)            -0.0380216 -0.0402377 -0.0346436    8.570 <0.001 ***
Conjunction(No):TrueGenes(9)            -0.0271706 -0.0297225 -0.0243450   10.709 <0.001 ***
sh(0):TrueGenes(7)                      -0.0265282 -0.0307450 -0.0236469    8.693 <0.001 ***
sh(0):TrueGenes(9)                       0.0162994  0.0129626  0.0194912    7.696 <0.001 ***
---
Signif. codes:  0 '***' 0.001 '**' 0.01 '*' 0.05 '.' 0.1 ' ' 1

>  
>  try(combine.chains(fit))
                                            post.mean     l-95% HPD    u-95% HPD        pMCMC
(Intercept)                              2.0415879642  2.0390298621  2.043244545 0.0003333333
S.Size(100)                              0.1320067527  0.1292722074  0.134616523 0.0003333333
S.Size(1000)                            -0.1978324383 -0.2007381621 -0.194067273 0.0003333333
Method(CBN)                              0.3059415645  0.3018325362  0.309375765 0.0003333333
Method(CBN-A)                            0.2477542937  0.2441864738  0.250898434 0.0003333333
Method(OT)                              -0.5025205908 -0.5100423515 -0.496723328 0.0003333333
Method(OT-A)                            -0.7956651719 -0.8008071084 -0.789298621 0.0003333333
Method(DiP)                              0.4145682648  0.4114436703  0.417594404 0.0003333333
S.Time(last)                             0.0318240009  0.0299088150  0.033804120 0.0003333333
S.Type(singleCell)                      -0.0130858999 -0.0166018654 -0.010392032 0.0003333333
S.Type(wholeTumor_0.01)                  0.0112279095  0.0075942877  0.014503538 0.0003333333
Model(Bozic)                             0.1589204530  0.1562036176  0.161895599 0.0003333333
Model(McF_4)                            -0.1127629469 -0.1175803550 -0.108650110 0.0003333333
Model(McF_6)                            -0.2566697170 -0.2619345448 -0.253087106 0.0003333333
Conjunction(No)                         -0.1742141946 -0.1758155433 -0.172820635 0.0003333333
sh(0)                                    0.0249461942  0.0234098595  0.026336804 0.0003333333
TrueGenes(7)                             0.0026650777  0.0003574889  0.005009307 0.0040000000
TrueGenes(9)                            -0.1360200146 -0.1384904247 -0.133665857 0.0003333333
S.Size(100):Method(CBN)                 -0.1002608379 -0.1055961445 -0.095061975 0.0003333333
S.Size(1000):Method(CBN)                 0.1583328471  0.1529730236  0.163291381 0.0003333333
S.Size(100):Method(CBN-A)               -0.0853396722 -0.0912925149 -0.079763912 0.0003333333
S.Size(1000):Method(CBN-A)               0.1369270470  0.1302252397  0.141795526 0.0003333333
S.Size(100):Method(OT)                  -0.0098882063 -0.0168207959 -0.004491345 0.0003333333
S.Size(1000):Method(OT)                  0.0375993721  0.0315874202  0.045091695 0.0003333333
S.Size(100):Method(OT-A)                 0.0002360978 -0.0088205923  0.006046039 0.9613333333
S.Size(1000):Method(OT-A)                0.0306711672  0.0217437156  0.038477350 0.0003333333
S.Size(100):Method(DiP)                  0.0597748776  0.0547787758  0.065110602 0.0003333333
S.Size(1000):Method(DiP)                -0.1312841189 -0.1368818021 -0.126315418 0.0003333333
S.Size(100):S.Time(last)                -0.0036223873 -0.0057215314 -0.001144625 0.0003333333
S.Size(1000):S.Time(last)                0.0024570503 -0.0001018472  0.004428824 0.0593333333
S.Size(100):S.Type(singleCell)          -0.0017006642 -0.0063138119  0.002270924 0.6186666667
S.Size(1000):S.Type(singleCell)          0.0022062078 -0.0029871036  0.007131493 0.4400000000
S.Size(100):S.Type(wholeTumor_0.01)      0.0104526660  0.0061872913  0.014358780 0.0003333333
S.Size(1000):S.Type(wholeTumor_0.01)    -0.0139462657 -0.0178373622 -0.009417725 0.0003333333
S.Size(100):Model(Bozic)                -0.0596840282 -0.0635071126 -0.055620201 0.0003333333
S.Size(1000):Model(Bozic)                0.0801732090  0.0761626008  0.085324234 0.0003333333
S.Size(100):Model(McF_4)                 0.0279044257  0.0231554424  0.032616157 0.0003333333
S.Size(1000):Model(McF_4)               -0.0484204408 -0.0541614028 -0.043616960 0.0003333333
S.Size(100):Model(McF_6)                 0.1222842208  0.1181169202  0.127280850 0.0003333333
S.Size(1000):Model(McF_6)               -0.1693485528 -0.1729690713 -0.164913311 0.0003333333
S.Size(100):Conjunction(No)              0.0293468696  0.0272073849  0.032353160 0.0003333333
S.Size(1000):Conjunction(No)            -0.0423989313 -0.0460597290 -0.040263898 0.0003333333
S.Size(100):sh(0)                       -0.0005968593 -0.0030133217  0.001854561 0.6553333333
S.Size(1000):sh(0)                       0.0139009980  0.0104465710  0.017388583 0.0003333333
S.Size(100):TrueGenes(7)                -0.0419317763 -0.0445882920 -0.038328359 0.0003333333
S.Size(1000):TrueGenes(7)                0.0702063233  0.0661014778  0.073697734 0.0003333333
S.Size(100):TrueGenes(9)                 0.0062333746  0.0029868039  0.009254464 0.0003333333
S.Size(1000):TrueGenes(9)               -0.0126652668 -0.0158564539 -0.009633990 0.0003333333
Method(CBN):S.Time(last)                 0.0782329116  0.0744699657  0.081365014 0.0003333333
Method(CBN-A):S.Time(last)               0.0912204684  0.0859549583  0.095763440 0.0003333333
Method(OT):S.Time(last)                  0.0756132537  0.0707443096  0.079678439 0.0003333333
Method(OT-A):S.Time(last)               -0.1872169744 -0.1924721959 -0.181437764 0.0003333333
Method(DiP):S.Time(last)                -0.0219081749 -0.0262699722 -0.017990428 0.0003333333
Method(CBN):S.Type(singleCell)          -0.0020861786 -0.0067539133  0.003734281 0.3286666667
Method(CBN-A):S.Type(singleCell)         0.0190742033  0.0122554179  0.024050948 0.0003333333
Method(OT):S.Type(singleCell)           -0.0358396899 -0.0422761261 -0.030614752 0.0003333333
Method(OT-A):S.Type(singleCell)         -0.0551281657 -0.0628191246 -0.048313798 0.0003333333
Method(DiP):S.Type(singleCell)           0.0340694192  0.0280905991  0.040347470 0.0003333333
Method(CBN):S.Type(wholeTumor_0.01)     -0.0012162510 -0.0064133065  0.004122525 0.7006666667
Method(CBN-A):S.Type(wholeTumor_0.01)   -0.0315414445 -0.0378508625 -0.026938605 0.0003333333
Method(OT):S.Type(wholeTumor_0.01)       0.0748098976  0.0687790211  0.081479466 0.0003333333
Method(OT-A):S.Type(wholeTumor_0.01)     0.1049476475  0.0984926001  0.112906379 0.0003333333
Method(DiP):S.Type(wholeTumor_0.01)     -0.0663947821 -0.0714079216 -0.061207319 0.0003333333
Method(CBN):Model(Bozic)                -0.1437343136 -0.1510352185 -0.138331096 0.0003333333
Method(CBN-A):Model(Bozic)              -0.0978801914 -0.1054635023 -0.089931470 0.0003333333
Method(OT):Model(Bozic)                  0.1253893068  0.1167325265  0.133861063 0.0003333333
Method(OT-A):Model(Bozic)                0.1489975237  0.1425901887  0.157661520 0.0003333333
Method(DiP):Model(Bozic)                -0.0288859393 -0.0339290074 -0.023101694 0.0003333333
Method(CBN):Model(McF_4)                 0.1786891161  0.1725873875  0.185165404 0.0003333333
Method(CBN-A):Model(McF_4)               0.2027534483  0.1972460951  0.209046465 0.0003333333
Method(OT):Model(McF_4)                 -0.1488759697 -0.1553342165 -0.141668180 0.0003333333
Method(OT-A):Model(McF_4)               -0.2776190486 -0.2895028353 -0.265763402 0.0003333333
Method(DiP):Model(McF_4)                 0.0358110440  0.0282841852  0.043482438 0.0003333333
Method(CBN):Model(McF_6)                 0.1098288826  0.1035502852  0.115513056 0.0003333333
Method(CBN-A):Model(McF_6)              -0.0075879774 -0.0178041066  0.001319806 0.1060000000
Method(OT):Model(McF_6)                 -0.0786825514 -0.0874584207 -0.068392038 0.0003333333
Method(OT-A):Model(McF_6)               -0.0095335245 -0.0170707131 -0.003353056 0.0003333333
Method(DiP):Model(McF_6)                 0.0197158417  0.0126083420  0.024978032 0.0003333333
Method(CBN):Conjunction(No)              0.1046601568  0.1008026524  0.110680456 0.0003333333
Method(CBN-A):Conjunction(No)            0.0946393528  0.0903109079  0.098507459 0.0003333333
Method(OT):Conjunction(No)              -0.0871275165 -0.0923237710 -0.082812022 0.0003333333
Method(OT-A):Conjunction(No)            -0.2120549832 -0.2184938388 -0.205691544 0.0003333333
Method(DiP):Conjunction(No)              0.0586760562  0.0556081954  0.063160608 0.0003333333
Method(CBN):sh(0)                        0.0227604908  0.0181876458  0.026832321 0.0003333333
Method(CBN-A):sh(0)                      0.0279240056  0.0239943104  0.032261450 0.0003333333
Method(OT):sh(0)                         0.0275108550  0.0230992144  0.032461052 0.0003333333
Method(OT-A):sh(0)                       0.0581785363  0.0532918624  0.063201680 0.0003333333
Method(DiP):sh(0)                       -0.0729465269 -0.0757310453 -0.070176597 0.0003333333
Method(CBN):TrueGenes(7)                -0.1561299490 -0.1611009779 -0.149114704 0.0003333333
Method(CBN-A):TrueGenes(7)              -0.1825389639 -0.1865181285 -0.176937258 0.0003333333
Method(OT):TrueGenes(7)                  0.4550491319  0.4493447742  0.461168749 0.0003333333
Method(OT-A):TrueGenes(7)               -0.0704463293 -0.0770673915 -0.065202762 0.0003333333
Method(DiP):TrueGenes(7)                 0.0164861405  0.0124112019  0.022087124 0.0003333333
Method(CBN):TrueGenes(9)                 0.0567605064  0.0514106397  0.062432221 0.0003333333
Method(CBN-A):TrueGenes(9)               0.0777097202  0.0727621433  0.083521408 0.0003333333
Method(OT):TrueGenes(9)                 -0.1870843733 -0.1961391326 -0.178328635 0.0003333333
Method(OT-A):TrueGenes(9)                0.0678588056  0.0614160964  0.072733705 0.0003333333
Method(DiP):TrueGenes(9)                -0.0312719704 -0.0362086485 -0.025682897 0.0003333333
S.Time(last):S.Type(singleCell)          0.0096717917  0.0066219587  0.012135549 0.0003333333
S.Time(last):S.Type(wholeTumor_0.01)    -0.0183202332 -0.0206151386 -0.016297178 0.0003333333
S.Time(last):Model(Bozic)               -0.0978996448 -0.1008963076 -0.094204893 0.0003333333
S.Time(last):Model(McF_4)               -0.0204456394 -0.0230040014 -0.017563808 0.0003333333
S.Time(last):Model(McF_6)                0.2051600162  0.2022608256  0.209138367 0.0003333333
S.Time(last):Conjunction(No)            -0.0036961971 -0.0052593558 -0.001887671 0.0003333333
S.Time(last):sh(0)                       0.0156253186  0.0140158734  0.017182123 0.0003333333
S.Time(last):TrueGenes(7)                0.0542082438  0.0514116853  0.057200423 0.0003333333
S.Time(last):TrueGenes(9)               -0.0014456871 -0.0039379332  0.001230920 0.3153333333
S.Type(singleCell):Model(Bozic)         -0.0140149726 -0.0182682616 -0.009096481 0.0003333333
S.Type(wholeTumor_0.01):Model(Bozic)     0.0118109162  0.0069992322  0.015848085 0.0003333333
S.Type(singleCell):Model(McF_4)          0.0102242847  0.0040271221  0.015235916 0.0003333333
S.Type(wholeTumor_0.01):Model(McF_4)    -0.0113206391 -0.0147414434 -0.007265481 0.0003333333
S.Type(singleCell):Model(McF_6)          0.0010416585 -0.0035827638  0.005802563 0.6480000000
S.Type(wholeTumor_0.01):Model(McF_6)    -0.0064590493 -0.0117104404 -0.002101410 0.0040000000
S.Type(singleCell):Conjunction(No)      -0.0007652742 -0.0037350274  0.001967933 0.7793333333
S.Type(wholeTumor_0.01):Conjunction(No)  0.0029645990 -0.0004202948  0.006144727 0.1786666667
S.Type(singleCell):sh(0)                 0.0089788873  0.0064709380  0.011307321 0.0003333333
S.Type(wholeTumor_0.01):sh(0)           -0.0205852157 -0.0229040387 -0.018212237 0.0003333333
S.Type(singleCell):TrueGenes(7)         -0.0172120239 -0.0212923503 -0.013531186 0.0003333333
S.Type(wholeTumor_0.01):TrueGenes(7)     0.0372212903  0.0331832461  0.040662601 0.0003333333
S.Type(singleCell):TrueGenes(9)          0.0117730920  0.0073555844  0.014645934 0.0003333333
S.Type(wholeTumor_0.01):TrueGenes(9)    -0.0209094139 -0.0247879782 -0.017688601 0.0003333333
Model(Bozic):Conjunction(No)             0.0294608496  0.0264826162  0.032640373 0.0003333333
Model(McF_4):Conjunction(No)            -0.0468579729 -0.0492717789 -0.044093646 0.0003333333
Model(McF_6):Conjunction(No)            -0.0237935786 -0.0264234552 -0.021652944 0.0003333333
Model(Bozic):sh(0)                       0.0701491751  0.0666646132  0.072506678 0.0003333333
Model(McF_4):sh(0)                      -0.0519407461 -0.0549279349 -0.049346043 0.0003333333
Model(McF_6):sh(0)                      -0.0730184971 -0.0755309650 -0.069924249 0.0003333333
Model(Bozic):TrueGenes(7)               -0.0226417608 -0.0262083933 -0.018904905 0.0003333333
Model(McF_4):TrueGenes(7)                0.0783640437  0.0727788286  0.083273969 0.0003333333
Model(McF_6):TrueGenes(7)               -0.0108569419 -0.0151360596 -0.006616869 0.0003333333
Model(Bozic):TrueGenes(9)               -0.0086947683 -0.0126326945 -0.004995885 0.0003333333
Model(McF_4):TrueGenes(9)               -0.0450963854 -0.0507234776 -0.040593158 0.0003333333
Model(McF_6):TrueGenes(9)                0.0405631915  0.0348072122  0.045498453 0.0003333333
Conjunction(No):sh(0)                    0.0011743870 -0.0011726315  0.002986700 0.3073333333
Conjunction(No):TrueGenes(7)            -0.0377207813 -0.0403098889 -0.034629045 0.0003333333
Conjunction(No):TrueGenes(9)            -0.0276177684 -0.0299024727 -0.024882275 0.0003333333
sh(0):TrueGenes(7)                      -0.0272189299 -0.0298189413 -0.024230686 0.0003333333
sh(0):TrueGenes(9)                       0.0171634746  0.0129545932  0.020727292 0.0003333333
>  
> 
> 
>  gc()
           used  (Mb) gc trigger   (Mb)  max used   (Mb)
Ncells  1477196  78.9    2251281  120.3   2251281  120.3
Vcells 96944944 739.7  152123837 1160.7 146115109 1114.8
>  Diff.m2A <- fit
>  save(file = "Diff.m2A.RData", Diff.m2A)
> 
> 
