# Supplementary material for: Identifying restrictions in the order of accumulation of mutations during tumor progression: effects of passengers, evolutionary models, and sampling
Source: BMC Bioinformatics. 2015 Feb 12;16:41. doi: 10.1186/s12859-015-0466-7 (PMC4339747; doi:10.1186/s12859-015-0466-7)
Supplement: Additional file 9 — Code, scripts, model fits. A zip file (Code_scripts_model_fits.zip) that contains shell and R scripts to run simulations, analysis, and produce tables and figures, as well as the output of GLMM model fits (and the code to obtain them). [file 12859_2015_466_MOESM9_ESM.zip › Code_scripts_model_fits/MCMCglmm/NP/PFD-m2A.Rout]

R version 3.0.3 Patched (2014-03-06 r65254) -- "Warm Puppy"
Copyright (C) 2014 The R Foundation for Statistical Computing
Platform: x86_64-pc-linux-gnu (64-bit)

R is free software and comes with ABSOLUTELY NO WARRANTY.
You are welcome to redistribute it under certain conditions.
Type 'license()' or 'licence()' for distribution details.

  Natural language support but running in an English locale

R is a collaborative project with many contributors.
Type 'contributors()' for more information and
'citation()' on how to cite R or R packages in publications.

Type 'demo()' for some demos, 'help()' for on-line help, or
'help.start()' for an HTML browser interface to help.
Type 'q()' to quit R.

> Sys.getpid()
[1] 29514
>  system("hostname")
coleonyx
>  options(width = 220)
>  library(car); packageVersion("car")
[1] '2.0.19'
>  library(MCMCglmm); packageVersion("MCMCglmm")
Loading required package: Matrix
Loading required package: coda
Loading required package: lattice
Loading required package: ape
[1] '2.18'
>  library(parallel)
>  library(data.table)
>  sessionInfo()
R version 3.0.3 Patched (2014-03-06 r65254)
Platform: x86_64-pc-linux-gnu (64-bit)

locale:
 [1] LC_CTYPE=en_US.ISO-8859-15    LC_NUMERIC=C                  LC_TIME=en_GB.UTF-8           LC_COLLATE=en_US.ISO-8859-15  LC_MONETARY=en_US.ISO-8859-15 LC_MESSAGES=en_US.ISO-8859-15 LC_PAPER=en_GB.UTF-8         
 [8] LC_NAME=C                     LC_ADDRESS=C                  LC_TELEPHONE=C                LC_MEASUREMENT=en_GB.UTF-8    LC_IDENTIFICATION=C          

attached base packages:
[1] parallel  stats     graphics  grDevices utils     datasets  methods   base     

other attached packages:
[1] data.table_1.9.2 MCMCglmm_2.18    ape_3.1-1        coda_0.16-1      lattice_0.20-27  Matrix_1.1-2-2   car_2.0-19      

loaded via a namespace (and not attached):
 [1] corpcor_1.6.6  grid_3.0.3     MASS_7.3-29    nlme_3.1-113   nnet_7.3-7     plyr_1.8.1     Rcpp_0.11.1    reshape2_1.2.2 stringr_0.6.2  tensorA_0.36  
>  options(decorate.contrasts = c("(",")"))
>  options(decorate.contr.Sum = "")
>  ## options(decorate.contrasts = c(".",""))
>  options(contrasts = c("contr.Sum", "contr.poly"))
>  load("NP.stats.RData"); dim(NP.stats)
[1] 103680     24
>  ## recode levels for easier reading
>  tmpm <- NP.stats$S.Size
>  NP.stats$S.Size <- factor(NP.stats$S.Size, levels = c("100", "1000", "200"))
>  table(NP.stats$S.Size, tmpm)
      tmpm
        1000   200   100
  100      0     0 34560
  1000 34560     0     0
  200      0 34560     0
>  rm(tmpm)
>  tmpm <- NP.stats$Model
>  NP.stats$Model <- factor(NP.stats$Model, levels = c("Bozic", "McF_4", "McF_6", "exp"))
>  table(NP.stats$Model, tmpm)
       tmpm
        Bozic   exp McF_4 McF_6
  Bozic 25920     0     0     0
  McF_4     0     0 25920     0
  McF_6     0     0     0 25920
  exp       0 25920     0     0
>  
>  prior <- list(R = list(V = 1, nu = 0.002),
+  G = list(G1 = list(V = 1, nu = 0.002)))
>  burn <- 100000
>  th <- 150
>  desired.samples <- 1000
>  ## (nit <- (desired.samples \* th) + burn)
>  ## with the script, the asterisk is expanded to all files
>  (nit <- (prod(desired.samples, th) + burn))
[1] 250000
>  
>  
> 
> 
>  with(NP.stats, table(TP, FP))[1:3, 1:3]
   FP
TP      0    1   2
  0 17534 2452 867
  1  3217  642 275
  2  4390  598 383
>  to.omit <- which( (NP.stats$TP + NP.stats$FP) == 0 )
>  NP.stats <- NP.stats[-to.omit, ]
>  with(NP.stats, table(TP, FP))[1:3, 1:3]
   FP
TP     0    1   2
  0    0 2452 867
  1 3217  642 275
  2 4390  598 383
>  gc()
          used (Mb) gc trigger  (Mb) max used (Mb)
Ncells 1239624 66.3    1967602 105.1  1590760 85.0
Vcells 3206697 24.5    7915925  60.4  7906823 60.4
>  
> 
> 
>  print(
+  unix.time(fit <- mclapply(1:3,
+  function(x)
+  MCMCglmm(cbind(FP, TP) ~ (S.Size + Method + S.Time + S.Type + Model + Conjunction + sh + TrueGenes)^2,
+  random = ~dataSetID
+ , family = "multinomial2"
+  , data = NP.stats,
+  burnin = burn,
+  thin = th,
+  nitt = nit,
+  ## quasi = FALSE gives overdispersed starting values
+  start = list(QUASI=FALSE),
+  pr = FALSE, pl = FALSE),
+  mc.cores = 3
+  )
+  ))

                      MCMC iteration = 0

  Acceptance ratio for latent scores = 0.000565

                      MCMC iteration = 0

  Acceptance ratio for latent scores = 0.000567

                      MCMC iteration = 0

  Acceptance ratio for latent scores = 0.000566

                      MCMC iteration = 1000

  Acceptance ratio for latent scores = 0.398834

                      MCMC iteration = 1000

  Acceptance ratio for latent scores = 0.396081

                      MCMC iteration = 1000

  Acceptance ratio for latent scores = 0.397999

                      MCMC iteration = 2000

  Acceptance ratio for latent scores = 0.417449

                      MCMC iteration = 2000

  Acceptance ratio for latent scores = 0.414266

                      MCMC iteration = 2000

  Acceptance ratio for latent scores = 0.414147

                      MCMC iteration = 3000

  Acceptance ratio for latent scores = 0.422687

                      MCMC iteration = 3000

  Acceptance ratio for latent scores = 0.419758

                      MCMC iteration = 3000

  Acceptance ratio for latent scores = 0.423627

                      MCMC iteration = 4000

  Acceptance ratio for latent scores = 0.430437

                      MCMC iteration = 4000

  Acceptance ratio for latent scores = 0.422257

                      MCMC iteration = 4000

  Acceptance ratio for latent scores = 0.427751

                      MCMC iteration = 5000

  Acceptance ratio for latent scores = 0.427947

                      MCMC iteration = 5000

  Acceptance ratio for latent scores = 0.423398

                      MCMC iteration = 5000

  Acceptance ratio for latent scores = 0.429771

                      MCMC iteration = 6000

  Acceptance ratio for latent scores = 0.431039

                      MCMC iteration = 6000

  Acceptance ratio for latent scores = 0.426916

                      MCMC iteration = 6000

  Acceptance ratio for latent scores = 0.427728

                      MCMC iteration = 7000

  Acceptance ratio for latent scores = 0.427610

                      MCMC iteration = 7000

  Acceptance ratio for latent scores = 0.425413

                      MCMC iteration = 7000

  Acceptance ratio for latent scores = 0.431040

                      MCMC iteration = 8000

  Acceptance ratio for latent scores = 0.426404

                      MCMC iteration = 8000

  Acceptance ratio for latent scores = 0.434169

                      MCMC iteration = 8000

  Acceptance ratio for latent scores = 0.433486

                      MCMC iteration = 9000

  Acceptance ratio for latent scores = 0.426339

                      MCMC iteration = 9000

  Acceptance ratio for latent scores = 0.431508

                      MCMC iteration = 9000

  Acceptance ratio for latent scores = 0.432428

                      MCMC iteration = 10000

  Acceptance ratio for latent scores = 0.431327

                      MCMC iteration = 10000

  Acceptance ratio for latent scores = 0.425070

                      MCMC iteration = 10000

  Acceptance ratio for latent scores = 0.427736

                      MCMC iteration = 11000

  Acceptance ratio for latent scores = 0.431889

                      MCMC iteration = 11000

  Acceptance ratio for latent scores = 0.427894

                      MCMC iteration = 11000

  Acceptance ratio for latent scores = 0.434815

                      MCMC iteration = 12000

  Acceptance ratio for latent scores = 0.429040

                      MCMC iteration = 12000

  Acceptance ratio for latent scores = 0.431030

                      MCMC iteration = 12000

  Acceptance ratio for latent scores = 0.429051

                      MCMC iteration = 13000

  Acceptance ratio for latent scores = 0.429793

                      MCMC iteration = 13000

  Acceptance ratio for latent scores = 0.435449

                      MCMC iteration = 13000

  Acceptance ratio for latent scores = 0.429409

                      MCMC iteration = 14000

  Acceptance ratio for latent scores = 0.426993

                      MCMC iteration = 14000

  Acceptance ratio for latent scores = 0.436740

                      MCMC iteration = 14000

  Acceptance ratio for latent scores = 0.433301

                      MCMC iteration = 15000

  Acceptance ratio for latent scores = 0.433397

                      MCMC iteration = 15000

  Acceptance ratio for latent scores = 0.432229

                      MCMC iteration = 15000

  Acceptance ratio for latent scores = 0.435298

                      MCMC iteration = 16000

  Acceptance ratio for latent scores = 0.439905

                      MCMC iteration = 16000

  Acceptance ratio for latent scores = 0.437526

                      MCMC iteration = 16000

  Acceptance ratio for latent scores = 0.429268

                      MCMC iteration = 17000

  Acceptance ratio for latent scores = 0.431017

                      MCMC iteration = 17000

  Acceptance ratio for latent scores = 0.425586

                      MCMC iteration = 17000

  Acceptance ratio for latent scores = 0.433005

                      MCMC iteration = 18000

  Acceptance ratio for latent scores = 0.432162

                      MCMC iteration = 18000

  Acceptance ratio for latent scores = 0.436325

                      MCMC iteration = 18000

  Acceptance ratio for latent scores = 0.425869

                      MCMC iteration = 19000

  Acceptance ratio for latent scores = 0.432532

                      MCMC iteration = 19000

  Acceptance ratio for latent scores = 0.428400

                      MCMC iteration = 19000

  Acceptance ratio for latent scores = 0.435071

                      MCMC iteration = 20000

  Acceptance ratio for latent scores = 0.434779

                      MCMC iteration = 20000

  Acceptance ratio for latent scores = 0.427076

                      MCMC iteration = 20000

  Acceptance ratio for latent scores = 0.437311

                      MCMC iteration = 21000

  Acceptance ratio for latent scores = 0.433671

                      MCMC iteration = 21000

  Acceptance ratio for latent scores = 0.431520

                      MCMC iteration = 21000

  Acceptance ratio for latent scores = 0.431752

                      MCMC iteration = 22000

  Acceptance ratio for latent scores = 0.433443

                      MCMC iteration = 22000

  Acceptance ratio for latent scores = 0.435663

                      MCMC iteration = 22000

  Acceptance ratio for latent scores = 0.426189

                      MCMC iteration = 23000

  Acceptance ratio for latent scores = 0.429081

                      MCMC iteration = 23000

  Acceptance ratio for latent scores = 0.435068

                      MCMC iteration = 23000

  Acceptance ratio for latent scores = 0.437316

                      MCMC iteration = 24000

  Acceptance ratio for latent scores = 0.436313

                      MCMC iteration = 24000

  Acceptance ratio for latent scores = 0.430158

                      MCMC iteration = 24000

  Acceptance ratio for latent scores = 0.430096

                      MCMC iteration = 25000

  Acceptance ratio for latent scores = 0.430835

                      MCMC iteration = 25000

  Acceptance ratio for latent scores = 0.433182

                      MCMC iteration = 25000

  Acceptance ratio for latent scores = 0.430339

                      MCMC iteration = 26000

  Acceptance ratio for latent scores = 0.433610

                      MCMC iteration = 26000

  Acceptance ratio for latent scores = 0.425438

                      MCMC iteration = 26000

  Acceptance ratio for latent scores = 0.430985

                      MCMC iteration = 27000

  Acceptance ratio for latent scores = 0.428781

                      MCMC iteration = 27000

  Acceptance ratio for latent scores = 0.433142

                      MCMC iteration = 27000

  Acceptance ratio for latent scores = 0.435930

                      MCMC iteration = 28000

  Acceptance ratio for latent scores = 0.435370

                      MCMC iteration = 28000

  Acceptance ratio for latent scores = 0.428142

                      MCMC iteration = 28000

  Acceptance ratio for latent scores = 0.430516

                      MCMC iteration = 29000

  Acceptance ratio for latent scores = 0.435589

                      MCMC iteration = 29000

  Acceptance ratio for latent scores = 0.435894

                      MCMC iteration = 29000

  Acceptance ratio for latent scores = 0.433189

                      MCMC iteration = 30000

  Acceptance ratio for latent scores = 0.435729

                      MCMC iteration = 30000

  Acceptance ratio for latent scores = 0.432770

                      MCMC iteration = 30000

  Acceptance ratio for latent scores = 0.429962

                      MCMC iteration = 31000

  Acceptance ratio for latent scores = 0.426297

                      MCMC iteration = 31000

  Acceptance ratio for latent scores = 0.428894

                      MCMC iteration = 31000

  Acceptance ratio for latent scores = 0.434298

                      MCMC iteration = 32000

  Acceptance ratio for latent scores = 0.433938

                      MCMC iteration = 32000

  Acceptance ratio for latent scores = 0.428839

                      MCMC iteration = 32000

  Acceptance ratio for latent scores = 0.427940

                      MCMC iteration = 33000

  Acceptance ratio for latent scores = 0.427666

                      MCMC iteration = 33000

  Acceptance ratio for latent scores = 0.438325

                      MCMC iteration = 33000

  Acceptance ratio for latent scores = 0.430189

                      MCMC iteration = 34000

  Acceptance ratio for latent scores = 0.432983

                      MCMC iteration = 34000

  Acceptance ratio for latent scores = 0.430601

                      MCMC iteration = 34000

  Acceptance ratio for latent scores = 0.429448

                      MCMC iteration = 35000

  Acceptance ratio for latent scores = 0.436598

                      MCMC iteration = 35000

  Acceptance ratio for latent scores = 0.428742

                      MCMC iteration = 35000

  Acceptance ratio for latent scores = 0.431266

                      MCMC iteration = 36000

  Acceptance ratio for latent scores = 0.437691

                      MCMC iteration = 36000

  Acceptance ratio for latent scores = 0.426865

                      MCMC iteration = 36000

  Acceptance ratio for latent scores = 0.431947

                      MCMC iteration = 37000

  Acceptance ratio for latent scores = 0.430901

                      MCMC iteration = 37000

  Acceptance ratio for latent scores = 0.431155

                      MCMC iteration = 37000

  Acceptance ratio for latent scores = 0.435101

                      MCMC iteration = 38000

  Acceptance ratio for latent scores = 0.430481

                      MCMC iteration = 38000

  Acceptance ratio for latent scores = 0.434160

                      MCMC iteration = 38000

  Acceptance ratio for latent scores = 0.425943

                      MCMC iteration = 39000

  Acceptance ratio for latent scores = 0.434343

                      MCMC iteration = 39000

  Acceptance ratio for latent scores = 0.435763

                      MCMC iteration = 39000

  Acceptance ratio for latent scores = 0.434119

                      MCMC iteration = 40000

  Acceptance ratio for latent scores = 0.435070

                      MCMC iteration = 40000

  Acceptance ratio for latent scores = 0.441462

                      MCMC iteration = 40000

  Acceptance ratio for latent scores = 0.432973

                      MCMC iteration = 41000

  Acceptance ratio for latent scores = 0.433246

                      MCMC iteration = 41000

  Acceptance ratio for latent scores = 0.427196

                      MCMC iteration = 41000

  Acceptance ratio for latent scores = 0.437708

                      MCMC iteration = 42000

  Acceptance ratio for latent scores = 0.436119

                      MCMC iteration = 42000

  Acceptance ratio for latent scores = 0.441296

                      MCMC iteration = 42000

  Acceptance ratio for latent scores = 0.432315

                      MCMC iteration = 43000

  Acceptance ratio for latent scores = 0.429136

                      MCMC iteration = 43000

  Acceptance ratio for latent scores = 0.437295

                      MCMC iteration = 43000

  Acceptance ratio for latent scores = 0.430370

                      MCMC iteration = 44000

  Acceptance ratio for latent scores = 0.434934

                      MCMC iteration = 44000

  Acceptance ratio for latent scores = 0.439957

                      MCMC iteration = 44000

  Acceptance ratio for latent scores = 0.438392

                      MCMC iteration = 45000

  Acceptance ratio for latent scores = 0.433148

                      MCMC iteration = 45000

  Acceptance ratio for latent scores = 0.436801

                      MCMC iteration = 45000

  Acceptance ratio for latent scores = 0.433392

                      MCMC iteration = 46000

  Acceptance ratio for latent scores = 0.432543

                      MCMC iteration = 46000

  Acceptance ratio for latent scores = 0.435088

                      MCMC iteration = 46000

  Acceptance ratio for latent scores = 0.434551

                      MCMC iteration = 47000

  Acceptance ratio for latent scores = 0.436490

                      MCMC iteration = 47000

  Acceptance ratio for latent scores = 0.436713

                      MCMC iteration = 47000

  Acceptance ratio for latent scores = 0.438519

                      MCMC iteration = 48000

  Acceptance ratio for latent scores = 0.431403

                      MCMC iteration = 48000

  Acceptance ratio for latent scores = 0.430452

                      MCMC iteration = 48000

  Acceptance ratio for latent scores = 0.431092

                      MCMC iteration = 49000

  Acceptance ratio for latent scores = 0.431639

                      MCMC iteration = 49000

  Acceptance ratio for latent scores = 0.425986

                      MCMC iteration = 49000

  Acceptance ratio for latent scores = 0.429961

                      MCMC iteration = 50000

  Acceptance ratio for latent scores = 0.429761

                      MCMC iteration = 50000

  Acceptance ratio for latent scores = 0.427706

                      MCMC iteration = 50000

  Acceptance ratio for latent scores = 0.428353

                      MCMC iteration = 51000

  Acceptance ratio for latent scores = 0.437243

                      MCMC iteration = 51000

  Acceptance ratio for latent scores = 0.434531

                      MCMC iteration = 51000

  Acceptance ratio for latent scores = 0.436427

                      MCMC iteration = 52000

  Acceptance ratio for latent scores = 0.429163

                      MCMC iteration = 52000

  Acceptance ratio for latent scores = 0.430950

                      MCMC iteration = 52000

  Acceptance ratio for latent scores = 0.426185

                      MCMC iteration = 53000

  Acceptance ratio for latent scores = 0.441986

                      MCMC iteration = 53000

  Acceptance ratio for latent scores = 0.433209

                      MCMC iteration = 53000

  Acceptance ratio for latent scores = 0.427479

                      MCMC iteration = 54000

  Acceptance ratio for latent scores = 0.436921

                      MCMC iteration = 54000

  Acceptance ratio for latent scores = 0.431305

                      MCMC iteration = 54000

  Acceptance ratio for latent scores = 0.429671

                      MCMC iteration = 55000

  Acceptance ratio for latent scores = 0.430146

                      MCMC iteration = 55000

  Acceptance ratio for latent scores = 0.430522

                      MCMC iteration = 55000

  Acceptance ratio for latent scores = 0.429837

                      MCMC iteration = 56000

  Acceptance ratio for latent scores = 0.429820

                      MCMC iteration = 56000

  Acceptance ratio for latent scores = 0.432888

                      MCMC iteration = 56000

  Acceptance ratio for latent scores = 0.427535

                      MCMC iteration = 57000

  Acceptance ratio for latent scores = 0.432805

                      MCMC iteration = 57000

  Acceptance ratio for latent scores = 0.439234

                      MCMC iteration = 57000

  Acceptance ratio for latent scores = 0.435857

                      MCMC iteration = 58000

  Acceptance ratio for latent scores = 0.431378

                      MCMC iteration = 58000

  Acceptance ratio for latent scores = 0.436624

                      MCMC iteration = 58000

  Acceptance ratio for latent scores = 0.433570

                      MCMC iteration = 59000

  Acceptance ratio for latent scores = 0.429798

                      MCMC iteration = 59000

  Acceptance ratio for latent scores = 0.439652

                      MCMC iteration = 59000

  Acceptance ratio for latent scores = 0.437825

                      MCMC iteration = 60000

  Acceptance ratio for latent scores = 0.432711

                      MCMC iteration = 60000

  Acceptance ratio for latent scores = 0.430557

                      MCMC iteration = 60000

  Acceptance ratio for latent scores = 0.438701

                      MCMC iteration = 61000

  Acceptance ratio for latent scores = 0.432292

                      MCMC iteration = 61000

  Acceptance ratio for latent scores = 0.428800

                      MCMC iteration = 61000

  Acceptance ratio for latent scores = 0.430462

                      MCMC iteration = 62000

  Acceptance ratio for latent scores = 0.433437

                      MCMC iteration = 62000

  Acceptance ratio for latent scores = 0.435291

                      MCMC iteration = 62000

  Acceptance ratio for latent scores = 0.429258

                      MCMC iteration = 63000

  Acceptance ratio for latent scores = 0.427051

                      MCMC iteration = 63000

  Acceptance ratio for latent scores = 0.429257

                      MCMC iteration = 63000

  Acceptance ratio for latent scores = 0.428195

                      MCMC iteration = 64000

  Acceptance ratio for latent scores = 0.436937

                      MCMC iteration = 64000

  Acceptance ratio for latent scores = 0.430794

                      MCMC iteration = 64000

  Acceptance ratio for latent scores = 0.431863

                      MCMC iteration = 65000

  Acceptance ratio for latent scores = 0.436442

                      MCMC iteration = 65000

  Acceptance ratio for latent scores = 0.430756

                      MCMC iteration = 65000

  Acceptance ratio for latent scores = 0.436660

                      MCMC iteration = 66000

  Acceptance ratio for latent scores = 0.430862

                      MCMC iteration = 66000

  Acceptance ratio for latent scores = 0.433675

                      MCMC iteration = 66000

  Acceptance ratio for latent scores = 0.435747

                      MCMC iteration = 67000

  Acceptance ratio for latent scores = 0.434509

                      MCMC iteration = 67000

  Acceptance ratio for latent scores = 0.435828

                      MCMC iteration = 67000

  Acceptance ratio for latent scores = 0.437439

                      MCMC iteration = 68000

  Acceptance ratio for latent scores = 0.438936

                      MCMC iteration = 68000

  Acceptance ratio for latent scores = 0.431444

                      MCMC iteration = 68000

  Acceptance ratio for latent scores = 0.432648

                      MCMC iteration = 69000

  Acceptance ratio for latent scores = 0.436511

                      MCMC iteration = 69000

  Acceptance ratio for latent scores = 0.436064

                      MCMC iteration = 69000

  Acceptance ratio for latent scores = 0.436265

                      MCMC iteration = 70000

  Acceptance ratio for latent scores = 0.433860

                      MCMC iteration = 70000

  Acceptance ratio for latent scores = 0.431131

                      MCMC iteration = 70000

  Acceptance ratio for latent scores = 0.436862

                      MCMC iteration = 71000

  Acceptance ratio for latent scores = 0.436645

                      MCMC iteration = 71000

  Acceptance ratio for latent scores = 0.433223

                      MCMC iteration = 71000

  Acceptance ratio for latent scores = 0.430217

                      MCMC iteration = 72000

  Acceptance ratio for latent scores = 0.440595

                      MCMC iteration = 72000

  Acceptance ratio for latent scores = 0.436707

                      MCMC iteration = 72000

  Acceptance ratio for latent scores = 0.437619

                      MCMC iteration = 73000

  Acceptance ratio for latent scores = 0.432618

                      MCMC iteration = 73000

  Acceptance ratio for latent scores = 0.435919

                      MCMC iteration = 73000

  Acceptance ratio for latent scores = 0.434855

                      MCMC iteration = 74000

  Acceptance ratio for latent scores = 0.431972

                      MCMC iteration = 74000

  Acceptance ratio for latent scores = 0.435565

                      MCMC iteration = 74000

  Acceptance ratio for latent scores = 0.432279

                      MCMC iteration = 75000

  Acceptance ratio for latent scores = 0.427998

                      MCMC iteration = 75000

  Acceptance ratio for latent scores = 0.434396

                      MCMC iteration = 75000

  Acceptance ratio for latent scores = 0.435955

                      MCMC iteration = 76000

  Acceptance ratio for latent scores = 0.434325

                      MCMC iteration = 76000

  Acceptance ratio for latent scores = 0.434850

                      MCMC iteration = 76000

  Acceptance ratio for latent scores = 0.430140

                      MCMC iteration = 77000

  Acceptance ratio for latent scores = 0.432563

                      MCMC iteration = 77000

  Acceptance ratio for latent scores = 0.433781

                      MCMC iteration = 77000

  Acceptance ratio for latent scores = 0.434442

                      MCMC iteration = 78000

  Acceptance ratio for latent scores = 0.437420

                      MCMC iteration = 78000

  Acceptance ratio for latent scores = 0.428267

                      MCMC iteration = 78000

  Acceptance ratio for latent scores = 0.429542

                      MCMC iteration = 79000

  Acceptance ratio for latent scores = 0.433889

                      MCMC iteration = 79000

  Acceptance ratio for latent scores = 0.432911

                      MCMC iteration = 79000

  Acceptance ratio for latent scores = 0.427456

                      MCMC iteration = 80000

  Acceptance ratio for latent scores = 0.427277

                      MCMC iteration = 80000

  Acceptance ratio for latent scores = 0.431341

                      MCMC iteration = 80000

  Acceptance ratio for latent scores = 0.434179

                      MCMC iteration = 81000

  Acceptance ratio for latent scores = 0.442287

                      MCMC iteration = 81000

  Acceptance ratio for latent scores = 0.424325

                      MCMC iteration = 81000

  Acceptance ratio for latent scores = 0.433374

                      MCMC iteration = 82000

  Acceptance ratio for latent scores = 0.435400

                      MCMC iteration = 82000

  Acceptance ratio for latent scores = 0.426460

                      MCMC iteration = 82000

  Acceptance ratio for latent scores = 0.435687

                      MCMC iteration = 83000

  Acceptance ratio for latent scores = 0.435639

                      MCMC iteration = 83000

  Acceptance ratio for latent scores = 0.434496

                      MCMC iteration = 83000

  Acceptance ratio for latent scores = 0.433267

                      MCMC iteration = 84000

  Acceptance ratio for latent scores = 0.427620

                      MCMC iteration = 84000

  Acceptance ratio for latent scores = 0.432219

                      MCMC iteration = 84000

  Acceptance ratio for latent scores = 0.432310

                      MCMC iteration = 85000

  Acceptance ratio for latent scores = 0.434407

                      MCMC iteration = 85000

  Acceptance ratio for latent scores = 0.433287

                      MCMC iteration = 86000

  Acceptance ratio for latent scores = 0.441226

                      MCMC iteration = 85000

  Acceptance ratio for latent scores = 0.427730

                      MCMC iteration = 86000

  Acceptance ratio for latent scores = 0.437481

                      MCMC iteration = 87000

  Acceptance ratio for latent scores = 0.433733

                      MCMC iteration = 86000

  Acceptance ratio for latent scores = 0.433685

                      MCMC iteration = 87000

  Acceptance ratio for latent scores = 0.437899

                      MCMC iteration = 88000

  Acceptance ratio for latent scores = 0.436794

                      MCMC iteration = 87000

  Acceptance ratio for latent scores = 0.432427

                      MCMC iteration = 88000

  Acceptance ratio for latent scores = 0.434760

                      MCMC iteration = 89000

  Acceptance ratio for latent scores = 0.432396

                      MCMC iteration = 88000

  Acceptance ratio for latent scores = 0.434673

                      MCMC iteration = 89000

  Acceptance ratio for latent scores = 0.436738

                      MCMC iteration = 90000

  Acceptance ratio for latent scores = 0.429799

                      MCMC iteration = 89000

  Acceptance ratio for latent scores = 0.435936

                      MCMC iteration = 90000

  Acceptance ratio for latent scores = 0.431635

                      MCMC iteration = 91000

  Acceptance ratio for latent scores = 0.433036

                      MCMC iteration = 90000

  Acceptance ratio for latent scores = 0.435668

                      MCMC iteration = 91000

  Acceptance ratio for latent scores = 0.428930

                      MCMC iteration = 92000

  Acceptance ratio for latent scores = 0.434585

                      MCMC iteration = 91000

  Acceptance ratio for latent scores = 0.438343

                      MCMC iteration = 92000

  Acceptance ratio for latent scores = 0.431826

                      MCMC iteration = 93000

  Acceptance ratio for latent scores = 0.434353

                      MCMC iteration = 92000

  Acceptance ratio for latent scores = 0.431534

                      MCMC iteration = 93000

  Acceptance ratio for latent scores = 0.440536

                      MCMC iteration = 94000

  Acceptance ratio for latent scores = 0.428127

                      MCMC iteration = 93000

  Acceptance ratio for latent scores = 0.434088

                      MCMC iteration = 94000

  Acceptance ratio for latent scores = 0.429662

                      MCMC iteration = 95000

  Acceptance ratio for latent scores = 0.437963

                      MCMC iteration = 94000

  Acceptance ratio for latent scores = 0.432525

                      MCMC iteration = 95000

  Acceptance ratio for latent scores = 0.434756

                      MCMC iteration = 96000

  Acceptance ratio for latent scores = 0.438651

                      MCMC iteration = 95000

  Acceptance ratio for latent scores = 0.440441

                      MCMC iteration = 96000

  Acceptance ratio for latent scores = 0.430838

                      MCMC iteration = 97000

  Acceptance ratio for latent scores = 0.430373

                      MCMC iteration = 96000

  Acceptance ratio for latent scores = 0.431790

                      MCMC iteration = 97000

  Acceptance ratio for latent scores = 0.432853

                      MCMC iteration = 98000

  Acceptance ratio for latent scores = 0.430764

                      MCMC iteration = 97000

  Acceptance ratio for latent scores = 0.434187

                      MCMC iteration = 98000

  Acceptance ratio for latent scores = 0.428230

                      MCMC iteration = 99000

  Acceptance ratio for latent scores = 0.439449

                      MCMC iteration = 98000

  Acceptance ratio for latent scores = 0.438524

                      MCMC iteration = 99000

  Acceptance ratio for latent scores = 0.434121

                      MCMC iteration = 100000

  Acceptance ratio for latent scores = 0.434946

                      MCMC iteration = 99000

  Acceptance ratio for latent scores = 0.432750

                      MCMC iteration = 100000

  Acceptance ratio for latent scores = 0.428684

                      MCMC iteration = 101000

  Acceptance ratio for latent scores = 0.506974

                      MCMC iteration = 100000

  Acceptance ratio for latent scores = 0.440377

                      MCMC iteration = 101000

  Acceptance ratio for latent scores = 0.430724

                      MCMC iteration = 102000

  Acceptance ratio for latent scores = 0.533323

                      MCMC iteration = 101000

  Acceptance ratio for latent scores = 0.459971

                      MCMC iteration = 102000

  Acceptance ratio for latent scores = 0.408460

                      MCMC iteration = 103000

  Acceptance ratio for latent scores = 0.541390

                      MCMC iteration = 102000

  Acceptance ratio for latent scores = 0.462656

                      MCMC iteration = 103000

  Acceptance ratio for latent scores = 0.405949

                      MCMC iteration = 104000

  Acceptance ratio for latent scores = 0.539812

                      MCMC iteration = 103000

  Acceptance ratio for latent scores = 0.448652

                      MCMC iteration = 104000

  Acceptance ratio for latent scores = 0.424329

                      MCMC iteration = 105000

  Acceptance ratio for latent scores = 0.567497

                      MCMC iteration = 104000

  Acceptance ratio for latent scores = 0.422175

                      MCMC iteration = 105000

  Acceptance ratio for latent scores = 0.409049

                      MCMC iteration = 106000

  Acceptance ratio for latent scores = 0.551508

                      MCMC iteration = 105000

  Acceptance ratio for latent scores = 0.412967

                      MCMC iteration = 106000

  Acceptance ratio for latent scores = 0.377518

                      MCMC iteration = 107000

  Acceptance ratio for latent scores = 0.546478

                      MCMC iteration = 106000

  Acceptance ratio for latent scores = 0.410008

                      MCMC iteration = 108000

  Acceptance ratio for latent scores = 0.550551

                      MCMC iteration = 107000

  Acceptance ratio for latent scores = 0.370358

                      MCMC iteration = 107000

  Acceptance ratio for latent scores = 0.432840

                      MCMC iteration = 109000

  Acceptance ratio for latent scores = 0.554761

                      MCMC iteration = 108000

  Acceptance ratio for latent scores = 0.389925

                      MCMC iteration = 108000

  Acceptance ratio for latent scores = 0.436598

                      MCMC iteration = 110000

  Acceptance ratio for latent scores = 0.527907

                      MCMC iteration = 109000

  Acceptance ratio for latent scores = 0.387726

                      MCMC iteration = 109000

  Acceptance ratio for latent scores = 0.418213

                      MCMC iteration = 111000

  Acceptance ratio for latent scores = 0.503011

                      MCMC iteration = 110000

  Acceptance ratio for latent scores = 0.393319

                      MCMC iteration = 110000

  Acceptance ratio for latent scores = 0.392423

                      MCMC iteration = 112000

  Acceptance ratio for latent scores = 0.502346

                      MCMC iteration = 111000

  Acceptance ratio for latent scores = 0.373023

                      MCMC iteration = 111000

  Acceptance ratio for latent scores = 0.402231

                      MCMC iteration = 113000

  Acceptance ratio for latent scores = 0.506226

                      MCMC iteration = 112000

  Acceptance ratio for latent scores = 0.382027

                      MCMC iteration = 112000

  Acceptance ratio for latent scores = 0.410025

                      MCMC iteration = 114000

  Acceptance ratio for latent scores = 0.524073

                      MCMC iteration = 113000

  Acceptance ratio for latent scores = 0.371449

                      MCMC iteration = 113000

  Acceptance ratio for latent scores = 0.380907

                      MCMC iteration = 115000

  Acceptance ratio for latent scores = 0.521524

                      MCMC iteration = 114000

  Acceptance ratio for latent scores = 0.364636

                      MCMC iteration = 114000

  Acceptance ratio for latent scores = 0.388567

                      MCMC iteration = 116000

  Acceptance ratio for latent scores = 0.509000

                      MCMC iteration = 115000

  Acceptance ratio for latent scores = 0.357111

                      MCMC iteration = 115000

  Acceptance ratio for latent scores = 0.392727

                      MCMC iteration = 117000

  Acceptance ratio for latent scores = 0.533655

                      MCMC iteration = 116000

  Acceptance ratio for latent scores = 0.351516

                      MCMC iteration = 116000

  Acceptance ratio for latent scores = 0.405019

                      MCMC iteration = 118000

  Acceptance ratio for latent scores = 0.548573

                      MCMC iteration = 117000

  Acceptance ratio for latent scores = 0.386744

                      MCMC iteration = 117000

  Acceptance ratio for latent scores = 0.413524

                      MCMC iteration = 119000

  Acceptance ratio for latent scores = 0.565013

                      MCMC iteration = 118000

  Acceptance ratio for latent scores = 0.419006

                      MCMC iteration = 118000

  Acceptance ratio for latent scores = 0.425570

                      MCMC iteration = 120000

  Acceptance ratio for latent scores = 0.548285

                      MCMC iteration = 119000

  Acceptance ratio for latent scores = 0.407934

                      MCMC iteration = 119000

  Acceptance ratio for latent scores = 0.417979

                      MCMC iteration = 121000

  Acceptance ratio for latent scores = 0.551695

                      MCMC iteration = 120000

  Acceptance ratio for latent scores = 0.403637

                      MCMC iteration = 120000

  Acceptance ratio for latent scores = 0.433013

                      MCMC iteration = 122000

  Acceptance ratio for latent scores = 0.564005

                      MCMC iteration = 121000

  Acceptance ratio for latent scores = 0.408387

                      MCMC iteration = 123000

  Acceptance ratio for latent scores = 0.533840

                      MCMC iteration = 121000

  Acceptance ratio for latent scores = 0.439774

                      MCMC iteration = 122000

  Acceptance ratio for latent scores = 0.424286

                      MCMC iteration = 124000

  Acceptance ratio for latent scores = 0.517830

                      MCMC iteration = 122000

  Acceptance ratio for latent scores = 0.444520

                      MCMC iteration = 123000

  Acceptance ratio for latent scores = 0.421877

                      MCMC iteration = 125000

  Acceptance ratio for latent scores = 0.501784

                      MCMC iteration = 123000

  Acceptance ratio for latent scores = 0.442716

                      MCMC iteration = 124000

  Acceptance ratio for latent scores = 0.423314

                      MCMC iteration = 126000

  Acceptance ratio for latent scores = 0.518631

                      MCMC iteration = 124000

  Acceptance ratio for latent scores = 0.428374

                      MCMC iteration = 125000

  Acceptance ratio for latent scores = 0.431623

                      MCMC iteration = 127000

  Acceptance ratio for latent scores = 0.521416

                      MCMC iteration = 125000

  Acceptance ratio for latent scores = 0.419948

                      MCMC iteration = 126000

  Acceptance ratio for latent scores = 0.451888

                      MCMC iteration = 128000

  Acceptance ratio for latent scores = 0.515877

                      MCMC iteration = 126000

  Acceptance ratio for latent scores = 0.405374

                      MCMC iteration = 127000

  Acceptance ratio for latent scores = 0.462164

                      MCMC iteration = 129000

  Acceptance ratio for latent scores = 0.515925

                      MCMC iteration = 127000

  Acceptance ratio for latent scores = 0.394029

                      MCMC iteration = 128000

  Acceptance ratio for latent scores = 0.462809

                      MCMC iteration = 130000

  Acceptance ratio for latent scores = 0.517734

                      MCMC iteration = 128000

  Acceptance ratio for latent scores = 0.382776

                      MCMC iteration = 129000

  Acceptance ratio for latent scores = 0.470143

                      MCMC iteration = 131000

  Acceptance ratio for latent scores = 0.527878

                      MCMC iteration = 129000

  Acceptance ratio for latent scores = 0.401558

                      MCMC iteration = 130000

  Acceptance ratio for latent scores = 0.473164

                      MCMC iteration = 132000

  Acceptance ratio for latent scores = 0.543836

                      MCMC iteration = 130000

  Acceptance ratio for latent scores = 0.410682

                      MCMC iteration = 131000

  Acceptance ratio for latent scores = 0.475904

                      MCMC iteration = 133000

  Acceptance ratio for latent scores = 0.527899

                      MCMC iteration = 131000

  Acceptance ratio for latent scores = 0.398670

                      MCMC iteration = 132000

  Acceptance ratio for latent scores = 0.457131

                      MCMC iteration = 134000

  Acceptance ratio for latent scores = 0.510540

                      MCMC iteration = 133000

  Acceptance ratio for latent scores = 0.432939

                      MCMC iteration = 132000

  Acceptance ratio for latent scores = 0.400484

                      MCMC iteration = 135000

  Acceptance ratio for latent scores = 0.506966

                      MCMC iteration = 134000

  Acceptance ratio for latent scores = 0.417461

                      MCMC iteration = 133000

  Acceptance ratio for latent scores = 0.393545

                      MCMC iteration = 136000

  Acceptance ratio for latent scores = 0.519821

                      MCMC iteration = 134000

  Acceptance ratio for latent scores = 0.399957

                      MCMC iteration = 135000

  Acceptance ratio for latent scores = 0.448576

                      MCMC iteration = 137000

  Acceptance ratio for latent scores = 0.533063

                      MCMC iteration = 135000

  Acceptance ratio for latent scores = 0.418195

                      MCMC iteration = 136000

  Acceptance ratio for latent scores = 0.456916

                      MCMC iteration = 138000

  Acceptance ratio for latent scores = 0.507544

                      MCMC iteration = 136000

  Acceptance ratio for latent scores = 0.408024

                      MCMC iteration = 137000

  Acceptance ratio for latent scores = 0.471103

                      MCMC iteration = 139000

  Acceptance ratio for latent scores = 0.488554

                      MCMC iteration = 137000

  Acceptance ratio for latent scores = 0.407647

                      MCMC iteration = 138000

  Acceptance ratio for latent scores = 0.506472

                      MCMC iteration = 140000

  Acceptance ratio for latent scores = 0.473928

                      MCMC iteration = 138000

  Acceptance ratio for latent scores = 0.400033

                      MCMC iteration = 139000

  Acceptance ratio for latent scores = 0.500688

                      MCMC iteration = 141000

  Acceptance ratio for latent scores = 0.474908

                      MCMC iteration = 139000

  Acceptance ratio for latent scores = 0.396914

                      MCMC iteration = 140000

  Acceptance ratio for latent scores = 0.491218

                      MCMC iteration = 142000

  Acceptance ratio for latent scores = 0.487588

                      MCMC iteration = 140000

  Acceptance ratio for latent scores = 0.389678

                      MCMC iteration = 141000

  Acceptance ratio for latent scores = 0.468377

                      MCMC iteration = 143000

  Acceptance ratio for latent scores = 0.473928

                      MCMC iteration = 141000

  Acceptance ratio for latent scores = 0.408199

                      MCMC iteration = 142000

  Acceptance ratio for latent scores = 0.426233

                      MCMC iteration = 144000

  Acceptance ratio for latent scores = 0.497657

                      MCMC iteration = 142000

  Acceptance ratio for latent scores = 0.432770

                      MCMC iteration = 143000

  Acceptance ratio for latent scores = 0.431573

                      MCMC iteration = 145000

  Acceptance ratio for latent scores = 0.513557

                      MCMC iteration = 143000

  Acceptance ratio for latent scores = 0.426414

                      MCMC iteration = 144000

  Acceptance ratio for latent scores = 0.467189

                      MCMC iteration = 146000

  Acceptance ratio for latent scores = 0.516359

                      MCMC iteration = 144000

  Acceptance ratio for latent scores = 0.423056

                      MCMC iteration = 145000

  Acceptance ratio for latent scores = 0.445786

                      MCMC iteration = 147000

  Acceptance ratio for latent scores = 0.490023

                      MCMC iteration = 145000

  Acceptance ratio for latent scores = 0.422410

                      MCMC iteration = 146000

  Acceptance ratio for latent scores = 0.442922

                      MCMC iteration = 148000

  Acceptance ratio for latent scores = 0.510665

                      MCMC iteration = 146000

  Acceptance ratio for latent scores = 0.404967

                      MCMC iteration = 147000

  Acceptance ratio for latent scores = 0.467520

                      MCMC iteration = 149000

  Acceptance ratio for latent scores = 0.523761

                      MCMC iteration = 147000

  Acceptance ratio for latent scores = 0.390377

                      MCMC iteration = 148000

  Acceptance ratio for latent scores = 0.466831

                      MCMC iteration = 150000

  Acceptance ratio for latent scores = 0.517423

                      MCMC iteration = 149000

  Acceptance ratio for latent scores = 0.464242

                      MCMC iteration = 148000

  Acceptance ratio for latent scores = 0.395990

                      MCMC iteration = 151000

  Acceptance ratio for latent scores = 0.509277

                      MCMC iteration = 150000

  Acceptance ratio for latent scores = 0.457128

                      MCMC iteration = 149000

  Acceptance ratio for latent scores = 0.394799

                      MCMC iteration = 152000

  Acceptance ratio for latent scores = 0.503637

                      MCMC iteration = 151000

  Acceptance ratio for latent scores = 0.434606

                      MCMC iteration = 150000

  Acceptance ratio for latent scores = 0.405696

                      MCMC iteration = 153000

  Acceptance ratio for latent scores = 0.502837

                      MCMC iteration = 152000

  Acceptance ratio for latent scores = 0.428533

                      MCMC iteration = 151000

  Acceptance ratio for latent scores = 0.448078

                      MCMC iteration = 154000

  Acceptance ratio for latent scores = 0.530409

                      MCMC iteration = 153000

  Acceptance ratio for latent scores = 0.442150

                      MCMC iteration = 155000

  Acceptance ratio for latent scores = 0.533723

                      MCMC iteration = 152000

  Acceptance ratio for latent scores = 0.450440

                      MCMC iteration = 154000

  Acceptance ratio for latent scores = 0.439745

                      MCMC iteration = 156000

  Acceptance ratio for latent scores = 0.531105

                      MCMC iteration = 153000

  Acceptance ratio for latent scores = 0.439492

                      MCMC iteration = 155000

  Acceptance ratio for latent scores = 0.466130

                      MCMC iteration = 157000

  Acceptance ratio for latent scores = 0.486847

                      MCMC iteration = 154000

  Acceptance ratio for latent scores = 0.441374

                      MCMC iteration = 156000

  Acceptance ratio for latent scores = 0.469456

                      MCMC iteration = 158000

  Acceptance ratio for latent scores = 0.508196

                      MCMC iteration = 155000

  Acceptance ratio for latent scores = 0.431572

                      MCMC iteration = 157000

  Acceptance ratio for latent scores = 0.465737

                      MCMC iteration = 159000

  Acceptance ratio for latent scores = 0.515264

                      MCMC iteration = 156000

  Acceptance ratio for latent scores = 0.431924

                      MCMC iteration = 158000

  Acceptance ratio for latent scores = 0.468351

                      MCMC iteration = 160000

  Acceptance ratio for latent scores = 0.503038

                      MCMC iteration = 157000

  Acceptance ratio for latent scores = 0.443094

                      MCMC iteration = 159000

  Acceptance ratio for latent scores = 0.451236

                      MCMC iteration = 161000

  Acceptance ratio for latent scores = 0.454870

                      MCMC iteration = 158000

  Acceptance ratio for latent scores = 0.440511

                      MCMC iteration = 160000

  Acceptance ratio for latent scores = 0.432891

                      MCMC iteration = 162000

  Acceptance ratio for latent scores = 0.472415

                      MCMC iteration = 159000

  Acceptance ratio for latent scores = 0.425578

                      MCMC iteration = 161000

  Acceptance ratio for latent scores = 0.426809

                      MCMC iteration = 163000

  Acceptance ratio for latent scores = 0.471049

                      MCMC iteration = 162000

  Acceptance ratio for latent scores = 0.417076

                      MCMC iteration = 160000

  Acceptance ratio for latent scores = 0.419463

                      MCMC iteration = 164000

  Acceptance ratio for latent scores = 0.465853

                      MCMC iteration = 163000

  Acceptance ratio for latent scores = 0.412763

                      MCMC iteration = 161000

  Acceptance ratio for latent scores = 0.413626

                      MCMC iteration = 165000

  Acceptance ratio for latent scores = 0.482201

                      MCMC iteration = 162000

  Acceptance ratio for latent scores = 0.443987

                      MCMC iteration = 164000

  Acceptance ratio for latent scores = 0.394742

                      MCMC iteration = 166000

  Acceptance ratio for latent scores = 0.509366

                      MCMC iteration = 163000

  Acceptance ratio for latent scores = 0.452080

                      MCMC iteration = 165000

  Acceptance ratio for latent scores = 0.380459

                      MCMC iteration = 167000

  Acceptance ratio for latent scores = 0.500620

                      MCMC iteration = 166000

  Acceptance ratio for latent scores = 0.415666

                      MCMC iteration = 164000

  Acceptance ratio for latent scores = 0.435359

                      MCMC iteration = 168000

  Acceptance ratio for latent scores = 0.475998

                      MCMC iteration = 167000

  Acceptance ratio for latent scores = 0.414101

                      MCMC iteration = 165000

  Acceptance ratio for latent scores = 0.429217

                      MCMC iteration = 168000

  Acceptance ratio for latent scores = 0.427860

                      MCMC iteration = 169000

  Acceptance ratio for latent scores = 0.471506

                      MCMC iteration = 166000

  Acceptance ratio for latent scores = 0.432245

                      MCMC iteration = 169000

  Acceptance ratio for latent scores = 0.446633

                      MCMC iteration = 170000

  Acceptance ratio for latent scores = 0.479031

                      MCMC iteration = 167000

  Acceptance ratio for latent scores = 0.444153

                      MCMC iteration = 170000

  Acceptance ratio for latent scores = 0.467718

                      MCMC iteration = 171000

  Acceptance ratio for latent scores = 0.502410

                      MCMC iteration = 168000

  Acceptance ratio for latent scores = 0.411905

                      MCMC iteration = 171000

  Acceptance ratio for latent scores = 0.471356

                      MCMC iteration = 172000

  Acceptance ratio for latent scores = 0.509724

                      MCMC iteration = 169000

  Acceptance ratio for latent scores = 0.409273

                      MCMC iteration = 172000

  Acceptance ratio for latent scores = 0.481435

                      MCMC iteration = 173000

  Acceptance ratio for latent scores = 0.496500

                      MCMC iteration = 170000

  Acceptance ratio for latent scores = 0.413981

                      MCMC iteration = 173000

  Acceptance ratio for latent scores = 0.468743

                      MCMC iteration = 174000

  Acceptance ratio for latent scores = 0.519371

                      MCMC iteration = 171000

  Acceptance ratio for latent scores = 0.406840

                      MCMC iteration = 174000

  Acceptance ratio for latent scores = 0.459014

                      MCMC iteration = 175000

  Acceptance ratio for latent scores = 0.531199

                      MCMC iteration = 172000

  Acceptance ratio for latent scores = 0.420247

                      MCMC iteration = 175000

  Acceptance ratio for latent scores = 0.460204

                      MCMC iteration = 176000

  Acceptance ratio for latent scores = 0.540341

                      MCMC iteration = 173000

  Acceptance ratio for latent scores = 0.452676

                      MCMC iteration = 176000

  Acceptance ratio for latent scores = 0.467878

                      MCMC iteration = 177000

  Acceptance ratio for latent scores = 0.515292

                      MCMC iteration = 174000

  Acceptance ratio for latent scores = 0.438960

                      MCMC iteration = 177000

  Acceptance ratio for latent scores = 0.476633

                      MCMC iteration = 178000

  Acceptance ratio for latent scores = 0.539092

                      MCMC iteration = 175000

  Acceptance ratio for latent scores = 0.415193

                      MCMC iteration = 178000

  Acceptance ratio for latent scores = 0.471636

                      MCMC iteration = 179000

  Acceptance ratio for latent scores = 0.526127

                      MCMC iteration = 176000

  Acceptance ratio for latent scores = 0.413065

                      MCMC iteration = 179000

  Acceptance ratio for latent scores = 0.461448

                      MCMC iteration = 180000

  Acceptance ratio for latent scores = 0.545077

                      MCMC iteration = 177000

  Acceptance ratio for latent scores = 0.435552

                      MCMC iteration = 180000

  Acceptance ratio for latent scores = 0.476635

                      MCMC iteration = 181000

  Acceptance ratio for latent scores = 0.548223

                      MCMC iteration = 178000

  Acceptance ratio for latent scores = 0.421244

                      MCMC iteration = 181000

  Acceptance ratio for latent scores = 0.437840

                      MCMC iteration = 182000

  Acceptance ratio for latent scores = 0.522231

                      MCMC iteration = 179000

  Acceptance ratio for latent scores = 0.410642

                      MCMC iteration = 182000

  Acceptance ratio for latent scores = 0.439446

                      MCMC iteration = 183000

  Acceptance ratio for latent scores = 0.517599

                      MCMC iteration = 180000

  Acceptance ratio for latent scores = 0.407886

                      MCMC iteration = 183000

  Acceptance ratio for latent scores = 0.436995

                      MCMC iteration = 184000

  Acceptance ratio for latent scores = 0.510039

                      MCMC iteration = 181000

  Acceptance ratio for latent scores = 0.401693

                      MCMC iteration = 184000

  Acceptance ratio for latent scores = 0.453288

                      MCMC iteration = 185000

  Acceptance ratio for latent scores = 0.504914

                      MCMC iteration = 182000

  Acceptance ratio for latent scores = 0.393691

                      MCMC iteration = 185000

  Acceptance ratio for latent scores = 0.438742

                      MCMC iteration = 186000

  Acceptance ratio for latent scores = 0.516403

                      MCMC iteration = 183000

  Acceptance ratio for latent scores = 0.406747

                      MCMC iteration = 186000

  Acceptance ratio for latent scores = 0.461220

                      MCMC iteration = 187000

  Acceptance ratio for latent scores = 0.499609

                      MCMC iteration = 184000

  Acceptance ratio for latent scores = 0.407184

                      MCMC iteration = 187000

  Acceptance ratio for latent scores = 0.431104

                      MCMC iteration = 188000

  Acceptance ratio for latent scores = 0.487275

                      MCMC iteration = 185000

  Acceptance ratio for latent scores = 0.407089

                      MCMC iteration = 188000

  Acceptance ratio for latent scores = 0.457481

                      MCMC iteration = 189000

  Acceptance ratio for latent scores = 0.459017

                      MCMC iteration = 189000

  Acceptance ratio for latent scores = 0.470958

                      MCMC iteration = 186000

  Acceptance ratio for latent scores = 0.401519

                      MCMC iteration = 190000

  Acceptance ratio for latent scores = 0.474976

                      MCMC iteration = 190000

  Acceptance ratio for latent scores = 0.468522

                      MCMC iteration = 187000

  Acceptance ratio for latent scores = 0.413752

                      MCMC iteration = 191000

  Acceptance ratio for latent scores = 0.499516

                      MCMC iteration = 191000

  Acceptance ratio for latent scores = 0.446085

                      MCMC iteration = 188000

  Acceptance ratio for latent scores = 0.419780

                      MCMC iteration = 192000

  Acceptance ratio for latent scores = 0.506882

                      MCMC iteration = 192000

  Acceptance ratio for latent scores = 0.451192

                      MCMC iteration = 189000

  Acceptance ratio for latent scores = 0.398909

                      MCMC iteration = 193000

  Acceptance ratio for latent scores = 0.533140

                      MCMC iteration = 193000

  Acceptance ratio for latent scores = 0.445954

                      MCMC iteration = 190000

  Acceptance ratio for latent scores = 0.391119

                      MCMC iteration = 194000

  Acceptance ratio for latent scores = 0.494312

                      MCMC iteration = 194000

  Acceptance ratio for latent scores = 0.443938

                      MCMC iteration = 191000

  Acceptance ratio for latent scores = 0.413994

                      MCMC iteration = 195000

  Acceptance ratio for latent scores = 0.492222

                      MCMC iteration = 195000

  Acceptance ratio for latent scores = 0.446147

                      MCMC iteration = 192000

  Acceptance ratio for latent scores = 0.415218

                      MCMC iteration = 196000

  Acceptance ratio for latent scores = 0.520043

                      MCMC iteration = 196000

  Acceptance ratio for latent scores = 0.419227

                      MCMC iteration = 193000

  Acceptance ratio for latent scores = 0.423108

                      MCMC iteration = 197000

  Acceptance ratio for latent scores = 0.510682

                      MCMC iteration = 197000

  Acceptance ratio for latent scores = 0.416435

                      MCMC iteration = 194000

  Acceptance ratio for latent scores = 0.418880

                      MCMC iteration = 198000

  Acceptance ratio for latent scores = 0.513863

                      MCMC iteration = 198000

  Acceptance ratio for latent scores = 0.424213

                      MCMC iteration = 195000

  Acceptance ratio for latent scores = 0.382262

                      MCMC iteration = 199000

  Acceptance ratio for latent scores = 0.526725

                      MCMC iteration = 199000

  Acceptance ratio for latent scores = 0.453605

                      MCMC iteration = 196000

  Acceptance ratio for latent scores = 0.375894

                      MCMC iteration = 200000

  Acceptance ratio for latent scores = 0.533594

                      MCMC iteration = 200000

  Acceptance ratio for latent scores = 0.467353

                      MCMC iteration = 197000

  Acceptance ratio for latent scores = 0.381580

                      MCMC iteration = 201000

  Acceptance ratio for latent scores = 0.515776

                      MCMC iteration = 201000

  Acceptance ratio for latent scores = 0.450191

                      MCMC iteration = 198000

  Acceptance ratio for latent scores = 0.377975

                      MCMC iteration = 202000

  Acceptance ratio for latent scores = 0.516275

                      MCMC iteration = 202000

  Acceptance ratio for latent scores = 0.441719

                      MCMC iteration = 199000

  Acceptance ratio for latent scores = 0.377330

                      MCMC iteration = 203000

  Acceptance ratio for latent scores = 0.489548

                      MCMC iteration = 203000

  Acceptance ratio for latent scores = 0.452695

                      MCMC iteration = 200000

  Acceptance ratio for latent scores = 0.384370

                      MCMC iteration = 204000

  Acceptance ratio for latent scores = 0.506404

                      MCMC iteration = 204000

  Acceptance ratio for latent scores = 0.454592

                      MCMC iteration = 201000

  Acceptance ratio for latent scores = 0.391441

                      MCMC iteration = 205000

  Acceptance ratio for latent scores = 0.497608

                      MCMC iteration = 205000

  Acceptance ratio for latent scores = 0.467010

                      MCMC iteration = 202000

  Acceptance ratio for latent scores = 0.370156

                      MCMC iteration = 206000

  Acceptance ratio for latent scores = 0.472724

                      MCMC iteration = 206000

  Acceptance ratio for latent scores = 0.481456

                      MCMC iteration = 203000

  Acceptance ratio for latent scores = 0.367900

                      MCMC iteration = 207000

  Acceptance ratio for latent scores = 0.463568

                      MCMC iteration = 207000

  Acceptance ratio for latent scores = 0.469864

                      MCMC iteration = 204000

  Acceptance ratio for latent scores = 0.365536

                      MCMC iteration = 208000

  Acceptance ratio for latent scores = 0.467308

                      MCMC iteration = 208000

  Acceptance ratio for latent scores = 0.451725

                      MCMC iteration = 205000

  Acceptance ratio for latent scores = 0.387658

                      MCMC iteration = 209000

  Acceptance ratio for latent scores = 0.475518

                      MCMC iteration = 209000

  Acceptance ratio for latent scores = 0.459173

                      MCMC iteration = 206000

  Acceptance ratio for latent scores = 0.429759

                      MCMC iteration = 210000

  Acceptance ratio for latent scores = 0.483558

                      MCMC iteration = 210000

  Acceptance ratio for latent scores = 0.454042

                      MCMC iteration = 207000

  Acceptance ratio for latent scores = 0.438924

                      MCMC iteration = 211000

  Acceptance ratio for latent scores = 0.510523

                      MCMC iteration = 211000

  Acceptance ratio for latent scores = 0.447803

                      MCMC iteration = 208000

  Acceptance ratio for latent scores = 0.406493

                      MCMC iteration = 212000

  Acceptance ratio for latent scores = 0.521874

                      MCMC iteration = 212000

  Acceptance ratio for latent scores = 0.471552

                      MCMC iteration = 209000

  Acceptance ratio for latent scores = 0.419559

                      MCMC iteration = 213000

  Acceptance ratio for latent scores = 0.538888

                      MCMC iteration = 213000

  Acceptance ratio for latent scores = 0.462760

                      MCMC iteration = 210000

  Acceptance ratio for latent scores = 0.447661

                      MCMC iteration = 214000

  Acceptance ratio for latent scores = 0.510514

                      MCMC iteration = 214000

  Acceptance ratio for latent scores = 0.455011

                      MCMC iteration = 211000

  Acceptance ratio for latent scores = 0.442580

                      MCMC iteration = 215000

  Acceptance ratio for latent scores = 0.507633

                      MCMC iteration = 215000

  Acceptance ratio for latent scores = 0.466676

                      MCMC iteration = 212000

  Acceptance ratio for latent scores = 0.424848

                      MCMC iteration = 216000

  Acceptance ratio for latent scores = 0.514390

                      MCMC iteration = 216000

  Acceptance ratio for latent scores = 0.459121

                      MCMC iteration = 213000

  Acceptance ratio for latent scores = 0.424962

                      MCMC iteration = 217000

  Acceptance ratio for latent scores = 0.497079

                      MCMC iteration = 217000

  Acceptance ratio for latent scores = 0.456848

                      MCMC iteration = 214000

  Acceptance ratio for latent scores = 0.424914

                      MCMC iteration = 218000

  Acceptance ratio for latent scores = 0.434064

                      MCMC iteration = 218000

  Acceptance ratio for latent scores = 0.502889

                      MCMC iteration = 215000

  Acceptance ratio for latent scores = 0.442731

                      MCMC iteration = 219000

  Acceptance ratio for latent scores = 0.436416

                      MCMC iteration = 219000

  Acceptance ratio for latent scores = 0.498293

                      MCMC iteration = 216000

  Acceptance ratio for latent scores = 0.420243

                      MCMC iteration = 220000

  Acceptance ratio for latent scores = 0.413398

                      MCMC iteration = 220000

  Acceptance ratio for latent scores = 0.506400

                      MCMC iteration = 217000

  Acceptance ratio for latent scores = 0.399267

                      MCMC iteration = 221000

  Acceptance ratio for latent scores = 0.430149

                      MCMC iteration = 221000

  Acceptance ratio for latent scores = 0.503210

                      MCMC iteration = 218000

  Acceptance ratio for latent scores = 0.399360

                      MCMC iteration = 222000

  Acceptance ratio for latent scores = 0.460647

                      MCMC iteration = 222000

  Acceptance ratio for latent scores = 0.500409

                      MCMC iteration = 219000

  Acceptance ratio for latent scores = 0.408257

                      MCMC iteration = 223000

  Acceptance ratio for latent scores = 0.449764

                      MCMC iteration = 223000

  Acceptance ratio for latent scores = 0.520484

                      MCMC iteration = 220000

  Acceptance ratio for latent scores = 0.425328

                      MCMC iteration = 224000

  Acceptance ratio for latent scores = 0.446914

                      MCMC iteration = 224000

  Acceptance ratio for latent scores = 0.517142

                      MCMC iteration = 221000

  Acceptance ratio for latent scores = 0.432240

                      MCMC iteration = 225000

  Acceptance ratio for latent scores = 0.455713

                      MCMC iteration = 225000

  Acceptance ratio for latent scores = 0.503206

                      MCMC iteration = 222000

  Acceptance ratio for latent scores = 0.430149

                      MCMC iteration = 226000

  Acceptance ratio for latent scores = 0.436693

                      MCMC iteration = 226000

  Acceptance ratio for latent scores = 0.490464

                      MCMC iteration = 223000

  Acceptance ratio for latent scores = 0.397287

                      MCMC iteration = 227000

  Acceptance ratio for latent scores = 0.465447

                      MCMC iteration = 227000

  Acceptance ratio for latent scores = 0.478412

                      MCMC iteration = 224000

  Acceptance ratio for latent scores = 0.393789

                      MCMC iteration = 228000

  Acceptance ratio for latent scores = 0.457621

                      MCMC iteration = 228000

  Acceptance ratio for latent scores = 0.495820

                      MCMC iteration = 225000

  Acceptance ratio for latent scores = 0.396061

                      MCMC iteration = 229000

  Acceptance ratio for latent scores = 0.449720

                      MCMC iteration = 229000

  Acceptance ratio for latent scores = 0.516117

                      MCMC iteration = 226000

  Acceptance ratio for latent scores = 0.394974

                      MCMC iteration = 230000

  Acceptance ratio for latent scores = 0.434241

                      MCMC iteration = 230000

  Acceptance ratio for latent scores = 0.514528

                      MCMC iteration = 227000

  Acceptance ratio for latent scores = 0.380082

                      MCMC iteration = 231000

  Acceptance ratio for latent scores = 0.424830

                      MCMC iteration = 231000

  Acceptance ratio for latent scores = 0.481270

                      MCMC iteration = 228000

  Acceptance ratio for latent scores = 0.405030

                      MCMC iteration = 232000

  Acceptance ratio for latent scores = 0.445140

                      MCMC iteration = 232000

  Acceptance ratio for latent scores = 0.467014

                      MCMC iteration = 229000

  Acceptance ratio for latent scores = 0.436639

                      MCMC iteration = 233000

  Acceptance ratio for latent scores = 0.433218

                      MCMC iteration = 233000

  Acceptance ratio for latent scores = 0.491717

                      MCMC iteration = 230000

  Acceptance ratio for latent scores = 0.408574

                      MCMC iteration = 234000

  Acceptance ratio for latent scores = 0.423877

                      MCMC iteration = 234000

  Acceptance ratio for latent scores = 0.497213

                      MCMC iteration = 231000

  Acceptance ratio for latent scores = 0.385284

                      MCMC iteration = 235000

  Acceptance ratio for latent scores = 0.415540

                      MCMC iteration = 235000

  Acceptance ratio for latent scores = 0.484861

                      MCMC iteration = 232000

  Acceptance ratio for latent scores = 0.416166

                      MCMC iteration = 236000

  Acceptance ratio for latent scores = 0.428240

                      MCMC iteration = 236000

  Acceptance ratio for latent scores = 0.490066

                      MCMC iteration = 233000

  Acceptance ratio for latent scores = 0.433330

                      MCMC iteration = 237000

  Acceptance ratio for latent scores = 0.428915

                      MCMC iteration = 237000

  Acceptance ratio for latent scores = 0.469581

                      MCMC iteration = 234000

  Acceptance ratio for latent scores = 0.406329

                      MCMC iteration = 238000

  Acceptance ratio for latent scores = 0.430024

                      MCMC iteration = 238000

  Acceptance ratio for latent scores = 0.431885

                      MCMC iteration = 235000

  Acceptance ratio for latent scores = 0.412256

                      MCMC iteration = 239000

  Acceptance ratio for latent scores = 0.426910

                      MCMC iteration = 239000

  Acceptance ratio for latent scores = 0.441567

                      MCMC iteration = 236000

  Acceptance ratio for latent scores = 0.399090

                      MCMC iteration = 240000

  Acceptance ratio for latent scores = 0.432690

                      MCMC iteration = 240000

  Acceptance ratio for latent scores = 0.480909

                      MCMC iteration = 237000

  Acceptance ratio for latent scores = 0.417606

                      MCMC iteration = 241000

  Acceptance ratio for latent scores = 0.427789

                      MCMC iteration = 241000

  Acceptance ratio for latent scores = 0.508908

                      MCMC iteration = 238000

  Acceptance ratio for latent scores = 0.386787

                      MCMC iteration = 242000

  Acceptance ratio for latent scores = 0.413137

                      MCMC iteration = 242000

  Acceptance ratio for latent scores = 0.526791

                      MCMC iteration = 239000

  Acceptance ratio for latent scores = 0.373307

                      MCMC iteration = 243000

  Acceptance ratio for latent scores = 0.432957

                      MCMC iteration = 243000

  Acceptance ratio for latent scores = 0.517028

                      MCMC iteration = 240000

  Acceptance ratio for latent scores = 0.365230

                      MCMC iteration = 244000

  Acceptance ratio for latent scores = 0.433208

                      MCMC iteration = 244000

  Acceptance ratio for latent scores = 0.503501

                      MCMC iteration = 241000

  Acceptance ratio for latent scores = 0.363408

                      MCMC iteration = 245000

  Acceptance ratio for latent scores = 0.429806

                      MCMC iteration = 245000

  Acceptance ratio for latent scores = 0.507940

                      MCMC iteration = 242000

  Acceptance ratio for latent scores = 0.355797

                      MCMC iteration = 246000

  Acceptance ratio for latent scores = 0.439164

                      MCMC iteration = 246000

  Acceptance ratio for latent scores = 0.506252

                      MCMC iteration = 243000

  Acceptance ratio for latent scores = 0.374632

                      MCMC iteration = 247000

  Acceptance ratio for latent scores = 0.446109

                      MCMC iteration = 247000

  Acceptance ratio for latent scores = 0.505765

                      MCMC iteration = 244000

  Acceptance ratio for latent scores = 0.391460

                      MCMC iteration = 248000

  Acceptance ratio for latent scores = 0.452846

                      MCMC iteration = 248000

  Acceptance ratio for latent scores = 0.518653

                      MCMC iteration = 245000

  Acceptance ratio for latent scores = 0.397770

                      MCMC iteration = 249000

  Acceptance ratio for latent scores = 0.459424

                      MCMC iteration = 249000

  Acceptance ratio for latent scores = 0.525542

                      MCMC iteration = 246000

  Acceptance ratio for latent scores = 0.404782

                      MCMC iteration = 250000

  Acceptance ratio for latent scores = 0.471189

                      MCMC iteration = 250000

  Acceptance ratio for latent scores = 0.496866

                      MCMC iteration = 247000

  Acceptance ratio for latent scores = 0.408134

                      MCMC iteration = 248000

  Acceptance ratio for latent scores = 0.393974

                      MCMC iteration = 249000

  Acceptance ratio for latent scores = 0.376089

                      MCMC iteration = 250000

  Acceptance ratio for latent scores = 0.407194
      user     system    elapsed 
1369127.27   27127.67  724066.65 
>  
> 
> 
>  getMultpleFixed <- function(x) {
+  ## x is a list, from a call to mclappy
+  ## remember random effects also here if pr = TRUE
+  as.mcmc.list(lapply(x, function(z) z$Sol))
+  }
>  
>  getMultpleVCV <- function(x) {
+  ## x is a list, from a call to mclappy
+  lapply(x, function(z) z$VCV)
+  }
>  
>  combine.chains <- function(x, prob = 0.95, pMCMC = TRUE) {
+  solbig <- as.data.frame(rbindlist(lapply(x,
+  function(z) as.data.frame(z$Sol))))
+  mm <- colMeans(solbig)
+  mmm <- cbind(Mean = mm, coda::HPDinterval(as.mcmc(solbig), prob = prob))
+  ## taken directly from summary.MCMCglmm
+  if(pMCMC) {
+  sb <- as.mcmc(solbig)
+  pp <- pmax(0.5/dim(sb)[1],
+  pmin(colSums(sb > 0)/dim(sb)[1],
+  1 - colSums(sb > 0)/dim(sb)[1]))
+  pp <- (pp + pp) 
+  }
+  ## from the names of MCMClmm
+  colnames(mmm) <- c("post.mean", "l-95% HPD", "u-95% HPD")
+  if(pMCMC) {
+  mmm <- cbind(mmm, pp)
+  colnames(mmm)[4] <- "pMCMC"
+  }
+  return(mmm)
+  }
>  
>  try(gelman.diag(getMultpleFixed(fit), multivariate = FALSE))
Potential scale reduction factors:

                                        Point est. Upper C.I.
(Intercept)                                   1.01       1.03
S.Size(100)                                   1.01       1.02
S.Size(1000)                                  1.01       1.02
Method(CBN)                                   1.01       1.02
Method(CBN-A)                                 1.01       1.03
Method(OT)                                    1.01       1.02
Method(OT-A)                                  1.00       1.01
Method(DiP)                                   1.01       1.03
S.Time(last)                                  1.01       1.03
S.Type(singleCell)                            1.00       1.00
S.Type(wholeTumor_0.01)                       1.00       1.00
Model(Bozic)                                  1.01       1.04
Model(McF_4)                                  1.01       1.03
Model(McF_6)                                  1.01       1.03
Conjunction(No)                               1.01       1.04
sh(0)                                         1.01       1.04
TrueGenes(7)                                  1.01       1.03
TrueGenes(9)                                  1.01       1.03
S.Size(100):Method(CBN)                       1.00       1.01
S.Size(1000):Method(CBN)                      1.00       1.01
S.Size(100):Method(CBN-A)                     1.00       1.01
S.Size(1000):Method(CBN-A)                    1.00       1.02
S.Size(100):Method(OT)                        1.00       1.01
S.Size(1000):Method(OT)                       1.00       1.00
S.Size(100):Method(OT-A)                      1.00       1.02
S.Size(1000):Method(OT-A)                     1.00       1.00
S.Size(100):Method(DiP)                       1.01       1.05
S.Size(1000):Method(DiP)                      1.00       1.01
S.Size(100):S.Time(last)                      1.00       1.00
S.Size(1000):S.Time(last)                     1.00       1.00
S.Size(100):S.Type(singleCell)                1.00       1.01
S.Size(1000):S.Type(singleCell)               1.00       1.01
S.Size(100):S.Type(wholeTumor_0.01)           1.00       1.00
S.Size(1000):S.Type(wholeTumor_0.01)          1.00       1.00
S.Size(100):Model(Bozic)                      1.00       1.01
S.Size(1000):Model(Bozic)                     1.00       1.00
S.Size(100):Model(McF_4)                      1.00       1.00
S.Size(1000):Model(McF_4)                     1.00       1.00
S.Size(100):Model(McF_6)                      1.00       1.01
S.Size(1000):Model(McF_6)                     1.00       1.00
S.Size(100):Conjunction(No)                   1.00       1.00
S.Size(1000):Conjunction(No)                  1.00       1.01
S.Size(100):sh(0)                             1.00       1.00
S.Size(1000):sh(0)                            1.00       1.00
S.Size(100):TrueGenes(7)                      1.00       1.01
S.Size(1000):TrueGenes(7)                     1.00       1.00
S.Size(100):TrueGenes(9)                      1.00       1.02
S.Size(1000):TrueGenes(9)                     1.00       1.00
Method(CBN):S.Time(last)                      1.01       1.02
Method(CBN-A):S.Time(last)                    1.01       1.03
Method(OT):S.Time(last)                       1.00       1.01
Method(OT-A):S.Time(last)                     1.00       1.01
Method(DiP):S.Time(last)                      1.00       1.00
Method(CBN):S.Type(singleCell)                1.00       1.01
Method(CBN-A):S.Type(singleCell)              1.00       1.00
Method(OT):S.Type(singleCell)                 1.00       1.01
Method(OT-A):S.Type(singleCell)               1.00       1.00
Method(DiP):S.Type(singleCell)                1.00       1.00
Method(CBN):S.Type(wholeTumor_0.01)           1.00       1.00
Method(CBN-A):S.Type(wholeTumor_0.01)         1.00       1.00
Method(OT):S.Type(wholeTumor_0.01)            1.01       1.03
Method(OT-A):S.Type(wholeTumor_0.01)          1.00       1.00
Method(DiP):S.Type(wholeTumor_0.01)           1.00       1.00
Method(CBN):Model(Bozic)                      1.01       1.04
Method(CBN-A):Model(Bozic)                    1.01       1.05
Method(OT):Model(Bozic)                       1.00       1.00
Method(OT-A):Model(Bozic)                     1.00       1.00
Method(DiP):Model(Bozic)                      1.00       1.01
Method(CBN):Model(McF_4)                      1.01       1.02
Method(CBN-A):Model(McF_4)                    1.00       1.01
Method(OT):Model(McF_4)                       1.01       1.04
Method(OT-A):Model(McF_4)                     1.00       1.01
Method(DiP):Model(McF_4)                      1.00       1.01
Method(CBN):Model(McF_6)                      1.00       1.01
Method(CBN-A):Model(McF_6)                    1.00       1.02
Method(OT):Model(McF_6)                       1.00       1.01
Method(OT-A):Model(McF_6)                     1.00       1.01
Method(DiP):Model(McF_6)                      1.00       1.01
Method(CBN):Conjunction(No)                   1.01       1.04
Method(CBN-A):Conjunction(No)                 1.02       1.05
Method(OT):Conjunction(No)                    1.00       1.01
Method(OT-A):Conjunction(No)                  1.01       1.03
Method(DiP):Conjunction(No)                   1.01       1.04
Method(CBN):sh(0)                             1.01       1.03
Method(CBN-A):sh(0)                           1.00       1.02
Method(OT):sh(0)                              1.01       1.02
Method(OT-A):sh(0)                            1.00       1.02
Method(DiP):sh(0)                             1.02       1.06
Method(CBN):TrueGenes(7)                      1.00       1.01
Method(CBN-A):TrueGenes(7)                    1.01       1.02
Method(OT):TrueGenes(7)                       1.00       1.01
Method(OT-A):TrueGenes(7)                     1.00       1.00
Method(DiP):TrueGenes(7)                      1.01       1.03
Method(CBN):TrueGenes(9)                      1.01       1.02
Method(CBN-A):TrueGenes(9)                    1.00       1.01
Method(OT):TrueGenes(9)                       1.01       1.02
Method(OT-A):TrueGenes(9)                     1.00       1.01
Method(DiP):TrueGenes(9)                      1.01       1.02
S.Time(last):S.Type(singleCell)               1.00       1.01
S.Time(last):S.Type(wholeTumor_0.01)          1.00       1.02
S.Time(last):Model(Bozic)                     1.00       1.00
S.Time(last):Model(McF_4)                     1.00       1.01
S.Time(last):Model(McF_6)                     1.00       1.00
S.Time(last):Conjunction(No)                  1.00       1.01
S.Time(last):sh(0)                            1.00       1.00
S.Time(last):TrueGenes(7)                     1.00       1.01
S.Time(last):TrueGenes(9)                     1.00       1.01
S.Type(singleCell):Model(Bozic)               1.00       1.01
S.Type(wholeTumor_0.01):Model(Bozic)          1.00       1.00
S.Type(singleCell):Model(McF_4)               1.00       1.00
S.Type(wholeTumor_0.01):Model(McF_4)          1.00       1.00
S.Type(singleCell):Model(McF_6)               1.00       1.01
S.Type(wholeTumor_0.01):Model(McF_6)          1.00       1.00
S.Type(singleCell):Conjunction(No)            1.00       1.00
S.Type(wholeTumor_0.01):Conjunction(No)       1.00       1.00
S.Type(singleCell):sh(0)                      1.00       1.00
S.Type(wholeTumor_0.01):sh(0)                 1.00       1.00
S.Type(singleCell):TrueGenes(7)               1.00       1.00
S.Type(wholeTumor_0.01):TrueGenes(7)          1.00       1.00
S.Type(singleCell):TrueGenes(9)               1.00       1.00
S.Type(wholeTumor_0.01):TrueGenes(9)          1.00       1.00
Model(Bozic):Conjunction(No)                  1.00       1.00
Model(McF_4):Conjunction(No)                  1.00       1.00
Model(McF_6):Conjunction(No)                  1.00       1.00
Model(Bozic):sh(0)                            1.00       1.01
Model(McF_4):sh(0)                            1.00       1.00
Model(McF_6):sh(0)                            1.00       1.01
Model(Bozic):TrueGenes(7)                     1.00       1.01
Model(McF_4):TrueGenes(7)                     1.01       1.03
Model(McF_6):TrueGenes(7)                     1.00       1.00
Model(Bozic):TrueGenes(9)                     1.00       1.01
Model(McF_4):TrueGenes(9)                     1.00       1.01
Model(McF_6):TrueGenes(9)                     1.00       1.00
Conjunction(No):sh(0)                         1.00       1.00
Conjunction(No):TrueGenes(7)                  1.01       1.02
Conjunction(No):TrueGenes(9)                  1.00       1.01
sh(0):TrueGenes(7)                            1.00       1.01
sh(0):TrueGenes(9)                            1.00       1.00

>  try(gelman.diag(getMultpleVCV(fit), multivariate = FALSE))
Potential scale reduction factors:

          Point est. Upper C.I.
dataSetID       1.01       1.05
units           1.03       1.12

>  
>  try(gelman.diag(getMultpleFixed(fit)))
Potential scale reduction factors:

                                        Point est. Upper C.I.
(Intercept)                                   1.01       1.03
S.Size(100)                                   1.01       1.02
S.Size(1000)                                  1.01       1.02
Method(CBN)                                   1.01       1.02
Method(CBN-A)                                 1.01       1.03
Method(OT)                                    1.01       1.02
Method(OT-A)                                  1.00       1.01
Method(DiP)                                   1.01       1.03
S.Time(last)                                  1.01       1.03
S.Type(singleCell)                            1.00       1.00
S.Type(wholeTumor_0.01)                       1.00       1.00
Model(Bozic)                                  1.01       1.04
Model(McF_4)                                  1.01       1.03
Model(McF_6)                                  1.01       1.03
Conjunction(No)                               1.01       1.04
sh(0)                                         1.01       1.04
TrueGenes(7)                                  1.01       1.03
TrueGenes(9)                                  1.01       1.03
S.Size(100):Method(CBN)                       1.00       1.01
S.Size(1000):Method(CBN)                      1.00       1.01
S.Size(100):Method(CBN-A)                     1.00       1.01
S.Size(1000):Method(CBN-A)                    1.00       1.02
S.Size(100):Method(OT)                        1.00       1.01
S.Size(1000):Method(OT)                       1.00       1.00
S.Size(100):Method(OT-A)                      1.00       1.02
S.Size(1000):Method(OT-A)                     1.00       1.00
S.Size(100):Method(DiP)                       1.01       1.05
S.Size(1000):Method(DiP)                      1.00       1.01
S.Size(100):S.Time(last)                      1.00       1.00
S.Size(1000):S.Time(last)                     1.00       1.00
S.Size(100):S.Type(singleCell)                1.00       1.01
S.Size(1000):S.Type(singleCell)               1.00       1.01
S.Size(100):S.Type(wholeTumor_0.01)           1.00       1.00
S.Size(1000):S.Type(wholeTumor_0.01)          1.00       1.00
S.Size(100):Model(Bozic)                      1.00       1.01
S.Size(1000):Model(Bozic)                     1.00       1.00
S.Size(100):Model(McF_4)                      1.00       1.00
S.Size(1000):Model(McF_4)                     1.00       1.00
S.Size(100):Model(McF_6)                      1.00       1.01
S.Size(1000):Model(McF_6)                     1.00       1.00
S.Size(100):Conjunction(No)                   1.00       1.00
S.Size(1000):Conjunction(No)                  1.00       1.01
S.Size(100):sh(0)                             1.00       1.00
S.Size(1000):sh(0)                            1.00       1.00
S.Size(100):TrueGenes(7)                      1.00       1.01
S.Size(1000):TrueGenes(7)                     1.00       1.00
S.Size(100):TrueGenes(9)                      1.00       1.02
S.Size(1000):TrueGenes(9)                     1.00       1.00
Method(CBN):S.Time(last)                      1.01       1.02
Method(CBN-A):S.Time(last)                    1.01       1.03
Method(OT):S.Time(last)                       1.00       1.01
Method(OT-A):S.Time(last)                     1.00       1.01
Method(DiP):S.Time(last)                      1.00       1.00
Method(CBN):S.Type(singleCell)                1.00       1.01
Method(CBN-A):S.Type(singleCell)              1.00       1.00
Method(OT):S.Type(singleCell)                 1.00       1.01
Method(OT-A):S.Type(singleCell)               1.00       1.00
Method(DiP):S.Type(singleCell)                1.00       1.00
Method(CBN):S.Type(wholeTumor_0.01)           1.00       1.00
Method(CBN-A):S.Type(wholeTumor_0.01)         1.00       1.00
Method(OT):S.Type(wholeTumor_0.01)            1.01       1.03
Method(OT-A):S.Type(wholeTumor_0.01)          1.00       1.00
Method(DiP):S.Type(wholeTumor_0.01)           1.00       1.00
Method(CBN):Model(Bozic)                      1.01       1.04
Method(CBN-A):Model(Bozic)                    1.01       1.05
Method(OT):Model(Bozic)                       1.00       1.00
Method(OT-A):Model(Bozic)                     1.00       1.00
Method(DiP):Model(Bozic)                      1.00       1.01
Method(CBN):Model(McF_4)                      1.01       1.02
Method(CBN-A):Model(McF_4)                    1.00       1.01
Method(OT):Model(McF_4)                       1.01       1.04
Method(OT-A):Model(McF_4)                     1.00       1.01
Method(DiP):Model(McF_4)                      1.00       1.01
Method(CBN):Model(McF_6)                      1.00       1.01
Method(CBN-A):Model(McF_6)                    1.00       1.02
Method(OT):Model(McF_6)                       1.00       1.01
Method(OT-A):Model(McF_6)                     1.00       1.01
Method(DiP):Model(McF_6)                      1.00       1.01
Method(CBN):Conjunction(No)                   1.01       1.04
Method(CBN-A):Conjunction(No)                 1.02       1.05
Method(OT):Conjunction(No)                    1.00       1.01
Method(OT-A):Conjunction(No)                  1.01       1.03
Method(DiP):Conjunction(No)                   1.01       1.04
Method(CBN):sh(0)                             1.01       1.03
Method(CBN-A):sh(0)                           1.00       1.02
Method(OT):sh(0)                              1.01       1.02
Method(OT-A):sh(0)                            1.00       1.02
Method(DiP):sh(0)                             1.02       1.06
Method(CBN):TrueGenes(7)                      1.00       1.01
Method(CBN-A):TrueGenes(7)                    1.01       1.02
Method(OT):TrueGenes(7)                       1.00       1.01
Method(OT-A):TrueGenes(7)                     1.00       1.00
Method(DiP):TrueGenes(7)                      1.01       1.03
Method(CBN):TrueGenes(9)                      1.01       1.02
Method(CBN-A):TrueGenes(9)                    1.00       1.01
Method(OT):TrueGenes(9)                       1.01       1.02
Method(OT-A):TrueGenes(9)                     1.00       1.01
Method(DiP):TrueGenes(9)                      1.01       1.02
S.Time(last):S.Type(singleCell)               1.00       1.01
S.Time(last):S.Type(wholeTumor_0.01)          1.00       1.02
S.Time(last):Model(Bozic)                     1.00       1.00
S.Time(last):Model(McF_4)                     1.00       1.01
S.Time(last):Model(McF_6)                     1.00       1.00
S.Time(last):Conjunction(No)                  1.00       1.01
S.Time(last):sh(0)                            1.00       1.00
S.Time(last):TrueGenes(7)                     1.00       1.01
S.Time(last):TrueGenes(9)                     1.00       1.01
S.Type(singleCell):Model(Bozic)               1.00       1.01
S.Type(wholeTumor_0.01):Model(Bozic)          1.00       1.00
S.Type(singleCell):Model(McF_4)               1.00       1.00
S.Type(wholeTumor_0.01):Model(McF_4)          1.00       1.00
S.Type(singleCell):Model(McF_6)               1.00       1.01
S.Type(wholeTumor_0.01):Model(McF_6)          1.00       1.00
S.Type(singleCell):Conjunction(No)            1.00       1.00
S.Type(wholeTumor_0.01):Conjunction(No)       1.00       1.00
S.Type(singleCell):sh(0)                      1.00       1.00
S.Type(wholeTumor_0.01):sh(0)                 1.00       1.00
S.Type(singleCell):TrueGenes(7)               1.00       1.00
S.Type(wholeTumor_0.01):TrueGenes(7)          1.00       1.00
S.Type(singleCell):TrueGenes(9)               1.00       1.00
S.Type(wholeTumor_0.01):TrueGenes(9)          1.00       1.00
Model(Bozic):Conjunction(No)                  1.00       1.00
Model(McF_4):Conjunction(No)                  1.00       1.00
Model(McF_6):Conjunction(No)                  1.00       1.00
Model(Bozic):sh(0)                            1.00       1.01
Model(McF_4):sh(0)                            1.00       1.00
Model(McF_6):sh(0)                            1.00       1.01
Model(Bozic):TrueGenes(7)                     1.00       1.01
Model(McF_4):TrueGenes(7)                     1.01       1.03
Model(McF_6):TrueGenes(7)                     1.00       1.00
Model(Bozic):TrueGenes(9)                     1.00       1.01
Model(McF_4):TrueGenes(9)                     1.00       1.01
Model(McF_6):TrueGenes(9)                     1.00       1.00
Conjunction(No):sh(0)                         1.00       1.00
Conjunction(No):TrueGenes(7)                  1.01       1.02
Conjunction(No):TrueGenes(9)                  1.00       1.01
sh(0):TrueGenes(7)                            1.00       1.01
sh(0):TrueGenes(9)                            1.00       1.00

Multivariate psrf

1.14
>  try(gelman.diag(getMultpleVCV(fit)))
Potential scale reduction factors:

          Point est. Upper C.I.
dataSetID       1.01       1.05
units           1.03       1.12

Multivariate psrf

1.04
>  
>  try(lapply(fit, function(x) x$DIC))
[[1]]
[1] 1074115

[[2]]
[1] 1074118

[[3]]
[1] 1074127

>  try(lapply(fit, function(x) summary(x)))
[[1]]

 Iterations = 100001:249851
 Thinning interval  = 150
 Sample size  = 1000 

 DIC: 1074115 

 G-structure:  ~dataSetID

          post.mean l-95% CI u-95% CI eff.samp
dataSetID   0.03814  0.03471  0.04133    166.4

 R-structure:  ~units

      post.mean l-95% CI u-95% CI eff.samp
units   0.01494  0.00973  0.01979    27.43

 Location effects: cbind(FP, TP) ~ (S.Size + Method + S.Time + S.Type + Model + Conjunction + sh + TrueGenes)^2 

                                         post.mean   l-95% CI   u-95% CI eff.samp  pMCMC    
(Intercept)                             -0.8605572 -0.8741480 -0.8489459   136.96 <0.001 ***
S.Size(100)                              0.5429723  0.5255551  0.5582867   139.90 <0.001 ***
S.Size(1000)                            -0.6890431 -0.7022321 -0.6744375   139.47 <0.001 ***
Method(CBN)                              0.8589276  0.8439729  0.8720358   162.22 <0.001 ***
Method(CBN-A)                            0.7740738  0.7599513  0.7882615   165.98 <0.001 ***
Method(OT)                              -1.7168292 -1.7458659 -1.6888058   110.81 <0.001 ***
Method(OT-A)                            -1.3912526 -1.4104474 -1.3702829   161.18 <0.001 ***
Method(DiP)                              1.0373799  0.9906319  1.0814053   103.95 <0.001 ***
S.Time(last)                            -0.1224532 -0.1317113 -0.1126988   185.78 <0.001 ***
S.Type(singleCell)                      -0.0494653 -0.0642441 -0.0366914   176.63 <0.001 ***
S.Type(wholeTumor_0.01)                  0.0909853  0.0785360  0.1034439   236.88 <0.001 ***
Model(Bozic)                             0.6382120  0.6228877  0.6550993   229.16 <0.001 ***
Model(McF_4)                            -0.7750886 -0.7943415 -0.7583626   173.56 <0.001 ***
Model(McF_6)                            -0.6324831 -0.6519823 -0.6162515   136.67 <0.001 ***
Conjunction(No)                          0.0293043  0.0202879  0.0380103   235.14 <0.001 ***
sh(0)                                   -0.1463794 -0.1562985 -0.1357275   235.84 <0.001 ***
TrueGenes(7)                            -0.1136028 -0.1280776 -0.0976956   143.07 <0.001 ***
TrueGenes(9)                            -0.1012054 -0.1157003 -0.0872130   114.93 <0.001 ***
S.Size(100):Method(CBN)                 -0.4490100 -0.4662250 -0.4325254   163.83 <0.001 ***
S.Size(1000):Method(CBN)                 0.5864889  0.5691535  0.6028290   171.44 <0.001 ***
S.Size(100):Method(CBN-A)               -0.4373265 -0.4541119 -0.4171773   151.64 <0.001 ***
S.Size(1000):Method(CBN-A)               0.5701804  0.5524612  0.5862111   187.31 <0.001 ***
S.Size(100):Method(OT)                  -0.3088467 -0.3401911 -0.2816774   192.81 <0.001 ***
S.Size(1000):Method(OT)                  0.4444897  0.4172399  0.4718037   206.78 <0.001 ***
S.Size(100):Method(OT-A)                -0.4130064 -0.4366377 -0.3874368   167.69 <0.001 ***
S.Size(1000):Method(OT-A)                0.5485588  0.5235678  0.5712497   198.20 <0.001 ***
S.Size(100):Method(DiP)                  0.8966944  0.8369364  0.9625323   103.19 <0.001 ***
S.Size(1000):Method(DiP)                -1.4167851 -1.4651546 -1.3605452    90.32 <0.001 ***
S.Size(100):S.Time(last)                -0.0543891 -0.0622031 -0.0460318   683.20 <0.001 ***
S.Size(1000):S.Time(last)                0.0773463  0.0690117  0.0857013   648.41 <0.001 ***
S.Size(100):S.Type(singleCell)           0.0111217 -0.0012382  0.0215578   634.56  0.080 .  
S.Size(1000):S.Type(singleCell)         -0.0098187 -0.0211571  0.0015527   674.50  0.104    
S.Size(100):S.Type(wholeTumor_0.01)     -0.0146706 -0.0258078 -0.0025725   527.62  0.018 *  
S.Size(1000):S.Type(wholeTumor_0.01)     0.0131922  0.0019446  0.0254052   624.05  0.034 *  
S.Size(100):Model(Bozic)                -0.0049851 -0.0196971  0.0082074   678.59  0.468    
S.Size(1000):Model(Bozic)               -0.0008037 -0.0154039  0.0126579   679.83  0.906    
S.Size(100):Model(McF_4)                -0.0706992 -0.0859669 -0.0571988   570.11 <0.001 ***
S.Size(1000):Model(McF_4)                0.0947009  0.0817245  0.1095339   668.53 <0.001 ***
S.Size(100):Model(McF_6)                 0.0781511  0.0642176  0.0931326   644.87 <0.001 ***
S.Size(1000):Model(McF_6)               -0.0795004 -0.0941382 -0.0643424   534.26 <0.001 ***
S.Size(100):Conjunction(No)              0.0140295  0.0055642  0.0222376   682.49 <0.001 ***
S.Size(1000):Conjunction(No)            -0.0155759 -0.0236601 -0.0077928   814.57 <0.001 ***
S.Size(100):sh(0)                       -0.0196036 -0.0283692 -0.0117236   827.56 <0.001 ***
S.Size(1000):sh(0)                       0.0420101  0.0339253  0.0499004   774.26 <0.001 ***
S.Size(100):TrueGenes(7)                 0.0154765  0.0025992  0.0299723   538.87  0.034 *  
S.Size(1000):TrueGenes(7)                0.0005456 -0.0132671  0.0129597   534.81  0.948    
S.Size(100):TrueGenes(9)                -0.0195633 -0.0308933 -0.0062605   547.27  0.002 ** 
S.Size(1000):TrueGenes(9)                0.0207176  0.0080102  0.0326342   626.52  0.006 ** 
Method(CBN):S.Time(last)                 0.2742162  0.2641577  0.2847708   311.18 <0.001 ***
Method(CBN-A):S.Time(last)               0.2357296  0.2244410  0.2465444   285.99 <0.001 ***
Method(OT):S.Time(last)                 -0.2874093 -0.3056808 -0.2670329   185.98 <0.001 ***
Method(OT-A):S.Time(last)               -0.0713370 -0.0884892 -0.0554338   255.48 <0.001 ***
Method(DiP):S.Time(last)                -0.1997822 -0.2321137 -0.1737003   175.03 <0.001 ***
Method(CBN):S.Type(singleCell)           0.0555271  0.0395364  0.0710152   337.42 <0.001 ***
Method(CBN-A):S.Type(singleCell)         0.0802854  0.0647250  0.0960336   242.50 <0.001 ***
Method(OT):S.Type(singleCell)           -0.2781230 -0.3052312 -0.2434914   171.33 <0.001 ***
Method(OT-A):S.Type(singleCell)         -0.1954783 -0.2200456 -0.1695680   229.76 <0.001 ***
Method(DiP):S.Type(singleCell)           0.2602711  0.2125856  0.3003145   121.03 <0.001 ***
Method(CBN):S.Type(wholeTumor_0.01)     -0.1529005 -0.1685940 -0.1386650   349.25 <0.001 ***
Method(CBN-A):S.Type(wholeTumor_0.01)   -0.1917092 -0.2072938 -0.1791749   383.32 <0.001 ***
Method(OT):S.Type(wholeTumor_0.01)       0.5266665  0.5032702  0.5555004   180.74 <0.001 ***
Method(OT-A):S.Type(wholeTumor_0.01)     0.3786466  0.3569345  0.3994315   268.11 <0.001 ***
Method(DiP):S.Type(wholeTumor_0.01)     -0.4412072 -0.4793631 -0.4021976   133.97 <0.001 ***
Method(CBN):Model(Bozic)                -0.4759514 -0.4930329 -0.4572403   256.84 <0.001 ***
Method(CBN-A):Model(Bozic)              -0.4377644 -0.4558494 -0.4190588   321.31 <0.001 ***
Method(OT):Model(Bozic)                  0.1815094  0.1524583  0.2129621   237.68 <0.001 ***
Method(OT-A):Model(Bozic)               -0.1115762 -0.1383532 -0.0811809   240.90 <0.001 ***
Method(DiP):Model(Bozic)                 0.6281494  0.5852449  0.6759571   194.59 <0.001 ***
Method(CBN):Model(McF_4)                 0.8866357  0.8672749  0.9069966   188.83 <0.001 ***
Method(CBN-A):Model(McF_4)               0.8669489  0.8477545  0.8882113   293.60 <0.001 ***
Method(OT):Model(McF_4)                 -0.1579895 -0.2046133 -0.1194532   124.26 <0.001 ***
Method(OT-A):Model(McF_4)               -0.3478532 -0.3856350 -0.3100557   150.64 <0.001 ***
Method(DiP):Model(McF_4)                -0.4258492 -0.4705139 -0.3717925   182.38 <0.001 ***
Method(CBN):Model(McF_6)                 0.0416801  0.0217640  0.0618481   196.63 <0.001 ***
Method(CBN-A):Model(McF_6)              -0.0388297 -0.0567521 -0.0167669   257.53 <0.001 ***
Method(OT):Model(McF_6)                  0.1024118  0.0713080  0.1352107   230.82 <0.001 ***
Method(OT-A):Model(McF_6)                0.8864706  0.8610554  0.9127843   180.28 <0.001 ***
Method(DiP):Model(McF_6)                -1.1792845 -1.2325691 -1.1208281    83.65 <0.001 ***
Method(CBN):Conjunction(No)              0.1462677  0.1347979  0.1568587   252.34 <0.001 ***
Method(CBN-A):Conjunction(No)            0.1267686  0.1165002  0.1391985   266.39 <0.001 ***
Method(OT):Conjunction(No)              -0.0758156 -0.0951642 -0.0596345   237.38 <0.001 ***
Method(OT-A):Conjunction(No)            -0.0423629 -0.0591257 -0.0260990   268.75 <0.001 ***
Method(DiP):Conjunction(No)             -0.0746526 -0.1018308 -0.0449220   161.62 <0.001 ***
Method(CBN):sh(0)                        0.2668610  0.2543185  0.2783605   219.76 <0.001 ***
Method(CBN-A):sh(0)                      0.2766548  0.2641240  0.2871527   226.02 <0.001 ***
Method(OT):sh(0)                         0.1655710  0.1454291  0.1846753   190.04 <0.001 ***
Method(OT-A):sh(0)                       0.1459157  0.1293230  0.1613886   289.87 <0.001 ***
Method(DiP):sh(0)                       -0.6076930 -0.6404173 -0.5784521   147.50 <0.001 ***
Method(CBN):TrueGenes(7)                -0.4504442 -0.4690838 -0.4327457   171.25 <0.001 ***
Method(CBN-A):TrueGenes(7)              -0.4834835 -0.5041907 -0.4659247   207.29 <0.001 ***
Method(OT):TrueGenes(7)                  0.4042306  0.3717462  0.4350962   162.79 <0.001 ***
Method(OT-A):TrueGenes(7)               -0.1226641 -0.1503616 -0.0972442   219.43 <0.001 ***
Method(DiP):TrueGenes(7)                 0.6986459  0.6527527  0.7477824   153.13 <0.001 ***
Method(CBN):TrueGenes(9)                 0.2771867  0.2594267  0.2936589   157.41 <0.001 ***
Method(CBN-A):TrueGenes(9)               0.2920617  0.2759185  0.3094072   158.62 <0.001 ***
Method(OT):TrueGenes(9)                 -0.3057324 -0.3409718 -0.2728132   118.93 <0.001 ***
Method(OT-A):TrueGenes(9)                0.1133448  0.0905602  0.1408295   227.17 <0.001 ***
Method(DiP):TrueGenes(9)                -0.4820194 -0.5249790 -0.4347605   139.13 <0.001 ***
S.Time(last):S.Type(singleCell)          0.0158149  0.0063425  0.0232840   506.74 <0.001 ***
S.Time(last):S.Type(wholeTumor_0.01)    -0.0193182 -0.0279335 -0.0116422   631.98 <0.001 ***
S.Time(last):Model(Bozic)               -0.2674262 -0.2778932 -0.2586382   697.34 <0.001 ***
S.Time(last):Model(McF_4)               -0.0213286 -0.0322807 -0.0115570   588.07 <0.001 ***
S.Time(last):Model(McF_6)                0.5710950  0.5604630  0.5818962   596.71 <0.001 ***
S.Time(last):Conjunction(No)            -0.0045495 -0.0098155  0.0017275   728.00  0.120    
S.Time(last):sh(0)                       0.0339318  0.0281973  0.0391427   383.75 <0.001 ***
S.Time(last):TrueGenes(7)               -0.0005944 -0.0107062  0.0097481   349.25  0.888    
S.Time(last):TrueGenes(9)                0.0422490  0.0330341  0.0504874   527.64 <0.001 ***
S.Type(singleCell):Model(Bozic)         -0.0049542 -0.0180070  0.0079673   865.11  0.478    
S.Type(wholeTumor_0.01):Model(Bozic)    -0.0152491 -0.0297498 -0.0022685   990.81  0.032 *  
S.Type(singleCell):Model(McF_4)         -0.0007782 -0.0150029  0.0148671   666.26  0.934    
S.Type(wholeTumor_0.01):Model(McF_4)     0.0485514  0.0352642  0.0641965   642.84 <0.001 ***
S.Type(singleCell):Model(McF_6)          0.0043630 -0.0103042  0.0199995   379.25  0.538    
S.Type(wholeTumor_0.01):Model(McF_6)    -0.0405946 -0.0554443 -0.0263945   504.04 <0.001 ***
S.Type(singleCell):Conjunction(No)       0.0058906 -0.0019116  0.0140517   675.76  0.150    
S.Type(wholeTumor_0.01):Conjunction(No) -0.0036972 -0.0110806  0.0041577   696.42  0.396    
S.Type(singleCell):sh(0)                 0.0048637 -0.0037764  0.0125511   624.55  0.244    
S.Type(wholeTumor_0.01):sh(0)           -0.0207964 -0.0290856 -0.0131042   674.25 <0.001 ***
S.Type(singleCell):TrueGenes(7)         -0.0732420 -0.0876946 -0.0603558   494.80 <0.001 ***
S.Type(wholeTumor_0.01):TrueGenes(7)     0.1082698  0.0947983  0.1213537   463.49 <0.001 ***
S.Type(singleCell):TrueGenes(9)          0.0365116  0.0241943  0.0491638   927.47 <0.001 ***
S.Type(wholeTumor_0.01):TrueGenes(9)    -0.0409874 -0.0529636 -0.0281636   651.05 <0.001 ***
Model(Bozic):Conjunction(No)             0.0154184  0.0055512  0.0247697   750.97 <0.001 ***
Model(McF_4):Conjunction(No)            -0.0248791 -0.0351611 -0.0140201   574.79 <0.001 ***
Model(McF_6):Conjunction(No)            -0.0154345 -0.0266613 -0.0048507   504.53  0.008 ** 
Model(Bozic):sh(0)                       0.1158732  0.1054736  0.1252182   675.01 <0.001 ***
Model(McF_4):sh(0)                      -0.1058682 -0.1162754 -0.0960524   665.62 <0.001 ***
Model(McF_6):sh(0)                      -0.0904326 -0.0997983 -0.0802214   654.47 <0.001 ***
Model(Bozic):TrueGenes(7)                0.0699035  0.0548336  0.0856718   553.50 <0.001 ***
Model(McF_4):TrueGenes(7)                0.0343578  0.0172286  0.0512234   379.50 <0.001 ***
Model(McF_6):TrueGenes(7)               -0.1628661 -0.1817105 -0.1445644   337.00 <0.001 ***
Model(Bozic):TrueGenes(9)               -0.0215762 -0.0350317 -0.0077407   592.18  0.004 ** 
Model(McF_4):TrueGenes(9)               -0.0340723 -0.0508828 -0.0208304   556.91 <0.001 ***
Model(McF_6):TrueGenes(9)                0.0467564  0.0319042  0.0616631   414.65 <0.001 ***
Conjunction(No):sh(0)                   -0.0012061 -0.0069195  0.0044591   749.42  0.708    
Conjunction(No):TrueGenes(7)            -0.0010099 -0.0092638  0.0092365   537.95  0.806    
Conjunction(No):TrueGenes(9)             0.0899899  0.0819316  0.0982873   666.17 <0.001 ***
sh(0):TrueGenes(7)                      -0.0623508 -0.0720435 -0.0527452   505.68 <0.001 ***
sh(0):TrueGenes(9)                       0.0303188  0.0226117  0.0396962   585.25 <0.001 ***
---
Signif. codes:  0 '***' 0.001 '**' 0.01 '*' 0.05 '.' 0.1 ' ' 1

[[2]]

 Iterations = 100001:249851
 Thinning interval  = 150
 Sample size  = 1000 

 DIC: 1074118 

 G-structure:  ~dataSetID

          post.mean l-95% CI u-95% CI eff.samp
dataSetID   0.03787  0.03471  0.04111    282.7

 R-structure:  ~units

      post.mean l-95% CI u-95% CI eff.samp
units   0.01511  0.01099  0.01989    32.16

 Location effects: cbind(FP, TP) ~ (S.Size + Method + S.Time + S.Type + Model + Conjunction + sh + TrueGenes)^2 

                                         post.mean   l-95% CI   u-95% CI eff.samp  pMCMC    
(Intercept)                             -8.615e-01 -8.759e-01 -8.496e-01   144.34 <0.001 ***
S.Size(100)                              5.417e-01  5.241e-01  5.596e-01   114.81 <0.001 ***
S.Size(1000)                            -6.874e-01 -7.032e-01 -6.705e-01   124.09 <0.001 ***
Method(CBN)                              8.597e-01  8.446e-01  8.736e-01   171.26 <0.001 ***
Method(CBN-A)                            7.748e-01  7.610e-01  7.887e-01   162.65 <0.001 ***
Method(OT)                              -1.719e+00 -1.744e+00 -1.691e+00    98.76 <0.001 ***
Method(OT-A)                            -1.390e+00 -1.412e+00 -1.367e+00   154.50 <0.001 ***
Method(DiP)                              1.036e+00  9.931e-01  1.082e+00    88.79 <0.001 ***
S.Time(last)                            -1.233e-01 -1.325e-01 -1.133e-01   229.35 <0.001 ***
S.Type(singleCell)                      -4.990e-02 -6.411e-02 -3.684e-02   230.48 <0.001 ***
S.Type(wholeTumor_0.01)                  9.202e-02  7.810e-02  1.039e-01   223.10 <0.001 ***
Model(Bozic)                             6.365e-01  6.185e-01  6.522e-01   214.46 <0.001 ***
Model(McF_4)                            -7.759e-01 -7.961e-01 -7.569e-01   150.31 <0.001 ***
Model(McF_6)                            -6.313e-01 -6.470e-01 -6.147e-01   138.97 <0.001 ***
Conjunction(No)                          3.046e-02  2.131e-02  3.860e-02   277.02 <0.001 ***
sh(0)                                   -1.456e-01 -1.559e-01 -1.348e-01   149.79 <0.001 ***
TrueGenes(7)                            -1.126e-01 -1.275e-01 -9.572e-02   171.68 <0.001 ***
TrueGenes(9)                            -1.022e-01 -1.164e-01 -8.798e-02   165.08 <0.001 ***
S.Size(100):Method(CBN)                 -4.483e-01 -4.654e-01 -4.282e-01   113.81 <0.001 ***
S.Size(1000):Method(CBN)                 5.851e-01  5.683e-01  6.031e-01   117.45 <0.001 ***
S.Size(100):Method(CBN-A)               -4.364e-01 -4.566e-01 -4.189e-01   133.69 <0.001 ***
S.Size(1000):Method(CBN-A)               5.683e-01  5.512e-01  5.843e-01   145.19 <0.001 ***
S.Size(100):Method(OT)                  -3.087e-01 -3.374e-01 -2.765e-01   201.25 <0.001 ***
S.Size(1000):Method(OT)                  4.444e-01  4.170e-01  4.730e-01   189.85 <0.001 ***
S.Size(100):Method(OT-A)                -4.116e-01 -4.340e-01 -3.843e-01   202.04 <0.001 ***
S.Size(1000):Method(OT-A)                5.480e-01  5.242e-01  5.696e-01   174.90 <0.001 ***
S.Size(100):Method(DiP)                  8.897e-01  8.315e-01  9.547e-01    79.72 <0.001 ***
S.Size(1000):Method(DiP)                -1.411e+00 -1.463e+00 -1.353e+00    64.91 <0.001 ***
S.Size(100):S.Time(last)                -5.430e-02 -6.237e-02 -4.603e-02   750.39 <0.001 ***
S.Size(1000):S.Time(last)                7.741e-02  6.903e-02  8.567e-02   599.72 <0.001 ***
S.Size(100):S.Type(singleCell)           1.089e-02 -8.970e-04  2.223e-02   625.68  0.074 .  
S.Size(1000):S.Type(singleCell)         -9.431e-03 -2.139e-02  2.541e-03   587.94  0.120    
S.Size(100):S.Type(wholeTumor_0.01)     -1.500e-02 -2.551e-02 -3.384e-03   654.17  0.008 ** 
S.Size(1000):S.Type(wholeTumor_0.01)     1.318e-02  1.995e-03  2.498e-02   669.11  0.022 *  
S.Size(100):Model(Bozic)                -4.000e-03 -1.830e-02  9.806e-03   705.54  0.588    
S.Size(1000):Model(Bozic)               -9.303e-04 -1.507e-02  1.209e-02   701.62  0.906    
S.Size(100):Model(McF_4)                -7.075e-02 -8.524e-02 -5.473e-02   700.15 <0.001 ***
S.Size(1000):Model(McF_4)                9.460e-02  7.978e-02  1.084e-01   575.86 <0.001 ***
S.Size(100):Model(McF_6)                 7.739e-02  6.310e-02  9.390e-02   588.93 <0.001 ***
S.Size(1000):Model(McF_6)               -7.950e-02 -9.445e-02 -6.354e-02   400.41 <0.001 ***
S.Size(100):Conjunction(No)              1.400e-02  4.510e-03  2.154e-02   664.19 <0.001 ***
S.Size(1000):Conjunction(No)            -1.579e-02 -2.424e-02 -8.490e-03   586.22 <0.001 ***
S.Size(100):sh(0)                       -1.965e-02 -2.822e-02 -1.203e-02   743.16 <0.001 ***
S.Size(1000):sh(0)                       4.192e-02  3.426e-02  5.001e-02   692.95 <0.001 ***
S.Size(100):TrueGenes(7)                 1.524e-02  2.965e-03  2.735e-02   653.68  0.004 ** 
S.Size(1000):TrueGenes(7)                6.740e-06 -1.418e-02  1.295e-02   423.79  0.990    
S.Size(100):TrueGenes(9)                -1.925e-02 -2.964e-02 -8.172e-03   592.80 <0.001 ***
S.Size(1000):TrueGenes(9)                2.056e-02  8.631e-03  3.225e-02   640.68 <0.001 ***
Method(CBN):S.Time(last)                 2.750e-01  2.636e-01  2.848e-01   292.60 <0.001 ***
Method(CBN-A):S.Time(last)               2.366e-01  2.253e-01  2.475e-01   270.55 <0.001 ***
Method(OT):S.Time(last)                 -2.887e-01 -3.114e-01 -2.683e-01   125.49 <0.001 ***
Method(OT-A):S.Time(last)               -7.121e-02 -8.751e-02 -5.533e-02   293.41 <0.001 ***
Method(DiP):S.Time(last)                -2.000e-01 -2.259e-01 -1.693e-01   190.22 <0.001 ***
Method(CBN):S.Type(singleCell)           5.567e-02  4.120e-02  7.339e-02   347.31 <0.001 ***
Method(CBN-A):S.Type(singleCell)         8.100e-02  6.495e-02  9.689e-02   276.38 <0.001 ***
Method(OT):S.Type(singleCell)           -2.810e-01 -3.120e-01 -2.515e-01   186.17 <0.001 ***
Method(OT-A):S.Type(singleCell)         -1.942e-01 -2.164e-01 -1.713e-01   334.93 <0.001 ***
Method(DiP):S.Type(singleCell)           2.611e-01  2.212e-01  3.012e-01   215.96 <0.001 ***
Method(CBN):S.Type(wholeTumor_0.01)     -1.537e-01 -1.689e-01 -1.380e-01   236.85 <0.001 ***
Method(CBN-A):S.Type(wholeTumor_0.01)   -1.926e-01 -2.071e-01 -1.780e-01   302.26 <0.001 ***
Method(OT):S.Type(wholeTumor_0.01)       5.289e-01  5.033e-01  5.524e-01   238.76 <0.001 ***
Method(OT-A):S.Type(wholeTumor_0.01)     3.779e-01  3.570e-01  4.034e-01   264.29 <0.001 ***
Method(DiP):S.Type(wholeTumor_0.01)     -4.401e-01 -4.791e-01 -4.014e-01   184.41 <0.001 ***
Method(CBN):Model(Bozic)                -4.743e-01 -4.934e-01 -4.552e-01   305.23 <0.001 ***
Method(CBN-A):Model(Bozic)              -4.356e-01 -4.550e-01 -4.162e-01   263.55 <0.001 ***
Method(OT):Model(Bozic)                  1.821e-01  1.513e-01  2.109e-01   234.95 <0.001 ***
Method(OT-A):Model(Bozic)               -1.119e-01 -1.399e-01 -8.296e-02   273.20 <0.001 ***
Method(DiP):Model(Bozic)                 6.258e-01  5.782e-01  6.768e-01   170.36 <0.001 ***
Method(CBN):Model(McF_4)                 8.875e-01  8.652e-01  9.082e-01   199.63 <0.001 ***
Method(CBN-A):Model(McF_4)               8.673e-01  8.418e-01  8.873e-01   173.53 <0.001 ***
Method(OT):Model(McF_4)                 -1.569e-01 -1.950e-01 -1.099e-01   129.08 <0.001 ***
Method(OT-A):Model(McF_4)               -3.497e-01 -3.915e-01 -3.090e-01   135.77 <0.001 ***
Method(DiP):Model(McF_4)                -4.236e-01 -4.798e-01 -3.752e-01   173.41 <0.001 ***
Method(CBN):Model(McF_6)                 4.001e-02  2.033e-02  5.837e-02   243.67 <0.001 ***
Method(CBN-A):Model(McF_6)              -3.986e-02 -5.995e-02 -2.084e-02   213.14 <0.001 ***
Method(OT):Model(McF_6)                  1.039e-01  6.543e-02  1.385e-01   154.48 <0.001 ***
Method(OT-A):Model(McF_6)                8.856e-01  8.591e-01  9.090e-01   299.81 <0.001 ***
Method(DiP):Model(McF_6)                -1.178e+00 -1.228e+00 -1.119e+00   135.93 <0.001 ***
Method(CBN):Conjunction(No)              1.450e-01  1.353e-01  1.552e-01   414.56 <0.001 ***
Method(CBN-A):Conjunction(No)            1.254e-01  1.162e-01  1.362e-01   411.01 <0.001 ***
Method(OT):Conjunction(No)              -7.650e-02 -9.499e-02 -6.043e-02   259.08 <0.001 ***
Method(OT-A):Conjunction(No)            -4.371e-02 -5.878e-02 -2.840e-02   283.20 <0.001 ***
Method(DiP):Conjunction(No)             -7.128e-02 -9.413e-02 -4.143e-02   196.98 <0.001 ***
Method(CBN):sh(0)                        2.660e-01  2.552e-01  2.780e-01   195.72 <0.001 ***
Method(CBN-A):sh(0)                      2.762e-01  2.641e-01  2.877e-01   255.27 <0.001 ***
Method(OT):sh(0)                         1.643e-01  1.440e-01  1.866e-01   170.32 <0.001 ***
Method(OT-A):sh(0)                       1.448e-01  1.274e-01  1.609e-01   283.96 <0.001 ***
Method(DiP):sh(0)                       -6.039e-01 -6.362e-01 -5.701e-01   105.33 <0.001 ***
Method(CBN):TrueGenes(7)                -4.515e-01 -4.692e-01 -4.310e-01   170.86 <0.001 ***
Method(CBN-A):TrueGenes(7)              -4.844e-01 -5.025e-01 -4.663e-01   299.08 <0.001 ***
Method(OT):TrueGenes(7)                  4.053e-01  3.764e-01  4.349e-01   151.13 <0.001 ***
Method(OT-A):TrueGenes(7)               -1.232e-01 -1.481e-01 -9.498e-02   224.37 <0.001 ***
Method(DiP):TrueGenes(7)                 7.013e-01  6.488e-01  7.510e-01   151.08 <0.001 ***
Method(CBN):TrueGenes(9)                 2.784e-01  2.622e-01  2.945e-01   221.90 <0.001 ***
Method(CBN-A):TrueGenes(9)               2.929e-01  2.773e-01  3.106e-01   212.34 <0.001 ***
Method(OT):TrueGenes(9)                 -3.083e-01 -3.384e-01 -2.775e-01   160.67 <0.001 ***
Method(OT-A):TrueGenes(9)                1.140e-01  8.689e-02  1.362e-01   240.09 <0.001 ***
Method(DiP):TrueGenes(9)                -4.846e-01 -5.271e-01 -4.407e-01   122.03 <0.001 ***
S.Time(last):S.Type(singleCell)          1.554e-02  7.897e-03  2.456e-02   667.89 <0.001 ***
S.Time(last):S.Type(wholeTumor_0.01)    -1.872e-02 -2.684e-02 -1.036e-02   642.83 <0.001 ***
S.Time(last):Model(Bozic)               -2.673e-01 -2.760e-01 -2.567e-01   735.23 <0.001 ***
S.Time(last):Model(McF_4)               -2.124e-02 -3.121e-02 -1.080e-02   627.50 <0.001 ***
S.Time(last):Model(McF_6)                5.710e-01  5.606e-01  5.817e-01   369.89 <0.001 ***
S.Time(last):Conjunction(No)            -4.354e-03 -9.691e-03  1.543e-03   673.27  0.132    
S.Time(last):sh(0)                       3.411e-02  2.819e-02  3.993e-02   721.40 <0.001 ***
S.Time(last):TrueGenes(7)               -9.941e-04 -1.123e-02  8.497e-03   433.33  0.794    
S.Time(last):TrueGenes(9)                4.278e-02  3.460e-02  5.146e-02   635.59 <0.001 ***
S.Type(singleCell):Model(Bozic)         -5.433e-03 -1.888e-02  7.524e-03   832.57  0.428    
S.Type(wholeTumor_0.01):Model(Bozic)    -1.509e-02 -2.872e-02 -1.548e-03   787.60  0.032 *  
S.Type(singleCell):Model(McF_4)         -8.995e-04 -1.485e-02  1.210e-02   512.24  0.898    
S.Type(wholeTumor_0.01):Model(McF_4)     4.878e-02  3.598e-02  6.269e-02   649.90 <0.001 ***
S.Type(singleCell):Model(McF_6)          4.983e-03 -8.784e-03  2.133e-02   507.74  0.516    
S.Type(wholeTumor_0.01):Model(McF_6)    -4.082e-02 -5.691e-02 -2.687e-02   608.88 <0.001 ***
S.Type(singleCell):Conjunction(No)       6.114e-03 -1.917e-03  1.443e-02   660.06  0.132    
S.Type(wholeTumor_0.01):Conjunction(No) -3.787e-03 -1.149e-02  4.456e-03   677.20  0.374    
S.Type(singleCell):sh(0)                 5.147e-03 -3.643e-03  1.311e-02   812.94  0.220    
S.Type(wholeTumor_0.01):sh(0)           -2.075e-02 -2.862e-02 -1.284e-02   661.74 <0.001 ***
S.Type(singleCell):TrueGenes(7)         -7.299e-02 -8.649e-02 -5.981e-02   534.62 <0.001 ***
S.Type(wholeTumor_0.01):TrueGenes(7)     1.082e-01  9.473e-02  1.212e-01   541.73 <0.001 ***
S.Type(singleCell):TrueGenes(9)          3.649e-02  2.501e-02  4.936e-02   620.18 <0.001 ***
S.Type(wholeTumor_0.01):TrueGenes(9)    -4.051e-02 -5.180e-02 -2.798e-02   678.15 <0.001 ***
Model(Bozic):Conjunction(No)             1.518e-02  5.822e-03  2.443e-02   815.49  0.002 ** 
Model(McF_4):Conjunction(No)            -2.447e-02 -3.517e-02 -1.424e-02   693.88 <0.001 ***
Model(McF_6):Conjunction(No)            -1.551e-02 -2.601e-02 -5.861e-03   671.88 <0.001 ***
Model(Bozic):sh(0)                       1.162e-01  1.062e-01  1.254e-01   751.53 <0.001 ***
Model(McF_4):sh(0)                      -1.061e-01 -1.165e-01 -9.611e-02   747.60 <0.001 ***
Model(McF_6):sh(0)                      -9.054e-02 -1.014e-01 -7.974e-02   319.39 <0.001 ***
Model(Bozic):TrueGenes(7)                7.010e-02  5.479e-02  8.537e-02   583.36 <0.001 ***
Model(McF_4):TrueGenes(7)                3.336e-02  1.450e-02  4.944e-02   506.70 <0.001 ***
Model(McF_6):TrueGenes(7)               -1.626e-01 -1.814e-01 -1.466e-01   369.09 <0.001 ***
Model(Bozic):TrueGenes(9)               -2.174e-02 -3.646e-02 -8.888e-03   677.92  0.002 ** 
Model(McF_4):TrueGenes(9)               -3.328e-02 -4.833e-02 -1.940e-02   581.24 <0.001 ***
Model(McF_6):TrueGenes(9)                4.640e-02  3.071e-02  6.219e-02   572.63 <0.001 ***
Conjunction(No):sh(0)                   -1.155e-03 -7.172e-03  4.195e-03   806.10  0.696    
Conjunction(No):TrueGenes(7)            -1.442e-03 -1.131e-02  7.881e-03   447.04  0.786    
Conjunction(No):TrueGenes(9)             9.034e-02  8.252e-02  9.870e-02   638.75 <0.001 ***
sh(0):TrueGenes(7)                      -6.245e-02 -7.151e-02 -5.301e-02   530.99 <0.001 ***
sh(0):TrueGenes(9)                       3.025e-02  2.199e-02  3.835e-02   705.53 <0.001 ***
---
Signif. codes:  0 '***' 0.001 '**' 0.01 '*' 0.05 '.' 0.1 ' ' 1

[[3]]

 Iterations = 100001:249851
 Thinning interval  = 150
 Sample size  = 1000 

 DIC: 1074127 

 G-structure:  ~dataSetID

          post.mean l-95% CI u-95% CI eff.samp
dataSetID   0.03792  0.03495  0.04121    289.6

 R-structure:  ~units

      post.mean l-95% CI u-95% CI eff.samp
units   0.01483 0.009526  0.01998     24.9

 Location effects: cbind(FP, TP) ~ (S.Size + Method + S.Time + S.Type + Model + Conjunction + sh + TrueGenes)^2 

                                         post.mean   l-95% CI   u-95% CI eff.samp  pMCMC    
(Intercept)                             -8.617e-01 -8.755e-01 -8.490e-01    137.0 <0.001 ***
S.Size(100)                              5.425e-01  5.284e-01  5.599e-01    104.2 <0.001 ***
S.Size(1000)                            -6.879e-01 -7.018e-01 -6.736e-01    118.9 <0.001 ***
Method(CBN)                              8.600e-01  8.457e-01  8.754e-01    177.2 <0.001 ***
Method(CBN-A)                            7.752e-01  7.601e-01  7.876e-01    169.2 <0.001 ***
Method(OT)                              -1.718e+00 -1.741e+00 -1.691e+00    117.9 <0.001 ***
Method(OT-A)                            -1.390e+00 -1.412e+00 -1.369e+00    140.5 <0.001 ***
Method(DiP)                              1.033e+00  9.911e-01  1.080e+00    118.7 <0.001 ***
S.Time(last)                            -1.227e-01 -1.319e-01 -1.135e-01    193.1 <0.001 ***
S.Type(singleCell)                      -4.977e-02 -6.384e-02 -3.654e-02    200.8 <0.001 ***
S.Type(wholeTumor_0.01)                  9.149e-02  7.761e-02  1.037e-01    223.3 <0.001 ***
Model(Bozic)                             6.380e-01  6.201e-01  6.529e-01    160.3 <0.001 ***
Model(McF_4)                            -7.764e-01 -7.950e-01 -7.573e-01    116.2 <0.001 ***
Model(McF_6)                            -6.307e-01 -6.459e-01 -6.114e-01    202.4 <0.001 ***
Conjunction(No)                          3.054e-02  2.135e-02  3.893e-02    243.9 <0.001 ***
sh(0)                                   -1.461e-01 -1.556e-01 -1.371e-01    237.6 <0.001 ***
TrueGenes(7)                            -1.139e-01 -1.294e-01 -9.816e-02    180.9 <0.001 ***
TrueGenes(9)                            -1.012e-01 -1.154e-01 -8.573e-02    225.0 <0.001 ***
S.Size(100):Method(CBN)                 -4.486e-01 -4.671e-01 -4.319e-01    124.8 <0.001 ***
S.Size(1000):Method(CBN)                 5.854e-01  5.697e-01  6.012e-01    138.0 <0.001 ***
S.Size(100):Method(CBN-A)               -4.370e-01 -4.560e-01 -4.194e-01    143.5 <0.001 ***
S.Size(1000):Method(CBN-A)               5.691e-01  5.530e-01  5.859e-01    172.6 <0.001 ***
S.Size(100):Method(OT)                  -3.110e-01 -3.423e-01 -2.815e-01    176.3 <0.001 ***
S.Size(1000):Method(OT)                  4.452e-01  4.192e-01  4.707e-01    191.9 <0.001 ***
S.Size(100):Method(OT-A)                -4.135e-01 -4.386e-01 -3.879e-01    218.2 <0.001 ***
S.Size(1000):Method(OT-A)                5.479e-01  5.238e-01  5.702e-01    272.6 <0.001 ***
S.Size(100):Method(DiP)                  8.936e-01  8.252e-01  9.520e-01    102.9 <0.001 ***
S.Size(1000):Method(DiP)                -1.413e+00 -1.466e+00 -1.362e+00    106.4 <0.001 ***
S.Size(100):S.Time(last)                -5.434e-02 -6.201e-02 -4.514e-02    801.8 <0.001 ***
S.Size(1000):S.Time(last)                7.733e-02  6.840e-02  8.505e-02    691.3 <0.001 ***
S.Size(100):S.Type(singleCell)           1.136e-02  2.846e-04  2.340e-02    709.4  0.052 .  
S.Size(1000):S.Type(singleCell)         -1.003e-02 -2.176e-02  1.264e-03    583.4  0.084 .  
S.Size(100):S.Type(wholeTumor_0.01)     -1.487e-02 -2.517e-02 -2.401e-03    681.4  0.010 ** 
S.Size(1000):S.Type(wholeTumor_0.01)     1.350e-02  1.560e-03  2.427e-02    755.0  0.024 *  
S.Size(100):Model(Bozic)                -4.564e-03 -1.723e-02  1.020e-02    744.7  0.492    
S.Size(1000):Model(Bozic)               -1.189e-03 -1.482e-02  1.341e-02    766.5  0.860    
S.Size(100):Model(McF_4)                -7.064e-02 -8.455e-02 -5.591e-02    690.3 <0.001 ***
S.Size(1000):Model(McF_4)                9.476e-02  7.970e-02  1.096e-01    554.8 <0.001 ***
S.Size(100):Model(McF_6)                 7.813e-02  6.442e-02  9.278e-02    668.5 <0.001 ***
S.Size(1000):Model(McF_6)               -7.916e-02 -9.339e-02 -6.375e-02    546.1 <0.001 ***
S.Size(100):Conjunction(No)              1.389e-02  6.366e-03  2.231e-02    810.9 <0.001 ***
S.Size(1000):Conjunction(No)            -1.597e-02 -2.465e-02 -7.560e-03    625.3 <0.001 ***
S.Size(100):sh(0)                       -1.968e-02 -2.805e-02 -1.116e-02    703.2 <0.001 ***
S.Size(1000):sh(0)                       4.224e-02  3.364e-02  5.031e-02    659.0 <0.001 ***
S.Size(100):TrueGenes(7)                 1.619e-02  3.829e-03  2.900e-02    488.6  0.010 *  
S.Size(1000):TrueGenes(7)                8.519e-05 -1.271e-02  1.300e-02    783.2  0.952    
S.Size(100):TrueGenes(9)                -2.039e-02 -3.146e-02 -7.257e-03    620.4 <0.001 ***
S.Size(1000):TrueGenes(9)                2.123e-02  9.459e-03  3.258e-02    604.9  0.002 ** 
Method(CBN):S.Time(last)                 2.745e-01  2.639e-01  2.853e-01    209.6 <0.001 ***
Method(CBN-A):S.Time(last)               2.360e-01  2.253e-01  2.473e-01    283.5 <0.001 ***
Method(OT):S.Time(last)                 -2.876e-01 -3.081e-01 -2.671e-01    163.3 <0.001 ***
Method(OT-A):S.Time(last)               -7.173e-02 -8.681e-02 -5.482e-02    279.0 <0.001 ***
Method(DiP):S.Time(last)                -2.001e-01 -2.283e-01 -1.679e-01    187.5 <0.001 ***
Method(CBN):S.Type(singleCell)           5.618e-02  3.982e-02  7.198e-02    196.1 <0.001 ***
Method(CBN-A):S.Type(singleCell)         8.068e-02  6.509e-02  9.633e-02    252.8 <0.001 ***
Method(OT):S.Type(singleCell)           -2.812e-01 -3.125e-01 -2.521e-01    155.8 <0.001 ***
Method(OT-A):S.Type(singleCell)         -1.943e-01 -2.190e-01 -1.668e-01    250.3 <0.001 ***
Method(DiP):S.Type(singleCell)           2.616e-01  2.162e-01  3.046e-01    148.1 <0.001 ***
Method(CBN):S.Type(wholeTumor_0.01)     -1.533e-01 -1.691e-01 -1.399e-01    336.7 <0.001 ***
Method(CBN-A):S.Type(wholeTumor_0.01)   -1.920e-01 -2.067e-01 -1.768e-01    314.0 <0.001 ***
Method(OT):S.Type(wholeTumor_0.01)       5.288e-01  5.008e-01  5.508e-01    244.9 <0.001 ***
Method(OT-A):S.Type(wholeTumor_0.01)     3.778e-01  3.572e-01  3.976e-01    292.4 <0.001 ***
Method(DiP):S.Type(wholeTumor_0.01)     -4.397e-01 -4.830e-01 -4.019e-01    148.3 <0.001 ***
Method(CBN):Model(Bozic)                -4.757e-01 -4.934e-01 -4.566e-01    199.7 <0.001 ***
Method(CBN-A):Model(Bozic)              -4.371e-01 -4.558e-01 -4.175e-01    178.0 <0.001 ***
Method(OT):Model(Bozic)                  1.793e-01  1.458e-01  2.071e-01    226.6 <0.001 ***
Method(OT-A):Model(Bozic)               -1.109e-01 -1.367e-01 -8.371e-02    239.7 <0.001 ***
Method(DiP):Model(Bozic)                 6.285e-01  5.786e-01  6.764e-01    180.5 <0.001 ***
Method(CBN):Model(McF_4)                 8.877e-01  8.693e-01  9.115e-01    143.4 <0.001 ***
Method(CBN-A):Model(McF_4)               8.673e-01  8.462e-01  8.898e-01    175.5 <0.001 ***
Method(OT):Model(McF_4)                 -1.562e-01 -2.036e-01 -1.087e-01    105.4 <0.001 ***
Method(OT-A):Model(McF_4)               -3.485e-01 -3.884e-01 -3.090e-01    120.5 <0.001 ***
Method(DiP):Model(McF_4)                -4.257e-01 -4.755e-01 -3.711e-01    169.6 <0.001 ***
Method(CBN):Model(McF_6)                 4.012e-02  2.135e-02  6.018e-02    221.0 <0.001 ***
Method(CBN-A):Model(McF_6)              -4.022e-02 -6.033e-02 -1.988e-02    251.5 <0.001 ***
Method(OT):Model(McF_6)                  1.042e-01  7.210e-02  1.409e-01    161.1 <0.001 ***
Method(OT-A):Model(McF_6)                8.851e-01  8.605e-01  9.158e-01    174.3 <0.001 ***
Method(DiP):Model(McF_6)                -1.178e+00 -1.231e+00 -1.123e+00    103.0 <0.001 ***
Method(CBN):Conjunction(No)              1.453e-01  1.350e-01  1.567e-01    343.0 <0.001 ***
Method(CBN-A):Conjunction(No)            1.253e-01  1.149e-01  1.363e-01    350.7 <0.001 ***
Method(OT):Conjunction(No)              -7.712e-02 -9.399e-02 -5.765e-02    251.7 <0.001 ***
Method(OT-A):Conjunction(No)            -4.351e-02 -5.938e-02 -2.523e-02    267.2 <0.001 ***
Method(DiP):Conjunction(No)             -7.186e-02 -1.003e-01 -4.123e-02    187.8 <0.001 ***
Method(CBN):sh(0)                        2.668e-01  2.557e-01  2.777e-01    248.6 <0.001 ***
Method(CBN-A):sh(0)                      2.765e-01  2.646e-01  2.863e-01    265.2 <0.001 ***
Method(OT):sh(0)                         1.646e-01  1.444e-01  1.864e-01    147.7 <0.001 ***
Method(OT-A):sh(0)                       1.455e-01  1.297e-01  1.608e-01    324.3 <0.001 ***
Method(DiP):sh(0)                       -6.059e-01 -6.402e-01 -5.761e-01    178.7 <0.001 ***
Method(CBN):TrueGenes(7)                -4.502e-01 -4.685e-01 -4.319e-01    229.4 <0.001 ***
Method(CBN-A):TrueGenes(7)              -4.830e-01 -5.018e-01 -4.640e-01    189.7 <0.001 ***
Method(OT):TrueGenes(7)                  4.058e-01  3.751e-01  4.345e-01    188.3 <0.001 ***
Method(OT-A):TrueGenes(7)               -1.232e-01 -1.507e-01 -9.604e-02    202.1 <0.001 ***
Method(DiP):TrueGenes(7)                 6.982e-01  6.365e-01  7.514e-01    108.3 <0.001 ***
Method(CBN):TrueGenes(9)                 2.773e-01  2.599e-01  2.942e-01    289.1 <0.001 ***
Method(CBN-A):TrueGenes(9)               2.921e-01  2.748e-01  3.079e-01    255.7 <0.001 ***
Method(OT):TrueGenes(9)                 -3.078e-01 -3.380e-01 -2.757e-01    147.1 <0.001 ***
Method(OT-A):TrueGenes(9)                1.150e-01  8.734e-02  1.394e-01    225.0 <0.001 ***
Method(DiP):TrueGenes(9)                -4.830e-01 -5.301e-01 -4.364e-01    138.6 <0.001 ***
S.Time(last):S.Type(singleCell)          1.553e-02  6.236e-03  2.306e-02    614.1 <0.001 ***
S.Time(last):S.Type(wholeTumor_0.01)    -1.907e-02 -2.638e-02 -1.043e-02    544.0 <0.001 ***
S.Time(last):Model(Bozic)               -2.674e-01 -2.764e-01 -2.576e-01    769.9 <0.001 ***
S.Time(last):Model(McF_4)               -2.154e-02 -3.227e-02 -1.122e-02    683.2 <0.001 ***
S.Time(last):Model(McF_6)                5.712e-01  5.600e-01  5.817e-01    523.6 <0.001 ***
S.Time(last):Conjunction(No)            -4.569e-03 -1.090e-02  4.064e-04    691.4  0.112    
S.Time(last):sh(0)                       3.397e-02  2.842e-02  3.946e-02    511.6 <0.001 ***
S.Time(last):TrueGenes(7)               -6.245e-04 -1.097e-02  9.275e-03    301.2  0.890    
S.Time(last):TrueGenes(9)                4.234e-02  3.337e-02  5.080e-02    540.8 <0.001 ***
S.Type(singleCell):Model(Bozic)         -4.930e-03 -1.812e-02  8.949e-03    669.3  0.490    
S.Type(wholeTumor_0.01):Model(Bozic)    -1.516e-02 -2.833e-02 -2.045e-03    637.7  0.030 *  
S.Type(singleCell):Model(McF_4)         -9.591e-04 -1.644e-02  1.311e-02    605.5  0.868    
S.Type(wholeTumor_0.01):Model(McF_4)     4.827e-02  3.251e-02  6.141e-02    387.0 <0.001 ***
S.Type(singleCell):Model(McF_6)          4.811e-03 -1.035e-02  2.035e-02    592.3  0.538    
S.Type(wholeTumor_0.01):Model(McF_6)    -4.033e-02 -5.462e-02 -2.414e-02    588.8 <0.001 ***
S.Type(singleCell):Conjunction(No)       6.065e-03 -1.774e-03  1.429e-02    691.1  0.150    
S.Type(wholeTumor_0.01):Conjunction(No) -3.633e-03 -1.107e-02  5.327e-03    713.4  0.374    
S.Type(singleCell):sh(0)                 4.997e-03 -3.057e-03  1.367e-02    662.7  0.254    
S.Type(wholeTumor_0.01):sh(0)           -2.050e-02 -2.823e-02 -1.227e-02    726.1 <0.001 ***
S.Type(singleCell):TrueGenes(7)         -7.333e-02 -8.629e-02 -5.798e-02    441.4 <0.001 ***
S.Type(wholeTumor_0.01):TrueGenes(7)     1.087e-01  9.561e-02  1.222e-01    438.7 <0.001 ***
S.Type(singleCell):TrueGenes(9)          3.638e-02  2.411e-02  4.796e-02    656.6 <0.001 ***
S.Type(wholeTumor_0.01):TrueGenes(9)    -4.079e-02 -5.308e-02 -2.907e-02    629.2 <0.001 ***
Model(Bozic):Conjunction(No)             1.511e-02  4.699e-03  2.381e-02    737.5  0.002 ** 
Model(McF_4):Conjunction(No)            -2.447e-02 -3.455e-02 -1.443e-02    421.7 <0.001 ***
Model(McF_6):Conjunction(No)            -1.553e-02 -2.633e-02 -3.974e-03    455.4  0.004 ** 
Model(Bozic):sh(0)                       1.162e-01  1.061e-01  1.260e-01    732.4 <0.001 ***
Model(McF_4):sh(0)                      -1.063e-01 -1.161e-01 -9.572e-02    467.9 <0.001 ***
Model(McF_6):sh(0)                      -8.995e-02 -9.983e-02 -7.932e-02    567.2 <0.001 ***
Model(Bozic):TrueGenes(7)                7.055e-02  5.655e-02  8.805e-02    617.8 <0.001 ***
Model(McF_4):TrueGenes(7)                3.257e-02  1.488e-02  5.096e-02    447.4 <0.001 ***
Model(McF_6):TrueGenes(7)               -1.620e-01 -1.807e-01 -1.438e-01    202.8 <0.001 ***
Model(Bozic):TrueGenes(9)               -2.225e-02 -3.667e-02 -8.549e-03    757.4 <0.001 ***
Model(McF_4):TrueGenes(9)               -3.332e-02 -4.788e-02 -1.703e-02    610.7 <0.001 ***
Model(McF_6):TrueGenes(9)                4.666e-02  3.014e-02  6.326e-02    458.6 <0.001 ***
Conjunction(No):sh(0)                   -1.189e-03 -7.509e-03  4.069e-03    651.8  0.700    
Conjunction(No):TrueGenes(7)            -5.717e-04 -9.359e-03  9.571e-03    529.8  0.902    
Conjunction(No):TrueGenes(9)             8.975e-02  8.104e-02  9.680e-02    695.8 <0.001 ***
sh(0):TrueGenes(7)                      -6.266e-02 -7.290e-02 -5.417e-02    447.4 <0.001 ***
sh(0):TrueGenes(9)                       3.032e-02  2.150e-02  3.826e-02    488.1 <0.001 ***
---
Signif. codes:  0 '***' 0.001 '**' 0.01 '*' 0.05 '.' 0.1 ' ' 1

>  
>  try(combine.chains(fit))
                                            post.mean     l-95% HPD    u-95% HPD        pMCMC
(Intercept)                             -0.8612521314 -0.8751742236 -0.848945853 0.0003333333
S.Size(100)                              0.5423965944  0.5255551090  0.559223315 0.0003333333
S.Size(1000)                            -0.6881290892 -0.7026197681 -0.673064520 0.0003333333
Method(CBN)                              0.8595372396  0.8449979150  0.874326786 0.0003333333
Method(CBN-A)                            0.7746763986  0.7598731848  0.787917377 0.0003333333
Method(OT)                              -1.7179816969 -1.7444010947 -1.691152447 0.0003333333
Method(OT-A)                            -1.3905270182 -1.4117855643 -1.369386314 0.0003333333
Method(DiP)                              1.0356353069  0.9904272815  1.080132706 0.0003333333
S.Time(last)                            -0.1228054051 -0.1318545863 -0.112877876 0.0003333333
S.Type(singleCell)                      -0.0497116657 -0.0640209023 -0.036512442 0.0003333333
S.Type(wholeTumor_0.01)                  0.0914980445  0.0774104803  0.103122337 0.0003333333
Model(Bozic)                             0.6375818704  0.6200695903  0.653307592 0.0003333333
Model(McF_4)                            -0.7758094250 -0.7948961711 -0.757344507 0.0003333333
Model(McF_6)                            -0.6314959855 -0.6490026332 -0.614437871 0.0003333333
Conjunction(No)                          0.0301000863  0.0211714463  0.038932873 0.0003333333
sh(0)                                   -0.1460188288 -0.1562852746 -0.135946433 0.0003333333
TrueGenes(7)                            -0.1133915905 -0.1282036414 -0.096863877 0.0003333333
TrueGenes(9)                            -0.1015249554 -0.1157002883 -0.086675579 0.0003333333
S.Size(100):Method(CBN)                 -0.4486383353 -0.4666152859 -0.431099393 0.0003333333
S.Size(1000):Method(CBN)                 0.5856636226  0.5689287566  0.602501069 0.0003333333
S.Size(100):Method(CBN-A)               -0.4369032763 -0.4560038783 -0.418713441 0.0003333333
S.Size(1000):Method(CBN-A)               0.5691830035  0.5523455113  0.585895426 0.0003333333
S.Size(100):Method(OT)                  -0.3094953347 -0.3405344167 -0.279774777 0.0003333333
S.Size(1000):Method(OT)                  0.4446679236  0.4173790834  0.471852728 0.0003333333
S.Size(100):Method(OT-A)                -0.4127057914 -0.4377101479 -0.387644105 0.0003333333
S.Size(1000):Method(OT-A)                0.5481219790  0.5240569646  0.570703570 0.0003333333
S.Size(100):Method(DiP)                  0.8933522442  0.8325035076  0.958961302 0.0003333333
S.Size(1000):Method(DiP)                -1.4135983465 -1.4651420378 -1.358630118 0.0003333333
S.Size(100):S.Time(last)                -0.0543445697 -0.0625816445 -0.046081589 0.0003333333
S.Size(1000):S.Time(last)                0.0773643449  0.0690345677  0.085788516 0.0003333333
S.Size(100):S.Type(singleCell)           0.0111244073 -0.0009765696  0.022420324 0.0686666667
S.Size(1000):S.Type(singleCell)         -0.0097615160 -0.0217603085  0.001626107 0.1026666667
S.Size(100):S.Type(wholeTumor_0.01)     -0.0148472439 -0.0261135947 -0.003239996 0.0120000000
S.Size(1000):S.Type(wholeTumor_0.01)     0.0132897099  0.0020282215  0.025257516 0.0266666667
S.Size(100):Model(Bozic)                -0.0045164745 -0.0180250705  0.009985718 0.5160000000
S.Size(1000):Model(Bozic)               -0.0009742527 -0.0150096538  0.012853211 0.8906666667
S.Size(100):Model(McF_4)                -0.0706980392 -0.0866691588 -0.057198788 0.0003333333
S.Size(1000):Model(McF_4)                0.0946895418  0.0797757530  0.108649245 0.0003333333
S.Size(100):Model(McF_6)                 0.0778891584  0.0637227618  0.093307197 0.0003333333
S.Size(1000):Model(McF_6)               -0.0793876623 -0.0941857157 -0.063908438 0.0003333333
S.Size(100):Conjunction(No)              0.0139712465  0.0055642158  0.022071072 0.0003333333
S.Size(1000):Conjunction(No)            -0.0157806318 -0.0240903967 -0.007784849 0.0003333333
S.Size(100):sh(0)                       -0.0196472191 -0.0277888772 -0.011162860 0.0003333333
S.Size(1000):sh(0)                       0.0420585865  0.0337223401  0.050013435 0.0003333333
S.Size(100):TrueGenes(7)                 0.0156348962  0.0035404122  0.029140692 0.0160000000
S.Size(1000):TrueGenes(7)                0.0002125018 -0.0136061660  0.012959677 0.9700000000
S.Size(100):TrueGenes(9)                -0.0197340811 -0.0310232919 -0.007223536 0.0006666667
S.Size(1000):TrueGenes(9)                0.0208371651  0.0079866943  0.031791264 0.0026666667
Method(CBN):S.Time(last)                 0.2745691782  0.2636375630  0.284770833 0.0003333333
Method(CBN-A):S.Time(last)               0.2361099821  0.2250705705  0.247267219 0.0003333333
Method(OT):S.Time(last)                 -0.2879173113 -0.3082789726 -0.267077670 0.0003333333
Method(OT-A):S.Time(last)               -0.0714255136 -0.0878595832 -0.055371704 0.0003333333
Method(DiP):S.Time(last)                -0.1999593691 -0.2283463778 -0.169254241 0.0003333333
Method(CBN):S.Type(singleCell)           0.0557916223  0.0389865756  0.071027288 0.0003333333
Method(CBN-A):S.Type(singleCell)         0.0806543149  0.0649468288  0.096627036 0.0003333333
Method(OT):S.Type(singleCell)           -0.2801131135 -0.3084159019 -0.246724703 0.0003333333
Method(OT-A):S.Type(singleCell)         -0.1946400858 -0.2189239771 -0.168945217 0.0003333333
Method(DiP):S.Type(singleCell)           0.2609754685  0.2169755386  0.303410416 0.0003333333
Method(CBN):S.Type(wholeTumor_0.01)     -0.1533200095 -0.1689480834 -0.138638307 0.0003333333
Method(CBN-A):S.Type(wholeTumor_0.01)   -0.1920771091 -0.2071189234 -0.178041204 0.0003333333
Method(OT):S.Type(wholeTumor_0.01)       0.5281275717  0.5012769846  0.552451893 0.0003333333
Method(OT-A):S.Type(wholeTumor_0.01)     0.3781307180  0.3552791739  0.398402902 0.0003333333
Method(DiP):S.Type(wholeTumor_0.01)     -0.4403368739 -0.4802958150 -0.401768343 0.0003333333
Method(CBN):Model(Bozic)                -0.4753127938 -0.4930827915 -0.455923017 0.0003333333
Method(CBN-A):Model(Bozic)              -0.4368269004 -0.4558494194 -0.417914847 0.0003333333
Method(OT):Model(Bozic)                  0.1809857425  0.1501062742  0.211189633 0.0003333333
Method(OT-A):Model(Bozic)               -0.1114558782 -0.1385260906 -0.082789487 0.0003333333
Method(DiP):Model(Bozic)                 0.6274796576  0.5783883698  0.674839463 0.0003333333
Method(CBN):Model(McF_4)                 0.8872661344  0.8670162995  0.909370171 0.0003333333
Method(CBN-A):Model(McF_4)               0.8672031284  0.8447910367  0.888401930 0.0003333333
Method(OT):Model(McF_4)                 -0.1570357036 -0.2050371664 -0.114944852 0.0003333333
Method(OT-A):Model(McF_4)               -0.3486760348 -0.3858530079 -0.306391739 0.0003333333
Method(DiP):Model(McF_4)                -0.4250616385 -0.4755368946 -0.372404352 0.0003333333
Method(CBN):Model(McF_6)                 0.0406026651  0.0208364489  0.060175228 0.0003333333
Method(CBN-A):Model(McF_6)              -0.0396379610 -0.0585893522 -0.018149147 0.0003333333
Method(OT):Model(McF_6)                  0.1035153992  0.0706479003  0.139876687 0.0003333333
Method(OT-A):Model(McF_6)                0.8857249018  0.8583043959  0.910955968 0.0003333333
Method(DiP):Model(McF_6)                -1.1782405588 -1.2313092923 -1.121810881 0.0003333333
Method(CBN):Conjunction(No)              0.1454971584  0.1343724994  0.155926188 0.0003333333
Method(CBN-A):Conjunction(No)            0.1258294319  0.1154799670  0.136955759 0.0003333333
Method(OT):Conjunction(No)              -0.0764784901 -0.0952013640 -0.059514911 0.0003333333
Method(OT-A):Conjunction(No)            -0.0431930610 -0.0593527365 -0.026747832 0.0003333333
Method(DiP):Conjunction(No)             -0.0725993713 -0.1005819465 -0.043705812 0.0003333333
Method(CBN):sh(0)                        0.2665403043  0.2551832740  0.278234975 0.0003333333
Method(CBN-A):sh(0)                      0.2764689291  0.2643672010  0.287251880 0.0003333333
Method(OT):sh(0)                         0.1648193343  0.1442645115  0.185900428 0.0003333333
Method(OT-A):sh(0)                       0.1454108172  0.1278202701  0.160247855 0.0003333333
Method(DiP):sh(0)                       -0.6058132969 -0.6401547674 -0.574917413 0.0003333333
Method(CBN):TrueGenes(7)                -0.4506960718 -0.4699991269 -0.432669059 0.0003333333
Method(CBN-A):TrueGenes(7)              -0.4836082362 -0.5041499794 -0.466343736 0.0003333333
Method(OT):TrueGenes(7)                  0.4051403211  0.3745142337  0.434921762 0.0003333333
Method(OT-A):TrueGenes(7)               -0.1230253888 -0.1508869562 -0.097152479 0.0003333333
Method(DiP):TrueGenes(7)                 0.6993723447  0.6457653229  0.750578725 0.0003333333
Method(CBN):TrueGenes(9)                 0.2776100878  0.2609974778  0.294984953 0.0003333333
Method(CBN-A):TrueGenes(9)               0.2923812693  0.2758503083  0.309476871 0.0003333333
Method(OT):TrueGenes(9)                 -0.3072685965 -0.3396247086 -0.274679746 0.0003333333
Method(OT-A):TrueGenes(9)                0.1141097967  0.0877967976  0.138900350 0.0003333333
Method(DiP):TrueGenes(9)                -0.4832068458 -0.5290103290 -0.437927132 0.0003333333
S.Time(last):S.Type(singleCell)          0.0156289792  0.0074311301  0.024367931 0.0003333333
S.Time(last):S.Type(wholeTumor_0.01)    -0.0190356228 -0.0271704495 -0.010700285 0.0003333333
S.Time(last):Model(Bozic)               -0.2673906850 -0.2773148092 -0.258096498 0.0003333333
S.Time(last):Model(McF_4)               -0.0213702771 -0.0311977357 -0.010256777 0.0003333333
S.Time(last):Model(McF_6)                0.5710885636  0.5602845773  0.581726027 0.0003333333
S.Time(last):Conjunction(No)            -0.0044907503 -0.0103724142  0.001118924 0.1213333333
S.Time(last):sh(0)                       0.0340066642  0.0281871975  0.039603108 0.0003333333
S.Time(last):TrueGenes(7)               -0.0007376463 -0.0112564640  0.009022809 0.8573333333
S.Time(last):TrueGenes(9)                0.0424581573  0.0337021917  0.051214084 0.0003333333
S.Type(singleCell):Model(Bozic)         -0.0051057306 -0.0186373089  0.007918145 0.4653333333
S.Type(wholeTumor_0.01):Model(Bozic)    -0.0151678229 -0.0285173172 -0.001404990 0.0313333333
S.Type(singleCell):Model(McF_4)         -0.0008789395 -0.0148573190  0.013921926 0.9000000000
S.Type(wholeTumor_0.01):Model(McF_4)     0.0485325159  0.0344620426  0.063065116 0.0003333333
S.Type(singleCell):Model(McF_6)          0.0047190889 -0.0103779146  0.020022232 0.5306666667
S.Type(wholeTumor_0.01):Model(McF_6)    -0.0405803689 -0.0555838181 -0.025504454 0.0003333333
S.Type(singleCell):Conjunction(No)       0.0060228930 -0.0019433563  0.014299806 0.1440000000
S.Type(wholeTumor_0.01):Conjunction(No) -0.0037056641 -0.0113048295  0.004593921 0.3813333333
S.Type(singleCell):sh(0)                 0.0050026032 -0.0038005005  0.012915113 0.2393333333
S.Type(wholeTumor_0.01):sh(0)           -0.0206817322 -0.0290880949 -0.013069716 0.0003333333
S.Type(singleCell):TrueGenes(7)         -0.0731882400 -0.0865233192 -0.058914882 0.0003333333
S.Type(wholeTumor_0.01):TrueGenes(7)     0.1083948258  0.0947677712  0.121353747 0.0003333333
S.Type(singleCell):TrueGenes(9)          0.0364621465  0.0241934222  0.048558785 0.0003333333
S.Type(wholeTumor_0.01):TrueGenes(9)    -0.0407626995 -0.0525450916 -0.028178446 0.0003333333
Model(Bozic):Conjunction(No)             0.0152352576  0.0053820423  0.024451616 0.0013333333
Model(McF_4):Conjunction(No)            -0.0246051361 -0.0347621377 -0.014146719 0.0003333333
Model(McF_6):Conjunction(No)            -0.0154898846 -0.0260322155 -0.004462608 0.0040000000
Model(Bozic):sh(0)                       0.1160956739  0.1063698034  0.125957630 0.0003333333
Model(McF_4):sh(0)                      -0.1060859789 -0.1164172616 -0.096023798 0.0003333333
Model(McF_6):sh(0)                      -0.0903076294 -0.1003279560 -0.079508494 0.0003333333
Model(Bozic):TrueGenes(7)                0.0701837117  0.0548979585  0.085842992 0.0003333333
Model(McF_4):TrueGenes(7)                0.0334263596  0.0155934267  0.050964142 0.0003333333
Model(McF_6):TrueGenes(7)               -0.1624749729 -0.1817460217 -0.144977346 0.0003333333
Model(Bozic):TrueGenes(9)               -0.0218565830 -0.0366197109 -0.008827472 0.0020000000
Model(McF_4):TrueGenes(9)               -0.0335567978 -0.0490209218 -0.018894698 0.0003333333
Model(McF_6):TrueGenes(9)                0.0466051424  0.0302728308  0.062025955 0.0003333333
Conjunction(No):sh(0)                   -0.0011835793 -0.0072802712  0.004190008 0.7013333333
Conjunction(No):TrueGenes(7)            -0.0010080126 -0.0101823102  0.008944849 0.8313333333
Conjunction(No):TrueGenes(9)             0.0900260330  0.0820333704  0.098277713 0.0003333333
sh(0):TrueGenes(7)                      -0.0624867243 -0.0719956016 -0.053001176 0.0003333333
sh(0):TrueGenes(9)                       0.0302946502  0.0214015063  0.038254252 0.0003333333
>  
> 
> 
>  gc()
           used  (Mb) gc trigger  (Mb)  max used  (Mb)
Ncells  1446513  77.3    2251281 120.3   2251281 120.3
Vcells 78000386 595.1  122382520 933.8 119094505 908.7
>  PFD.m2A <- fit
>  save(file = "PFD.m2A.RData", PFD.m2A)
> 
> 
