# Supplementary material for: Identifying restrictions in the order of accumulation of mutations during tumor progression: effects of passengers, evolutionary models, and sampling
Source: BMC Bioinformatics. 2015 Feb 12;16:41. doi: 10.1186/s12859-015-0466-7 (PMC4339747; doi:10.1186/s12859-015-0466-7)
Supplement: Additional file 9 — Code, scripts, model fits. A zip file (Code_scripts_model_fits.zip) that contains shell and R scripts to run simulations, analysis, and produce tables and figures, as well as the output of GLMM model fits (and the code to obtain them). [file 12859_2015_466_MOESM9_ESM.zip › Code_scripts_model_fits/MCMCglmm/MCMC-runs-checks.R]

## Copyright 2013, 2014, Ramon Diaz-Uriarte

## This program is free software: you can redistribute it and/or modify
## it under the terms of the GNU General Public License as published by
## the Free Software Foundation, either version 3 of the License, or (at
## your option) any later version.

## This program is distributed in the hope that it will be useful,
## but WITHOUT ANY WARRANTY; without even the implied warranty of
## MERCHANTABILITY or FITNESS FOR A PARTICULAR PURPOSE.  See the
## GNU General Public License for more details.

## You should have received a copy of the GNU General Public License
## along with this program.  If not, see <http://www.gnu.org/licenses/>.


## basic functions for checking the MCMC runs

library(MCMCglmm)
library(data.table)
library(Hmisc)

rplot <- function(x) {
    ## A residual plot of the random effects
    ## you need to have it fitted with pr = TRUE
    ran.effects <- colMeans(x[["Sol"]][, -c(1:(x[["Fixed"]]$nfl))])
    qqnorm(ran.effects)
    qqline(ran.effects)
}

my.trace.plots <- function(z) {
    ## Plot all three or four chains and density of all.  Much easier to
    ## spot possible non-convergen if each chain wanders in different
    ## places.

    ## DO NOT use this with a pr = TRUE object, as you will get
    ## lots of plots for the id components, which we already look at in
    ## rplot.
    
    plot(mcmc.list(lapply(z, function(x) x$Sol)), ask = TRUE)
    par(ask = TRUE)
    plot(mcmc.list(lapply(z, function(x) x$VCV)), ask = TRUE)
}


pplotmeans <- function(x, var, data, logplot = FALSE) {
    ## Plots the group means
    ## x can be from 'interval = prediction' but does not need to.
    if(var == "PND") {
        Y <- data[, "FN"]/(data[, "FN"] + data[, "TP"])
    } else if(var == "PFD") {
        Y <- data[, "FP"]/(data[, "FP"] + data[, "TP"])
    } else if(var == "FPF") {
        ## really unneded, since I already have it.
        Y <- data[, "FP"]/(data[, "FP"] + data[, "TNi"])
    } else if(var == "pfit") {
        ## this will be useless, as in binary plots
        Y <- rep(1, nrow(data))
        Y[ (data[, "FP"] + data[, "TP"])  == 0 ] <- 0
    } else if(var == "nedges") {
        Y <- data[, "Inferred.tc.edges"]
    } else {
        Y <- data[, "nS"]
    }

    if(ncol(x) == 3) x <- x[, 1]

    ## PFD sometimes were fitted excluding rows without discoveries.
    if(length(x) < nrow(data)) {
        if(var == "PFD") {
            exclude <- which((data$TP + data$FP) == 0)
            data <- data[-exclude, ]
            Y <- Y[-exclude]
        }
    }

    tmp <- with(data, data.frame(Tree, Model, sh, S.Size, S.Time,
                                 S.Type, Method, Filter, Conjunction, TrueGenes))
    tmp$Y <- Y
    tmp$pp <- x ## or whatever
    tmp <- data.table(tmp)

    m.tmp <- tmp[ , list(m.pred = mean(pp), m.obs = mean(Y)),
                 by = c("Tree", "Model", "sh",
                     "S.Size", "S.Type", "S.Time",
                     "Method", "Filter")
                 ]
    ## m2.tmp <- tmp[ , list(m.pred = mean(pp), m.obs = mean(Y)),
    ##               by = c("TrueGenes", "Conjunction", "Model", "sh",
    ##                   "S.Size", "S.Type", "S.Time",
    ##                   "Method", "Filter")
    ##              ]
    m.tmp <- as.data.frame(m.tmp)
    m.tmp <- na.omit(m.tmp) ## needed for PFD
##    m2.tmp <- as.data.frame(m2.tmp)
    cat("\n complete \n")
    print(summary(mf <- lm(m.obs ~ m.pred, data = m.tmp)))
    ## cat("\n Conj \n")
    ## print(summary(lm(m.obs ~ m.pred, data = m2.tmp)))
    ## par(mfrow = c(1, 2))
    lims <- c(min(c(m.tmp$m.obs, m.tmp$m.pred)),
              max(c(m.tmp$m.obs, m.tmp$m.pred)))
    plot(m.obs ~ m.pred, data = m.tmp, cex = 0.1, 
         ylim = lims, xlim = lims, main = var,
         log = ifelse(logplot, "xy", ""))
    abline(0, 1, col = "red")
    abline(mf, col = "blue")
    ## lims <- c(min(c(m2.tmp$m.obs, m2.tmp$m.pred)),
    ##           max(c(m2.tmp$m.obs, m2.tmp$m.pred)))
    ## plot(m.obs ~ m.pred, data = m2.tmp, cex = 0.5, main = "Conj",
    ##      ylim = lims, xlim = lims)
    ## abline(0, 1, col = "red")

    ## About these plots: We do already know the model is not capturing a lot
    ## of the variation.  The key is if that plot does not suggest SYSTEMATIC
    ## deviations. In fact, it should looks a lot like a regression to the
    ## mean type of plot.
}


### Now look at the output.

## Load the original data, say NP.stats.RData and

## - load the fitted output, for instance Diff.m0.RData
## obtain predictions from the fit. E.g.
## pd <- predict(Diff.m0[[1]], type = "response") 

## Do the pplotmeans
## Do the rplot
## Do the traceplots


## Note that the P models can be too big for predict: a problem with
## Cholesky. Nope, it is NOT RAM; It is just way too big. So use "terms",
## not "response".

                        
