# Supplementary material for: Identifying restrictions in the order of accumulation of mutations during tumor progression: effects of passengers, evolutionary models, and sampling
Source: BMC Bioinformatics. 2015 Feb 12;16:41. doi: 10.1186/s12859-015-0466-7 (PMC4339747; doi:10.1186/s12859-015-0466-7)
Supplement: Additional file 9 — Code, scripts, model fits. A zip file (Code_scripts_model_fits.zip) that contains shell and R scripts to run simulations, analysis, and produce tables and figures, as well as the output of GLMM model fits (and the code to obtain them). [file 12859_2015_466_MOESM9_ESM.zip › Code_scripts_model_fits/Within-data-set-ranking-mcb-latex-tables.R]

## Copyright 2014, Ramon Diaz-Uriarte

## This program is free software: you can redistribute it and/or modify
## it under the terms of the GNU General Public License as published by
## the Free Software Foundation, either version 3 of the License, or (at
## your option) any later version.

## This program is distributed in the hope that it will be useful,
## but WITHOUT ANY WARRANTY; without even the implied warranty of
## MERCHANTABILITY or FITNESS FOR A PARTICULAR PURPOSE.  See the
## GNU General Public License for more details.

## You should have received a copy of the GNU General Public License
## along with this program.  If not, see <http://www.gnu.org/licenses/>.


## Note about terminology: for coherence with previous versions, I use the
## expression "best subsets". In the ms., however, I now use "confidence
## sets". Both are OK (since there is correspondence between best subset
## selection and MCB procedures). So the tables are generated as shown
## here but then, for the additional files, and tables I used sed to
## convert "best subsets" into "confidence sets".


rm(list = ls())
require(Hmisc)


load("NP.performance.stats.MCB.RData")
load("P.performance.stats.MCB.RData")
load("NP.performance.stats.MCB2.RData")
load("P.performance.stats.MCB2.RData")


f.best.table <- function(x, th = 0) {
    tmp <- x
    ## print(table(x$best.counts))
    ## print(table(table(x$best.labels.output)))
    tmp$best.labels.output <- factor(tmp$best.labels.output)
    ## print(with(tmp, table(best.labels.output)))
    t1P <- as.data.frame(xtabs(~ best.labels.output + Conjunction + S.Time + S.Type,
                               data = tmp), stringsAsFactors = FALSE)
    tP <- reshape(t1P, direction = "wide", timevar = "best.labels.output",
                  idvar = c("Conjunction", "S.Time", "S.Type"))
    colnames(tP)[-c(1:3)] <- sapply(colnames(tP)[-(1:3)],
                                    function(x) strsplit(x, "\\.")[[1]][2])
    csums <- colSums(tP[, -c(1:3)])
    keep.cols <- c(1:3, 3 + which(csums > (th * 864))) 
    tP <- tP[, keep.cols]
    cumsum <- colSums(tP[, -c(1:3)])
    ## order columns
    tP <- tP[, c(1:3, 3 + (order(-cumsum)))]
    tP <- tP[order(-as.numeric(as.factor(tP$Conjunction)), tP$S.Time, tP$S.Type), ]
    (tP <- rbind(tP, c("OVERALL", "-", "-", colSums(tP[, -c(1:3)]))))
    rm(cumsum)
    tt <- factor(tP[, "S.Type"])
    ## levels(tt) <- c("Single cell", "Whole tumor, 0.01", "Whole tumor, 0.05")
    levels(tt) <- c("-", "singleC", "wholeT\\_0.01", "wholeT\\_0.5")
    ## print(table(tt, tP$S.Type))
    tP$S.Type <- tt
    cat("\n")
    print(tP)

    rr <- tP
    attr(rr, "th") <- th
    attr(rr, "nbest") <- (ncol(tP) - 3)
    attr(rr, "name") <- deparse(substitute(x))
    return(rr)
}

latex.best.table <- function(x, widthcol = 1.3) {
    name <- switch(attributes(x)$name,
                   "P.performance.stats.MCB.Diff" = "within-MCB-P-best-Diff",
                   "NP.performance.stats.MCB.Diff" = "within-MCB-NP-best-Diff",
                   "P.performance.stats.MCB.PND" = "within-MCB-P-best-PND",
                   "NP.performance.stats.MCB.PND" = "within-MCB-NP-best-PND",
                   "P.performance.stats.MCB.PFD" = "within-MCB-P-best-PFD",
                   "NP.performance.stats.MCB.PFD" = "within-MCB-NP-best-PFD",
                   "P.performance.stats.MCB.FPF" = "within-MCB-P-best-FPF",
                   "NP.performance.stats.MCB.FPF" = "within-MCB-NP-best-FPF",
                   "P.performance.stats.MCB2.Diff" = "within-MCB2-P-best-Diff",
                   "NP.performance.stats.MCB2.Diff" = "within-MCB2-NP-best-Diff",
                   "P.performance.stats.MCB2.PND" = "within-MCB2-P-best-PND",
                   "NP.performance.stats.MCB2.PND" = "within-MCB2-NP-best-PND",
                   "P.performance.stats.MCB2.PFD" = "within-MCB2-P-best-PFD",
                   "NP.performance.stats.MCB2.PFD" = "within-MCB2-NP-best-PFD",
                   "P.performance.stats.MCB2.FPF" = "within-MCB2-P-best-FPF",
                   "NP.performance.stats.MCB2.FPF" = "within-MCB2-NP-best-FPF"
                   )
    NP.P <- strsplit(attributes(x)$name, "\\.")[[1]][1]
    mm <- strsplit(attributes(x)$name, "\\.")[[1]]
    measure <- mm[5]

    if(mm[4] == "MCB2") {
        mcbmethod <- "MCB-2"
    } else{
        mcbmethod <- "MCB"
    }

    scenario0 <- if(NP.P == "NP") {
        "Drivers are Known."
    } else {
        "Drivers are Unknown."
    }
    scenario1 <- if(attributes(x)$th == 0) {
        " All best subset combinations are shown."
    } else {
        paste0(" The table shows the ", attributes(x)$nbest,
               " most common best subset combinations ",
               "(combinations not shown have a frequency less than ",
               attributes(x)$th, ").")
    }
    scenario <- paste0("Frequency of best subsets (method ",
                       mcbmethod, ") for measure ",
                       measure, " when ",
                       scenario0, scenario1)

    tmpout <- latex.default(x,
                            , rowlabel = ""
                            , size = "scriptsize"
                            , rowname = 1:nrow(x)  
                            , file = paste0("../Paper-v1/Suppl-mat/", name, ".tex")
                            , longtable = FALSE
                            , label = name
                            , multicol = FALSE
                            , col.just = c(rep("l", 3),
                                  rep(paste0("p{", widthcol ,"cm}"),
##                                rep(paste0(">{\\RaggedLeft}p{", widthcol ,"cm}"),
                                      ncol(x)-3))
                            , caption = scenario
                                  )
}


tnp <- f.best.table(NP.performance.stats.MCB.Diff, th = 0.025)
tnp2 <- f.best.table(NP.performance.stats.MCB2.Diff, th = 0.025)
tnp.pfd <- f.best.table(NP.performance.stats.MCB.PFD, th = 0.025)
tnp2.pfd <- f.best.table(NP.performance.stats.MCB2.PFD, th = 0.025)
tnp.fpf <- f.best.table(NP.performance.stats.MCB.FPF, th = 0.025)
tnp2.fpf <- f.best.table(NP.performance.stats.MCB2.FPF, th = 0.025)
tnp.pnd <- f.best.table(NP.performance.stats.MCB.PND, th = 0.025)
tnp2.pnd <- f.best.table(NP.performance.stats.MCB2.PND, th = 0.025)

tp <- f.best.table(P.performance.stats.MCB.Diff, th = 0.025)
tp2 <- f.best.table(P.performance.stats.MCB2.Diff, th = 0.025)
tp.pfd <- f.best.table(P.performance.stats.MCB.PFD, th = 0.025)
tp2.pfd <- f.best.table(P.performance.stats.MCB2.PFD, th = 0.025)
tp.fpf <- f.best.table(P.performance.stats.MCB.FPF, th = 0.025)
tp2.fpf <- f.best.table(P.performance.stats.MCB2.FPF, th = 0.025)
tp.pnd <- f.best.table(P.performance.stats.MCB.PND, th = 0.025)
tp2.pnd <- f.best.table(P.performance.stats.MCB2.PND, th = 0.025)

## These are part of Additional_file_2
latex.best.table(tnp, 1.1)
latex.best.table(tnp.pfd, 1.1)
latex.best.table(tnp.pnd, 1.1)
latex.best.table(tnp.fpf, 1.1)
## 1.5 make it 1.61?
latex.best.table(tp, 1.45)
latex.best.table(tp.pfd, 1.45)
latex.best.table(tp.pnd, 1.45)
latex.best.table(tp.fpf, 1.45)


latex.best.table(tnp2, 1.1)
latex.best.table(tnp2.pfd, 1.1)
latex.best.table(tnp2.pnd, 1.1)
latex.best.table(tnp2.fpf, 1.1)
## 1.5 make it 1.61?
latex.best.table(tp2, 1.45)
latex.best.table(tp2.pfd, 1.45)
latex.best.table(tp2.pnd, 1.45)
latex.best.table(tp2.fpf, 1.45)


## Cleanup all intermediate stuff up to now

rm(list = ls())

load("NP.performance.stats.MCB.RData")
load("P.performance.stats.MCB.RData")
load("NP.performance.stats.MCB2.RData")
load("P.performance.stats.MCB2.RData")


inner.table.freqs <- function(tmp) {
    tmp$best.labels.output <- factor(tmp$best.labels.output)
    t1P <- as.data.frame(xtabs(~ best.labels.output + Conjunction,
                               data = tmp), stringsAsFactors = FALSE)
    tP <- reshape(t1P, direction = "wide", timevar = "best.labels.output",
                  idvar = c("Conjunction"))
    colnames(tP)[-c(1)] <- sapply(colnames(tP)[-(1)],
                                  function(x) strsplit(x, "\\.")[[1]][2])
    tP
}


f.best.table.summ2 <- function(NP.P, MCB, max.gr = 2, th = 0.1, round = 3,
                               freq = TRUE) {
    ## A single overall table

    patt <- paste(NP.P, "*.", MCB, ".*", sep = "")
    ff <- ls(pattern = glob2rx(patt), envir = parent.frame())
    ## if(NP.P == "NP") {
    ##     ff <- ls(pattern = "NP", envir = parent.frame())
    ## } else {
    ##     ff <- ls(pattern = "^P", envir = parent.frame())
    ## }

    all.tables <- lapply(ff, function(u) inner.table.freqs(get(u)))
    all.cnames <- unique(unlist(lapply(all.tables, colnames)))

    big.table <- data.frame(matrix(ncol = length(all.cnames)))
    colnames(big.table) <- all.cnames
    
    ## very inefficient, but only 8 rows
    for(i in 1:4) {
        common.cols <- intersect(colnames(big.table), colnames(all.tables[[i]]))
        j <- (i * 2) + c(-1, 0)
        big.table[j, common.cols] <- all.tables[[i]][, common.cols] 
    }

    vname <- unlist(lapply(strsplit(ff, "\\."), function(v) v[5]))
    big.table$Variable <- rep(vname, rep(2, 4))
    
    tP <- big.table[, c(ncol(big.table), 1, 2:((ncol(big.table)-1)))]
    
    csums <- colSums(tP[, -c(1, 2)], na.rm = TRUE)
    rsums <- rowSums(tP[, -c(1, 2)], na.rm = TRUE)
    stopifnot(length(unique(rsums)) == 1)

    tPx <- tP[, -c(1, 2)]
    keep.cols <- which(apply(tPx, 2, function(u) any( u > th * rsums[1]  )))
    ##    keep.cols <- c(1, 1 + which(csums > (th * rsums[1])))
    keep.cols <- c(1, 2, 2 + keep.cols)
    tP <- tP[, keep.cols]

    num.gr <- sapply(colnames(tP)[-c(1, 2)],
                       function(z) length(strsplit(z, ",")[[1]]))
    
    keep.cols <- c(1, 2, 2 + which(num.gr <= max.gr))
    tP <- tP[, keep.cols]

    cumsum <- colSums(tP[, -c(1, 2)])
    ## order columns
    tP <- tP[, c(1, 2, 2 + (order(-cumsum)))]

    
    ##     tP <- tP[order(-as.numeric(as.factor(tP$Conjunction))), ]
    ## ##     (tP <- rbind(tP, c("OVERALL", "-", "-", colSums(tP[, -c(1)]))))
    ##     rm(cumsum)
    ## tt <- factor(tP[, "S.Type"])
    ## ## levels(tt) <- c("Single cell", "Whole tumor, 0.01", "Whole tumor, 0.05")
    ## levels(tt) <- c("-", "singleC", "wholeT(0.01)", "wholeT(0.05)")
    ## print(table(tt, tP$S.Type))
    ## tP$S.Type <- tt
    cat("\n")
    colnames(tP)[1] <- "Measure"
    colnames(tP)[2] <- "Conj."
    ##     print(tP)

    print(tP)

    if(freq)
        tP[, -c(1, 2)] <- tP[, -c(1, 2)]/rsums[1]

    tP[, -c(1, 2)] <- round(tP[, -c(1, 2)], round)

    print(tP)
    tU <- tP
    ## to make it look better
    tP[is.na(tP)] <- "-"
    tP[tP == "0"] <- "-"
    ## this is very ugly, but the formating thing drives me nuts
    ## and, yes, I had to turn things into characters with the NA by "-"
    ## because latex.default leads to problems with NAs; latex complaints.
    for(i in 1:9) {
        tP[tP == paste0("0.", i)] <- paste0("0.", i,
               paste0(rep("0", round - 1, sep = "", collapse = "" )))
    }

    ## we do it in a different way, as a paranoid check
    tU2 <- data.frame(lapply(tU, function(z)
                             as.character(format(z, nsmall = round))
                             ),
                      stringsAsFactors = FALSE)
    thena <- paste0(paste(rep(" ", round), sep = "", collapse = ""), "NA")
    tU2[tU2 == thena ] <- "-"
    the0 <- paste0("0.", paste(rep("0", round ), sep = "", collapse = ""))
    tU2[tU2 == the0] <- "-"
    ## browser()
    for(i in 3:ncol(tU2)) stopifnot(identical(tU2[, i],
                                              as.character(tP[, i])))
        

    ## reorder rows, so they are in the usual way
    tP <- tP[c(1, 2, 5, 6, 7, 8, 3, 4), ]

    rr <- tP
    attr(rr, "th") <- th
    attr(rr, "max.gr") <- max.gr
    attr(rr, "npp") <- NP.P
    attr(rr, "mcb") <- MCB
    ## attr(rr, "nbest") <- (ncol(tP) - 1)
    ## attr(rr, "name") <- deparse(substitute(x))
    return(rr)
}


latex.best.table.summ3 <- function(x, widthcol = 1.3) {
    ## name <- switch(attributes(x)$name,
    ##                "P.performance.stats" = "within-MCB-P-best",
    ##                "NP.performance.stats" = "within-MCB-NP-best",
    ##                "P.performance.stats.MCB.PND" = "within-MCB-P-best-PND",
    ##                "NP.performance.stats.MCB.PND" = "within-MCB-NP-best-PND",
    ##                "P.performance.stats.MCB.PFD" = "within-MCB-P-best-PFD",
    ##                "NP.performance.stats.MCB.PFD" = "within-MCB-NP-best-PFD",
    ##                "P.performance.stats.MCB.FPF" = "within-MCB-P-best-FPF",
    ##                "NP.performance.stats.MCB.FPF" = "within-MCB-NP-best-FPF"
    ##                )
    ## name <- paste0(name, "-summary")
    name <- paste0("summary-best-subsets-", attributes(x)$npp,
                   "-", attributes(x)$mcb)
    
    scenario0 <- if(attributes(x)$npp == "NP") {
        "Drivers are Known."
    } else {
        "Drivers are Unknown."
    }
    scenario1 <- if(attributes(x)$th == 0) {
        " All best subset combinations are shown."
    } else {
        paste0(" The table shows the frequency of the ", ## attributes(x)$nbest,
               " most common best subset combinations. ",
               " Combinations not shown have a frequency less than ",
               attributes(x)$th,
               " for all columns",
               if(attributes(x)$max.gr < 999) {
                   paste0(" or are composed of more than ",
                          attributes(x)$max.gr,
                          " individual best methods.")} else {"."},
               ## with 15, this never plays a role
               ## " or are composed of more than ", attributes(x)$max.gr,
               ## " individual best methods.",
               " Frequencies normalized by column total (N = 432)."
               )
    }
    if(attributes(x)$npp == "P")
        add.label <- " 'A:B' denotes filtering with A and using method B."
    else
        add.label <- NULL

    scenario <- paste0("Frequencies of best subsets for all measures when ",
                       scenario0, scenario1, add.label)
    ## scenario <- paste0("Frequency of best subsets for measure ",
    ##                    measure, " when there are ",
    ##                    scenario0, scenario1)

    x2 <- data.frame(t(x))
    cnames <- apply(x2[c(1, 2), ], 2,
                    function(x) {paste(unlist(x), sep = " ", collapse = " ")})
    colnames(x2) <- cnames
    x2 <- x2[, c("Diff Yes",
                 "PFD Yes",
                 "PND Yes",
                 "FPF Yes",
                 "Diff No",
                 "PFD No",
                 "PND No",
                 "FPF No"
                 )]
    x2 <- x2[-c(1, 2), ]
    colnames(x2) <- rep(c("Diff", "PFD", "PND", "FPF"), 2)

    ## rownames(x2)[rownames(x2) == "CBN, CBN-A, OT, OT-A"] <- "none"
#    browser()
    tmpout <- latex.default(x2,
                            , rowlabel = "Best subsets"
                            , size = "footnotesize"
                            , cgroup = c("Conjunction", "No conjunction")
                            , n.cgroup = c(4, 4)
                            , file = paste0("../Paper-v1/", name, ".tex")
                            , longtable = FALSE
                            , label = name
                            , caption.loc = "bottom"
                            , caption = scenario
                            ##, col.just = c("p{", widthcol, "cm}", rep("l", 8))
                            )
}

## might need manual adjustments in column width; definitely in tabular.
## don't know if also in multicolumn


## For ms and Additional file 2

latex.best.table.summ3(f.best.table.summ2("P", "MCB", max.gr = 10, th = 0.05,
                                          round = 2))

latex.best.table.summ3(f.best.table.summ2("P", "MCB2", max.gr = 10, th = 0.05,
                                          round = 2))

latex.best.table.summ3(f.best.table.summ2("NP", "MCB", max.gr = 999, th = 0.05,
                                          round = 2))

latex.best.table.summ3(f.best.table.summ2("NP", "MCB2", max.gr = 999, th = 0.05,
                                          round = 2))


long.table.within.ranking <- function(x, widthcol = 6) {
    name <- deparse(substitute(x))
    ## somethings, conditional on if P or NP, for the filtering thing
    require(data.table)
    x <- data.frame(x) ## some were data.table
    tmp <- x[,c("Conjunction"
                  , "TrueGenes"
                  , "Tree", "S.Size", "Model"
                  , "sh", "S.Time", "S.Type"
                  , "best.labels.output"
##                  , "best.counts"
                  )]
    cj <- factor(tmp$Conjunction, levels = c("Yes", "No"))
    print(table(cj, tmp$Conjunction))
    tmp$Conjunction <- cj
    rm(cj)


    tf <- factor(tmp[, "Tree"],
                 levels = c("11_A", "11_B", "9_A", "9_B",
                     "7_A", "7_B"))
    levels(tf) <- c("11-A", "11-B", "9-A", "9-B",
                    "7-A", "7-B")
    print(table(tf, tmp$Tree))
    tmp$Tree <- tf
    rm(tf)

    oi <- with(tmp,
               order(Conjunction
                     , -as.numeric(TrueGenes)
                     , Tree, -as.numeric(S.Size), Model
                     , sh, S.Time, S.Type))
    tmp <- tmp[oi, ]
    rownames(tmp) <- 1:nrow(tmp)
    rm(oi)
    tb <- factor(tmp$best.labels.output)
    ## browser()
    if (name %in% c("NP.performance.stats.MCB.Diff",
                    "NP.performance.stats.MCB.PFD",
                    "NP.performance.stats.MCB.FPF",
                    "NP.performance.stats.MCB.PND")) {
        levels(tb)[which(levels(tb) == "CBN, CBN-A, DiP, DiP-A, OT, OT-A")] <- "none"
        print(table(tb, tmp$best.labels.output))
        tmp$best.labels.output <- tb
    } else {
        all.levs <- paste(sort(
            apply(expand.grid(c("J1:", "J5:", "S1:", "S5:"),
                              c("CBN", "CBN-A", "DiP", "DiP-A", "OT", "OT-A")),
                  1,  function(x) paste0(x, collapse = ""))), collapse = ", ")
        levels(tb)[which(levels(tb) == all.levs)] <- "none"
        tmp$best.labels.output <- tb
    }
    rm(tb)

    tt <- factor(tmp[, "S.Type"])
    ## levels(tt) <- c("Single cell", "Whole tumor, 0.01", "Whole tumor, 0.05")
    levels(tt) <- c("singleC", "wholeT\\_0.01", "wholeT\\_0.5")
    print(table(tt, tmp$S.Type))
    tmp$S.Type <- tt
    rm(tt)

    tm <- factor(tmp$Model)
    levels(tm)[c(3, 4)] <- c("McF\\_4", "McF\\_6")
    print(table(tm, tmp$Model))
    tmp$Model <- tm
    rm(tm)

    ocn <- colnames(tmp)
    colnames(tmp)[2] <- "Drivers"
    colnames(tmp)[9] <- "Best method(s)"
    ## colnames(tmp)[10] <- "\\#W."
    print(cbind(ocn, colnames(tmp))) ## an old check
    rm(ocn)

   
    mm <- strsplit(name, "\\.")[[1]]
    measure <- mm[5]
    ## if(length(mm) == 3) {
    ##     measure <- "Diff"
    ## } else {
    ##     measure <- mm[4]
    ##     ## remove the "i", if it exists
    ##     measure <- strsplit(measure, "i")[[1]][1]
    ## }
    tname <- switch(name,
                    "P.performance.stats.MCB.Diff" = "within-MCB-P-best-combs-Diff",
                    "NP.performance.stats.MCB.Diff" = "within-MCB-NP-best-combs-Diff",
                    "P.performance.stats.MCB.PND" = "within-MCB-P-best-combs-PND",
                    "NP.performance.stats.MCB.PND" = "within-MCB-NP-best-combs-PND",
                    "P.performance.stats.MCB.FPF" = "within-MCB-P-best-combs-FPF",
                    "NP.performance.stats.MCB.FPF" = "within-MCB-NP-best-combs-FPF",
                    "P.performance.stats.MCB.PFD" = "within-MCB-P-best-combs-PFD",
                    "NP.performance.stats.MCB.PFD" = "within-MCB-NP-best-combs-PFD",

                    "P.performance.stats.MCB2.Diff" = "within-MCB-2-P-best-combs-Diff",
                    "NP.performance.stats.MCB2.Diff" = "within-MCB-2-NP-best-combs-Diff",
                    "P.performance.stats.MCB2.PND" = "within-MCB-2-P-best-combs-PND",
                    "NP.performance.stats.MCB2.PND" = "within-MCB-2-NP-best-combs-PND",
                    "P.performance.stats.MCB2.FPF" = "within-MCB-2-P-best-combs-FPF",
                    "NP.performance.stats.MCB2.FPF" = "within-MCB-2-NP-best-combs-FPF",
                    "P.performance.stats.MCB2.PFD" = "within-MCB-2-P-best-combs-PFD",
                    "NP.performance.stats.MCB2.PFD" = "within-MCB-2-NP-best-combs-PFD"

                    )

    NP.P <- strsplit(name, "\\.")[[1]][1]
    if(mm[4] == "MCB2") {
        mcbmethod <- "MCB-2"
    } else{
        mcbmethod <- "MCB"
    }
    
    scenario00 <-paste0("Best subsets (method ", mcbmethod, ") when ")
    scenario0 <- if(NP.P == "NP") {
        "Drivers are Known "
    } else {
        "Drivers are Unknown "
    }
    scenario1 <- paste0("for measure ", measure, ".")
    scenario <- paste0(scenario00, scenario0, scenario1)
    require(Hmisc)
    tmpout <- latex.default(tmp,
                            , rowlabel = ""
                            , file = paste0("../Paper-v1/Suppl-mat/", tname, ".tex")
                            , longtable = TRUE
                            , lines.page = 2000
                            , label = name
                            , caption = scenario
                            , multicol = FALSE
                            , col.just = c(rep("l", 8),
                                  paste0(">{\\RaggedRight}p{", widthcol ,"cm}"),
                                      rep("r", 1))
      )
}


## In Additional_file_7
long.table.within.ranking(NP.performance.stats.MCB.Diff)
long.table.within.ranking(NP.performance.stats.MCB.PFD)
long.table.within.ranking(NP.performance.stats.MCB.PND)
long.table.within.ranking(NP.performance.stats.MCB.FPF)

long.table.within.ranking(P.performance.stats.MCB.Diff)
long.table.within.ranking(P.performance.stats.MCB.PFD)
long.table.within.ranking(P.performance.stats.MCB.PND)
long.table.within.ranking(P.performance.stats.MCB.FPF)


long.table.within.ranking(NP.performance.stats.MCB2.Diff)
long.table.within.ranking(NP.performance.stats.MCB2.PFD)
long.table.within.ranking(NP.performance.stats.MCB2.PND)
long.table.within.ranking(NP.performance.stats.MCB2.FPF)

long.table.within.ranking(P.performance.stats.MCB2.Diff)
long.table.within.ranking(P.performance.stats.MCB2.PFD)
long.table.within.ranking(P.performance.stats.MCB2.PND)
long.table.within.ranking(P.performance.stats.MCB2.FPF)


## For the sake of curiosity, where are there differences?

fdiff <- function(npp, variable) {
    x <- get(paste0(npp, ".performance.stats.MCB.", variable))
    y <- get(paste0(npp, ".performance.stats.MCB2.", variable))

    which.diffs <- which(as.character(x[, 9]) != as.character(y[, 9]))


    dd <- cbind(x[which.diffs, c(10, 1:8)],
                MCB = as.character(x[which.diffs, 9]),
                MCB2= as.character(y[which.diffs, 9]))
    
    a <- strsplit(as.character(dd[, 10]), ", ")
    b <- strsplit(as.character(dd[, 11]), ", ")
    cc <- vector(mode = "character", length = length(a))
    for(i in 1:length(a)) {
        cc[i] <- paste(c(setdiff(a[[i]], b[[i]]) ,
                         setdiff(b[[i]], a[[i]])),
                       collapse = " ")
    }
   
    cbind(dd, differnce = cc)
}


for(np in c("NP", "P")) {
    for(var in c("Diff", "PND", "PFD", "FPF")){
        cat("\n", np, "  ", var, "\n")
        print(fdiff(np, var))
    }
}
