# Supplementary material for: Identifying restrictions in the order of accumulation of mutations during tumor progression: effects of passengers, evolutionary models, and sampling
Source: BMC Bioinformatics. 2015 Feb 12;16:41. doi: 10.1186/s12859-015-0466-7 (PMC4339747; doi:10.1186/s12859-015-0466-7)
Supplement: Additional file 9 — Code, scripts, model fits. A zip file (Code_scripts_model_fits.zip) that contains shell and R scripts to run simulations, analysis, and produce tables and figures, as well as the output of GLMM model fits (and the code to obtain them). [file 12859_2015_466_MOESM9_ESM.zip › Code_scripts_model_fits/mcb-wilcox.R]

## Copyright 2014, Ramon Diaz-Uriarte

## This program is free software: you can redistribute it and/or modify
## it under the terms of the GNU General Public License as published by
## the Free Software Foundation, either version 3 of the License, or (at
## your option) any later version.

## This program is distributed in the hope that it will be useful,
## but WITHOUT ANY WARRANTY; without even the implied warranty of
## MERCHANTABILITY or FITNESS FOR A PARTICULAR PURPOSE.  See the
## GNU General Public License for more details.

## You should have received a copy of the GNU General Public License
## along with this program.  If not, see <http://www.gnu.org/licenses/>.


## This code implements MCB (multiple comparisons with the best), as
## detailed in Hsu, 1982, "Simultaneous inference with respect to the best
## treatment in block designs", Journal of the American Statistical
## Association, 77: 461--467.

## It implements the procedure based on signed ranks, procedure R1 with
## the small-sample correction. It also implements a procedure based on
## using the p-values directly, from a wilcoxon test with exact p-values
## and using Pratt's approach for zeros.

library(coin) ## for the exact p-values


find.v <- function(n, k, coverage, strict = TRUE, use.d = TRUE,
                   large.sample = FALSE) {
    
    ## If strict = TRUE, we guarantee actual coverage is at least
    ## coverage. Note that in the paper example (p. 464), Hsu looks for a
    ## coverage probability as close to the target as possible. But note
    ## that what is "closest" depends on the scale: whether we look at
    ## smallest difference in eq. 4.6 or smallest difference in terms of
    ## eq. 4.6 after raising both to the power of (k-1). Hsu uses closest
    ## after raising both to the power of (k-1). If you want that, use
    ## find.v2. I will use 4.6 directly, as it is slightly faster (only a
    ## single power operation, instead of several).
    
    ## Regardless, for the paper I use strict = TRUE, and there is no
    ## difference in that case, of course.

    ## If you want the large sample approx, you need to provide the d.  I
    ## only did that for trying initially for a couple of values. For the
    ## paper, with 20 observations or less and highly asymmetrical distr.,
    ## the large sample approx. is probably not justified.
    
    if(!large.sample) {
        vs <- 0:(sum(1:n))
        ## We want P(V >= v), so do as 1 - P(V <= (v - 1)).  Yes, P(V < z),
        ## where z < 0 is always 0, and doing it is very ugly. However, the
        ## alternative would be to go from 0 up, and then grow both vectors
        ## (probs. and vs) later, which is not very efficient.

        ## This is the simplest way. If n is very large, this is dead
        ## slow.  Sure, in such a case, one should use the large-sample
        ## approx., but that involves other issues, such as additional
        ## tables, etc.  But if you use.d = TRUE, then expect to get into
        ## lots of problems related to loss of precision for things like
        ## identity with 0 or 1.
        
        if(use.d) {
            z2 <- dsignrank(vs, n)
            z2 <- cumsum(rev(z2))
            left.eq.4.1 <- rev(z2)
        } else {
            ## This can be VERY slow with large n. But fewer problems of
            ## precision loss.
            left.eq.4.1 <- (1 - psignrank(vs - 1, n, lower.tail = TRUE))
        }
        right.eq.4.1 <- (coverage) ^ (1/(k - 1))
        if(strict) {
            v <- max(vs[which(left.eq.4.1 >= right.eq.4.1)])
        } else
            v <- vs[which.min(abs(left.eq.4.1 - right.eq.4.1))]
        return(v)
    } else {
        v <- n * (n + 1)/4 - d.gnp.13(k - 1, coverage) *
            (n * (n + 1) * (2*n + 1)/24)^(0.5) + 0.5
        return(v)
    }
}

d.gnp.13 <- function(k, coverage) {
    ## just a few values for trying
    if(coverage == 0.9) {
        if(k == 4) return(1.8886)
        if(k == 5) return(1.9742)
        if(k == 6) return(2.0422)
        if(k == 7) return(2.0983)
    } else if(coverage == 0.95) {
        if(k == 4) return(2.1985)
        if(k == 5) return(2.2782)
        if(k == 6) return(2.3415)
        if(k == 7) return(2.3940)
    }
    stop("No valid values are available. Enter them and run again")
}


mcb.block.ranks <- function(x, coverage = 0.95, best = "largest",
                            strict = TRUE, verbose = FALSE) {
    ## Implementation of the procedure in Hsu, 1982, "Simultaneous
    ## inference with respect to the best treatment in block designs",
    ## JASA, based on ranks, small-sample approximation (which is the one
    ## of interest for us).

    ## I only return the set of best treatments (C in the notation of the
    ## paper). For now, no D_i, as I am not using them.

    ## x: a data frame. blocks are rows, treatments are columns. So, for
    ## paired data, rows are subjects.

    ## coverage: the P^* in eq. 2.2.

    ## best: is the best treatment the largest or the smallest?

    ## strict: see find.v. Basically, if strict, then coverage of the
    ## procedure is guaranteed >= P^*.

    ## verbose: as it says, give extra info.

    ## large.sample: always false by default, as I only entered a few
    ## values of the table and in the paper the large sample approx is
    ## probably not justified.
    

    k <- ncol(x)
    n <- nrow(x)
    if(verbose){
        cat("\n n = ", n, "; k = ", k, "\n")
    }
    
    if(best == "smallest") {
        ## this is the fastest way of dealing with it
        x <- ((-1.0) * x)
    }
    
    cols.to.compare <- t(cbind(combn(colnames(x), 2),
                               combn(rev(colnames(x)), 2)))
    ## paranoid check
    s.ctc <- paste(cols.to.compare[, 1], cols.to.compare[, 2], sep = ".cc.")
    stopifnot(length(unique(s.ctc)) == ( k * (k-1) ) )
    
    cols.to.compare <- cols.to.compare[order(cols.to.compare[, 1],
                                             cols.to.compare[, 2]), ]
    if(getOption("warn") == 0) {
        opt <- options(warn = -1) ## shutup the wilcox non exact p-value
                                  ## warnings as they hide other warnings
    } else {
        opt <- options()
    }
    V <- mapply(function(c1, c2) {
        wilcox.test(x[, c1], x[ , c2], paired = TRUE)[["statistic"]][["V"]]
    },
                cols.to.compare[, 1],
                cols.to.compare[, 2])
    ## convenient
    if(verbose) {
        vp <- matrix(V, ncol = k - 1, byrow = TRUE)
        rownames(vp) <- sort(unique(cols.to.compare[, 1]))
        print(vp)
    }
    V_i <- tapply(V, cols.to.compare[, 1], min)
    options(opt)
    if(!any(is.na(x))) {
        v <- find.v(n, k, coverage, strict)
    } else {    
        warning("NAs present. Using a conservative correction",
                " with the smallest v*.",
                "BEWARE: this is not in the original paper. ",
                "This is just a simple idea.",
                " An alternative could be to use na.omit.")
        ## Find smallest n
        y <- as.matrix(x)
        y[!is.na(x)] <- 1
        y[is.na(x)] <- 0
        minn <- min(crossprod(y))
        v <- find.v(minn, k, coverage, strict)
    }
    if(verbose) 
        message("\n v* = ", v, "\n")

    C <- sort(names(which(V_i >= v)))
    if(length(C) == 0) {
        C <- sort(colnames(x))
        if(verbose)
            message("C is empty set. No positive assertion possible.",
                    " Setting to all groups, as in remark in p. 463 of Hsu.")
    }
    if(verbose)
        message("C is ", paste(C, collapse = ", "))
    return(C)
}


my.exact.w <- function(x, y, alternative) {
    ## In some cases all are identical. That is a p-value of 1, of course,
    ## since there are no differences whatsoever, but coin
    ## wilcoxsign_test would choke there.
    
    if( all( (na.omit(x-y)) == 0) )
        return(1)
    else
       pvalue(wilcoxsign_test( x ~ y,
                       zero.method = "Pratt",
                       distribution = "exact", alternative = alternative)) 
    

}

mcb2.block.ranks <- function(x, coverage = 0.95, best = "largest",
                             strict = TRUE, verbose = FALSE) {
    ## Implement a Multiple Comparisons with the Best, but does not use
    ## the same identical approach as in Hsu, 1982. Instead, use set the
    ## error rate of each individual comparison to the desired level. This
    ## is actually hinted at in p. 221 and p. 115 of Hsu, 1996 "Multiple
    ## Comparisons" book

    ## The p-value is obtained with the exact procedure of
    ## Streitberg-R\"ohmel shift algorithm, and using Pratts procedure for
    ## dealing with zeros, as implemented in the wilcoxsign_test function
    ## in pacakge coin.
    
    ## I only return the set of best treatments (C in the notation of the
    ## paper). For now, no D_i, as I am not using them.

    ## x: a data frame. blocks are rows, treatments are columns. So, for
    ## paired data, rows are subjects.

    ## coverage: the P^* in eq. 2.2.

    ## best: is the best treatment the largest or the smallest?

    ## strict: see find.v. Basically, if strict, then coverage of the
    ## procedure is guaranteed >= P^*.

    ## verbose: as it says, give extra info.

 

    k <- ncol(x)
    n <- nrow(x)
    if(verbose){
        cat("\n n = ", n, "; k = ", k, "\n")
    }
    
    if(best == "largest") {
        alternative <- "less"
    } else if (best == "smallest") {
        alternative <- "greater"
    } else {
        stop("Value of best is not recognized. One of 'largest' or 'smallest'")
    }
    
    cols.to.compare <- t(cbind(combn(colnames(x), 2),
                               combn(rev(colnames(x)), 2)))
    ## paranoid check
    s.ctc <- paste(cols.to.compare[, 1], cols.to.compare[, 2], sep = ".cc.")
    stopifnot(length(unique(s.ctc)) == ( k * (k-1) ) )
    
    cols.to.compare <- cols.to.compare[order(cols.to.compare[, 1],
                                             cols.to.compare[, 2]), ]
    ## if(getOption("warn") == 0) {
    ##     opt <- options(warn = -1) ## shutup the wilcox non exact p-value
    ##                               ## warnings as they hide other warnings
    ## } else {
    ##     opt <- options()
    ## }

    ps <- mapply(function(c1, c2) my.exact.w(x[, c1], x[, c2],
                                             alternative = alternative),
                 cols.to.compare[, 1],
                 cols.to.compare[, 2])
    ## convenient
    if(verbose) {
        vp <- matrix(ps, ncol = k - 1, byrow = TRUE)
        rownames(vp) <- sort(unique(cols.to.compare[, 1]))
        print(vp)
    }
    p_i <- tapply(ps, cols.to.compare[, 1], min)
    ## options(opt)
    cover <- coverage^(1/(k - 1))
    threshold <- (1 - cover)
    if(verbose) {
        message(" P*^(1/(k-1))  = ", cover,
                "; threshold =  1 - (P*^(1/(k-1))) = ", threshold)
    }
    C <- sort(names(which(p_i >= threshold)))
    if(length(C) == 0) {
        C <- sort(colnames(x))
        if(verbose)
            message("C is empty set. No positive assertion possible.",
                    " Setting to all groups, as in remark in p. 463 of Hsu.")
    }
    if(verbose)
        message("C is ", paste(C, collapse = ", "))
    return(C)
}


## The following are several checks against the original paper,
## consistency checks, commented examples of results, comparisons between
## the two versions, etc. 

do.all.checks.mcb <- function() {

    ## reproduce example of paper
    data.hsu <- data.frame(cbind(c(86.5, 74.5, 68.8, 79.9, 78.2, 86.8),
                                 c(78.2, 76.9, 67.8, 74.2, 72.5, 76.5),
                                 c(74.7, 72.3, 72.7, 76.3, 75.8, 76.1),
                                 c(72.9, 76.9, 64.7, 73.2, 73.2, 73.2),
                                 c(70.8, 73.5, 67.2, 74.5, 71.5, 70.4)
                                 ))
    
    colnames(data.hsu) <- paste("r", 1:5, sep = "")

    find.v(6, 5, 0.90, strict = FALSE)
    mcb.block.ranks(data.hsu, 0.90, strict = FALSE)

    mcb.block.ranks(data.hsu, 0.90, strict = TRUE)


    ## only 1, since at least 0.90 is what returns
    find.v(6, 5, 0.9, strict = TRUE)

    ## reproduce paper: coverage he uses is 0.88 (yes, not 0.882, as there are
    ## other rounding errors involved)
    find.v(6, 5, 0.88)
    find.v(6, 5, 0.882)


    ## check limit cases: coverage 0 and 1
    mcb.block.ranks(data.hsu, 1, strict = TRUE) ## all are returned
    mcb.block.ranks(data.hsu, 0, strict = TRUE) ## p. 463. Hsu recommends C = all.


    ## Check always same results, regardless of column order
    library(combinat)
    all.col.orders <- permn(colnames(data.hsu))

    options(warn = -1)

    for(cover in seq(from = 0.5, to = 0.95, by = 0.05)) {
        cat("\n Doing coverage = ", cover, "\n")
        strict.result <- mcb.block.ranks(data.hsu, coverage = cover,
                                         strict = TRUE, verbose = FALSE)
        non.strict.result <- mcb.block.ranks(data.hsu, coverage = cover,
                                             strict = FALSE, verbose = FALSE)

        for(i in 1:length(all.col.orders)) {
            cat("\n i = ", i, "\n")
            stopifnot(identical(strict.result,
                                mcb.block.ranks(data.hsu[, all.col.orders[[i]]],
                                                coverage = cover,
                                                strict = TRUE, verbose = FALSE)))
            stopifnot(identical(non.strict.result,
                                mcb.block.ranks(data.hsu[, all.col.orders[[i]]],
                                                coverage = cover,
                                                strict = FALSE, verbose = FALSE)))
            
        }

    }

    ## Check finding the minimum
    mcb.block.ranks(data.hsu, coverage = 0.9, best = "smallest")
    mcb.block.ranks(data.hsu, coverage = 0.7, best = "smallest")
    mcb.block.ranks(data.hsu, coverage = 0.5, best = "smallest")

    ## these should be the same as the largest
    identical(mcb.block.ranks(data.hsu, coverage = 0.9, best = "largest"),
              mcb.block.ranks((-1 * data.hsu), coverage = 0.9, best = "smallest"))

    identical(mcb.block.ranks(data.hsu, coverage = 0.7, best = "largest"),
              mcb.block.ranks((-1 * data.hsu), coverage = 0.7, best = "smallest"))

    identical(mcb.block.ranks(data.hsu, coverage = 0.5, best = "largest"),
              mcb.block.ranks((-1 * data.hsu), coverage = 0.5, best = "smallest"))


    ## Miscell checks

    find.v1 <- find.v

    find.v2 <- function(n, k, coverage, strict = TRUE) {
        ## In contrast to the paper, that looks for the closest coverage
        ## (e.g., p. 465), here we make sure the actual coverage is at least
        ## coverage.

        ## This is less efficient, but closer to the example
        vs <- 0:(sum(1:n))
        ## we want P(V >= v), so do as 1 - P(V <= (v - 1))
        left.eq.4.1 <- ((1 - psignrank(vs - 1, n, lower.tail = TRUE)))^(k - 1)
        right.eq.4.1 <- coverage
        if(strict) {
            v <- max(vs[oks <- which(left.eq.4.1 >= right.eq.4.1)])
        } else
            v <- vs[which.min(abs(left.eq.4.1 - right.eq.4.1))]
        return(v)
    }


    ## check identical
    options(warn = 2)
    for(n in 5:30) {
        for(k in 2:25) {
            for(coverage in seq(from = (1/k), to = 0.95, by = 0.01))
                stopifnot(identical(find.v1(n, k, coverage),
                                    find.v2(n, k, coverage)))
        }
    }

    ## When strict = FALSE, these are not always identical, since this is a
    ## non-linear func. See comments on find.v

    options(warn = 2)
    for(n in 10:30) {
        for(k in 2:25) {
            for(coverage in seq(from = (1/k), to = 0.95, by = 0.01))
                stopifnot(identical(find.v1(n, k, coverage, FALSE),
                                    find.v2(n, k, coverage, FALSE)))
        }
    }

    ## timings
    ## unix.time(
    ##     for(n in 5:30) {
    ##         for(k in 2:25) {
    ##             for(coverage in seq(from = (1/k), to = 0.95, by = 0.01))
    ##                 find.v(n, k, coverage)
    ##         }
    ##     }
    ## ) ## ~ 15.7 s

    ## library(compiler)
    ## find.v.cmp <- cmpfun(find.v)

    ## unix.time(
    ##     for(n in 5:30) {
    ##         for(k in 2:25) {
    ##             for(coverage in seq(from = (1/k), to = 0.95, by = 0.01))
    ##                 find.v.cmp(n, k, coverage)
    ##         }
    ##     }
    ## ) ## ~ 15.5


    ## strange behavior if identical values: violating the absolutely
    ## continuous assumption.
    
    data.hsu2 <- data.frame(cbind(c(86.5, 74.5, 68.8, 79.9, 78.2, 86.8),
                                  c(78.2, 76.9, 67.8, 74.2, 72.5, 76.5),
                                  c(74.7, 72.3, 72.7, 76.3, 75.8, 76.1),
                                  c(72.9, 76.9, 64.7, 73.2, 73.2, 73.2),
                                  c(70.8, 73.5, 67.2, 74.5, 71.5, 70.4)
                                 ))
    data.hsu2[ , 1] <- data.hsu2[, 1] + 4

    ## so X1 is detected
    mcb.block.ranks(data.hsu2,  0.8, verbose = TRUE,
                    large.sample = FALSE)
    

    ## But now add a column very similar to the first and we are told
    ## about the empty set.  Sure, under (i) in p. 462, all are distinct,
    ## but this is annoying. Add a little bit of noise whenever two
    ## columns are identical.
    dh3 <- cbind(aa=data.hsu2[, 1], data.hsu2)
    mcb.block.ranks(dh3,  0.9, verbose = TRUE,
                    large.sample = FALSE)

    dh4 <- cbind(aa=(data.hsu2[, 1] + runif(6, min = -1e-6, max = 1e-6)), data.hsu2)
    mcb.block.ranks(dh4,  0.8, verbose = TRUE,
                    large.sample = FALSE)


    ## Suppose this data, where the first two columns are clearly best,
    ## but identical.

    n <- 200
    d1 <- matrix(rnorm(n * 5), ncol = 5)
    d1[, 1] <- d1[, 1] + 5
    d1 <- data.frame(A = d1[, 1], d1)
    mcb.block.ranks(d1,  0.9, verbose = TRUE)
    ## And the next obviously makes no sense: we are setting coverage to
    ## 1, so C should not be the empty set ever. (We might need to use
    ## use.d = FALSE because of precision issues, if n is very large).
    mcb.block.ranks(d1,  1, verbose = TRUE)
    mcb.block.ranks(d1,  1, verbose = TRUE, use.d = FALSE)
    
    ## Now, add noise to the first
    d2 <- d1
    d2[, 1] <- d2[, 1] + runif(n, min = -1e-9, max=1e-9)
    mcb.block.ranks(d2,  0.9, verbose = TRUE)

    ## Of course, look at this. Not only V = 0, but nothing can be done.
    wilcox.test(d1[, 1], d1[, 2], paired = TRUE)
    ## This has V=0 also, but for quite different reasons, and it is OK
    wilcox.test(d1[, 3], d1[, 1], paired = TRUE)

    ## And this
    dd <- d1[, 1]; dd[c(1)] <- -10; ## just set it to something
    wilcox.test(d1[, 1], dd, paired = TRUE, correct = FALSE)
    wilcox.test(dd, d1[, 1], paired = TRUE, correct = FALSE)
    ## but those p-values are nothing close to anything related to
    psignrank(0, length(dd)) 

    ## The problem is that with 0s, P(V <= v) is not simply a function of
    ## v (and n), but also of the number of 0s. One can get a V = 0
    ## because all pairs of differences are in the same direction (strong
    ## evidence against the null) or because all values are identical. But
    ## the procedure in Hsu assumes continuity because that, among other
    ## things, makes it possible to map each observed V to a probability,
    ## and all equal observed Vs to the same p.

    wilcoxsign_test(dd ~ d1[, 1], zero.method = "Wilcoxon", distribution = "exact")
    wilcoxsign_test(dd ~ d1[, 1], zero.method = "Pratt", distribution = "exact")
    wilcox.exact(d1[, 1], dd, paired = TRUE)


    ## Using the version based on p-values
    mcb2.block.ranks(data.hsu, coverage = 0.95)
    mcb.block.ranks(data.hsu, coverage = 0.95)

    mcb2.block.ranks(data.hsu, coverage = 0.9)
    mcb.block.ranks(data.hsu, coverage = 0.9)

    mcb2.block.ranks(data.hsu, coverage = 0.8)
    mcb.block.ranks(data.hsu, coverage = 0.8)

    mcb2.block.ranks(data.hsu, coverage = 0.2)
    mcb.block.ranks(data.hsu, coverage = 0.2)

    mcb2.block.ranks(data.hsu, coverage = 0.01)
    mcb.block.ranks(data.hsu, coverage = 0.01)


    mcb2.block.ranks(data.hsu, coverage = 0.00001, verbose = TRUE)
    mcb.block.ranks(data.hsu, coverage = 0.00001, verbose = TRUE)

    
    
    mcb2.block.ranks(data.hsu2,  0.9)
    mcb.block.ranks(data.hsu2,  0.9)

    mcb2.block.ranks(data.hsu2,  0.8)
    mcb.block.ranks(data.hsu2,  0.8)
    

    ## mcb2 works just fine in the weird case
    mcb.block.ranks(d1,  1, verbose = TRUE)
    mcb.block.ranks(d1,  0.8, verbose = TRUE)

    mcb2.block.ranks(d1,  1, verbose = TRUE)
    mcb2.block.ranks(d1,  0.8, verbose = TRUE)
    mcb2.block.ranks(d1,  0.9, verbose = TRUE)

    dd2 <- d1
    dd2[, 7] <- dd2[, 1]

    mcb2.block.ranks(dd2,  0.9, verbose = TRUE)
    mcb2.block.ranks(dd2,  0.00000001, verbose = TRUE)
    mcb2.block.ranks(dd2,  1, verbose = TRUE)

    mcb.block.ranks(dd2,  0.9, verbose = TRUE)
    mcb.block.ranks(dd2,  0.00000001, verbose = TRUE)
    mcb.block.ranks(dd2,  1, verbose = TRUE)


    w.stat.noise <- function(noise = 1e-9, n = 20) {
        X <- matrix(0, nrow = n, ncol = 2)
        X <- X + runif(2 * nrow(X), min = -noise, max = noise)
        wilcox.test(X[, 1], X[, 2], paired = TRUE)[["statistic"]][["V"]]
    }
    
    n <- 20
    ww <- replicate(10000, w.stat.noise(n = n, noise = 1e-12))
    hist(ww)
    abline(v = n * (n+1)/4)


    ## When F is absolutely continuous, of course same result.  Run a
    ## bunch of simulated cases to show it. Sometimes there will be no
    ## best, and sometimes there will be best (one or two, and the one is
    ## not always the same).
    
    n1 <- 20
    k <- 7
    iter <- 1000
    covs <- c(0.85, 0.90, 0.95)
    for(cov in covs) {
        cat("\n cov = ", cov)
        for(it in 1:iter) {
            da <- matrix(rnorm( n1 * k), ncol = k)
            colnames(da) <- paste0("X", 1:k)
            ru <- runif(1)
            if(ru > 0.7) {
                da[, 2] <- da[, 2] + 2
            }  else if(ru < 0.3) {
                da[, 5] <- da[, 5] + 2
            }
            if(ru < 0.15) {
                da[, 3] <- da[, 3] + 2
            }
            mcb1 <- mcb.block.ranks(da, cov)
            stopifnot(identical(mcb1, 
                                mcb2.block.ranks(da, cov)))
            cat("\n it = ", it, "  best = ", paste0(mcb1, collapse = " "))
                                    
        }
    }
}
