# Supplementary material for: Identifying restrictions in the order of accumulation of mutations during tumor progression: effects of passengers, evolutionary models, and sampling
Source: BMC Bioinformatics. 2015 Feb 12;16:41. doi: 10.1186/s12859-015-0466-7 (PMC4339747; doi:10.1186/s12859-015-0466-7)
Supplement: Additional file 9 — Code, scripts, model fits. A zip file (Code_scripts_model_fits.zip) that contains shell and R scripts to run simulations, analysis, and produce tables and figures, as well as the output of GLMM model fits (and the code to obtain them). [file 12859_2015_466_MOESM9_ESM.zip › Code_scripts_model_fits/README]

;;; -*- mode: org; -*-

* Author and contact
  Ramon Diaz-Uriarte
  ramon.diaz at
  iib dot uam dot es


* License
  All of the code, except for file "pipeline.py" (under ./Simuls/DiProg),
  is Copyright 2013, 2014 Ramon Diaz-Uriarte.

  All of the code, except for file "pipeline.py" (under ./Simuls/DiProg),
  is licensed under the GPL (version 3 or later).
  
  pipeline.py is a minor modification of the file with the same name by
  H. Farahani, and was downloaded from
  https://bitbucket.org/farahani/diprog. No license information was
  available.


** Copying permission statement

    This code is free software: you can redistribute it and/or modify
    it under the terms of the GNU General Public License as published by
    the Free Software Foundation, either version 3 of the License, or (at
    your option) any later version.

    This program is distributed in the hope that it will be useful,
    but WITHOUT ANY WARRANTY; without even the implied warranty of
    MERCHANTABILITY or FITNESS FOR A PARTICULAR PURPOSE.  See the
    GNU General Public License for more details.

    You should have received a copy of the GNU General Public License
    along with this program.  If not, see <http://www.gnu.org/licenses/>.

* Brief contents of this directory
  - On the top level, there are data files and scripts. Names of scripts
    should be self explanatory.
  - "Basic" data sets are All.stats.RData and the derived NP.stats.RData
    and P.stats.RData
  - Other files are the output of doing within data set ranking (MCB) or
    overall ranking. Since doing that takes a few minutes, but we might
    need them for changing something quickly in the latex tables (a column
    width, and hline) I create and leave them there. Similar concerns
    apply to some of the data sets left in the INLA directory, below.


** An issue (or two :-) of terminology 
   - NP/P: NP was how I started calling what is now "Drivers Known" (NP
     stands for "no passengers"). And "P" is "Drivers Unknown".
   - In the GLMM, m0 means only additive effects, m2 means 2-way
     interactions. So we skipped the 1, and m0 should have been
     called 1. But it is clearer for me that way (0 for "0 itneractions").
   

** INLA
   - Code and output from the GLMMs run with INLA   
** MCMCglmm
   - Same, but for MCMCglmm
** Other_data_and_Miscell
   - df.all.RData: a large file from which all OT, CBN, and case-based
     statistics can be get. This does not incorporate DiProg. But has all
     of the detailed info for, say, individual file names, frequency of
     each driver in each sample data set, etc.
** Simuls
   - Code and scripts for running the simulations, doing the inferences
     (i.e., using OT/CBN/DiP) and for counting how many simulations lead
     to cancer.
*** DiProg
    - R helper scripts for DiProg, the method we call DiP.
    - The pipeline.py I actually used, instead of the one from the repo.


* Main steps

** Simulate the data
   - Install the package OncoSimulT, provided in the Simuls
     directory. (Nope, no idea if it will work with Windows or Mac). And
     it is a rudimentary package, so no help beyond the comments in the code.
   - Simulate data with the right parameters
     - example-simuls.R shows how to do it. It produces .rds files. You
       can plot these, etc. (As shown in "figures-simulated-trajectories.R")
     - num-simuls-lead-to-cancer.R is very similar (not identical!!!
       notice differences in sampling), but was used for, as it says,
       counting how many simulations lead to cancer. (And this was used by
       "table-simuls-lead-to-cancer.R" to produce the latex
       table). Call it passing arguments of model and number of
       repetitions. For example 
       R-3.0.3 --vanilla --args mcf4 1000 < num-simuls-lead-to-cancer.R > mcf4.Rout 2>&1

     - The script table-simuls-lead-to-cancer.R also shows the final pop
       size of the McF models.
     - Obtain that table first, and then you probably want to rm all the
       rds for the sake of saving space.  
     - For plotting, you probably want example-simuls.R, as those use
       keep.every very frequently, which is better for seeing the
       trajectory. This just generates four, with tree Graph_11A, sh inf,
       etc. Then use      "figures-simulated-trajectories.R" for plotting.

** Processing data to obtain inferred graphs
   - The processing was carried out in stages. For DiP see below. For the
     others this was the work flow (which shifted through the study, as
     shown below).
   - Simulations were left in directories as rds (or, initially, as
     RData). I used a bunch of simple calls to find to organize the data
     in subdirectories, and those subdirectories were used by the scripts
     below. 
   - Then, I used "directory-filtering-2.R" (wholeT_0.05) or
     directory-filtering-singlecell.R or
     directory-filtering-wholetumorsample-mutation-0.01.R. This creates
     the "Filtered_Dirc*" files. These files are in charge of doing the
     sampling, as appropriate.
   - Process those with directory-analysis.R. This first creates a
     single large list of matrices, called either
     all.the.filtered.last.RData or all.the.filtered.unif.RData and then
     launches the analysis themselves. This is the best to use mclapply
     and keep all cores busy.
   - The "all.the.filtered*" contain, in lists, the individual data sets.
   - Note that two things are done at once: create the "all.the.filtered"
     AND run the CBN and OT analysis.
   - the analysis creates lots of small files (one per analysis), called
     "Single_Anal_File_*". The name contains the unique identifier of the
     sample, the filtering, and the method. That identifies uniquely the
     analysis in our scheme of the experimental design.
   - For the augmented data, I used directory-analysis-augmented-data.R to
     do the actual data augmentation step and then call CBN or OT. This is
     now a lot simpler, since this works with the "all.the.fileterd*",
     which already contain the data set.
   - directory-analysis-common-functions.R and reading-file-utils.R
     include code that was used by the above files.
   - All the output was then put together into two single files, one with
     the graphs and one with the basic statistics. This was done with file
     "putting-together-analysis-results.R". This was done in pieces, as
     data became available and in the midst of several crashes, etc. 
   - All the above code, of course, is tightly tied to my setup, with
     paths, etc, that you would need to change.
   - I can not provide the simulated trajectories themselves as they are
     more than 7.5 million rds files and occupy more than 20 GB after
     compression.

*** CBN and OT
    - Explained above.
    - Some statistics were not computed initially, so they were computed
      later from the output with the graphs. See below in
      "Stats_from_graph_file.R"
*** DiProg:
    - These analyses run from the data sets stored as "all.the.filtered.*"
    - See directory DiProg for code.
    - Proceesing-DiProg-e.05.R shows how we create a single large file with
      all the graphs (and show also a bunch of stats; these depend on
      df.all.RData data, to get the number of cases with at least one gene
      in all samples, etc.)

** Getting the statistics from the large graph file data
    - I combined the list with the inferred graphs from DiP and the the
      list with the inferred graphs from OT and CBN into one byt
      "AllFittedGraphs.RData".
    - Then I called Stats_from_graph_file.R, which quickly computes all
      the statistics.

*** Other data
    - Create-median-data-sets.R: files with medians.

** GLM model fits with INLA
   - The INLA directory. Shell scripts that generate the R scripts
     (run-formula.sh), and the output. There are also scripts for
     diagnostics (inla-diagnostics) and comparisons of differences among
     priors (compare-fong) and a script that runs the reparameterizations
     (run-all-reparams.sh and run-all-reparams.R)
   - inla-fits-plots.R: for the plots of coefficients. Need the reparam
     file.
   - inla-fits-tables.R: latex tables of fits. Need the RData with the
     original fits. These are not provided here, for issues of space.
    
** MCMCglmm: 
   - Very similar to the INLA directory. Also a shell script that will
     create the R scripts for running the model as well as the model output
     from several runs.

** Overall performance plots
   - overall-performance-plots.R

** Overall ranking
   - File: overall-ranking.R
   - Input: NP.median and P.median
   - Output: 
       + the file overall.ranked.mean.RData
       + latex tables


** Within-data set ranking
   - Within-data-set-ranking-mcb.R
   - Input: NP.stats.RData and P.stats.RData
   - Depends on: mcb-wilcox.R
   - Output
     + P.performance.stats.RData and NP.performance.stats.RData
   
   - Within-data-set-ranking-mcb-latex-tables.R
     + output: latex tables


** Other plots and minor analysis
   These collect a variety of checks and data interrogations (how long it
   took to run analysis, is it good to use the augmented alternative,
   etc), and a few plots that did not fit in other places (e.g., the
   plots of the examples of fitted graphs).
   - Miscell-minor-analysis-and-checks.R
   - FP-FN-selected-genes-filtering-and-NP-plots.R
   
