# Supplementary material for: Identifying restrictions in the order of accumulation of mutations during tumor progression: effects of passengers, evolutionary models, and sampling
Source: BMC Bioinformatics. 2015 Feb 12;16:41. doi: 10.1186/s12859-015-0466-7 (PMC4339747; doi:10.1186/s12859-015-0466-7)
Supplement: Additional file 9 — Code, scripts, model fits. A zip file (Code_scripts_model_fits.zip) that contains shell and R scripts to run simulations, analysis, and produce tables and figures, as well as the output of GLMM model fits (and the code to obtain them). [file 12859_2015_466_MOESM9_ESM.zip › Code_scripts_model_fits/overall-performance-plots.R]

rm(list = ls())
library(ggplot2)
library(parallel)
library(data.table)
require("grid") ## for unit

fs <- function(x) {
    ## to scale comparisons
    minx <- min(x, na.rm = TRUE)
    maxx <- max(x, na.rm = TRUE)
    if (minx == maxx)
        return(x)
    else {
        rx <- maxx - minx
        return( (x - minx)/rx  )
    }
}
fss <- function(x) {
    vv <- apply(x[, c("Diff", "PFD", "PND",
                      "FPF", "Inferred.edges")], 2,
                  fs)
    colnames(vv) <- paste0("FigScaled.", colnames(vv))
    return(cbind(x, vv))
}


load("NP.median.RData") 
## split and get scaled values for figures
## We create a single object, with scaled values for figures.
## It contains for all SSizes. Note the split!!
NP.ff <- NP.median
rm(NP.median)
gc()
ts <- with(NP.ff,
           split(NP.ff[, c("S.Size", "sh", "Tree", "Model", "Method",
                               "S.Type", "S.Time",
                               "Diff",
                               "Inferred.edges",
                               "PND",
                               "FPF",
                               "PFD"
                               )],
                 list(S.Size, sh, Tree, Model)
                 ))
ts2 <- mclapply(ts, fss, mc.cores = 4)
NP.figures <- as.data.frame(rbindlist(ts2))
## pl <- NP.figures$Tree
## NP.figures$Tree <- factor(NP.figures$Tree, levels = levels(NP.ff$Tree))
## ## check
## table(pl, NP.figures$Tree)
## Alphabetical!!!
NP.figures$Method <- factor(NP.figures$Method,
                            levels = c("CBN", "CBN-A", "DiP", "DiP-A", "OT", "OT-A"))
rm(ts2, ts, pl)
gc()


load("P.median.RData") 
P.median$Filter <- factor(P.median$Filter) 
P.ff <- P.median
rm(P.median)
gc()
ts <- with(P.ff,
           split(P.ff[, c("S.Size", "sh", "Tree", "Model", "Method",
                              "S.Type", "S.Time", "Filter",
                               "Diff",
                              "Inferred.edges",
                              "PND",
                              "FPF", "PFD"
                              )],
                 list(S.Size, sh, Tree, Model) ## eh! I do not want filter here!!
                 ))
ts2 <- mclapply(ts, fss, mc.cores = 4)
## a couple of checks
## apply(ts2[[1]][, c(14:18)], 2, min)
## apply(ts2[[1]][, c(14:18)], 2, max)
all(unlist(lapply(ts2, nrow)) == 144) ## 96 = 4 filter * 6 methods * 3 * Stype * 2 S.time
P.figures <- as.data.frame(rbindlist(ts2))
## pl <- P.figures$Tree
## P.figures$Tree <- factor(P.figures$Tree, levels = levels(P.ff$Tree))
## ## check
## table(pl, P.figures$Tree)
P.figures$Method <- factor(P.figures$Method,
                            levels = c("CBN", "CBN-A", "DiP", "DiP-A", "OT", "OT-A"))
rm(ts2, ts, pl, fs, fss)


fig.overall <- function(data, variable,  n, stime = NULL, size.x = 8, size.y = 8,
                        size.text.fill = 3,
                        rr = 1) {
    ## if we want darker is less, use a - in fill
    ## so here, lighter is better

    title <- switch(variable,
                    "Diff" = "Diff",
                    "Inferred.edges" = "Inferred edges",
                    "FPF" = "this depends!!!",
                    "PND"  = "PND",
                    "PFD" = "PFD",
                    )

    if(data == "P") {
        if(!is.null(stime)) {
            tmpdat <- P.figures[(P.figures$S.Size == n) &
                                (P.figures$S.Time == stime) , ]
            tmpdat$x <- with(tmpdat, interaction(Filter, Method,
                                                 S.Type, sep = " : ",
                                                 lex.order = TRUE))
        }
        else {
            tmpdat <- P.figures[P.figures$S.Size == n, ]
            tmpdat$x <- with(tmpdat, interaction(Filter, Method, S.Time, S.Type, sep = " : ",
                                                 lex.order = TRUE))
        }
        tmpdat$filltext <- round(tmpdat[[variable]], rr)
        if(variable == "FPF") {
            tmpdat$filltext <- round(100 * tmpdat[[variable]], rr)
            title <- "FPF (x 100)"
        }
    } else {
        tmpdat <- NP.figures[NP.figures$S.Size == n, ]
        tmpdat$x <- with(tmpdat, interaction(Method, S.Time, S.Type, sep = " : ",
                                             lex.order = TRUE))
        tmpdat$filltext <- round(tmpdat[[variable]], rr)
        if(variable == "FPF") {
            tmpdat$filltext <- round(10 * tmpdat[[variable]], rr)
            title <- "FPF (x 10)"
        }
        
    }
    if(!is.null(stime))
        title <- paste0("S.Time = ", stime, ". ", title)

    ## tmpdat$filltext <- round(tmpdat[[variable]], rr)
    tmpdat$fillcol <- tmpdat[[paste0("FigScaled.", variable)]]

    print(ggplot( aes(y = interaction(Tree, Model, sh, sep = " : ",
                          lex.order = TRUE),
                      x = x,
                      fill = fillcol),
                 data = tmpdat) +
          geom_raster() + ## or tile
          geom_text(aes(label = filltext), size = size.text.fill) +
          xlab("") + ylab("") + ggtitle(paste0(title, "; N = ", n)) +
          guides(fill = FALSE) +
          scale_fill_gradient(high = "darkred", low = "white") +
          theme(axis.text.y = element_text(size = size.y)) +
          theme(axis.text.x = element_text(size = size.x, angle = 90))
          )
}


## fig.overall("NP", "Diff", 1000)
## fig.overall("P", "Diff", 1000, size.x = 7, size.text.fill = 2)


for(v in c("Diff", "PFD", "PND", "FPF", "Inferred.edges")) {
    for(nn in c(1000, 200, 100)) {
        for(stime in c("last", "unif")) {
            vv <- v
            ## if(v %in% c("Diff", "Inferred.edges"))
            ##     round <- 0
            ## else 
            ##     round <- 1
            if(vv == "Inferred.edges")
                vv <- "InferredEdges"
            namef <- paste0("../Paper-v1/Suppl-mat/metrics-heatmap-P-",
                            vv, "-", nn, "-", stime, ".pdf")
            pdf(file = namef,
                width = 14, height = 9, onefile = FALSE)
            fig.overall("P", v, nn, stime
                        ## , size.x = 6
                        ## , size.y = 5
                        ## , rr = round
                        , size.text.fill = 2
                        )
            dev.off()
        }
    }
}


for(v in c("Diff", "PFD", "PND", "FPF", ## "fit",
           "Inferred.edges")) {
    for(nn in c(1000, 200, 100)) {
        vv <- v
        if(vv == "Inferred.edges")
            vv <- "InferredEdges"
        namef <- paste0("../Paper-v1/Suppl-mat/metrics-heatmap-NP-",
                        vv, "-", nn, ".pdf")
        pdf(file = namef,
            width = 14, height = 9, onefile = FALSE)
        fig.overall("NP", v, nn, size.text.fill = 2.5)
        dev.off()
    }
}

## remember some times NAs, which are shown as grey, without a label.
