# Supplementary material for: Identifying restrictions in the order of accumulation of mutations during tumor progression: effects of passengers, evolutionary models, and sampling
Source: BMC Bioinformatics. 2015 Feb 12;16:41. doi: 10.1186/s12859-015-0466-7 (PMC4339747; doi:10.1186/s12859-015-0466-7)
Supplement: Additional file 9 — Code, scripts, model fits. A zip file (Code_scripts_model_fits.zip) that contains shell and R scripts to run simulations, analysis, and produce tables and figures, as well as the output of GLMM model fits (and the code to obtain them). [file 12859_2015_466_MOESM9_ESM.zip › Code_scripts_model_fits/Within-data-set-ranking-mcb.R]

## Copyright 2014, Ramon Diaz-Uriarte

## This program is free software: you can redistribute it and/or modify
## it under the terms of the GNU General Public License as published by
## the Free Software Foundation, either version 3 of the License, or (at
## your option) any later version.

## This program is distributed in the hope that it will be useful,
## but WITHOUT ANY WARRANTY; without even the implied warranty of
## MERCHANTABILITY or FITNESS FOR A PARTICULAR PURPOSE.  See the
## GNU General Public License for more details.

## You should have received a copy of the GNU General Public License
## along with this program.  If not, see <http://www.gnu.org/licenses/>.


## I originall had a very paranoid double check that used data table
## too. Here is just the clean code for all. That code is left as an
## example as "old-within-data-set-ranking.R"


rm(list = ls())

library(parallel)
library(data.table)
library(reshape2)

source("mcb-wilcox.R")


bestMCB.internal <- function(func,
                             z, variable, coverage,
                             min.observed, verbose,
                             add.noise, noise) {

    if("filter.method" %in% colnames(z) ) {
        z <- z[, c("dataSetID", "filter.method", variable)]
        ## dcast (reshape2) is simpler and does not lead to ugly column
        ## names
        ## z2 <- reshape(z, direction = "wide", idvar = "dataSetID",
        ## timevar = "filter.method")
        z2 <- dcast(z, dataSetID ~ filter.method, value.var = variable)
    } else {
        z <- z[, c("dataSetID", "Method", variable)]
        z2 <- dcast(z, dataSetID ~ Method, value.var = variable)
    }
    rownames(z2) <- z2$dataSetID
    z2 <- z2[, -1]

    observed <- apply(z2, 2, function(x) sum(!is.na(x)))
    threshold <- nrow(z2) * min.observed
    remove.vars <- which(observed < threshold)
    if(length(remove.vars)) {
        message("    Removing variables ", paste(remove.vars, collapse = ", "))
        z2 <- z2[, -remove.vars]
    }
    if(ncol(z2) == 0) {
        return(NA)
    } else if(ncol(z2) == 1) {
        return(colnames(z2))
    } else {
        if(add.noise) {
            message("    Adding noise")
            z2 <- z2 + matrix(runif(prod(dim(z2)), min = -noise, max = noise),
                              ncol = ncol(z2))
        }
        func(z2, coverage = coverage, best = "smallest",
             verbose = verbose)
    }
}


bestMCB <- function(func,
                    z, variable,
                    add.noise,
                    coverage = 0.95, min.observed = 0.80,
                    verbose = TRUE,
                    noise = 1e-9) {
    best <- bestMCB.internal(func, z, variable, coverage, min.observed, verbose,
                             add.noise = add.noise, noise = noise)
    best.labels.output <- paste(best, collapse = ", ")
    ## a paranoid double check by using unique
    rn <- as.data.frame(t(apply(z[, c("Conjunction", "TrueGenes",
                                      "S.Size", "Tree", "Model",
                                      "sh", "S.Time",
                                      "S.Type"
                                      ) ], 2,
                                unique)),
                        stringsAsFactors = FALSE)
    return(cbind(rn, best.labels.output))
}


getBest <- function(splitteddata, variable, func, cores = 50) {
    if(deparse(substitute(func)) == "mcb.block.ranks")
        add.noise <- TRUE
    else
        add.noise <- FALSE
    tmp.df <- mclapply(splitteddata,  function(x) bestMCB(func, x,
                                                          variable,
                                                          add.noise = add.noise,
                                                          verbose = FALSE),
                       mc.cores = cores)
    tmp2 <- rbindlist(tmp.df)
    tmp2[, original.row.number := 1:length(tmp.df)]
    setkey(tmp2,
           Conjunction, TrueGenes, S.Size, Tree,
           Model, sh, S.Time,
           S.Type)
    tmp2 <- data.frame(tmp2)
    return(tmp2)
}


load("NP.stats.RData")

df.np.a <- subset(NP.stats, 
                  select = c(Conjunction, TrueGenes,
                      Tree, Model, sh, S.Size,
                      S.Time, S.Type,
                      dataSetID,
                      Method, 
                      PFD, PND, FPF,
                      Diff
                      ))
df.np.a.splitted <- with(df.np.a,
                         split(df.np.a,
                               list(Conjunction, TrueGenes,
                                    Tree, Model, sh, S.Size,
                                    S.Time, S.Type), drop = TRUE))


NP.performance.stats.MCB.Diff <- getBest(df.np.a.splitted, "Diff", mcb.block.ranks)
NP.performance.stats.MCB.PFD <- getBest(df.np.a.splitted, "PFD", mcb.block.ranks)
NP.performance.stats.MCB.PND <- getBest(df.np.a.splitted, "PND", mcb.block.ranks)
NP.performance.stats.MCB.FPF <- getBest(df.np.a.splitted, "FPF", mcb.block.ranks)

save(file = "NP.performance.stats.MCB.RData",
     NP.performance.stats.MCB.Diff,
     NP.performance.stats.MCB.PFD,
     NP.performance.stats.MCB.FPF,
     NP.performance.stats.MCB.PND)

rm(NP.performance.stats.MCB.PFD,
   NP.performance.stats.MCB.Diff,
   NP.performance.stats.MCB.FPF,
   NP.performance.stats.MCB.PND)


NP.performance.stats.MCB2.Diff <- getBest(df.np.a.splitted, "Diff", mcb2.block.ranks)
NP.performance.stats.MCB2.PFD <- getBest(df.np.a.splitted, "PFD", mcb2.block.ranks)
NP.performance.stats.MCB2.PND <- getBest(df.np.a.splitted, "PND", mcb2.block.ranks)
NP.performance.stats.MCB2.FPF <- getBest(df.np.a.splitted, "FPF", mcb2.block.ranks)


save(file = "NP.performance.stats.MCB2.RData",
     NP.performance.stats.MCB2.Diff,
     NP.performance.stats.MCB2.PFD,
     NP.performance.stats.MCB2.FPF,
     NP.performance.stats.MCB2.PND)

rm(df.np.a, df.np.a.splitted, NP.stats,
   NP.performance.stats.MCB2.PFD,
   NP.performance.stats.MCB2.Diff,
   NP.performance.stats.MCB2.FPF,
   NP.performance.stats.MCB2.PND)


load("P.stats.RData")

P.stats <- within(P.stats,
                filter.method <- interaction(Filter, Method, sep = ":")
                )

df.p.a <- subset(P.stats, 
                 select = c(
                     Conjunction,
                     TrueGenes,
                     Tree, Model, sh, S.Size,
                     S.Time, S.Type,
                     dataSetID,
                     filter.method,
                     Method,
                     Filter,
                     PFD, PND, FPF, Diff
                     ))

                    
df.p.a.splitted <- with(df.p.a,
                         split(df.p.a,
                               list(Conjunction, TrueGenes,
                                    Tree, Model, sh, S.Size,
                                    S.Time, S.Type), drop = TRUE))


P.performance.stats.MCB.Diff <- getBest(df.p.a.splitted, "Diff", mcb.block.ranks)
P.performance.stats.MCB.PFD <- getBest(df.p.a.splitted, "PFD", mcb.block.ranks)
P.performance.stats.MCB.PND <- getBest(df.p.a.splitted, "PND", mcb.block.ranks)
P.performance.stats.MCB.FPF <- getBest(df.p.a.splitted, "FPF", mcb.block.ranks)

save(file = "P.performance.stats.MCB.RData",
     P.performance.stats.MCB.Diff,
     P.performance.stats.MCB.PFD,
     P.performance.stats.MCB.FPF,
     P.performance.stats.MCB.PND)

rm(P.performance.stats.MCB.PFD,
   P.performance.stats.MCB.Diff,
   P.performance.stats.MCB.FPF,
   P.performance.stats.MCB.PND)


P.performance.stats.MCB2.Diff <- getBest(df.p.a.splitted, "Diff", mcb2.block.ranks)
P.performance.stats.MCB2.PFD <- getBest(df.p.a.splitted, "PFD", mcb2.block.ranks)
P.performance.stats.MCB2.PND <- getBest(df.p.a.splitted, "PND", mcb2.block.ranks)
P.performance.stats.MCB2.FPF <- getBest(df.p.a.splitted, "FPF", mcb2.block.ranks)


save(file = "P.performance.stats.MCB2.RData",
     P.performance.stats.MCB2.Diff,
     P.performance.stats.MCB2.PFD,
     P.performance.stats.MCB2.FPF,
     P.performance.stats.MCB2.PND)

rm(df.p.a, df.p.a.splitted, P.stats,
   P.performance.stats.MCB2.PFD,
   P.performance.stats.MCB2.Diff,
   P.performance.stats.MCB2.FPF,
   P.performance.stats.MCB2.PND)

gc()
