# Supplementary material for: Identifying restrictions in the order of accumulation of mutations during tumor progression: effects of passengers, evolutionary models, and sampling
Source: BMC Bioinformatics. 2015 Feb 12;16:41. doi: 10.1186/s12859-015-0466-7 (PMC4339747; doi:10.1186/s12859-015-0466-7)
Supplement: Additional file 9 — Code, scripts, model fits. A zip file (Code_scripts_model_fits.zip) that contains shell and R scripts to run simulations, analysis, and produce tables and figures, as well as the output of GLMM model fits (and the code to obtain them). [file 12859_2015_466_MOESM9_ESM.zip › Code_scripts_model_fits/FP-FN-selected-genes-filtering-and-NP-plots.R]

rm(list = ls())

require(ggplot2)
require(gridExtra)


##########################################################
## The figures for number of FP and selected genes
load("NP.stats.RData")


old.figures <- FALSE
if(old.figures) {

    load("P.stats.RData")
    load("./Other_data_and_Miscell/df.all.RData")
    
    ## df.all has Filter with different ordering
    tmp <- P.stats$Filter
    P.stats$Filter <- factor(P.stats$Filter, levels = c("S1", "S5", "J1", "J5"))
    table(tmp, P.stats$Filter)
    
    d1 <- with(P.stats, aggregate(FP, list(Model, Filter, sh), mean))
    colnames(d1) <- c("Model", "Filter", "sh", "FP")
    d2 <- with(df.all[df.all$Filter != "NP", ],
               aggregate(ngenes, list(Model, Filter, sh), mean))
    colnames(d2) <- c("Model", "Filter", "sh", "Num_Genes_Selected")
    d3 <- with(P.stats, aggregate(FP, list(S.Time, Filter), mean))
    colnames(d3) <- c("S.Time", "Filter", "FP")
    d4 <- with(df.all[df.all$Filter != "NP", ],
               aggregate(ngenes, list(S.Time, Filter), mean))
    colnames(d4) <- c("S.Time", "Filter", "Num_Genes_Selected")
    d5 <- with(P.stats, aggregate(FN, list(S.Time, Filter), mean))
    colnames(d5) <- c("S.Time", "Filter", "FN")

    ## so legend is ordered reasonably
    d1$sh <- factor(d1$sh, levels = c("Inf", "0"))
    d2$sh <- factor(d2$sh, levels = c("Inf", "0"))

    p1 <- ggplot(data = d2) + ## , aes (x = Model, y = "Num_Genes_Selected")) +
        geom_point(aes(x= Model, y = Num_Genes_Selected, colour = sh), size = 4) +
            ylab ("Number of genes selected after filtering") +
                ggtitle("(a) Number of genes selected") +
                    facet_grid(Filter ~ .) + theme(legend.text=element_text(size=15)) +
                        guides(fill = guide_legend(reverse = TRUE)) +
                            scale_size(guide = "none") +
                                theme(legend.position=c(0.2, 0.2)) 
    p2 <- ggplot(data = d1) + ## , aes (x = Model, y = FP)) +
        geom_point(aes(x= Model, y = FP, colour = sh), size = 4) +
            ylab("FP: False positive relations") +
                ggtitle("(b) FP") + 
                    facet_grid(Filter ~ .) + theme(legend.text=element_text(size=15)) +
                        scale_size(guide = "none") +
                            theme(legend.position=c(0.2, 0.2)) 
    pdf(file = "../Paper-v1/Suppl-mat/FP-ngenes-P.pdf", width = 10, height = 14)
    grid.arrange(p1, p2, ncol = 2)
    dev.off()


    ## Used to be ins Suppl mat. Now both as a single one in ms, above.
    ## pdf(file = "../Paper-v1/Suppl-mat/ngenes-P.pdf", width = 9, height = 14)
    ## print(p1)
    ## dev.off()

    ## pdf(file = "../Paper-v1/Suppl-mat/FP-P.pdf", width = 9, height = 14)
    ## print(p2)
    ## dev.off()


    ## Modified now, with less title, for a single more compact figure
    p <- list()
    th <- theme(plot.title = element_text(size = 15),
                axis.title.x = element_text(size = 13),
                axis.title.y = element_text(size = 13)
                )
    p[[1]] <- ggplot(data = d4) + ## , aes (x = Filter, y = Num_Genes_Selected)) +
        geom_point(aes(x= Filter, y = Num_Genes_Selected, colour = S.Time), size = 5) +
            ylab ("Number of genes selected after filtering") +
                ## ggtitle("Mean number of genes selected after filtering when there are passengers") +
                ## facet_grid(Filter ~ .) +
                xlab("") +
                    theme(legend.position=c(0.8, 0.8)) +
                        ##     theme(legend.position = "none") +
                                        # theme(legend.text=element_text(size=9)) +
                        scale_size(guide = "none") + th
    p[[2]] <- ggplot(data = d3) + ## , aes (x = Filter, y = FP)) +
        geom_point(aes(x= Filter, y = FP, colour = S.Time), size = 5) +
            ylab("FP: False positive relations") +
                ## ggtitle("Mean number of false positives when there are passengers.") + 
                ## facet_grid(Filter ~ .) +
                theme(legend.text=element_text(size=9)) +
                    theme(legend.position=c(0.8, 0.8)) +
                        xlab("") +
                            scale_size(guide = "none") + th
    ## scale_size(legend = FALSE) 
    p[[3]] <- ggplot(data = d5) + ## , aes (x = Filter, y = FN)) +
        geom_point(aes(x= Filter, y = FN, colour = S.Time), size = 5) +
            ylab("FN: False negative relations") +
                ## ggtitle("Mean number of false negatives when there are passengers.") + 
                ## facet_grid(Filter ~ .) +
                ## guides(fill=FALSE) +
                ## theme(legend.position = "none") +
                theme(legend.position=c(0.8, 0.5)) +
                    theme(legend.text=element_text(size=9)) +
                        scale_size(guide = "none") + th
    ##    guides(colour = guide_legend(override.aes = list(size=10)))
    pdf("../Paper-v1/Suppl-mat/ngenes-FP-FN-st-P.pdf", width = 9, height = 14,
        onefile = TRUE)
    do.call("grid.arrange", p)  
    dev.off()


##############################


    d6 <- with(NP.stats, aggregate(cbind(FP, FN), list(Model, Method, sh), mean))
    colnames(d6) <- c("Model", "Method", "sh", "FP", "FN")

    tmp0 <- d6$sh
    tmp <- d6$Method
    d6$Method <- factor(d6$Method,
                        levels = c("CBN", "CBN-A",
                            "DiP", "DiP-A",
                            "OT", "OT-A"))
    d6$sh <- factor(d6$sh, levels = c("Inf", "0"))
    table(tmp, d6$Method)
    table(tmp0, d6$sh)


    p61 <- ggplot(data = d6) + ## , aes (x = Model, y = FP)) +
        geom_point(aes(x= Model, y = FP, colour = sh), size = 4) +
            ylab ("FP: False positive relations") +
                ggtitle("(a) FP") +
                    facet_grid(Method ~ .) + theme(legend.text=element_text(size=15)) +
                        guides(fill = guide_legend(reverse = TRUE)) +
                            scale_size(guide = "none") +
                                theme(legend.position=c(0.2, 0.4))
    ## print(p61)
    p62 <- ggplot(data = d6) + ## , aes (x = Model, y = FN)) +
        geom_point(aes(x= Model, y = FN, colour = sh), size = 4) +
            ylab ("FN: False negative relations") +
                ggtitle("(b) FN") +
                    facet_grid(Method ~ .) + theme(legend.text=element_text(size=15)) +
                        guides(fill = guide_legend(reverse = TRUE)) +
                            scale_size(guide = "none") +
                                theme(legend.position=c(0.2, 0.6))
    ## print(p62)
    pdf(file = "../Paper-v1/Suppl-mat/FP-FN-NP.pdf", width = 10, height = 14)
    grid.arrange(p61, p62, ncol = 2)
    dev.off()
}


d7 <- with(NP.stats, aggregate(cbind(FP, FN), list(Model, Method, S.Time), mean))
colnames(d7) <- c("Model", "Method", "S.Time", "FP", "FN")

tmp0 <- d7$S.Time
tmp <- d7$Method
d7$Method <- factor(d7$Method,
                    levels = c("CBN", "CBN-A",
                        "DiP", "DiP-A",
                        "OT", "OT-A"))

## d7$S.Time <- factor(d7$S.Time, levels = c("Inf", "0"))
table(tmp, d7$Method)
## table(tmp0, d7$sh)


p71 <- ggplot(data = d7) + ## , aes (x = Model, y = FP)) +
    geom_point(aes(x= Model, y = FP, colour = S.Time,
                   shape = S.Time),
               size = 4) +
    ylab ("FP: False positive relations") +
    ggtitle("(a) FP") +
    facet_grid(Method ~ .) + theme(legend.text=element_text(size=15)) +
    guides(fill = guide_legend(reverse = TRUE)) +
    scale_size(guide = "none") +
    theme(legend.position=c(0.2, 0.4))
# print(p71)
p72 <- ggplot(data = d7) + ## , aes (x = Model, y = FN)) +
    geom_point(aes(x= Model, y = FN, colour = S.Time,
                   shape = S.Time),
               size = 4) +
    ylab ("FN: False negative relations") +
    ggtitle("(b) FN") +
    facet_grid(Method ~ .) + theme(legend.text=element_text(size=15)) +
    guides(fill = guide_legend(reverse = TRUE)) +
    scale_size(guide = "none") +
    theme(legend.position=c(0.2, 0.6))
## print(p72)
pdf(file = "../Paper-v1/Revisions-BMC-Bioinfo/Suppl-mat-revised/FP-FN-stime-NP.pdf", width = 10, height = 14)
grid.arrange(p71, p72, ncol = 2)
dev.off()
