# Supplementary material for: Identifying restrictions in the order of accumulation of mutations during tumor progression: effects of passengers, evolutionary models, and sampling
Source: BMC Bioinformatics. 2015 Feb 12;16:41. doi: 10.1186/s12859-015-0466-7 (PMC4339747; doi:10.1186/s12859-015-0466-7)
Supplement: Additional file 9 — Code, scripts, model fits. A zip file (Code_scripts_model_fits.zip) that contains shell and R scripts to run simulations, analysis, and produce tables and figures, as well as the output of GLMM model fits (and the code to obtain them). [file 12859_2015_466_MOESM9_ESM.zip › Code_scripts_model_fits/Miscell-minor-analysis-and-checks.R]

## Copyright 2013, 2014, Ramon Diaz-Uriarte

## This program is free software: you can redistribute it and/or modify
## it under the terms of the GNU General Public License as published by
## the Free Software Foundation, either version 3 of the License, or (at
## your option) any later version.

## This program is distributed in the hope that it will be useful,
## but WITHOUT ANY WARRANTY; without even the implied warranty of
## MERCHANTABILITY or FITNESS FOR A PARTICULAR PURPOSE.  See the
## GNU General Public License for more details.

## You should have received a copy of the GNU General Public License
## along with this program.  If not, see <http://www.gnu.org/licenses/>.


########################################################################
########################################################################
##
##       Performance differences NP P
##
########################################################################
########################################################################


load("NP.stats.RData")
load("P.stats.RData")

options(digits = 7) ## weird things with formatting and rounding
summary(NP.stats[, c("Diff", "PFD", "PND", "FPF")])
summary(P.stats[, c("Diff", "PFD", "PND", "FPF")])
## Suppose we always used S5
summary(P.stats[P.stats$Filter == "S5",
                c("Diff", "PFD", "PND", "FPF")])

options(digits = 2) 
apply(NP.stats[, c("Diff", "PFD", "PND", "FPF")], 2, mean, na.rm = TRUE)
apply(P.stats[, c("Diff", "PFD", "PND", "FPF")], 2, mean, na.rm = TRUE)


########################################################################
########################################################################
##
##       Where is CBN-A or OT-A more necessary? Actually, when do any of
##       the genes show up in a frequency equal to 1?
##
########################################################################
########################################################################


load("df.all.RData")
colnames(df.all) ## cols 7 to 17 containin the counts
df.all$S.Size <- as.numeric(as.character(df.all$S.Size))
all.present <- apply(df.all, 1, function(x) any( na.omit(as.numeric(x[7:17])) == x["S.Size"])  )
table(all.present, useNA = "always")
eq1 <- which(all.present)
df.eq1 <- df.all[eq1, ]

## Of course, this does not depend on method. It could depend on
## filtering, but since they are max, the ones that are max don't.  For instance:

df.eq1[df.eq1$dataSetID == "0K9Y4b2aqex5XFH"  & (df.eq1$Filter == "NP" ), ]

## so divide by four, since four replicate methods
with(df.eq1, xtabs( ~ Filter + Model + S.Time))/4

with(df.eq1, xtabs( ~ Tree + Model + S.Time + Filter))/4


o1 <- with(df.eq1,
           order(dataSetID, Method, Filter)
           )
df.eq1 <- df.eq1[o1, ]


## Simple based on: "if any is max" will not work
for(filt in levels(df.eq1$Filter)) {
    rm(ddd)
    cat("\n Filter ", filt, "\n")
    cat("\n      OT - OT_A \n")
    rm(dA, dB, ddd)
    dA <- df.eq1[(df.eq1$Method == "OT") & (df.eq1$Filter == filt), c("nS", "dataSetID")]
    dB <- df.eq1[(df.eq1$Method == "OT-A") & (df.eq1$Filter == filt), c("nS", "dataSetID")]
    stopifnot(identical(dA$dataSetID, dB$dataSetID)) ## the paranoid check
    ddd <- dA$nS - dB$nS
    print(round(table(ddd)/length(ddd), 2))
    cat("\n")
    print(sum(ddd < 0)/length(ddd))
    cat("\n      CBN - CBN_A \n")
    rm(dA, dB, ddd)
    dA <- df.eq1[(df.eq1$Method == "CBN") & (df.eq1$Filter == filt), c("nS", "dataSetID")]
    dB <- df.eq1[(df.eq1$Method == "CBN-A") & (df.eq1$Filter == filt), c("nS", "dataSetID")]
    stopifnot(identical(dA$dataSetID, dB$dataSetID))
    ddd <- dA$nS - dB$nS
    print(round(table(ddd)/length(ddd), 2))
    cat("\n")
    print(sum(ddd < 0)/length(ddd))
}

## For OT: In 6% only we are better using OT when at least one is max.
### For CBN, no simple rule: between 10 and 39% of cases CBN better than CBN-A.


## What about the opposite? Never use the -A, unless max?

df.neq1 <- df.all[-eq1, ]
no1 <- with(df.neq1,
           order(dataSetID, Method, Filter)
           )
df.neq1 <- df.neq1[no1, ]


for(filt in levels(df.neq1$Filter)) {
    rm(ddd)
    cat("\n Filter ", filt, "\n")
    cat("\n      OT - OT_A \n")
    rm(dA, dB, ddd)
    dA <- df.neq1[(df.neq1$Method == "OT") & (df.neq1$Filter == filt), c("nS", "dataSetID")]
    dB <- df.neq1[(df.neq1$Method == "OT-A") & (df.neq1$Filter == filt), c("nS", "dataSetID")]
    stopifnot(identical(dA$dataSetID, dB$dataSetID)) ## the paranoid check
    ddd <- dB$nS - dA$nS
    print(round(table(ddd)/length(ddd), 2))
    cat("\n")
    print(sum(ddd < 0)/length(ddd))
    cat("\n      CBN - CBN_A \n")
    rm(dA, dB, ddd)
    dA <- df.neq1[(df.neq1$Method == "CBN") & (df.neq1$Filter == filt), c("nS", "dataSetID")]
    dB <- df.neq1[(df.neq1$Method == "CBN-A") & (df.neq1$Filter == filt), c("nS", "dataSetID")]
    stopifnot(identical(dA$dataSetID, dB$dataSetID))
    ddd <- dB$nS - dA$nS
    print(round(table(ddd)/length(ddd), 2))
    cat("\n")
    print(sum(ddd < 0)/length(ddd))
}

## Nope: OT-A is better in ~ 14% cases and CBN-A in ~ 25 to 50%,
## when none is max.

## and how often is the non-expanded better?
for(filt in levels(df.neq1$Filter)) {
    rm(ddd)
    cat("\n Filter ", filt, "\n")
    cat("\n      OT - OT_A \n")
    rm(dA, dB, ddd)
    dA <- df.neq1[(df.neq1$Method == "OT") & (df.neq1$Filter == filt), c("nS", "dataSetID")]
    dB <- df.neq1[(df.neq1$Method == "OT-A") & (df.neq1$Filter == filt), c("nS", "dataSetID")]
    stopifnot(identical(dA$dataSetID, dB$dataSetID)) ## the paranoid check
    ddd <- dA$nS - dB$nS
    print(round(table(ddd)/length(ddd), 2))
    cat("\n")
    print(sum(ddd < 0)/length(ddd))
    cat("\n      CBN - CBN_A \n")
    rm(dA, dB, ddd)
    dA <- df.neq1[(df.neq1$Method == "CBN") & (df.neq1$Filter == filt), c("nS", "dataSetID")]
    dB <- df.neq1[(df.neq1$Method == "CBN-A") & (df.neq1$Filter == filt), c("nS", "dataSetID")]
    stopifnot(identical(dA$dataSetID, dB$dataSetID))
    ddd <- dA$nS - dB$nS
    print(round(table(ddd)/length(ddd), 2))
    cat("\n")
    print(sum(ddd < 0)/length(ddd))
}

## OT is better than OT-A in about 7% of cases.
## CBN better in about 16 to 40% of cases.


## Table for overall summary. And no need to sum zero, if in many cases
## equally good, so no diff.
##   And in OT differences generally minor, and of 1. Not so with CBN.
#### If any is max:
##
filt <- "NP"
dA <- df.eq1[(df.eq1$Method == "OT") & (df.eq1$Filter == filt), c("nS", "dataSetID")]
dB <- df.eq1[(df.eq1$Method == "OT-A") & (df.eq1$Filter == filt), c("nS", "dataSetID")]
print(sum(dA$nS > dB$nS)/nrow(dA)) ## 0.94
print(sum(dB$nS > dA$nS)/nrow(dA)) ## 0.06

filt <- "S5"
dA <- df.eq1[(df.eq1$Method == "OT") & (df.eq1$Filter == filt), c("nS", "dataSetID")]
dB <- df.eq1[(df.eq1$Method == "OT-A") & (df.eq1$Filter == filt), c("nS", "dataSetID")]
print(sum(dA$nS > dB$nS)/nrow(dA)) ## 0.87
print(sum(dB$nS > dA$nS)/nrow(dA)) ## 0.06

filt <- "NP"
dA <- df.eq1[(df.eq1$Method == "CBN") & (df.eq1$Filter == filt), c("nS", "dataSetID")]
dB <- df.eq1[(df.eq1$Method == "CBN-A") & (df.eq1$Filter == filt), c("nS", "dataSetID")]
print(sum(dA$nS > dB$nS)/nrow(dA)) ## 0.51
print(sum(dB$nS > dA$nS)/nrow(dA)) ## 0.40

filt <- "S5"
dA <- df.eq1[(df.eq1$Method == "CBN") & (df.eq1$Filter == filt), c("nS", "dataSetID")]
dB <- df.eq1[(df.eq1$Method == "CBN-A") & (df.eq1$Filter == filt), c("nS", "dataSetID")]
print(sum(dA$nS > dB$nS)/nrow(dA)) ## 0.48
print(sum(dB$nS > dA$nS)/nrow(dA)) ## 0.30


#### If None is max:
##
filt <- "NP"
dA <- df.neq1[(df.neq1$Method == "OT") & (df.neq1$Filter == filt), c("nS", "dataSetID")]
dB <- df.neq1[(df.neq1$Method == "OT-A") & (df.neq1$Filter == filt), c("nS", "dataSetID")]
print(sum(dA$nS > dB$nS)/nrow(dA)) ## 0.14
print(sum(dB$nS > dA$nS)/nrow(dA)) ## 0.07

filt <- "S5"
dA <- df.neq1[(df.neq1$Method == "OT") & (df.neq1$Filter == filt), c("nS", "dataSetID")]
dB <- df.neq1[(df.neq1$Method == "OT-A") & (df.neq1$Filter == filt), c("nS", "dataSetID")]
print(sum(dA$nS > dB$nS)/nrow(dA)) ## 0.13
print(sum(dB$nS > dA$nS)/nrow(dA)) ## 0.07

filt <- "NP"
dA <- df.neq1[(df.neq1$Method == "CBN") & (df.neq1$Filter == filt), c("nS", "dataSetID")]
dB <- df.neq1[(df.neq1$Method == "CBN-A") & (df.neq1$Filter == filt), c("nS", "dataSetID")]
print(sum(dA$nS > dB$nS)/nrow(dA)) ## 0.50
print(sum(dB$nS > dA$nS)/nrow(dA)) ## 0.40

filt <- "S5"
dA <- df.neq1[(df.neq1$Method == "CBN") & (df.neq1$Filter == filt), c("nS", "dataSetID")]
dB <- df.neq1[(df.neq1$Method == "CBN-A") & (df.neq1$Filter == filt), c("nS", "dataSetID")]
print(sum(dA$nS > dB$nS)/nrow(dA)) ## 0.37
print(sum(dB$nS > dA$nS)/nrow(dA)) ## 0.26


## See ProcessingDiProg and Processing-DiProg-e.05 for output from diprog.


## almost: just arbitrarily decide present in more than 99%
df.all$th <- df.all$S.Size * 0.99
almost.all.present <- apply(df.all, 1,
                            function(x) any(   (as.numeric(x[7:17]) > as.numeric(x["th"]))))

eq2 <- which(almost.all.present)
df.eq2 <- df.all[eq2, ]
## Of course, this does not depend on method. It could depend on
## filtering, but since they are max, the ones that are max don't.  For instance:

df.eq2[df.eq2$dataSetID == "0K9Y4b2aqex5XFH"  & (df.eq2$Filter == "NP" ), ]

## so divide by four, since four replicate methods
with(df.eq2, xtabs( ~ Filter + Model + S.Time))/4

with(df.eq2, xtabs( ~ Tree + Model + S.Time))/4

with(df.eq2, xtabs( ~ Tree + Model + S.Time + Filter))/4


o2 <- with(df.eq2,
           order(dataSetID, Method, Filter)
           )
df.eq2 <- df.eq2[o2, ]


## Simple based on: "if any is almost max" will not work
### The long loop with paranoid check for dataSetID is above and is the same.
for(filt in levels(df.eq2$Filter)) {
    rm(ddd)
    cat("\n Filter ", filt, "\n")
    cat("\n      OT - OT_A \n")
    ddd <- with(df.eq2,  nS[(Method == "OT") & (Filter == filt)] -  nS[(Method == "OT-A") & (Filter == filt)])
    print(round(table(ddd)/length(ddd), 2))
    print(sum(ddd < 0)/length(ddd))
    cat("\n      CBN - CBN_A \n")
    rm(ddd)
    ddd <- with(df.eq2,  nS[(Method == "CBN") & (Filter == filt)] -
                          nS[(Method == "CBN-A") & (Filter == filt)])
    print(round(table(ddd)/length(ddd), 2))
    print(sum(ddd < 0)/length(ddd))
}

## OT: 11% is better; CBN: about 28 to 42 is better CBN. So no simple strategy.


########################################################################
########################################################################
##
##       Method speed
##
########################################################################
########################################################################

load("catalog.of.trees.RData")

with(catalog, by(WallTime, Method, summary))

## Method: CBN
##    Min. 1st Qu.  Median    Mean 3rd Qu.    Max.    NA's 
##       0       3      39    1220     672  158000    5271 
## ------------------------------------------------------------ 
## Method: CBN-A
##    Min. 1st Qu.  Median    Mean 3rd Qu.    Max.    NA's 
##       0       1      24    1040     537   72200    5271 
## ------------------------------------------------------------ 
## Method: DiP
##    Min. 1st Qu.  Median    Mean 3rd Qu.    Max. 
##    1.25    2.21    3.88   12.50   11.40   76.80 
## ------------------------------------------------------------ 
## Method: DiP-A
##    Min. 1st Qu.  Median    Mean 3rd Qu.    Max. 
##    1.10    2.17    3.91   12.70   11.70   78.10 
## ------------------------------------------------------------ 
## Method: OT
##    Min. 1st Qu.  Median    Mean 3rd Qu.    Max.    NA's 
##       0       0       0       0       0       7    5271 
## ------------------------------------------------------------ 
## Method: OT-A
##    Min. 1st Qu.  Median    Mean 3rd Qu.    Max.    NA's 
##       0       0       0       0       0       2    5271 


summary(catalog$WallTime[catalog$Method %in% c("CBN", "CBN-A")])
summary(catalog$WallTime[catalog$Method %in% c("OT", "OT-A")])
summary(catalog$WallTime[catalog$Method %in% c("DiP", "DiP-A")])


 

## NP makes it worse, probably because more mutations overall.
with(df.all[df.all$Filter == "NP", ], by(walltime, Method, summary))


##
summary(df.all$walltime[df.all$Method %in% c("CBN", "CBN-A")])

summary(df.all$walltime[df.all$Method %in% c("OT", "OT-A")])

## Sum of time
sum(df.all$walltime[df.all$Method %in% c("CBN", "CBN-A")], na.rm = TRUE)/(3600 * 24) ## 2114 days
sum(df.all$walltime[df.all$Method %in% c("CBN", "CBN-A")], na.rm = TRUE)/3600 ## 50816
50816/24 ##2117 days
2117/64  ## 33 days, keeping a 64 cpu cluster busy


sum(df.all$walltime[df.all$Method %in% c("OT", "OT-A")], na.rm = TRUE)/3600 ## 3 hours


## to see quantiles

t1 <- df.all$walltime[df.all$Method %in% c("CBN", "CBN-A")]
quantile(t1, seq(0, 1, by = 0.05), na.rm = TRUE)

## if we focuse on the 75% runs, that is at 600

summary(t1[t1 < 600])


require(doBy)

catalog$NumNodes <- as.numeric(unlist(lapply(strsplit(catalog$Tree, "_"),
                                  function(x) x[[1]][1])))

missing <- function(x) sum(is.na(x))
mean.na <- function(x) mean(x, na.rm = TRUE)
median.na <- function(x) median(x, na.rm = TRUE)
sd.na <- function(x) sd(x, na.rm = TRUE)

tnp <- summaryBy(WallTime ~ S.Size + Method + NumNodes,
                 FUN = c(mean, median, missing, sd),
                 data = subset(catalog, subset = Filter == "NP"))

tp <- summaryBy(WallTime ~ S.Size + Method + NumNodes + Filter,
                FUN = c(mean.na, median.na, missing, sd.na),
                data = subset(catalog, subset = Filter != "NP"))

colnames(tp)[c(5, 6)] <- c("WallTime.mean", "WallTime.median")

tnp$S.Size <- factor(tnp$S.Size, levels = c("100", "200", "1000"))
tnp$NumNodesLabel <- factor(
    paste0("Nodes=", tnp$NumNodes),
    levels = c("Nodes=7", "Nodes=9", "Nodes=11"))

tp$S.Size <- factor(tp$S.Size, levels = c("100", "200", "1000"))
tp$NumNodesLabel <- factor(
    paste0("Nodes=", tp$NumNodes),
    levels = c("Nodes=7", "Nodes=9", "Nodes=11"))

tp$Filter <- factor(tp$Filter,
                    levels = c("S1", "S5", "J1", "J5"))

library(ggplot2)
library(scales)


pdf(file = "../Paper-v1/Revisions-BMC-Bioinfo/Suppl-mat-revised/timings-np.pdf",
    width = 6, height = 7.5)
ggplot(aes(y = WallTime.mean, x = S.Size, color = Method, shape = Method),
       data = tnp) +
    geom_point(size = 3) +
    facet_wrap( ~ NumNodesLabel) +
        coord_trans(y = "log") +
            scale_x_discrete() + 
                scale_y_continuous(name = "Mean Wall Time (secs)",
                                   breaks = c(0.1, 1, 10, 100,
                                       1000, 2000, 4000),
                                   labels = comma) +
        scale_shape_manual(values = c(1, 4:8))
dev.off()

pdf(file = "../Paper-v1/Revisions-BMC-Bioinfo/Suppl-mat-revised/timings-p.pdf",
    width = 8, height = 10)
ggplot(aes(y = WallTime.mean, x = S.Size, color = Method, shape = Method),
       data = tp) +
    geom_point(size = 3) +
    facet_grid( Filter ~ NumNodesLabel, scales = "free_y") +
        coord_trans(y = "log") +
            scale_x_discrete() + 
                scale_y_continuous(name = "mean Wall Time (secs)",
                                   breaks = c(0.1, 1, 10, 100,
                                       1000, 2000, 4000),
                                   labels = comma) +
                                       scale_shape_manual(values = c(1, 4:8))
dev.off()


pdf(file = "../Paper-v1/Revisions-BMC-Bioinfo/Suppl-mat-revised/timings-np-median.pdf",
    width = 6, height = 7.5)
ggplot(aes(y = WallTime.median, x = S.Size, color = Method, shape = Method),
       data = tnp) +
    geom_point(size = 3) +
    facet_wrap( ~ NumNodesLabel) +
        coord_trans(y = "log") +
            scale_x_discrete() + 
                scale_y_continuous(name = "Median Wall Time (secs)",
                                   breaks = c(0.1, 1, 10, 100,
                                       1000, 2000, 4000),
                                   labels = comma) +
        scale_shape_manual(values = c(1, 4:8))
dev.off()

pdf(file = "../Paper-v1/Revisions-BMC-Bioinfo/Suppl-mat-revised/timings-p-median.pdf",
    width = 8, height = 10)
ggplot(aes(y = WallTime.median, x = S.Size, color = Method, shape = Method),
       data = tp) +
    geom_point(size = 3) +
    facet_grid( Filter ~ NumNodesLabel, scales = "free_y") +
        coord_trans(y = "log") +
            scale_x_discrete() + 
                scale_y_continuous(name = "Median Wall Time (secs)",
                                   breaks = c(0.1, 1, 10, 100,
                                       1000, 2000, 4000),
                                   labels = comma) +
                                       scale_shape_manual(values = c(1, 4:8))
dev.off()


########################################################################
########################################################################
##
##       Number of edges inferred
##
########################################################################
########################################################################

load("All.stats.RData")
with(All.stats, by(Inferred.edges, Method, summary))


## Method: CBN
##    Min. 1st Qu.  Median    Mean 3rd Qu.    Max. 
##     0.0     2.0     6.0    11.4    17.0    65.0 
## ------------------------------------------------------------ 
## Method: CBN-A
##    Min. 1st Qu.  Median    Mean 3rd Qu.    Max. 
##     0.0     2.0     6.0    10.8    16.0    63.0 
## ------------------------------------------------------------ 
## Method: OT
##    Min. 1st Qu.  Median    Mean 3rd Qu.    Max. 
##    0.00    1.00    3.00    5.36    8.00   56.00 
## ------------------------------------------------------------ 
## Method: OT-A
##    Min. 1st Qu.  Median    Mean 3rd Qu.    Max. 
##    0.00    2.00    5.00    6.76   10.00   56.00 
## ------------------------------------------------------------ 
## Method: DiP
##    Min. 1st Qu.  Median    Mean 3rd Qu.    Max. 
##    0.00    0.00    0.00    1.67    2.00   46.00 
## ------------------------------------------------------------ 
## Method: DiP-A
##    Min. 1st Qu.  Median    Mean 3rd Qu.    Max. 
##   0.00    0.00    1.00    2.64    4.00   47.00


with(All.stats, by(Inferred.edges, list(Method, Filter), summary))


 
## : CBN
## : NP
##    Min. 1st Qu.  Median    Mean 3rd Qu.    Max. 
##     1.0    10.0    17.0    19.1    26.0    54.0 
## ------------------------------------------------------------ 
## : CBN-A
## : NP
##    Min. 1st Qu.  Median    Mean 3rd Qu.    Max. 
##     1.0    10.0    16.0    18.5    25.0    55.0 
## ------------------------------------------------------------ 
## : OT
## : NP
##    Min. 1st Qu.  Median    Mean 3rd Qu.    Max. 
##    0.00    3.00    7.00    6.97   10.00   27.00 
## ------------------------------------------------------------ 
## : OT-A
## : NP
##    Min. 1st Qu.  Median    Mean 3rd Qu.    Max. 
##    0.00    5.00    8.00    8.41   11.00   27.00 
## ------------------------------------------------------------ 
## : DiP
## : NP
##    Min. 1st Qu.  Median    Mean 3rd Qu.    Max. 
##    0.00    0.00    0.00    2.29    3.00   21.00 
## ------------------------------------------------------------ 
## : DiP-A
## : NP
##    Min. 1st Qu.  Median    Mean 3rd Qu.    Max. 
##    0.00    0.00    1.00    3.31    5.00   25.00 
## ------------------------------------------------------------ 
## : CBN
## : J5
##    Min. 1st Qu.  Median    Mean 3rd Qu.    Max. 
##    0.00    0.00    1.00    2.28    3.00   30.00 
## ------------------------------------------------------------ 
## : CBN-A
## : J5
##    Min. 1st Qu.  Median    Mean 3rd Qu.    Max. 
##    0.00    1.00    2.00    2.56    4.00   29.00 
## ------------------------------------------------------------ 
## : OT
## : J5
##    Min. 1st Qu.  Median    Mean 3rd Qu.    Max. 
##    0.00    0.00    1.00    1.48    2.00   12.00 
## ------------------------------------------------------------ 
## : OT-A
## : J5
##    Min. 1st Qu.  Median    Mean 3rd Qu.    Max. 
##    0.00    0.00    1.00    2.37    4.00   15.00 
## ------------------------------------------------------------ 
## : DiP
## : J5
##    Min. 1st Qu.  Median    Mean 3rd Qu.    Max. 
##   0.000   0.000   0.000   0.537   0.000  10.000 
## ------------------------------------------------------------ 
## : DiP-A
## : J5
##    Min. 1st Qu.  Median    Mean 3rd Qu.    Max. 
##    0.00    0.00    0.00    1.24    2.00   13.00 
## ------------------------------------------------------------ 
## : CBN
## : J1
##    Min. 1st Qu.  Median    Mean 3rd Qu.    Max. 
##    0.00    1.00    3.00    5.46    6.00   65.00 
## ------------------------------------------------------------ 
## : CBN-A
## : J1
##    Min. 1st Qu.  Median    Mean 3rd Qu.    Max. 
##    0.00    1.00    3.00    5.35    6.00   63.00 
## ------------------------------------------------------------ 
## : OT
## : J1
##    Min. 1st Qu.  Median    Mean 3rd Qu.    Max. 
##    0.00    1.00    2.00    3.65    5.00   56.00 
## ------------------------------------------------------------ 
## : OT-A
## : J1
##    Min. 1st Qu.  Median    Mean 3rd Qu.    Max. 
##    0.00    1.00    3.00    4.84    6.00   56.00 
## ------------------------------------------------------------ 
## : DiP
## : J1
##    Min. 1st Qu.  Median    Mean 3rd Qu.    Max. 
##    0.00    0.00    0.00    1.28    2.00   46.00 
## ------------------------------------------------------------ 
## : DiP-A
## : J1
##    Min. 1st Qu.  Median    Mean 3rd Qu.    Max. 
##    0.00    0.00    1.00    2.17    3.00   47.00 
## ------------------------------------------------------------ 
## : CBN
## : S5
##    Min. 1st Qu.  Median    Mean 3rd Qu.    Max. 
##     0.0     1.0     4.0     6.5     8.0    55.0 
## ------------------------------------------------------------ 
## : CBN-A
## : S5
##    Min. 1st Qu.  Median    Mean 3rd Qu.    Max. 
##    0.00    1.00    4.00    6.03    8.00   54.00 
## ------------------------------------------------------------ 
## : OT
## : S5
##    Min. 1st Qu.  Median    Mean 3rd Qu.    Max. 
##    0.00    0.00    3.00    4.02    6.00   29.00 
## ------------------------------------------------------------ 
## : OT-A
## : S5
##    Min. 1st Qu.  Median    Mean 3rd Qu.    Max. 
##    0.00    1.00    4.00    5.34    8.00   34.00 
## ------------------------------------------------------------ 
## : DiP
## : S5
##    Min. 1st Qu.  Median    Mean 3rd Qu.    Max. 
##    0.00    0.00    0.00    1.56    2.00   17.00 
## ------------------------------------------------------------ 
## : DiP-A
## : S5
##    Min. 1st Qu.  Median    Mean 3rd Qu.    Max. 
##    0.00    0.00    1.00    2.59    4.00   23.00 
## ------------------------------------------------------------ 
## : CBN
## : S1
##    Min. 1st Qu.  Median    Mean 3rd Qu.    Max. 
##     0.0     8.0    24.0    23.4    36.0    63.0 
## ------------------------------------------------------------ 
## : CBN-A
## : S1
##    Min. 1st Qu.  Median    Mean 3rd Qu.    Max. 
##     0.0     7.0    22.0    21.6    33.0    63.0 
## ------------------------------------------------------------ 
## : OT
## : S1
##    Min. 1st Qu.  Median    Mean 3rd Qu.    Max. 
##     0.0     5.0    11.0    10.7    16.0    52.0 
## ------------------------------------------------------------ 
## : OT-A
## : S1
##    Min. 1st Qu.  Median    Mean 3rd Qu.    Max. 
##     0.0     6.0    14.0    12.9    19.0    52.0 
## ------------------------------------------------------------ 
## : DiP
## : S1
##    Min. 1st Qu.  Median    Mean 3rd Qu.    Max. 
##    0.00    0.00    1.00    2.71    4.00   44.00 
## ------------------------------------------------------------ 
## : DiP-A
## : S1
##    Min. 1st Qu.  Median    Mean 3rd Qu.    Max. 
##    0.00    0.00    2.00    3.88    6.00   41.00 
## > 


##############################################################
##############################################################
###########
###########     Plots of fitted trees
###########
##############################################################
##############################################################

load("AllFittedGraphs.RData")

library(data.table)
catalog <- data.frame(rbindlist(lapply(AllFittedGraphs,
                                       function(x) x[-1])))

setwd("../Paper-v1/Suppl-mat")

select.and.show <- function(filter = "S5",
                            timesample = "last",
                            pdfwidth = 9,
                            pdfheight = 14,
                            fs = 8,
                            wd = 0.5,
                            hd = 0.5) {
    to.use <- with(catalog,
                   which(
                       (S.Size == "1000") &
                       (Filter == filter) &
                       (S.Time == timesample) &
                       (S.Type == "wholeTumor_0.5") &
                       (sh == "Inf") 
                       ))
    length(to.use)
    ## 20 replicates * 6 Tree * 4 Methods * 4 Models
    stopifnot(length(to.use) == (20 * 6 * 4 * 6)) ## = 2880
    cuse <- data.frame(num = to.use,
                       catalog[to.use,
                               c("Tree", "Model",
                                 "Method", "dataSetID")])
    cuse$Tree <- factor(cuse$Tree,
                        levels = c("11_A", "11_B", "9_A", "9_B", "7_A", "7_B"))
    ## now, take one every 20
    oc <- with(cuse, order(Model, Tree, Method, dataSetID))
    cuse <- cuse[oc, ]
    min.m.to.use <- cuse[seq(from = 1, to = 2880, by = 20), ]
    ## and you can see we use same dataSet over all changes in methods
    min.m.to.use

    trees.to.use <- AllFittedGraphs[min.m.to.use$num]

##    dev.off()
##     par(ask = TRUE)
    ii <- 1
    for(m in levels(factor(min.m.to.use$Model)) ) {
        fname <- paste0("ex-trees-Filter-", filter,
                        "-STime-", timesample, "-Model-", m,
                        ".pdf")
        
        outtitle <- paste0("Filtering = ", filter,
                           ". Model =  ", m)
        pdf(fname, width = pdfwidth, height = pdfheight)
        par(mfrow = c(6, 6) )
        par(oma = c(3, 3, 4, 3))
        for(gg in levels(factor(min.m.to.use$Tree))) {
            for(me in  levels(factor(min.m.to.use$Method)) ) {
                main <- paste0(gg, ", ", me)
                print(main)
                print(ii)
                ## make sure nothing weird because of reorderings
                ## of factors
                ## browser()
                stopifnot(me == min.m.to.use$Method[ii])
                stopifnot(m == min.m.to.use$Model[ii])
                stopifnot(gg == min.m.to.use$Tree[ii])
                stopifnot(me == trees.to.use[ii]$Method)
                stopifnot(m == trees.to.use[ii]$Model[ii])
                stopifnot(gg == trees.to.use[ii]$Tree[ii])
                
                tmp <- trees.to.use[[ii]]$Out$BestSolution$graph
                ## get rid off the G. as it clutters everything
                nodes(tmp) <- gsub("G.", "", nodes(tmp), fixed = TRUE)
                plot(tmp, main = main,
                     attrs = list(node = list(
                                      fontsize = fs,
                                      fixedsize = TRUE,
                                      width = wd,
                                      height = hd)))
                ii <- ii + 1
            }
        }
        mtext(outtitle, outer = TRUE, line = 1, cex = 1.7)
        dev.off()
    }
}


select.and.show(filter = "S1", fs = 10, wd = 0.8, hd = 0.8)
select.and.show(filter = "S5", fs = 10, wd = 0.8, hd = 0.8)
select.and.show(filter = "J1", fs = 10, wd = 0.8, hd = 0.8)
select.and.show(filter = "J5", fs = 10, wd = 0.8, hd = 0.8)
select.and.show(filter = "NP", fs = 10, wd = 0.8, hd = 0.8)


## running the above with timesample = "unif" shows the perfect one for
## 7-A with CBN-A


## this will show the perfect one for 11-A for DiP
## select.and.show <- function(filter = "S5",
##                             timesample = "last",
##                             pdfwidth = 9,
##                             pdfheight = 14,
##                             fs = 8,
##                             wd = 0.5,
##                             hd = 0.5) {
##     to.use <- with(catalog,
##                    which(
##                        (S.Size == "1000") &
##                        (Filter == filter) &
##                        (S.Time == timesample) &
##                        (S.Type == "wholeTumor_0.5") &
##                        (sh == "0") 
##                        ))
##     length(to.use)
##     ## 20 replicates * 6 Tree * 4 Methods * 4 Models
##     stopifnot(length(to.use) == (20 * 6 * 4 * 6)) ## = 2880
##     cuse <- data.frame(num = to.use,
##                        catalog[to.use,
##                                c("Tree", "Model",
##                                  "Method", "dataSetID")])
##     cuse$Tree <- factor(cuse$Tree,
##                         levels = c("11_A", "11_B", "9_A", "9_B", "7_A", "7_B"))
##     ## now, take one every 20
##     oc <- with(cuse, order(Model, Tree, Method, dataSetID))
##     cuse <- cuse[oc, ]
##     min.m.to.use <- cuse[seq(from = 1, to = 2880, by = 20), ]
##     ## and you can see we use same dataSet over all changes in methods
##     min.m.to.use

##     trees.to.use <- AllFittedGraphs[min.m.to.use$num]

## ##    dev.off()
## ##     par(ask = TRUE)
##     ii <- 1
##     for(m in levels(factor(min.m.to.use$Model)) ) {
##         fname <- paste0("uu-ex-trees-Filter-", filter,
##                         "-STime-", timesample, "-Model-", m,
##                         ".pdf")
        
##         outtitle <- paste0("Filtering = ", filter,
##                            ". Model =  ", m)
##         pdf(fname, width = pdfwidth, height = pdfheight)
##         par(mfrow = c(6, 6) )
##         par(oma = c(3, 3, 4, 3))
##         for(gg in levels(factor(min.m.to.use$Tree))) {
##             for(me in  levels(factor(min.m.to.use$Method)) ) {
##                 main <- paste0(gg, ", ", me)
##                 print(main)
##                 print(ii)
##                 ## make sure nothing weird because of reorderings
##                 ## of factors
##                 ## browser()
##                 stopifnot(me == min.m.to.use$Method[ii])
##                 stopifnot(m == min.m.to.use$Model[ii])
##                 stopifnot(gg == min.m.to.use$Tree[ii])
##                 stopifnot(me == trees.to.use[ii]$Method)
##                 stopifnot(m == trees.to.use[ii]$Model[ii])
##                 stopifnot(gg == trees.to.use[ii]$Tree[ii])
                
##                 tmp <- trees.to.use[[ii]]$Out$BestSolution$graph
##                 ## get rid off the G. as it clutters everything
##                 nodes(tmp) <- gsub("G.", "", nodes(tmp), fixed = TRUE)
##                 plot(tmp, main = main,
##                      attrs = list(node = list(
##                                       fontsize = fs,
##                                       fixedsize = TRUE,
##                                       width = wd,
##                                       height = hd)))
##                 ii <- ii + 1
##             }
##         }
##         mtext(outtitle, outer = TRUE, line = 1, cex = 1.7)
##         dev.off()
##     }
## }


##############################################################
##############################################################
###########
###########     DiP: how many trees have conjunctions?
###########
##############################################################
##############################################################


ps <- unlist(lapply(AllFittedGraphs, function(x) x$Out$BestSolution$p))
catalog <- cbind(catalog, ps)

save(file = "catalog.of.trees.RData", catalog)

with(catalog[catalog$Method %in% c("DiP", "DiP-A"), ],
     by(ps, list(Method, Filter, Tree), summary))

with(catalog[catalog$Method %in% c("DiP", "DiP-A"), ],
     by(ps, list(Method, Tree), summary))

## + : DiP
## : 11_A
##    Min. 1st Qu.  Median    Mean 3rd Qu.    Max. 
##   1.000   1.000   1.000   1.025   1.000   3.000 
## ------------------------------------------------------------ 
## : DiP-A
## : 11_A
##    Min. 1st Qu.  Median    Mean 3rd Qu.    Max. 
##   1.000   1.000   1.000   1.025   1.000   2.000 
## ------------------------------------------------------------ 
## : DiP
## : 11_B
##    Min. 1st Qu.  Median    Mean 3rd Qu.    Max. 
##   1.000   1.000   1.000   1.007   1.000   3.000 
## ------------------------------------------------------------ 
## : DiP-A
## : 11_B
##    Min. 1st Qu.  Median    Mean 3rd Qu.    Max. 
##   1.000   1.000   1.000   1.007   1.000   3.000 
## ------------------------------------------------------------ 
## : DiP
## : 7_A
##    Min. 1st Qu.  Median    Mean 3rd Qu.    Max. 
##   1.000   1.000   1.000   1.016   1.000   3.000 
## ------------------------------------------------------------ 
## : DiP-A
## : 7_A
##    Min. 1st Qu.  Median    Mean 3rd Qu.    Max. 
##   1.000   1.000   1.000   1.016   1.000   3.000 
## ------------------------------------------------------------ 
## : DiP
## : 7_B
##    Min. 1st Qu.  Median    Mean 3rd Qu.    Max. 
##   1.000   1.000   1.000   1.003   1.000   3.000 
## ------------------------------------------------------------ 
## : DiP-A
## : 7_B
##    Min. 1st Qu.  Median    Mean 3rd Qu.    Max. 
##   1.000   1.000   1.000   1.002   1.000   2.000 
## ------------------------------------------------------------ 
## : DiP
## : 9_A
##    Min. 1st Qu.  Median    Mean 3rd Qu.    Max. 
##   1.000   1.000   1.000   1.038   1.000   3.000 
## ------------------------------------------------------------ 
## : DiP-A
## : 9_A
##    Min. 1st Qu.  Median    Mean 3rd Qu.    Max. 
##   1.000   1.000   1.000   1.037   1.000   3.000 
## ------------------------------------------------------------ 
## : DiP
## : 9_B
##    Min. 1st Qu.  Median    Mean 3rd Qu.    Max. 
##   1.000   1.000   1.000   1.011   1.000   3.000 
## ------------------------------------------------------------ 
## : DiP-A
## : 9_B
##    Min. 1st Qu.  Median    Mean 3rd Qu.    Max. 
##   1.000   1.000   1.000   1.009   1.000   2.000 
## > 
