# Supplementary material for: Identifying restrictions in the order of accumulation of mutations during tumor progression: effects of passengers, evolutionary models, and sampling
Source: BMC Bioinformatics. 2015 Feb 12;16:41. doi: 10.1186/s12859-015-0466-7 (PMC4339747; doi:10.1186/s12859-015-0466-7)
Supplement: Additional file 9 — Code, scripts, model fits. A zip file (Code_scripts_model_fits.zip) that contains shell and R scripts to run simulations, analysis, and produce tables and figures, as well as the output of GLMM model fits (and the code to obtain them). [file 12859_2015_466_MOESM9_ESM.zip › Code_scripts_model_fits/Other_data_and_Miscell/old-within-data-set-ranking.R]

## Copyright 2013, 2014, Ramon Diaz-Uriarte

## This program is free software: you can redistribute it and/or modify
## it under the terms of the GNU General Public License as published by
## the Free Software Foundation, either version 3 of the License, or (at
## your option) any later version.

## This program is distributed in the hope that it will be useful,
## but WITHOUT ANY WARRANTY; without even the implied warranty of
## MERCHANTABILITY or FITNESS FOR A PARTICULAR PURPOSE.  See the
## GNU General Public License for more details.

## You should have received a copy of the GNU General Public License
## along with this program.  If not, see <http://www.gnu.org/licenses/>.


####################################################################
####################################################################
#############                                    ###################
#############     The best method stats          ###################
#############                                    ###################
####################################################################
####################################################################

## I have commented out code that produced a lot more verbose output. But
## I do not need it, and it takes up time and space, so I no longer do it.

load("NP.all.RData")

## rm(list = ls())
## load("df.all.RData")
## df.np <- df.all[df.all$Filter == "NP", ]
## rm(df.all)


## pairing is done with dataSetID
## definitely remove unneeded columns!!!
## I do not like this subset.  But I repeat things with data.table
## to double check

df.np.a <- subset(NP.all, 
                  select = c(Conjunction, TrueGenes,
                      Tree, Model, sh, S.Size,
                      S.Time, S.Type,
                      dataSetID,
                      uniqueAnalID,
##                      n.edges.nona,
##                      n.nodes.nona,
                      Method, Filter,
                      PFD, PND,
                      nS
##                      DistOpt,
##                      nS.scaled,
##                      nS.tc.scaled
                      ))

                    
## yes, many columns are redundant
df.np.a.splitted <- with(df.np.a,
                         split(df.np.a,
                               list(Conjunction, TrueGenes,
                                    Tree, Model, sh, S.Size,
                                    S.Time, S.Type), drop = TRUE))

## Does not depend on the order at all. Just to get the comps to do. Yes,
## we will do too many Wilcox, but it is simpler and faster than a bunch
## of convoluted ifs.

## This is the set of comparisons
grid.comps <- expand.grid(levels(NP.all$Method),
                          levels(NP.all$Method),
                          stringsAsFactors = FALSE)
exclude.grid <- (grid.comps[, 1] == grid.comps[, 2])
grid.comps <- grid.comps[!exclude.grid, ]


## How can I be sure it is really matched by dataSetID?  It is ordered by
## that, after all the other factors, but where do I double check or
## enforce it?  I check inside f.w itself and I order in bestStats

f.w <- function(l1, l2, x, pv = 0.05, ncomps = 3) {
    pv <- (1 - (1 - pv)^(1/ncomps))
    ## best subset approach
    ## First the check
    stopifnot(
        identical(
            x$dataSetID[x$Method == l1],
            x$dataSetID[x$Method == l2]))

    ## yes, a two-tailed test would have twice that size
    if( wilcox.test(x$nS[x$Method == l1],
                    x$nS[x$Method == l2],
                    paired = TRUE, alternative = "less")$p.value < pv)
        return(1)
    else
        return(0)
} 


## f.w <- function(l1, l2, x, pv = 0.05) {
##     ## First the check
##     stopifnot(
##         identical(
##             x$dataSetID[x$Method == l1],
##             x$dataSetID[x$Method == l2]))

##     ## yes, a two-tailed test would have twice that size
##     if( wilcox.test(x$nS[x$Method == l1],
##                     x$nS[x$Method == l2],
##                     paired = TRUE, alternative = "less")$p.value < pv)
##         return(1)
##     else
##         return(0)
## } 


single.best <- function(x) {
    ## The first column are the names
    ## the last is the random uniform.

    ## Rank by criterion and keep for each criterion the best ranked.  A
    ## single best happens when the intersection of best successive best
    ## ranks is of length 1. Note than as soon as one is the only best, it
    ## gets rank 1.
    nm <- as.character(x[, 1])
    rr <- data.frame(apply(x[, -c(1, 8)], 2,
                           function(z) rank(z, ties.method = "average")))
    list.of.best.methods <- lapply(rr, function(w) nm[which(w == min(w))])

    intbr <- list.of.best.methods[[1]]

    if(length(intbr) == 1) return(intbr)

    for(li in list.of.best.methods[2:length(list.of.best.methods)]) {
        intbr <- intersect(intbr, li)
        if(length(intbr) == 1) return(intbr)
    }
    return(NA)
}

bestStats <- function(z) {
    oi <- order(z$dataSetID, z$Method)
    z <- z[oi, ]
    rw <- mapply(f.w, grid.comps[, 1], grid.comps[, 2], MoreArgs = list(x = z))
    counts.less <- tapply(rw, grid.comps[, 1], sum)
    best.counts <- max(counts.less)
    the.best <- which(counts.less == best.counts)
    the.best.labels <- names(counts.less)[the.best]
    best.labels.output <- paste(names(counts.less)[the.best], collapse = ", ")
    zu <- z[z$Method %in% the.best.labels,  ]
    s1 <- with(zu,
               aggregate(cbind(nS, PFD, PND),
                         list(Method), median))
    s2 <- with(zu,
               aggregate(cbind(nS, PFD, PND),
                         list(Method), quantile, probs = 0.95))
    s3 <- cbind(s1[, 1:2], s2[, 2],
                s1[, 3], s2[, 3],
                s1[, 4], s2[, 4])
    colnames(s3) <- c("group",
                      "nS.0.5", "nS.0.95",
                      "PFD.0.5", "PFD.0.95",
                      "PND.0.5", "PND.0.95")

    if(length(the.best) > 1) {
        ## Choose the best, ordered by nS, PFD, PND from among the best
        ## ones. The ordering is according to median ns, 95% quantile nS,
        ## median PFD, 95% quantile PFD, median PND, 95% quantile PND.
        ## If there are ties, break randomly

        ## yes, calling single.best and doing order means we duplicate
        ## some work. OK as it also acts as a double check.
        s3$unif <- runif(nrow(s3))
        the.best <- do.call(order, s3[, c(2:8)])[1]
        the.best.label <- as.character(s3[the.best, 1] )
        ## is the best a single best?
        single.best.label <- single.best(s3)

        if(!is.na(single.best.label)) {
            true.single.best <- TRUE
            ## double check single.best is among the best
            if (!(single.best.label %in% the.best.labels))
                stop("single.best not among best labels")
            ## check if the exact same
            if (single.best.label != the.best.label)
                stop("single.best.label != the.best.label")
        } else {
            true.single.best <- FALSE
        }
        s3 <- s3[the.best, ]
    } else {
        true.single.best <- TRUE
        the.best.label <- the.best.labels
        if(length(the.best.label) != 1)
            stop("The best label is not of length 1")
    } 

    ## ro <- as.data.frame(t(
    ##     apply(subset(z, Method == the.best.label,
    ##                  select = c(n.edges.nona, n.nodes.nona)),
    ##           2, median)),
    ##                     stringsAsFactors = FALSE)

    ## a paranoid double check by using unique
    rn <- as.data.frame(t(apply(z[, c("Conjunction", "TrueGenes",
                                      "S.Size", "Tree", "Model",
                                      "sh", "S.Time",
                                      "S.Type",
                                      "Filter") ], 2,
                                unique)),
                        stringsAsFactors = FALSE)
    
    return(cbind(rn, best.labels.output, best.counts, the.best.label,
                 s3[, 2:7], ## ro,
                 true.single.best))
}


library(parallel)
## yes, a lot faster than the DT approach below, though parallelized
## and many fewer checks

tmp.df <- mclapply(df.np.a.splitted,  bestStats, mc.cores = 6)
library(data.table) ## for rbindlist
NP.performance.stats <- rbindlist(tmp.df)
## this gives a data table, which is simpler for comparing with the other
## with setkey

NP.performance.stats[, original.row.number := 1:length(tmp.df)]
setkey(NP.performance.stats,
       Conjunction, TrueGenes, S.Size, Tree,
       Model, sh, S.Time,
       S.Type)
## save(file = "NP.performance.stats.RData", NP.performance.stats, tmp.df)


save(file = "NP.performance.stats.RData", NP.performance.stats)
## save(file = "NP.performance.stats.bestsubset.RData", NP.performance.stats)


### The data.table approach
rm(list = ls())
load("NP.all.RData")
library(data.table)
df.np.dt <- data.table(NP.all)

## First, set the key to the id as last term
setkey(df.np.dt,
       Conjunction, TrueGenes,
       Tree, Model, sh, S.Size,
       S.Time, S.Type,
       dataSetID)

## A preliminary check 
f1 <- function(.SD) {
    ## This is a paranoid check; if things not
    ## already sorted appropriately, will produce
    ## lots of warnings, but it will sort things
    ## correctly

    ## But this is extremely time consuming, and might not catch all
    ## problems. The check in f.w.dt, however, should not be passed unless
    ## everything is OK.

    ## One can run this just for double checking, but that is it.
    
    dttmp <- .SD[, list(Method, nS, dataSetID)]
    dttmp$dataSetID <- as.character(dttmp$dataSetID)
    setkey(dttmp, Method, dataSetID)
    ## For each method, a single dataSetID value
    stopifnot(all(dttmp[,
                        list(minid = min(table(dataSetID))),
                        by = Method][, minid] == 1))
    stopifnot(all(dttmp[,
                        list(maxid = max(table(dataSetID))),
                        by = Method][, maxid] == 1))

    ## Each Method exactly 20 different IDs
    ## so 20 ID's
    stopifnot(
        all(
            dttmp[,
                  list(lid = length(dataSetID)),
                  by = Method][, lid] == 20
            )
        )
    ## which are unique
    stopifnot(
        all(
            dttmp[,
                  list(luid = length(unique(dataSetID))),
                  by = Method][, luid] == 20
            )
        )
    
    ## Each ID in exactly 4 different methods
    ## This will differ when we do the Passenger data
    stopifnot(
        all(
            dttmp[,
                  list(lme = length(unique(Method))),
                  by = dataSetID][, lme] == 4
            )
        )
}

## Run the check
df.np.dt[ , f1(.SD),
         by = c("Conjunction", "TrueGenes",
             "Tree", "Model", "sh", "S.Size",
             "S.Time", "S.Type")]


## do not use stringsAsFactors, because data.table will not
## work in dt[method1, ]
grid.comps <- expand.grid(levels(df.np.dt$Method),
                          levels(df.np.dt$Method),
                          stringsAsFactors = FALSE)
exclude.grid <- (grid.comps[, 1] == grid.comps[, 2])
grid.comps <- grid.comps[!exclude.grid, ]

f.w.dt <- function(method1, method2, dttmp, pv = 0.05, ncomps = 3) {
    x1 <- dttmp[method1, ]
    x2 <- dttmp[method2, ]

    pv <- (1 - (1 - pv)^(1/ncomps))

    ## First, verify ID's are the exact same, in same order
    ## and they are 20, and unique
    i1 <- x1[, dataSetID]
    stopifnot(identical(i1,
                        x2[, dataSetID]))
    stopifnot(length(i1) == 20)
    stopifnot(length(unique(i1)) == 20)
    
    if( wilcox.test(x1[, nS],
                    x2[, nS],
                    paired = TRUE,
                    alternative = "less")$p.value < pv)
        return(1)
    else
        return(0)
}

## yes, this is copied from above, but we do an rm of everything
single.best <- function(x) {
    nm <- as.character(x[, 1])
    rr <- data.frame(apply(x[, -c(1, 8)], 2,
                           function(z) rank(z, ties.method = "average")))
    list.of.best.methods <- lapply(rr, function(w) nm[which(w == min(w))])

    intbr <- list.of.best.methods[[1]]

    if(length(intbr) == 1) return(intbr)

    for(li in list.of.best.methods[2:length(list.of.best.methods)]) {
        intbr <- intersect(intbr, li)
        if(length(intbr) == 1) return(intbr)
    }
    return(NA)
}

bestStats.dt <- function(the.SD) {
    tmpdt <- the.SD[, list(Method, nS, dataSetID)]
    setkey(tmpdt, Method, dataSetID)
    rw <- mapply(f.w.dt, grid.comps[, 1], grid.comps[, 2],
                 MoreArgs = list(dttmp = tmpdt))
    counts.less <- tapply(rw, grid.comps[, 1], sum)
    best.counts <- max(counts.less)
    the.best <- which(counts.less == best.counts)
    the.best.labels <- names(counts.less)[the.best]
    best.labels.output <- paste(names(counts.less)[the.best], collapse = ", ")

    ## This can change the order in names of methods. Order in column of
    ## names in s3 different from the.best.labels. Thus, we use the actual
    ## names, not positions in the.best.labels, in the code below.
    zu <- the.SD[Method %in% the.best.labels,  ]
    s1 <- zu[ , lapply(.SD, median),
             by = Method,
             .SDcols = c("nS", "PFD", "PND")]
    setnames(s1, c("Method",
                      "nS.0.5", "PFD.0.5", "PND.0.5"))
    s2 <- zu[ , lapply(.SD, quantile, probs = 0.95),
             by = Method,
             .SDcols = c("nS", "PFD", "PND")]
    setnames(s2, c("Method",
                   "nS.0.95", "PFD.0.95", "PND.0.95"))
    ## paranoid check
    stopifnot(identical(s1$Method, s2$Method))
    ## leave it as data.frame, since simple, small object
    s3 <- data.frame(s1$Method,
                     s1$nS.0.5, s2$nS.0.95,
                     s1$PFD.0.5, s2$PFD.0.95,
                     s1$PND.0.5, s2$PND.0.95,
                     stringsAsFactors = FALSE)
    
    colnames(s3) <- c("Method",
                      "nS.0.5", "nS.0.95",
                      "PFD.0.5", "PFD.0.95",
                      "PND.0.5", "PND.0.95")
    
    if(length(the.best) > 1) {
        ## Choose the best, ordered by nS, PFD, PND from among the best
        ## ones. The ordering is according to median ns, 95% quantile nS,
        ## median PFD, 95% quantile PFD, median PND, 95% quantile PND.
        ## If there are ties, break randomly

        ## yes, calling single.best and doing order means we duplicate
        ## some work. OK.
        s3$unif <- runif(nrow(s3))
        the.best <- do.call(order, s3[, c(2:8)])[1]
        the.best.label <- as.character(s3[the.best, 1])
        ## is the best a single best?
        single.best.label <- single.best(s3)

        if(!is.na(single.best.label)) {
            true.single.best <- TRUE
            ## double check single.best is among the best
            if (!(single.best.label %in% the.best.labels))
                stop("single.best not among best labels")
            ## check if the exact same
            if (single.best.label != the.best.label)
                stop("single.best.label != the.best.label")
        } else {
            true.single.best <- FALSE
        }
        s3 <- s3[the.best, ]
    } else {
        true.single.best <- TRUE
        the.best.label <- the.best.labels
        if(length(the.best.label) != 1)
            stop("The best label is not of length 1")
    } 

    ## median.others <- the.SD[Method == the.best.label,
    ##                         lapply(.SD, median),
    ##                         .SDcols = c("n.nodes.nona", "n.edges.nona",
    ##                             "nI.scaled", "nI.tc.scaled", "nS.tc.scaled",
    ##                             "failToFit")
    ##                         ]

    return(data.frame(
        best.labels.output, best.counts, the.best.label,
        s3[, 2:7],
        ## median.others,
        true.single.best,
        stringsAsFactors = FALSE)
           )
}

## Now, the canonical way with DT Note: this is a lot slower than the
## approach above, with data frame and mclapply. Of course, can use mclapply as:

## dt2 <- with(df.np.dt, split(df.np.dt,
##                             list(Conjunction, TrueGenes,
##                                  Tree, Model, sh, S.Size,
##                                  S.Time, S.Type), drop = TRUE))

## tmp.dt <- mclapply(dt2,  bestStats.dt, mc.cores = 4)
## tmp.dt.bind <- rbindlist(tmp.dt)
## tmp.dt.bind[, original.row.number := 1:length(tmp.dt)]


## But I wanted to do the split and processing in two very different ways
## for double checking.

NP.perf.stats <- df.np.dt[   , bestStats.dt(.SD),
                          by = c("Conjunction", "TrueGenes",
                              "Tree", "Model", "sh", "S.Size",
                              "S.Time", "S.Type"),
                          .SDcols = c("Method", "dataSetID", "nS",
                              "PFD", "PND"
                              ## "n.nodes.nona", "n.edges.nona",
                              ## "nI.scaled", "nI.tc.scaled", "nS.tc.scaled",
                              ## "failToFit"
                              )
                          ]

setkey(NP.perf.stats,
       Conjunction, TrueGenes, S.Size, Tree,
       Model, sh, S.Time,
       S.Type)

## save(file = "NP.perf.stats.RData", NP.perf.stats, dt2, tmp.dt)
save(file = "NP.perf.stats.RData", NP.perf.stats)


## Comparing DT and original approach Remember that ordering is
## different. Fix that. Note that we reorder with respect to columns for
## things such as Tree, Model, etc. We NEVER order w.r.t. the things we
## compare (dissim, PFD, etc).

rm(list = ls())
load("NP.perf.stats.RData")
load("NP.performance.stats.RData")

t2 <- factor(NP.performance.stats$Tree,
             levels = levels(NP.perf.stats$Tree))
table(t2, NP.performance.stats$Tree)

NP.performance.stats[, Tree:=t2]

nt <- as.numeric(as.character(NP.performance.stats$TrueGenes))
table(nt, NP.performance.stats$TrueGenes)

nss <- factor(NP.performance.stats$S.Size,
              levels = levels(NP.perf.stats$S.Size))
table(nss, NP.performance.stats$S.Size)

mm <- factor(NP.performance.stats$Model,
              levels = levels(NP.perf.stats$Model))
table(mm, NP.performance.stats$Model)

NP.performance.stats[, nt:= nt]
NP.performance.stats[, nss:= nss]
NP.performance.stats[, mm:= mm]

setkey(NP.performance.stats,
       Conjunction, nt, nss, Tree,
       mm, sh, S.Time,
       S.Type)

setkey(NP.perf.stats,
       Conjunction, TrueGenes, S.Size, Tree,
       Model, sh, S.Time,
       S.Type)

## Note that since there is a random procedure in assigning single best,
## there can be differences in some columns

identical(NP.perf.stats$best.counts, NP.performance.stats$best.counts)
identical(NP.perf.stats$best.labels.output,
          as.character(NP.performance.stats$best.labels.output))
identical(NP.perf.stats$true.single.best,
          NP.performance.stats$true.single.best)

## Need not be identical
identical(NP.perf.stats$best.single,
          as.character(NP.performance.stats$best.single))

## but this should be identical
## remember to order by same key
## bs.dt <- NP.perf.stats[true.single.best == TRUE, ]
## bs.df <- NP.performance.stats[true.single.best == TRUE, ]
## setkey(bs.df,
##        Conjunction, nt, nss, Tree,
##        mm, sh, S.Time,
##        S.Type)
## setkey(bs.dt,
##        Conjunction, TrueGenes, S.Size, Tree,
##        Model, sh, S.Time,
##        S.Type)
## identical(bs.dt[, the.best.label], as.character(bs.df[, the.best.label]))

## In fact, they are ordered the same
identical(NP.perf.stats[true.single.best == TRUE, the.best.label],
          as.character(NP.performance.stats[true.single.best == TRUE,
                                            the.best.label]))
## Same
identical(NP.performance.stats$nS.0.5,
     NP.perf.stats$nS.0.5)
identical(NP.performance.stats$nS.0.95,
     NP.perf.stats$nS.0.95)
identical(NP.performance.stats$PFD.0.5,
     NP.perf.stats$PFD.0.5)
identical(NP.performance.stats$PFD.0.95,
     NP.perf.stats$PFD.0.95)
identical(NP.performance.stats$PND.0.5,
     NP.perf.stats$PND.0.5)
identical(NP.performance.stats$PND.0.95,
     NP.perf.stats$PND.0.95)

## These columns are no longer in output
## ## Need not be identical
## identical(NP.performance.stats$n.edges.nona,
##      NP.perf.stats$n.edges.nona)

## ## These should be identical.
## identical(NP.performance.stats[true.single.best == TRUE, n.edges.nona],
##           NP.perf.stats[true.single.best == TRUE, n.edges.nona])
## identical(NP.performance.stats[true.single.best == TRUE, n.nodes.nona],
##           NP.perf.stats[true.single.best == TRUE, n.nodes.nona])
