# Supplementary material for: Identifying restrictions in the order of accumulation of mutations during tumor progression: effects of passengers, evolutionary models, and sampling
Source: BMC Bioinformatics. 2015 Feb 12;16:41. doi: 10.1186/s12859-015-0466-7 (PMC4339747; doi:10.1186/s12859-015-0466-7)
Supplement: Additional file 9 — Code, scripts, model fits. A zip file (Code_scripts_model_fits.zip) that contains shell and R scripts to run simulations, analysis, and produce tables and figures, as well as the output of GLMM model fits (and the code to obtain them). [file 12859_2015_466_MOESM9_ESM.zip › Code_scripts_model_fits/Other_data_and_Miscell/Examples-inferred-trees-and-marginal-patterns.R]

load("all.the.filtered.singlecell.last.RData")
load("all.the.filtered.singlecell.unif.RData")


## Start with tree 11-B. Does a good job with all mdoels, and under both
## Unif and last.


attris <- lapply(all.the.filtered.singlecell.last,
                 function(x) attributes(x)[-2])
attris2 <- lapply(all.the.filtered.singlecell.unif,
                 function(x) attributes(x)[-2])


select.simuls <- function(attris, timeSample, model, rt = "rt1103") {
    Model <- switch(model,
                    "bozic" = "runs-bozic-500-0.1",
                    "exp"   = "runs-exp",
                    "mcf4"  = "runs-mf-dr4",
                    "mcf6"  = "runs-mf-dr6"
                    )
    return(which(unlist(lapply(attris, function(x) ((x$rt == rt) &&
                                                    (x$timeSample == timeSample) &&
                                                    (x$model == Model) &&
                                                    (x$sh == "sh_-1") &&
                                                    (x$SSize == "SSize_1000") &&
                                                    (x$Filter == "NoPass"))))))
}

marg.freq <- function(num, ldata = all.the.filtered.singlecell.last) {
    colSums(ldata[[num]])/nrow(ldata[[num]])
}

plot.ot <- function(num, ldata = all.the.filtered.singlecell.last, ...) {
    print(marg.freq(num, ldata = ldata))
    x <- ldata[[num]]
    colnames(x) <- gsub("G.", "", colnames(x), fixed = TRUE)
    try1 <- try(onco.fit <- oncotree.fit(x))
    if(inherits(try1, "try-error"))
        try1 <- try(onco.fit <- oncotree.fit(x, error.fun = NULL))
    plot2.oncotree(onco.fit, ...)
}


last.exp <- select.simuls(attris, "last", "exp")
last.bozic <- select.simuls(attris, "last", "bozic")
last.mcf4 <- select.simuls(attris, "last", "mcf4")
last.mcf6 <- select.simuls(attris, "last", "mcf6")

unif.exp <- select.simuls(attris2, "unif", "exp")
unif.bozic <- select.simuls(attris2, "unif", "bozic")
unif.mcf4 <- select.simuls(attris2, "unif", "mcf4")
unif.mcf6 <- select.simuls(attris2, "unif", "mcf6")

setwd("../")

pdf(file = "../Paper-v1/Suppl-mat/reconstructed-trees-11.pdf",
    width = 13, height = 21) ## , family = "Palatino")
par(mfcol = c(4, 2))
par(cex = 0.8)
par(cex.main = 2)
par(mar = c(1, 1, 3, 1))
sample(1:20, 4)
plot.ot(last.exp[9], main = "exp, last") 
plot.ot(last.bozic[15], main = "Bozic, last")
plot.ot(last.mcf4[8], main = "McF_4, last")
plot.ot(last.mcf6[11], main = "McF_6, last")
sample(1:20, 4)
plot.ot(unif.exp[16], ldata = all.the.filtered.singlecell.unif, main = "exp, unif")
plot.ot(unif.bozic[3], ldata = all.the.filtered.singlecell.unif, main = "Bozic, unif")
plot.ot(unif.mcf4[3], ldata = all.the.filtered.singlecell.unif, main = "McF_4, unif")
plot.ot(unif.mcf6[2], ldata = all.the.filtered.singlecell.unif, main = "McF_6, unif")
dev.off()


## For 9
last.exp.9 <- select.simuls(attris, "last", "exp", rt = "rt903")
last.bozic.9 <- select.simuls(attris, "last", "bozic", rt = "rt903")
last.mcf4.9 <- select.simuls(attris, "last", "mcf4", rt = "rt903")
last.mcf6.9 <- select.simuls(attris, "last", "mcf6", rt = "rt903")

unif.exp.9 <- select.simuls(attris2, "unif", "exp", rt = "rt903")
unif.bozic.9 <- select.simuls(attris2, "unif", "bozic", rt = "rt903")
unif.mcf4.9 <- select.simuls(attris2, "unif", "mcf4", rt = "rt903")
unif.mcf6.9 <- select.simuls(attris2, "unif", "mcf6", rt = "rt903")


pdf(file = "../Paper-v1/Suppl-mat/reconstructed-trees-9.pdf",
    width = 13, height = 21) ## , family = "Palatino")
par(mfcol = c(4, 2))
par(cex = 0.8)
par(cex.main = 2)
par(mar = c(1, 1, 3, 1))
plot.ot(last.exp.9[4], main = "exp, last") 
plot.ot(last.bozic.9[1], main = "Bozic, last")
plot.ot(last.mcf4.9[18], main = "McF_4, last")
plot.ot(last.mcf6.9[7], main = "McF_6, last")
plot.ot(unif.exp.9[1], ldata = all.the.filtered.singlecell.unif, main = "exp, unif")
plot.ot(unif.bozic.9[12], ldata = all.the.filtered.singlecell.unif, main = "Bozic, unif")
plot.ot(unif.mcf4.9[9], ldata = all.the.filtered.singlecell.unif, main = "McF_4, unif")
plot.ot(unif.mcf6.9[8], ldata = all.the.filtered.singlecell.unif, main = "McF_6, unif")
dev.off()


## For 7
last.exp.7 <- select.simuls(attris, "last", "exp", rt = "rt702")
last.bozic.7 <- select.simuls(attris, "last", "bozic", rt = "rt702")
last.mcf4.7 <- select.simuls(attris, "last", "mcf4", rt = "rt702")
last.mcf6.7 <- select.simuls(attris, "last", "mcf6", rt = "rt702")

unif.exp.7 <- select.simuls(attris2, "unif", "exp", rt = "rt702")
unif.bozic.7 <- select.simuls(attris2, "unif", "bozic", rt = "rt702")
unif.mcf4.7 <- select.simuls(attris2, "unif", "mcf4", rt = "rt702")
unif.mcf6.7 <- select.simuls(attris2, "unif", "mcf6", rt = "rt702")


pdf(file = "../Paper-v1/Suppl-mat/reconstructed-trees-7.pdf",
    width = 13, height = 21) ## , family = "Palatino")
par(mfcol = c(4, 2))
par(cex = 0.8)
par(cex.main = 2)
par(mar = c(1, 1, 3, 1))
plot.ot(last.exp.7[4], main = "exp, last") 
plot.ot(last.bozic.7[1], main = "Bozic, last")
plot.ot(last.mcf4.7[18], main = "McF_4, last")
plot.ot(last.mcf6.7[7], main = "McF_6, last")
plot.ot(unif.exp.7[1], ldata = all.the.filtered.singlecell.unif, main = "exp, unif")
plot.ot(unif.bozic.7[12], ldata = all.the.filtered.singlecell.unif, main = "Bozic, unif")
plot.ot(unif.mcf4.7[9], ldata = all.the.filtered.singlecell.unif, main = "McF_4, unif")
plot.ot(unif.mcf6.7[8], ldata = all.the.filtered.singlecell.unif, main = "McF_6, unif")
dev.off()


################################

## Repeat with whole tumor 0.01

setwd("Simulation-runs-2")
load("all.the.filtered.whole.0.01.last.RData")
load("all.the.filtered.whole.0.01.unif.RData")

rm(attris, attris2)

attris <- lapply(all.the.filtered.whole.0.01.last,
                 function(x) attributes(x)[-2])
attris2 <- lapply(all.the.filtered.whole.0.01.unif,
                 function(x) attributes(x)[-2])

whole.last.exp <- select.simuls(attris, "last", "exp")
whole.last.bozic <- select.simuls(attris, "last", "bozic")
whole.last.mcf4 <- select.simuls(attris, "last", "mcf4")
whole.last.mcf6 <- select.simuls(attris, "last", "mcf6")

whole.unif.exp <- select.simuls(attris2, "unif", "exp")
whole.unif.bozic <- select.simuls(attris2, "unif", "bozic")
whole.unif.mcf4 <- select.simuls(attris2, "unif", "mcf4")
whole.unif.mcf6 <- select.simuls(attris2, "unif", "mcf6")


setwd("../")

pdf(file = "../Paper-v1/Suppl-mat/reconstructed-whole01-trees-11.pdf",
    width = 13, height = 21) ## , family = "Palatino")
par(mfcol = c(4, 2))
par(cex = 0.8)
par(cex.main = 2)
par(mar = c(1, 1, 3, 1))
sample(1:20, 4)
plot.ot(whole.last.exp[9], ldata = all.the.filtered.whole.0.01.last,  main = "exp, last") 
plot.ot(whole.last.bozic[15], ldata = all.the.filtered.whole.0.01.last, main = "Bozic, last")
plot.ot(whole.last.mcf4[8], ldata = all.the.filtered.whole.0.01.last, main = "McF_4, last")
plot.ot(whole.last.mcf6[11], ldata = all.the.filtered.whole.0.01.last, main = "McF_6, last")
sample(1:20, 4)
plot.ot(whole.unif.exp[16], ldata = all.the.filtered.whole.0.01.unif, main = "exp, unif")
plot.ot(whole.unif.bozic[3], ldata = all.the.filtered.whole.0.01.unif, main = "Bozic, unif")
plot.ot(whole.unif.mcf4[3], ldata = all.the.filtered.whole.0.01.unif, main = "McF_4, unif")
plot.ot(whole.unif.mcf6[2], ldata = all.the.filtered.whole.0.01.unif, main = "McF_6, unif")
dev.off()


## For 9
whole.last.exp.9 <- select.simuls(attris, "last", "exp", rt = "rt903")
whole.last.bozic.9 <- select.simuls(attris, "last", "bozic", rt = "rt903")
whole.last.mcf4.9 <- select.simuls(attris, "last", "mcf4", rt = "rt903")
whole.last.mcf6.9 <- select.simuls(attris, "last", "mcf6", rt = "rt903")

whole.unif.exp.9 <- select.simuls(attris2, "unif", "exp", rt = "rt903")
whole.unif.bozic.9 <- select.simuls(attris2, "unif", "bozic", rt = "rt903")
whole.unif.mcf4.9 <- select.simuls(attris2, "unif", "mcf4", rt = "rt903")
whole.unif.mcf6.9 <- select.simuls(attris2, "unif", "mcf6", rt = "rt903")


pdf(file = "../Paper-v1/Suppl-mat/reconstructed-whole01-trees-9.pdf",
    width = 13, height = 21) ## , family = "Palatino")
par(mfcol = c(4, 2))
par(cex = 0.8)
par(cex.main = 2)
par(mar = c(1, 1, 3, 1))
plot.ot(whole.last.exp.9[4], ldata = all.the.filtered.whole.0.01.last, main = "exp, last") 
plot.ot(whole.last.bozic.9[1], ldata = all.the.filtered.whole.0.01.last, main = "Bozic, last")
plot.ot(whole.last.mcf4.9[18], ldata = all.the.filtered.whole.0.01.last, main = "McF_4, last")
plot.ot(whole.last.mcf6.9[7], ldata = all.the.filtered.whole.0.01.last, main = "McF_6, last")
plot.ot(whole.unif.exp.9[1], ldata = all.the.filtered.whole.0.01.unif, main = "exp, unif")
plot.ot(whole.unif.bozic.9[12], ldata = all.the.filtered.whole.0.01.unif, main = "Bozic, unif")
plot.ot(whole.unif.mcf4.9[9], ldata = all.the.filtered.whole.0.01.unif, main = "McF_4, unif")
plot.ot(whole.unif.mcf6.9[8], ldata = all.the.filtered.whole.0.01.unif, main = "McF_6, unif")
dev.off()


## For 7
whole.last.exp.7 <- select.simuls(attris, "last", "exp", rt = "rt702")
whole.last.bozic.7 <- select.simuls(attris, "last", "bozic", rt = "rt702")
whole.last.mcf4.7 <- select.simuls(attris, "last", "mcf4", rt = "rt702")
whole.last.mcf6.7 <- select.simuls(attris, "last", "mcf6", rt = "rt702")

whole.unif.exp.7 <- select.simuls(attris2, "unif", "exp", rt = "rt702")
whole.unif.bozic.7 <- select.simuls(attris2, "unif", "bozic", rt = "rt702")
whole.unif.mcf4.7 <- select.simuls(attris2, "unif", "mcf4", rt = "rt702")
whole.unif.mcf6.7 <- select.simuls(attris2, "unif", "mcf6", rt = "rt702")


pdf(file = "../Paper-v1/Suppl-mat/reconstructed-whole01-trees-7.pdf",
    width = 13, height = 21) ## , family = "Palatino")
par(mfcol = c(4, 2))
par(cex = 0.8)
par(cex.main = 2)
par(mar = c(1, 1, 3, 1))
plot.ot(whole.last.exp.7[4], ldata = all.the.filtered.whole.0.01.last, main = "exp, last") 
plot.ot(whole.last.bozic.7[1], ldata = all.the.filtered.whole.0.01.last, main = "Bozic, last")
plot.ot(whole.last.mcf4.7[18], ldata = all.the.filtered.whole.0.01.last, main = "McF_4, last")
plot.ot(whole.last.mcf6.7[7], ldata = all.the.filtered.whole.0.01.last, main = "McF_6, last")
plot.ot(whole.unif.exp.7[1], ldata = all.the.filtered.whole.0.01.unif, main = "exp, unif")
plot.ot(whole.unif.bozic.7[12], ldata = all.the.filtered.whole.0.01.unif, main = "Bozic, unif")
plot.ot(whole.unif.mcf4.7[9], ldata = all.the.filtered.whole.0.01.unif, main = "McF_4, unif")
plot.ot(whole.unif.mcf6.7[8], ldata = all.the.filtered.whole.0.01.unif, main = "McF_6, unif")
dev.off()


########### A fun thing to do: the probabilities when very large, So we
########### collapse all data sets.

## Note how the cond. probs change as we expect them to, based on number
## of descendants.
rm(list = ls())
load("all.the.filtered.singlecell.last.RData")
load("all.the.filtered.singlecell.unif.RData")

attris <- lapply(all.the.filtered.singlecell.last,
                 function(x) attributes(x)[-2])

attris2 <- lapply(all.the.filtered.singlecell.unif,
                 function(x) attributes(x)[-2])


select.simuls.allssize <- function(attris, timeSample, model, rt = "rt1103") {
    Model <- switch(model,
                    "bozic" = "runs-bozic-500-0.1",
                    "exp"   = "runs-exp",
                    "mcf4"  = "runs-mf-dr4",
                    "mcf6"  = "runs-mf-dr6"
                    )
    return(which(unlist(lapply(attris, function(x) ((x$rt == rt) &&
                                                    (x$timeSample == timeSample) &&
                                                    (x$model == Model) &&
                                                    (x$sh == "sh_-1") &&
                                                    (x$Filter == "NoPass"))))))
}

last.exp <- select.simuls.allssize(attris, "last", "exp")
last.bozic <- select.simuls.allssize(attris, "last", "bozic")
last.mcf4 <- select.simuls.allssize(attris, "last", "mcf4")
last.mcf6 <- select.simuls.allssize(attris, "last", "mcf6")

unif.exp <- select.simuls.allssize(attris2, "unif", "exp")
unif.bozic <- select.simuls.allssize(attris2, "unif", "bozic")
unif.mcf4 <- select.simuls.allssize(attris2, "unif", "mcf4")
unif.mcf6 <- select.simuls.allssize(attris2, "unif", "mcf6")

last.exp.9 <- select.simuls.allssize(attris, "last", "exp", rt = "rt903")
last.bozic.9 <- select.simuls.allssize(attris, "last", "bozic", rt = "rt903")
last.mcf4.9 <- select.simuls.allssize(attris, "last", "mcf4", rt = "rt903")
last.mcf6.9 <- select.simuls.allssize(attris, "last", "mcf6", rt = "rt903")

unif.exp.9 <- select.simuls.allssize(attris2, "unif", "exp", rt = "rt903")
unif.bozic.9 <- select.simuls.allssize(attris2, "unif", "bozic", rt = "rt903")
unif.mcf4.9 <- select.simuls.allssize(attris2, "unif", "mcf4", rt = "rt903")
unif.mcf6.9 <- select.simuls.allssize(attris2, "unif", "mcf6", rt = "rt903")


last.exp.7 <- select.simuls.allssize(attris, "last", "exp", rt = "rt702")
last.bozic.7 <- select.simuls.allssize(attris, "last", "bozic", rt = "rt702")
last.mcf4.7 <- select.simuls.allssize(attris, "last", "mcf4", rt = "rt702")
last.mcf6.7 <- select.simuls.allssize(attris, "last", "mcf6", rt = "rt702")

unif.exp.7 <- select.simuls.allssize(attris2, "unif", "exp", rt = "rt702")
unif.bozic.7 <- select.simuls.allssize(attris2, "unif", "bozic", rt = "rt702")
unif.mcf4.7 <- select.simuls.allssize(attris2, "unif", "mcf4", rt = "rt702")
unif.mcf6.7 <- select.simuls.allssize(attris2, "unif", "mcf6", rt = "rt702")

library(data.table)

lmcf6 <- rbindlist(lapply(all.the.filtered.singlecell.last[last.mcf6],
                          function(x) data.frame(x)))
lmcf4 <- rbindlist(lapply(all.the.filtered.singlecell.last[last.mcf4],
                          function(x) data.frame(x)))
le <- rbindlist(lapply(all.the.filtered.singlecell.last[last.exp],
                          function(x) data.frame(x)))
lb <- rbindlist(lapply(all.the.filtered.singlecell.last[last.bozic],
                          function(x) data.frame(x)))

lmcf6.9 <- rbindlist(lapply(all.the.filtered.singlecell.last[last.mcf6.9],
                          function(x) data.frame(x)))
lmcf4.9 <- rbindlist(lapply(all.the.filtered.singlecell.last[last.mcf4.9],
                          function(x) data.frame(x)))
le.9 <- rbindlist(lapply(all.the.filtered.singlecell.last[last.exp.9],
                          function(x) data.frame(x)))
lb.9 <- rbindlist(lapply(all.the.filtered.singlecell.last[last.bozic.9],
                          function(x) data.frame(x)))

lmcf6.7 <- rbindlist(lapply(all.the.filtered.singlecell.last[last.mcf6.7],
                          function(x) data.frame(x)))
lmcf4.7 <- rbindlist(lapply(all.the.filtered.singlecell.last[last.mcf4.7],
                          function(x) data.frame(x)))
le.7 <- rbindlist(lapply(all.the.filtered.singlecell.last[last.exp.7],
                          function(x) data.frame(x)))
lb.7 <- rbindlist(lapply(all.the.filtered.singlecell.last[last.bozic.7],
                          function(x) data.frame(x)))


umcf6 <- rbindlist(lapply(all.the.filtered.singlecell.unif[unif.mcf6],
                          function(x) data.frame(x)))
umcf4 <- rbindlist(lapply(all.the.filtered.singlecell.unif[unif.mcf4],
                          function(x) data.frame(x)))
ue <- rbindlist(lapply(all.the.filtered.singlecell.unif[unif.exp],
                          function(x) data.frame(x)))
ub <- rbindlist(lapply(all.the.filtered.singlecell.unif[unif.bozic],
                          function(x) data.frame(x)))

umcf6.9 <- rbindlist(lapply(all.the.filtered.singlecell.unif[unif.mcf6.9],
                          function(x) data.frame(x)))
umcf4.9 <- rbindlist(lapply(all.the.filtered.singlecell.unif[unif.mcf4.9],
                          function(x) data.frame(x)))
ue.9 <- rbindlist(lapply(all.the.filtered.singlecell.unif[unif.exp.9],
                          function(x) data.frame(x)))
ub.9 <- rbindlist(lapply(all.the.filtered.singlecell.unif[unif.bozic.9],
                          function(x) data.frame(x)))

umcf6.7 <- rbindlist(lapply(all.the.filtered.singlecell.unif[unif.mcf6.7],
                          function(x) data.frame(x)))
umcf4.7 <- rbindlist(lapply(all.the.filtered.singlecell.unif[unif.mcf4.7],
                          function(x) data.frame(x)))
ue.7 <- rbindlist(lapply(all.the.filtered.singlecell.unif[unif.exp.7],
                          function(x) data.frame(x)))
ub.7 <- rbindlist(lapply(all.the.filtered.singlecell.unif[unif.bozic.7],
                          function(x) data.frame(x)))

plot.otall <- function(x, ...) {
    x <- as.data.frame(x)
    colSums(x)/nrow(x)
    colnames(x) <- gsub("G.", "", colnames(x), fixed = TRUE)
    try1 <- try(onco.fit <- oncotree.fit(x))
    if(inherits(try1, "try-error"))
        try1 <- try(onco.fit <- oncotree.fit(x, error.fun = NULL))
    plot2.oncotree(onco.fit, ...)
}

setwd("../")

pdf(file = "../Paper-v1/Suppl-mat/reconstructed-trees-11-all.pdf",
    width = 13, height = 21) ## , family = "Palatino")
par(mfcol = c(4, 2))
par(cex = 0.8)
par(cex.main = 2)
par(mar = c(1, 1, 3, 1))
plot.otall(le, main = "exp, last") 
plot.otall(lb, main = "Bozic, last")
plot.otall(lmcf4, main = "McF_4, last")
plot.otall(lmcf6, main = "McF_6, last")
plot.otall(ue, main = "exp, unif")
plot.otall(ub,  main = "Bozic, unif")
plot.otall(umcf4, main = "McF_4, unif")
plot.otall(umcf6,  main = "McF_6, unif")
dev.off()

pdf(file = "../Paper-v1/Suppl-mat/reconstructed-trees-9-all.pdf",
    width = 13, height = 21) ## , family = "Palatino")
par(mfcol = c(4, 2))
par(cex = 0.8)
par(cex.main = 2)
par(mar = c(1, 1, 3, 1))
plot.otall(le.9, main = "exp, last") 
plot.otall(lb.9, main = "Bozic, last")
plot.otall(lmcf4.9, main = "McF_4, last")
plot.otall(lmcf6.9, main = "McF_6, last")
plot.otall(ue.9, main = "exp, unif")
plot.otall(ub.9,  main = "Bozic, unif")
plot.otall(umcf4.9, main = "McF_4, unif")
plot.otall(umcf6.9,  main = "McF_6, unif")
dev.off()


pdf(file = "../Paper-v1/Suppl-mat/reconstructed-trees-7-all.pdf",
    width = 13, height = 21) ## , family = "Palatino")
par(mfcol = c(4, 2))
par(cex = 0.8)
par(cex.main = 2)
par(mar = c(1, 1, 3, 1))
plot.otall(le.7, main = "exp, last") 
plot.otall(lb.7, main = "Bozic, last")
plot.otall(lmcf4.7, main = "McF_4, last")
plot.otall(lmcf6.7, main = "McF_6, last")
plot.otall(ue.7, main = "exp, unif")
plot.otall(ub.7,  main = "Bozic, unif")
plot.otall(umcf4.7, main = "McF_4, unif")
plot.otall(umcf6.7,  main = "McF_6, unif")
dev.off()


## To do it more times ... write a function. This is getting tiresome


## this is fixe


f1 <- function(last.or.unif, model, tree, data) {

    ## this is passed via the backdoor!
    if(last.or.unif == "last")
        attrif <- attri.last
    else
        attrif <- attri.unif
    
    touse <- select.simuls.allssize(attrif,
                                    last.or.unif,
                                    model,
                                    tree)
    dd <- rbindlist(lapply(dd[touse],
                           function(x) data.frame(x)))

    ## change value of model for title
    if(model == "mcf4") model <- "McF_4"
    if(model == "mcf6") model <- "McF_6"
    if(model == "bozic") model <- "Bozic"
    
    plot.otall(dd, main = paste(model, last.or.unif))
}


setwd("Simulation-runs-2")
load("all.the.filtered.whole.0.01.last.RData")
load("all.the.filtered.whole.0.01.unif.RData")
