# Supplementary material for: Identifying restrictions in the order of accumulation of mutations during tumor progression: effects of passengers, evolutionary models, and sampling
Source: BMC Bioinformatics. 2015 Feb 12;16:41. doi: 10.1186/s12859-015-0466-7 (PMC4339747; doi:10.1186/s12859-015-0466-7)
Supplement: Additional file 9 — Code, scripts, model fits. A zip file (Code_scripts_model_fits.zip) that contains shell and R scripts to run simulations, analysis, and produce tables and figures, as well as the output of GLMM model fits (and the code to obtain them). [file 12859_2015_466_MOESM9_ESM.zip › Code_scripts_model_fits/Within-data-set-ranking.R]

## Copyright 2013, 2014, Ramon Diaz-Uriarte

## This program is free software: you can redistribute it and/or modify
## it under the terms of the GNU General Public License as published by
## the Free Software Foundation, either version 3 of the License, or (at
## your option) any later version.

## This program is distributed in the hope that it will be useful,
## but WITHOUT ANY WARRANTY; without even the implied warranty of
## MERCHANTABILITY or FITNESS FOR A PARTICULAR PURPOSE.  See the
## GNU General Public License for more details.

## You should have received a copy of the GNU General Public License
## along with this program.  If not, see <http://www.gnu.org/licenses/>.


## I originall had a very paranoid double check that used data table
## too. Here is just the clean code for all. That code is left as an
## example as "old-within-data-set-ranking.R"


rm(list = ls())
library(parallel)
library(data.table)


f.w2 <- function(l1, l2, x, variable,
                vsubset) {
    ## best subset approach is done outside now for p-value comparison
    ## First the check
    g1 <- (x[[vsubset]] == l1)
    g2 <- (x[[vsubset]] == l2)
    ## triple check this is really a within-data set comparison
    stopifnot(
        identical(
            x$dataSetID[g1],
            x$dataSetID[g2]))

    x1 <- x[[variable]][g1]
    x2 <- x[[variable]][g2]
    x3 <- cbind(x1, x2)
    lx3 <- nrow(na.omit(x3))
    if( lx3 == 0 ) {
        return(NA)
    } else {
        wilcox.test(x1, x2,
                    paired = TRUE, alternative = "less")$p.value
    }
} 


## could be made a single function with the next, but more trouble than it
## is worth it.

bestStatsNP <- function(z, variable) {
    oi <- order(z$dataSetID, z$Method)
    z <- z[oi, ]
    
    rw2 <- mapply(f.w2, grid.comps[, 1], grid.comps[, 2],
                 MoreArgs = list(x = z, variable = variable,
                     vsubset = "Method"))
    
    n.miss <- min(tapply(rw2, grid.comps[, 2], function(x) sum(is.na(x))))
    ncomps <- nlevels(factor(grid.comps[, 1])) - 1 - n.miss
    pv <- 0.05
    pv <- (1 - (1 - pv)^(1/ncomps))
    rw3 <- (rw2 < pv)
    counts.less <- tapply(rw3, grid.comps[, 1], sum, na.rm = TRUE)

    
    best.counts <- max(counts.less)
    the.best <- which(counts.less == best.counts)
    the.best.labels <- names(counts.less)[the.best]
    best.labels.output <- paste(names(counts.less)[the.best], collapse = ", ")

    ## a paranoid double check by using unique
    rn <- as.data.frame(t(apply(z[, c("Conjunction", "TrueGenes",
                                      "S.Size", "Tree", "Model",
                                      "sh", "S.Time",
                                      "S.Type"
##                                      , "Filter"
                                      ) ], 2,
                                unique)),
                        stringsAsFactors = FALSE)
    return(cbind(rn, best.labels.output, best.counts))

}


bestStatsP <- function(z, variable) {
    oi <- order(z$dataSetID, z$filter.method)
    z <- z[oi, ]

    rw2 <- mapply(f.w2, grid.comps[, 1], grid.comps[, 2],
                 MoreArgs = list(x = z, variable = variable,
                     vsubset = "filter.method"))
    
    n.miss <- min(tapply(rw2, grid.comps[, 2], function(x) sum(is.na(x))))
    ncomps <- nlevels(factor(grid.comps[, 1])) - 1 - n.miss
    pv <- 0.05
    pv <- (1 - (1 - pv)^(1/ncomps))
    rw3 <- (rw2 < pv)
    counts.less <- tapply(rw3, grid.comps[, 1], sum, na.rm = TRUE)

    best.counts <- max(counts.less)
    the.best <- which(counts.less == best.counts)
    the.best.labels <- names(counts.less)[the.best]
    best.labels.output <- paste(names(counts.less)[the.best], collapse = ", ")
    
    ## a paranoid double check by using unique
    rn <- as.data.frame(t(apply(z[, c("Conjunction", "TrueGenes",
                                      "S.Size", "Tree", "Model",
                                      "sh", "S.Time",
                                      "S.Type") ], 2,
                                unique)),
                        stringsAsFactors = FALSE)

    return(cbind(rn, best.labels.output, best.counts))
}


load("NP.stats.RData")

df.np.a <- subset(NP.stats, 
                  select = c(Conjunction, TrueGenes,
                      Tree, Model, sh, S.Size,
                      S.Time, S.Type,
                      dataSetID,
                      Method, 
                      PFD, PND, FPF,
                      Diff
                      ))

df.np.a.splitted <- with(df.np.a,
                         split(df.np.a,
                               list(Conjunction, TrueGenes,
                                    Tree, Model, sh, S.Size,
                                    S.Time, S.Type), drop = TRUE))


grid.comps <- expand.grid(levels(NP.stats$Method),
                          levels(NP.stats$Method),
                          stringsAsFactors = FALSE)
exclude.grid <- (grid.comps[, 1] == grid.comps[, 2])
grid.comps <- grid.comps[!exclude.grid, ]


## too much repetition. Should have written a single function. Next time
## :-).

tmp.df <- mclapply(df.np.a.splitted,  function(x) bestStatsNP(x, "Diff"),
                   mc.cores = 12)
NP.performance.stats.Diff <- rbindlist(tmp.df)
NP.performance.stats.Diff[, original.row.number := 1:length(tmp.df)]

rm(tmp.df)

tmp.df <- mclapply(df.np.a.splitted,  function(x) bestStatsNP(x, "PFD"),
                   mc.cores = 12)
NP.performance.stats.PFD <- rbindlist(tmp.df)
NP.performance.stats.PFD[, original.row.number := 1:length(tmp.df)]

rm(tmp.df)
tmp.df <- mclapply(df.np.a.splitted,  function(x) bestStatsNP(x, "PND"),
                   mc.cores = 12)
NP.performance.stats.PND <- rbindlist(tmp.df)
NP.performance.stats.PND[, original.row.number := 1:length(tmp.df)]

rm(tmp.df)
tmp.df <- mclapply(df.np.a.splitted,  function(x) bestStatsNP(x, "FPF"),
                   mc.cores = 12)
NP.performance.stats.FPF <- rbindlist(tmp.df)
NP.performance.stats.FPF[, original.row.number := 1:length(tmp.df)]

setkey(NP.performance.stats.Diff,
       Conjunction, TrueGenes, S.Size, Tree,
       Model, sh, S.Time,
       S.Type)
setkey(NP.performance.stats.PFD,
       Conjunction, TrueGenes, S.Size, Tree,
       Model, sh, S.Time,
       S.Type)
setkey(NP.performance.stats.PND,
       Conjunction, TrueGenes, S.Size, Tree,
       Model, sh, S.Time,
       S.Type)
setkey(NP.performance.stats.FPF,
       Conjunction, TrueGenes, S.Size, Tree,
       Model, sh, S.Time,
       S.Type)


NP.performance.stats.Diff <- data.frame(NP.performance.stats.Diff)
NP.performance.stats.PFD <- data.frame(NP.performance.stats.PFD)
NP.performance.stats.PND <- data.frame(NP.performance.stats.PND)
NP.performance.stats.FPF <- data.frame(NP.performance.stats.FPF)


save(file = "NP.performance.stats.RData",
     NP.performance.stats.Diff,
     NP.performance.stats.PFD,
     NP.performance.stats.FPF,
     NP.performance.stats.PND)


rm(df.np.a, df.np.a.splitted, NP.stats, NP.performance.stats.PFD,
   NP.performance.stats.Diff,
   NP.performance.stats.FPF,
   NP.performance.stats.PND, bestStatsNP)

load("P.stats.RData")

P.stats <- within(P.stats,
                filter.method <- interaction(Filter, Method, sep = ":")
                )

df.p.a <- subset(P.stats, 
                 select = c(
                     Conjunction,
                     TrueGenes,
                     Tree, Model, sh, S.Size,
                     S.Time, S.Type,
                     dataSetID,
                     filter.method,
                     Method,
                     Filter,
                     PFD, PND, FPF, Diff
                     ))

                    
df.p.a.splitted <- with(df.p.a,
                         split(df.p.a,
                               list(Conjunction, TrueGenes,
                                    Tree, Model, sh, S.Size,
                                    S.Time, S.Type), drop = TRUE))

grid.comps <- expand.grid(levels(P.stats$filter.method),
                          levels(P.stats$filter.method),
                          stringsAsFactors = FALSE)
exclude.grid <- (grid.comps[, 1] == grid.comps[, 2])
grid.comps <- grid.comps[!exclude.grid, ]

rm(tmp.df)

tmp.df <- mclapply(df.p.a.splitted,  function(x) bestStatsP(x, "Diff"),
                   mc.cores = 12)
P.performance.stats.Diff <- rbindlist(tmp.df)
P.performance.stats.Diff[, original.row.number := 1:length(tmp.df)]

rm(tmp.df)

tmp.df <- mclapply(df.p.a.splitted,  function(x) bestStatsP(x, "PFD"),
                   mc.cores = 12)
P.performance.stats.PFD <- rbindlist(tmp.df)
P.performance.stats.PFD[, original.row.number := 1:length(tmp.df)]

rm(tmp.df)
tmp.df <- mclapply(df.p.a.splitted,  function(x) bestStatsP(x, "PND"),
                   mc.cores = 12)
P.performance.stats.PND <- rbindlist(tmp.df)
P.performance.stats.PND[, original.row.number := 1:length(tmp.df)]


rm(tmp.df)
tmp.df <- mclapply(df.p.a.splitted,  function(x) bestStatsP(x, "FPF"),
                   mc.cores = 12)
P.performance.stats.FPF <- rbindlist(tmp.df)
P.performance.stats.FPF[, original.row.number := 1:length(tmp.df)]


setkey(P.performance.stats.Diff,
       Conjunction, TrueGenes, S.Size, Tree,
       Model, sh, S.Time,
       S.Type)
setkey(P.performance.stats.PFD,
       Conjunction, TrueGenes, S.Size, Tree,
       Model, sh, S.Time,
       S.Type)
setkey(P.performance.stats.PND,
       Conjunction, TrueGenes, S.Size, Tree,
       Model, sh, S.Time,
       S.Type)
setkey(P.performance.stats.FPF,
       Conjunction, TrueGenes, S.Size, Tree,
       Model, sh, S.Time,
       S.Type)

P.performance.stats.Diff <- data.frame(P.performance.stats.Diff)
P.performance.stats.PFD <- data.frame(P.performance.stats.PFD)
P.performance.stats.PND <- data.frame(P.performance.stats.PND)
P.performance.stats.FPF <- data.frame(P.performance.stats.FPF)

save(file = "P.performance.stats.RData",
     P.performance.stats.Diff,
     P.performance.stats.PFD,
     P.performance.stats.FPF,
     P.performance.stats.PND)

gc()
