# Supplementary material for: Identifying restrictions in the order of accumulation of mutations during tumor progression: effects of passengers, evolutionary models, and sampling
Source: BMC Bioinformatics. 2015 Feb 12;16:41. doi: 10.1186/s12859-015-0466-7 (PMC4339747; doi:10.1186/s12859-015-0466-7)
Supplement: Additional file 9 — Code, scripts, model fits. A zip file (Code_scripts_model_fits.zip) that contains shell and R scripts to run simulations, analysis, and produce tables and figures, as well as the output of GLMM model fits (and the code to obtain them). [file 12859_2015_466_MOESM9_ESM.zip › Code_scripts_model_fits/INLA/inla-fits-tables.R]

## Copyright 2013, 2014, Ramon Diaz-Uriarte

## This program is free software: you can redistribute it and/or modify
## it under the terms of the GNU General Public License as published by
## the Free Software Foundation, either version 3 of the License, or (at
## your option) any later version.

## This program is distributed in the hope that it will be useful,
## but WITHOUT ANY WARRANTY; without even the implied warranty of
## MERCHANTABILITY or FITNESS FOR A PARTICULAR PURPOSE.  See the
## GNU General Public License for more details.

## You should have received a copy of the GNU General Public License
## along with this program.  If not, see <http://www.gnu.org/licenses/>.


## This code expects to start running from the INLA directory.
rm(list = ls())
setwd("../")
library(data.table)
library(Hmisc)
library(INLA)
## library(scales)


latex.table.fit.inla <- function(x, scenario, variable,
                                 round = 3,
                                 other = NULL,
                                 addDIC = FALSE, ## it clutters things
                                 thpv = 0.001) {
    m <- x$summary.fixed
    m <- m[, c("mean", "sd", "0.025quant", "0.975quant")]
    m <- round(m, round)
    rn <- rownames(m)
    rn2 <- rn
    rn2 <- gsub("_", "\\_", rn2, fixed = TRUE)
    rn2 <- gsub("singleCell", "singleC", rn2, fixed = TRUE)
    rn2 <- gsub("wholeTumor", "wholeT", rn2, fixed = TRUE)
    rn2 <- gsub("TrueGenes", "NumNodes", rn2, fixed = TRUE)
    rgroup <- NULL
    if(scenario == "NP") {
        sc <- "no passengers"
    } else {
        sc <- "passengers"
    }
    
    rownames(m) <- rn2
    m <- data.frame(m)

    ## remove space from names
    namefile <- paste0("fit-", scenario, "-",
                       gsub(" ", "_", variable))
    if(!is.null(other))
        namefile <- paste0(namefile, "_", gsub(" ", "_", other))
    
    capt <- paste0("Model fit for metric '", variable,
                   "' when there are ", sc, ".")
    if(!is.null(other))
        other <- sub("\\.$", "", other) ## to avoid extra periods
    if(!is.null(other))
        capt <- paste0(capt, ". ", other, ".")
    if(addDIC) {
        dic <- round(x$dic$dic)
        lcpo <- round(-mean(log(x$cpo$cpo)), 3)
        capt <- paste0(capt, " DIC = ", dic,
                       ". $-\\overline{\\log CPO}$ = ", lcpo, ".")
        ##                        ". Model fitted using sum-to-zero contrasts (so missing parameter = $-\\Sum(\\mbox{rest of parameters for that factor}))$.")
    }
    colnames(m)[c(3, 4)] <- c(" 0.025 quant.", "0.975 quant.")
    tmp <- latex.default(m
                         , rowlabel = "Coefficient"
                         , file = paste0("../Paper-v1/Suppl-mat/", namefile, ".tex")
                         , longtable = TRUE
                         , rgroup = rgroup
                         , n.rgroup = if(is.null(rgroup)){
                             NULL
                         } else{
                             c(n.methodpart, n.treepart, n.ssize)}
                         , label = namefile
                         , size = ifelse(scenario == "P", "footnotesize", "small")
                         , multicol = FALSE
                         #, col.just = c("r", rep("r", 3))
                         , caption = capt
                         , where = "!htbp"
                         , lines.page = 2000
        )
}

latex.fit.load.remove <- function(x, scenario, variable) {
    ## a convenience function that loads, calls the latex table and
    ## removes object. Easier to launch in batch mode
    load(paste0("./INLA/", "Not-in-supp-mat/",
                scenario, "/", x, ".RData"))
    cat("\n Doing ", x, "\n")
    latex.table.fit.inla(get(x), scenario, variable)
    rm(x) ## not that much needed
    gc()
}


m1 <- matrix(
    c("Nedges.m2A", "Inferred edges",
      "Diff.m2A", "Diff",
      "PND.m2A", "PND",
      "PFD.m2A", "PFD",
      "FPF.m2A", "FPF"),
    byrow = TRUE, ncol = 2)


for(sc in c("NP", "P")) {
    for(i in 1:5) {
        latex.fit.load.remove(m1[i, 1], sc, m1[i, 2])
    }
}
