# Supplementary material for: Identifying restrictions in the order of accumulation of mutations during tumor progression: effects of passengers, evolutionary models, and sampling
Source: BMC Bioinformatics. 2015 Feb 12;16:41. doi: 10.1186/s12859-015-0466-7 (PMC4339747; doi:10.1186/s12859-015-0466-7)
Supplement: Additional file 9 — Code, scripts, model fits. A zip file (Code_scripts_model_fits.zip) that contains shell and R scripts to run simulations, analysis, and produce tables and figures, as well as the output of GLMM model fits (and the code to obtain them). [file 12859_2015_466_MOESM9_ESM.zip › Code_scripts_model_fits/INLA/run-all-reparams.R]

## Copyright 2013, 2014, Ramon Diaz-Uriarte

## This program is free software: you can redistribute it and/or modify
## it under the terms of the GNU General Public License as published by
## the Free Software Foundation, either version 3 of the License, or (at
## your option) any later version.

## This program is distributed in the hope that it will be useful,
## but WITHOUT ANY WARRANTY; without even the implied warranty of
## MERCHANTABILITY or FITNESS FOR A PARTICULAR PURPOSE.  See the
## GNU General Public License for more details.

## You should have received a copy of the GNU General Public License
## along with this program.  If not, see <http://www.gnu.org/licenses/>.


## We never get the s.d. (or quantiles) for the redundant parameter, of
## course.  Trying other tricks with INLA is complicated and I never got
## it to work. So it is just simpler to change which is the last value of
## a factor, so as to get the other value as the parameter. If this is
## done systematically, one gets all sd. Need care if there are
## interactions, as you need many more runs. This file systematically
## refits 6 models. This way, you get all parameters for single and 2-way
## interactions. Beware: this uses sum-to-zero constraings (contr.sum,
## actually contr.Sum).

Sys.getpid()
system("hostname")
options(width = 220)
library(car); packageVersion("car")
library(INLA); packageVersion("INLA")
sessionInfo()
options(decorate.contrasts = c("(",")"))
options(decorate.contr.Sum = "")
options(contrasts = c("contr.Sum", "contr.poly"))

## This does NOT cover all the needed reparams so as to have
## all three-way interactinos. For two way yes.

table.reparam.P <- cbind(
    Filter       = c(1, 1, -1, -1, -1, 1),
    Method       = c(1, -1, 1, -1, 1, -1),
    S.Time       = c(1, -1, -1, -1, 1, 1),
    S.Type       = c(1, 1, -1, -1, 1, -1),
    S.Size       = c(1, -1, 1, -1, -1, 1),
    Model        = c(1, -1, -1, 1, 1, -1),
    Conjunction  = c(1, 1, 1, -1, -1, -1),
    sh           = c(1, -1, 1, 1, -1, -1),
    TrueGenes    = c(1, 1, -1, 1, -1, -1)
    )

table.reparam.NP <- cbind(
    S.Type       = c(1, 1, -1, -1, -1, 1),
    Method       = c(1, -1, 1, -1, 1, -1),
    S.Time       = c(1, -1, -1, -1, 1, 1),
##    S.Type     = c(1, 1, -1, -1, 1,  1),
    S.Size       = c(1, -1, 1, -1, -1, 1),
    Model        = c(1, -1, -1, 1, 1, -1),
    Conjunction  = c(1, 1, 1, -1, -1, -1),
    sh           = c(1, -1, 1, 1, -1, -1),
    TrueGenes    = c(1, 1, -1, 1, -1, -1)
    )


## A bigger table, that covers many (not all) 3-way, if you ever need it.

## table.reparam.P <- cbind(
##     Filter       = c(1, 1, -1, -1, -1, 1, 1, -1),
##     Method       = c(1, -1, 1, -1, 1, -1, 1, -1),
##     S.Time       = c(1, -1, -1, -1, 1, 1, -1, 1),
##     S.Type       = c(1, 1, -1, -1, 1, -1, -1, 1),
##     S.Size       = c(1, -1, 1, -1, -1, 1, -1, 1),
##     Model        = c(1, -1, -1, 1, 1, -1, 1, -1),
##     Conjunction  = c(1, 1, 1, -1, -1, -1, 1, -1),
##     sh           = c(1, -1, 1, 1, -1, -1, -1, 1),
##     TrueGenes    = c(1, 1, -1, 1, -1, -1, 1, -1)
##     )

## table.reparam.NP <- cbind(
##     S.Type       = c(1, 1, -1, -1, -1, 1, 1, -1),
##     Method       = c(1, -1, 1, -1, 1, -1, 1, -1),
##     S.Time       = c(1, -1, -1, -1, 1, 1, -1, 1),
## ##    S.Type       = c(1, 1, -1, -1, 1, -1, -1, 1),
##     S.Size       = c(1, -1, 1, -1, -1, 1, -1, 1),
##     Model        = c(1, -1, -1, 1, 1, -1, 1, -1),
##     Conjunction  = c(1, 1, 1, -1, -1, -1, 1, -1),
##     sh           = c(1, -1, 1, 1, -1, -1, -1, 1),
##     TrueGenes    = c(1, 1, -1, 1, -1, -1, 1, -1)
##     )


recoding.function <- function(table, index, data){
    v.names <- colnames(table)
    ## switch last and first levels if -1. Nope, rev is simpler.
    for(vname in v.names) {
        if(table[index, vname] == -1) {
            o.levels <- levels(data[[vname]])
            ## nlevels <- nlevels(data[[vname]])
            new.levels <- rev(o.levels)
            data[[vname]] <- factor(data[[vname]], levels = new.levels)
        }
    }
    return(data)
}

the.inla.fit <- function(np.or.p, var, dd, nthreads = 4) {
    options(decorate.contrasts = c("(",")"))
    options(decorate.contr.Sum = "")
    options(contrasts = c("contr.Sum", "contr.poly"))

    ## This is a huge model!!
    ## if(np.or.p == "P") {
    ##     right.side <- '(S.Size + Filter + Method + S.Time + S.Type + Model + Conjunction + sh + TrueGenes)^2 + (Filter + Method + S.Type + S.Time)^3 + f(dataSetID, model = "iid")'
    ## } else if(np.or.p == "NP") {
    ##     right.side <- '(S.Size + Method + S.Time + S.Type + Model + Conjunction + sh + TrueGenes)^2 + (Method + S.Type + S.Time)^3 + f(dataSetID, model = "iid")'
    ## }

    if(np.or.p == "P") {
        right.side <- '(S.Size + Filter + Method + S.Time + S.Type + Model + Conjunction + sh + TrueGenes)^2 + f(dataSetID, model = "iid")'
    } else if(np.or.p == "NP") {
        right.side <- '(S.Size + Method + S.Time + S.Type + Model + Conjunction + sh + TrueGenes)^2 + f(dataSetID, model = "iid")'
    }


    
    if(var == "Diff") {
        fit0 <- inla(as.formula(paste("Diff ~", right.side)),
                     family = "poisson",
                     data = dd,
                     num.threads = nthreads
                     )
    } else if(var == "PFD") {
        to.omit <- which( (dd$TP + dd$FP) == 0 )
        dd <- dd[-to.omit, ]
        gc()
        fit0 <- inla(as.formula(paste("FP ~", right.side)),
                     family = "binomial",
                     Ntrials = Inferred.edges,
                     data = dd,
                     num.threads = nthreads
                     )
    } else if(var == "PND") {
        fit0 <- inla(as.formula(paste("FN ~", right.side)),
                     family = "binomial",
                     Ntrials = True.edges,
                     data = dd,
                     num.threads = nthreads
                     )
    } else if(var == "FPF") {
        dd$nontrue.edges <- dd$FP + dd$TN
        fit0 <- inla(as.formula(paste("FP ~", right.side)),
                     family = "binomial",
                     Ntrials = Nontrue.edges,
                     data = dd,
                     num.threads = nthreads
                     )
    }
    ## yes, all this rm and gc, etc, on purpose
    print(fit0$cpu.used)
    fit <- inla.hyperpar(fit0)
    rm(fit0)
    print(fit$cpu.used)
    summary.fixed <- fit$summary.fixed
    rm(fit)
    gc()
    return(summary.fixed)
}


arguments.script <- commandArgs(trailingOnly = TRUE)
np.or.p <- arguments.script[1]
var <- arguments.script[2]


if(np.or.p == "P") {
    load("P.stats.RData"); dim(P.stats)
    table.reparam <- table.reparam.P 
    data <- P.stats 
} else if(np.or.p == "NP") {
    load("NP.stats.RData"); dim(NP.stats)
    table.reparam <- table.reparam.NP 
    data <- NP.stats 
}
rm(NP.stats, P.stats) ## for room and to make sure neve used again. 

l.results <- list()

for(i in 1:nrow(table.reparam)) {
    cat(paste0("\n  Doing i = ", i, "\n"))
    dd <- recoding.function(table.reparam, i, data)
    l.results[[i]] <- the.inla.fit(np.or.p, var, dd)
    print(l.results[[i]])
    rm(dd)
    gc()
}
 
n.obj <- paste0(var, ".allreparam.", np.or.p)
n.save <- paste0(n.obj, ".RData")
assign(n.obj, l.results)
save(file = n.save, list = n.obj)
