# Supplementary material for: Identifying restrictions in the order of accumulation of mutations during tumor progression: effects of passengers, evolutionary models, and sampling
Source: BMC Bioinformatics. 2015 Feb 12;16:41. doi: 10.1186/s12859-015-0466-7 (PMC4339747; doi:10.1186/s12859-015-0466-7)
Supplement: Additional file 9 — Code, scripts, model fits. A zip file (Code_scripts_model_fits.zip) that contains shell and R scripts to run simulations, analysis, and produce tables and figures, as well as the output of GLMM model fits (and the code to obtain them). [file 12859_2015_466_MOESM9_ESM.zip › Code_scripts_model_fits/INLA/inla-fits-plots.R]

## Copyright 2013, 2014, Ramon Diaz-Uriarte

## This program is free software: you can redistribute it and/or modify
## it under the terms of the GNU General Public License as published by
## the Free Software Foundation, either version 3 of the License, or (at
## your option) any later version.

## This program is distributed in the hope that it will be useful,
## but WITHOUT ANY WARRANTY; without even the implied warranty of
## MERCHANTABILITY or FITNESS FOR A PARTICULAR PURPOSE.  See the
## GNU General Public License for more details.

## You should have received a copy of the GNU General Public License
## along with this program.  If not, see <http://www.gnu.org/licenses/>.


## This code expects to start running from the INLA directory.


## A lot is all code that computed the value of the redundant via
## difference from the others. No longer use, as I use a true, full
## reparameterization. But still used for checking.
## Make also sure number of terms is correct with function
## num.coefs.

## More details: function summary4 calls function AllCoefficients. That
## finds the redundant parameter via difference from the rest.

## Function summary4.reparam however, takes all of the fits called
## "reparam", and puts togetehr the union of the coefficients. This allows
## us to compare: a) whether any coefficient is missing; b) whether the
## coefficientes differ if computed via difference or via full refiting of
## model changing which is the last level.


## Comparing the two sets of coefficients is done within the plotting
## function. Why not outside? Because you might have fitted a huge model
## (say, 4-way; not in this case, but in general), but you only care about
## some of the interactions. Then, your reparam object might have just a
## subset, the one you care about. And that is checked when you plot: whther
## a coeff is missing is in the context of "is this missing, given that I
## want to show all that are larger than 0.2 in all three way".


## For those cases where we are sure (or think) that we have ALL
## coefficients in the reparams, the function compare.reparam.fitted.diff
## will do that comparison and check we have the exact same coefficients,
## and compare their numeric value.  This is our case, since we use
## two-way itneraction model.


rm(list = ls())
library(data.table)
library(Hmisc)
library(ggplot2)
library(INLA) ## not needed if you just want to replot
library(scales)

## set to true to redo all. To FALSE just to change graph parameters, of
## course with all the checks, etc.
redoing.full <- FALSE

find.interaction.blocks <- function(rowNames) {
    ## expects row names of coefficients, in format as from contr.Sum, in
    ## package car, with format factor(level):otherFactor(itslevel)
    ## get.factor.group <- function(z) {
    ##     paste(lapply(z,
    ##                  function(x) strsplit(x, "(", fixed = TRUE)[[1]][1]),
    ##           collapse = ":")
    ## }
    factor.groups <- unlist(lapply(strsplit(rowNames, ":"),
                                   get.factor.group))
    fg.rle <- rle(factor.groups)
    splitted.factor.group.names <- strsplit(fg.rle$values, ":")
    num.factors <- unlist(lapply(splitted.factor.group.names, length))
    end <- cumsum(fg.rle$lengths)
    fg <- data.frame(values = fg.rle$values,
                     num.factors = num.factors,
                     length = fg.rle$lengths,
                     start = c(1, end[-length(end)] + 1),
                     end = end)
    return(fg)
}

coeffs.inla <- function(x) {
    m1 <- x$summary.fixed
    cat("\nSummary of sd \n")
    print(summary(m1[, "sd"])) ## to check if weird sd
    m1 <- m1[, "mean", drop = FALSE]
    colnames(m1) <- "coefficient"
    cat(paste0("\n Intercept = ", round(m1[1], 3), "\n\n\n"))
    return(m1)
##    return(m1[-1, , drop = FALSE]) ## Intercept unneded
}

split.interaction.name <- function(x, ll = 3) {
    ## return a very simple to parse matrix of the factor names and levels
    pair.factor.level <- function(x) {
        x <- strsplit(x, "(", fixed = TRUE)[[1]]
        F <- x[1]
        L <- strsplit(x[2], ")", fixed = TRUE)[[1]][1]
        return(c(F, L))
    }

    tmp <- unlist(strsplit(x, ":"))
    tmpr <- rep(NA, ll)
    tmpr[seq_along(tmp)] <- tmp
    long.splitted <- c(tmpr, unlist(lapply(tmpr, pair.factor.level)))
    names(long.splitted) <- c(paste0("FL.", 1:ll),
                              paste0(rep(c("F.", "L."), ll),
                                     rep(1:ll, rep(2, ll))))
    return(long.splitted)
} ## compiling the above makes little difference


create.allf.rn <- function(groupvalues, numf, levels.factors = levels.factors) {
    ## group values contains the splitted set so first row, in F.?,
    ## contains the factors, and those do not change by column
    ## This is prepared for up to four interactions!! Not five or more!!
    ## ff <- groupvalues[1, c("F.1", "F.2", "F.3", "F.4")]
    fs <- paste0("F.", 1:numf)
    ff <- groupvalues[1, fs]
    ff <- ff[!is.na(ff)]
    paste.f.n <- function(name, levels) paste0(name, "(", levels, ")")
    list.f.ns <- lapply(ff, function(z) paste.f.n(z, unlist(levels.factors[z])))
    return(apply(do.call(expand.grid, list.f.ns), 1,
          function(z) paste0(z, collapse = ":")))
}


## This is the key function, the one that finds the value of the
## set-to-the-negative-sum-of-the-rest from the contr.sum constraints.
## Some functions above depend on contr.Sum with () being used.

## As written now, this is much more than I would ever need. Up to 6
## interaction factors (though skipping 5)!!
group.stats <- function(data, block, max.interaction,
                        interactionBlocks = interaction.blocks,
                        levelsFactors = levels.factors) {
    ## data is the data of coeffs with appropriate extra columns
    x <- data[interactionBlocks[block, "start"]:interactionBlocks[block, "end"], ]
    num.factors <- interactionBlocks[block, "num.factors"]

    if(num.factors > 3)
        warning("You know you are using more than 3 interacting factors?")
    
    AllF <- create.allf.rn(groupvalues = x, numf = num.factors,
                           levels.factors = levelsFactors)
    NonSeen <- setdiff(AllF, rownames(x))

    NonSeenMatrix <- t(vapply(NonSeen,
                              function(z)
                              split.interaction.name(z, max.interaction), rep("", 3 * max.interaction)))

    ## The following would be nicer, but we need to carefully use only
    ## needed x columns, and then we need to do extra work when rbinding
    ## them.
    
    ## NonSeenMatrix <- t(vapply(NonSeen,
    ##                           function(z)
    ##                           split.interaction.name(z, num.factors),
    ##                           rep("", 3 * num.factors)))


    NonSeenMatrix <- data.frame(NonSeenMatrix, stringsAsFactors = FALSE)
    ## do not order, as it does it lexically, so we can get the last of
    ## all factors first.
    ## NonSeenMatrix <- NonSeenMatrix[do.call(order, NonSeenMatrix), ]
    NonSeenMatrix$coefficient <- NA
    nrstart <- 1 + nrow(x)
    WorkMatrix <- rbind(x, NonSeenMatrix)
    ## This could be general, but I do not bother. Find the coefficients
    ## that are not computed from the definition of the sum to zero. For
    ## each of the "NonSeen" find its value by summing over all the values
    ## of the rest of the sum to zero relation.

    ## Sometimes, the same cofficient can be found from previously
    ## computed data in two or more different ways, since every coeff. is
    ## in two (or three) sum-to-zero relations. Verify that, when it can
    ## be computed from two or more, those give the same value.

    ## s1, s2, s3 could be turned into ss1, ss2, ss3 directly. I leave
    ## them separate, as logic easier to see.
    if(num.factors == 1) {
        ## paranoid check
        stopifnot(sum(is.na(WorkMatrix$coefficient)) == 1)
        stopifnot(is.na(WorkMatrix$coefficient[nrstart]))
        WorkMatrix$coefficient[nrstart] <- -sum(WorkMatrix$coefficient,
                                                na.rm = TRUE)
    } else if(num.factors == 2) {
        for(i in (nrstart:nrow(WorkMatrix))) {
            l1 <- WorkMatrix$L.1[i]
            l2 <- WorkMatrix$L.2[i]
            s1 <- WorkMatrix[ (WorkMatrix$L.1 == l1) &
                             (WorkMatrix$L.2 != l2), ]
            s2 <- WorkMatrix[ (WorkMatrix$L.1 != l1) &
                             (WorkMatrix$L.2 == l2), ]
            ss1 <- -sum(s1$coefficient)
            ss2 <- -sum(s2$coefficient)
            ss <- c(na.omit(ss1), na.omit(ss2))
            ## this checks at least one has no missing
            if(length(ss) == 0) stop("coefficient cannot be computed??!!")
            if(length(ss) == 2) {
                ## and this that all valid computations return a value
                stopifnot(isTRUE(all.equal(ss[1], ss[2])))
            }
            WorkMatrix$coefficient[i] <- ss[1]
        }        
    } else if(num.factors == 3) {
        for(i in (nrstart:nrow(WorkMatrix))) {
            l1 <- WorkMatrix$L.1[i]
            l2 <- WorkMatrix$L.2[i]
            l3 <- WorkMatrix$L.3[i]
            s1 <- WorkMatrix[ (WorkMatrix$L.1 == l1) &
                             (WorkMatrix$L.2 == l2) &
                             (WorkMatrix$L.3 != l3), ]
            s2 <- WorkMatrix[ (WorkMatrix$L.1 == l1) &
                             (WorkMatrix$L.2 != l2) &
                             (WorkMatrix$L.3 == l3), ]
            s3 <- WorkMatrix[ (WorkMatrix$L.1 != l1) &
                             (WorkMatrix$L.2 == l2) &
                             (WorkMatrix$L.3 == l3), ]
            ss1 <- -sum(s1$coefficient)
            ss2 <- -sum(s2$coefficient)
            ss3 <- -sum(s3$coefficient)
            ss <- c(na.omit(ss1), na.omit(ss2), na.omit(ss3))
            if(length(ss) == 0) stop("coefficient cannot be computed??!!!")
            if(length(ss) == 2) {
                stopifnot(isTRUE(all.equal(ss[1], ss[2])))
            }
            if(length(ss) == 3) {
                stopifnot(isTRUE(all.equal(ss[1], ss[2])))
                stopifnot(isTRUE(all.equal(ss[1], ss[3])))
            }
            WorkMatrix$coefficient[i] <- ss[1]
        }        
    } else if(num.factors == 4) {
        ## browser()
        for(i in (nrstart:nrow(WorkMatrix))) {
            l1 <- WorkMatrix$L.1[i]
            l2 <- WorkMatrix$L.2[i]
            l3 <- WorkMatrix$L.3[i]
            l4 <- WorkMatrix$L.4[i]
            s1 <- WorkMatrix[ (WorkMatrix$L.1 == l1) &
                             (WorkMatrix$L.2 == l2) &
                             (WorkMatrix$L.3 != l3) &
                             (WorkMatrix$L.4 == l4), ]
            s2 <- WorkMatrix[ (WorkMatrix$L.1 == l1) &
                             (WorkMatrix$L.2 != l2) &
                             (WorkMatrix$L.3 == l3) &
                             (WorkMatrix$L.4 == l4), ]
            s3 <- WorkMatrix[ (WorkMatrix$L.1 != l1) &
                             (WorkMatrix$L.2 == l2) &
                             (WorkMatrix$L.3 == l3) &
                             (WorkMatrix$L.4 == l4), ]
            s4 <- WorkMatrix[ (WorkMatrix$L.1 == l1) &
                             (WorkMatrix$L.2 == l2) &
                             (WorkMatrix$L.3 == l3) &
                             (WorkMatrix$L.4 != l4), ]            
            ss1 <- -sum(s1$coefficient)
            ss2 <- -sum(s2$coefficient)
            ss3 <- -sum(s3$coefficient)
            ss4 <- -sum(s4$coefficient)
            ## print(s1)
            ## print(s2)
            ## print(s3)
            ## print(s4)
            ss <- c(na.omit(ss1), na.omit(ss2), na.omit(ss3), na.omit(ss4))
            if(length(ss) == 0) stop("coefficient cannot be computed??!!!!")
            if(length(ss) == 2) {
                stopifnot(isTRUE(all.equal(ss[1], ss[2])))
            }
            if(length(ss) == 3) {
                stopifnot(isTRUE(all.equal(ss[1], ss[2])))
                stopifnot(isTRUE(all.equal(ss[1], ss[3])))
            }
            if(length(ss) == 4) {
                stopifnot(isTRUE(all.equal(ss[1], ss[2])))
                stopifnot(isTRUE(all.equal(ss[1], ss[3])))
                stopifnot(isTRUE(all.equal(ss[1], ss[4])))
            }
            WorkMatrix$coefficient[i] <- ss[1]
        }        
    } else if(num.factors == 6) {
        ## browser()
        for(i in (nrstart:nrow(WorkMatrix))) {
            l1 <- WorkMatrix$L.1[i]
            l2 <- WorkMatrix$L.2[i]
            l3 <- WorkMatrix$L.3[i]
            l4 <- WorkMatrix$L.4[i]
            l5 <- WorkMatrix$L.5[i]
            l6 <- WorkMatrix$L.6[i]
            
            s1 <- WorkMatrix[ (WorkMatrix$L.1 == l1) &
                             (WorkMatrix$L.2 != l2) &
                             (WorkMatrix$L.3 == l3) &
                             (WorkMatrix$L.4 == l4) &
                             (WorkMatrix$L.5 == l5) &                           
                             (WorkMatrix$L.6 == l6), ]
            s2 <- WorkMatrix[ (WorkMatrix$L.1 == l1) &
                             (WorkMatrix$L.2 == l2) &
                             (WorkMatrix$L.3 != l3) &
                             (WorkMatrix$L.4 == l4) &
                             (WorkMatrix$L.5 == l5) &                           
                             (WorkMatrix$L.6 == l6), ]
            s3 <- WorkMatrix[ (WorkMatrix$L.1 == l1) &
                             (WorkMatrix$L.2 == l2) &
                             (WorkMatrix$L.3 == l3) &
                             (WorkMatrix$L.4 != l4) &
                             (WorkMatrix$L.5 == l5) &                           
                             (WorkMatrix$L.6 == l6), ]
            s4 <- WorkMatrix[ (WorkMatrix$L.1 == l1) &
                             (WorkMatrix$L.2 == l2) &
                             (WorkMatrix$L.3 == l3) &
                             (WorkMatrix$L.4 == l4) &
                             (WorkMatrix$L.5 != l5) &                           
                             (WorkMatrix$L.6 == l6), ]
            s5 <- WorkMatrix[ (WorkMatrix$L.1 == l1) &
                             (WorkMatrix$L.2 == l2) &
                             (WorkMatrix$L.3 == l3) &
                             (WorkMatrix$L.4 == l4) &
                             (WorkMatrix$L.5 == l5) &                           
                             (WorkMatrix$L.6 != l6), ]
            
            s6 <- WorkMatrix[ (WorkMatrix$L.1 != l1) &
                             (WorkMatrix$L.2 == l2) &
                             (WorkMatrix$L.3 == l3) &
                             (WorkMatrix$L.4 == l4) &
                             (WorkMatrix$L.5 == l5) &                           
                             (WorkMatrix$L.6 == l6), ]
            ss1 <- -sum(s1$coefficient)
            ss2 <- -sum(s2$coefficient)
            ss3 <- -sum(s3$coefficient)
            ss4 <- -sum(s4$coefficient)
            ss5 <- -sum(s5$coefficient)
            ss6 <- -sum(s6$coefficient)
            ## print(s1)
            ## print(s2)
            ## print(s3)
            ## print(s4)
            ss <- c(na.omit(ss1), na.omit(ss2), na.omit(ss3),
                    na.omit(ss4), na.omit(ss5), na.omit(ss6))
            if(length(ss) == 0) stop("coefficient cannot be computed??!!!!")
            if(length(ss) == 2) {
                stopifnot(isTRUE(all.equal(ss[1], ss[2])))
            }
            if(length(ss) == 3) {
                stopifnot(isTRUE(all.equal(ss[1], ss[2])))
                stopifnot(isTRUE(all.equal(ss[1], ss[3])))
            }
            if(length(ss) == 4) {
                stopifnot(isTRUE(all.equal(ss[1], ss[2])))
                stopifnot(isTRUE(all.equal(ss[1], ss[3])))
                stopifnot(isTRUE(all.equal(ss[1], ss[4])))
            }
            if(length(ss) == 5) {
                stopifnot(isTRUE(all.equal(ss[1], ss[2])))
                stopifnot(isTRUE(all.equal(ss[1], ss[3])))
                stopifnot(isTRUE(all.equal(ss[1], ss[4])))
                stopifnot(isTRUE(all.equal(ss[1], ss[5])))
            }
            if(length(ss) == 6) {
                stopifnot(isTRUE(all.equal(ss[1], ss[2])))
                stopifnot(isTRUE(all.equal(ss[1], ss[3])))
                stopifnot(isTRUE(all.equal(ss[1], ss[4])))
                stopifnot(isTRUE(all.equal(ss[1], ss[5])))
                stopifnot(isTRUE(all.equal(ss[1], ss[6])))
            }
            WorkMatrix$coefficient[i] <- ss[1]
        }        
    } else {
        stop("This case not considered as I did not need it")
    } 

    
    WorkMatrix$num.factors <- num.factors
    return(WorkMatrix)
    
    ## We are NOT returning all possible diffs: pwdiffs <-
    ## apply(t(combn(mm, 2)), 1, diff). This is on purpose
}

AllCoefficients <- function(fit, levelsFactors = levels.factors,
                            max.interaction = 3) {
    ## assuming INLA for now
    ## This is for a very general case, if one has maaaany levels of interactions.
    

    cff <- coeffs.inla(fit)
    intercept <- cff[1, , drop = FALSE]
    cff <- cff[-1, , drop = FALSE]
    splitted.rn <-
        t(vapply(rownames(cff),
                 function(z) split.interaction.name(z, max.interaction), rep("", 3 * max.interaction)))
    cff <- data.frame(splitted.rn, cff, stringsAsFactors = FALSE)
    interactionBlocks <- find.interaction.blocks(rownames(cff))
    ## browser()
    cc <- rbindlist(
        lapply(1:nrow(interactionBlocks),
               function(x) group.stats(data = cff,
                                       block = x,
                                       max.interaction = max.interaction,
                                       interactionBlocks = interactionBlocks,
                                       levelsFactors = levelsFactors)
               ))
    ## add the intercept??
    dummy.row <- as.data.frame(cc[1, , drop = FALSE])
    dummy.row[, 1:ncol(dummy.row)] <- NA
    dummy.row["coefficient"] <- intercept
    dummy.row["FL.1"] <- dummy.row["F.1"] <- "(Intercept)"
    cc <- as.data.frame(cc)
    cc <- rbind(cc, dummy.row)
    return(cc)
}


show.and.hist.coeffs <- function(fit, th = 1.25, levelsFactors = levels.factors,
                          plot = FALSE) {
    thlog <- log(th)
    cat(paste0("\n Using a threshold of am odds-ratio or ratio of rates = ",
               th, ". beta > ", round(thlog, 4), "\n"))
    allc <- AllCoefficients(fit, levelsFactors)
    if(plot) {
        op <- par(mfrow = c(1, 2))
        hist(allc$coefficient)
        hist(abs(allc$coefficient))
        on.exit(par(op))
    }
    showc <- allc[abs(allc$coefficient) > thlog, ]
    showc$coeffExp <- exp(showc$coefficient)
    ratio <- as.character(round(showc$coeffExp, 3))
    ratio[showc$coeffExp < 1] <- paste0("1/",
                                        round(1/showc$coeffExp[showc$coeffExp < 1], 3))
    showc$ratio <- ratio
    showc <- as.data.frame(showc)
    maxf <- max(showc$num.factors)
    last.cols <- c(ncol(showc) - c(3, 2, 1, 0))
    showc <- showc[,  c(1:maxf, 5:(4 + 2*maxf), last.cols)]
    return(showc)
}


summary4 <- function(m, max.interaction = 3) {
    ## Expand names of coeffs by creaing data frame with levels and labels
    ## of factors AND computing the redundant parameter from the
    ## sum-to-zero contrasts.
    ac.rn <- function(x, max.interaction) {
        f1 <- function(z) {
            z2 <- z[!is.na(z)]
            paste(z2, collapse = ":")
        }
        return(apply(x[, 1:max.interaction], 1, f1))
    }
    summary2 <- function(var, m) {
        ## m is model: 2A, 2E, 3A, etc

        ## defined in here, so it sees the loaded objects in local env.
        cat(paste0("\n Calling summary2 with var ", var, " and m ", m, "\n"))
        x1 <- get(paste(var, m, sep = "."))
        ## levels.factors, in argument to AllCoefficients, is taken from
        ## the global env!!!!!  This is a huge kludge, but this grew
        ## organically ...
        x1all <- AllCoefficients(x1, max.interaction = max.interaction) 
        rownames(x1all) <- ac.rn(x1all, max.interaction)
        colnames(x1all[ which(colnames(x1all) == "coefficient")]) <- "mean"
        return(x1all)
    }
    list.summaries <- list()
    for(v in c("Diff", "PFD", "PND", "FPF")) {
        load(paste(v, m, "RData", sep = "."), verbose = TRUE)
        list.summaries[[v]] <- summary2(v, m)
        rm(list = paste(v, m, sep = "."))
        print(gc()) ## maybe not even a good idea?
        ## rm(list = paste(v, m, sep = "."), envir = .GlobalEnv)
        ## rm(list = paste(v, m, "reparam", sep = "."), envir = .GlobalEnv)
    }
    return(list.summaries)
}


select.summary <- function(x, alwaysShow = NULL, th) {
    thlog <- log(th)
    ## paranoid check
    rns <- lapply(x, function(z) rownames(z))
    stopifnot(identical(rns[[1]], rns[[2]]))
    stopifnot(identical(rns[[1]], rns[[3]]))
    stopifnot(identical(rns[[1]], rns[[4]]))

    if(!is.null(alwaysShow)) {
        faf <- factor.and.numf(rns[[1]])
        fselect <- which(faf$factor %in% alwaysShow )
    }

    if(any(colnames(x[[1]]) %in% c("mean")))
        to.select <- lapply(x,
                            function(z) abs(z[, "mean"]) > thlog)
    else 
        to.select <- lapply(x,
                            function(z) abs(z[, "coefficient"]) >= thlog)

    to.select <- do.call(cbind, to.select)
    ## Placed here, so ordered reasonably
    if(!is.null(alwaysShow)) {
        to.select[fselect, ] <- TRUE
    }

    select <- which(apply(to.select, 1, any))
    out.mat <- do.call(rbind,
                       lapply(x, function(x) x[select, ]))
    colnames(out.mat)[which(colnames(out.mat) == "coefficient")] <- "mean"
    rn <- rns[[1]][select]
    ## rn <- rownames(out.mat)
    rownames(out.mat) <- NULL
    out.mat <- data.frame(out.mat)
    out.mat$Coeff <- rn
    out.mat$Var <- rep(names(x),
                       rep(length(select), 4))
    return(out.mat)
}

grep.factor <- function(f, x, th = 1, num.factors = 1) {
    ## to quickly see a given variable
    m <- select.summary(x, th = th)
    mw <- grep(f, m$Coeff, fixed = TRUE)
    m <- m[mw, ]
    if(!is.null(num.factors)) {
        m <- m[m$num.factors == num.factors, ]
    }
    return(m)
}
## example of usage
## grep.factor("sh", all.m2)
get.factor.group <- function(z) {
    paste(lapply(z,
                 function(x) strsplit(x, "(", fixed = TRUE)[[1]][1]),
          collapse = ":")
}

factor.and.numf <- function(z) {
    fg <- unlist(lapply(strsplit(z, ":"), get.factor.group))
    num.factors <- unlist(lapply(strsplit(fg, ":"), length))
    return(data.frame(factor = fg, num.factors = num.factors))
}


selected.var.combs.original <- function(user.vars) {
    ## another overkill
    cc2 <- t(combn(user.vars, 2))
    c2a <- apply(t(combn(user.vars, 2)), 1,
                 function(x) paste(x, collapse = ":"))
    if(length(user.vars) == 2)
        return(c2a)
    cc3 <- t(combn(user.vars, 3))
    c3a <- apply(cc3, 1,
                 function(x) paste(x, collapse = ":"))
    return(c(c2a, c3a))
}

selected.var.combs <- function(user.vars) {
    cc2 <- t(combn(user.vars, 2))
    c2a <- apply(t(combn(user.vars, 2)), 1,
                 function(x) paste(x, collapse = ":"))
    ## if(length(user.vars) == 2)
    return(c2a)
    ## cc3 <- t(combn(user.vars, 3))
    ## c3a <- apply(cc3, 1,
    ##              function(x) paste(x, collapse = ":"))
    ## return(c(c2a, c3a))
}


summary4.reparam <- function(m) {
    cat("\n WARNING: be very careful when using this, as you do not necessarily have ALL the interactions")
    ## This is based on running reparameterizations. But what if we didn't
    ## run all the needed ones? This would not tell. Compare with
    ## num.coeffs, and when plotting use the z2 argument, which checks
    ## against getting ALL the coefficietns just by simple subtraction.
    union.reparams <- function(y) {
        x <- get(y)
        x0 <- x[[1]]
        for(i in 2:length(x)) {
            n1 <- rownames(x0)
            n2 <- rownames(x[[i]])
            only.in.x2 <- which(! (n2 %in% n1))
            x0 <- rbind(x0, x[[i]][only.in.x2, ])
        }
        return(x0)
    }
    list.summaries <- list()
    for(v in c("Diff", "PFD", "PND", "FPF")) {
        load(paste(v, "allreparam", m , "RData", sep = "."), verbose = TRUE)
        vn <- paste(v, "allreparam", m, sep = ".")
        list.summaries[[v]] <- union.reparams(vn)
    }
    return(list.summaries)    
}


forest.plots <- function(z,
                         scenario, ## NP or P
                         z2 = NULL,
                         th = 1.25
                         , th.plot = 1.25
                         , sfontx = 7
                         , sfonty = 10
                         , showNames = TRUE
                         , showIntercept = FALSE
                         , explogit = "expexp"
                         , selectVars = NULL
                         , excludeVars = NULL
                         , maxInteraction = NULL
                         , alwaysShow = NULL ## a poor man's way of ensuring marginal.
                         , expXaxis = TRUE ## use log of exp axis after explogit
                         ){

    ## modified from function of same name in MCMC-runs-fit-table-figures.R

    cat(paste0("\n Using th = ", th, " so beta of ", log(th), "\n"))
    dd <- select.summary(z, alwaysShow = alwaysShow, th = th)

    if(ncol(dd) == 9) { ## we are using the one with quantiles, etc
        dd <- dd[, c("mean", "X0.025quant", "X0.975quant", "Coeff", "Var")]
        colnames(dd)[c(2, 3)] <- c("lower", "upper")
        using.quant <- TRUE
        if(is.null(z2))
            warning("If there are missing coefficients, you will not know!")
    } else {
        dd <- dd[, c("mean", "Coeff", "Var")]
        using.quant <- FALSE
    }
   
    if(!showIntercept) {
        dd <- dd[dd$Coeff != "(Intercept)", ]
    }
    ## this is an overkill, but so what
    fgn <- factor.and.numf(dd$Coeff)
    dd$factor <- fgn$factor
    dd$num.factors <- fgn$num.factors
    if(!(is.null(selectVars))) {
        sev <- which(dd$factor %in%  selectVars)
        dd <- dd[sev, ]
    }
    if(!(is.null(excludeVars))) {
        sev <- which(!(dd$factor %in%  excludeVars))
        dd <- dd[sev, ]
    }
    if(!(is.null(maxInteraction))) {
        dd <- dd[dd$num.factors <= maxInteraction, ]
    }
    dd$Var <- factor(dd$Var, levels = c("Diff", "PFD", "PND", "FPF"))

    ## Relabel tree, and use "Graph" to make it clearer and strictly what
    ## they are. Ditto for S.Type
    dd$Coeff <- gsub("TrueGenes(11)", "NumNodes(11)", dd$Coeff, fixed = TRUE)
    dd$Coeff <- gsub("TrueGenes(9)", "NumNodes(9)", dd$Coeff, fixed = TRUE)
    dd$Coeff <- gsub("TrueGenes(7)", "NumNodes(7)", dd$Coeff, fixed = TRUE)
    dd$Coeff <- gsub("singleCell", "singleC", dd$Coeff, fixed = TRUE)
    dd$Coeff <- gsub("wholeTumor", "wholeT", dd$Coeff, fixed = TRUE)    
    
    ## to sort S.Size reasonably and Tree reasonably

    dd$dummyCoeff <- gsub("S.Size(1000)", "S.Size(9999)", dd$Coeff, fixed = TRUE)
    dd$dummyCoeff <- gsub("NumNodes(11)", "NumNodes(999999)", dd$dummyCoeff, fixed = TRUE)
    
    dd <- dd[rev(order(dd$Var, dd$num.factors, dd$factor, dd$dummyCoeff)), ]
    dd$dummyCoeff <- NULL
##    dd <- dd[rev(order(dd$Var, dd$num.factors, dd$factor, dd$Coeff)), ]
##    dd <- dd[rev(order(dd$Var, dd$num.factors, dd$factor)), ]
    dd$ypos <- rep(1:(nrow(dd)/4), 4)


    if(!is.null(z2)) {
        ## yes, this is a paranoid chck when you use the reparam data.
        ## we make sure nothing is missing
        ## And yes, a simpler thing would be to write a function applied
        ## to both, and use it twice. But note the processing is not
        ## exactly identical in all the subsetting.
        ddd <- select.summary(z2, alwaysShow = alwaysShow, th = th)
        ddd <- ddd[, c("mean", "Coeff", "Var")]
        if(!showIntercept) {
            ddd <- ddd[ddd$Coeff != "(Intercept)", ]
        }
        fgn <- factor.and.numf(ddd$Coeff)
        ddd$factor <- fgn$factor
        ddd$num.factors <- fgn$num.factors
        if(!(is.null(selectVars))) {
            sev <- which(ddd$factor %in%  selectVars)
            ddd <- ddd[sev, ]
        }
        if(!(is.null(excludeVars))) {
            sev <- which(!(ddd$factor %in%  excludeVars))
            ddd <- ddd[sev, ]
        }
        if(!(is.null(maxInteraction))) {
            ddd <- ddd[ddd$num.factors <= maxInteraction, ]
        }
        ddd$Var <- factor(ddd$Var, levels = c("Diff", "PFD", "PND", "FPF"))
        ddd$Coeff <- gsub("TrueGenes(11)", "NumNodes(11)", ddd$Coeff, fixed = TRUE)
        ddd$Coeff <- gsub("TrueGenes(9)", "NumNodes(9)", ddd$Coeff, fixed = TRUE)
        ddd$Coeff <- gsub("TrueGenes(7)", "NumNodes(7)", ddd$Coeff, fixed = TRUE)
        ddd$Coeff <- gsub("singleCell", "singleC", ddd$Coeff, fixed = TRUE)
        ddd$Coeff <- gsub("wholeTumor", "wholeT", ddd$Coeff, fixed = TRUE)    

        ddd$dummyCoeff <- gsub("S.Size(1000)", "S.Size(9999)", ddd$Coeff, fixed = TRUE)
        ddd$dummyCoeff <- gsub("NumNodes(11)", "NumNodes(999999)", ddd$dummyCoeff, fixed = TRUE)
        ddd <- ddd[rev(order(ddd$Var, ddd$num.factors, ddd$factor, ddd$dummyCoeff)), ]
        ddd$dummyCoeff <- NULL
        ddd$ypos <- rep(1:(nrow(ddd)/4), 4)

        if(!identical(dd$Coeff, ddd$Coeff))
            warning("NOT all coeffs terms are identical!!!")
        
        cat("\n A summary of the differences in means",
            "between the zero-sum difference computed and reparam.",
            "This is simply informative\n")
        print(summary(dd$mean - ddd$mean))
    }


    ## browser()
    dd$larger.th <- (abs(dd$mean) >= log(th.plot))
    if(explogit == "expexp") {
        dd$mean <- exp(dd$mean)
        if(using.quant) {
            dd$lower <- exp(dd$lower)
            dd$upper <- exp(dd$upper)
        }
        xintercept <- 1
    }
    if(explogit == "none") {
        xintercept <- 0
    }
    ## dd$color <- "black"
    titlef <- if(scenario == "NP") {
        "No passengers"} else {"Passengers"}
    
    p1 <- ggplot( data = dd, aes(x = mean, y = ypos)) +
        geom_point(aes(x = mean, y = ypos, colour = larger.th,
                       size = as.numeric(larger.th) + 1)) + ## , colour = color)) +
            scale_colour_manual(values = c("dark grey", "red")) +
                scale_size_continuous(range = c(2, 3)) +
                facet_grid(.~Var, scales = "free") +
                    ylab("") + xlab("") +
                        ggtitle(titlef) +
                            coord_cartesian(ylim = c(0.2, nrow(dd)/4 + 0.5)) +
                                theme(legend.position = "none"
                                      , axis.text.x = element_text(size = sfontx)
                                      , axis.text.y = element_text(size = sfonty)
                                      , panel.border = element_rect(fill=NA, colour = "black")
                                      )
    if(using.quant) {
        cat("\n doing the quant\n")
        p1 <- p1 +  geom_errorbarh(aes(xmin = lower
                                        , xmax = upper
                                        , colour = larger.th
                                        )
                                   , height = 0.0)

    }
    p1 <- p1 +  geom_vline(xintercept = xintercept,   linetype = "dashed")
    if(showNames) {
        p1 <- p1 + scale_y_continuous(breaks = dd$ypos, labels = dd$Coeff)
    }
    if(expXaxis) {
        
        p1 <- p1 +  scale_x_continuous(trans = log_trans(),
                                       breaks = c(0.25, 0.5, 1/1.25, 1, 1.25, 2, 4),
                                       labels = c("1/4", "1/2", "1/1.25", "", "1.25", "2", "4")) ## breaks = c(0.1, 0.21)) ## coord_trans(x="log") +
                               ## labels = c("1/4", "1/2", "1/1.5", "1", "1.5", "4", "6"))
            ## scale_x_continuous(breaks = trans_breaks("exp", function(x) exp(x))) ## coord_trans(x = "exp")
    }
    
    print(p1)
}


forest.plots2 <- function(z,
                          scenario, ## NP or P
                          z2 = NULL,
                          th = 1.25
                        , th.plot = 1.25
                        , sfontx = 7
                        , sfonty = 10
                        , showNames = TRUE
                        , showIntercept = FALSE
                        , explogit = "expexp"
                        , selectVars = NULL
                        , excludeVars = NULL
                        , maxInteraction = NULL
                        , alwaysShow = NULL ## a poor man's way of ensuring marginal.
                        , expXaxis = TRUE ## use log of exp axis after explogit
                        , addtextgrob = 1.55
                        , timestextgrob = 2
                        , grid.right.w = 0.11
                        , mean.pos.block.labels = TRUE
                         ){

    ## modified from function of same name in MCMC-runs-fit-table-figures.R

    cat(paste0("\n Using th = ", th, " so beta of ", log(th), "\n"))
    dd <- select.summary(z, alwaysShow = alwaysShow, th = th)

    if(ncol(dd) == 9) { ## we are using the one with quantiles, etc
        dd <- dd[, c("mean", "X0.025quant", "X0.975quant", "Coeff", "Var")]
        colnames(dd)[c(2, 3)] <- c("lower", "upper")
        using.quant <- TRUE
        if(is.null(z2))
            warning("If there are missing coefficients, you will not know!")
    } else {
        dd <- dd[, c("mean", "Coeff", "Var")]
        using.quant <- FALSE
    }
   
    if(!showIntercept) {
        dd <- dd[dd$Coeff != "(Intercept)", ]
    }
    ## this is an overkill, but so what
    fgn <- factor.and.numf(dd$Coeff)
    dd$factor <- fgn$factor
    dd$num.factors <- fgn$num.factors
    if(!(is.null(selectVars))) {
        sev <- which(dd$factor %in%  selectVars)
        dd <- dd[sev, ]
    }
    if(!(is.null(excludeVars))) {
        sev <- which(!(dd$factor %in%  excludeVars))
        dd <- dd[sev, ]
    }
    if(!(is.null(maxInteraction))) {
        dd <- dd[dd$num.factors <= maxInteraction, ]
    }
    dd$Var <- factor(dd$Var, levels = c("Diff", "PFD", "PND", "FPF"))

    ## Relabel tree, and use "Graph" to make it clearer and strictly what
    ## they are. Ditto for S.Type
    dd$Coeff <- gsub("TrueGenes(11)", "NumNodes(11)", dd$Coeff, fixed = TRUE)
    dd$Coeff <- gsub("TrueGenes(9)", "NumNodes(9)", dd$Coeff, fixed = TRUE)
    dd$Coeff <- gsub("TrueGenes(7)", "NumNodes(7)", dd$Coeff, fixed = TRUE)
    dd$Coeff <- gsub("singleCell", "singleC", dd$Coeff, fixed = TRUE)
    dd$Coeff <- gsub("wholeTumor", "wholeT", dd$Coeff, fixed = TRUE)    
    
    ## to sort S.Size reasonably and Tree reasonably

    dd$dummyCoeff <- gsub("S.Size(1000)", "S.Size(9999)", dd$Coeff, fixed = TRUE)
    dd$dummyCoeff <- gsub("NumNodes(11)", "NumNodes(999999)", dd$dummyCoeff, fixed = TRUE)
    
    dd <- dd[rev(order(dd$Var, dd$num.factors, dd$factor, dd$dummyCoeff)), ]
    dd$dummyCoeff <- NULL
##    dd <- dd[rev(order(dd$Var, dd$num.factors, dd$factor, dd$Coeff)), ]
##    dd <- dd[rev(order(dd$Var, dd$num.factors, dd$factor)), ]
    dd$ypos <- rep(1:(nrow(dd)/4), 4)


    if(!is.null(z2)) {
        ## yes, this is a paranoid chck when you use the reparam data.
        ## we make sure nothing is missing
        ## And yes, a simpler thing would be to write a function applied
        ## to both, and use it twice. But note the processing is not
        ## exactly identical in all the subsetting.
        ddd <- select.summary(z2, alwaysShow = alwaysShow, th = th)
        ddd <- ddd[, c("mean", "Coeff", "Var")]
        if(!showIntercept) {
            ddd <- ddd[ddd$Coeff != "(Intercept)", ]
        }
        fgn <- factor.and.numf(ddd$Coeff)
        ddd$factor <- fgn$factor
        ddd$num.factors <- fgn$num.factors
        if(!(is.null(selectVars))) {
            sev <- which(ddd$factor %in%  selectVars)
            ddd <- ddd[sev, ]
        }
        if(!(is.null(excludeVars))) {
            sev <- which(!(ddd$factor %in%  excludeVars))
            ddd <- ddd[sev, ]
        }
        if(!(is.null(maxInteraction))) {
            ddd <- ddd[ddd$num.factors <= maxInteraction, ]
        }
        ddd$Var <- factor(ddd$Var, levels = c("Diff", "PFD", "PND", "FPF"))
        ddd$Coeff <- gsub("TrueGenes(11)", "NumNodes(11)", ddd$Coeff, fixed = TRUE)
        ddd$Coeff <- gsub("TrueGenes(9)", "NumNodes(9)", ddd$Coeff, fixed = TRUE)
        ddd$Coeff <- gsub("TrueGenes(7)", "NumNodes(7)", ddd$Coeff, fixed = TRUE)
        ddd$Coeff <- gsub("singleCell", "singleC", ddd$Coeff, fixed = TRUE)
        ddd$Coeff <- gsub("wholeTumor", "wholeT", ddd$Coeff, fixed = TRUE)    

        ddd$dummyCoeff <- gsub("S.Size(1000)", "S.Size(9999)", ddd$Coeff, fixed = TRUE)
        ddd$dummyCoeff <- gsub("NumNodes(11)", "NumNodes(999999)", ddd$dummyCoeff, fixed = TRUE)
        ddd <- ddd[rev(order(ddd$Var, ddd$num.factors, ddd$factor, ddd$dummyCoeff)), ]
        ddd$dummyCoeff <- NULL
        ddd$ypos <- rep(1:(nrow(ddd)/4), 4)

        if(!identical(dd$Coeff, ddd$Coeff))
            warning("NOT all coeffs terms are identical!!!")
        
        cat("\n A summary of the differences in means",
            "between the zero-sum difference computed and reparam.",
            "This is simply informative\n")
        print(summary(dd$mean - ddd$mean))
    }


    ## browser()
    dd$larger.th <- (abs(dd$mean) >= log(th.plot))
    if(explogit == "expexp") {
        dd$mean <- exp(dd$mean)
        if(using.quant) {
            dd$lower <- exp(dd$lower)
            dd$upper <- exp(dd$upper)
        }
        xintercept <- 1
    }
    if(explogit == "none") {
        xintercept <- 0
    }
    ## dd$color <- "black"
    titlef <- if(scenario == "NP") {
        "Drivers known"} else {"Drivers Unknown"}
    
    p1 <- ggplot( data = dd, aes(x = mean, y = ypos)) +
        geom_point(aes(x = mean, y = ypos, colour = larger.th,
                       size = as.numeric(larger.th) + 1)) + ## , colour = color)) +
                           scale_colour_manual(values = c("dark grey", "red")) +
                               scale_size_continuous(range = c(2, 3)) +
                                   facet_grid(.~Var, scales = "free") +
                                       ylab("") + xlab("") +
                                           ggtitle(titlef) +
                                               coord_cartesian(ylim = c(0.2, nrow(dd)/4 + 0.5)) +
                                                   theme(legend.position = "none"
                                                       , axis.text.x = element_text(size = sfontx)
                                                       , axis.text.y = element_text(size = sfonty)
                                                       , panel.border = element_rect(fill=NA, colour = "black")
                                                         )
    if(using.quant) {
        cat("\n doing the quant\n")
        p1 <- p1 +  geom_errorbarh(aes(xmin = lower
                                     , xmax = upper
                                     , colour = larger.th
                                       )
                                 , height = 0.0)
        
    }
    p1 <- p1 +  geom_vline(xintercept = xintercept,   linetype = "dashed")
    
    numlabels <- nrow(dd)/4
    newLabels <- coeffNameHLines(dd$Coeff[1:numlabels],
                                 mean.pos = mean.pos.block.labels)
    ## browser()
    if(showNames) {
        p1 <- p1 + scale_y_continuous(breaks = newLabels$factorLevelsPos,
                                      labels = newLabels$factorLevels)
    }
    if(expXaxis) {
        p1 <- p1 +  scale_x_continuous(trans = log_trans(),
                                       breaks = c(0.25, 0.5, 1/1.25, 1, 1.25, 2, 4),
                                       labels = c("1/4", "1/2", "1/1.25", "", "1.25", "2", "4")) ## breaks = c(0.1, 0.21)) ## coord_trans(x="log") +
        ## labels = c("1/4", "1/2", "1/1.5", "1", "1.5", "4", "6"))
        ## scale_x_continuous(breaks = trans_breaks("exp", function(x) exp(x))) ## coord_trans(x = "exp")
    }
    
    ## the lines that separate blocks of interactions
    p1 <- p1 + geom_hline(yintercept = newLabels$posHLines)
    
    p1 <- p1 + theme(plot.margin = unit(c(0, 0, -1, 0), "lines"))

    gt <- grid.text(label = newLabels$BlockLabels,
                    y = (newLabels$posBlockLabels + addtextgrob) * timestextgrob,
                    x = 0, draw = FALSE,
                    default.units = "lines",
                    gp = gpar(fontsize = 11, lineheight = 0.8),
                    just = "left")
    
    grid.arrange(gt, p1, ncol = 2, widths = c(grid.right.w, 1))
}


coeffNameHLines <- function(x, mean.pos = TRUE) {
## Used inside forest.plot2

    ## Take a vector of coefficient names in contr.Sum notation (e.g.,
    ## A(l1):B(l2)) and return:

    ##   - the "blocks" (e.g A:B)
    ##   - the factorLevels: l1:l2
    ##   - the position of the lines to divide blocks
    ##   - the location of labels for blocks

    l1 <- t(vapply(x, blockAndNames, character(2)))
    rlel1 <- rle(l1[, 1])
    posBlockLabels <- cumsum(rlel1$lengths)
    BlockLabels <- unname(rlel1$values)
    posHLines <- posBlockLabels[-length(posBlockLabels)] + 0.5
    if(mean.pos) {
        dpl <- diff(c(0, posBlockLabels))/2
        posBlockLabels <- posBlockLabels - dpl
    }
    return(list(factorLevels = l1[, 2],
                factorLevelsPos = seq_along(l1[, 2]),
                posBlockLabels = posBlockLabels,
                BlockLabels = BlockLabels,
                posHLines = posHLines))
}


blockAndNames <- function(x) {
    ## Part of this isn't really needed, since it is in factor column of
    ## dd
    
    l1 <- strsplit(gsub(")", "", gsub("[(:]", " ", x)), " ")[[1]]
    len <- length(l1)
    block <- l1[seq(from = 1, to = len, by = 2)]
    levs <- l1[seq(from = 2, to = len, by = 2)]
    block <- paste(block, collapse = " by \n")
    levs <- paste(levs, collapse = ":")
    return(c(block, levs))
}


## To obtain the missing parameter (the redundant one), with functions
## below. Much simpler if I pre-create the set of levels

if(redoing.full) {
    ## setwd("./cINLA/NP")
    load("../NP.stats.RData")
    load("../P.stats.RData")
    
    ## Remember we recoded some factors. Need to do it the same way, since
    ## those are the last in the matrix with missing coefficients.
    
    ## But this is really not needed.

    ## tmpm <- P.stats$Method
    ## P.stats$Method <- factor(P.stats$Method, levels = c("OT-A", "OT", "CBN-A", "CBN",
    ##                                          "DiP", "DiP-A"))
    ## table(tmpm, P.stats$Method)
    ## rm(tmpm)
    P.stats$S.Size <- factor(P.stats$S.Size, levels = c("100", "1000", "200"))
    P.stats$Model <- factor(P.stats$Model, levels = c("Bozic", "McF_4", "McF_6", "exp"))

    ## tmpm <- NP.stats$Method
    ## NP.stats$Method <- factor(NP.stats$Method, levels = c("OT-A", "OT", "CBN-A", "CBN",
    ##                                            "DiP", "DiP-A"))
    ## table(tmpm, NP.stats$Method)
    ## rm(tmpm)
    NP.stats$S.Size <- factor(NP.stats$S.Size, levels = c("100", "1000", "200"))
    NP.stats$Model <- factor(NP.stats$Model, levels = c("Bozic", "McF_4", "McF_6", "exp"))

    levels.factors <- lapply(P.stats[, c("TrueGenes", "Model", "sh", "Method",
                                         "S.Size", "S.Type", "S.Time",
                                         "Conjunction", "Filter")], levels)
    levels.factors.tmp <- lapply(NP.stats[, c("TrueGenes", "Model", "sh", "Method",
                                              "S.Size", "S.Type", "S.Time",
                                              "Conjunction")], levels)
    ## of course, except for Filter, they are identical
    stopifnot(identical(levels.factors[1:8], levels.factors.tmp[1:8]))
    rm(levels.factors.tmp)
}

###################################################################


## the number of coeffs. redudant means including redundant ones after summary.

num.coeffs <- function(int.level = 5) {

    ## filter(4) tree (3) model(4) sh (2) ssize (3) method (6) conj (2) stime(2) stype(3)
    l.np.r <- c(3, 4, 2, 3, 6, 2, 2, 3)
    l.p.r <- c(4, 3, 4, 2, 3, 6, 2, 2, 3)
    ## non-redundant
    l.np.nr <- l.np.r - 1
    l.p.nr <- l.p.r - 1
   
    p.nr.out <- np.nr.out <- rep(NA, 1 + int.level)
    p.r.out <- np.r.out <- rep(NA, 1 + int.level)

    p.nr.out[1] <- np.nr.out[1] <- p.r.out[1] <- np.r.out[1] <- 1

    for( j in 1:(int.level)) {
        i <- j + 1
        p.nr.out[i] <- p.nr.out[i-1] + sum(apply(t(combn(l.p.nr, j)), 1, prod))
        np.nr.out[i] <- np.nr.out[i-1] + sum(apply(t(combn(l.np.nr, j)), 1, prod))

        p.r.out[i] <- p.r.out[i-1] + sum(apply(t(combn(l.p.r, j)), 1, prod))
        np.r.out[i] <- np.r.out[i-1] + sum(apply(t(combn(l.np.r, j)), 1, prod))
    }

    cat("\n\n Only Non-redundant coefficients\n")
    for(i in 1:(int.level + 1)) {
        cat("\n Interaction level = ", i - 1, ". NP = ", np.nr.out[i], "  P = ", p.nr.out[i])
    }
    cat("\n\n With redundant coefficients\n")
    for(i in 1:(int.level + 1)) {
        cat("\n Interaction level = ", i - 1, ". NP = ", np.r.out[i], "  P = ", p.r.out[i])
    }
    cat("\n")
}


compare.reparam.fitted.diff <- function(x, y) {
    ## ALWAYS give the reparam first. Yes, that could be more
    ## flexible. Not now.

    dep.var.compare <- function(z1, z2) {
        o1 <- order(rownames(z1))
        o2 <- order(rownames(z2))
        z1 <- z1[o1, ]
        z2 <- z2[o2, ]
        if(!(all(rownames(z1) == rownames(z2))))
            stop("Rownames are not the same")
        
        cat("\n A summary of the differences in means",
            "between the zero-sum difference computed and reparam.",
            "This is simply informative\n")
        print( summary(z1[, "mean"] - z2$coefficient))
    }
    
    if(!(all (names(x) == names(y))))
        stop("Names of dependent variables are not the same")

    ## This check is from select.summary. As we then check inside each pair
    ## reparam-fitted if this checks ok and the other too, then all are
    ## identical.
    rns <- lapply(x, function(z) rownames(z))
    stopifnot(identical(rns[[1]], rns[[2]]))
    stopifnot(identical(rns[[1]], rns[[3]]))
    stopifnot(identical(rns[[1]], rns[[4]]))

    dep.vars <- names(x)

    for(vv in dep.vars) {
        cat("\n Comparing variable ", vv, "\n")
        dep.var.compare(x[[vv]], y[[vv]])
    }
}

num.coeffs(2)

########################################

if(redoing.full) {
    cat("\n\n Getting the redundant parameter via difference from the rest\n")
    
    setwd("./Not-in-supp-mat/NP")
    ## all.m0 <- summary4("m0") ## it is silly to process these
    all.m2 <- summary4("m2A")
    ## all.m2e <- summary4("m2E")
    ## all.m3 <- summary4("m3A")

    ## dim(all.m0[[1]]) ## checking num coeffs
    ## remember no intercept here.
    stopifnot(all( unlist(lapply(all.m2, nrow)) == 293))
    save(file = "../../all.coeffs.NP.models.RData", all.m2) ## all.m0
    ##, all.m2e, all.m3)

    setwd("../P")

    ## all.P.m0 <- summary4("m0")
    all.P.m2 <- summary4("m2A")
    ## all.P.m2e <- summary4("m2E")
    ## all.P.m3 <- summary4("m3A")

    ## dim(all.P.m0[[1]]) ## checking num coeffs
    dim(all.P.m2[[1]])
    ## dim(all.P.m3[[1]])

    stopifnot(all( unlist(lapply(all.P.m2, nrow)) == 397))

    save(file = "../../all.coeffs.P.models.RData", all.P.m2) ## all.P.m0
    ## , all.P.m2e,all.P.m3)
    setwd("../../")
}

### if you need to reload them
if(!redoing.full) {
    load("all.coeffs.NP.models.RData")
    load("all.coeffs.P.models.RData")
}


if(redoing.full) {
    cat("\n\n Putting together all coeffs from reparam files\n")
    setwd("./NP")
    all.m2.reparam <- summary4.reparam("NP")
    lapply(all.m2.reparam, dim) ## matches num.coeffs
    ## remember we have the intercept here.
    stopifnot(all( unlist(lapply(all.m2.reparam, nrow)) == 293))
    setwd("../P")
    all.m2.P.reparam <- summary4.reparam("P")
    lapply(all.m2.P.reparam, dim) ## there are three coefficients missing,
    ## relative to num.coeffs.2e. No problem,
    ## but be aware
    stopifnot(all( unlist(lapply(all.m2.P.reparam, nrow)) == 397))
    setwd("../")
    save(file = "all.coeffs.reparam.RData", all.m2.reparam, all.m2.P.reparam)
}


### if you need to reload them
if(!redoing.full) {
    load("all.coeffs.reparam.RData")
    load("all.coeffs.P.models.RData")
}


## Checking we have the same coeffs and thier numeric differences, via
## refitting model or via - sum of all others, is the same.  I ALWAYS do
## this. Make absolutely certain we are not passing garbage to figures.

compare.reparam.fitted.diff(all.m2.reparam, all.m2)
compare.reparam.fitted.diff(all.m2.P.reparam, all.P.m2)


##############################################

user.vars <- c("S.Size", "Filter",
               "Method", "S.Time", "S.Type")
user.vars.conj <- c(user.vars, "Conjunction")
user.vars.conj.int <- c(user.vars.conj, selected.var.combs(user.vars.conj))

vars.single.and.int.user <- c(user.vars,
                              "Conjunction", "sh", "Model", ## "TrueGenes",
                              selected.var.combs(user.vars))
vars.single.and.int.cj <- c(user.vars,
                              "Conjunction", "sh", "Model", ## "TrueGenes",
                              selected.var.combs(user.vars.conj))
model.vars <- c("Model", "sh"
                ## , "TrueGenes"
                )
model.vars.and.int <- c(model.vars, selected.var.combs(model.vars))


main.eff <- c("S.Size", "Filter",
              "Method", "S.Time", "S.Type",
              "Conjunction", "sh", "Model" ##, "TrueGenes"
              )


## Tree. Yes, yes, Tree is really a Graph.
t.vars.single.and.int.user <- c(user.vars,
                              "Conjunction", "sh", "Model", "TrueGenes",
                              selected.var.combs(user.vars))
t.vars.single.and.int.cj <- c(user.vars,
                              "Conjunction", "sh", "Model", "TrueGenes",
                              selected.var.combs(user.vars.conj))
t.model.vars <- c("Model", "sh"
                , "TrueGenes"
                )
t.model.vars.and.int <- c(t.model.vars, selected.var.combs(t.model.vars))


t.main.eff <- c("S.Size", "Filter",
              "Method", "S.Time", "S.Type",
              "Conjunction", "sh", "Model", "TrueGenes"
              )

#######################

## run these first, to make sure no problems with missing coefficients
## Absolutely unneeded if we have used the compare.reparam.fitted.diff.

## if(redoing.full) {
##     forest.plots(all.m2.reparam, z2 = all.m2, scenario = "NP",
##                  selectVars = user.vars.conj.int,
##                  alwaysShow = user.vars.conj)
    
##     forest.plots(all.m2.reparam, z2 = all.m2,
##                  scenario = "NP",
##                  selectVars = c(t.model.vars, selected.var.combs(c(user.vars,
##                      t.model.vars))),
##                  excludeVars = selected.var.combs(user.vars),
##                  alwaysShow = t.model.vars)

##     forest.plots(all.m2.P.reparam, z2 = all.P.m2, scenario = "P",
##                  selectVars = user.vars.conj.int,
##                  alwaysShow = user.vars.conj,
##                  th = 1.06) ## even this works just fine.

##     forest.plots(all.m2.P.reparam, z2 = all.P.m2, th = 1.0, th.plot = 1.15,
##                  scenario = "P",
##                  selectVars = c(t.model.vars, selected.var.combs(c(user.vars,
##                      t.model.vars))),
##                  excludeVars = selected.var.combs(user.vars),
##                  alwaysShow = t.model.vars)
## }


## These four figures are the key for the paper itself


landscape <- FALSE
if(!landscape) {
    pdfwidth <- 9
    pdfheight <- 14
} else {
    pdfwidth <- 21
    pdfheigth <- 9
}
pdf(file = "../../Paper-v1/Suppl-mat/NP-forest-plot-user.pdf", width = pdfwidth,
    height = pdfheight)
forest.plots(all.m2.reparam, z2 = all.m2,
             "NP", selectVars = user.vars.conj.int,
             alwaysShow = user.vars.conj)
dev.off()
pdf(file = "../../Paper-v1/Suppl-mat/P-forest-plot-user.pdf", width = pdfwidth,
    height = pdfheight)
forest.plots(all.m2.P.reparam, z2 = all.P.m2,
             "P", selectVars = user.vars.conj.int,
             alwaysShow = user.vars.conj)
dev.off()
pdf(file = "../../Paper-v1/Suppl-mat/NP-forest-plot-model.pdf", width = pdfwidth,
    height = pdfheight)
forest.plots(all.m2.reparam, z2 = all.m2,
             "NP",
             selectVars = c(t.model.vars, selected.var.combs(c(user.vars,
                 t.model.vars))),
             excludeVars = selected.var.combs(user.vars),
             alwaysShow = t.model.vars)
dev.off()
pdf(file = "../../Paper-v1/Suppl-mat/P-forest-plot-model.pdf", width = pdfwidth,
    height = pdfheight)
forest.plots(all.m2.P.reparam, z2 = all.P.m2,
             "P",
             selectVars = c(t.model.vars, selected.var.combs(c(user.vars,
                 t.model.vars))),
             excludeVars = selected.var.combs(user.vars),
             alwaysShow = t.model.vars)
dev.off()


setwd("../")


## using the reviewers suggestion

require(gridExtra)

## forest.plots2(all.m2.reparam, z2 = all.m2,
##              "NP", selectVars = user.vars.conj.int,
##              alwaysShow = user.vars.conj)


## landscape <- FALSE
## if(!landscape) {
##     pdfwidth <- 9
##     pdfheight <- 14
## } else {
##     pdfwidth <- 21
##     pdfheigth <- 9
## }
## pdf(file = "~/tmp/f2.pdf", width = pdfwidth,
##     height = pdfheight)
## forest.plots2(all.m2.reparam, z2 = all.m2,
##              "NP", selectVars = user.vars.conj.int,
##              alwaysShow = user.vars.conj)
## dev.off()


landscape <- FALSE
if(!landscape) {
    pdfwidth <- 9
    pdfheight <- 14
} else {
    pdfwidth <- 21
    pdfheigth <- 9
}

pdf(file = "../../Paper-v1/Revisions-BMC-Bioinfo/NP-forest-plot-user-v2.pdf", width = pdfwidth,
    height = pdfheight)
forest.plots2(all.m2.reparam, z2 = all.m2,
             "NP", selectVars = user.vars.conj.int,
              alwaysShow = user.vars.conj,
              addtextgrob = 1.15,
              timestextgrob = 1.88
              )
dev.off()


pdf(file = "../../Paper-v1/Revisions-BMC-Bioinfo/P-forest-plot-user-v2.pdf", width = pdfwidth,
    height = pdfheight)
forest.plots2(all.m2.P.reparam, z2 = all.P.m2,
             "P", selectVars = user.vars.conj.int,
              alwaysShow = user.vars.conj,
              addtextgrob = 1.2,
              timestextgrob = 1.55,
              grid.right.w = 0.1)
dev.off()


pdf(file = "../../Paper-v1/Revisions-BMC-Bioinfo/NP-forest-plot-model-v2.pdf", width = pdfwidth,
    height = pdfheight)
forest.plots2(all.m2.reparam, z2 = all.m2,
             "NP",
             selectVars = c(t.model.vars, selected.var.combs(c(user.vars,
                 t.model.vars))),
             excludeVars = selected.var.combs(user.vars),
              alwaysShow = t.model.vars,
              addtextgrob = 1.1,
              timestextgrob = 1.5)
dev.off()


pdf(file = "../../Paper-v1/Revisions-BMC-Bioinfo/P-forest-plot-model-v2.pdf", width = pdfwidth,
    height = pdfheight)
forest.plots2(all.m2.P.reparam, z2 = all.P.m2,
             "P",
             selectVars = c(t.model.vars, selected.var.combs(c(user.vars,
                 t.model.vars))),
             excludeVars = selected.var.combs(user.vars),
              alwaysShow = t.model.vars,
              addtextgrob = 1.15,
              timestextgrob = 1.19)
dev.off()


setwd("../")
