# Supplementary material for: Identifying restrictions in the order of accumulation of mutations during tumor progression: effects of passengers, evolutionary models, and sampling
Source: BMC Bioinformatics. 2015 Feb 12;16:41. doi: 10.1186/s12859-015-0466-7 (PMC4339747; doi:10.1186/s12859-015-0466-7)
Supplement: Additional file 9 — Code, scripts, model fits. A zip file (Code_scripts_model_fits.zip) that contains shell and R scripts to run simulations, analysis, and produce tables and figures, as well as the output of GLMM model fits (and the code to obtain them). [file 12859_2015_466_MOESM9_ESM.zip › Code_scripts_model_fits/INLA/inla-diagnostics.R]

## Copyright 2013, 2014, Ramon Diaz-Uriarte

## This program is free software: you can redistribute it and/or modify
## it under the terms of the GNU General Public License as published by
## the Free Software Foundation, either version 3 of the License, or (at
## your option) any later version.

## This program is distributed in the hope that it will be useful,
## but WITHOUT ANY WARRANTY; without even the implied warranty of
## MERCHANTABILITY or FITNESS FOR A PARTICULAR PURPOSE.  See the
## GNU General Public License for more details.

## You should have received a copy of the GNU General Public License
## along with this program.  If not, see <http://www.gnu.org/licenses/>.


library(INLA)
library(data.table)

## some code taken from "MCMC-runs-checks.R"
inla.diag <- function(fit, var, data,
                      plotpit = TRUE,
                      plotfit = TRUE,
                      plotindiv = TRUE,
                      logplot = FALSE) {
    op <- par(ask = TRUE)
    on.exit(par(op))

    pit <- fit$cpo$pit
    fitted <- fit$summary.fitted.values[, "mean"]

    if(plotpit) {
        plot(pit, pch = ".")
    }
    if(plotfit) {
        if(var == "PND") {
            Y <- data[, "FN"]/(data[, "FN"] + data[, "TP"])
        } else if(var == "PFD") {
            Y <- data[, "FP"]/(data[, "FP"] + data[, "TP"])
        } else if(var == "FPF") {
            ## really unneded, since I already have it.
            Y <- data[, "FP"]/(data[, "FP"] + data[, "TNi"])
        } else if(var == "nedges") {
            Y <- data[, "Inferred.tc.edges"]
        } else {
            Y <- data[, "nS"]
        }

        ## PFD sometimes were fitted excluding rows without discoveries.
        if(length(fitted) < nrow(data)) {
            if(var == "PFD") {
                exclude <- which((data$TP + data$FP) == 0)
                data <- data[-exclude, ]
                Y <- Y[-exclude]
            }
        }
        if(plotindiv) {
            cat("\n all \n")
            print(summary(mf <- lm(Y ~ fitted)))
            lims <- c(min(c(Y, fitted)),
                      max(c(Y, fitted)))
            plot(Y ~ fitted, pch = ".", 
                 ylim = lims, xlim = lims, main = var,
                 log = ifelse(logplot, "xy", ""))
            abline(0, 1, col = "red")
            abline(mf, col = "blue")
        }

        
        tmp <- with(data, data.frame(Tree, Model, sh, S.Size, S.Time,
                                     S.Type, Method, Filter, Conjunction, TrueGenes))
        tmp$Y <- Y
        tmp$pp <-  fitted ## or whatever
        tmp <- data.table(tmp)

        m.tmp <- tmp[ , list(m.pred = mean(pp), m.obs = mean(Y)),
                     by = c("Tree", "Model", "sh",
                         "S.Size", "S.Type", "S.Time",
                         "Method", "Filter")
                     ]
        m.tmp <- as.data.frame(m.tmp)
        m.tmp <- na.omit(m.tmp) ## needed for PFD
        cat("\n cell means \n")
        print(summary(mf <- lm(m.obs ~ m.pred, data = m.tmp)))
        lims <- c(min(c(m.tmp$m.obs, m.tmp$m.pred)),
                  max(c(m.tmp$m.obs, m.tmp$m.pred)))
        plot(m.obs ~ m.pred, data = m.tmp, pch = ".", 
             ylim = lims, xlim = lims, main = var,
             log = ifelse(logplot, "xy", ""))
        abline(0, 1, col = "red")
        abline(mf, col = "blue")
    }
}


#######################################
###########   Diagnositcs


## Checks of similar results with Fong prior
## Done with the shell script compare.fong.sh
## NP: 2-way: OK. 3-way: OK
## P:  2-way: OK. 3-way: OK


## A lot of what follows is an overkill.

## Also, I have renamed some files and objects, fro clarity, like NP.all
## to NP.stats

setwd("./NP")
load("NP.all.RData")

load("Diff.m0.RData")
load("Diff.m2A.RData")
load("Diff.m2E.RData")
load("Diff.m3A.RData")
load("Diff.m4A.RData")

load("PFD.m0.RData")
load("PFD.m2A.RData")
load("PFD.m2E.RData")
load("PFD.m3A.RData")
load("PFD.m4A.RData")

load("PND.m0.RData")
load("PND.m2A.RData")
load("PND.m2E.RData")
load("PND.m3A.RData")
load("PND.m4A.RData")

load("FPF.m0.RData")
load("FPF.m2A.RData")
load("FPF.m2E.RData")
load("FPF.m3A.RData")
load("FPF.m4A.RData")


## obviously, the 4-way models fit better.
## but all do OK, even if 2-way have larger spread around prediction.
inla.diag(Diff.m4A, "nS", NP.all)
inla.diag(Diff.m3A, "nS", NP.all)
inla.diag(Diff.m2A, "nS", NP.all)

inla.diag(PFD.m4A, "PFD", NP.all)
inla.diag(PFD.m3A, "PFD", NP.all)
inla.diag(PFD.m2A, "PFD", NP.all)

inla.diag(FPF.m4A, "FPF", NP.all)
inla.diag(FPF.m3A, "FPF", NP.all)
inla.diag(FPF.m2A, "FPF", NP.all)

inla.diag(PND.m4A, "PND", NP.all)
inla.diag(PND.m3A, "PND", NP.all)
inla.diag(PND.m2A, "PND", NP.all)


load("Diff.m0.Fongprior.RData")
load("Diff.m2A.Fongprior.RData")
load("Diff.m2E.Fongprior.RData")
load("Diff.m3A.Fongprior.RData")

inla.diag(Diff.m4A, "nS", NP.all)
inla.diag(Diff.m3A, "nS", NP.all)
inla.diag(Diff.m2A, "nS", NP.all)


setwd("../P")
load("P.all.RData")


load("FPF.m2A.RData")
load("FPF.m2E.RData")
load("FPF.m3A.RData")
inla.diag(FPF.m2A, "FPF", P.all)
inla.diag(FPF.m3A, "FPF", P.all)
inla.diag(FPF.m2E, "FPF", P.all)
rm(FPF.m2A, FPF.m3A, FPF.m2E); gc()

load("PFD.m2A.RData")
load("PFD.m2E.RData")
load("PFD.m3A.RData")
inla.diag(PFD.m2A, "PFD", P.all)
inla.diag(PFD.m3A, "PFD", P.all)
inla.diag(PFD.m2E, "PFD", P.all)
rm(PFD.m2A, PFD.m3A, PFD.m2E); gc()

load("PND.m2A.RData")
load("PND.m2E.RData")
load("PND.m3A.RData")

inla.diag(PND.m2A, "PND", P.all)
inla.diag(PND.m2E, "PND", P.all)
inla.diag(PND.m3A, "PND", P.all)
rm(PND.m2A, PND.m3A, PND.m2E); gc()


load("Diff.m2A.RData")
load("Diff.m2E.RData")
load("Diff.m3A.RData")


## there is an excess of observed zeros, and m3A does fit better, as with
## m2A also problems in prediction for very large values.
inla.diag(Diff.m2A, "Diff", P.all)
inla.diag(Diff.m2E, "Diff", P.all)
inla.diag(Diff.m3A, "Diff", P.all)

rm(Diff.m2A, Diff.m3A, Diff.m3E); gc()
