# Supplementary material for: Identifying restrictions in the order of accumulation of mutations during tumor progression: effects of passengers, evolutionary models, and sampling
Source: BMC Bioinformatics. 2015 Feb 12;16:41. doi: 10.1186/s12859-015-0466-7 (PMC4339747; doi:10.1186/s12859-015-0466-7)
Supplement: Additional file 9 — Code, scripts, model fits. A zip file (Code_scripts_model_fits.zip) that contains shell and R scripts to run simulations, analysis, and produce tables and figures, as well as the output of GLMM model fits (and the code to obtain them). [file 12859_2015_466_MOESM9_ESM.zip › Code_scripts_model_fits/INLA/run-formula-Fong.sh]

#!/bin/bash


## Copyright 2013, 2014, Ramon Diaz-Uriarte

## This program is free software: you can redistribute it and/or modify
## it under the terms of the GNU General Public License as published by
## the Free Software Foundation, either version 3 of the License, or (at
## your option) any later version.

## This program is distributed in the hope that it will be useful,
## but WITHOUT ANY WARRANTY; without even the implied warranty of
## MERCHANTABILITY or FITNESS FOR A PARTICULAR PURPOSE.  See the
## GNU General Public License for more details.

## You should have received a copy of the GNU General Public License
## along with this program.  If not, see <http://www.gnu.org/licenses/>.


## Priors as in Fong et al.

DATA=$2.stats
MODEL=$(<$1)
MODELNAME=$1

random=' + f(dataSetID, model = "iid", hyper = list(prec = list(param = c(0.5, 0.0164))))\n'
## random=' + f(dataSetID, model = "iid")\n'
data='      , data = DATA\n'


control='
      ## Fong is run to check effect of prior on fixed effects.\n
      ## Unless weird things, no need for predictor, dic, or cpo\n
      ## Computing them can increase time by 3 to 6x and makes objects huge\n
      ## , control.predictor = list(compute = TRUE)\n
      ## , control.compute = list(dic = TRUE, cpo = TRUE),\n
                   , num.threads = 6)\n'

init='
Sys.getpid()\n
system("hostname")\n
options(width = 220)\n
library(car); packageVersion("car")\n
library(INLA); packageVersion("INLA")\n
sessionInfo()\n
options(decorate.contrasts = c("(",")"))\n 
options(decorate.contr.Sum = "")\n
## options(decorate.contrasts = c(".",""))\n
options(contrasts = c("contr.Sum", "contr.poly"))\n
load("DATA.RData"); dim(DATA)\n
## recode levels for easier reading\n
tmpm <- DATA$S.Size\n
DATA$S.Size <- factor(DATA$S.Size, levels = c("100", "1000", "200"))\n
table(DATA$S.Size, tmpm)\n
rm(tmpm)\n
tmpm <- DATA$Model\n
DATA$Model <- factor(DATA$Model, levels = c("Bozic", "McF_4", "McF_6", "exp"))\n
table(DATA$Model, tmpm)\n
\n
'
init=$(echo $init | sed -e "s/DATA/${DATA}/g")

sumfit='
fit0$cpu.used\n\n
## in case a crash in next step\n
save(file = "VARMODEL.Fongprior.tmp.RData", fit0)\n
gc()\n\n
fit <- inla.hyperpar(fit0)\n
summary(fit)\n
summary(fit$cpo$failure)\n
cat(paste("\\nLog CPO = ", -mean(log(fit$cpo$cpo)), "\n"))\n
'
savetemplate=' 
gc()\n
VARMODEL.Fongprior <- fit\n
save(file = "VARMODEL.Fongprior.RData", VARMODEL.Fongprior)\n
'
spaces='\n\n\n'

pfdclean='
with(DATA, table(TP, FP))[1:3, 1:3]\n
to.omit <- which( (DATA$TP + DATA$FP) == 0 )\n
DATA <- DATA[-to.omit, ]\n
with(DATA, table(TP, FP))[1:3, 1:3]\n
gc()\n
'
pfdclean=$(echo $pfdclean | sed -e "s/DATA/${DATA}/g")


createRun(){
    VARMODEL=$VAR.$MODELNAME
    sumfit=$(echo $sumfit | sed -e "s/VARMODEL/${VARMODEL}/g")
    fit=$fitdiff$MODEL$random$family$data$ntrials$control
    fit=$(echo $fit | sed -e "s/VAR/${VAR}/g")
    fit=$(echo $fit | sed -e "s/DATA/${DATA}/g")
    save=$(echo $savetemplate | sed -e "s/VARMODEL/${VARMODEL}/g")
    echo -e $init $spaces $fit $spaces $sumfit $spaces $save > $VAR-$MODELNAME-Fongprior.R
    nohup R-3.0.3 --vanilla < $VAR-$MODELNAME-Fongprior.R > $VAR-$MODELNAME-Fongprior.Rout 2>&1 &
}


## Go over the different variables
VAR='Diff'
family=', family = "poisson"\n'
fitdiff='fit0 <- inla(Diff ~ '
ntrials='' ## empty in poisson
createRun


## constant from here
family=', family = "binomial"\n'


VAR='FPF'
fitdiff='
fit0 <- inla(FP ~ '
ntrials=', Ntrials = Nontrue.edges\n' 
createRun


VAR='PND'
fitdiff='fit0 <- inla(FN ~ '
ntrials=', Ntrials = True.edges\n' 
createRun


VAR='PFD'
fitdiff='fit0 <- inla(FP ~ '
fitdiff=$pfdclean$spaces$fitdiff
ntrials=', Ntrials = Inferred.edges\n' 
createRun


## to change prior to that in Fong et al, use
## random=' + f(dataSetID, model = "iid", hyper = list(prec = list(param = c(0.5, 0.0164))))\n'

## to get fitted values add
## control.predictor = list(compute = TRUE)
## and get the mean from "summary.fitted.values"
# fit=$fitdiff$MODEL$random$family$data$ntrials$control
