# Supplementary material for: Identifying restrictions in the order of accumulation of mutations during tumor progression: effects of passengers, evolutionary models, and sampling
Source: BMC Bioinformatics. 2015 Feb 12;16:41. doi: 10.1186/s12859-015-0466-7 (PMC4339747; doi:10.1186/s12859-015-0466-7)
Supplement: Additional file 9 — Code, scripts, model fits. A zip file (Code_scripts_model_fits.zip) that contains shell and R scripts to run simulations, analysis, and produce tables and figures, as well as the output of GLMM model fits (and the code to obtain them). [file 12859_2015_466_MOESM9_ESM.zip › Code_scripts_model_fits/INLA/P/run-all-reparams-P-FPF.Rout]

R version 3.0.3 Patched (2014-03-06 r65254) -- "Warm Puppy"
Copyright (C) 2014 The R Foundation for Statistical Computing
Platform: x86_64-pc-linux-gnu (64-bit)

R is free software and comes with ABSOLUTELY NO WARRANTY.
You are welcome to redistribute it under certain conditions.
Type 'license()' or 'licence()' for distribution details.

  Natural language support but running in an English locale

R is a collaborative project with many contributors.
Type 'contributors()' for more information and
'citation()' on how to cite R or R packages in publications.

Type 'demo()' for some demos, 'help()' for on-line help, or
'help.start()' for an HTML browser interface to help.
Type 'q()' to quit R.

> ## We never get the s.d. (or quantiles) for the redundant parameter, of
> ## course.  Trying other tricks with INLA is complicated and I never got
> ## it to work. So it is just simpler to change which is the last value of
> ## a factor, so as to get the other value as the parameter. If this is
> ## done systematically, one gets all sd. Need care if there are
> ## interactions, as you need many more runs. This file systematically
> ## refits 6 models. This way, you get all parameters for single and 2-way
> ## interactions. Beware: this uses sum-to-zero constraings (contr.sum,
> ## actually contr.Sum).
> 
> Sys.getpid()
[1] 45826
> system("hostname")
Gallotia
> options(width = 220)
> library(car); packageVersion("car")
[1] '2.0.19'
> library(INLA); packageVersion("INLA")
Loading required package: sp
Loading required package: Matrix
Loading required package: splines
[1] '0.0.1392038736'
> sessionInfo()
R version 3.0.3 Patched (2014-03-06 r65254)
Platform: x86_64-pc-linux-gnu (64-bit)

locale:
 [1] LC_CTYPE=en_US.ISO-8859-15    LC_NUMERIC=C                  LC_TIME=en_GB.iso885915       LC_COLLATE=en_US.ISO-8859-15  LC_MONETARY=en_US.ISO-8859-15 LC_MESSAGES=en_US.ISO-8859-15 LC_PAPER=en_GB.UTF-8         
 [8] LC_NAME=C                     LC_ADDRESS=C                  LC_TELEPHONE=C                LC_MEASUREMENT=en_GB.UTF-8    LC_IDENTIFICATION=C          

attached base packages:
[1] splines   stats     graphics  grDevices utils     datasets  methods   base     

other attached packages:
[1] INLA_0.0-1392038736 Matrix_1.1-2-2      sp_1.0-14           car_2.0-19         

loaded via a namespace (and not attached):
[1] grid_3.0.3      lattice_0.20-27 MASS_7.3-29     nnet_7.3-7     
> options(decorate.contrasts = c("(",")"))
> options(decorate.contr.Sum = "")
> options(contrasts = c("contr.Sum", "contr.poly"))
> 
> ## This does NOT cover all the needed reparams so as to have
> ## all three-way interactinos. For two way yes.
> 
> table.reparam.P <- cbind(
+     Filter       = c(1, 1, -1, -1, -1, 1),
+     Method       = c(1, -1, 1, -1, 1, -1),
+     S.Time       = c(1, -1, -1, -1, 1, 1),
+     S.Type       = c(1, 1, -1, -1, 1, -1),
+     S.Size       = c(1, -1, 1, -1, -1, 1),
+     Model        = c(1, -1, -1, 1, 1, -1),
+     Conjunction  = c(1, 1, 1, -1, -1, -1),
+     sh           = c(1, -1, 1, 1, -1, -1),
+     TrueGenes    = c(1, 1, -1, 1, -1, -1)
+     )
> 
> table.reparam.NP <- cbind(
+     S.Type       = c(1, 1, -1, -1, -1, 1),
+     Method       = c(1, -1, 1, -1, 1, -1),
+     S.Time       = c(1, -1, -1, -1, 1, 1),
+ ##    S.Type     = c(1, 1, -1, -1, 1,  1),
+     S.Size       = c(1, -1, 1, -1, -1, 1),
+     Model        = c(1, -1, -1, 1, 1, -1),
+     Conjunction  = c(1, 1, 1, -1, -1, -1),
+     sh           = c(1, -1, 1, 1, -1, -1),
+     TrueGenes    = c(1, 1, -1, 1, -1, -1)
+     )
> 
> 
> 
> ## A bigger table, that covers many (not all) 3-way, if you ever need it.
> 
> ## table.reparam.P <- cbind(
> ##     Filter       = c(1, 1, -1, -1, -1, 1, 1, -1),
> ##     Method       = c(1, -1, 1, -1, 1, -1, 1, -1),
> ##     S.Time       = c(1, -1, -1, -1, 1, 1, -1, 1),
> ##     S.Type       = c(1, 1, -1, -1, 1, -1, -1, 1),
> ##     S.Size       = c(1, -1, 1, -1, -1, 1, -1, 1),
> ##     Model        = c(1, -1, -1, 1, 1, -1, 1, -1),
> ##     Conjunction  = c(1, 1, 1, -1, -1, -1, 1, -1),
> ##     sh           = c(1, -1, 1, 1, -1, -1, -1, 1),
> ##     TrueGenes    = c(1, 1, -1, 1, -1, -1, 1, -1)
> ##     )
> 
> ## table.reparam.NP <- cbind(
> ##     S.Type       = c(1, 1, -1, -1, -1, 1, 1, -1),
> ##     Method       = c(1, -1, 1, -1, 1, -1, 1, -1),
> ##     S.Time       = c(1, -1, -1, -1, 1, 1, -1, 1),
> ## ##    S.Type       = c(1, 1, -1, -1, 1, -1, -1, 1),
> ##     S.Size       = c(1, -1, 1, -1, -1, 1, -1, 1),
> ##     Model        = c(1, -1, -1, 1, 1, -1, 1, -1),
> ##     Conjunction  = c(1, 1, 1, -1, -1, -1, 1, -1),
> ##     sh           = c(1, -1, 1, 1, -1, -1, -1, 1),
> ##     TrueGenes    = c(1, 1, -1, 1, -1, -1, 1, -1)
> ##     )
> 
> 
> recoding.function <- function(table, index, data){
+     v.names <- colnames(table)
+     ## switch last and first levels if -1. Nope, rev is simpler.
+     for(vname in v.names) {
+         if(table[index, vname] == -1) {
+             o.levels <- levels(data[[vname]])
+             ## nlevels <- nlevels(data[[vname]])
+             new.levels <- rev(o.levels)
+             data[[vname]] <- factor(data[[vname]], levels = new.levels)
+         }
+     }
+     return(data)
+ }
> 
> the.inla.fit <- function(np.or.p, var, dd, nthreads = 4) {
+     options(decorate.contrasts = c("(",")"))
+     options(decorate.contr.Sum = "")
+     options(contrasts = c("contr.Sum", "contr.poly"))
+ 
+     ## This is a huge model!!
+     ## if(np.or.p == "P") {
+     ##     right.side <- '(S.Size + Filter + Method + S.Time + S.Type + Model + Conjunction + sh + TrueGenes)^2 + (Filter + Method + S.Type + S.Time)^3 + f(dataSetID, model = "iid")'
+     ## } else if(np.or.p == "NP") {
+     ##     right.side <- '(S.Size + Method + S.Time + S.Type + Model + Conjunction + sh + TrueGenes)^2 + (Method + S.Type + S.Time)^3 + f(dataSetID, model = "iid")'
+     ## }
+ 
+     if(np.or.p == "P") {
+         right.side <- '(S.Size + Filter + Method + S.Time + S.Type + Model + Conjunction + sh + TrueGenes)^2 + f(dataSetID, model = "iid")'
+     } else if(np.or.p == "NP") {
+         right.side <- '(S.Size + Method + S.Time + S.Type + Model + Conjunction + sh + TrueGenes)^2 + f(dataSetID, model = "iid")'
+     }
+ 
+ 
+     
+     if(var == "Diff") {
+         fit0 <- inla(as.formula(paste("Diff ~", right.side)),
+                      family = "poisson",
+                      data = dd,
+                      num.threads = nthreads
+                      )
+     } else if(var == "PFD") {
+         to.omit <- which( (dd$TP + dd$FP) == 0 )
+         dd <- dd[-to.omit, ]
+         gc()
+         fit0 <- inla(as.formula(paste("FP ~", right.side)),
+                      family = "binomial",
+                      Ntrials = Inferred.edges,
+                      data = dd,
+                      num.threads = nthreads
+                      )
+     } else if(var == "PND") {
+         fit0 <- inla(as.formula(paste("FN ~", right.side)),
+                      family = "binomial",
+                      Ntrials = True.edges,
+                      data = dd,
+                      num.threads = nthreads
+                      )
+     } else if(var == "FPF") {
+         dd$nontrue.edges <- dd$FP + dd$TN
+         fit0 <- inla(as.formula(paste("FP ~", right.side)),
+                      family = "binomial",
+                      Ntrials = Nontrue.edges,
+                      data = dd,
+                      num.threads = nthreads
+                      )
+     }
+     ## yes, all this rm and gc, etc, on purpose
+     print(fit0$cpu.used)
+     fit <- inla.hyperpar(fit0)
+     rm(fit0)
+     print(fit$cpu.used)
+     summary.fixed <- fit$summary.fixed
+     rm(fit)
+     gc()
+     return(summary.fixed)
+ }
> 
> 
> arguments.script <- commandArgs(trailingOnly = TRUE)
> np.or.p <- arguments.script[1]
> var <- arguments.script[2]
> 
> 
> if(np.or.p == "P") {
+     load("P.stats.RData"); dim(P.stats)
+     table.reparam <- table.reparam.P 
+     data <- P.stats 
+ } else if(np.or.p == "NP") {
+     load("NP.stats.RData"); dim(NP.stats)
+     table.reparam <- table.reparam.NP 
+     data <- NP.stats 
+ }
> rm(NP.stats, P.stats) ## for room and to make sure neve used again. 
Warning message:
In rm(NP.stats, P.stats) : object 'NP.stats' not found
> 
> l.results <- list()
> 
> for(i in 1:nrow(table.reparam)) {
+     cat(paste0("\n  Doing i = ", i, "\n"))
+     dd <- recoding.function(table.reparam, i, data)
+     l.results[[i]] <- the.inla.fit(np.or.p, var, dd)
+     print(l.results[[i]])
+     rm(dd)
+     gc()
+ }

  Doing i = 1
 Pre-processing    Running inla Post-processing           Total 
       66.06203     10235.45248         2.19283     10303.70734 
 Pre-processing    Running inla Post-processing           Total 
    335.8236833    1784.1730883       0.1622031    2120.1589746 
                                                 mean          sd    0.025quant      0.5quant    0.975quant          mode          kld
(Intercept)                             -8.3138289486 0.004788905 -8.3232386981 -8.3138265281 -8.3044411944 -8.3138212487 3.182346e-19
S.Size(1000)                            -0.5016825532 0.005841750 -0.5131560111 -0.5016813380 -0.4902263190 -0.5016783996 1.764376e-21
S.Size(200)                              0.0696258281 0.005601677  0.0586272620  0.0696258375  0.0806142792  0.0696263304 0.000000e+00
Filter(J5)                              -1.2776562672 0.006062901 -1.2895823070 -1.2776489031 -1.2657819367 -1.2776335997 6.716707e-21
Filter(J1)                              -0.1814165566 0.003950668 -0.1891748824 -0.1814160504 -0.1736681281 -0.1814146991 0.000000e+00
Filter(S5)                              -0.2616280509 0.004097622 -0.2696762978 -0.2616270782 -0.2535925520 -0.2616247775 0.000000e+00
Method(CBN)                              1.3811225676 0.003652969  1.3739543010  1.3811211682  1.3882920281  1.3811186669 9.613079e-21
Method(CBN-A)                            1.3093703533 0.003699120  1.3021112455  1.3093690331  1.3166301338  1.3093666949 0.000000e+00
Method(OT)                              -0.2358626872 0.006120283 -0.2479025190 -0.2358549471 -0.2238767515 -0.2358388836 9.262266e-14
Method(OT-A)                             0.1851690021 0.004869615  0.1756036445  0.1851704321  0.1947176902  0.1851737167 0.000000e+00
Method(DiP)                             -1.7514883604 0.010486549 -1.7721315867 -1.7514704055 -1.7309634749 -1.7514334578 0.000000e+00
S.Time(last)                             0.4271012048 0.004074800  0.4191033528  0.4271002677  0.4350969296  0.4270987281 0.000000e+00
S.Type(singleCell)                      -0.4936311402 0.006079061 -0.5055702260 -0.4936300366 -0.4817090900 -0.4936273057 0.000000e+00
S.Type(wholeTumor_0.01)                  1.0958096393 0.005567895  1.0848813372  1.0958083078  1.1067353152  1.0958061023 4.623940e-21
Model(Bozic)                             0.3154882503 0.006934100  0.3018718266  0.3154888496  0.3290888948  0.3154906392 0.000000e+00
Model(exp)                              -0.7292754472 0.007737063 -0.7444716708 -0.7292737485 -0.7141025334 -0.7292696782 2.383935e-21
Model(McF_4)                            -0.3387766146 0.007678419 -0.3538582742 -0.3387747349 -0.3237191713 -0.3387703101 1.687448e-22
Conjunction(No)                         -0.0062097906 0.003961028 -0.0139866489 -0.0062099158  0.0015606474 -0.0062098307 5.790264e-24
sh(0)                                   -0.6306019118 0.004153953 -0.6387603569 -0.6306010819 -0.6224555238 -0.6305990612 1.465350e-21
TrueGenes(7)                             0.1124093319 0.005823918  0.1009666828  0.1124120060  0.1238267394  0.1124178977 2.557230e-14
TrueGenes(9)                             0.0377715117 0.005599450  0.0267808034  0.0377703370  0.0487586671  0.0377684458 0.000000e+00
S.Size(1000):Filter(J5)                  0.1912307302 0.004919022  0.1815658943  0.1912329873  0.2008742204  0.1912379374 0.000000e+00
S.Size(200):Filter(J5)                  -0.0140510237 0.004703166 -0.0232908988 -0.0140491497 -0.0048299820 -0.0140449874 3.063442e-16
S.Size(1000):Filter(J1)                 -0.3203143486 0.003682674 -0.3275486477 -0.3203131187 -0.3130934793 -0.3203103366 0.000000e+00
S.Size(200):Filter(J1)                  -0.0784206536 0.003269567 -0.0848407045 -0.0784204793 -0.0720074368 -0.0784198523 0.000000e+00
S.Size(1000):Filter(S5)                  0.0918591013 0.003367943  0.0852453265  0.0918594673  0.0984648018  0.0918604878 7.646641e-14
S.Size(200):Filter(S5)                   0.0142532255 0.003171651  0.0080253795  0.0142534150  0.0204743290  0.0142540641 0.000000e+00
S.Size(1000):Method(CBN)                -0.0812005992 0.002868261 -0.0868319647 -0.0812006795 -0.0755739363 -0.0812005977 5.210269e-26
S.Size(200):Method(CBN)                 -0.0446121056 0.002620321 -0.0497563451 -0.0446122943 -0.0394715233 -0.0446124511 3.158139e-14
S.Size(1000):Method(CBN-A)              -0.1035047008 0.002961144 -0.1093186934 -0.1035046933 -0.0976960645 -0.1035044272 9.073137e-24
S.Size(200):Method(CBN-A)               -0.0411965056 0.002688982 -0.0464756374 -0.0411966659 -0.0359213113 -0.0411967599 1.499459e-14
S.Size(1000):Method(OT)                 -0.2107558720 0.004353314 -0.2193091698 -0.2107538884 -0.2022213875 -0.2107495357 4.069729e-22
S.Size(200):Method(OT)                   0.0239228509 0.003767155  0.0165255561  0.0239231163  0.0313119132  0.0239239685 8.271806e-25
S.Size(1000):Method(OT-A)               -0.1622491556 0.003881871 -0.1698743969 -0.1622479806 -0.1546373967 -0.1622452920 2.915812e-22
S.Size(200):Method(OT-A)                -0.0002995875 0.003434125 -0.0070427437 -0.0002994101  0.0064364213 -0.0002987626 0.000000e+00
S.Size(1000):Method(DiP)                 0.2690329842 0.006829466  0.2556127930  0.2690366990  0.2824203175  0.2690447385 0.000000e+00
S.Size(200):Method(DiP)                 -0.0056914107 0.006611323 -0.0186822640 -0.0056880411  0.0072688909 -0.0056807135 0.000000e+00
S.Size(1000):S.Time(last)                0.2191279842 0.005267712  0.2087877668  0.2191270867  0.2294637081  0.2191257291 0.000000e+00
S.Size(200):S.Time(last)                -0.0293128357 0.005079021 -0.0392846741 -0.0293130185 -0.0193491121 -0.0293129555 1.158053e-23
S.Size(1000):S.Type(singleCell)         -0.1746487979 0.007529938 -0.1894354104 -0.1746481117 -0.1598795199 -0.1746460955 0.000000e+00
S.Size(200):S.Type(singleCell)           0.0713014909 0.007223898  0.0571188374  0.0713011276  0.0854731740  0.0713010090 4.155249e-15
S.Size(1000):S.Type(wholeTumor_0.01)     0.3333013319 0.007203103  0.3191606280  0.3333005864  0.3474332206  0.3332996979 0.000000e+00
S.Size(200):S.Type(wholeTumor_0.01)     -0.0928420876 0.007036686 -0.1066576305 -0.0928422942 -0.0790380467 -0.0928421124 1.751717e-14
S.Size(1000):Model(Bozic)               -0.0201386085 0.009041542 -0.0378911080 -0.0201386291 -0.0024022475 -0.0201379075 0.000000e+00
S.Size(200):Model(Bozic)                -0.0714008951 0.008771777 -0.0886259841 -0.0714001455 -0.0541957218 -0.0713978938 0.000000e+00
S.Size(1000):Model(exp)                  0.1683212224 0.009615640  0.1494479969  0.1683189875  0.1871895395  0.1683153006 1.876177e-14
S.Size(200):Model(exp)                  -0.1550404381 0.009375708 -0.1734542015 -0.1550386980 -0.1366531652 -0.1550344088 1.902515e-23
S.Size(1000):Model(McF_4)               -0.0699626102 0.008882570 -0.0874053964 -0.0699618050 -0.0525402497 -0.0699594362 5.496585e-15
S.Size(200):Model(McF_4)                 0.0736562506 0.008592650  0.0567876009  0.0736553814  0.0905142732  0.0736543639 1.902515e-23
S.Size(1000):Conjunction(No)             0.0183875540 0.005213963  0.0081510900  0.0183872629  0.0286162623  0.0183871215 0.000000e+00
S.Size(200):Conjunction(No)             -0.0067893655 0.005053645 -0.0167117314 -0.0067894284  0.0031242677 -0.0067891255 5.306533e-16
S.Size(1000):sh(0)                      -0.0233124981 0.005273446 -0.0336654283 -0.0233129006 -0.0129668137 -0.0233132615 1.075335e-23
S.Size(200):sh(0)                       -0.0382246016 0.005101267 -0.0482414521 -0.0382243293 -0.0282184277 -0.0382233504 1.158053e-23
S.Size(1000):TrueGenes(7)               -0.1967783282 0.007609948 -0.2117270942 -0.1967759132 -0.1818566103 -0.1967704103 1.215956e-22
S.Size(200):TrueGenes(7)                 0.0491848840 0.007274522  0.0349031739  0.0491844030  0.0634561850  0.0491840535 0.000000e+00
S.Size(1000):TrueGenes(9)                0.0814097408 0.007323332  0.0670338322  0.0814087064  0.0957782190  0.0814072467 9.098987e-24
S.Size(200):TrueGenes(9)                -0.0199082675 0.007113325 -0.0338748616 -0.0199082762 -0.0059544092 -0.0199076906 1.071359e-15
Filter(J5):Method(CBN)                  -0.0017286909 0.006813724 -0.0151005666 -0.0017308771  0.0116430639 -0.0017346907 2.873504e-16
Filter(J1):Method(CBN)                  -0.1787341433 0.004278709 -0.1871357766 -0.1787338971 -0.1703415537 -0.1787330402 0.000000e+00
Filter(S5):Method(CBN)                   0.0357561575 0.004436542  0.0270460257  0.0357559308  0.0444595836  0.0357558515 5.508344e-15
Filter(J5):Method(CBN-A)                 0.0621971862 0.006902331  0.0486505385  0.0621952778  0.0757420160  0.0621920297 0.000000e+00
Filter(J1):Method(CBN-A)                -0.1701625647 0.004380309 -0.1787638884 -0.1701622493 -0.1615708508 -0.1701612448 3.484498e-23
Filter(S5):Method(CBN-A)                -0.0167864465 0.004580644 -0.0257799843 -0.0167865114 -0.0078007690 -0.0167862538 0.000000e+00
Filter(J5):Method(OT)                   -0.5590554282 0.013810653 -0.5862900822 -0.5590158181 -0.5320649551 -0.5589350970 0.000000e+00
Filter(J1):Method(OT)                    0.2291170165 0.006833217  0.2157144320  0.2291121963  0.2425340270  0.2291030929 0.000000e+00
Filter(S5):Method(OT)                   -0.0888428572 0.007850628 -0.1042558827 -0.0888432174 -0.0734419245 -0.0888432757 0.000000e+00
Filter(J5):Method(OT-A)                 -0.1511254665 0.009482320 -0.1697720193 -0.1511158380 -0.1325493194 -0.1510956970 0.000000e+00
Filter(J1):Method(OT-A)                  0.0760455595 0.005546604  0.0651557110  0.0760454017  0.0869263291  0.0760455545 0.000000e+00
Filter(S5):Method(OT-A)                 -0.1185592655 0.006222455 -0.1307807782 -0.1185578471 -0.1063567855 -0.1185544714 2.240148e-14
Filter(J5):Method(DiP)                   0.2189482213 0.016537714  0.1863156260  0.2190023995  0.2512511265  0.2191126060 6.342775e-15
Filter(J1):Method(DiP)                   0.0324547337 0.009608705  0.0135904403  0.0324541758  0.0513048748  0.0324538694 1.174304e-15
Filter(S5):Method(DiP)                   0.0918709596 0.010708481  0.0708280239  0.0918768899  0.1128617903  0.0918897072 1.134582e-14
Filter(J5):S.Time(last)                  0.0746834334 0.003865498  0.0671012112  0.0746808757  0.0822728812  0.0746760654 1.960418e-22
Filter(J1):S.Time(last)                 -0.0383921346 0.002385687 -0.0430760819 -0.0383921882 -0.0337121713 -0.0383920937 5.816114e-26
Filter(S5):S.Time(last)                  0.2840551415 0.002713466  0.2787299051  0.2840542995  0.2893801718  0.2840528381 2.343816e-21
Filter(J5):S.Type(singleCell)            0.0156152078 0.005341560  0.0051176514  0.0156185021  0.0260849096  0.0156255708 4.749895e-16
Filter(J1):S.Type(singleCell)           -0.1535489666 0.003880431 -0.1611703443 -0.1535481388 -0.1459391437 -0.1535461475 0.000000e+00
Filter(S5):S.Type(singleCell)           -0.0544555234 0.003734647 -0.0617899903 -0.0544549224 -0.0471310923 -0.0544533987 0.000000e+00
Filter(J5):S.Type(wholeTumor_0.01)      -0.0480072292 0.004611214 -0.0570601312 -0.0480075189 -0.0389609974 -0.0480077100 0.000000e+00
Filter(J1):S.Type(wholeTumor_0.01)       0.3210943621 0.003106778  0.3149959779  0.3210938369  0.3271900800  0.3210930453 7.189022e-13
Filter(S5):S.Type(wholeTumor_0.01)       0.0914802706 0.003107198  0.0853803384  0.0914799954  0.0975761513  0.0914797060 0.000000e+00
Filter(J5):Model(Bozic)                 -0.2726354254 0.006503151 -0.2854183360 -0.2726305710 -0.2598911054 -0.2726202704 0.000000e+00
Filter(J1):Model(Bozic)                  0.2228670895 0.003684189  0.2156348487  0.2228666186  0.2300953272  0.2228659850 0.000000e+00
Filter(S5):Model(Bozic)                  0.1399124572 0.003848466  0.1323568693  0.1399122634  0.1474622127  0.1399122002 1.171264e-13
Filter(J5):Model(exp)                   -0.3083840048 0.007962519 -0.3240511886 -0.3083728341 -0.2927930394 -0.3083497248 1.094433e-13
Filter(J1):Model(exp)                    0.1632482369 0.004450154  0.1545130444  0.1632474349  0.1719798857  0.1632462011 8.759517e-14
Filter(S5):Model(exp)                    0.0613716576 0.004658225  0.0522262400  0.0613714410  0.0705099159  0.0613714007 9.993079e-15
Filter(J5):Model(McF_4)                  0.1363497667 0.006780480  0.1230224217  0.1363545950  0.1496381678  0.1363648667 3.773196e-14
Filter(J1):Model(McF_4)                 -0.3422106466 0.004811811 -0.3516636557 -0.3422088330 -0.3327763307 -0.3422047829 0.000000e+00
Filter(S5):Model(McF_4)                 -0.0960829474 0.004603160 -0.1051239659 -0.0960819116 -0.0870559345 -0.0960794412 3.556877e-23
Filter(J5):Conjunction(No)              -0.0292882064 0.003315324 -0.0357978603 -0.0292881124 -0.0227850238 -0.0292876426 0.000000e+00
Filter(J1):Conjunction(No)              -0.0100794214 0.002153741 -0.0143079586 -0.0100794762 -0.0058544457 -0.0100794038 1.615587e-27
Filter(S5):Conjunction(No)               0.0484758507 0.002219601  0.0441181692  0.0484757390  0.0528301682  0.0484757026 4.401397e-14
Filter(J5):sh(0)                         0.0266277856 0.003621011  0.0195163254  0.0266284229  0.0337292135  0.0266300095 2.067239e-15
Filter(J1):sh(0)                        -0.1149411404 0.002541316 -0.1199317635 -0.1149408195 -0.1099568571 -0.1149399598 0.000000e+00
Filter(S5):sh(0)                         0.0068227247 0.002541284  0.0018325719  0.0068229083  0.0118072987  0.0068234923 0.000000e+00
Filter(J5):TrueGenes(7)                  0.0333767502 0.004948186  0.0236535213  0.0333793860  0.0430764814  0.0333850990 4.428108e-15
Filter(J1):TrueGenes(7)                 -0.0005546137 0.003226795 -0.0068906373 -0.0005544556  0.0057747422 -0.0005538647 2.542186e-18
Filter(S5):TrueGenes(7)                 -0.2455364897 0.003577034 -0.2525626422 -0.2455355049 -0.2385222185 -0.2455332238 2.711527e-13
Filter(J5):TrueGenes(9)                  0.0660565182 0.004590796  0.0570390678  0.0660577913  0.0750586695  0.0660607371 2.057758e-14
Filter(J1):TrueGenes(9)                 -0.0357884096 0.003041630 -0.0417608722 -0.0357882527 -0.0298222754 -0.0357876799 5.859595e-15
Filter(S5):TrueGenes(9)                  0.0216109967 0.003153666  0.0154186768  0.0216111142  0.0277970052  0.0216116174 0.000000e+00
Method(CBN):S.Time(last)                 0.2198748140 0.001981447  0.2159852967  0.2198745059  0.2237624824  0.2198740549 4.444028e-22
Method(CBN-A):S.Time(last)               0.1793279568 0.002022568  0.1753576794  0.1793276563  0.1832962688  0.1793272243 8.481134e-13
Method(OT):S.Time(last)                 -0.0231162106 0.002727748 -0.0284713437 -0.0231164098 -0.0177648693 -0.0231165787 1.085675e-24
Method(OT-A):S.Time(last)                0.1529878946 0.002547272  0.1479877518  0.1529874738  0.1579857973  0.1529868443 0.000000e+00
Method(DiP):S.Time(last)                -0.4833503500 0.005213780 -0.4935964380 -0.4833472506 -0.4731308071 -0.4833405840 1.323489e-21
Method(CBN):S.Type(singleCell)           0.1481976264 0.003391617  0.1415431876  0.1481959884  0.1548550485  0.1481929858 0.000000e+00
Method(CBN-A):S.Type(singleCell)         0.1542490890 0.003442324  0.1474948845  0.1542475232  0.1610057864  0.1542446699 1.463952e-13
Method(OT):S.Type(singleCell)            0.0020054423 0.004746560 -0.0073151083  0.0020057989  0.0113154970  0.0020069173 0.000000e+00
Method(OT-A):S.Type(singleCell)          0.0257590856 0.004313862  0.0172899960  0.0257588003  0.0342220141  0.0257585929 1.456524e-15
Method(DiP):S.Type(singleCell)          -0.1961096685 0.011138306 -0.2180283992 -0.1960931022 -0.1743027626 -0.1960588878 0.000000e+00
Method(CBN):S.Type(wholeTumor_0.01)     -0.2911262378 0.002752283 -0.2965322311 -0.2911255300 -0.2857291089 -0.2911238754 0.000000e+00
Method(CBN-A):S.Type(wholeTumor_0.01)   -0.3225993364 0.002810491 -0.3281195635 -0.3225986464 -0.3170879795 -0.3225970226 5.004443e-23
Method(OT):S.Type(wholeTumor_0.01)      -0.0155511496 0.003847546 -0.0231053581 -0.0155511977 -0.0080035797 -0.0155509682 0.000000e+00
Method(OT-A):S.Type(wholeTumor_0.01)    -0.0561801166 0.003520214 -0.0630923476 -0.0561799240 -0.0492752714 -0.0561792389 0.000000e+00
Method(DiP):S.Type(wholeTumor_0.01)      0.4245512973 0.008176099  0.4085281452  0.4245408695  0.4406175070  0.4245206131 0.000000e+00
Method(CBN):Model(Bozic)                -0.2627055164 0.003181590 -0.2689537952 -0.2627050181 -0.2564657110 -0.2627037477 6.854911e-13
Method(CBN-A):Model(Bozic)              -0.2597557634 0.003257254 -0.2661526608 -0.2597552456 -0.2533675836 -0.2597539295 0.000000e+00
Method(OT):Model(Bozic)                 -0.0645292394 0.004286917 -0.0729487037 -0.0645284169 -0.0561220301 -0.0645264018 0.000000e+00
Method(OT-A):Model(Bozic)               -0.1778600639 0.004078932 -0.1858712125 -0.1778592264 -0.1698608803 -0.1778571987 0.000000e+00
Method(DiP):Model(Bozic)                 0.5344538020 0.007964088  0.5188333234  0.5344481210  0.5500914432  0.5344373843 0.000000e+00
Method(CBN):Model(exp)                  -0.1731407394 0.003771313 -0.1805460897 -0.1731405108 -0.1657434248 -0.1731397321 0.000000e+00
Method(CBN-A):Model(exp)                -0.1285988484 0.003848673 -0.1361562132 -0.1285985780 -0.1210498900 -0.1285977089 0.000000e+00
Method(OT):Model(exp)                   -0.0276136676 0.005116559 -0.0376639746 -0.0276122058 -0.0175806503 -0.0276088362 3.106100e-15
Method(OT-A):Model(exp)                 -0.1726449536 0.004891880 -0.1822540958 -0.1726435001 -0.1630526515 -0.1726401663 7.249010e-14
Method(DiP):Model(exp)                   0.4437200458 0.009270912  0.4255205615  0.4437189433  0.4619090004  0.4437175143 0.000000e+00
Method(CBN):Model(McF_4)                 0.5402606849 0.004702447  0.5310464436  0.5402541968  0.5495024059  0.5402415606 1.255170e-12
Method(CBN-A):Model(McF_4)               0.5270082691 0.004755034  0.5176902809  0.5270019551  0.5363526791  0.5269896732 0.000000e+00
Method(OT):Model(McF_4)                  0.2608367279 0.006001455  0.2490607864  0.2608341551  0.2726161465  0.2608294959 0.000000e+00
Method(OT-A):Model(McF_4)                0.2034869085 0.005754038  0.1921985336  0.2034837138  0.2147826476  0.2034777842 0.000000e+00
Method(DiP):Model(McF_4)                -0.5826806617 0.014958453 -0.6121876937 -0.5826347758 -0.5534545976 -0.5825413531 0.000000e+00
Method(CBN):Conjunction(No)              0.0224285834 0.001836621  0.0188226981  0.0224285243  0.0260315003  0.0224285612 0.000000e+00
Method(CBN-A):Conjunction(No)            0.0122224676 0.001880891  0.0085296542  0.0122224110  0.0159122195  0.0122224565 0.000000e+00
Method(OT):Conjunction(No)              -0.0155057014 0.002605663 -0.0206216697 -0.0155057159 -0.0103943291 -0.0155055243 5.169879e-26
Method(OT-A):Conjunction(No)            -0.0140161049 0.002391210 -0.0187109729 -0.0140161325 -0.0093253750 -0.0140159854 0.000000e+00
Method(DiP):Conjunction(No)              0.0216903223 0.004687693  0.0124868518  0.0216901728  0.0308862089  0.0216902697 1.233480e-15
Method(CBN):sh(0)                        0.1279434638 0.002216463  0.1235935744  0.1279427873  0.1322931221  0.1279416163 0.000000e+00
Method(CBN-A):sh(0)                      0.1477567051 0.002259268  0.1433226953  0.1477560549  0.1521902613  0.1477549404 0.000000e+00
Method(OT):sh(0)                        -0.0345626089 0.003178589 -0.0408044506 -0.0345622936 -0.0283282202 -0.0345613910 1.073103e-14
Method(OT-A):sh(0)                      -0.0118147504 0.002872161 -0.0174539054 -0.0118147856 -0.0061805551 -0.0118146128 1.642868e-15
Method(DiP):sh(0)                       -0.1808133816 0.006527722 -0.1936559298 -0.1808047254 -0.1680305385 -0.1807867877 8.142110e-14
Method(CBN):TrueGenes(7)                -0.1159631259 0.002689147 -0.1212426561 -0.1159632607 -0.1106876748 -0.1159633036 0.000000e+00
Method(CBN-A):TrueGenes(7)              -0.0953211789 0.002747932 -0.1007162231 -0.0953212812 -0.0899304991 -0.0953212539 1.148652e-13
Method(OT):TrueGenes(7)                  0.1043711611 0.003664705  0.0971748352  0.1043714882  0.1115590960  0.1043724557 0.000000e+00
Method(OT-A):TrueGenes(7)                0.1163238952 0.003370703  0.1097053219  0.1163240524  0.1229355476  0.1163246537 7.634124e-14
Method(DiP):TrueGenes(7)                 0.0343304064 0.006715447  0.0211369636  0.0343331580  0.0474965381  0.0343392531 2.404144e-15
Method(CBN):TrueGenes(9)                 0.1098663385 0.002651144  0.1046623493  0.1098658842  0.1150680865  0.1098651963 0.000000e+00
Method(CBN-A):TrueGenes(9)               0.1180053941 0.002708420  0.1126888463  0.1180049748  0.1233194041  0.1180043620 1.182410e-13
Method(OT):TrueGenes(9)                 -0.0112755820 0.003788058 -0.0187147800 -0.0112750268 -0.0038462609 -0.0112735909 0.000000e+00
Method(OT-A):TrueGenes(9)                0.0016648379 0.003466554 -0.0051421856  0.0016650812  0.0084642911  0.0016658636 0.000000e+00
Method(DiP):TrueGenes(9)                -0.1722162116 0.007152179 -0.1862779723 -0.1722098416 -0.1582026086 -0.1721964422 1.158053e-23
S.Time(last):S.Type(singleCell)          0.1321514543 0.005166964  0.1220095682  0.1321503777  0.1422900205  0.1321486529 0.000000e+00
S.Time(last):S.Type(wholeTumor_0.01)    -0.3013097874 0.005012034 -0.3111548286 -0.3013083510 -0.2914817026 -0.3013050337 4.731473e-22
S.Time(last):Model(Bozic)               -0.0888498688 0.006236927 -0.1010952739 -0.0888500231 -0.0766148157 -0.0888498030 0.000000e+00
S.Time(last):Model(exp)                  0.0860266095 0.006660660  0.0729483440  0.0860267592  0.0990920736  0.0860276222 4.301339e-23
S.Time(last):Model(McF_4)               -0.1200258005 0.006125195 -0.1320522848 -0.1200257988 -0.1080103327 -0.1200252750 0.000000e+00
S.Time(last):Conjunction(No)            -0.0166826070 0.003600849 -0.0237522015 -0.0166827677 -0.0096185950 -0.0166827865 0.000000e+00
S.Time(last):sh(0)                      -0.0344800457 0.003636261 -0.0416202053 -0.0344798528 -0.0273474903 -0.0344791579 0.000000e+00
S.Time(last):TrueGenes(7)               -0.0192228850 0.005196731 -0.0294226154 -0.0192241673 -0.0090253896 -0.0192263045 1.003667e-15
S.Time(last):TrueGenes(9)                0.0212074750 0.005067868  0.0112554724  0.0212079977  0.0311474756  0.0212094791 0.000000e+00
S.Type(singleCell):Model(Bozic)         -0.0565401876 0.008886026 -0.0739857162 -0.0565407627 -0.0391074415 -0.0565411638 2.746155e-15
S.Type(wholeTumor_0.01):Model(Bozic)     0.1666424787 0.008614322  0.1497296340  0.1666421701  0.1835415518  0.1666422815 2.337696e-14
S.Type(singleCell):Model(exp)           -0.1019724645 0.009542830 -0.1207115912 -0.1019716716 -0.0832548839 -0.1019692735 3.970467e-23
S.Type(wholeTumor_0.01):Model(exp)       0.2454567123 0.009106301  0.2275754965  0.2454572282  0.2633187024  0.2454590344 4.183852e-14
S.Type(singleCell):Model(McF_4)          0.0184089969 0.008716462  0.0012945289  0.0184090584  0.0355074589  0.0184099215 3.567547e-16
S.Type(wholeTumor_0.01):Model(McF_4)    -0.0729519978 0.008508942 -0.0896570816 -0.0729525990 -0.0562588753 -0.0729530842 0.000000e+00
S.Type(singleCell):Conjunction(No)       0.0091717881 0.005126440 -0.0008931774  0.0091716140  0.0192285064  0.0091716996 1.075335e-23
S.Type(wholeTumor_0.01):Conjunction(No) -0.0091595227 0.004981622 -0.0189403529 -0.0091596298  0.0006129456 -0.0091594243 7.444626e-24
S.Type(singleCell):sh(0)                -0.0001861025 0.005181367 -0.0103590261 -0.0001862378  0.0099782576 -0.0001860716 5.050607e-16
S.Type(wholeTumor_0.01):sh(0)            0.0209109882 0.005022004  0.0110498935  0.0209112159  0.0307617939  0.0209120983 0.000000e+00
S.Type(singleCell):TrueGenes(7)         -0.0913192941 0.007420838 -0.1058917695 -0.0913185876 -0.0767640723 -0.0913165414 1.575050e-14
S.Type(wholeTumor_0.01):TrueGenes(7)     0.2413912229 0.007165364  0.2273291647  0.2413889273  0.2554531187  0.2413849158 2.969578e-22
S.Type(singleCell):TrueGenes(9)          0.0240445761 0.007207848  0.0098939702  0.0240440311  0.0381852482  0.0240435467 1.043444e-15
S.Type(wholeTumor_0.01):TrueGenes(9)    -0.0692336677 0.007021194 -0.0830221792 -0.0692327151 -0.0554630495 -0.0692302033 8.797279e-15
Model(Bozic):Conjunction(No)             0.0026895288 0.006204009 -0.0094909191  0.0026892628  0.0148602990  0.0026892530 0.000000e+00
Model(exp):Conjunction(No)              -0.0078160462 0.006598539 -0.0207732916 -0.0078155642  0.0051266757 -0.0078140332 0.000000e+00
Model(McF_4):Conjunction(No)             0.0221060210 0.006102313  0.0101268761  0.0221051989  0.0340787521  0.0221040627 1.455765e-15
Model(Bozic):sh(0)                      -0.2698561386 0.006275324 -0.2821821027 -0.2698545272 -0.2575503762 -0.2698507552 1.249043e-22
Model(exp):sh(0)                        -0.6390985630 0.006773940 -0.6524000014 -0.6390981593 -0.6258115333 -0.6390967717 0.000000e+00
Model(McF_4):sh(0)                       0.4293217144 0.006126070  0.4172962373  0.4293207864  0.4413413225  0.4293194395 0.000000e+00
Model(Bozic):TrueGenes(7)                0.0659201241 0.008931996  0.0483824524  0.0659201894  0.0834413795  0.0659210767 8.153884e-15
Model(exp):TrueGenes(7)                 -0.3365365494 0.009773359 -0.3557358877 -0.3365331725 -0.3173734803 -0.3365255567 3.217733e-22
Model(McF_4):TrueGenes(7)                0.0247057664 0.008780767  0.0074682540  0.0247047310  0.0419332339  0.0247033935 0.000000e+00
Model(Bozic):TrueGenes(9)               -0.0298466156 0.008732996 -0.0469923004 -0.0298469800 -0.0127146061 -0.0298469703 1.075335e-23
Model(exp):TrueGenes(9)                  0.1767296834 0.009237310  0.1585974182  0.1767281020  0.1948541094  0.1767257023 0.000000e+00
Model(McF_4):TrueGenes(9)               -0.0195035583 0.008589259 -0.0363689701 -0.0195032593 -0.0026552381 -0.0195019287 0.000000e+00
Conjunction(No):sh(0)                    0.0111400505 0.003612651  0.0040469186  0.0111400154  0.0182268861  0.0111402519 0.000000e+00
Conjunction(No):TrueGenes(7)            -0.0146560440 0.005160656 -0.0247880278 -0.0146562746 -0.0045320572 -0.0146563003 9.098987e-24
Conjunction(No):TrueGenes(9)             0.0155520286 0.005041052  0.0056552012  0.0155516882  0.0254416810  0.0155514305 1.066616e-15
sh(0):TrueGenes(7)                      -0.0794518229 0.005244448 -0.0897538168 -0.0794501746 -0.0691683783 -0.0794464126 1.576778e-14
sh(0):TrueGenes(9)                       0.0342113765 0.005083705  0.0242333368  0.0342101754  0.0441869329  0.0342081894 1.075335e-23

  Doing i = 2
 Pre-processing    Running inla Post-processing           Total 
      66.866690     8707.551018        2.154306     8776.572014 
 Pre-processing    Running inla Post-processing           Total 
    334.5395091    1760.3089890       0.1608577    2095.0093558 
                                                 mean          sd    0.025quant     0.5quant    0.975quant          mode          kld
(Intercept)                             -8.3138259798 0.004786362 -8.3232308748 -8.313823520 -8.3044432957 -8.3138181637 3.101553e-10
S.Size(100)                              0.4320353255 0.005526425  0.4211875054  0.432034317  0.4428788102  0.4320327576 9.917896e-22
S.Size(200)                              0.0695848835 0.005601401  0.0585869675  0.069584858  0.0805728762  0.0695852828 0.000000e+00
Filter(J5)                              -1.2776684789 0.006063213 -1.2895953273 -1.277661050 -1.2657936988 -1.2776456174 2.031886e-20
Filter(J1)                              -0.1813864543 0.003950584 -0.1891445904 -0.181385956 -0.1736381721 -0.1813846201 1.588187e-22
Filter(S5)                              -0.2616534995 0.004097638 -0.2697017708 -0.261652529 -0.2536179643 -0.2616502326 0.000000e+00
Method(DiP-A)                           -0.8882341419 0.007348526 -0.9026877039 -0.888225673 -0.8738407213 -0.8882080431 1.027968e-12
Method(DiP)                             -1.7515113326 0.010487433 -1.7721565640 -1.751493290 -1.7309849325 -1.7514561660 2.018839e-12
Method(OT-A)                             0.1852194595 0.004869820  0.1756537471  0.185220873  0.1947685908  0.1852241258 1.462966e-13
Method(OT)                              -0.2358840888 0.006120316 -0.2479241203 -0.235876304 -0.2238982019 -0.2358601504 0.000000e+00
Method(CBN-A)                            1.3093771310 0.003699049  1.3021181909  1.309375801  1.3166367968  1.3093734439 1.555100e-21
S.Time(unif)                            -0.4271021048 0.004075280 -0.4351058142 -0.427101363 -0.4191098208 -0.4270995276 0.000000e+00
S.Type(singleCell)                      -0.4936191702 0.006079415 -0.5055591841 -0.493617983 -0.4816966542 -0.4936150834 0.000000e+00
S.Type(wholeTumor_0.01)                  1.0958092854 0.005567755  1.0848812431  1.095807960  1.1067346685  1.0958057700 0.000000e+00
Model(McF_6)                             0.7525834162 0.006856062  0.7391225415  0.752583227  0.7660330265  0.7525834261 0.000000e+00
Model(McF_4)                            -0.3387669424 0.007678352 -0.3538484529 -0.338765066 -0.3237096261 -0.3387606485 0.000000e+00
Model(exp)                              -0.7293193355 0.007736485 -0.7445144709 -0.729317618 -0.7141476118 -0.7293135118 0.000000e+00
Conjunction(No)                         -0.0061900141 0.003960773 -0.0139663031 -0.006190161  0.0015799742 -0.0061901195 6.479203e-16
sh(Inf)                                  0.6306013488 0.004153953  0.6224485113  0.630600265  0.6387527314  0.6305984393 0.000000e+00
TrueGenes(7)                             0.1124165424 0.005821162  0.1009793137  0.112419198  0.1238286255  0.1124250443 0.000000e+00
TrueGenes(9)                             0.0377755181 0.005599591  0.0267845727  0.037774329  0.0487629938  0.0377724115 0.000000e+00
S.Size(100):Filter(J5)                  -0.1771783513 0.004645275 -0.1863033082 -0.177176897 -0.1680697963 -0.1771735827 0.000000e+00
S.Size(200):Filter(J5)                  -0.0140632895 0.004703159 -0.0233031461 -0.014061417 -0.0048422603 -0.0140572564 6.126904e-16
S.Size(100):Filter(J1)                   0.3987306821 0.002973091  0.3928946879  0.398730189  0.4045640720  0.3987294506 1.570015e-12
S.Size(200):Filter(J1)                  -0.0784321474 0.003269530 -0.0848521272 -0.078431973 -0.0720190035 -0.0784313450 4.056949e-14
S.Size(100):Filter(S5)                  -0.1060947555 0.003079251 -0.1121408219 -0.106094687 -0.1000545943 -0.1060942890 0.000000e+00
S.Size(200):Filter(S5)                   0.0142710077 0.003171651  0.0080431627  0.014271197  0.0204921099  0.0142718465 6.736272e-16
S.Size(100):Method(DiP-A)               -0.3565715599 0.005397080 -0.3671760372 -0.356568963 -0.3459911712 -0.3565632895 4.764338e-13
S.Size(200):Method(DiP-A)                0.0678932511 0.005071384  0.0579320674  0.067894570  0.0778380166  0.0678976498 0.000000e+00
S.Size(100):Method(DiP)                 -0.2633022312 0.006685396 -0.2764384985 -0.263298869 -0.2501966091 -0.2632915492 0.000000e+00
S.Size(200):Method(DiP)                 -0.0057231762 0.006611293 -0.0187139789 -0.005719804  0.0072370592 -0.0057124704 0.000000e+00
S.Size(100):Method(OT-A)                 0.1625449310 0.003337093  0.1559934486  0.162544715  0.1690916233  0.1625445630 1.287300e-23
S.Size(200):Method(OT-A)                -0.0002951432 0.003434125 -0.0070382987 -0.000294966  0.0064408663 -0.0002943190 5.611228e-19
S.Size(100):Method(OT)                   0.1868315556 0.003636292  0.1796927368  0.186831299  0.1939652713  0.1868310912 2.424673e-23
S.Size(200):Method(OT)                   0.0239311518 0.003767143  0.0165338802  0.023931417  0.0313201921  0.0239322687 0.000000e+00
S.Size(100):Method(CBN-A)                0.1447018057 0.002642182  0.1395150993  0.144701460  0.1498856876  0.1447009884 0.000000e+00
S.Size(200):Method(CBN-A)               -0.0411875221 0.002688961 -0.0464666136 -0.041187683 -0.0359123672 -0.0411877770 0.000000e+00
S.Size(100):S.Time(unif)                 0.1898098257 0.005013982  0.1799675403  0.189809015  0.1996475958  0.1898078102 0.000000e+00
S.Size(200):S.Time(unif)                 0.0292954799 0.005078708  0.0193242608  0.029295300  0.0392585699  0.0292953687 0.000000e+00
S.Size(100):S.Type(singleCell)           0.1033475446 0.007129143  0.0893518037  0.103346890  0.1173341002  0.1033461799 0.000000e+00
S.Size(200):S.Type(singleCell)           0.0713001585 0.007223520  0.0571183143  0.071299778  0.0854711332  0.0712996281 8.311368e-15
S.Size(100):S.Type(wholeTumor_0.01)     -0.2404452547 0.006966214 -0.2541240810 -0.240444893 -0.2267809526 -0.2404435762 0.000000e+00
S.Size(200):S.Type(wholeTumor_0.01)     -0.0928198063 0.007036230 -0.1066346044 -0.092819955 -0.0790168285 -0.0928196576 0.000000e+00
S.Size(100):Model(McF_6)                -0.0745645568 0.008493182 -0.0912375927 -0.074565529 -0.0579013976 -0.0745667591 2.398824e-23
S.Size(200):Model(McF_6)                 0.1528062422 0.008558269  0.1360079776  0.152804396  0.1695993593  0.1528014140 2.368418e-14
S.Size(100):Model(McF_4)                -0.0036919563 0.008512654 -0.0204048054 -0.003692388  0.0130079852 -0.0036925311 3.857308e-16
S.Size(200):Model(McF_4)                 0.0736691730 0.008592091  0.0568015601  0.073668332  0.0905260075  0.0736673725 0.000000e+00
S.Size(100):Model(exp)                  -0.0132648515 0.009160546 -0.0312544339 -0.013263692  0.0047018428 -0.0132605873 3.230037e-16
S.Size(200):Model(exp)                  -0.1550781769 0.009374838 -0.1734898950 -0.155076546 -0.1366923436 -0.1550724762 9.868990e-15
S.Size(100):Conjunction(No)             -0.0116211168 0.004991863 -0.0214221238 -0.011621195 -0.0018286456 -0.0116209306 0.000000e+00
S.Size(200):Conjunction(No)             -0.0068026754 0.005053387 -0.0167247976 -0.006802646  0.0031101997 -0.0068021581 0.000000e+00
S.Size(100):sh(Inf)                     -0.0615273229 0.005028436 -0.0713999510 -0.061527464 -0.0516629487 -0.0615273215 4.287898e-15
S.Size(200):sh(Inf)                      0.0382480825 0.005100820  0.0282343517  0.038247594  0.0482553526  0.0382470470 0.000000e+00
S.Size(100):TrueGenes(7)                 0.1475716921 0.007176138  0.1334873568  0.147569782  0.1616537192  0.1475665514 3.368594e-14
S.Size(200):TrueGenes(7)                 0.0491816210 0.007274084  0.0349007392  0.049181157  0.0634520068  0.0491808420 4.098110e-15
S.Size(100):TrueGenes(9)                -0.0614946881 0.007032049 -0.0753036793 -0.061494017 -0.0477020509 -0.0614920751 0.000000e+00
S.Size(200):TrueGenes(9)                -0.0199001559 0.007112911 -0.0338660356 -0.019900125 -0.0059472292 -0.0198994600 0.000000e+00
Filter(J5):Method(DiP-A)                 0.4310720042 0.010041385  0.4113267343  0.431081980  0.4507439369  0.4311028670 1.376363e-13
Filter(J1):Method(DiP-A)                 0.0112754731 0.007012973 -0.0025016219  0.011278052  0.0250256786  0.0112838266 5.511197e-16
Filter(S5):Method(DiP-A)                 0.0965994346 0.007345805  0.0821660723  0.096602944  0.1110001541  0.0966106134 0.000000e+00
Filter(J5):Method(DiP)                   0.2189254178 0.016536339  0.1862948938  0.218979812  0.2512250645  0.2190904561 1.191140e-22
Filter(J1):Method(DiP)                   0.0324348381 0.009608504  0.0135710001  0.032434260  0.0512846381  0.0324339120 5.871766e-16
Filter(S5):Method(DiP)                   0.0918732357 0.010708029  0.0708311913  0.091879165  0.1128631808  0.0918919809 7.564517e-15
Filter(J5):Method(OT-A)                 -0.1510438075 0.009482136 -0.1696899231 -0.151034205 -0.1324679551 -0.1510141150 1.929380e-14
Filter(J1):Method(OT-A)                  0.0760244171 0.005546557  0.0651346569  0.076024261  0.0869050904  0.0760244166 1.409689e-14
Filter(S5):Method(OT-A)                 -0.1185770811 0.006222416 -0.1307985177 -0.118575662 -0.1063746795 -0.1185722857 0.000000e+00
Filter(J5):Method(OT)                   -0.5591588609 0.013810624 -0.5863939120 -0.559119098 -0.5321688333 -0.5590380714 0.000000e+00
Filter(J1):Method(OT)                    0.2291776739 0.006833196  0.2157751962  0.229172831  0.2425947038  0.2291636819 0.000000e+00
Filter(S5):Method(OT)                   -0.0888239650 0.007850673 -0.1042370432 -0.088824337 -0.0734229145 -0.0888244189 0.000000e+00
Filter(J5):Method(CBN-A)                 0.0622198395 0.006902475  0.0486729659  0.062217912  0.0757650023  0.0622146248 0.000000e+00
Filter(J1):Method(CBN-A)                -0.1701733725 0.004380348 -0.1787747766 -0.170173055 -0.1615815882 -0.1701720472 0.000000e+00
Filter(S5):Method(CBN-A)                -0.0167861650 0.004580653 -0.0257797223 -0.016786229 -0.0078004731 -0.0167859696 0.000000e+00
Filter(J5):S.Time(unif)                 -0.0746756731 0.003865488 -0.0822722265 -0.074673335 -0.0670990248 -0.0746683107 2.902429e-14
Filter(J1):S.Time(unif)                  0.0383993884 0.002385637  0.0337156181  0.038399307  0.0430793259  0.0383993471 0.000000e+00
Filter(S5):S.Time(unif)                 -0.2840694659 0.002713462 -0.2893991840 -0.284068776 -0.2787484417 -0.2840671614 2.544821e-21
Filter(J5):S.Type(singleCell)            0.0156142364 0.005341567  0.0051166639  0.015617532  0.0260839471  0.0156246033 4.749884e-16
Filter(J1):S.Type(singleCell)           -0.1535550343 0.003880427 -0.1611764036 -0.153554207 -0.1459452166 -0.1535522168 0.000000e+00
Filter(S5):S.Type(singleCell)           -0.0544456282 0.003734664 -0.0617801268 -0.054445028 -0.0471211626 -0.0544435050 0.000000e+00
Filter(J5):S.Type(wholeTumor_0.01)      -0.0480102938 0.004611238 -0.0570632378 -0.048010586 -0.0389640077 -0.0480107812 1.019777e-14
Filter(J1):S.Type(wholeTumor_0.01)       0.3210816800 0.003106688  0.3149834703  0.321081156  0.3271772187  0.3210803659 0.000000e+00
Filter(S5):S.Type(wholeTumor_0.01)       0.0914938835 0.003107177  0.0853939929  0.091493608  0.0975897232  0.0914933184 8.983969e-14
Filter(J5):Model(McF_6)                  0.4447242315 0.005331371  0.4342576288  0.444723848  0.4551833886  0.4447235310 2.243727e-23
Filter(J1):Model(McF_6)                 -0.0439118525 0.003723906 -0.0512243740 -0.043911540 -0.0366077491 -0.0439105957 0.000000e+00
Filter(S5):Model(McF_6)                 -0.1051806694 0.003764340 -0.1125730585 -0.105180195 -0.0977976643 -0.1051789246 0.000000e+00
Filter(J5):Model(McF_4)                  0.1363539350 0.006780499  0.1230265419  0.136358767  0.1496423633  0.1363690464 1.406207e-22
Filter(J1):Model(McF_4)                 -0.3422153436 0.004811812 -0.3516683524 -0.342213531 -0.3327810224 -0.3422094829 2.996904e-13
Filter(S5):Model(McF_4)                 -0.0960767619 0.004603167 -0.1051177936 -0.096075726 -0.0870497371 -0.0960732549 0.000000e+00
Filter(J5):Model(exp)                   -0.3083848839 0.007962334 -0.3240516990 -0.308373714 -0.2927942793 -0.3083506078 7.146840e-22
Filter(J1):Model(exp)                    0.1632651610 0.004450174  0.1545299309  0.163264358  0.1719968503  0.1632631236 0.000000e+00
Filter(S5):Model(exp)                    0.0613511858 0.004658186  0.0522058413  0.061350970  0.0704893639  0.0613509327 0.000000e+00
Filter(J5):Conjunction(No)              -0.0292920516 0.003315322 -0.0358017012 -0.029291957 -0.0227888754 -0.0292914867 6.203855e-25
Filter(J1):Conjunction(No)              -0.0100759205 0.002153743 -0.0143044608 -0.010075975 -0.0058509413 -0.0100759030 1.460840e-15
Filter(S5):Conjunction(No)               0.0484801541 0.002219599  0.0441224763  0.048480042  0.0528344683  0.0484800056 0.000000e+00
Filter(J5):sh(Inf)                      -0.0266281453 0.003620998 -0.0337352427 -0.026628988 -0.0195228809 -0.0266303727 5.376674e-24
Filter(J1):sh(Inf)                       0.1149295911 0.002541304  0.1099412892  0.114929128  0.1199158980  0.1149284129 1.343034e-13
Filter(S5):sh(Inf)                      -0.0068103695 0.002541284 -0.0117990265 -0.006810696 -0.0018244620 -0.0068111377 0.000000e+00
Filter(J5):TrueGenes(7)                  0.0334016352 0.004948186  0.0236784110  0.033404270  0.0431013689  0.0334099802 8.271806e-24
Filter(J1):TrueGenes(7)                 -0.0005634522 0.003226800 -0.0068994851 -0.000563294  0.0057659127 -0.0005627030 0.000000e+00
Filter(S5):TrueGenes(7)                 -0.2455482548 0.003577029 -0.2525743977 -0.245547269 -0.2385339963 -0.2455449872 0.000000e+00
Filter(J5):TrueGenes(9)                  0.0660596272 0.004590783  0.0570422009  0.066060901  0.0750617525  0.0660638472 6.038418e-23
Filter(J1):TrueGenes(9)                 -0.0357932390 0.003041619 -0.0417656799 -0.035793082 -0.0298271265 -0.0357925095 1.171927e-14
Filter(S5):TrueGenes(9)                  0.0216150559 0.003153663  0.0154227429  0.021615173  0.0278010585  0.0216156761 0.000000e+00
Method(DiP-A):S.Time(unif)               0.0457176946 0.003881476  0.0380957200  0.045718034  0.0533308226  0.0457190437 0.000000e+00
Method(DiP):S.Time(unif)                 0.4833392945 0.005213777  0.4731122339  0.483335905  0.4935757681  0.4833295374 0.000000e+00
Method(OT-A):S.Time(unif)               -0.1529760873 0.002547283 -0.1579782963 -0.152975811 -0.1479799844 -0.1529750389 0.000000e+00
Method(OT):S.Time(unif)                  0.0231164107 0.002727767  0.0177605235  0.023116456  0.0284671499  0.0231167789 0.000000e+00
Method(CBN-A):S.Time(unif)              -0.1793273116 0.002022543 -0.1832989666 -0.179327125 -0.1753603198 -0.1793265796 0.000000e+00
Method(DiP-A):S.Type(singleCell)        -0.1339880539 0.007290978 -0.1483195561 -0.133982612 -0.1196998155 -0.1339710638 0.000000e+00
Method(DiP):S.Type(singleCell)          -0.1961467313 0.011138836 -0.2180665538 -0.196130149 -0.1743388264 -0.1960959011 0.000000e+00
Method(OT-A):S.Type(singleCell)          0.0257568925 0.004313864  0.0172878042  0.025756606  0.0342198275  0.0257563956 0.000000e+00
Method(OT):S.Type(singleCell)            0.0020003505 0.004746588 -0.0073202512  0.002000706  0.0113104620  0.0020018224 1.879781e-17
Method(CBN-A):S.Type(singleCell)         0.1542465234 0.003442358  0.1474922553  0.154244956  0.1610032928  0.1542420998 1.463922e-13
Method(DiP-A):S.Type(wholeTumor_0.01)    0.2608738982 0.005622266  0.2498423582  0.260871361  0.2719093983  0.2608667412 0.000000e+00
Method(DiP):S.Type(wholeTumor_0.01)      0.4245798317 0.008176446  0.4085560765  0.424569376  0.4406467965  0.4245490646 2.075827e-13
Method(OT-A):S.Type(wholeTumor_0.01)    -0.0561968268 0.003520294 -0.0631092194 -0.056196632 -0.0492918304 -0.0561959435 0.000000e+00
Method(OT):S.Type(wholeTumor_0.01)      -0.0155583895 0.003847556 -0.0231126213 -0.015558436 -0.0080108040 -0.0155582039 0.000000e+00
Method(CBN-A):S.Type(wholeTumor_0.01)   -0.3226009650 0.002810447 -0.3281211109 -0.322600273 -0.3170896995 -0.3225986457 0.000000e+00
Method(DiP-A):Model(McF_6)               0.6601622304 0.007128788  0.6461796525  0.660157294  0.6741593452  0.6601479836 2.807451e-21
Method(DiP):Model(McF_6)                -0.3953235456 0.011399187 -0.4177481789 -0.395309086 -0.3729995371 -0.3952790796 0.000000e+00
Method(OT-A):Model(McF_6)                0.1470021300 0.004394117  0.1383757341  0.147001752  0.1556227335  0.1470013656 0.000000e+00
Method(OT):Model(McF_6)                 -0.1687030573 0.005017677 -0.1785569404 -0.168702359 -0.1588620520 -0.1687005313 5.624828e-23
Method(CBN-A):Model(McF_6)              -0.1386742774 0.003674312 -0.1458860064 -0.138675135 -0.1314643898 -0.1386765476 1.284926e-13
Method(DiP-A):Model(McF_4)              -0.9487866987 0.013680193 -0.9757691749 -0.948745759 -0.9220555140 -0.9486623791 0.000000e+00
Method(DiP):Model(McF_4)                -0.5826186936 0.014958564 -0.6121257916 -0.582572859 -0.5533922821 -0.5824795383 1.240425e-13
Method(OT-A):Model(McF_4)                0.2034870578 0.005754050  0.1921986754  0.203483858  0.2147828347  0.2034779168 0.000000e+00
Method(OT):Model(McF_4)                  0.2608396719 0.006001475  0.2490637025  0.260837095  0.2726191426  0.2608324266 0.000000e+00
Method(CBN-A):Model(McF_4)               0.5270103139 0.004755070  0.5176922774  0.527003992  0.5363548181  0.5269916930 0.000000e+00
Method(DiP-A):Model(exp)                 0.0583372168 0.008221185  0.0421936803  0.058337856  0.0744624567  0.0583398352 0.000000e+00
Method(DiP):Model(exp)                   0.4436477261 0.009270988  0.4254480582  0.443646636  0.4618367971  0.4436452310 0.000000e+00
Method(OT-A):Model(exp)                 -0.1726329300 0.004891924 -0.1822421569 -0.172631477 -0.1630405402 -0.1726281444 7.248880e-14
Method(OT):Model(exp)                   -0.0276117154 0.005116592 -0.0376620910 -0.027610252 -0.0175786383 -0.0276068791 0.000000e+00
Method(CBN-A):Model(exp)                -0.1285934921 0.003848659 -0.1361508303 -0.128593222 -0.1210445607 -0.1285923524 2.657318e-23
Method(DiP-A):Conjunction(No)           -0.0268066833 0.003655923 -0.0339850525 -0.026806597 -0.0196353534 -0.0268061141 0.000000e+00
Method(DiP):Conjunction(No)              0.0216730314 0.004687689  0.0124695623  0.021672884  0.0308689055  0.0216729848 0.000000e+00
Method(OT-A):Conjunction(No)            -0.0140131328 0.002391201 -0.0187079842 -0.014013160 -0.0093224194 -0.0140130135 0.000000e+00
Method(OT):Conjunction(No)              -0.0155029027 0.002605664 -0.0206188730 -0.015502917 -0.0103915279 -0.0155027258 9.980528e-16
Method(CBN-A):Conjunction(No)            0.0122222843 0.001880892  0.0085294694  0.012222227  0.0159120382  0.0122222728 0.000000e+00
Method(DiP-A):sh(Inf)                    0.0484840686 0.004438927  0.0397746530  0.048481970  0.0571971421  0.0484781293 0.000000e+00
Method(DiP):sh(Inf)                      0.1808253703 0.006527531  0.1680349441  0.180816368  0.1936539193  0.1807988356 8.142585e-14
Method(OT-A):sh(Inf)                     0.0118056038 0.002872177  0.0061666851  0.011805477  0.0174400711  0.0118054654 0.000000e+00
Method(OT):sh(Inf)                       0.0345560708 0.003178596  0.0283165898  0.034555576  0.0407925865  0.0345548525 0.000000e+00
Method(CBN-A):sh(Inf)                   -0.1477564174 0.002259196 -0.1521937191 -0.147755896 -0.1433260623 -0.1477546570 0.000000e+00
Method(DiP-A):TrueGenes(7)              -0.0437229399 0.005344766 -0.0542233424 -0.043720798 -0.0332440066 -0.0437160440 1.654361e-24
Method(DiP):TrueGenes(7)                 0.0343140891 0.006715371  0.0211207847  0.034316844  0.0474800640  0.0343229456 0.000000e+00
Method(OT-A):TrueGenes(7)                0.1163284024 0.003370683  0.1097098704  0.116328559  0.1229400144  0.1163291604 0.000000e+00
Method(OT):TrueGenes(7)                  0.1043810133 0.003664706  0.0971846844  0.104381340  0.1115689524  0.1043823073 0.000000e+00
Method(CBN-A):TrueGenes(7)              -0.0953201126 0.002747888 -0.1007150706 -0.095320215 -0.0899295176 -0.0953201883 1.148688e-13
Method(DiP-A):TrueGenes(9)              -0.0460232113 0.005335387 -0.0565057130 -0.046020897 -0.0355631166 -0.0460157983 0.000000e+00
Method(DiP):TrueGenes(9)                -0.1722039680 0.007152149 -0.1862656773 -0.172197596 -0.1581904283 -0.1721841921 3.391229e-14
Method(OT-A):TrueGenes(9)                0.0016588651 0.003466548 -0.0051481473  0.001659108  0.0084583074  0.0016598906 1.762162e-17
Method(OT):TrueGenes(9)                 -0.0112769025 0.003788059 -0.0187161035 -0.011276347 -0.0038475778 -0.0112749117 0.000000e+00
Method(CBN-A):TrueGenes(9)               0.1180052434 0.002708398  0.1126887398  0.118004824  0.1233192102  0.1180042109 7.982293e-23
S.Time(unif):S.Type(singleCell)         -0.1321487908 0.005167409 -0.1422972286 -0.132147926 -0.1220144322 -0.1321457502 5.872982e-23
S.Time(unif):S.Type(wholeTumor_0.01)     0.3013043226 0.005012199  0.2914681362  0.301302627  0.3111408947  0.3012996411 0.000000e+00
S.Time(unif):Model(McF_6)               -0.1228363656 0.006117535 -0.1348501007 -0.122835581 -0.1108379743 -0.1228334894 2.317647e-14
S.Time(unif):Model(McF_4)                0.1200371081 0.006124838  0.1080124281  0.120036738  0.1320528318  0.1200365129 2.312124e-14
S.Time(unif):Model(exp)                 -0.0860708230 0.006659602 -0.0991455572 -0.086071163 -0.0730061669 -0.0860712791 2.895132e-23
S.Time(unif):Conjunction(No)             0.0166987111 0.003600572  0.0096293857  0.016698647  0.0237619202  0.0166988247 2.090775e-15
S.Time(unif):sh(Inf)                    -0.0344727648 0.003635674 -0.0416113719 -0.034472705 -0.0273410208 -0.0344722791 9.098987e-24
S.Time(unif):TrueGenes(7)                0.0192235295 0.005196002  0.0090188727  0.019224418  0.0294139225  0.0192266434 7.444626e-24
S.Time(unif):TrueGenes(9)               -0.0212058644 0.005067998 -0.0311540626 -0.021206723 -0.0112620123 -0.0212080200 0.000000e+00
S.Type(singleCell):Model(McF_6)          0.1401067940 0.008678505  0.1230671734  0.140106751  0.1571310575  0.1401073996 1.067063e-22
S.Type(wholeTumor_0.01):Model(McF_6)    -0.3391579353 0.008496625 -0.3558381353 -0.339158769 -0.3224883825 -0.3391597213 0.000000e+00
S.Type(singleCell):Model(McF_4)          0.0184022008 0.008715785  0.0012896183  0.018402079  0.0354997937  0.0184025743 3.568102e-16
S.Type(wholeTumor_0.01):Model(McF_4)    -0.0729667931 0.008508252 -0.0896708987 -0.072967259 -0.0562753956 -0.0729674708 0.000000e+00
S.Type(singleCell):Model(exp)           -0.1019809553 0.009542458 -0.1207202325 -0.101979855 -0.0832649246 -0.1019768369 9.525324e-15
S.Type(wholeTumor_0.01):Model(exp)       0.2455086587 0.009104631  0.2276316723  0.245508856  0.2633681880  0.2455100198 0.000000e+00
S.Type(singleCell):Conjunction(No)       0.0091478345 0.005126153 -0.0009163223  0.009147581  0.0192041852  0.0091475049 2.578738e-16
S.Type(wholeTumor_0.01):Conjunction(No) -0.0091757585 0.004981260 -0.0189558877 -0.009175857  0.0005959673 -0.0091756347 5.461876e-16
S.Type(singleCell):sh(Inf)               0.0001867194 0.005180945 -0.0099849209  0.000186433  0.0103506371  0.0001862966 0.000000e+00
S.Type(wholeTumor_0.01):sh(Inf)         -0.0209158474 0.005021275 -0.0307738742 -0.020916173 -0.0110650361 -0.0209164018 1.075034e-15
S.Type(singleCell):TrueGenes(7)         -0.0913145942 0.007420674 -0.1058869327 -0.091313820 -0.0767598857 -0.0913116379 0.000000e+00
S.Type(wholeTumor_0.01):TrueGenes(7)     0.2413931564 0.007164431  0.2273326147  0.241390969  0.2554529469  0.2413871800 2.109311e-22
S.Type(singleCell):TrueGenes(9)          0.0240375879 0.007207663  0.0098876406  0.024036947  0.0381781352  0.0240362722 0.000000e+00
S.Type(wholeTumor_0.01):TrueGenes(9)    -0.0692388263 0.007021205 -0.0830274405 -0.069237843 -0.0554682788 -0.0692352726 4.218621e-23
Model(McF_6):Conjunction(No)            -0.0170016396 0.006079066 -0.0289369197 -0.017001851 -0.0050761124 -0.0170017602 0.000000e+00
Model(McF_4):Conjunction(No)             0.0220861397 0.006101982  0.0101076452  0.022085322  0.0340582013  0.0220841979 9.926167e-24
Model(exp):Conjunction(No)              -0.0077632355 0.006597537 -0.0207180686 -0.007762903  0.0051779015 -0.0077616761 3.113556e-16
Model(McF_6):sh(Inf)                    -0.4796241180 0.006106044 -0.4916142840 -0.479623675 -0.4676473822 -0.4796222662 0.000000e+00
Model(McF_4):sh(Inf)                    -0.4293334878 0.006126015 -0.4413634013 -0.429332860 -0.4173180595 -0.4293310806 1.727153e-21
Model(exp):sh(Inf)                       0.6391276563 0.006772937  0.6258322748  0.639126671  0.6524163273  0.6391252634 0.000000e+00
Model(McF_6):TrueGenes(7)                0.2459284268 0.008710445  0.2288305520  0.245926861  0.2630193254  0.2459244577 4.572772e-14
Model(McF_4):TrueGenes(7)                0.0247184863 0.008779913  0.0074823152  0.024717572  0.0419439457  0.0247164816 4.135903e-24
Model(exp):TrueGenes(7)                 -0.3365368219 0.009771160 -0.3557311037 -0.336533701 -0.3173773968 -0.3365266075 0.000000e+00
Model(McF_6):TrueGenes(9)               -0.1273831114 0.008583125 -0.1442390887 -0.127381918 -0.1105491743 -0.1273787936 1.381392e-22
Model(McF_4):TrueGenes(9)               -0.0195149670 0.008588808 -0.0363795752 -0.019514634 -0.0026676403 -0.0195132363 7.348767e-16
Model(exp):TrueGenes(9)                  0.1767719013 0.009237221  0.1586399430  0.176770277  0.1948962646  0.1767677977 0.000000e+00
Conjunction(No):sh(Inf)                 -0.0111588295 0.003612413 -0.0182510274 -0.011159022 -0.0040720583 -0.0111591012 1.038545e-15
Conjunction(No):TrueGenes(7)            -0.0146823753 0.005160462 -0.0248136009 -0.014682731 -0.0045584518 -0.0146830070 0.000000e+00
Conjunction(No):TrueGenes(9)             0.0155333025 0.005040703  0.0056371427  0.015532972  0.0254222371  0.0155327345 0.000000e+00
sh(Inf):TrueGenes(7)                     0.0794529235 0.005243610  0.0691628835  0.079451049  0.0897439262  0.0794477284 1.577282e-14
sh(Inf):TrueGenes(9)                    -0.0342126809 0.005084024 -0.0441976866 -0.034211718 -0.0242421471 -0.0342093518 2.150670e-23

  Doing i = 3
 Pre-processing    Running inla Post-processing           Total 
      65.307983    12325.954061        1.842211    12393.104255 
 Pre-processing    Running inla Post-processing           Total 
    334.6632745    1811.8449645       0.1630473    2146.6712863 
                                                 mean          sd   0.025quant      0.5quant    0.975quant          mode          kld
(Intercept)                             -8.313846e+00 0.004783285 -8.323244803 -8.313844e+00 -8.3044692835 -8.313838e+00 0.000000e+00
S.Size(1000)                            -5.017209e-01 0.005841107 -0.513192485 -5.017199e-01 -0.4902653879 -5.017174e-01 0.000000e+00
S.Size(200)                              6.967345e-02 0.005602619  0.058672745  6.967356e-02  0.0806634808  6.967425e-02 0.000000e+00
Filter(S1)                               1.720723e+00 0.002936085  1.714961866  1.720721e+00  1.7264858008  1.720719e+00 1.190470e-19
Filter(S5)                              -2.616363e-01 0.004097757 -0.269684786 -2.616353e-01 -0.2536005115 -2.616330e-01 0.000000e+00
Filter(J1)                              -1.814139e-01 0.003950546 -0.189172009 -1.814134e-01 -0.1736657361 -1.814121e-01 0.000000e+00
Method(CBN)                              1.381138e+00 0.003652939  1.373969987  1.381137e+00  1.3883075926  1.381134e+00 8.320040e-12
Method(CBN-A)                            1.309382e+00 0.003699017  1.302123463  1.309381e+00  1.3166419435  1.309379e+00 8.114049e-12
Method(OT)                              -2.359010e-01 0.006120946 -0.247942291 -2.358932e-01 -0.2239138975 -2.358771e-01 3.970467e-22
Method(OT-A)                             1.852246e-01 0.004869653  0.175659223  1.852260e-01  0.1947734088  1.852293e-01 0.000000e+00
Method(DiP)                             -1.751462e+00 0.010486506 -1.772105004 -1.751444e+00 -1.7309370317 -1.751407e+00 4.350970e-21
S.Time(unif)                            -4.270977e-01 0.004074276 -0.435098956 -4.270971e-01 -0.4191069406 -4.270956e-01 8.360250e-13
S.Type(wholeTumor_0.5)                  -6.022091e-01 0.006162115 -0.614311659 -6.022078e-01 -0.5901244783 -6.022048e-01 7.309551e-13
S.Type(wholeTumor_0.01)                  1.095824e+00 0.005567645  1.084896065  1.095823e+00  1.1067491133  1.095821e+00 3.581519e-12
Model(McF_6)                             7.525757e-01 0.006857114  0.739112146  7.525757e-01  0.7660268338  7.525764e-01 1.531938e-21
Model(McF_4)                            -3.388094e-01 0.007678871 -0.353892299 -3.388074e-01 -0.3237513866 -3.388028e-01 1.488925e-23
Model(exp)                              -7.292445e-01 0.007737461 -0.744440557 -7.292432e-01 -0.7140699709 -7.292398e-01 0.000000e+00
Conjunction(No)                         -6.195519e-03 0.003961732 -0.013973313 -6.195795e-03  0.0015766869 -6.196013e-03 0.000000e+00
sh(0)                                   -6.305979e-01 0.004153546 -0.638755228 -6.305972e-01 -0.6224520246 -6.305955e-01 0.000000e+00
TrueGenes(11)                           -1.501592e-01 0.005545875 -0.161044491 -1.501605e-01 -0.1392769360 -1.501625e-01 0.000000e+00
TrueGenes(9)                             3.778907e-02 0.005599045  0.026798803  3.778801e-02  0.0487751236  3.778636e-02 0.000000e+00
S.Size(1000):Filter(S1)                  3.723675e-02 0.002552094  0.032227574  3.723618e-02  0.0422445094  3.723526e-02 0.000000e+00
S.Size(200):Filter(S1)                   7.821605e-02 0.002344809  0.073613370  7.821565e-02  0.0828167436  7.821504e-02 7.796177e-23
S.Size(1000):Filter(S5)                  9.184278e-02 0.003367935  0.085229023  9.184315e-02  0.0984484646  9.184417e-02 7.646681e-14
S.Size(200):Filter(S5)                   1.426486e-02 0.003171644  0.008037024  1.426504e-02  0.0204859462  1.426569e-02 0.000000e+00
S.Size(1000):Filter(J1)                 -3.203011e-01 0.003682528 -0.327535119 -3.202999e-01 -0.3130805234 -3.202971e-01 5.116795e-13
S.Size(200):Filter(J1)                  -7.843366e-02 0.003269534 -0.084853648 -7.843349e-02 -0.0720205102 -7.843286e-02 1.809458e-23
S.Size(1000):Method(CBN)                -8.119810e-02 0.002868235 -0.086829417 -8.119818e-02 -0.0755714922 -8.119810e-02 5.271580e-14
S.Size(200):Method(CBN)                 -4.461292e-02 0.002620315 -0.049757146 -4.461311e-02 -0.0394723463 -4.461326e-02 1.499265e-24
S.Size(1000):Method(CBN-A)              -1.034998e-01 0.002961073 -0.109313700 -1.034998e-01 -0.0976913511 -1.034996e-01 1.351923e-23
S.Size(200):Method(CBN-A)               -4.119924e-02 0.002688971 -0.046478347 -4.119940e-02 -0.0359240643 -4.119949e-02 0.000000e+00
S.Size(1000):Method(OT)                 -2.107766e-01 0.004353304 -0.219329924 -2.107747e-01 -0.2022421811 -2.107703e-01 0.000000e+00
S.Size(200):Method(OT)                   2.393920e-02 0.003767129  0.016541954  2.393946e-02  0.0313282126  2.394031e-02 3.819963e-15
S.Size(1000):Method(OT-A)               -1.622276e-01 0.003881875 -0.169852823 -1.622264e-01 -0.1546158070 -1.622237e-01 1.151190e-13
S.Size(200):Method(OT-A)                -3.018249e-04 0.003434132 -0.007044995 -3.016477e-04  0.0064341999 -3.010009e-04 0.000000e+00
S.Size(1000):Method(DiP)                 2.690635e-01 0.006829232  0.255643773  2.690672e-01  0.2824503764  2.690752e-01 0.000000e+00
S.Size(200):Method(DiP)                 -5.725626e-03 0.006611334 -0.018716503 -5.722256e-03  0.0072346942 -5.714926e-03 3.100574e-16
S.Size(1000):S.Time(unif)               -2.191592e-01 0.005268282 -0.229504559 -2.191587e-01 -0.2088259555 -2.191573e-01 0.000000e+00
S.Size(200):S.Time(unif)                 2.935038e-02 0.005080037  0.019376068  2.935036e-02  0.0393156529  2.935075e-02 1.050308e-15
S.Size(1000):S.Type(wholeTumor_0.5)     -1.586464e-01 0.007586140 -0.173541856 -1.586462e-01 -0.1437655460 -1.586452e-01 3.014314e-14
S.Size(200):S.Type(wholeTumor_0.5)       2.154504e-02 0.007278407  0.007254081  2.154512e-02  0.0358224888  2.154590e-02 0.000000e+00
S.Size(1000):S.Type(wholeTumor_0.01)     3.333359e-01 0.007204201  0.319192634  3.333353e-01  0.3474695545  3.333346e-01 1.336960e-13
S.Size(200):S.Type(wholeTumor_0.01)     -9.288394e-02 0.007038037 -0.106701864 -9.288424e-02 -0.0790770320 -9.288423e-02 0.000000e+00
S.Size(1000):Model(McF_6)               -7.821687e-02 0.008876636 -0.095653266 -7.821426e-02 -0.0608108405 -7.820828e-02 0.000000e+00
S.Size(200):Model(McF_6)                 1.527627e-01 0.008561491  0.135958625  1.527607e-01  0.1695626157  1.527573e-01 0.000000e+00
S.Size(1000):Model(McF_4)               -6.995575e-02 0.008884188 -0.087401683 -6.995495e-02 -0.0525302180 -6.995260e-02 5.494584e-15
S.Size(200):Model(McF_4)                 7.362937e-02 0.008594316  0.056757506  7.362849e-02  0.0904906853  7.362744e-02 5.871480e-15
S.Size(1000):Model(exp)                  1.682882e-01 0.009620541  0.149405680  1.682859e-01  0.1871663870  1.682820e-01 2.729696e-23
S.Size(200):Model(exp)                  -1.549517e-01 0.009378309 -0.173370863 -1.549498e-01 -0.1365595954 -1.549454e-01 9.347141e-23
S.Size(1000):Conjunction(No)             1.841971e-02 0.005215228  0.008181429  1.841919e-02  0.0286514762  1.841860e-02 2.481542e-24
S.Size(200):Conjunction(No)             -6.798627e-03 0.005054644 -0.016723288 -6.798573e-03  0.0031166531 -6.798036e-03 6.630544e-16
S.Size(1000):sh(0)                      -2.333154e-02 0.005274700 -0.033686733 -2.333201e-02 -0.0129832308 -2.333250e-02 0.000000e+00
S.Size(200):sh(0)                       -3.819140e-02 0.005102389 -0.048210592 -3.819108e-02 -0.0281831626 -3.819001e-02 0.000000e+00
S.Size(1000):TrueGenes(11)               1.154077e-01 0.007296807  0.101084988  1.154063e-01  0.1297251291  1.154041e-01 0.000000e+00
S.Size(200):TrueGenes(11)               -2.928973e-02 0.007099001 -0.043228480 -2.928964e-02 -0.0153642421 -2.928886e-02 1.075687e-15
S.Size(1000):TrueGenes(9)                8.143076e-02 0.007323950  0.067053131  8.142991e-02  0.0957999788  8.142881e-02 0.000000e+00
S.Size(200):TrueGenes(9)                -1.992968e-02 0.007114583 -0.033898525 -1.992976e-02 -0.0059731840 -1.992931e-02 5.790264e-24
Filter(S1):Method(CBN)                   1.446931e-01 0.003355015  0.138105439  1.446932e-01  0.1512740698  1.446937e-01 9.822770e-25
Filter(S5):Method(CBN)                   3.574742e-02 0.004436561  0.027037247  3.574719e-02  0.0444508775  3.574711e-02 0.000000e+00
Filter(J1):Method(CBN)                  -1.787393e-01 0.004278663 -0.187140843 -1.787391e-01 -0.1703468010 -1.787382e-01 0.000000e+00
Filter(S1):Method(CBN-A)                 1.247398e-01 0.003422112  0.118020512  1.247398e-01  0.1314524841  1.247403e-01 0.000000e+00
Filter(S5):Method(CBN-A)                -1.679213e-02 0.004580648 -0.025785675 -1.679219e-02 -0.0078064425 -1.679193e-02 6.459016e-16
Filter(J1):Method(CBN-A)                -1.701650e-01 0.004380314 -0.178766371 -1.701647e-01 -0.1615733168 -1.701637e-01 9.041070e-14
Filter(S1):Method(OT)                    4.188903e-01 0.005815582  0.407496699  4.188816e-01  0.4303213275  4.188647e-01 4.103306e-13
Filter(S5):Method(OT)                   -8.882990e-02 0.007850893 -0.104243408 -8.883027e-02 -0.0734284135 -8.883035e-02 1.407220e-14
Filter(J1):Method(OT)                    2.291644e-01 0.006833356  0.215761587  2.291596e-01  0.2425817222  2.291504e-01 7.430058e-14
Filter(S1):Method(OT-A)                  1.936392e-01 0.004510515  0.184788722  1.936373e-01  0.2024922337  1.936338e-01 3.192917e-22
Filter(S5):Method(OT-A)                 -1.185479e-01 0.006222450 -0.130769387 -1.185465e-01 -0.1063454151 -1.185431e-01 0.000000e+00
Filter(J1):Method(OT-A)                  7.604156e-02 0.005546577  0.065151762  7.604140e-02  0.0869222762  7.604156e-02 0.000000e+00
Filter(S1):Method(DiP)                  -3.431455e-01 0.008284561 -0.359390897 -3.431526e-01 -0.3268752044 -3.431664e-01 0.000000e+00
Filter(S5):Method(DiP)                   9.188088e-02 0.010708148  0.070838599  9.188681e-02  0.1128710564  9.189963e-02 8.271806e-24
Filter(J1):Method(DiP)                   3.242646e-02 0.009608339  0.013562924  3.242589e-02  0.0512759133  3.242556e-02 0.000000e+00
Filter(S1):S.Time(unif)                  3.203493e-01 0.001838473  0.316741376  3.203487e-01  0.3239573175  3.203477e-01 2.052937e-12
Filter(S5):S.Time(unif)                 -2.840653e-01 0.002713466 -0.289395014 -2.840646e-01 -0.2787442584 -2.840630e-01 8.656445e-22
Filter(J1):S.Time(unif)                  3.839057e-02 0.002385647  0.033706784  3.839049e-02  0.0430705291  3.839053e-02 0.000000e+00
Filter(S1):S.Type(wholeTumor_0.5)        1.721634e-01 0.002668409  0.166926421  1.721626e-01  0.1773998510  1.721613e-01 0.000000e+00
Filter(S5):S.Type(wholeTumor_0.5)       -3.703426e-02 0.003762641 -0.044423723 -3.703365e-02 -0.0296549418 -3.703210e-02 0.000000e+00
Filter(J1):S.Type(wholeTumor_0.5)       -1.675513e-01 0.003937457 -0.175285050 -1.675503e-01 -0.1598299588 -1.675480e-01 0.000000e+00
Filter(S1):S.Type(wholeTumor_0.01)      -3.645666e-01 0.002280588 -0.369044596 -3.645665e-01 -0.3600931492 -3.645661e-01 2.668250e-12
Filter(S5):S.Type(wholeTumor_0.01)       9.148586e-02 0.003107215  0.085385899  9.148559e-02  0.0975817780  9.148530e-02 8.983750e-14
Filter(J1):S.Type(wholeTumor_0.01)       3.210944e-01 0.003106684  0.314996166  3.210938e-01  0.3271898981  3.210930e-01 7.189458e-13
Filter(S1):Model(McF_6)                 -2.956253e-01 0.002741511 -0.301008075 -2.956253e-01 -0.2902475133 -2.956250e-01 0.000000e+00
Filter(S5):Model(McF_6)                 -1.051910e-01 0.003764346 -0.112583405 -1.051905e-01 -0.0978079876 -1.051893e-01 0.000000e+00
Filter(J1):Model(McF_6)                 -4.390413e-02 0.003723899 -0.051216638 -4.390382e-02 -0.0366000433 -4.390288e-02 1.861156e-24
Filter(S1):Model(McF_4)                  3.019703e-01 0.003235967  0.295620091  3.019691e-01  0.3083211203  3.019670e-01 0.000000e+00
Filter(S5):Model(McF_4)                 -9.608254e-02 0.004603172 -0.105123585 -9.608151e-02 -0.0870555079 -9.607904e-02 4.093416e-14
Filter(J1):Model(McF_4)                 -3.422055e-01 0.004811831 -0.351658601 -3.422037e-01 -0.3327711955 -3.421997e-01 0.000000e+00
Filter(S1):Model(exp)                    8.377593e-02 0.003565457  0.076781931  8.377368e-02  0.0907759941  8.376946e-02 0.000000e+00
Filter(S5):Model(exp)                    6.136140e-02 0.004658209  0.052216002  6.136118e-02  0.0704996174  6.136115e-02 6.720842e-25
Filter(J1):Model(exp)                    1.632459e-01 0.004450142  0.154510734  1.632451e-01  0.1719775286  1.632439e-01 0.000000e+00
Filter(S1):Conjunction(No)              -9.110720e-03 0.001628894 -0.012308714 -9.110791e-03 -0.0059152547 -9.110796e-03 2.326445e-25
Filter(S5):Conjunction(No)               4.847596e-02 0.002219601  0.044118274  4.847584e-02  0.0528302738  4.847581e-02 4.401396e-14
Filter(J1):Conjunction(No)              -1.008044e-02 0.002153744 -0.014308983 -1.008050e-02 -0.0058554599 -1.008042e-02 1.460839e-15
Filter(S1):sh(0)                         8.149167e-02 0.001831253  0.077896756  8.149146e-02  0.0850844460  8.149119e-02 1.293224e-13
Filter(S5):sh(0)                         6.819737e-03 0.002541294  0.001829565  6.819920e-03  0.0118043314  6.820504e-03 5.246269e-16
Filter(J1):sh(0)                        -1.149395e-01 0.002541287 -0.119930094 -1.149392e-01 -0.1099552992 -1.149383e-01 0.000000e+00
Filter(S1):TrueGenes(11)                -1.608498e-01 0.002288419 -0.165341947 -1.608501e-01 -0.1563598851 -1.608505e-01 0.000000e+00
Filter(S5):TrueGenes(11)                 2.239244e-01 0.003059003  0.217918868  2.239242e-01  0.2299255343  2.239241e-01 3.707665e-13
Filter(J1):TrueGenes(11)                 3.635622e-02 0.002996625  0.030472616  3.635621e-02  0.0422345047  3.635644e-02 0.000000e+00
Filter(S1):TrueGenes(9)                 -5.187584e-02 0.002281671 -0.056354888 -5.187613e-02 -0.0473993046 -5.187651e-02 0.000000e+00
Filter(S5):TrueGenes(9)                  2.160688e-02 0.003153665  0.015414563  2.160700e-02  0.0277928882  2.160750e-02 1.362665e-15
Filter(J1):TrueGenes(9)                 -3.579464e-02 0.003041619 -0.041767081 -3.579448e-02 -0.0298285253 -3.579391e-02 6.927638e-24
Method(CBN):S.Time(unif)                -2.198745e-01 0.001981452 -0.223765497 -2.198743e-01 -0.2159881316 -2.198737e-01 8.836764e-13
Method(CBN-A):S.Time(unif)              -1.793293e-01 0.002022542 -0.183300919 -1.793291e-01 -0.1753622754 -1.793285e-01 0.000000e+00
Method(OT):S.Time(unif)                  2.311245e-02 0.002727778  0.017756535  2.311249e-02  0.0284632073  2.311281e-02 0.000000e+00
Method(OT-A):S.Time(unif)               -1.529716e-01 0.002547273 -0.157973765 -1.529713e-01 -0.1479754927 -1.529705e-01 0.000000e+00
Method(DiP):S.Time(unif)                 4.833478e-01 0.005213769  0.473120770  4.833444e-01  0.4935842727  4.833381e-01 0.000000e+00
Method(CBN):S.Type(wholeTumor_0.5)       1.429503e-01 0.003494916  0.136094605  1.429482e-01  0.1498118061  1.429441e-01 6.741522e-22
Method(CBN-A):S.Type(wholeTumor_0.5)     1.683649e-01 0.003541918  0.161416632  1.683628e-01  0.1753183362  1.683589e-01 8.048467e-22
Method(OT):S.Type(wholeTumor_0.5)        1.357686e-02 0.004878574  0.003997374  1.357713e-02  0.0231461025  1.357809e-02 0.000000e+00
Method(OT-A):S.Type(wholeTumor_0.5)      3.046834e-02 0.004430175  0.021771560  3.046782e-02  0.0391600497  3.046715e-02 2.762095e-15
Method(DiP):S.Type(wholeTumor_0.5)      -2.284816e-01 0.011622494 -0.251368205 -2.284592e-01 -0.2057394916 -2.284134e-01 3.852590e-14
Method(CBN):S.Type(wholeTumor_0.01)     -2.911335e-01 0.002752261 -0.296539413 -2.911327e-01 -0.2857363744 -2.911311e-01 0.000000e+00
Method(CBN-A):S.Type(wholeTumor_0.01)   -3.226039e-01 0.002810435 -0.328123989 -3.226032e-01 -0.3170926219 -3.226015e-01 4.776968e-22
Method(OT):S.Type(wholeTumor_0.01)      -1.555064e-02 0.003847600 -0.023104954 -1.555069e-02 -0.0080029643 -1.555046e-02 0.000000e+00
Method(OT-A):S.Type(wholeTumor_0.01)    -5.620442e-02 0.003520214 -0.063116658 -5.620423e-02 -0.0492995800 -5.620354e-02 1.749855e-14
Method(DiP):S.Type(wholeTumor_0.01)      4.245525e-01 0.008176034  0.408529478  4.245420e-01  0.4406185811  4.245217e-01 2.076036e-13
Method(CBN):Model(McF_6)                -1.044450e-01 0.003597028 -0.111504750 -1.044459e-01 -0.0973864946 -1.044475e-01 6.703671e-14
Method(CBN-A):Model(McF_6)              -1.386807e-01 0.003674317 -0.145892483 -1.386816e-01 -0.1314708448 -1.386830e-01 0.000000e+00
Method(OT):Model(McF_6)                 -1.686983e-01 0.005017728 -0.178552243 -1.686976e-01 -0.1588571551 -1.686957e-01 6.889950e-14
Method(OT-A):Model(McF_6)                1.469912e-01 0.004394126  0.138364740  1.469908e-01  0.1556117745  1.469904e-01 0.000000e+00
Method(DiP):Model(McF_6)                -3.953259e-01 0.011399239 -0.417750459 -3.953115e-01 -0.3730016462 -3.952817e-01 0.000000e+00
Method(CBN):Model(McF_4)                 5.402839e-01 0.004702452  0.531069803  5.402774e-01  0.5495257745  5.402647e-01 6.508257e-21
Method(CBN-A):Model(McF_4)               5.270351e-01 0.004755045  0.517717176  5.270287e-01  0.5363796101  5.270163e-01 0.000000e+00
Method(OT):Model(McF_4)                  2.608652e-01 0.006001469  0.249089282  2.608626e-01  0.2726446929  2.608579e-01 0.000000e+00
Method(OT-A):Model(McF_4)                2.035015e-01 0.005754033  0.192213219  2.034983e-01  0.2147973062  2.034923e-01 0.000000e+00
Method(DiP):Model(McF_4)                -5.827062e-01 0.014958645 -0.612214195 -5.826602e-01 -0.5534802604 -5.825664e-01 0.000000e+00
Method(CBN):Model(exp)                  -1.731480e-01 0.003771300 -0.180553323 -1.731478e-01 -0.1657507090 -1.731470e-01 0.000000e+00
Method(CBN-A):Model(exp)                -1.286135e-01 0.003848680 -0.136170894 -1.286132e-01 -0.1210645418 -1.286124e-01 1.171134e-13
Method(OT):Model(exp)                   -2.763309e-02 0.005116625 -0.037683543 -2.763163e-02 -0.0175999593 -2.762825e-02 0.000000e+00
Method(OT-A):Model(exp)                 -1.726359e-01 0.004891902 -0.182245069 -1.726344e-01 -0.1630435379 -1.726311e-01 7.248945e-14
Method(DiP):Model(exp)                   4.437338e-01 0.009271056  0.425534091  4.437326e-01  0.4619230860  4.437311e-01 0.000000e+00
Method(CBN):Conjunction(No)              2.243516e-02 0.001836615  0.018829291  2.243510e-02  0.0260380668  2.243514e-02 1.607105e-14
Method(CBN-A):Conjunction(No)            1.222882e-02 0.001880886  0.008536020  1.222876e-02  0.0159185621  1.222881e-02 0.000000e+00
Method(OT):Conjunction(No)              -1.550012e-02 0.002605663 -0.020616083 -1.550013e-02 -0.0103887424 -1.549994e-02 0.000000e+00
Method(OT-A):Conjunction(No)            -1.400894e-02 0.002391201 -0.018703796 -1.400897e-02 -0.0093182308 -1.400883e-02 0.000000e+00
Method(DiP):Conjunction(No)              2.165644e-02 0.004687707  0.012452931  2.165629e-02  0.0308523444  2.165639e-02 6.167361e-16
Method(CBN):sh(0)                        1.279417e-01 0.002216441  0.123591882  1.279411e-01  0.1322913452  1.279399e-01 1.116694e-22
Method(CBN-A):sh(0)                      1.477533e-01 0.002259212  0.143319348  1.477526e-01  0.1521866908  1.477515e-01 0.000000e+00
Method(OT):sh(0)                        -3.457058e-02 0.003178678 -0.040812601 -3.457026e-02 -0.0283360204 -3.456936e-02 0.000000e+00
Method(OT-A):sh(0)                      -1.180109e-02 0.002872190 -0.017440298 -1.180112e-02 -0.0061668348 -1.180095e-02 1.642835e-15
Method(DiP):sh(0)                       -1.807944e-01 0.006527590 -0.193636625 -1.807858e-01 -0.1680117651 -1.807679e-01 8.142440e-14
Method(CBN):TrueGenes(11)                6.094623e-03 0.002561062  0.001066558  6.094494e-03  0.0111188043  6.094452e-03 5.165590e-16
Method(CBN-A):TrueGenes(11)             -2.268365e-02 0.002629886 -0.027846953 -2.268374e-02 -0.0175245607 -2.268370e-02 0.000000e+00
Method(OT):TrueGenes(11)                -9.309701e-02 0.003713944 -0.100391040 -9.309634e-02 -0.0858133719 -9.309468e-02 0.000000e+00
Method(OT-A):TrueGenes(11)              -1.179762e-01 0.003413201 -0.124679111 -1.179757e-01 -0.1112819578 -1.179745e-01 4.446096e-23
Method(DiP):TrueGenes(11)                1.379054e-01 0.006482935  0.125171315  1.379072e-01  0.1506178574  1.379113e-01 1.240771e-24
Method(CBN):TrueGenes(9)                 1.098676e-01 0.002651148  0.104663654  1.098672e-01  0.1150694065  1.098665e-01 1.234049e-13
Method(CBN-A):TrueGenes(9)               1.180055e-01 0.002708406  0.112688993  1.180051e-01  0.1233194934  1.180045e-01 0.000000e+00
Method(OT):TrueGenes(9)                 -1.127034e-02 0.003788078 -0.018709578 -1.126979e-02 -0.0038409793 -1.126835e-02 0.000000e+00
Method(OT-A):TrueGenes(9)                1.655242e-03 0.003466566 -0.005151806  1.655485e-03  0.0084547193  1.656267e-03 1.762144e-17
Method(DiP):TrueGenes(9)                -1.722241e-01 0.007152225 -0.186286002 -1.722178e-01 -0.1582104553 -1.722044e-01 3.391157e-14
S.Time(unif):S.Type(wholeTumor_0.5)     -1.691518e-01 0.005202719 -0.179368866 -1.691512e-01 -0.1589475408 -1.691494e-01 0.000000e+00
S.Time(unif):S.Type(wholeTumor_0.01)     3.013116e-01 0.005011713  0.291476038  3.013101e-01  0.3111469468  3.013073e-01 9.760731e-23
S.Time(unif):Model(McF_6)               -1.228673e-01 0.006120299 -0.134887108 -1.228663e-01 -0.1108640644 -1.228638e-01 9.926167e-24
S.Time(unif):Model(McF_4)                1.200134e-01 0.006126212  0.107985778  1.200131e-01  0.1320316112  1.200131e-01 8.437242e-23
S.Time(unif):Model(exp)                 -8.599860e-02 0.006662728 -0.099078478 -8.599927e-02 -0.0729269394 -8.600007e-02 3.060568e-23
S.Time(unif):Conjunction(No)             1.670211e-02 0.003601446  0.009631336  1.670196e-02  0.0237672765  1.670195e-02 2.481542e-24
S.Time(unif):sh(0)                       3.448814e-02 0.003637044  0.027348271  3.448771e-02  0.0416238462  3.448716e-02 0.000000e+00
S.Time(unif):TrueGenes(11)               2.004289e-03 0.005055678 -0.007920845  2.003812e-03  0.0119229802  2.003282e-03 5.302265e-16
S.Time(unif):TrueGenes(9)               -2.120182e-02 0.005068378 -0.031151205 -2.120252e-02 -0.0112576079 -2.120352e-02 0.000000e+00
S.Type(wholeTumor_0.5):Model(McF_6)      1.990263e-01 0.008718940  0.181906366  1.990266e-01  0.2161290666  1.990279e-01 4.563866e-14
S.Type(wholeTumor_0.01):Model(McF_6)    -3.391417e-01 0.008499389 -0.355826643 -3.391428e-01 -0.3224661128 -3.391442e-01 0.000000e+00
S.Type(wholeTumor_0.5):Model(McF_4)      5.455982e-02 0.008758863  0.037362570  5.455973e-02  0.0717418426  5.456029e-02 0.000000e+00
S.Type(wholeTumor_0.01):Model(McF_4)    -7.294615e-02 0.008510450 -0.089654268 -7.294672e-02 -0.0562501666 -7.294714e-02 0.000000e+00
S.Type(wholeTumor_0.5):Model(exp)       -1.435039e-01 0.009649816 -0.162450856 -1.435038e-01 -0.1245744845 -1.435029e-01 1.862911e-14
S.Type(wholeTumor_0.01):Model(exp)       2.454501e-01 0.009108407  0.227564592  2.454506e-01  0.2633160262  2.454525e-01 3.556877e-23
S.Type(wholeTumor_0.5):Conjunction(No)  -9.006089e-06 0.005159727 -0.010139393 -9.154686e-06  0.0101129320 -9.016515e-06 0.000000e+00
S.Type(wholeTumor_0.01):Conjunction(No) -9.176990e-03 0.004982576 -0.018960072 -9.176963e-03  0.0005969912 -9.176488e-03 7.444626e-24
S.Type(wholeTumor_0.5):sh(0)            -2.072383e-02 0.005221377 -0.030975244 -2.072399e-02 -0.0104809421 -2.072386e-02 0.000000e+00
S.Type(wholeTumor_0.01):sh(0)            2.091103e-02 0.005022894  0.011048231  2.091124e-02  0.0307635999  2.091210e-02 0.000000e+00
S.Type(wholeTumor_0.5):TrueGenes(11)     1.049094e-01 0.007228285  0.090718979  1.049087e-01  0.1190904111  1.049080e-01 1.660083e-14
S.Type(wholeTumor_0.01):TrueGenes(11)   -1.721779e-01 0.007010132 -0.185943787 -1.721772e-01 -0.1584281854 -1.721753e-01 0.000000e+00
S.Type(wholeTumor_0.5):TrueGenes(9)      4.519386e-02 0.007251137  0.030958745  4.519315e-02  0.0594198584  4.519235e-02 0.000000e+00
S.Type(wholeTumor_0.01):TrueGenes(9)    -6.924858e-02 0.007022037 -0.083038426 -6.924774e-02 -0.0554760347 -6.924545e-02 8.795166e-15
Model(McF_6):Conjunction(No)            -1.700425e-02 0.006080572 -0.028942732 -1.700438e-02 -0.0050759801 -1.700413e-02 7.330969e-16
Model(McF_4):Conjunction(No)             2.210003e-02 0.006102877  0.010119254  2.209939e-02  0.0340733855  2.209863e-02 0.000000e+00
Model(exp):Conjunction(No)              -7.780527e-03 0.006598685 -0.020737313 -7.780299e-03  0.0051631359 -7.779280e-03 4.963084e-24
Model(McF_6):sh(0)                       4.796296e-01 0.006107034  0.467640571  4.796289e-01  0.4916110262  4.796282e-01 0.000000e+00
Model(McF_4):sh(0)                       4.293231e-01 0.006126857  0.417295755  4.293222e-01  0.4413439450  4.293211e-01 0.000000e+00
Model(exp):sh(0)                        -6.390844e-01 0.006775513 -0.652388481 -6.390842e-01 -0.6257939220 -6.390831e-01 0.000000e+00
Model(McF_6):TrueGenes(11)              -1.185460e-01 0.008554122 -0.135341126 -1.185461e-01 -0.1017654674 -1.185456e-01 2.481542e-24
Model(McF_4):TrueGenes(11)              -5.211167e-03 0.008575519 -0.022049293 -5.210969e-03  0.0116104486 -5.209843e-03 0.000000e+00
Model(exp):TrueGenes(11)                 1.598229e-01 0.009215597  0.141731385  1.598220e-01  0.1779030541  1.598209e-01 0.000000e+00
Model(McF_6):TrueGenes(9)               -1.273921e-01 0.008584375 -0.144250118 -1.273911e-01 -0.1105553427 -1.273883e-01 2.354035e-14
Model(McF_4):TrueGenes(9)               -1.950968e-02 0.008590745 -0.036377904 -1.950941e-02 -0.0026583763 -1.950814e-02 0.000000e+00
Model(exp):TrueGenes(9)                  1.767682e-01 0.009237943  0.158634288  1.767668e-01  0.1948935105  1.767647e-01 2.032730e-14
Conjunction(No):sh(0)                    1.115894e-02 0.003613237  0.004064993  1.115879e-02  0.0182472145  1.115881e-02 0.000000e+00
Conjunction(No):TrueGenes(11)           -8.576159e-04 0.005029916 -0.010734135 -8.574229e-04  0.0090087940 -8.566096e-04 5.335793e-16
Conjunction(No):TrueGenes(9)             1.554007e-02 0.005041812  0.005641368  1.553986e-02  0.0254308563  1.553987e-02 5.331471e-16
sh(0):TrueGenes(11)                      4.525440e-02 0.005069893  0.035301809  4.525376e-02  0.0552013737  4.525292e-02 0.000000e+00
sh(0):TrueGenes(9)                       3.422218e-02 0.005084196  0.024242957  3.422106e-02  0.0441985032  3.421923e-02 0.000000e+00

  Doing i = 4
 Pre-processing    Running inla Post-processing           Total 
      64.056680    13212.369808        1.875526    13278.302015 
 Pre-processing    Running inla Post-processing           Total 
    336.3108010    1714.2425456       0.1870811    2050.7404277 
                                                  mean          sd    0.025quant      0.5quant   0.975quant          mode          kld
(Intercept)                              -8.313796e+00 0.004786192 -8.3232011924 -8.313794e+00 -8.304414247 -8.313788e+00 0.000000e+00
S.Size(100)                               4.320161e-01 0.005524165  0.4211725000  4.320152e-01  0.442854964  4.320138e-01 9.289238e-22
S.Size(200)                               6.962832e-02 0.005600017  0.0586325298  6.962850e-02  0.080613077  6.962933e-02 0.000000e+00
Filter(S1)                                1.720735e+00 0.002935828  1.7149746071  1.720733e+00  1.726497532  1.720731e+00 2.560538e-20
Filter(S5)                               -2.616375e-01 0.004097849 -0.2696861574 -2.616365e-01 -0.253601524 -2.616342e-01 2.824822e-22
Filter(J1)                               -1.813976e-01 0.003950561 -0.1891557279 -1.813971e-01 -0.173649400 -1.813958e-01 2.223017e-13
Method(DiP-A)                            -8.882132e-01 0.007348667 -0.9026669337 -8.882047e-01 -0.873819409 -8.881871e-01 0.000000e+00
Method(DiP)                              -1.751528e+00 0.010486736 -1.7721727521 -1.751510e+00 -1.731003738 -1.751472e+00 0.000000e+00
Method(OT-A)                              1.852228e-01 0.004869614  0.1756574681  1.852242e-01  0.194771499  1.852274e-01 0.000000e+00
Method(OT)                               -2.359333e-01 0.006120290 -0.2479734844 -2.359255e-01 -0.223947638 -2.359092e-01 0.000000e+00
Method(CBN-A)                             1.309394e+00 0.003698991  1.3021352155  1.309393e+00  1.316653591  1.309390e+00 8.114162e-12
S.Time(unif)                             -4.270629e-01 0.004073748 -0.4350635709 -4.270622e-01 -0.419073582 -4.270604e-01 0.000000e+00
S.Type(wholeTumor_0.5)                   -6.022228e-01 0.006160549 -0.6143226266 -6.022214e-01 -0.590141565 -6.022181e-01 0.000000e+00
S.Type(wholeTumor_0.01)                   1.095784e+00 0.005565874  1.0848596183  1.095783e+00  1.106705685  1.095781e+00 4.623940e-21
Model(Bozic)                              3.155002e-01 0.006932388  0.3018868858  3.155009e-01  0.329097248  3.155029e-01 1.443858e-13
Model(exp)                               -7.292004e-01 0.007734622 -0.7443917466 -7.291988e-01 -0.714032213 -7.291948e-01 9.279018e-13
Model(McF_4)                             -3.388364e-01 0.007676993 -0.3539151481 -3.388346e-01 -0.323781660 -3.388303e-01 5.484207e-22
Conjunction(Yes)                          6.192375e-03 0.003959807 -0.0015824514  6.192376e-03  0.013960086  6.192711e-03 0.000000e+00
sh(0)                                    -6.305643e-01 0.004153161 -0.6387213678 -6.305635e-01 -0.622419624 -6.305613e-01 1.609136e-12
TrueGenes(7)                              1.124446e-01 0.005821161  0.1010071226  1.124473e-01  0.123856443  1.124533e-01 0.000000e+00
TrueGenes(9)                              3.775831e-02 0.005597669  0.0267711344  3.775712e-02  0.048742024  3.775521e-02 1.075335e-23
S.Size(100):Filter(S1)                   -1.154596e-01 0.002266256 -0.1199085490 -1.154598e-01 -0.111013456 -1.154601e-01 0.000000e+00
S.Size(200):Filter(S1)                    7.822384e-02 0.002344831  0.0736211168  7.822344e-02  0.082824576  7.822283e-02 7.887642e-14
S.Size(100):Filter(S5)                   -1.061040e-01 0.003079285 -0.1121501619 -1.061040e-01 -0.100063802 -1.061036e-01 9.147461e-14
S.Size(200):Filter(S5)                    1.427002e-02 0.003171655  0.0080421677  1.427021e-02  0.020491131  1.427086e-02 1.137373e-24
S.Size(100):Filter(J1)                    3.987356e-01 0.002973126  0.3928995799  3.987352e-01  0.404569102  3.987344e-01 1.569978e-12
S.Size(200):Filter(J1)                   -7.843250e-02 0.003269552 -0.0848525255 -7.843233e-02 -0.072019316 -7.843170e-02 0.000000e+00
S.Size(100):Method(DiP-A)                -3.565892e-01 0.005397131 -0.3671937665 -3.565866e-01 -0.346008698 -3.565809e-01 0.000000e+00
S.Size(200):Method(DiP-A)                 6.790195e-02 0.005071356  0.0579408320  6.790327e-02  0.077846668  6.790635e-02 0.000000e+00
S.Size(100):Method(DiP)                  -2.632958e-01 0.006685394 -0.2764319849 -2.632924e-01 -0.250190110 -2.632851e-01 0.000000e+00
S.Size(200):Method(DiP)                  -5.723282e-03 0.006611282 -0.0187140643 -5.719909e-03  0.007236930 -5.712575e-03 3.100622e-16
S.Size(100):Method(OT-A)                  1.625413e-01 0.003337078  0.1559898525  1.625411e-01  0.169087968  1.625409e-01 1.557750e-13
S.Size(200):Method(OT-A)                 -3.040699e-04 0.003434130 -0.0070472355 -3.038924e-04  0.006431949 -3.032451e-04 5.611212e-19
S.Size(100):Method(OT)                    1.868495e-01 0.003636297  0.1797106437  1.868492e-01  0.193983197  1.868490e-01 4.988933e-23
S.Size(200):Method(OT)                    2.394668e-02 0.003767126  0.0165494485  2.394695e-02  0.031335692  2.394780e-02 3.101927e-25
S.Size(100):Method(CBN-A)                 1.447001e-01 0.002642188  0.1395134116  1.446998e-01  0.149884023  1.446993e-01 2.484865e-13
S.Size(200):Method(CBN-A)                -4.119442e-02 0.002688966 -0.0464735209 -4.119458e-02 -0.035919255 -4.119467e-02 0.000000e+00
S.Size(100):S.Time(unif)                  1.897808e-01 0.005011912  0.1799423228  1.897801e-01  0.199614295  1.897790e-01 0.000000e+00
S.Size(200):S.Time(unif)                  2.932643e-02 0.005077139  0.0193577085  2.932644e-02  0.039285934  2.932690e-02 0.000000e+00
S.Size(100):S.Type(wholeTumor_0.5)        1.371008e-01 0.007164286  0.1230354600  1.371003e-01  0.151155764  1.371000e-01 0.000000e+00
S.Size(200):S.Type(wholeTumor_0.5)        2.152333e-02 0.007274494  0.0072396387  2.152355e-02  0.035792735  2.152461e-02 1.024412e-15
S.Size(100):S.Type(wholeTumor_0.01)      -2.404285e-01 0.006963604 -0.2541018723 -2.404283e-01 -0.226769012 -2.404272e-01 4.293067e-22
S.Size(200):S.Type(wholeTumor_0.01)      -9.284571e-02 0.007033968 -0.1066555079 -9.284605e-02 -0.079046659 -9.284613e-02 0.000000e+00
S.Size(100):Model(Bozic)                  9.154013e-02 0.008627736  0.0746029860  9.153914e-02  0.108467308  9.153786e-02 1.165216e-14
S.Size(200):Model(Bozic)                 -7.138470e-02 0.008767652 -0.0886009569 -7.138420e-02 -0.054186981 -7.138245e-02 0.000000e+00
S.Size(100):Model(exp)                   -1.332485e-02 0.009158847 -0.0313116337 -1.332351e-02  0.004638037 -1.332003e-02 0.000000e+00
S.Size(200):Model(exp)                   -1.550272e-01 0.009374721 -0.1734399339 -1.550251e-01 -0.136642686 -1.550202e-01 9.678013e-23
S.Size(100):Model(McF_4)                 -3.662849e-03 0.008509866 -0.0203700952 -3.663327e-03  0.013031753 -3.663565e-03 0.000000e+00
S.Size(200):Model(McF_4)                  7.365154e-02 0.008589560  0.0567892268  7.365058e-02  0.090503718  7.364939e-02 0.000000e+00
S.Size(100):Conjunction(Yes)              1.162052e-02 0.004990314  0.0018231649  1.162023e-02  0.021410506  1.162007e-02 5.442075e-16
S.Size(200):Conjunction(Yes)              6.807970e-03 0.005051802 -0.0031099117  6.807614e-03  0.016718746  6.807326e-03 2.481542e-24
S.Size(100):sh(0)                         6.150992e-02 0.005026839  0.0516402358  6.150985e-02  0.071371002  6.151012e-02 8.581244e-15
S.Size(200):sh(0)                        -3.822226e-02 0.005099553 -0.0482359488 -3.822192e-02 -0.028219641 -3.822079e-02 0.000000e+00
S.Size(100):TrueGenes(7)                  1.475634e-01 0.007173992  0.1334833864  1.475614e-01  0.161641321  1.475580e-01 0.000000e+00
S.Size(200):TrueGenes(7)                  4.921925e-02 0.007272026  0.0349428524  4.921863e-02  0.063486003  4.921801e-02 1.158053e-23
S.Size(100):TrueGenes(9)                 -6.148238e-02 0.007029393 -0.0752859738 -6.148178e-02 -0.047694776 -6.147997e-02 0.000000e+00
S.Size(200):TrueGenes(9)                 -1.992334e-02 0.007110504 -0.0338839525 -1.992349e-02 -0.005974640 -1.992320e-02 5.790264e-24
Filter(S1):Method(DiP-A)                 -5.389399e-01 0.006003288 -0.5507266609 -5.389400e-01 -0.527163503 -5.389396e-01 7.701439e-13
Filter(S5):Method(DiP-A)                  9.650697e-02 0.007345801  0.0820735689  9.651049e-02  0.110907640  9.651819e-02 0.000000e+00
Filter(J1):Method(DiP-A)                  1.126245e-02 0.007012946 -0.0025145930  1.126502e-02  0.025012602  1.127079e-02 4.963084e-24
Filter(S1):Method(DiP)                   -3.430702e-01 0.008284810 -0.3593158272 -3.430774e-01 -0.326799176 -3.430913e-01 6.915230e-22
Filter(S5):Method(DiP)                    9.198825e-02 0.010707939  0.0709465625  9.199412e-02  0.112978173  9.200682e-02 1.323489e-23
Filter(J1):Method(DiP)                    3.245759e-02 0.009608334  0.0135941281  3.245699e-02  0.051307093  3.245661e-02 5.871974e-16
Filter(S1):Method(OT-A)                   1.936364e-01 0.004510502  0.1847859004  1.936345e-01  0.202489362  1.936310e-01 0.000000e+00
Filter(S5):Method(OT-A)                  -1.185838e-01 0.006222420 -0.1308052055 -1.185823e-01 -0.106381352 -1.185790e-01 0.000000e+00
Filter(J1):Method(OT-A)                   7.602251e-02 0.005546578  0.0651327094  7.602235e-02  0.086903226  7.602251e-02 2.145702e-28
Filter(S1):Method(OT)                     4.189201e-01 0.005815108  0.4075275826  4.189114e-01  0.430350341  4.188943e-01 5.677768e-21
Filter(S5):Method(OT)                    -8.879024e-02 0.007850633 -0.1042031776 -8.879063e-02 -0.073389210 -8.879076e-02 0.000000e+00
Filter(J1):Method(OT)                     2.291897e-01 0.006833192  0.2157873175  2.291849e-01  0.242606803  2.291757e-01 7.430415e-14
Filter(S1):Method(CBN-A)                  1.247293e-01 0.003422097  0.1180100919  1.247294e-01  0.131442009  1.247298e-01 9.460878e-24
Filter(S5):Method(CBN-A)                 -1.681253e-02 0.004580647 -0.0258060894 -1.681259e-02 -0.007826860 -1.681233e-02 0.000000e+00
Filter(J1):Method(CBN-A)                 -1.701760e-01 0.004380283 -0.1787772437 -1.701756e-01 -0.161584308 -1.701746e-01 9.041196e-14
Filter(S1):S.Time(unif)                   3.203496e-01 0.001838399  0.3167417596  3.203490e-01  0.323957408  3.203479e-01 0.000000e+00
Filter(S5):S.Time(unif)                  -2.840772e-01 0.002713529 -0.2894070588 -2.840765e-01 -0.278756054 -2.840749e-01 0.000000e+00
Filter(J1):S.Time(unif)                   3.838880e-02 0.002385656  0.0337049956  3.838872e-02  0.043068776  3.838876e-02 1.904999e-14
Filter(S1):S.Type(wholeTumor_0.5)         1.721611e-01 0.002668335  0.1669243383  1.721604e-01  0.177397477  1.721590e-01 2.436406e-13
Filter(S5):S.Type(wholeTumor_0.5)        -3.706400e-02 0.003762666 -0.0444535141 -3.706338e-02 -0.029684632 -3.706183e-02 4.549493e-24
Filter(J1):S.Type(wholeTumor_0.5)        -1.675337e-01 0.003937506 -0.1752676035 -1.675328e-01 -0.159812322 -1.675305e-01 0.000000e+00
Filter(S1):S.Type(wholeTumor_0.01)       -3.645685e-01 0.002280508 -0.3690463754 -3.645684e-01 -0.360095243 -3.645681e-01 2.668438e-12
Filter(S5):S.Type(wholeTumor_0.01)        9.149476e-02 0.003107271  0.0853946888  9.149449e-02  0.097590788  9.149420e-02 8.983426e-14
Filter(J1):S.Type(wholeTumor_0.01)        3.210904e-01 0.003106743  0.3149920538  3.210898e-01  0.327186021  3.210891e-01 7.189182e-13
Filter(S1):Model(Bozic)                  -9.013081e-02 0.002951899 -0.0959237771 -9.013180e-02 -0.084337685 -9.013353e-02 2.626298e-22
Filter(S5):Model(Bozic)                   1.399216e-01 0.003848476  0.1323660214  1.399214e-01  0.147471405  1.399214e-01 1.171258e-13
Filter(J1):Model(Bozic)                   2.228704e-01 0.003684175  0.2156382200  2.228700e-01  0.230098642  2.228693e-01 7.651421e-23
Filter(S1):Model(exp)                     8.376630e-02 0.003565230  0.0767727420  8.376404e-02  0.090765913  8.375983e-02 0.000000e+00
Filter(S5):Model(exp)                     6.133251e-02 0.004658360  0.0521868206  6.133230e-02  0.070471028  6.133227e-02 7.108583e-25
Filter(J1):Model(exp)                     1.632391e-01 0.004450009  0.1545042343  1.632383e-01  0.171970508  1.632371e-01 0.000000e+00
Filter(S1):Model(McF_4)                   3.019746e-01 0.003235927  0.2956245387  3.019735e-01  0.308325408  3.019714e-01 6.626633e-13
Filter(S5):Model(McF_4)                  -9.607423e-02 0.004603174 -0.1051152762 -9.607319e-02 -0.087047190 -9.607072e-02 0.000000e+00
Filter(J1):Model(McF_4)                  -3.422045e-01 0.004811806 -0.3516574855 -3.422027e-01 -0.332770181 -3.421986e-01 0.000000e+00
Filter(S1):Conjunction(Yes)               9.107669e-03 0.001628896  0.0059095223  9.107648e-03  0.012303006  9.107745e-03 0.000000e+00
Filter(S5):Conjunction(Yes)              -4.848446e-02 0.002219628 -0.0528424823 -4.848447e-02 -0.044130343 -4.848431e-02 4.401287e-14
Filter(J1):Conjunction(Yes)               1.007976e-02 0.002153746  0.0058512467  1.007969e-02  0.014304776  1.007974e-02 0.000000e+00
Filter(S1):sh(0)                          8.148975e-02 0.001831198  0.0778949433  8.148954e-02  0.085082421  8.148927e-02 6.038418e-23
Filter(S5):sh(0)                          6.812040e-03 0.002541321  0.0018218136  6.812223e-03  0.011796687  6.812808e-03 5.246156e-16
Filter(J1):sh(0)                         -1.149391e-01 0.002541281 -0.1199296917 -1.149388e-01 -0.109954921 -1.149380e-01 1.366916e-22
Filter(S1):TrueGenes(7)                   2.127215e-01 0.002437293  0.2079379399  2.127209e-01  0.217504262  2.127198e-01 0.000000e+00
Filter(S5):TrueGenes(7)                  -2.455432e-01 0.003577025 -0.2525693229 -2.455422e-01 -0.238528936 -2.455399e-01 2.711542e-13
Filter(J1):TrueGenes(7)                  -5.589369e-04 0.003226803 -0.0068949767 -5.587788e-04  0.005770435 -5.581879e-04 0.000000e+00
Filter(S1):TrueGenes(9)                  -5.187655e-02 0.002281656 -0.0563555592 -5.187683e-02 -0.047400038 -5.187722e-02 0.000000e+00
Filter(S5):TrueGenes(9)                   2.161392e-02 0.003153681  0.0154215668  2.161403e-02  0.027799956  2.161454e-02 0.000000e+00
Filter(J1):TrueGenes(9)                  -3.579208e-02 0.003041620 -0.0417645205 -3.579192e-02 -0.029825963 -3.579135e-02 1.447566e-24
Method(DiP-A):S.Time(unif)                4.571080e-02 0.003881529  0.0380887156  4.571114e-02  0.053324026  4.571215e-02 0.000000e+00
Method(DiP):S.Time(unif)                  4.833638e-01 0.005213798  0.4731367456  4.833605e-01  0.493600361  4.833541e-01 0.000000e+00
Method(OT-A):S.Time(unif)                -1.529806e-01 0.002547272 -0.1579827626 -1.529803e-01 -0.147984494 -1.529795e-01 2.673496e-13
Method(OT):S.Time(unif)                   2.310779e-02 0.002727746  0.0177519468  2.310784e-02  0.028458492  2.310816e-02 5.686867e-25
Method(CBN-A):S.Time(unif)               -1.793309e-01 0.002022545 -0.1833025197 -1.793307e-01 -0.175363865 -1.793301e-01 0.000000e+00
Method(DiP-A):S.Type(wholeTumor_0.5)     -1.268031e-01 0.007441103 -0.1414309613 -1.267971e-01 -0.112221734 -1.267844e-01 0.000000e+00
Method(DiP):S.Type(wholeTumor_0.5)       -2.285735e-01 0.011622980 -0.2514614540 -2.285511e-01 -0.205830774 -2.285050e-01 0.000000e+00
Method(OT-A):S.Type(wholeTumor_0.5)       3.047610e-02 0.004430129  0.0217794209  3.047557e-02  0.039167729  3.047489e-02 1.381076e-15
Method(OT):S.Type(wholeTumor_0.5)         1.359899e-02 0.004878580  0.0040195014  1.359925e-02  0.023168252  1.360020e-02 0.000000e+00
Method(CBN-A):S.Type(wholeTumor_0.5)      1.683951e-01 0.003541930  0.1614468498  1.683930e-01  0.175348599  1.683890e-01 0.000000e+00
Method(DiP-A):S.Type(wholeTumor_0.01)     2.608840e-01 0.005622316  0.2498523610  2.608815e-01  0.271919598  2.608768e-01 2.195127e-13
Method(DiP):S.Type(wholeTumor_0.01)       4.245625e-01 0.008176029  0.4085396138  4.245521e-01  0.440628693  4.245318e-01 2.005086e-21
Method(OT-A):S.Type(wholeTumor_0.01)     -5.619630e-02 0.003520211 -0.0631085325 -5.619611e-02 -0.049291468 -5.619542e-02 8.749292e-15
Method(OT):S.Type(wholeTumor_0.01)       -1.554470e-02 0.003847552 -0.0230989200 -1.554475e-02 -0.007997118 -1.554452e-02 4.577425e-16
Method(CBN-A):S.Type(wholeTumor_0.01)    -3.226038e-01 0.002810434 -0.3281239585 -3.226031e-01 -0.317092598 -3.226015e-01 8.785037e-13
Method(DiP-A):Model(Bozic)                2.303922e-01 0.006916840  0.2168242909  2.303878e-01  0.243972188  2.303795e-01 0.000000e+00
Method(DiP):Model(Bozic)                  5.344475e-01 0.007964096  0.5188269845  5.344418e-01  0.550085138  5.344311e-01 0.000000e+00
Method(OT-A):Model(Bozic)                -1.778579e-01 0.004078933 -0.1858690358 -1.778570e-01 -0.169858702 -1.778550e-01 2.085293e-13
Method(OT):Model(Bozic)                  -6.452869e-02 0.004286926 -0.0729481779 -6.452787e-02 -0.056121467 -6.452586e-02 2.274747e-23
Method(CBN-A):Model(Bozic)               -2.597619e-01 0.003257255 -0.2661588183 -2.597614e-01 -0.253373737 -2.597601e-01 0.000000e+00
Method(DiP-A):Model(exp)                  5.827002e-02 0.008221283  0.0421262580  5.827067e-02  0.074395423  5.827268e-02 0.000000e+00
Method(DiP):Model(exp)                    4.437539e-01 0.009271215  0.4255538109  4.437528e-01  0.461943439  4.437514e-01 1.614533e-13
Method(OT-A):Model(exp)                  -1.726353e-01 0.004891885 -0.1822444300 -1.726338e-01 -0.163042965 -1.726305e-01 1.104286e-22
Method(OT):Model(exp)                    -2.763292e-02 0.005116538 -0.0376831949 -2.763146e-02 -0.017599955 -2.762808e-02 0.000000e+00
Method(CBN-A):Model(exp)                 -1.286036e-01 0.003848639 -0.1361608830 -1.286033e-01 -0.121054694 -1.286024e-01 2.129990e-23
Method(DiP-A):Model(McF_4)               -9.487366e-01 0.013680163 -0.9757189906 -9.486956e-01 -0.922005444 -9.486122e-01 5.449466e-21
Method(DiP):Model(McF_4)                 -5.827117e-01 0.014958570 -0.6122188517 -5.826658e-01 -0.553485311 -5.825725e-01 1.025704e-22
Method(OT-A):Model(McF_4)                 2.034892e-01 0.005754044  0.1922008745  2.034860e-01  0.214785010  2.034801e-01 0.000000e+00
Method(OT):Model(McF_4)                   2.608550e-01 0.006001459  0.2490790479  2.608524e-01  0.272634424  2.608477e-01 4.350970e-22
Method(CBN-A):Model(McF_4)                5.270246e-01 0.004755054  0.5177066054  5.270183e-01  0.536369080  5.270060e-01 0.000000e+00
Method(DiP-A):Conjunction(Yes)            2.680147e-02 0.003655917  0.0196242192  2.680117e-02  0.033973771  2.680090e-02 0.000000e+00
Method(DiP):Conjunction(Yes)             -2.167024e-02 0.004687688 -0.0308738019 -2.167036e-02 -0.012474453 -2.167019e-02 0.000000e+00
Method(OT-A):Conjunction(Yes)             1.401449e-02 0.002391204  0.0093198696  1.401439e-02  0.018705419  1.401437e-02 0.000000e+00
Method(OT):Conjunction(Yes)               1.550484e-02 0.002605661  0.0103892231  1.550471e-02  0.020616519  1.550467e-02 0.000000e+00
Method(CBN-A):Conjunction(Yes)           -1.222324e-02 0.001880890 -0.0159160726 -1.222329e-02 -0.008533512 -1.222323e-02 1.915418e-15
Method(DiP-A):sh(0)                      -4.849920e-02 0.004439101 -0.0572205403 -4.849734e-02 -0.039796098 -4.849324e-02 0.000000e+00
Method(DiP):sh(0)                        -1.807915e-01 0.006527777 -0.1936340775 -1.807829e-01 -0.168008478 -1.807650e-01 0.000000e+00
Method(OT-A):sh(0)                       -1.180581e-02 0.002872162 -0.0174449688 -1.180585e-02 -0.006171613 -1.180567e-02 5.169879e-26
Method(OT):sh(0)                         -3.457018e-02 0.003178582 -0.0408120076 -3.456986e-02 -0.028335805 -3.456896e-02 1.073108e-14
Method(CBN-A):sh(0)                       1.477538e-01 0.002259216  0.1433199070  1.477532e-01  0.152187269  1.477521e-01 0.000000e+00
Method(DiP-A):TrueGenes(7)               -4.372085e-02 0.005344744 -0.0542212077 -4.371871e-02 -0.033241957 -4.371396e-02 1.897695e-15
Method(DiP):TrueGenes(7)                  3.432877e-02 0.006715541  0.0211351358  3.433152e-02  0.047495079  3.433762e-02 2.404077e-15
Method(OT-A):TrueGenes(7)                 1.163181e-01 0.003370708  0.1096995332  1.163183e-01  0.122929777  1.163189e-01 7.634103e-14
Method(OT):TrueGenes(7)                   1.043724e-01 0.003664722  0.0971760780  1.043728e-01  0.111560406  1.043737e-01 0.000000e+00
Method(CBN-A):TrueGenes(7)               -9.532183e-02 0.002747901 -0.1007168110 -9.532193e-02 -0.089931207 -9.532190e-02 0.000000e+00
Method(DiP-A):TrueGenes(9)               -4.601688e-02 0.005335405 -0.0564994137 -4.601456e-02 -0.035556747 -4.600946e-02 0.000000e+00
Method(DiP):TrueGenes(9)                 -1.722166e-01 0.007152163 -0.1862782962 -1.722102e-01 -0.158202991 -1.721968e-01 3.391215e-14
Method(OT-A):TrueGenes(9)                 1.656803e-03 0.003466550 -0.0051502144  1.657046e-03  0.008456249  1.657829e-03 1.762160e-17
Method(OT):TrueGenes(9)                  -1.126764e-02 0.003788055 -0.0187068342 -1.126709e-02 -0.003838327 -1.126565e-02 0.000000e+00
Method(CBN-A):TrueGenes(9)                1.180064e-01 0.002708402  0.1126898551  1.180059e-01  0.123320341  1.180053e-01 8.809474e-23
S.Time(unif):S.Type(wholeTumor_0.5)      -1.691477e-01 0.005200691 -0.1793611994 -1.691469e-01 -0.158947794 -1.691449e-01 6.413692e-14
S.Time(unif):S.Type(wholeTumor_0.01)      3.012739e-01 0.005009858  0.2914422456  3.012722e-01  0.311105843  3.012693e-01 0.000000e+00
S.Time(unif):Model(Bozic)                 8.885156e-02 0.006234466  0.0766109359  8.885143e-02  0.101081723  8.885168e-02 0.000000e+00
S.Time(unif):Model(exp)                  -8.598666e-02 0.006657589 -0.0990573670 -8.598703e-02 -0.072925882 -8.598721e-02 0.000000e+00
S.Time(unif):Model(McF_4)                 1.199936e-01 0.006122879  0.1079729113  1.199932e-01  0.132005627  1.199929e-01 0.000000e+00
S.Time(unif):Conjunction(Yes)            -1.670527e-02 0.003599410 -0.0237723017 -1.670533e-02 -0.009644324 -1.670517e-02 2.092126e-15
S.Time(unif):sh(0)                        3.449885e-02 0.003634553  0.0273634449  3.449856e-02  0.041629292  3.449830e-02 2.977850e-23
S.Time(unif):TrueGenes(7)                 1.924476e-02 0.005194841  0.0090421064  1.924574e-02  0.029432639  1.924814e-02 1.506597e-15
S.Time(unif):TrueGenes(9)                -2.122230e-02 0.005066023 -0.0311667590 -2.122312e-02 -0.011282433 -2.122433e-02 0.000000e+00
S.Type(wholeTumor_0.5):Model(Bozic)      -1.100406e-01 0.008965013 -0.1276449490 -1.100399e-01 -0.092456255 -1.100377e-01 0.000000e+00
S.Type(wholeTumor_0.01):Model(Bozic)      1.666368e-01 0.008610934  0.1497310137  1.666364e-01  0.183529570  1.666363e-01 0.000000e+00
S.Type(wholeTumor_0.5):Model(exp)        -1.435541e-01 0.009644016 -0.1624904947 -1.435538e-01 -0.124636763 -1.435523e-01 1.865153e-14
S.Type(wholeTumor_0.01):Model(exp)        2.454357e-01 0.009102532  0.2275622628  2.454361e-01  0.263290610  2.454377e-01 0.000000e+00
S.Type(wholeTumor_0.5):Model(McF_4)       5.455147e-02 0.008754031  0.0373642052  5.455120e-02  0.071724461  5.455141e-02 2.829594e-15
S.Type(wholeTumor_0.01):Model(McF_4)     -7.293265e-02 0.008505438 -0.0896311383 -7.293315e-02 -0.056246679 -7.293344e-02 0.000000e+00
S.Type(wholeTumor_0.5):Conjunction(Yes)   1.610438e-05 0.005156881 -0.0101087262  1.596536e-05  0.010132438  1.612223e-05 5.152012e-20
S.Type(wholeTumor_0.01):Conjunction(Yes)  9.180004e-03 0.004979678 -0.0005965241  9.179734e-03  0.018949077  9.179616e-03 8.271806e-25
S.Type(wholeTumor_0.5):sh(0)             -2.073254e-02 0.005218458 -0.0309787067 -2.073252e-02 -0.010495803 -2.073206e-02 9.953272e-16
S.Type(wholeTumor_0.01):sh(0)             2.089754e-02 0.005019786  0.0110411397  2.089766e-02  0.030744282  2.089832e-02 1.613508e-15
S.Type(wholeTumor_0.5):TrueGenes(7)      -1.500446e-01 0.007488836 -0.1647523347 -1.500433e-01 -0.135357560 -1.500401e-01 3.093155e-14
S.Type(wholeTumor_0.01):TrueGenes(7)      2.413674e-01 0.007162356  0.2273110689  2.413651e-01  0.255423246  2.413612e-01 6.763141e-14
S.Type(wholeTumor_0.5):TrueGenes(9)       4.519058e-02 0.007247879  0.0309624730  4.518966e-02  0.059410734  4.518843e-02 0.000000e+00
S.Type(wholeTumor_0.01):TrueGenes(9)     -6.922283e-02 0.007018507 -0.0830060475 -6.922188e-02 -0.055457469 -6.921939e-02 4.963084e-23
Model(Bozic):Conjunction(Yes)            -2.694638e-03 0.006201599 -0.0148703935 -2.694886e-03  0.009471352 -2.694859e-03 3.523814e-16
Model(exp):Conjunction(Yes)               7.767565e-03 0.006595244 -0.0051800668  7.766975e-03  0.020706615  7.766348e-03 3.894651e-16
Model(McF_4):Conjunction(Yes)            -2.208717e-02 0.006099596 -0.0340644719 -2.208680e-02 -0.010122890 -2.208554e-02 3.642656e-16
Model(Bozic):sh(0)                       -2.698354e-01 0.006272830 -0.2821563259 -2.698339e-01 -0.257534423 -2.698302e-01 9.843449e-23
Model(exp):sh(0)                         -6.390618e-01 0.006771221 -0.6523581847 -6.390613e-01 -0.625780383 -6.390597e-01 2.838884e-21
Model(McF_4):sh(0)                        4.292929e-01 0.006123869  0.4172718199  4.292919e-01  0.441308243  4.292905e-01 0.000000e+00
Model(Bozic):TrueGenes(7)                 6.591844e-02 0.008928541  0.0483877486  6.591844e-02  0.083433071  6.591920e-02 0.000000e+00
Model(exp):TrueGenes(7)                  -3.364915e-01 0.009771413 -0.3556873572 -3.364880e-01 -0.317332555 -3.364802e-01 7.267341e-14
Model(McF_4):TrueGenes(7)                 2.469071e-02 0.008777435  0.0074597455  2.468968e-02  0.041911629  2.468835e-02 0.000000e+00
Model(Bozic):TrueGenes(9)                -2.986893e-02 0.008729634 -0.0470078925 -2.986933e-02 -0.012743431 -2.986940e-02 7.113579e-16
Model(exp):TrueGenes(9)                   1.767188e-01 0.009234687  0.1585919911  1.767171e-01  0.194838361  1.767145e-01 2.034164e-14
Model(McF_4):TrueGenes(9)                -1.949600e-02 0.008585980 -0.0363550841 -1.949566e-02 -0.002654231 -1.949426e-02 0.000000e+00
Conjunction(Yes):sh(0)                   -1.115987e-02 0.003611232 -0.0182500613 -1.115996e-02 -0.004075687 -1.115983e-02 1.039225e-15
Conjunction(Yes):TrueGenes(7)             1.467066e-02 0.005158711  0.0045419179  1.467063e-02  0.024790305  1.467100e-02 5.092580e-16
Conjunction(Yes):TrueGenes(9)            -1.553415e-02 0.005038996 -0.0254278663 -1.553417e-02 -0.005649366 -1.553379e-02 0.000000e+00
sh(0):TrueGenes(7)                       -7.942994e-02 0.005242471 -0.0897280078 -7.942831e-02 -0.069150325 -7.942458e-02 7.361907e-23
sh(0):TrueGenes(9)                        3.419783e-02 0.005082038  0.0242231373  3.419661e-02  0.044170189  3.419457e-02 4.197923e-15

  Doing i = 5
 Pre-processing    Running inla Post-processing           Total 
       68.02766      9055.84605         1.84804      9125.72175 
 Pre-processing    Running inla Post-processing           Total 
    333.8997145    1810.5953057       0.1644151    2144.6594353 
                                                  mean          sd    0.025quant      0.5quant    0.975quant          mode          kld
(Intercept)                              -8.3137744497 0.004790540 -8.3231870574 -8.3137721406 -8.3043832196 -8.3137670840 2.510262e-19
S.Size(100)                               0.4320219662 0.005527170  0.4211727501  0.4320209348  0.4428669653  0.4320193266 0.000000e+00
S.Size(200)                               0.0696235901 0.005602095  0.0586245375  0.0696234839  0.0806131653  0.0696237436 0.000000e+00
Filter(S1)                                1.7207138601 0.002936032  1.7149531935  1.7207124761  1.7264769216  1.7207099450 0.000000e+00
Filter(S5)                               -0.2616533490 0.004097742 -0.2697018242 -0.2616523790 -0.2536176074 -0.2616500837 4.132387e-13
Filter(J1)                               -0.1813885281 0.003950653 -0.1891468081 -0.1813880272 -0.1736401160 -0.1813866865 0.000000e+00
Method(CBN)                               1.3811065817 0.003652963  1.3739383317  1.3811051810  1.3882760330  1.3811026772 6.497504e-22
Method(CBN-A)                             1.3093454178 0.003699055  1.3020864427  1.3093440959  1.3166050753  1.3093417541 9.197421e-21
Method(OT)                               -0.2358728790 0.006120486 -0.2479132360 -0.2358650973 -0.2238866494 -0.2358489504 8.536504e-22
Method(OT-A)                              0.1851871647 0.004869756  0.1756215647  0.1851885834  0.1947361576  0.1851918453 3.672682e-22
Method(DiP)                              -1.7514395151 0.010486442 -1.7720825478 -1.7514215549 -1.7309148528 -1.7513845961 0.000000e+00
S.Time(last)                              0.4270677983 0.004076277  0.4190673239  0.4270667682  0.4350666563  0.4270650403 4.417144e-22
S.Type(singleCell)                       -0.4936387221 0.006079137 -0.5055777946 -0.4936376735 -0.4817163795 -0.4936350507 3.755228e-13
S.Type(wholeTumor_0.01)                   1.0957583858 0.005569476  1.0848273118  1.0957569431  1.1066874457  1.0957545119 4.985418e-21
Model(Bozic)                              0.3154710341 0.006935553  0.3018509521  0.3154719072  0.3290738180  0.3154742478 0.000000e+00
Model(exp)                               -0.7291510466 0.007737608 -0.7443475727 -0.7291496123 -0.7139763643 -0.7291460711 9.271858e-13
Model(McF_4)                             -0.3388433254 0.007678609 -0.3539254781 -0.3388414056 -0.3237856122 -0.3388369005 0.000000e+00
Conjunction(Yes)                          0.0061744347 0.003961210 -0.0016031626  0.0061744381  0.0139448963  0.0061747805 8.271806e-25
sh(Inf)                                   0.6305493745 0.004154893  0.6223947334  0.6305482778  0.6387026277  0.6305464230 1.607795e-12
TrueGenes(11)                            -0.1501395309 0.005544169 -0.1610214829 -0.1501407857 -0.1392605868 -0.1501428387 2.821807e-14
TrueGenes(9)                              0.0377478913 0.005600982  0.0267545332  0.0377465942  0.0487383707  0.0377444567 8.271806e-25
S.Size(100):Filter(S1)                   -0.1154588043 0.002266320 -0.1199078634 -0.1154590372 -0.1110125225 -0.1154593128 0.000000e+00
S.Size(200):Filter(S1)                    0.0782216314 0.002344814  0.0736189422  0.0782212303  0.0828223343  0.0782206233 7.887757e-14
S.Size(100):Filter(S5)                   -0.1060968992 0.003079251 -0.1121429660 -0.1060968308 -0.1000567378 -0.1060964326 0.000000e+00
S.Size(200):Filter(S5)                    0.0142566783 0.003171671  0.0080287929  0.0142568678  0.0204778207  0.0142575172 6.736185e-16
S.Size(100):Filter(J1)                    0.3987319551 0.002973091  0.3928959622  0.3987314621  0.4045653438  0.3987307236 0.000000e+00
S.Size(200):Filter(J1)                   -0.0784376545 0.003269536 -0.0848576462 -0.0784374797 -0.0720244994 -0.0784368518 0.000000e+00
S.Size(100):Method(CBN)                   0.1258176285 0.002583611  0.1207459605  0.1258172691  0.1308866504  0.1258167664 5.056141e-23
S.Size(200):Method(CBN)                  -0.0446074650 0.002620308 -0.0497516791 -0.0446076537 -0.0394669077 -0.0446078108 0.000000e+00
S.Size(100):Method(CBN-A)                 0.1447096863 0.002642188  0.1395229677  0.1447093403  0.1498935801  0.1447088692 0.000000e+00
S.Size(200):Method(CBN-A)                -0.0411906233 0.002688966 -0.0464697242 -0.0411907836 -0.0359154593 -0.0411908779 2.584939e-25
S.Size(100):Method(OT)                    0.1868344531 0.003636294  0.1796956296  0.1868341964  0.1939681730  0.1868339890 0.000000e+00
S.Size(200):Method(OT)                    0.0239277329 0.003767134  0.0165304792  0.0239279980  0.0313167554  0.0239288498 3.819954e-15
S.Size(100):Method(OT-A)                  0.1625514040 0.003337095  0.1559999181  0.1625511876  0.1690981000  0.1625510358 0.000000e+00
S.Size(200):Method(OT-A)                 -0.0002937292 0.003434121 -0.0070368775 -0.0002935519  0.0064422729 -0.0002929048 8.271806e-25
S.Size(100):Method(DiP)                  -0.2633189917 0.006685426 -0.2764553110 -0.2633156314 -0.2502133058 -0.2633083161 0.000000e+00
S.Size(200):Method(DiP)                  -0.0057239694 0.006611275 -0.0187147311 -0.0057205984  0.0072362328 -0.0057132679 2.325472e-16
S.Size(100):S.Time(last)                 -0.1897988880 0.005014523 -0.1996462056 -0.1897983484 -0.1799635697 -0.1897968367 1.379752e-13
S.Size(200):S.Time(last)                 -0.0293167088 0.005079320 -0.0392894094 -0.0293167993 -0.0193526351 -0.0293165491 3.151813e-15
S.Size(100):S.Type(singleCell)            0.1033549065 0.007129819  0.0893576130  0.1033543205  0.1173426301  0.1033537457 1.706252e-14
S.Size(200):S.Type(singleCell)            0.0712806483 0.007224193  0.0570972430  0.0712803414  0.0854527699  0.0712803371 3.556877e-23
S.Size(100):S.Type(wholeTumor_0.01)      -0.2404304083 0.006967075 -0.2541109788 -0.2404300350 -0.2267644263 -0.2404286914 0.000000e+00
S.Size(200):S.Type(wholeTumor_0.01)      -0.0928403555 0.007037112 -0.1066570157 -0.0928404685 -0.0790357155 -0.0928400970 0.000000e+00
S.Size(100):Model(Bozic)                  0.0915479423 0.008632258  0.0746026597  0.0915466827  0.1084846898  0.0915448848 1.163996e-14
S.Size(200):Model(Bozic)                 -0.0714071825 0.008771674 -0.0886316735 -0.0714065732 -0.0542018338 -0.0714046062 0.000000e+00
S.Size(100):Model(exp)                   -0.0133445637 0.009165724 -0.0313463865 -0.0133427118  0.0046305214 -0.0133382177 3.226389e-16
S.Size(200):Model(exp)                   -0.1550402413 0.009377015 -0.1734570906 -0.1550383288 -0.1366508434 -0.1550336949 7.361907e-23
S.Size(100):Model(McF_4)                 -0.0036603149 0.008513819 -0.0203750928 -0.0036608791  0.0130422889 -0.0036612880 2.481542e-24
S.Size(200):Model(McF_4)                  0.0736623241 0.008593120  0.0567928020  0.0736614345  0.0905213318  0.0736603778 1.571643e-23
S.Size(100):Conjunction(Yes)              0.0116238113 0.004992517  0.0018221182  0.0116235227  0.0214181312  0.0116233673 1.654361e-24
S.Size(200):Conjunction(Yes)              0.0067848941 0.005053949 -0.0031373471  0.0067845827  0.0166997776  0.0067843857 5.305894e-16
S.Size(100):sh(Inf)                      -0.0615088246 0.005029205 -0.0713827213 -0.0615090544 -0.0516426910 -0.0615090865 8.573172e-15
S.Size(200):sh(Inf)                       0.0382277066 0.005101482  0.0282127431  0.0382271894  0.0482363690  0.0382265850 4.165984e-15
S.Size(100):TrueGenes(11)                -0.0861245103 0.007020794 -0.0999117566 -0.0861237274 -0.0723542213 -0.0861215592 3.060568e-23
S.Size(200):TrueGenes(11)                -0.0292857501 0.007098107 -0.0432228864 -0.0292856183 -0.0153621034 -0.0292847531 5.379789e-16
S.Size(100):TrueGenes(9)                 -0.0614849151 0.007032788 -0.0752954773 -0.0614842101 -0.0476908976 -0.0614821961 4.384148e-15
S.Size(200):TrueGenes(9)                 -0.0199175258 0.007113777 -0.0338852869 -0.0199174414 -0.0059630175 -0.0199166679 0.000000e+00
Filter(S1):Method(CBN)                    0.1447026052 0.003355014  0.1381149790  0.1447027141  0.1512836063  0.1447032171 2.228218e-23
Filter(S5):Method(CBN)                    0.0357431652 0.004436571  0.0270329743  0.0357429395  0.0444466453  0.0357428620 5.508273e-15
Filter(J1):Method(CBN)                   -0.1787428095 0.004278682 -0.1871443920 -0.1787425626 -0.1703502752 -0.1787417041 0.000000e+00
Filter(S1):Method(CBN-A)                  0.1247520516 0.003422102  0.1180328271  0.1247521193  0.1314647590  0.1247525453 7.961613e-24
Filter(S5):Method(CBN-A)                 -0.0167945435 0.004580682 -0.0257881574 -0.0167946076 -0.0078087949 -0.0167943483 0.000000e+00
Filter(J1):Method(CBN-A)                 -0.1701757811 0.004380318 -0.1787771242 -0.1701754646 -0.1615840542 -0.1701744578 5.262937e-23
Filter(S1):Method(OT)                     0.4188668368 0.005815326  0.4074738049  0.4188581672  0.4302974283  0.4188412420 4.103667e-13
Filter(S5):Method(OT)                    -0.0888427070 0.007850760 -0.1042559462 -0.0888430823 -0.0734414767 -0.0888431710 0.000000e+00
Filter(J1):Method(OT)                     0.2291547382 0.006833289  0.2157520756  0.2291498961  0.2425719478  0.2291407488 7.430203e-14
Filter(S1):Method(OT-A)                   0.1936432600 0.004510590  0.1847926136  0.1936413439  0.2024964227  0.1936378773 0.000000e+00
Filter(S5):Method(OT-A)                  -0.1185746804 0.006222413 -0.1307961090 -0.1185732627 -0.1063722809 -0.1185698883 0.000000e+00
Filter(J1):Method(OT-A)                   0.0760191456 0.005546542  0.0651294145  0.0760189893  0.0868997893  0.0760191452 1.199069e-28
Filter(S1):Method(DiP)                   -0.3430963482 0.008285004 -0.3593426408 -0.3431035214 -0.3268252080 -0.3431172288 1.010892e-13
Filter(S5):Method(DiP)                    0.0919304654 0.010708157  0.0708881867  0.0919363884  0.1129206799  0.0919491912 0.000000e+00
Filter(J1):Method(DiP)                    0.0324826495 0.009608624  0.0136185634  0.0324820750  0.0513326751  0.0324817354 0.000000e+00
Filter(S1):S.Time(last)                  -0.3203516862 0.001838486 -0.3239628860 -0.3203511894 -0.3167465415 -0.3203500356 4.237646e-21
Filter(S5):S.Time(last)                   0.2840744065 0.002713463  0.2787491785  0.2840735639  0.2893994316  0.2840721013 0.000000e+00
Filter(J1):S.Time(last)                  -0.0383982305 0.002385648 -0.0430821016 -0.0383982841 -0.0337183436 -0.0383981896 0.000000e+00
Filter(S1):S.Type(singleCell)             0.1924042087 0.002634198  0.1872343596  0.1924034532  0.1975735148  0.1924021589 7.105481e-22
Filter(S5):S.Type(singleCell)            -0.0544352394 0.003734647 -0.0617697049 -0.0544346390 -0.0471108060 -0.0544331167 0.000000e+00
Filter(J1):S.Type(singleCell)            -0.1535671311 0.003880431 -0.1611885107 -0.1535663030 -0.1459573080 -0.1535643111 0.000000e+00
Filter(S1):S.Type(wholeTumor_0.01)       -0.3645635244 0.002280584 -0.3690415324 -0.3645634355 -0.3600901021 -0.3645630637 0.000000e+00
Filter(S5):S.Type(wholeTumor_0.01)        0.0914960833 0.003107221  0.0853961062  0.0914958080  0.0975920096  0.0914955182 0.000000e+00
Filter(J1):S.Type(wholeTumor_0.01)        0.3210814954 0.003106706  0.3149832505  0.3210809710  0.3271770697  0.3210801809 0.000000e+00
Filter(S1):Model(Bozic)                  -0.0901211487 0.002951891 -0.0959140960 -0.0901221354 -0.0843280350 -0.0901238669 1.902515e-23
Filter(S5):Model(Bozic)                   0.1399182079 0.003848451  0.1323626520  0.1399180134  0.1474679354  0.1399179487 1.053363e-23
Filter(J1):Model(Bozic)                   0.2228687095 0.003684179  0.2156364894  0.2228682382  0.2300969287  0.2228676038 0.000000e+00
Filter(S1):Model(exp)                     0.0837650364 0.003565537  0.0767708627  0.0837627917  0.0907652409  0.0837585848 0.000000e+00
Filter(S5):Model(exp)                     0.0613379772 0.004658225  0.0521925471  0.0613377652  0.0704762226  0.0613377341 6.720842e-25
Filter(J1):Model(exp)                     0.1632510787 0.004450240  0.1545157063  0.1632502806  0.1719828854  0.1632490547 0.000000e+00
Filter(S1):Model(McF_4)                   0.3019665023 0.003235964  0.2956163377  0.3019653297  0.3083173533  0.3019632487 6.626481e-13
Filter(S5):Model(McF_4)                  -0.0960726486 0.004603170 -0.1051136856 -0.0960716127 -0.0870456176 -0.0960691421 0.000000e+00
Filter(J1):Model(McF_4)                  -0.3422082012 0.004811814 -0.3516612116 -0.3422063894 -0.3327738744 -0.3422023428 0.000000e+00
Filter(S1):Conjunction(Yes)               0.0091123700 0.001628895  0.0059142252  0.0091123493  0.0123077061  0.0091124458 9.047288e-26
Filter(S5):Conjunction(Yes)              -0.0484782492 0.002219605 -0.0528362284 -0.0484782624 -0.0441241798 -0.0484781010 1.938705e-24
Filter(J1):Conjunction(Yes)               0.0100780988 0.002153749  0.0058495800  0.0100780322  0.0143031214  0.0100780810 0.000000e+00
Filter(S1):sh(Inf)                       -0.0814901654 0.001831284 -0.0850860573 -0.0814900601 -0.0778981438 -0.0814896935 6.465900e-14
Filter(S5):sh(Inf)                       -0.0068094553 0.002541299 -0.0117981422 -0.0068097821 -0.0018235185 -0.0068102232 4.135903e-25
Filter(J1):sh(Inf)                        0.1149331599 0.002541322  0.1099448236  0.1149326964  0.1199195028  0.1149319809 1.343015e-13
Filter(S1):TrueGenes(11)                 -0.1608509192 0.002288442 -0.1653431560 -0.1608512408 -0.1563610074 -0.1608516930 1.464110e-22
Filter(S5):TrueGenes(11)                  0.2239317877 0.003059015  0.2179262151  0.2239315964  0.2299329308  0.2239314713 0.000000e+00
Filter(J1):TrueGenes(11)                  0.0363500206 0.002996645  0.0304663798  0.0363500093  0.0422283464  0.0363502404 3.101927e-25
Filter(S1):TrueGenes(9)                  -0.0518719948 0.002281675 -0.0563510449 -0.0518722819 -0.0473954493 -0.0518726651 4.165171e-14
Filter(S5):TrueGenes(9)                   0.0216131782 0.003153662  0.0154208652  0.0216132959  0.0277991787  0.0216137995 0.000000e+00
Filter(J1):TrueGenes(9)                  -0.0357906282 0.003041616 -0.0417630634 -0.0357904712 -0.0298245218 -0.0357898983 5.169879e-25
Method(CBN):S.Time(last)                  0.2198812185 0.001981452  0.2159916920  0.2198809102  0.2237688974  0.2198804587 0.000000e+00
Method(CBN-A):S.Time(last)                0.1793361585 0.002022560  0.1753658985  0.1793358578  0.1833044543  0.1793354253 0.000000e+00
Method(OT):S.Time(last)                  -0.0231163558 0.002727749 -0.0284714907 -0.0231165551 -0.0177650120 -0.0231167243 7.285703e-15
Method(OT-A):S.Time(last)                 0.1529847445 0.002547315  0.1479845174  0.1529843241  0.1579827290  0.1529836956 0.000000e+00
Method(DiP):S.Time(last)                 -0.4833616871 0.005213844 -0.4936079102 -0.4833585845 -0.4731420267 -0.4833519116 2.431911e-21
Method(CBN):S.Type(singleCell)            0.1481823692 0.003391595  0.1415279733  0.1481807313  0.1548397487  0.1481777286 0.000000e+00
Method(CBN-A):S.Type(singleCell)          0.1542375762 0.003442307  0.1474834043  0.1542360105  0.1609942404  0.1542331574 1.463966e-13
Method(OT):S.Type(singleCell)             0.0020047838 0.004746562 -0.0073157695  0.0020051400  0.0113148434  0.0020062576 3.195662e-16
Method(OT-A):S.Type(singleCell)           0.0257364867 0.004313857  0.0172674054  0.0257362018  0.0341994052  0.0257359950 6.203855e-25
Method(DiP):S.Type(singleCell)           -0.1961021257 0.011138332 -0.2180209031 -0.1960855609 -0.1742951652 -0.1960513494 0.000000e+00
Method(CBN):S.Type(wholeTumor_0.01)      -0.2911097022 0.002752276 -0.2965156758 -0.2911089964 -0.2857125823 -0.2911073456 2.485678e-22
Method(CBN-A):S.Type(wholeTumor_0.01)    -0.3225772191 0.002810464 -0.3280973884 -0.3225765311 -0.3170659093 -0.3225749111 0.000000e+00
Method(OT):S.Type(wholeTumor_0.01)       -0.0155490696 0.003847546 -0.0231032769 -0.0155491178 -0.0080014999 -0.0155488886 1.292470e-26
Method(OT-A):S.Type(wholeTumor_0.01)     -0.0561726366 0.003520227 -0.0630848919 -0.0561724446 -0.0492677638 -0.0561717607 1.749842e-14
Method(DiP):S.Type(wholeTumor_0.01)       0.4244944027 0.008176077  0.4084712135  0.4244840029  0.4405604945  0.4244638028 0.000000e+00
Method(CBN):Model(Bozic)                 -0.2627108162 0.003181589 -0.2689590987 -0.2627103161 -0.2564710169 -0.2627090422 0.000000e+00
Method(CBN-A):Model(Bozic)               -0.2597603807 0.003257256 -0.2661572865 -0.2597598612 -0.2533722016 -0.2597585417 2.425707e-22
Method(OT):Model(Bozic)                  -0.0645285722 0.004286925 -0.0729480554 -0.0645277490 -0.0561213479 -0.0645257325 2.359818e-14
Method(OT-A):Model(Bozic)                -0.1778566295 0.004078931 -0.1858677782 -0.1778557913 -0.1698574492 -0.1778537624 2.163077e-22
Method(DiP):Model(Bozic)                  0.5344558623 0.007964123  0.5188353553  0.5344501671  0.5500936106  0.5344394018 2.939800e-21
Method(CBN):Model(exp)                   -0.1731665795 0.003771295 -0.1805719050 -0.1731663473 -0.1657693100 -0.1731655614 0.000000e+00
Method(CBN-A):Model(exp)                 -0.1286369949 0.003848644 -0.1361943128 -0.1286367208 -0.1210881038 -0.1286358443 0.000000e+00
Method(OT):Model(exp)                    -0.0276261210 0.005116612 -0.0376765338 -0.0276246585 -0.0175930016 -0.0276212877 2.070691e-15
Method(OT-A):Model(exp)                  -0.1726666917 0.004892020 -0.1822761118 -0.1726652373 -0.1630741164 -0.1726619020 0.000000e+00
Method(DiP):Model(exp)                    0.4437947281 0.009270934  0.4255953279  0.4437935815  0.4619838424  0.4437920642 1.614631e-13
Method(CBN):Model(McF_4)                  0.5402892845 0.004702493  0.5310750227  0.5402827720  0.5495311605  0.5402700868 1.476021e-20
Method(CBN-A):Model(McF_4)                0.5270417970 0.004755082  0.5177237821  0.5270354593  0.5363863647  0.5270231299 0.000000e+00
Method(OT):Model(McF_4)                   0.2608640869 0.006001536  0.2490880264  0.2608615002  0.2726437017  0.2608568129 4.491591e-22
Method(OT-A):Model(McF_4)                 0.2035119157 0.005754106  0.1922234509  0.2035087055  0.2148078296  0.2035027450 0.000000e+00
Method(DiP):Model(McF_4)                 -0.5827488697 0.014958676 -0.6122567416 -0.5827028499 -0.5535227064 -0.5826091584 2.326032e-21
Method(CBN):Conjunction(Yes)             -0.0224311190 0.001836615 -0.0260370349 -0.0224311632 -0.0188282539 -0.0224310965 0.000000e+00
Method(CBN-A):Conjunction(Yes)           -0.0122265767 0.001880886 -0.0159194008 -0.0122266259 -0.0085368555 -0.0122265653 0.000000e+00
Method(OT):Conjunction(Yes)               0.0155041436 0.002605670  0.0103885058  0.0155040115  0.0206158375  0.0155039669 0.000000e+00
Method(OT-A):Conjunction(Yes)             0.0140118096 0.002391203  0.0093171873  0.0140117025  0.0187027340  0.0140116901 1.163223e-25
Method(DiP):Conjunction(Yes)             -0.0216828604 0.004687693 -0.0308864301 -0.0216829760 -0.0124870625 -0.0216828110 1.850220e-15
Method(CBN):sh(Inf)                      -0.1279254925 0.002216433 -0.1322789112 -0.1279249447 -0.1235790895 -0.1279236567 3.531190e-13
Method(CBN-A):sh(Inf)                    -0.1477334133 0.002259212 -0.1521707410 -0.1477328941 -0.1433030194 -0.1477316599 0.000000e+00
Method(OT):sh(Inf)                        0.0345640791 0.003178603  0.0283245843  0.0345635842  0.0408006110  0.0345628596 1.013296e-23
Method(OT-A):sh(Inf)                      0.0118223849 0.002872198  0.0061834283  0.0118222570  0.0174568959  0.0118222434 1.642826e-15
Method(DiP):sh(Inf)                       0.1807515662 0.006527499  0.1679611073  0.1807425973  0.1935799631  0.1807251318 0.000000e+00
Method(CBN):TrueGenes(11)                 0.0060890264 0.002561063  0.0010609605  0.0060888976  0.0111132102  0.0060888558 5.165586e-16
Method(CBN-A):TrueGenes(11)              -0.0226924999 0.002629873 -0.0278557778 -0.0226925912 -0.0175334357 -0.0226925517 0.000000e+00
Method(OT):TrueGenes(11)                 -0.0930956076 0.003713973 -0.1003896921 -0.0930949366 -0.0858119096 -0.0930932743 0.000000e+00
Method(OT-A):TrueGenes(11)               -0.1179762558 0.003413202 -0.1246791923 -0.1179757890 -0.1112820338 -0.1179745621 7.445199e-14
Method(DiP):TrueGenes(11)                 0.1379216849 0.006482944  0.1251876024  0.1379234794  0.1506341811  0.1379276327 4.127488e-14
Method(CBN):TrueGenes(9)                  0.1098699922 0.002651138  0.1046660137  0.1098695380  0.1150717287  0.1098688504 0.000000e+00
Method(CBN-A):TrueGenes(9)                0.1180121282 0.002708404  0.1126956130  0.1180117090  0.1233261050  0.1180110965 0.000000e+00
Method(OT):TrueGenes(9)                  -0.0112786580 0.003788061 -0.0187178637 -0.0112781028 -0.0038493297 -0.0112766667 0.000000e+00
Method(OT-A):TrueGenes(9)                 0.0016600132 0.003466564 -0.0051470317  0.0016602567  0.0084594865  0.0016610395 5.638866e-16
Method(DiP):TrueGenes(9)                 -0.1722208969 0.007152178 -0.1862826489 -0.1722145296 -0.1582072875 -0.1722011357 0.000000e+00
S.Time(last):S.Type(singleCell)           0.1321558885 0.005167498  0.1220130807  0.1321547694  0.1422956084  0.1321529567 0.000000e+00
S.Time(last):S.Type(wholeTumor_0.01)     -0.3012864636 0.005013976 -0.3111357462 -0.3012848785 -0.2914549618 -0.3012812596 7.519072e-22
S.Time(last):Model(Bozic)                -0.0888428614 0.006237158 -0.1010882787 -0.0888431686 -0.0766069513 -0.0888432563 2.229599e-14
S.Time(last):Model(exp)                   0.0859615181 0.006661370  0.0728816428  0.0859617366  0.0990282056  0.0859627352 5.955700e-23
S.Time(last):Model(McF_4)                -0.1199944986 0.006125628 -0.1320220055 -0.1199944401 -0.1079783235 -0.1199938009 3.722313e-23
S.Time(last):Conjunction(Yes)             0.0167088387 0.003600990  0.0096387960  0.0167087352  0.0237729834  0.0167088336 0.000000e+00
S.Time(last):sh(Inf)                      0.0345071925 0.003636302  0.0273684365  0.0345068773  0.0416411624  0.0345065549 0.000000e+00
S.Time(last):TrueGenes(11)               -0.0020180121 0.005054719 -0.0119428627 -0.0020179491  0.0078974033 -0.0020173950 0.000000e+00
S.Time(last):TrueGenes(9)                 0.0212263967 0.005068700  0.0112724169  0.0212270363  0.0311677258  0.0212287530 0.000000e+00
S.Type(singleCell):Model(Bozic)          -0.0565228527 0.008886420 -0.0739691849 -0.0565234198 -0.0390893512 -0.0565238072 1.406207e-23
S.Type(wholeTumor_0.01):Model(Bozic)      0.1666496150 0.008614799  0.1497363900  0.1666491131  0.1835501371  0.1666488355 0.000000e+00
S.Type(singleCell):Model(exp)            -0.1020404437 0.009543453 -0.1207806338 -0.1020397071 -0.0833214821 -0.1020374141 0.000000e+00
S.Type(wholeTumor_0.01):Model(exp)        0.2453827012 0.009107091  0.2274997315  0.2453832792  0.2632460933  0.2453852063 0.000000e+00
S.Type(singleCell):Model(McF_4)           0.0184267829 0.008716926  0.0013113963  0.0184268431  0.0355261665  0.0184277004 0.000000e+00
S.Type(wholeTumor_0.01):Model(McF_4)     -0.0729162992 0.008509350 -0.0896223776 -0.0729168376 -0.0562225298 -0.0729171948 3.226004e-23
S.Type(singleCell):Conjunction(Yes)      -0.0091834947 0.005126768 -0.0192495925 -0.0091835050  0.0008734441 -0.0091830929 8.271806e-24
S.Type(wholeTumor_0.01):Conjunction(Yes)  0.0091918117 0.004981867 -0.0005890949  0.0091915657  0.0189651275  0.0091914941 5.460546e-16
S.Type(singleCell):sh(Inf)                0.0002131163 0.005181735 -0.0099606297  0.0002130125  0.0103781225  0.0002132408 5.049890e-16
S.Type(wholeTumor_0.01):sh(Inf)          -0.0208776934 0.005022097 -0.0307371890 -0.0208780757 -0.0110251024 -0.0208784145 5.373411e-16
S.Type(singleCell):TrueGenes(11)          0.0673164582 0.007187734  0.0532053807  0.0673158970  0.0814177288  0.0673153814 8.394334e-15
S.Type(wholeTumor_0.01):TrueGenes(11)    -0.1721896151 0.007008714 -0.1859525426 -0.1721890377 -0.1584424856 -0.1721872842 3.531454e-14
S.Type(singleCell):TrueGenes(9)           0.0240584960 0.007208224  0.0099071456  0.0240579504  0.0381999127  0.0240574637 0.000000e+00
S.Type(wholeTumor_0.01):TrueGenes(9)     -0.0692164400 0.007022443 -0.0830079095 -0.0692153170 -0.0554438108 -0.0692124624 0.000000e+00
Model(Bozic):Conjunction(Yes)            -0.0026619475 0.006204289 -0.0148433314 -0.0026620835  0.0095090399 -0.0026618300 3.630782e-16
Model(exp):Conjunction(Yes)               0.0077271891 0.006598489 -0.0052261976  0.0077263842  0.0206731777  0.0077253253 0.000000e+00
Model(McF_4):Conjunction(Yes)            -0.0220822143 0.006102609 -0.0340658141 -0.0220817169 -0.0101123390 -0.0220802006 0.000000e+00
Model(Bozic):sh(Inf)                      0.2698632721 0.006278280  0.2575428841  0.2698609982  0.2821849729  0.2698569571 1.760390e-13
Model(exp):sh(Inf)                        0.6390233593 0.006774680  0.6257237440  0.6390226404  0.6523147762  0.6390217652 0.000000e+00
Model(McF_4):sh(Inf)                     -0.4292898144 0.006126991 -0.4413219103 -0.4292891008 -0.4172726808 -0.4292871448 3.696798e-13
Model(Bozic):TrueGenes(11)               -0.0360898745 0.008713959 -0.0531994783 -0.0360898008 -0.0189963429 -0.0360889159 0.000000e+00
Model(exp):TrueGenes(11)                  0.1598933992 0.009213279  0.1418051646  0.1598928853  0.1779679271  0.1598926352 2.043628e-14
Model(McF_4):TrueGenes(11)               -0.0052275284 0.008574077 -0.0220621716 -0.0052275618  0.0115918881 -0.0052269027 3.456581e-16
Model(Bozic):TrueGenes(9)                -0.0298512352 0.008733690 -0.0469976073 -0.0298518336 -0.0127172439 -0.0298522945 0.000000e+00
Model(exp):TrueGenes(9)                   0.1766955244 0.009237664  0.1585625717  0.1766939379  0.1948206650  0.1766915282 0.000000e+00
Model(McF_4):TrueGenes(9)                -0.0194806975 0.008589754 -0.0363472166 -0.0194803557 -0.0026315095 -0.0194789395 2.481542e-24
Conjunction(Yes):sh(Inf)                  0.0111735188 0.003612784  0.0040801907  0.0111734598  0.0182606807  0.0111736476 5.191662e-16
Conjunction(Yes):TrueGenes(11)            0.0008740512 0.005029286 -0.0089992136  0.0008735514  0.0107410451  0.0008729731 0.000000e+00
Conjunction(Yes):TrueGenes(9)            -0.0155269158 0.005041215 -0.0254250718 -0.0155269143 -0.0056378291 -0.0155264838 0.000000e+00
sh(Inf):TrueGenes(11)                    -0.0452767922 0.005068692 -0.0552294877 -0.0452765884 -0.0353343358 -0.0452757500 8.440116e-15
sh(Inf):TrueGenes(9)                     -0.0341964777 0.005084980 -0.0441836271 -0.0341954237 -0.0242243007 -0.0341928709 1.654361e-24

  Doing i = 6
 Pre-processing    Running inla Post-processing           Total 
      64.493020     9177.746279        1.866079     9244.105379 
 Pre-processing    Running inla Post-processing           Total 
    330.0615573    1818.3875496       0.1618752    2148.6109822 
                                                  mean          sd   0.025quant      0.5quant   0.975quant          mode          kld
(Intercept)                              -8.313813e+00 0.004789635 -8.323224664 -8.313811e+00 -8.304424314 -8.313806e+00 3.137533e-19
S.Size(1000)                             -5.016384e-01 0.005844230 -0.513117427 -5.016369e-01 -0.490177920 -5.016335e-01 0.000000e+00
S.Size(200)                               6.961567e-02 0.005602098  0.058616615  6.961556e-02  0.080605254  6.961582e-02 0.000000e+00
Filter(J5)                               -1.277703e+00 0.006063051 -1.289629252 -1.277695e+00 -1.265828230 -1.277679e+00 3.020145e-12
Filter(J1)                               -1.813777e-01 0.003950518 -0.189135693 -1.813772e-01 -0.173629533 -1.813759e-01 0.000000e+00
Filter(S5)                               -2.616316e-01 0.004097693 -0.269679977 -2.616307e-01 -0.253595957 -2.616284e-01 0.000000e+00
Method(DiP-A)                            -8.881331e-01 0.007348203 -0.902585954 -8.881247e-01 -0.873740255 -8.881071e-01 6.945008e-21
Method(DiP)                              -1.751663e+00 0.010486973 -1.772307607 -1.751644e+00 -1.731137676 -1.751607e+00 0.000000e+00
Method(OT-A)                              1.852384e-01 0.004869666  0.175673038  1.852398e-01  0.194787269  1.852430e-01 0.000000e+00
Method(OT)                               -2.358808e-01 0.006120263 -0.247920862 -2.358730e-01 -0.223895136 -2.358568e-01 0.000000e+00
Method(CBN-A)                             1.309396e+00 0.003699027  1.302136966  1.309394e+00  1.316655484  1.309392e+00 8.114003e-12
S.Time(last)                              4.270655e-01 0.004076004  0.419065523  4.270645e-01  0.435063794  4.270627e-01 0.000000e+00
S.Type(wholeTumor_0.5)                   -6.022151e-01 0.006161796 -0.614317300 -6.022138e-01 -0.590131342 -6.022107e-01 7.310308e-13
S.Type(wholeTumor_0.01)                   1.095786e+00 0.005569075  1.084856098  1.095785e+00  1.106714672  1.095783e+00 3.579679e-12
Model(McF_6)                              7.525413e-01 0.006856955  0.739078580  7.525412e-01  0.765992606  7.525414e-01 0.000000e+00
Model(McF_4)                             -3.388260e-01 0.007679316 -0.353909177 -3.388242e-01 -0.323766578 -3.388200e-01 0.000000e+00
Model(exp)                               -7.291917e-01 0.007738782 -0.744391686 -7.291899e-01 -0.714015769 -7.291856e-01 9.269046e-13
Conjunction(Yes)                          6.187229e-03 0.003961221 -0.001590224  6.187176e-03  0.013957857  6.187407e-03 0.000000e+00
sh(Inf)                                   6.305609e-01 0.004154592  0.622406918  6.305598e-01  0.638713633  6.305579e-01 1.608028e-12
TrueGenes(11)                            -1.501192e-01 0.005544269 -0.161001458 -1.501204e-01 -0.139240181 -1.501224e-01 1.025704e-22
TrueGenes(9)                              3.776248e-02 0.005601310  0.026768503  3.776118e-02  0.048753618  3.775903e-02 1.727830e-15
S.Size(1000):Filter(J5)                   1.912401e-01 0.004918978  0.181575355  1.912424e-01  0.200883506  1.912473e-01 0.000000e+00
S.Size(200):Filter(J5)                   -1.404844e-02 0.004703174 -0.023288321 -1.404657e-02 -0.004827375 -1.404241e-02 0.000000e+00
S.Size(1000):Filter(J1)                  -3.202890e-01 0.003682533 -0.327523057 -3.202878e-01 -0.313068445 -3.202850e-01 0.000000e+00
S.Size(200):Filter(J1)                   -7.843531e-02 0.003269568 -0.084855360 -7.843513e-02 -0.072022089 -7.843450e-02 0.000000e+00
S.Size(1000):Filter(S5)                   9.183430e-02 0.003367942  0.085220528  9.183467e-02  0.098439998  9.183569e-02 7.646648e-14
S.Size(200):Filter(S5)                    1.426542e-02 0.003171644  0.008037593  1.426561e-02  0.020486515  1.426626e-02 0.000000e+00
S.Size(1000):Method(DiP-A)                2.886969e-01 0.005267807  0.278349157  2.886985e-01  0.299026198  2.887022e-01 2.500521e-13
S.Size(200):Method(DiP-A)                 6.790847e-02 0.005071340  0.057947384  6.790979e-02  0.077853159  6.791287e-02 3.680954e-23
S.Size(1000):Method(DiP)                  2.690676e-01 0.006829268  0.255647757  2.690713e-01  0.282454502  2.690793e-01 0.000000e+00
S.Size(200):Method(DiP)                  -5.747638e-03 0.006611270 -0.018738401 -5.744263e-03  0.007212545 -5.736925e-03 3.100634e-16
S.Size(1000):Method(OT-A)                -1.622508e-01 0.003881862 -0.169876061 -1.622497e-01 -0.154639098 -1.622470e-01 2.187893e-22
S.Size(200):Method(OT-A)                 -2.894719e-04 0.003434121 -0.007032620 -2.892946e-04  0.006446530 -2.886478e-04 0.000000e+00
S.Size(1000):Method(OT)                  -2.107656e-01 0.004353305 -0.219318860 -2.107636e-01 -0.202231113 -2.107592e-01 0.000000e+00
S.Size(200):Method(OT)                    2.393556e-02 0.003767130  0.016538311  2.393582e-02  0.031324573  2.393667e-02 3.819962e-15
S.Size(1000):Method(CBN-A)               -1.035107e-01 0.002961076 -0.109324524 -1.035107e-01 -0.097702163 -1.035104e-01 5.221578e-24
S.Size(200):Method(CBN-A)                -4.118813e-02 0.002688965 -0.046467233 -4.118830e-02 -0.035912973 -4.118839e-02 2.197199e-24
S.Size(1000):S.Time(last)                 2.191054e-01 0.005269110  0.208763129  2.191043e-01  0.229444486  2.191024e-01 1.249642e-13
S.Size(200):S.Time(last)                 -2.930845e-02 0.005079408 -0.039281354 -2.930854e-02 -0.019344236 -2.930827e-02 0.000000e+00
S.Size(1000):S.Type(wholeTumor_0.5)      -1.586303e-01 0.007585316 -0.173524246 -1.586301e-01 -0.143751132 -1.586290e-01 0.000000e+00
S.Size(200):S.Type(wholeTumor_0.5)        2.151748e-02 0.007277609  0.007227993  2.151759e-02  0.035793308  2.151841e-02 3.308722e-24
S.Size(1000):S.Type(wholeTumor_0.01)      3.332738e-01 0.007204432  0.319131415  3.332727e-01  0.347409125  3.332712e-01 0.000000e+00
S.Size(200):S.Type(wholeTumor_0.01)      -9.284465e-02 0.007037233 -0.106661661 -9.284473e-02 -0.079039879 -9.284428e-02 1.751444e-14
S.Size(1000):Model(McF_6)                -7.826258e-02 0.008873667 -0.095692827 -7.826008e-02 -0.060862084 -7.825432e-02 1.406207e-23
S.Size(200):Model(McF_6)                  1.527958e-01 0.008559951  0.135994709  1.527938e-01  0.169592676  1.527905e-01 0.000000e+00
S.Size(1000):Model(McF_4)                -7.000097e-02 0.008882566 -0.087443213 -7.000035e-02 -0.052578135 -6.999836e-02 0.000000e+00
S.Size(200):Model(McF_4)                  7.366204e-02 0.008593104  0.056792285  7.366124e-02  0.090520771  7.366036e-02 8.809705e-15
S.Size(1000):Model(exp)                   1.683641e-01 0.009610667  0.149499326  1.683623e-01  0.187221497  1.683595e-01 1.878120e-14
S.Size(200):Model(exp)                   -1.550167e-01 0.009375128 -0.173428652 -1.550151e-01 -0.136629959 -1.550113e-01 0.000000e+00
S.Size(1000):Conjunction(Yes)            -1.844173e-02 0.005214524 -0.028680649 -1.844156e-02 -0.008213121 -1.844078e-02 4.984148e-16
S.Size(200):Conjunction(Yes)              6.822481e-03 0.005054090 -0.003099957  6.822143e-03  0.016737709  6.821892e-03 6.631998e-16
S.Size(1000):sh(Inf)                      2.326422e-02 0.005273239  0.012910764  2.326413e-02  0.033608670  2.326441e-02 0.000000e+00
S.Size(200):sh(Inf)                       3.823711e-02 0.005101460  0.028222082  3.823663e-02  0.048245625  3.823610e-02 0.000000e+00
S.Size(1000):TrueGenes(11)                1.154287e-01 0.007296090  0.101107490  1.154272e-01  0.129744810  1.154249e-01 0.000000e+00
S.Size(200):TrueGenes(11)                -2.930914e-02 0.007098423 -0.043247151 -2.930892e-02 -0.015385110 -2.930787e-02 5.379310e-16
S.Size(1000):TrueGenes(9)                 8.140072e-02 0.007324721  0.067022643  8.139950e-02  0.095772428  8.139766e-02 2.564260e-23
S.Size(200):TrueGenes(9)                 -1.990850e-02 0.007113886 -0.033876378 -1.990845e-02 -0.005953694 -1.990774e-02 0.000000e+00
Filter(J5):Method(DiP-A)                  4.311540e-01 0.010041295  0.411409014  4.311640e-01  0.450825848  4.311848e-01 1.376388e-13
Filter(J1):Method(DiP-A)                  1.125388e-02 0.007012912 -0.002523091  1.125645e-02  0.025003971  1.126222e-02 2.755646e-16
Filter(S5):Method(DiP-A)                  9.658005e-02 0.007345804  0.082146689  9.658356e-02  0.110980766  9.659123e-02 1.607391e-14
Filter(J5):Method(DiP)                    2.186443e-01 0.016536330  0.186012311  2.186992e-01  0.250942662  2.188108e-01 1.268767e-14
Filter(J1):Method(DiP)                    3.252464e-02 0.009608364  0.013661154  3.252403e-02  0.051374235  3.252363e-02 5.871936e-16
Filter(S5):Method(DiP)                    9.197361e-02 0.010708200  0.070931434  9.197947e-02  0.112964066  9.199214e-02 0.000000e+00
Filter(J5):Method(OT-A)                  -1.509765e-01 0.009482181 -0.169622614 -1.509669e-01 -0.132400486 -1.509469e-01 1.929362e-14
Filter(J1):Method(OT-A)                   7.600293e-02 0.005546548  0.065113184  7.600278e-02  0.086883583  7.600294e-02 0.000000e+00
Filter(S5):Method(OT-A)                  -1.186110e-01 0.006222476 -0.130832602 -1.186096e-01 -0.106408527 -1.186062e-01 0.000000e+00
Filter(J5):Method(OT)                    -5.591356e-01 0.013810507 -0.586370901 -5.590957e-01 -0.532146213 -5.590144e-01 1.455228e-13
Filter(J1):Method(OT)                     2.291592e-01 0.006833162  0.215756821  2.291543e-01  0.242576191  2.291451e-01 0.000000e+00
Filter(S5):Method(OT)                    -8.882213e-02 0.007850610 -0.104235035 -8.882252e-02 -0.073421156 -8.882263e-02 0.000000e+00
Filter(J5):Method(CBN-A)                  6.228494e-02 0.006902377  0.048738344  6.228298e-02  0.075829990  6.227963e-02 8.271806e-25
Filter(J1):Method(CBN-A)                 -1.701892e-01 0.004380297 -0.178790511 -1.701889e-01 -0.161597522 -1.701879e-01 0.000000e+00
Filter(S5):Method(CBN-A)                 -1.681674e-02 0.004580652 -0.025810310 -1.681680e-02 -0.007831063 -1.681653e-02 0.000000e+00
Filter(J5):S.Time(last)                   7.465681e-02 0.003865463  0.067074632  7.465426e-02  0.082246166  7.464946e-02 0.000000e+00
Filter(J1):S.Time(last)                  -3.839131e-02 0.002385659 -0.043075199 -3.839136e-02 -0.033711397 -3.839127e-02 1.904994e-14
Filter(S5):S.Time(last)                   2.840727e-01 0.002713458  0.278747447  2.840718e-01  0.289397682  2.840704e-01 0.000000e+00
Filter(J5):S.Type(wholeTumor_0.5)         3.239567e-02 0.005380492  0.021821399  3.239906e-02  0.042941508  3.240632e-02 0.000000e+00
Filter(J1):S.Type(wholeTumor_0.5)        -1.675185e-01 0.003937456 -0.175252232 -1.675175e-01 -0.159797148 -1.675152e-01 2.084495e-22
Filter(S5):S.Type(wholeTumor_0.5)        -3.703211e-02 0.003762658 -0.044421605 -3.703150e-02 -0.029652757 -3.702995e-02 4.756289e-24
Filter(J5):S.Type(wholeTumor_0.01)       -4.800576e-02 0.004611229 -0.057058676 -4.800605e-02 -0.038959484 -4.800625e-02 5.169879e-25
Filter(J1):S.Type(wholeTumor_0.01)        3.210813e-01 0.003106699  0.314983028  3.210807e-01  0.327176822  3.210799e-01 3.039889e-22
Filter(S5):S.Type(wholeTumor_0.01)        9.148931e-02 0.003107209  0.085389359  9.148904e-02  0.097585214  9.148875e-02 0.000000e+00
Filter(J5):Model(McF_6)                   4.447150e-01 0.005331372  0.434248406  4.447146e-01  0.455174171  4.447143e-01 2.522901e-23
Filter(J1):Model(McF_6)                  -4.391106e-02 0.003723906 -0.051223579 -4.391075e-02 -0.036606956 -4.390980e-02 5.169879e-24
Filter(S5):Model(McF_6)                  -1.051827e-01 0.003764346 -0.112575127 -1.051823e-01 -0.097799709 -1.051810e-01 5.976380e-23
Filter(J5):Model(McF_4)                   1.363298e-01 0.006780471  0.123002431  1.363346e-01  0.149618145  1.363449e-01 0.000000e+00
Filter(J1):Model(McF_4)                  -3.422099e-01 0.004811822 -0.351662882 -3.422080e-01 -0.332775515 -3.422040e-01 0.000000e+00
Filter(S5):Model(McF_4)                  -9.607225e-02 0.004603162 -0.105113267 -9.607121e-02 -0.087045229 -9.606874e-02 0.000000e+00
Filter(J5):Model(exp)                    -3.083383e-01 0.007962166 -0.324004693 -3.083272e-01 -0.292747946 -3.083041e-01 0.000000e+00
Filter(J1):Model(exp)                     1.632533e-01 0.004450131  0.154518190  1.632525e-01  0.171984943  1.632513e-01 8.759606e-14
Filter(S5):Model(exp)                     6.134246e-02 0.004658180  0.052197125  6.134225e-02  0.070480624  6.134222e-02 0.000000e+00
Filter(J5):Conjunction(Yes)               2.929477e-02 0.003315395  0.022786078  2.929449e-02  0.035799072  2.929420e-02 3.618915e-25
Filter(J1):Conjunction(Yes)               1.007971e-02 0.002153743  0.005851206  1.007965e-02  0.014304721  1.007969e-02 0.000000e+00
Filter(S5):Conjunction(Yes)              -4.848095e-02 0.002219622 -0.052838964 -4.848096e-02 -0.044126849 -4.848080e-02 4.401311e-14
Filter(J5):sh(Inf)                       -2.663152e-02 0.003621003 -0.033738634 -2.663237e-02 -0.019526250 -2.663375e-02 0.000000e+00
Filter(J1):sh(Inf)                        1.149296e-01 0.002541318  0.109941271  1.149291e-01  0.119915933  1.149284e-01 0.000000e+00
Filter(S5):sh(Inf)                       -6.814583e-03 0.002541298 -0.011803268 -6.814909e-03 -0.001828650 -6.815349e-03 0.000000e+00
Filter(J5):TrueGenes(11)                 -9.941671e-02 0.004689793 -0.108630087 -9.941491e-02 -0.090221697 -9.941091e-02 3.943601e-14
Filter(J1):TrueGenes(11)                  3.634842e-02 0.002996632  0.030464807  3.634841e-02  0.042226721  3.634864e-02 4.911385e-25
Filter(S5):TrueGenes(11)                  2.239306e-01 0.003059009  0.217924999  2.239304e-01  0.229931689  2.239302e-01 0.000000e+00
Filter(J5):TrueGenes(9)                   6.606186e-02 0.004590787  0.057044433  6.606314e-02  0.075064000  6.606608e-02 0.000000e+00
Filter(J1):TrueGenes(9)                  -3.579296e-02 0.003041617 -0.041765394 -3.579280e-02 -0.029826847 -3.579223e-02 1.861156e-24
Filter(S5):TrueGenes(9)                   2.161149e-02 0.003153664  0.015419175  2.161161e-02  0.027797496  2.161211e-02 2.584939e-25
Method(DiP-A):S.Time(last)               -4.573766e-02 0.003881458 -0.053356982 -4.573822e-02 -0.038122235 -4.573900e-02 0.000000e+00
Method(DiP):S.Time(last)                 -4.833381e-01 0.005213778 -0.493584132 -4.833350e-01 -0.473118511 -4.833283e-01 5.105228e-13
Method(OT-A):S.Time(last)                 1.529797e-01 0.002547272  0.147979567  1.529793e-01  0.157977609  1.529787e-01 2.673497e-13
Method(OT):S.Time(last)                  -2.310996e-02 0.002727745 -0.028465088 -2.311016e-02 -0.017758625 -2.311033e-02 0.000000e+00
Method(CBN-A):S.Time(last)                1.793315e-01 0.002022542  0.175361236  1.793312e-01  0.183299723  1.793307e-01 1.774302e-22
Method(DiP-A):S.Type(wholeTumor_0.5)     -1.267902e-01 0.007440973 -0.141417799 -1.267842e-01 -0.112209089 -1.267716e-01 0.000000e+00
Method(DiP):S.Type(wholeTumor_0.5)       -2.285202e-01 0.011622879 -0.251407760 -2.284978e-01 -0.205777512 -2.284519e-01 9.264423e-23
Method(OT-A):S.Type(wholeTumor_0.5)       3.046374e-02 0.004430174  0.021766971  3.046322e-02  0.039155457  3.046255e-02 0.000000e+00
Method(OT):S.Type(wholeTumor_0.5)         1.358498e-02 0.004878571  0.004005507  1.358525e-02  0.023154225  1.358620e-02 5.694230e-16
Method(CBN-A):S.Type(wholeTumor_0.5)      1.683778e-01 0.003542005  0.161429431  1.683757e-01  0.175331476  1.683718e-01 0.000000e+00
Method(DiP-A):S.Type(wholeTumor_0.01)     2.608199e-01 0.005622107  0.249788648  2.608174e-01  0.271855067  2.608128e-01 0.000000e+00
Method(DiP):S.Type(wholeTumor_0.01)       4.246316e-01 0.008176208  0.408608334  4.246211e-01  0.440698112  4.246007e-01 0.000000e+00
Method(OT-A):S.Type(wholeTumor_0.01)     -5.619729e-02 0.003520228 -0.063109558 -5.619710e-02 -0.049292425 -5.619641e-02 0.000000e+00
Method(OT):S.Type(wholeTumor_0.01)       -1.555547e-02 0.003847557 -0.023109702 -1.555552e-02 -0.008007882 -1.555528e-02 0.000000e+00
Method(CBN-A):S.Type(wholeTumor_0.01)    -3.226018e-01 0.002810445 -0.328121901 -3.226011e-01 -0.317090494 -3.225994e-01 8.784963e-13
Method(DiP-A):Model(McF_6)                6.601152e-01 0.007128716  0.646132751  6.601103e-01  0.674112166  6.601010e-01 0.000000e+00
Method(DiP):Model(McF_6)                 -3.952559e-01 0.011399146 -0.417680232 -3.952416e-01 -0.372931790 -3.952117e-01 1.068011e-13
Method(OT-A):Model(McF_6)                 1.469924e-01 0.004394123  0.138365962  1.469920e-01  0.155612984  1.469916e-01 0.000000e+00
Method(OT):Model(McF_6)                  -1.687103e-01 0.005017663 -0.178564146 -1.687096e-01 -0.158869314 -1.687077e-01 0.000000e+00
Method(CBN-A):Model(McF_6)               -1.386770e-01 0.003674322 -0.145888766 -1.386779e-01 -0.131467107 -1.386793e-01 0.000000e+00
Method(DiP-A):Model(McF_4)               -9.487705e-01 0.013680161 -0.975752849 -9.487295e-01 -0.922039317 -9.486461e-01 0.000000e+00
Method(DiP):Model(McF_4)                 -5.826639e-01 0.014958528 -0.612170842 -5.826180e-01 -0.553437478 -5.825247e-01 0.000000e+00
Method(OT-A):Model(McF_4)                 2.034802e-01 0.005754048  0.192191798  2.034770e-01  0.214775952  2.034710e-01 0.000000e+00
Method(OT):Model(McF_4)                   2.608499e-01 0.006001483  0.249073950  2.608474e-01  0.272629420  2.608427e-01 0.000000e+00
Method(CBN-A):Model(McF_4)                5.270217e-01 0.004755057  0.517703686  5.270154e-01  0.536366174  5.270031e-01 1.417457e-20
Method(DiP-A):Model(exp)                  5.836943e-02 0.008221044  0.042226210  5.837006e-02  0.074494427  5.837201e-02 0.000000e+00
Method(DiP):Model(exp)                    4.436422e-01 0.009270992  0.425442455  4.436411e-01  0.461831215  4.436397e-01 0.000000e+00
Method(OT-A):Model(exp)                  -1.726256e-01 0.004891906 -0.182234748 -1.726241e-01 -0.163033202 -1.726208e-01 7.248932e-14
Method(OT):Model(exp)                    -2.761735e-02 0.005116528 -0.037667597 -2.761589e-02 -0.017584396 -2.761252e-02 2.070759e-15
Method(CBN-A):Model(exp)                 -1.286050e-01 0.003848649 -0.136162296 -1.286047e-01 -0.121056067 -1.286038e-01 1.344168e-23
Method(DiP-A):Conjunction(Yes)            2.680802e-02 0.003655929  0.019630750  2.680773e-02  0.033980351  2.680745e-02 1.550964e-25
Method(DiP):Conjunction(Yes)             -2.170210e-02 0.004687685 -0.030905656 -2.170221e-02 -0.012506319 -2.170204e-02 1.233484e-15
Method(OT-A):Conjunction(Yes)             1.402203e-02 0.002391205  0.009327406  1.402192e-02  0.018712961  1.402191e-02 2.370209e-15
Method(OT):Conjunction(Yes)               1.551371e-02 0.002605661  0.010398091  1.551358e-02  0.020625388  1.551353e-02 0.000000e+00
Method(CBN-A):Conjunction(Yes)           -1.221971e-02 0.001880885 -0.015912530 -1.221976e-02 -0.008529986 -1.221970e-02 0.000000e+00
Method(DiP-A):sh(Inf)                     4.844607e-02 0.004438877  0.039736726  4.844397e-02  0.057159019  4.844015e-02 0.000000e+00
Method(DiP):sh(Inf)                       1.808665e-01 0.006527570  0.168076163  1.808575e-01  0.193695281  1.808399e-01 0.000000e+00
Method(OT-A):sh(Inf)                      1.179744e-02 0.002872159  0.006158553  1.179732e-02  0.017431869  1.179731e-02 0.000000e+00
Method(OT):sh(Inf)                        3.455507e-02 0.003178587  0.028315604  3.455458e-02  0.040791568  3.455386e-02 0.000000e+00
Method(CBN-A):sh(Inf)                    -1.477543e-01 0.002259199 -0.152191640 -1.477538e-01 -0.143323971 -1.477526e-01 3.398767e-13
Method(DiP-A):TrueGenes(11)               8.976563e-02 0.005049524  0.079848059  8.976672e-02  0.099668109  8.976934e-02 1.116694e-23
Method(DiP):TrueGenes(11)                 1.379103e-01 0.006482915  0.125176298  1.379121e-01  0.150622762  1.379163e-01 4.127525e-14
Method(OT-A):TrueGenes(11)               -1.179680e-01 0.003413222 -0.124670937 -1.179675e-01 -0.111273700 -1.179663e-01 0.000000e+00
Method(OT):TrueGenes(11)                 -9.309257e-02 0.003713929 -0.100386565 -9.309190e-02 -0.085808954 -9.309023e-02 6.288296e-14
Method(CBN-A):TrueGenes(11)              -2.269321e-02 0.002629872 -0.027856483 -2.269330e-02 -0.017534148 -2.269326e-02 0.000000e+00
Method(DiP-A):TrueGenes(9)               -4.602560e-02 0.005335385 -0.056508092 -4.602328e-02 -0.035565504 -4.601819e-02 1.323489e-23
Method(DiP):TrueGenes(9)                 -1.722052e-01 0.007152174 -0.186266933 -1.721988e-01 -0.158191586 -1.721854e-01 0.000000e+00
Method(OT-A):TrueGenes(9)                 1.659596e-03 0.003466551 -0.005147424  1.659839e-03  0.008459044  1.660622e-03 3.101927e-25
Method(OT):TrueGenes(9)                  -1.127698e-02 0.003788057 -0.018716177 -1.127642e-02 -0.003847659 -1.127499e-02 0.000000e+00
Method(CBN-A):TrueGenes(9)                1.180065e-01 0.002708405  0.112689940  1.180060e-01  0.123320436  1.180054e-01 2.584939e-23
S.Time(last):S.Type(wholeTumor_0.5)       1.691492e-01 0.005202424  0.158937440  1.691482e-01  0.179357097  1.691466e-01 2.233388e-22
S.Time(last):S.Type(wholeTumor_0.01)     -3.012875e-01 0.005013553 -0.311135819 -3.012860e-01 -0.291456712 -3.012825e-01 0.000000e+00
S.Time(last):Model(McF_6)                 1.228841e-01 0.006119147  0.110873414  1.228828e-01  0.134891222  1.228807e-01 1.158053e-23
S.Time(last):Model(McF_4)                -1.199965e-01 0.006125768 -0.132024425 -1.199964e-01 -0.107980184 -1.199957e-01 0.000000e+00
S.Time(last):Model(exp)                   8.597369e-02 0.006660758  0.072895710  8.597367e-02  0.099039783  8.597420e-02 1.406207e-23
S.Time(last):Conjunction(Yes)             1.670080e-02 0.003601049  0.009630633  1.670070e-02  0.023765049  1.670080e-02 0.000000e+00
S.Time(last):sh(Inf)                      3.451444e-02 0.003636279  0.027375746  3.451412e-02  0.041648372  3.451379e-02 0.000000e+00
S.Time(last):TrueGenes(11)               -2.026729e-03 0.005054863 -0.011951924 -2.026643e-03  0.007888908 -2.026042e-03 7.444626e-24
S.Time(last):TrueGenes(9)                 2.121691e-02 0.005068639  0.011263133  2.121752e-02  0.031158191  2.121917e-02 5.275184e-16
S.Type(wholeTumor_0.5):Model(McF_6)       1.990327e-01 0.008717982  0.181914569  1.990330e-01  0.216133558  1.990343e-01 0.000000e+00
S.Type(wholeTumor_0.01):Model(McF_6)     -3.391115e-01 0.008498122 -0.355794247 -3.391124e-01 -0.322438607 -3.391137e-01 0.000000e+00
S.Type(wholeTumor_0.5):Model(McF_4)       5.455583e-02 0.008757925  0.037360576  5.455568e-02  0.071736189  5.455611e-02 2.827078e-15
S.Type(wholeTumor_0.01):Model(McF_4)     -7.292220e-02 0.008509418 -0.089628680 -7.292264e-02 -0.056228543 -7.292282e-02 8.983835e-15
S.Type(wholeTumor_0.5):Model(exp)        -1.435259e-01 0.009648249 -0.162470115 -1.435258e-01 -0.124599798 -1.435247e-01 0.000000e+00
S.Type(wholeTumor_0.01):Model(exp)        2.454099e-01 0.009106373  0.227529311  2.454101e-01  0.263272737  2.454113e-01 4.183785e-14
S.Type(wholeTumor_0.5):Conjunction(Yes)   3.182220e-06 0.005159204 -0.010126309  3.074033e-06  0.010124002  3.294914e-06 5.092459e-16
S.Type(wholeTumor_0.01):Conjunction(Yes)  9.177215e-03 0.004981965 -0.000603941  9.176989e-03  0.018950669  9.176957e-03 0.000000e+00
S.Type(wholeTumor_0.5):sh(Inf)            2.071422e-02 0.005220759  0.010464071  2.071404e-02  0.030955965  2.071413e-02 9.944501e-16
S.Type(wholeTumor_0.01):sh(Inf)          -2.087497e-02 0.005022057 -0.030734420 -2.087534e-02 -0.011022494 -2.087565e-02 5.373497e-16
S.Type(wholeTumor_0.5):TrueGenes(11)      1.049128e-01 0.007227511  0.090723963  1.049122e-01  0.119092397  1.049115e-01 0.000000e+00
S.Type(wholeTumor_0.01):TrueGenes(11)    -1.722070e-01 0.007008988 -0.185970570 -1.722064e-01 -0.158459442 -1.722046e-01 3.531178e-14
S.Type(wholeTumor_0.5):TrueGenes(9)       4.519069e-02 0.007250989  0.030956474  4.518978e-02  0.059416969  4.518855e-02 0.000000e+00
S.Type(wholeTumor_0.01):TrueGenes(9)     -6.922822e-02 0.007022645 -0.083020073 -6.922709e-02 -0.055455192 -6.922424e-02 0.000000e+00
Model(McF_6):Conjunction(Yes)             1.700120e-02 0.006079914  0.005063974  1.700108e-02  0.028928176  1.700135e-02 3.666278e-16
Model(McF_4):Conjunction(Yes)            -2.209503e-02 0.006102732 -0.034078836 -2.209454e-02 -0.010124883 -2.209304e-02 4.135903e-24
Model(exp):Conjunction(Yes)               7.757886e-03 0.006598357 -0.005195438  7.757148e-03  0.020703439  7.756225e-03 3.890977e-16
Model(McF_6):sh(Inf)                     -4.795976e-01 0.006106966 -0.491589640 -4.795971e-01 -0.467619085 -4.795956e-01 0.000000e+00
Model(McF_4):sh(Inf)                     -4.292985e-01 0.006127053 -0.441330706 -4.292978e-01 -0.417281236 -4.292958e-01 0.000000e+00
Model(exp):sh(Inf)                        6.390347e-01 0.006774541  0.625736196  6.390337e-01  0.652326579  6.390322e-01 0.000000e+00
Model(McF_6):TrueGenes(11)               -1.185809e-01 0.008553180 -0.135373818 -1.185812e-01 -0.101801858 -1.185810e-01 2.233388e-23
Model(McF_4):TrueGenes(11)               -5.243374e-03 0.008574349 -0.022078790 -5.243324e-03  0.011576354 -5.242496e-03 3.456362e-16
Model(exp):TrueGenes(11)                  1.598947e-01 0.009213708  0.141806060  1.598941e-01  0.177970449  1.598935e-01 0.000000e+00
Model(McF_6):TrueGenes(9)                -1.273505e-01 0.008584671 -0.144209883 -1.273491e-01 -0.110513829 -1.273458e-01 0.000000e+00
Model(McF_4):TrueGenes(9)                -1.949033e-02 0.008590094 -0.036357693 -1.948992e-02 -0.002640640 -1.948838e-02 7.346566e-16
Model(exp):TrueGenes(9)                   1.767109e-01 0.009239877  0.158574322  1.767091e-01  0.194840995  1.767061e-01 2.031879e-14
Conjunction(Yes):sh(Inf)                  1.115422e-02 0.003612866  0.004060713  1.115416e-02  0.018241526  1.115436e-02 5.191424e-16
Conjunction(Yes):TrueGenes(11)            8.635493e-04 0.005029502 -0.009010034  8.630149e-04  0.010731054  8.623660e-04 0.000000e+00
Conjunction(Yes):TrueGenes(9)            -1.553534e-02 0.005041347 -0.025433809 -1.553532e-02 -0.005646048 -1.553486e-02 4.135903e-24
sh(Inf):TrueGenes(11)                    -4.528101e-02 0.005068862 -0.055234089 -4.528079e-02 -0.035338272 -4.527992e-02 3.722313e-23
sh(Inf):TrueGenes(9)                     -3.419595e-02 0.005085199 -0.044183539 -3.419489e-02 -0.024223357 -3.419232e-02 0.000000e+00
>  
> n.obj <- paste0(var, ".allreparam.", np.or.p)
> n.save <- paste0(n.obj, ".RData")
> assign(n.obj, l.results)
> save(file = n.save, list = n.obj)
> 
> 
> 
> 
> 
