# Supplementary material for: Identifying restrictions in the order of accumulation of mutations during tumor progression: effects of passengers, evolutionary models, and sampling
Source: BMC Bioinformatics. 2015 Feb 12;16:41. doi: 10.1186/s12859-015-0466-7 (PMC4339747; doi:10.1186/s12859-015-0466-7)
Supplement: Additional file 9 — Code, scripts, model fits. A zip file (Code_scripts_model_fits.zip) that contains shell and R scripts to run simulations, analysis, and produce tables and figures, as well as the output of GLMM model fits (and the code to obtain them). [file 12859_2015_466_MOESM9_ESM.zip › Code_scripts_model_fits/INLA/P/FPF-m2A.Rout]

R version 3.0.3 Patched (2014-03-06 r65254) -- "Warm Puppy"
Copyright (C) 2014 The R Foundation for Statistical Computing
Platform: x86_64-pc-linux-gnu (64-bit)

R is free software and comes with ABSOLUTELY NO WARRANTY.
You are welcome to redistribute it under certain conditions.
Type 'license()' or 'licence()' for distribution details.

  Natural language support but running in an English locale

R is a collaborative project with many contributors.
Type 'contributors()' for more information and
'citation()' on how to cite R or R packages in publications.

Type 'demo()' for some demos, 'help()' for on-line help, or
'help.start()' for an HTML browser interface to help.
Type 'q()' to quit R.

> Sys.getpid()
[1] 24305
>  system("hostname")
Lacerta
>  options(width = 220)
>  library(car); packageVersion("car")
[1] '2.0.19'
>  library(INLA); packageVersion("INLA")
Loading required package: sp
Loading required package: Matrix
Loading required package: splines
[1] '0.0.1392038736'
>  sessionInfo()
R version 3.0.3 Patched (2014-03-06 r65254)
Platform: x86_64-pc-linux-gnu (64-bit)

locale:
 [1] LC_CTYPE=en_US.ISO-8859-15    LC_NUMERIC=C                  LC_TIME=en_GB.iso885915       LC_COLLATE=en_US.ISO-8859-15  LC_MONETARY=en_US.ISO-8859-15 LC_MESSAGES=en_US.ISO-8859-15 LC_PAPER=en_GB.UTF-8         
 [8] LC_NAME=C                     LC_ADDRESS=C                  LC_TELEPHONE=C                LC_MEASUREMENT=en_GB.UTF-8    LC_IDENTIFICATION=C          

attached base packages:
[1] splines   stats     graphics  grDevices utils     datasets  methods   base     

other attached packages:
[1] INLA_0.0-1392038736 Matrix_1.1-2-2      sp_1.0-14           car_2.0-19         

loaded via a namespace (and not attached):
[1] grid_3.0.3      lattice_0.20-27 MASS_7.3-29     nnet_7.3-7     
>  options(decorate.contrasts = c("(",")"))
>  options(decorate.contr.Sum = "")
>  ## options(decorate.contrasts = c(".",""))
>  options(contrasts = c("contr.Sum", "contr.poly"))
>  load("P.stats.RData"); dim(P.stats)
[1] 414720     25
>  ## recode levels for easier reading
>  tmpm <- P.stats$S.Size
>  P.stats$S.Size <- factor(P.stats$S.Size, levels = c("100", "1000", "200"))
>  table(P.stats$S.Size, tmpm)
      tmpm
         1000    200    100
  100       0      0 138240
  1000 138240      0      0
  200       0 138240      0
>  rm(tmpm)
>  tmpm <- P.stats$Model
>  P.stats$Model <- factor(P.stats$Model, levels = c("Bozic", "McF_4", "McF_6", "exp"))
>  table(P.stats$Model, tmpm)
       tmpm
         Bozic    exp  McF_4  McF_6
  Bozic 103680      0      0      0
  McF_4      0      0 103680      0
  McF_6      0      0      0 103680
  exp        0 103680      0      0
>  
>  
> 
> 
>  fit0 <- inla(FP ~ (S.Size + Filter + Method + S.Time + S.Type + Model + Conjunction + sh + TrueGenes)^2 + f(dataSetID, model = "iid")
+ , family = "binomial"
+  , data = P.stats
+ , Ntrials = Nontrue.edges
+  ## , control.predictor = list(compute = TRUE)
+  , control.compute = list(dic = TRUE, cpo = TRUE),
+  num.threads = 6)
>  
> 
> 
>  fit0$cpu.used
 Pre-processing    Running inla Post-processing           Total 
       62.16142    147821.06646        78.81107    147962.03895 
> 
>  ## in case a crash in next step
>  save(file = "FPF.m2A.tmp.RData", fit0)
>  gc()
            used   (Mb) gc trigger   (Mb)  max used   (Mb)
Ncells   7779354  415.5   13046794  696.8  13046794  696.8
Vcells 160022387 1220.9  392232226 2992.5 374671905 2858.6
> 
>  fit <- inla.hyperpar(fit0)
>  summary(fit)

Call:
c("inla(formula = FP ~ (S.Size + Filter + Method + S.Time + S.Type + ",  "    Model + Conjunction + sh + TrueGenes)^2 + f(dataSetID, model = \"iid\"), ",  "    family = \"binomial\", data = P.stats, Ntrials = Nontrue.edges, ",  "    control.compute = list(dic = TRUE, cpo = TRUE), num.threads = 6)" )

Time used:
 Pre-processing    Running inla Post-processing           Total 
       779.9665       1408.3661          0.2170       2188.5496 

Fixed effects:
                                           mean     sd 0.025quant 0.5quant 0.975quant    mode kld
(Intercept)                             -8.3138 0.0048    -8.3232  -8.3138    -8.3044 -8.3138   0
S.Size(100)                              0.4321 0.0055     0.4212   0.4321     0.4429  0.4321   0
S.Size(1000)                            -0.5017 0.0058    -0.5132  -0.5017    -0.4902 -0.5017   0
Filter(J5)                              -1.2776 0.0061    -1.2895  -1.2776    -1.2657 -1.2776   0
Filter(J1)                              -0.1814 0.0040    -0.1892  -0.1814    -0.1737 -0.1814   0
Filter(S5)                              -0.2617 0.0041    -0.2697  -0.2617    -0.2536 -0.2617   0
Method(CBN)                              1.3811 0.0037     1.3740   1.3811     1.3883  1.3811   0
Method(CBN-A)                            1.3094 0.0037     1.3021   1.3094     1.3166  1.3094   0
Method(OT)                              -0.2358 0.0061    -0.2479  -0.2358    -0.2239 -0.2358   0
Method(OT-A)                             0.1852 0.0049     0.1756   0.1852     0.1948  0.1852   0
Method(DiP)                             -1.7514 0.0105    -1.7721  -1.7514    -1.7309 -1.7514   0
S.Time(last)                             0.4271 0.0041     0.4191   0.4271     0.4351  0.4271   0
S.Type(singleCell)                      -0.4936 0.0061    -0.5055  -0.4936    -0.4817 -0.4936   0
S.Type(wholeTumor_0.01)                  1.0958 0.0056     1.0849   1.0958     1.1067  1.0958   0
Model(Bozic)                             0.3155 0.0069     0.3019   0.3155     0.3291  0.3155   0
Model(McF_4)                            -0.3388 0.0077    -0.3539  -0.3388    -0.3237 -0.3388   0
Model(McF_6)                             0.7526 0.0069     0.7391   0.7526     0.7660  0.7526   0
Conjunction(No)                         -0.0062 0.0040    -0.0140  -0.0062     0.0016 -0.0062   0
sh(0)                                   -0.6306 0.0042    -0.6387  -0.6306    -0.6224 -0.6306   0
TrueGenes(7)                             0.1124 0.0058     0.1010   0.1124     0.1238  0.1124   0
TrueGenes(9)                             0.0378 0.0056     0.0268   0.0378     0.0488  0.0378   0
S.Size(100):Filter(J5)                  -0.1772 0.0046    -0.1863  -0.1772    -0.1681 -0.1772   0
S.Size(1000):Filter(J5)                  0.1912 0.0049     0.1816   0.1912     0.2009  0.1912   0
S.Size(100):Filter(J1)                   0.3987 0.0030     0.3929   0.3987     0.4046  0.3987   0
S.Size(1000):Filter(J1)                 -0.3203 0.0037    -0.3275  -0.3203    -0.3131 -0.3203   0
S.Size(100):Filter(S5)                  -0.1061 0.0031    -0.1121  -0.1061    -0.1001 -0.1061   0
S.Size(1000):Filter(S5)                  0.0918 0.0034     0.0852   0.0918     0.0985  0.0919   0
S.Size(100):Method(CBN)                  0.1258 0.0026     0.1207   0.1258     0.1309  0.1258   0
S.Size(1000):Method(CBN)                -0.0812 0.0029    -0.0868  -0.0812    -0.0756 -0.0812   0
S.Size(100):Method(CBN-A)                0.1447 0.0026     0.1395   0.1447     0.1499  0.1447   0
S.Size(1000):Method(CBN-A)              -0.1035 0.0030    -0.1093  -0.1035    -0.0977 -0.1035   0
S.Size(100):Method(OT)                   0.1868 0.0036     0.1797   0.1868     0.1940  0.1868   0
S.Size(1000):Method(OT)                 -0.2108 0.0044    -0.2193  -0.2107    -0.2022 -0.2107   0
S.Size(100):Method(OT-A)                 0.1625 0.0033     0.1560   0.1625     0.1691  0.1625   0
S.Size(1000):Method(OT-A)               -0.1622 0.0039    -0.1699  -0.1622    -0.1546 -0.1622   0
S.Size(100):Method(DiP)                 -0.2633 0.0067    -0.2765  -0.2633    -0.2502 -0.2633   0
S.Size(1000):Method(DiP)                 0.2691 0.0068     0.2557   0.2691     0.2825  0.2691   0
S.Size(100):S.Time(last)                -0.1898 0.0050    -0.1997  -0.1898    -0.1800 -0.1898   0
S.Size(1000):S.Time(last)                0.2191 0.0053     0.2088   0.2191     0.2295  0.2191   0
S.Size(100):S.Type(singleCell)           0.1033 0.0071     0.0893   0.1033     0.1173  0.1033   0
S.Size(1000):S.Type(singleCell)         -0.1746 0.0075    -0.1894  -0.1746    -0.1599 -0.1746   0
S.Size(100):S.Type(wholeTumor_0.01)     -0.2405 0.0070    -0.2541  -0.2405    -0.2268 -0.2405   0
S.Size(1000):S.Type(wholeTumor_0.01)     0.3333 0.0072     0.3192   0.3333     0.3474  0.3333   0
S.Size(100):Model(Bozic)                 0.0915 0.0086     0.0746   0.0915     0.1085  0.0915   0
S.Size(1000):Model(Bozic)               -0.0201 0.0090    -0.0379  -0.0201    -0.0024 -0.0201   0
S.Size(100):Model(McF_4)                -0.0037 0.0085    -0.0204  -0.0037     0.0130 -0.0037   0
S.Size(1000):Model(McF_4)               -0.0700 0.0089    -0.0874  -0.0700    -0.0525 -0.0700   0
S.Size(100):Model(McF_6)                -0.0746 0.0085    -0.0912  -0.0746    -0.0579 -0.0746   0
S.Size(1000):Model(McF_6)               -0.0782 0.0089    -0.0956  -0.0782    -0.0608 -0.0782   0
S.Size(100):Conjunction(No)             -0.0116 0.0050    -0.0214  -0.0116    -0.0018 -0.0116   0
S.Size(1000):Conjunction(No)             0.0184 0.0052     0.0082   0.0184     0.0287  0.0184   0
S.Size(100):sh(0)                        0.0615 0.0050     0.0517   0.0615     0.0714  0.0615   0
S.Size(1000):sh(0)                      -0.0233 0.0053    -0.0337  -0.0233    -0.0130 -0.0233   0
S.Size(100):TrueGenes(7)                 0.1476 0.0072     0.1335   0.1476     0.1617  0.1476   0
S.Size(1000):TrueGenes(7)               -0.1968 0.0076    -0.2118  -0.1968    -0.1819 -0.1968   0
S.Size(100):TrueGenes(9)                -0.0615 0.0070    -0.0753  -0.0615    -0.0477 -0.0615   0
S.Size(1000):TrueGenes(9)                0.0814 0.0073     0.0671   0.0814     0.0958  0.0814   0
Filter(J5):Method(CBN)                  -0.0018 0.0068    -0.0151  -0.0018     0.0116 -0.0018   0
Filter(J1):Method(CBN)                  -0.1787 0.0043    -0.1871  -0.1787    -0.1703 -0.1787   0
Filter(S5):Method(CBN)                   0.0358 0.0044     0.0271   0.0358     0.0445  0.0358   0
Filter(J5):Method(CBN-A)                 0.0622 0.0069     0.0486   0.0622     0.0757  0.0622   0
Filter(J1):Method(CBN-A)                -0.1702 0.0044    -0.1788  -0.1702    -0.1616 -0.1702   0
Filter(S5):Method(CBN-A)                -0.0168 0.0046    -0.0258  -0.0168    -0.0078 -0.0168   0
Filter(J5):Method(OT)                   -0.5591 0.0138    -0.5863  -0.5590    -0.5321 -0.5590   0
Filter(J1):Method(OT)                    0.2291 0.0068     0.2157   0.2291     0.2425  0.2291   0
Filter(S5):Method(OT)                   -0.0888 0.0079    -0.1042  -0.0888    -0.0734 -0.0888   0
Filter(J5):Method(OT-A)                 -0.1511 0.0095    -0.1698  -0.1511    -0.1325 -0.1511   0
Filter(J1):Method(OT-A)                  0.0761 0.0055     0.0652   0.0761     0.0869  0.0761   0
Filter(S5):Method(OT-A)                 -0.1186 0.0062    -0.1308  -0.1186    -0.1064 -0.1186   0
Filter(J5):Method(DiP)                   0.2190 0.0165     0.1864   0.2191     0.2513  0.2192   0
Filter(J1):Method(DiP)                   0.0324 0.0096     0.0136   0.0324     0.0513  0.0324   0
Filter(S5):Method(DiP)                   0.0918 0.0107     0.0708   0.0918     0.1128  0.0918   0
Filter(J5):S.Time(last)                  0.0747 0.0039     0.0671   0.0747     0.0823  0.0747   0
Filter(J1):S.Time(last)                 -0.0384 0.0024    -0.0431  -0.0384    -0.0337 -0.0384   0
Filter(S5):S.Time(last)                  0.2841 0.0027     0.2787   0.2841     0.2894  0.2841   0
Filter(J5):S.Type(singleCell)            0.0156 0.0053     0.0051   0.0156     0.0261  0.0156   0
Filter(J1):S.Type(singleCell)           -0.1536 0.0039    -0.1612  -0.1536    -0.1459 -0.1536   0
Filter(S5):S.Type(singleCell)           -0.0545 0.0037    -0.0618  -0.0545    -0.0471 -0.0545   0
Filter(J5):S.Type(wholeTumor_0.01)      -0.0480 0.0046    -0.0571  -0.0480    -0.0390 -0.0480   0
Filter(J1):S.Type(wholeTumor_0.01)       0.3211 0.0031     0.3150   0.3211     0.3272  0.3211   0
Filter(S5):S.Type(wholeTumor_0.01)       0.0915 0.0031     0.0854   0.0915     0.0976  0.0915   0
Filter(J5):Model(Bozic)                 -0.2727 0.0065    -0.2855  -0.2727    -0.2599 -0.2727   0
Filter(J1):Model(Bozic)                  0.2229 0.0037     0.2156   0.2229     0.2301  0.2229   0
Filter(S5):Model(Bozic)                  0.1399 0.0038     0.1324   0.1399     0.1475  0.1399   0
Filter(J5):Model(McF_4)                  0.1363 0.0068     0.1230   0.1363     0.1496  0.1363   0
Filter(J1):Model(McF_4)                 -0.3422 0.0048    -0.3517  -0.3422    -0.3328 -0.3422   0
Filter(S5):Model(McF_4)                 -0.0961 0.0046    -0.1051  -0.0961    -0.0870 -0.0961   0
Filter(J5):Model(McF_6)                  0.4447 0.0053     0.4342   0.4447     0.4551  0.4447   0
Filter(J1):Model(McF_6)                 -0.0439 0.0037    -0.0512  -0.0439    -0.0366 -0.0439   0
Filter(S5):Model(McF_6)                 -0.1052 0.0038    -0.1126  -0.1052    -0.0978 -0.1052   0
Filter(J5):Conjunction(No)              -0.0293 0.0033    -0.0358  -0.0293    -0.0228 -0.0293   0
Filter(J1):Conjunction(No)              -0.0101 0.0022    -0.0143  -0.0101    -0.0059 -0.0101   0
Filter(S5):Conjunction(No)               0.0485 0.0022     0.0441   0.0485     0.0528  0.0485   0
Filter(J5):sh(0)                         0.0267 0.0036     0.0195   0.0267     0.0338  0.0267   0
Filter(J1):sh(0)                        -0.1149 0.0025    -0.1199  -0.1149    -0.1100 -0.1149   0
Filter(S5):sh(0)                         0.0068 0.0025     0.0018   0.0068     0.0118  0.0068   0
Filter(J5):TrueGenes(7)                  0.0334 0.0049     0.0237   0.0334     0.0431  0.0334   0
Filter(J1):TrueGenes(7)                 -0.0006 0.0032    -0.0069  -0.0006     0.0058 -0.0006   0
Filter(S5):TrueGenes(7)                 -0.2455 0.0036    -0.2526  -0.2455    -0.2385 -0.2455   0
Filter(J5):TrueGenes(9)                  0.0661 0.0046     0.0570   0.0661     0.0751  0.0661   0
Filter(J1):TrueGenes(9)                 -0.0358 0.0030    -0.0418  -0.0358    -0.0298 -0.0358   0
Filter(S5):TrueGenes(9)                  0.0216 0.0032     0.0154   0.0216     0.0278  0.0216   0
Method(CBN):S.Time(last)                 0.2199 0.0020     0.2160   0.2199     0.2238  0.2199   0
Method(CBN-A):S.Time(last)               0.1793 0.0020     0.1754   0.1793     0.1833  0.1793   0
Method(OT):S.Time(last)                 -0.0231 0.0027    -0.0285  -0.0231    -0.0178 -0.0231   0
Method(OT-A):S.Time(last)                0.1530 0.0025     0.1480   0.1530     0.1580  0.1530   0
Method(DiP):S.Time(last)                -0.4833 0.0052    -0.4936  -0.4833    -0.4731 -0.4833   0
Method(CBN):S.Type(singleCell)           0.1482 0.0034     0.1415   0.1482     0.1548  0.1482   0
Method(CBN-A):S.Type(singleCell)         0.1542 0.0034     0.1475   0.1542     0.1610  0.1542   0
Method(OT):S.Type(singleCell)            0.0020 0.0047    -0.0073   0.0020     0.0113  0.0020   0
Method(OT-A):S.Type(singleCell)          0.0257 0.0043     0.0173   0.0257     0.0342  0.0257   0
Method(DiP):S.Type(singleCell)          -0.1960 0.0111    -0.2180  -0.1960    -0.1742 -0.1960   0
Method(CBN):S.Type(wholeTumor_0.01)     -0.2911 0.0028    -0.2965  -0.2911    -0.2857 -0.2911   0
Method(CBN-A):S.Type(wholeTumor_0.01)   -0.3226 0.0028    -0.3281  -0.3226    -0.3171 -0.3226   0
Method(OT):S.Type(wholeTumor_0.01)      -0.0156 0.0038    -0.0231  -0.0156    -0.0080 -0.0156   0
Method(OT-A):S.Type(wholeTumor_0.01)    -0.0562 0.0035    -0.0631  -0.0562    -0.0493 -0.0562   0
Method(DiP):S.Type(wholeTumor_0.01)      0.4245 0.0082     0.4085   0.4245     0.4406  0.4245   0
Method(CBN):Model(Bozic)                -0.2627 0.0032    -0.2690  -0.2627    -0.2565 -0.2627   0
Method(CBN-A):Model(Bozic)              -0.2598 0.0033    -0.2662  -0.2598    -0.2534 -0.2598   0
Method(OT):Model(Bozic)                 -0.0645 0.0043    -0.0729  -0.0645    -0.0561 -0.0645   0
Method(OT-A):Model(Bozic)               -0.1779 0.0041    -0.1859  -0.1779    -0.1699 -0.1779   0
Method(DiP):Model(Bozic)                 0.5344 0.0080     0.5188   0.5344     0.5501  0.5344   0
Method(CBN):Model(McF_4)                 0.5403 0.0047     0.5310   0.5403     0.5495  0.5402   0
Method(CBN-A):Model(McF_4)               0.5270 0.0048     0.5177   0.5270     0.5364  0.5270   0
Method(OT):Model(McF_4)                  0.2608 0.0060     0.2491   0.2608     0.2726  0.2608   0
Method(OT-A):Model(McF_4)                0.2035 0.0058     0.1922   0.2035     0.2148  0.2035   0
Method(DiP):Model(McF_4)                -0.5827 0.0150    -0.6122  -0.5826    -0.5534 -0.5825   0
Method(CBN):Model(McF_6)                -0.1044 0.0036    -0.1115  -0.1044    -0.0974 -0.1044   0
Method(CBN-A):Model(McF_6)              -0.1387 0.0037    -0.1459  -0.1387    -0.1315 -0.1387   0
Method(OT):Model(McF_6)                 -0.1687 0.0050    -0.1786  -0.1687    -0.1589 -0.1687   0
Method(OT-A):Model(McF_6)                0.1470 0.0044     0.1384   0.1470     0.1556  0.1470   0
Method(DiP):Model(McF_6)                -0.3953 0.0114    -0.4178  -0.3953    -0.3730 -0.3953   0
Method(CBN):Conjunction(No)              0.0224 0.0018     0.0188   0.0224     0.0260  0.0224   0
Method(CBN-A):Conjunction(No)            0.0122 0.0019     0.0085   0.0122     0.0159  0.0122   0
Method(OT):Conjunction(No)              -0.0155 0.0026    -0.0206  -0.0155    -0.0104 -0.0155   0
Method(OT-A):Conjunction(No)            -0.0140 0.0024    -0.0187  -0.0140    -0.0093 -0.0140   0
Method(DiP):Conjunction(No)              0.0217 0.0047     0.0125   0.0217     0.0309  0.0217   0
Method(CBN):sh(0)                        0.1279 0.0022     0.1236   0.1279     0.1323  0.1279   0
Method(CBN-A):sh(0)                      0.1478 0.0023     0.1433   0.1478     0.1522  0.1477   0
Method(OT):sh(0)                        -0.0346 0.0032    -0.0408  -0.0346    -0.0283 -0.0346   0
Method(OT-A):sh(0)                      -0.0118 0.0029    -0.0174  -0.0118    -0.0062 -0.0118   0
Method(DiP):sh(0)                       -0.1808 0.0065    -0.1936  -0.1808    -0.1680 -0.1808   0
Method(CBN):TrueGenes(7)                -0.1160 0.0027    -0.1212  -0.1160    -0.1107 -0.1160   0
Method(CBN-A):TrueGenes(7)              -0.0953 0.0027    -0.1007  -0.0953    -0.0899 -0.0953   0
Method(OT):TrueGenes(7)                  0.1044 0.0037     0.0972   0.1044     0.1116  0.1044   0
Method(OT-A):TrueGenes(7)                0.1163 0.0034     0.1097   0.1163     0.1229  0.1163   0
Method(DiP):TrueGenes(7)                 0.0343 0.0067     0.0212   0.0344     0.0475  0.0344   0
Method(CBN):TrueGenes(9)                 0.1099 0.0027     0.1047   0.1099     0.1151  0.1099   0
Method(CBN-A):TrueGenes(9)               0.1180 0.0027     0.1127   0.1180     0.1233  0.1180   0
Method(OT):TrueGenes(9)                 -0.0113 0.0038    -0.0187  -0.0113    -0.0038 -0.0113   0
Method(OT-A):TrueGenes(9)                0.0017 0.0035    -0.0052   0.0017     0.0085  0.0017   0
Method(DiP):TrueGenes(9)                -0.1722 0.0072    -0.1863  -0.1722    -0.1582 -0.1722   0
S.Time(last):S.Type(singleCell)          0.1321 0.0052     0.1220   0.1321     0.1423  0.1321   0
S.Time(last):S.Type(wholeTumor_0.01)    -0.3013 0.0050    -0.3112  -0.3013    -0.2915 -0.3013   0
S.Time(last):Model(Bozic)               -0.0889 0.0062    -0.1011  -0.0889    -0.0766 -0.0889   0
S.Time(last):Model(McF_4)               -0.1200 0.0061    -0.1321  -0.1200    -0.1080 -0.1200   0
S.Time(last):Model(McF_6)                0.1228 0.0061     0.1108   0.1228     0.1349  0.1228   0
S.Time(last):Conjunction(No)            -0.0167 0.0036    -0.0238  -0.0167    -0.0096 -0.0167   0
S.Time(last):sh(0)                      -0.0345 0.0036    -0.0416  -0.0345    -0.0274 -0.0345   0
S.Time(last):TrueGenes(7)               -0.0192 0.0052    -0.0294  -0.0192    -0.0090 -0.0192   0
S.Time(last):TrueGenes(9)                0.0212 0.0051     0.0112   0.0212     0.0311  0.0212   0
S.Type(singleCell):Model(Bozic)         -0.0565 0.0089    -0.0740  -0.0565    -0.0391 -0.0565   0
S.Type(wholeTumor_0.01):Model(Bozic)     0.1666 0.0086     0.1497   0.1666     0.1835  0.1666   0
S.Type(singleCell):Model(McF_4)          0.0184 0.0087     0.0013   0.0184     0.0355  0.0184   0
S.Type(wholeTumor_0.01):Model(McF_4)    -0.0730 0.0085    -0.0897  -0.0730    -0.0563 -0.0730   0
S.Type(singleCell):Model(McF_6)          0.1401 0.0087     0.1231   0.1401     0.1571  0.1401   0
S.Type(wholeTumor_0.01):Model(McF_6)    -0.3391 0.0085    -0.3558  -0.3391    -0.3225 -0.3392   0
S.Type(singleCell):Conjunction(No)       0.0092 0.0051    -0.0009   0.0092     0.0192  0.0092   0
S.Type(wholeTumor_0.01):Conjunction(No) -0.0092 0.0050    -0.0190  -0.0092     0.0006 -0.0092   0
S.Type(singleCell):sh(0)                -0.0002 0.0052    -0.0103  -0.0002     0.0100 -0.0002   0
S.Type(wholeTumor_0.01):sh(0)            0.0209 0.0050     0.0110   0.0209     0.0308  0.0209   0
S.Type(singleCell):TrueGenes(7)         -0.0913 0.0074    -0.1059  -0.0913    -0.0767 -0.0913   0
S.Type(wholeTumor_0.01):TrueGenes(7)     0.2414 0.0072     0.2273   0.2414     0.2555  0.2414   0
S.Type(singleCell):TrueGenes(9)          0.0240 0.0072     0.0099   0.0240     0.0382  0.0240   0
S.Type(wholeTumor_0.01):TrueGenes(9)    -0.0692 0.0070    -0.0830  -0.0692    -0.0555 -0.0692   0
Model(Bozic):Conjunction(No)             0.0027 0.0062    -0.0095   0.0027     0.0149  0.0027   0
Model(McF_4):Conjunction(No)             0.0221 0.0061     0.0101   0.0221     0.0341  0.0221   0
Model(McF_6):Conjunction(No)            -0.0170 0.0061    -0.0289  -0.0170    -0.0051 -0.0170   0
Model(Bozic):sh(0)                      -0.2699 0.0063    -0.2822  -0.2699    -0.2575 -0.2699   0
Model(McF_4):sh(0)                       0.4293 0.0061     0.4173   0.4293     0.4413  0.4293   0
Model(McF_6):sh(0)                       0.4796 0.0061     0.4676   0.4796     0.4916  0.4796   0
Model(Bozic):TrueGenes(7)                0.0659 0.0089     0.0483   0.0659     0.0834  0.0659   0
Model(McF_4):TrueGenes(7)                0.0247 0.0088     0.0075   0.0247     0.0419  0.0247   0
Model(McF_6):TrueGenes(7)                0.2459 0.0087     0.2288   0.2459     0.2630  0.2459   0
Model(Bozic):TrueGenes(9)               -0.0299 0.0087    -0.0470  -0.0299    -0.0127 -0.0299   0
Model(McF_4):TrueGenes(9)               -0.0195 0.0086    -0.0364  -0.0195    -0.0027 -0.0195   0
Model(McF_6):TrueGenes(9)               -0.1274 0.0086    -0.1442  -0.1274    -0.1105 -0.1274   0
Conjunction(No):sh(0)                    0.0112 0.0036     0.0041   0.0112     0.0182  0.0112   0
Conjunction(No):TrueGenes(7)            -0.0147 0.0052    -0.0248  -0.0147    -0.0045 -0.0147   0
Conjunction(No):TrueGenes(9)             0.0155 0.0050     0.0056   0.0155     0.0254  0.0155   0
sh(0):TrueGenes(7)                      -0.0794 0.0052    -0.0897  -0.0794    -0.0692 -0.0794   0
sh(0):TrueGenes(9)                       0.0342 0.0051     0.0242   0.0342     0.0442  0.0342   0

Random effects:
Name	  Model
 dataSetID   IID model 

Model hyperparameters:
                        mean   sd     0.025quant 0.5quant 0.975quant mode  
Precision for dataSetID 5.4121 0.0737 5.2633     5.4178   5.5456     5.4425

Expected number of effective parameters(std dev): 14559.97(21.00)
Number of equivalent replicates : 28.48 

Deviance Information Criterion: 1179266.85
Effective number of parameters: 14513.02

Marginal Likelihood:  -603922.87 
CPO and PIT are computed

Posterior marginals for linear predictor and fitted values computed

>  summary(fit$cpo$failure)
   Min. 1st Qu.  Median    Mean 3rd Qu.    Max. 
      0       0       0       0       0       0 
>  cat(paste("\nLog CPO = ", -mean(log(fit$cpo$cpo)), "
+ "))

Log CPO =  1.45651018780733 
>  
> 
> 
>  gc()
            used   (Mb) gc trigger   (Mb)   max used    (Mb)
Ncells  12870875  687.4   47236011 2522.7   56195252  3001.2
Vcells 328675606 2507.6 1175004313 8964.6 1468755369 11205.8
>  FPF.m2A <- fit
>  save(file = "FPF.m2A.RData", FPF.m2A)
> 
> 
