# Supplementary material for: Identifying restrictions in the order of accumulation of mutations during tumor progression: effects of passengers, evolutionary models, and sampling
Source: BMC Bioinformatics. 2015 Feb 12;16:41. doi: 10.1186/s12859-015-0466-7 (PMC4339747; doi:10.1186/s12859-015-0466-7)
Supplement: Additional file 9 — Code, scripts, model fits. A zip file (Code_scripts_model_fits.zip) that contains shell and R scripts to run simulations, analysis, and produce tables and figures, as well as the output of GLMM model fits (and the code to obtain them). [file 12859_2015_466_MOESM9_ESM.zip › Code_scripts_model_fits/INLA/P/FPF-m3A.Rout]

R version 3.0.3 Patched (2014-03-06 r65254) -- "Warm Puppy"
Copyright (C) 2014 The R Foundation for Statistical Computing
Platform: x86_64-pc-linux-gnu (64-bit)

R is free software and comes with ABSOLUTELY NO WARRANTY.
You are welcome to redistribute it under certain conditions.
Type 'license()' or 'licence()' for distribution details.

  Natural language support but running in an English locale

R is a collaborative project with many contributors.
Type 'contributors()' for more information and
'citation()' on how to cite R or R packages in publications.

Type 'demo()' for some demos, 'help()' for on-line help, or
'help.start()' for an HTML browser interface to help.
Type 'q()' to quit R.

> Sys.getpid()
[1] 6010
>  system("hostname")
Lacerta
>  options(width = 220)
>  library(car); packageVersion("car")
[1] '2.0.19'
>  library(INLA); packageVersion("INLA")
Loading required package: sp
Loading required package: Matrix
Loading required package: splines
[1] '0.0.1392038736'
>  sessionInfo()
R version 3.0.3 Patched (2014-03-06 r65254)
Platform: x86_64-pc-linux-gnu (64-bit)

locale:
 [1] LC_CTYPE=en_US.ISO-8859-15    LC_NUMERIC=C                  LC_TIME=en_GB.iso885915       LC_COLLATE=en_US.ISO-8859-15  LC_MONETARY=en_US.ISO-8859-15 LC_MESSAGES=en_US.ISO-8859-15 LC_PAPER=en_GB.UTF-8         
 [8] LC_NAME=C                     LC_ADDRESS=C                  LC_TELEPHONE=C                LC_MEASUREMENT=en_GB.UTF-8    LC_IDENTIFICATION=C          

attached base packages:
[1] splines   stats     graphics  grDevices utils     datasets  methods   base     

other attached packages:
[1] INLA_0.0-1392038736 Matrix_1.1-2-2      sp_1.0-14           car_2.0-19         

loaded via a namespace (and not attached):
[1] grid_3.0.3      lattice_0.20-27 MASS_7.3-29     nnet_7.3-7     
>  options(decorate.contrasts = c("(",")"))
>  options(decorate.contr.Sum = "")
>  ## options(decorate.contrasts = c(".",""))
>  options(contrasts = c("contr.Sum", "contr.poly"))
>  load("P.stats.RData"); dim(P.stats)
[1] 414720     25
>  ## recode levels for easier reading
>  tmpm <- P.stats$S.Size
>  P.stats$S.Size <- factor(P.stats$S.Size, levels = c("100", "1000", "200"))
>  table(P.stats$S.Size, tmpm)
      tmpm
         1000    200    100
  100       0      0 138240
  1000 138240      0      0
  200       0 138240      0
>  rm(tmpm)
>  tmpm <- P.stats$Model
>  P.stats$Model <- factor(P.stats$Model, levels = c("Bozic", "McF_4", "McF_6", "exp"))
>  table(P.stats$Model, tmpm)
       tmpm
         Bozic    exp  McF_4  McF_6
  Bozic 103680      0      0      0
  McF_4      0      0 103680      0
  McF_6      0      0      0 103680
  exp        0 103680      0      0
>  
>  
> 
> 
>  fit0 <- inla(FP ~ (S.Size + Filter + Method + S.Time + S.Type + Model + Conjunction + sh + TrueGenes)^3 + f(dataSetID, model = "iid")
+ , family = "binomial"
+  , data = P.stats
+ , Ntrials = Nontrue.edges
+  ## , control.predictor = list(compute = TRUE)
+  , control.compute = list(dic = TRUE, cpo = TRUE),
+  num.threads = 6)
>  
> 
> 
>  fit0$cpu.used
 Pre-processing    Running inla Post-processing           Total 
      141.91024    539859.63430        79.93978    540081.48432 
> 
>  ## in case a crash in next step
>  save(file = "FPF.m3A.tmp.RData", fit0)
>  gc()
            used   (Mb) gc trigger   (Mb)  max used   (Mb)
Ncells   7811408  417.2   13739133  733.8  13046794  696.8
Vcells 501359021 3825.1 1044842173 7971.6 995439703 7594.7
> 
>  fit <- inla.hyperpar(fit0)
>  summary(fit)

Call:
c("inla(formula = FP ~ (S.Size + Filter + Method + S.Time + S.Type + ",  "    Model + Conjunction + sh + TrueGenes)^3 + f(dataSetID, model = \"iid\"), ",  "    family = \"binomial\", data = P.stats, Ntrials = Nontrue.edges, ",  "    control.compute = list(dic = TRUE, cpo = TRUE), num.threads = 6)" )

Time used:
 Pre-processing    Running inla Post-processing           Total 
      1678.0081      21160.3552          6.8699      22845.2332 

Fixed effects:
                                                         mean     sd 0.025quant 0.5quant 0.975quant    mode kld
(Intercept)                                           -8.6525 0.0065    -8.6653  -8.6525    -8.6399 -8.6525   0
S.Size(100)                                            0.4047 0.0060     0.3930   0.4047     0.4165  0.4047   0
S.Size(1000)                                          -0.4240 0.0067    -0.4371  -0.4239    -0.4108 -0.4239   0
Filter(J5)                                            -1.5438 0.0129    -1.5693  -1.5438    -1.5188 -1.5436   0
Filter(J1)                                            -0.0645 0.0074    -0.0790  -0.0645    -0.0501 -0.0645   0
Filter(S5)                                            -0.2379 0.0076    -0.2527  -0.2379    -0.2230 -0.2379   0
Method(CBN)                                            1.7616 0.0064     1.7491   1.7616     1.7743  1.7616   0
Method(CBN-A)                                          1.6719 0.0065     1.6592   1.6719     1.6847  1.6719   0
Method(OT)                                            -0.4158 0.0125    -0.4406  -0.4158    -0.3914 -0.4157   0
Method(OT-A)                                           0.1735 0.0092     0.1554   0.1735     0.1915  0.1735   0
Method(DiP)                                           -1.9397 0.0199    -1.9792  -1.9395    -1.9010 -1.9393   0
S.Time(last)                                           0.2927 0.0047     0.2836   0.2927     0.3019  0.2927   0
S.Type(singleCell)                                    -0.4847 0.0078    -0.5001  -0.4847    -0.4694 -0.4847   0
S.Type(wholeTumor_0.01)                                1.0915 0.0065     1.0788   1.0915     1.1043  1.0915   0
Model(Bozic)                                           0.3189 0.0085     0.3023   0.3189     0.3356  0.3189   0
Model(McF_4)                                          -0.2317 0.0116    -0.2546  -0.2317    -0.2092 -0.2315   0
Model(McF_6)                                           0.8864 0.0083     0.8700   0.8864     0.9027  0.8864   0
Conjunction(No)                                       -0.0061 0.0042    -0.0144  -0.0061     0.0022 -0.0061   0
sh(0)                                                 -0.5839 0.0050    -0.5938  -0.5839    -0.5741 -0.5839   0
TrueGenes(7)                                           0.1902 0.0067     0.1770   0.1902     0.2033  0.1902   0
TrueGenes(9)                                          -0.0103 0.0066    -0.0232  -0.0103     0.0026 -0.0103   0
S.Size(100):Filter(J5)                                -0.1052 0.0084    -0.1218  -0.1052    -0.0887 -0.1052   0
S.Size(1000):Filter(J5)                                0.1243 0.0095     0.1056   0.1243     0.1429  0.1243   0
S.Size(100):Filter(J1)                                 0.3070 0.0053     0.2965   0.3070     0.3175  0.3070   0
S.Size(1000):Filter(J1)                               -0.1751 0.0066    -0.1880  -0.1751    -0.1622 -0.1751   0
S.Size(100):Filter(S5)                                -0.1053 0.0056    -0.1164  -0.1053    -0.0943 -0.1053   0
S.Size(1000):Filter(S5)                                0.1016 0.0064     0.0891   0.1016     0.1141  0.1016   0
S.Size(100):Method(CBN)                                0.0268 0.0054     0.0163   0.0268     0.0373  0.0268   0
S.Size(1000):Method(CBN)                               0.0464 0.0062     0.0342   0.0464     0.0586  0.0464   0
S.Size(100):Method(CBN-A)                              0.0319 0.0055     0.0212   0.0319     0.0427  0.0319   0
S.Size(1000):Method(CBN-A)                             0.0432 0.0064     0.0307   0.0432     0.0557  0.0432   0
S.Size(100):Method(OT)                                 0.4281 0.0092     0.4101   0.4280     0.4460  0.4280   0
S.Size(1000):Method(OT)                               -0.5233 0.0120    -0.5470  -0.5233    -0.4997 -0.5232   0
S.Size(100):Method(OT-A)                               0.2275 0.0071     0.2135   0.2275     0.2415  0.2275   0
S.Size(1000):Method(OT-A)                             -0.2336 0.0087    -0.2507  -0.2336    -0.2165 -0.2336   0
S.Size(100):Method(DiP)                               -0.2428 0.0155    -0.2732  -0.2428    -0.2124 -0.2427   0
S.Size(1000):Method(DiP)                               0.2146 0.0179     0.1794   0.2147     0.2496  0.2148   0
S.Size(100):S.Time(last)                              -0.1778 0.0048    -0.1872  -0.1778    -0.1684 -0.1778   0
S.Size(1000):S.Time(last)                              0.1943 0.0053     0.1839   0.1943     0.2046  0.1943   0
S.Size(100):S.Type(singleCell)                         0.0145 0.0074    -0.0001   0.0145     0.0291  0.0145   0
S.Size(1000):S.Type(singleCell)                       -0.0605 0.0082    -0.0766  -0.0605    -0.0445 -0.0605   0
S.Size(100):S.Type(wholeTumor_0.01)                   -0.0789 0.0067    -0.0920  -0.0789    -0.0657 -0.0789   0
S.Size(1000):S.Type(wholeTumor_0.01)                   0.1254 0.0071     0.1114   0.1254     0.1394  0.1254   0
S.Size(100):Model(Bozic)                              -0.0264 0.0081    -0.0424  -0.0264    -0.0104 -0.0264   0
S.Size(1000):Model(Bozic)                              0.1147 0.0090     0.0971   0.1147     0.1323  0.1147   0
S.Size(100):Model(McF_4)                               0.0671 0.0096     0.0482   0.0671     0.0859  0.0671   0
S.Size(1000):Model(McF_4)                             -0.1105 0.0102    -0.1306  -0.1105    -0.0904 -0.1105   0
S.Size(100):Model(McF_6)                               0.0961 0.0084     0.0797   0.0961     0.1125  0.0961   0
S.Size(1000):Model(McF_6)                             -0.3279 0.0098    -0.3471  -0.3278    -0.3087 -0.3278   0
S.Size(100):Conjunction(No)                           -0.0080 0.0045    -0.0169  -0.0080     0.0009 -0.0080   0
S.Size(1000):Conjunction(No)                           0.0118 0.0049     0.0021   0.0118     0.0214  0.0118   0
S.Size(100):sh(0)                                     -0.0050 0.0049    -0.0147  -0.0050     0.0046 -0.0050   0
S.Size(1000):sh(0)                                     0.0625 0.0054     0.0520   0.0625     0.0730  0.0625   0
S.Size(100):TrueGenes(7)                               0.1004 0.0068     0.0871   0.1004     0.1136  0.1004   0
S.Size(1000):TrueGenes(7)                             -0.1054 0.0076    -0.1202  -0.1054    -0.0905 -0.1054   0
S.Size(100):TrueGenes(9)                              -0.0936 0.0065    -0.1063  -0.0936    -0.0809 -0.0936   0
S.Size(1000):TrueGenes(9)                              0.0908 0.0070     0.0771   0.0908     0.1044  0.0908   0
Filter(J5):Method(CBN)                                 0.2341 0.0135     0.2078   0.2340     0.2606  0.2339   0
Filter(J1):Method(CBN)                                -0.2798 0.0081    -0.2957  -0.2798    -0.2640 -0.2798   0
Filter(S5):Method(CBN)                                 0.0949 0.0083     0.0786   0.0949     0.1113  0.0949   0
Filter(J5):Method(CBN-A)                               0.2501 0.0137     0.2234   0.2501     0.2772  0.2499   0
Filter(J1):Method(CBN-A)                              -0.2677 0.0082    -0.2838  -0.2677    -0.2516 -0.2677   0
Filter(S5):Method(CBN-A)                               0.0581 0.0085     0.0414   0.0581     0.0748  0.0581   0
Filter(J5):Method(OT)                                 -0.6414 0.0302    -0.7012  -0.6412    -0.5826 -0.6408   0
Filter(J1):Method(OT)                                  0.3450 0.0145     0.3166   0.3449     0.3735  0.3449   0
Filter(S5):Method(OT)                                 -0.3427 0.0176    -0.3774  -0.3427    -0.3081 -0.3427   0
Filter(J5):Method(OT-A)                               -0.0925 0.0191    -0.1300  -0.0924    -0.0550 -0.0924   0
Filter(J1):Method(OT-A)                                0.1384 0.0108     0.1171   0.1384     0.1597  0.1384   0
Filter(S5):Method(OT-A)                               -0.2929 0.0129    -0.3184  -0.2929    -0.2676 -0.2929   0
Filter(J5):Method(DiP)                                -0.0631 0.0434    -0.1502  -0.0625     0.0206 -0.0612   0
Filter(J1):Method(DiP)                                 0.0904 0.0245     0.0423   0.0903     0.1383  0.0903   0
Filter(S5):Method(DiP)                                 0.2470 0.0241     0.1998   0.2470     0.2943  0.2469   0
Filter(J5):S.Time(last)                               -0.0285 0.0078    -0.0438  -0.0285    -0.0133 -0.0285   0
Filter(J1):S.Time(last)                                0.0738 0.0046     0.0648   0.0738     0.0828  0.0738   0
Filter(S5):S.Time(last)                                0.1195 0.0047     0.1102   0.1195     0.1288  0.1195   0
Filter(J5):S.Type(singleCell)                         -0.0623 0.0140    -0.0900  -0.0623    -0.0350 -0.0622   0
Filter(J1):S.Type(singleCell)                         -0.0646 0.0086    -0.0815  -0.0646    -0.0478 -0.0646   0
Filter(S5):S.Type(singleCell)                         -0.0147 0.0087    -0.0318  -0.0147     0.0023 -0.0147   0
Filter(J5):S.Type(wholeTumor_0.01)                     0.0614 0.0112     0.0395   0.0613     0.0833  0.0613   0
Filter(J1):S.Type(wholeTumor_0.01)                     0.1342 0.0069     0.1207   0.1342     0.1477  0.1342   0
Filter(S5):S.Type(wholeTumor_0.01)                     0.0668 0.0072     0.0526   0.0668     0.0810  0.0668   0
Filter(J5):Model(Bozic)                               -0.1209 0.0148    -0.1499  -0.1209    -0.0917 -0.1209   0
Filter(J1):Model(Bozic)                                0.1017 0.0087     0.0845   0.1017     0.1187  0.1017   0
Filter(S5):Model(Bozic)                                0.0412 0.0089     0.0237   0.0412     0.0587  0.0412   0
Filter(J5):Model(McF_4)                               -0.0320 0.0255    -0.0829  -0.0317     0.0171 -0.0310   0
Filter(J1):Model(McF_4)                               -0.1386 0.0143    -0.1667  -0.1386    -0.1105 -0.1386   0
Filter(S5):Model(McF_4)                               -0.2538 0.0145    -0.2822  -0.2538    -0.2254 -0.2538   0
Filter(J5):Model(McF_6)                                0.5173 0.0142     0.4895   0.5172     0.5452  0.5172   0
Filter(J1):Model(McF_6)                               -0.0693 0.0088    -0.0867  -0.0693    -0.0520 -0.0693   0
Filter(S5):Model(McF_6)                               -0.0455 0.0092    -0.0635  -0.0455    -0.0275 -0.0455   0
Filter(J5):Conjunction(No)                            -0.0263 0.0060    -0.0381  -0.0263    -0.0144 -0.0263   0
Filter(J1):Conjunction(No)                            -0.0263 0.0038    -0.0339  -0.0263    -0.0188 -0.0263   0
Filter(S5):Conjunction(No)                             0.0581 0.0040     0.0502   0.0581     0.0660  0.0581   0
Filter(J5):sh(0)                                      -0.0578 0.0081    -0.0737  -0.0578    -0.0420 -0.0578   0
Filter(J1):sh(0)                                      -0.0219 0.0051    -0.0319  -0.0219    -0.0119 -0.0219   0
Filter(S5):sh(0)                                       0.1250 0.0051     0.1150   0.1250     0.1350  0.1250   0
Filter(J5):TrueGenes(7)                                0.2450 0.0098     0.2257   0.2450     0.2642  0.2450   0
Filter(J1):TrueGenes(7)                               -0.0996 0.0061    -0.1116  -0.0996    -0.0876 -0.0996   0
Filter(S5):TrueGenes(7)                               -0.1711 0.0067    -0.1843  -0.1711    -0.1579 -0.1711   0
Filter(J5):TrueGenes(9)                               -0.0223 0.0107    -0.0435  -0.0223    -0.0013 -0.0222   0
Filter(J1):TrueGenes(9)                                0.0308 0.0060     0.0190   0.0308     0.0427  0.0308   0
Filter(S5):TrueGenes(9)                                0.0137 0.0065     0.0010   0.0137     0.0264  0.0137   0
Method(CBN):S.Time(last)                               0.2599 0.0044     0.2513   0.2599     0.2685  0.2599   0
Method(CBN-A):S.Time(last)                             0.3046 0.0045     0.2957   0.3046     0.3135  0.3046   0
Method(OT):S.Time(last)                               -0.1693 0.0074    -0.1839  -0.1693    -0.1548 -0.1693   0
Method(OT-A):S.Time(last)                              0.1328 0.0060     0.1211   0.1328     0.1445  0.1328   0
Method(DiP):S.Time(last)                              -0.4208 0.0122    -0.4449  -0.4208    -0.3969 -0.4208   0
Method(CBN):S.Type(singleCell)                         0.1961 0.0073     0.1818   0.1961     0.2105  0.1961   0
Method(CBN-A):S.Type(singleCell)                       0.2169 0.0074     0.2024   0.2169     0.2315  0.2169   0
Method(OT):S.Type(singleCell)                         -0.0773 0.0137    -0.1043  -0.0773    -0.0505 -0.0772   0
Method(OT-A):S.Type(singleCell)                       -0.0014 0.0096    -0.0203  -0.0014     0.0174 -0.0014   0
Method(DiP):S.Type(singleCell)                        -0.1318 0.0232    -0.1776  -0.1317    -0.0865 -0.1315   0
Method(CBN):S.Type(wholeTumor_0.01)                   -0.4074 0.0059    -0.4191  -0.4074    -0.3958 -0.4074   0
Method(CBN-A):S.Type(wholeTumor_0.01)                 -0.4592 0.0060    -0.4710  -0.4592    -0.4473 -0.4592   0
Method(OT):S.Type(wholeTumor_0.01)                     0.1132 0.0107     0.0924   0.1132     0.1342  0.1132   0
Method(OT-A):S.Type(wholeTumor_0.01)                  -0.0327 0.0078    -0.0480  -0.0327    -0.0174 -0.0327   0
Method(DiP):S.Type(wholeTumor_0.01)                    0.3528 0.0186     0.3164   0.3528     0.3894  0.3527   0
Method(CBN):Model(Bozic)                              -0.3507 0.0079    -0.3662  -0.3507    -0.3352 -0.3507   0
Method(CBN-A):Model(Bozic)                            -0.3270 0.0080    -0.3427  -0.3270    -0.3114 -0.3270   0
Method(OT):Model(Bozic)                                0.1874 0.0129     0.1621   0.1874     0.2128  0.1874   0
Method(OT-A):Model(Bozic)                             -0.1161 0.0112    -0.1381  -0.1161    -0.0942 -0.1161   0
Method(DiP):Model(Bozic)                               0.5907 0.0217     0.5482   0.5906     0.6335  0.5905   0
Method(CBN):Model(McF_4)                               0.4953 0.0113     0.4734   0.4952     0.5176  0.4951   0
Method(CBN-A):Model(McF_4)                             0.5389 0.0113     0.5169   0.5389     0.5613  0.5387   0
Method(OT):Model(McF_4)                               -0.2087 0.0228    -0.2541  -0.2085    -0.1644 -0.2081   0
Method(OT-A):Model(McF_4)                             -0.2011 0.0168    -0.2341  -0.2011    -0.1681 -0.2010   0
Method(DiP):Model(McF_4)                              -0.2070 0.0384    -0.2841  -0.2064    -0.1332 -0.2052   0
Method(CBN):Model(McF_6)                              -0.3452 0.0078    -0.3605  -0.3452    -0.3300 -0.3452   0
Method(CBN-A):Model(McF_6)                            -0.4702 0.0079    -0.4857  -0.4702    -0.4547 -0.4702   0
Method(OT):Model(McF_6)                               -0.2255 0.0138    -0.2525  -0.2255    -0.1985 -0.2256   0
Method(OT-A):Model(McF_6)                              0.3860 0.0104     0.3657   0.3860     0.4064  0.3860   0
Method(DiP):Model(McF_6)                              -0.4372 0.0258    -0.4878  -0.4372    -0.3866 -0.4372   0
Method(CBN):Conjunction(No)                            0.0231 0.0038     0.0157   0.0231     0.0305  0.0231   0
Method(CBN-A):Conjunction(No)                          0.0114 0.0039     0.0039   0.0114     0.0190  0.0114   0
Method(OT):Conjunction(No)                            -0.0218 0.0065    -0.0346  -0.0218    -0.0089 -0.0218   0
Method(OT-A):Conjunction(No)                          -0.0252 0.0051    -0.0352  -0.0252    -0.0152 -0.0252   0
Method(DiP):Conjunction(No)                            0.0472 0.0105     0.0266   0.0472     0.0677  0.0472   0
Method(CBN):sh(0)                                      0.1473 0.0047     0.1382   0.1473     0.1565  0.1473   0
Method(CBN-A):sh(0)                                    0.1774 0.0047     0.1681   0.1774     0.1867  0.1774   0
Method(OT):sh(0)                                      -0.0900 0.0085    -0.1067  -0.0900    -0.0733 -0.0899   0
Method(OT-A):sh(0)                                    -0.0889 0.0066    -0.1018  -0.0889    -0.0760 -0.0889   0
Method(DiP):sh(0)                                     -0.0148 0.0136    -0.0417  -0.0148     0.0119 -0.0147   0
Method(CBN):TrueGenes(7)                              -0.2500 0.0060    -0.2618  -0.2500    -0.2382 -0.2500   0
Method(CBN-A):TrueGenes(7)                            -0.2060 0.0061    -0.2181  -0.2060    -0.1940 -0.2060   0
Method(OT):TrueGenes(7)                                0.3110 0.0099     0.2916   0.3110     0.3304  0.3110   0
Method(OT-A):TrueGenes(7)                              0.0695 0.0079     0.0540   0.0695     0.0849  0.0695   0
Method(DiP):TrueGenes(7)                               0.1273 0.0170     0.0938   0.1273     0.1606  0.1273   0
Method(CBN):TrueGenes(9)                               0.2196 0.0059     0.2080   0.2196     0.2312  0.2196   0
Method(CBN-A):TrueGenes(9)                             0.2255 0.0060     0.2137   0.2255     0.2373  0.2255   0
Method(OT):TrueGenes(9)                               -0.1997 0.0119    -0.2233  -0.1996    -0.1764 -0.1995   0
Method(OT-A):TrueGenes(9)                              0.0512 0.0078     0.0360   0.0512     0.0664  0.0512   0
Method(DiP):TrueGenes(9)                              -0.3485 0.0187    -0.3854  -0.3485    -0.3120 -0.3484   0
S.Time(last):S.Type(singleCell)                        0.0566 0.0057     0.0454   0.0566     0.0678  0.0566   0
S.Time(last):S.Type(wholeTumor_0.01)                  -0.0838 0.0051    -0.0938  -0.0838    -0.0737 -0.0838   0
S.Time(last):Model(Bozic)                             -0.1632 0.0061    -0.1752  -0.1632    -0.1512 -0.1632   0
S.Time(last):Model(McF_4)                             -0.0117 0.0071    -0.0256  -0.0117     0.0022 -0.0117   0
S.Time(last):Model(McF_6)                              0.2938 0.0064     0.2812   0.2938     0.3063  0.2938   0
S.Time(last):Conjunction(No)                          -0.0265 0.0034    -0.0333  -0.0265    -0.0198 -0.0265   0
S.Time(last):sh(0)                                    -0.0074 0.0038    -0.0149  -0.0074     0.0001 -0.0074   0
S.Time(last):TrueGenes(7)                             -0.1605 0.0052    -0.1707  -0.1605    -0.1503 -0.1605   0
S.Time(last):TrueGenes(9)                              0.1425 0.0049     0.1329   0.1425     0.1522  0.1425   0
S.Type(singleCell):Model(Bozic)                       -0.1928 0.0101    -0.2127  -0.1928    -0.1730 -0.1928   0
S.Type(wholeTumor_0.01):Model(Bozic)                   0.4575 0.0086     0.4406   0.4575     0.4744  0.4575   0
S.Type(singleCell):Model(McF_4)                        0.2804 0.0106     0.2596   0.2804     0.3011  0.2804   0
S.Type(wholeTumor_0.01):Model(McF_4)                  -0.4906 0.0095    -0.5093  -0.4906    -0.4719 -0.4906   0
S.Type(singleCell):Model(McF_6)                        0.3129 0.0093     0.2946   0.3129     0.3312  0.3129   0
S.Type(wholeTumor_0.01):Model(McF_6)                  -0.7136 0.0084    -0.7302  -0.7136    -0.6972 -0.7136   0
S.Type(singleCell):Conjunction(No)                     0.0084 0.0052    -0.0018   0.0084     0.0186  0.0084   0
S.Type(wholeTumor_0.01):Conjunction(No)               -0.0039 0.0047    -0.0131  -0.0039     0.0054 -0.0039   0
S.Type(singleCell):sh(0)                               0.0295 0.0056     0.0185   0.0295     0.0405  0.0295   0
S.Type(wholeTumor_0.01):sh(0)                         -0.0631 0.0051    -0.0731  -0.0631    -0.0531 -0.0631   0
S.Type(singleCell):TrueGenes(7)                       -0.1045 0.0082    -0.1205  -0.1044    -0.0884 -0.1044   0
S.Type(wholeTumor_0.01):TrueGenes(7)                   0.2526 0.0072     0.2386   0.2526     0.2667  0.2526   0
S.Type(singleCell):TrueGenes(9)                        0.0386 0.0077     0.0235   0.0386     0.0536  0.0386   0
S.Type(wholeTumor_0.01):TrueGenes(9)                  -0.0904 0.0068    -0.1038  -0.0904    -0.0770 -0.0904   0
Model(Bozic):Conjunction(No)                           0.0136 0.0059     0.0022   0.0136     0.0251  0.0136   0
Model(McF_4):Conjunction(No)                          -0.0159 0.0068    -0.0292  -0.0159    -0.0027 -0.0159   0
Model(McF_6):Conjunction(No)                          -0.0059 0.0058    -0.0174  -0.0059     0.0056 -0.0059   0
Model(Bozic):sh(0)                                    -0.3643 0.0066    -0.3773  -0.3643    -0.3514 -0.3643   0
Model(McF_4):sh(0)                                     0.5159 0.0072     0.5017   0.5159     0.5300  0.5159   0
Model(McF_6):sh(0)                                     0.5671 0.0064     0.5546   0.5671     0.5797  0.5671   0
Model(Bozic):TrueGenes(7)                              0.2774 0.0088     0.2601   0.2774     0.2947  0.2774   0
Model(McF_4):TrueGenes(7)                             -0.1751 0.0108    -0.1964  -0.1751    -0.1538 -0.1750   0
Model(McF_6):TrueGenes(7)                              0.0592 0.0091     0.0414   0.0592     0.0770  0.0592   0
Model(Bozic):TrueGenes(9)                             -0.0839 0.0084    -0.1004  -0.0839    -0.0674 -0.0839   0
Model(McF_4):TrueGenes(9)                              0.0753 0.0098     0.0559   0.0753     0.0946  0.0753   0
Model(McF_6):TrueGenes(9)                             -0.1492 0.0087    -0.1662  -0.1492    -0.1322 -0.1492   0
Conjunction(No):sh(0)                                  0.0067 0.0035    -0.0002   0.0067     0.0136  0.0067   0
Conjunction(No):TrueGenes(7)                          -0.0528 0.0049    -0.0624  -0.0528    -0.0432 -0.0528   0
Conjunction(No):TrueGenes(9)                           0.0486 0.0046     0.0395   0.0486     0.0577  0.0486   0
sh(0):TrueGenes(7)                                    -0.0244 0.0054    -0.0350  -0.0244    -0.0138 -0.0244   0
sh(0):TrueGenes(9)                                     0.0103 0.0051     0.0002   0.0103     0.0204  0.0103   0
S.Size(100):Filter(J5):Method(CBN)                    -0.1362 0.0098    -0.1555  -0.1362    -0.1170 -0.1362   0
S.Size(1000):Filter(J5):Method(CBN)                    0.1277 0.0109     0.1062   0.1277     0.1492  0.1277   0
S.Size(100):Filter(J1):Method(CBN)                    -0.0015 0.0060    -0.0134  -0.0015     0.0103 -0.0015   0
S.Size(1000):Filter(J1):Method(CBN)                    0.0619 0.0074     0.0474   0.0619     0.0764  0.0619   0
S.Size(100):Filter(S5):Method(CBN)                    -0.0462 0.0064    -0.0587  -0.0462    -0.0338 -0.0462   0
S.Size(1000):Filter(S5):Method(CBN)                    0.0357 0.0071     0.0218   0.0357     0.0496  0.0357   0
S.Size(100):Filter(J5):Method(CBN-A)                  -0.1853 0.0102    -0.2053  -0.1853    -0.1653 -0.1853   0
S.Size(1000):Filter(J5):Method(CBN-A)                  0.1814 0.0112     0.1594   0.1814     0.2035  0.1814   0
S.Size(100):Filter(J1):Method(CBN-A)                   0.0360 0.0062     0.0237   0.0360     0.0483  0.0360   0
S.Size(1000):Filter(J1):Method(CBN-A)                  0.0277 0.0077     0.0126   0.0277     0.0429  0.0277   0
S.Size(100):Filter(S5):Method(CBN-A)                  -0.0375 0.0066    -0.0505  -0.0375    -0.0245 -0.0375   0
S.Size(1000):Filter(S5):Method(CBN-A)                  0.0223 0.0074     0.0078   0.0223     0.0368  0.0223   0
S.Size(100):Filter(J5):Method(OT)                      0.0428 0.0196     0.0043   0.0428     0.0813  0.0428   0
S.Size(1000):Filter(J5):Method(OT)                    -0.0257 0.0243    -0.0738  -0.0256     0.0218 -0.0255   0
S.Size(100):Filter(J1):Method(OT)                      0.1092 0.0101     0.0895   0.1092     0.1289  0.1092   0
S.Size(1000):Filter(J1):Method(OT)                    -0.1271 0.0139    -0.1545  -0.1271    -0.0998 -0.1271   0
S.Size(100):Filter(S5):Method(OT)                      0.0116 0.0112    -0.0104   0.0116     0.0336  0.0116   0
S.Size(1000):Filter(S5):Method(OT)                    -0.0039 0.0139    -0.0312  -0.0039     0.0235 -0.0038   0
S.Size(100):Filter(J5):Method(OT-A)                   -0.1137 0.0133    -0.1399  -0.1137    -0.0875 -0.1137   0
S.Size(1000):Filter(J5):Method(OT-A)                   0.1392 0.0151     0.1095   0.1392     0.1688  0.1393   0
S.Size(100):Filter(J1):Method(OT-A)                    0.1015 0.0079     0.0860   0.1015     0.1169  0.1015   0
S.Size(1000):Filter(J1):Method(OT-A)                  -0.0950 0.0102    -0.1149  -0.0949    -0.0751 -0.0949   0
S.Size(100):Filter(S5):Method(OT-A)                    0.0031 0.0087    -0.0139   0.0031     0.0201  0.0031   0
S.Size(1000):Filter(S5):Method(OT-A)                   0.0087 0.0100    -0.0110   0.0087     0.0284  0.0087   0
S.Size(100):Filter(J5):Method(DiP)                     0.2793 0.0235     0.2331   0.2793     0.3253  0.2793   0
S.Size(1000):Filter(J5):Method(DiP)                   -0.3058 0.0273    -0.3598  -0.3057    -0.2524 -0.3055   0
S.Size(100):Filter(J1):Method(DiP)                    -0.1315 0.0134    -0.1578  -0.1315    -0.1052 -0.1315   0
S.Size(1000):Filter(J1):Method(DiP)                    0.0758 0.0163     0.0437   0.0758     0.1078  0.0758   0
S.Size(100):Filter(S5):Method(DiP)                     0.0240 0.0151    -0.0057   0.0240     0.0537  0.0241   0
S.Size(1000):Filter(S5):Method(DiP)                   -0.0160 0.0168    -0.0491  -0.0160     0.0170 -0.0160   0
S.Size(100):Filter(J5):S.Time(last)                    0.0887 0.0059     0.0772   0.0887     0.1002  0.0887   0
S.Size(1000):Filter(J5):S.Time(last)                  -0.0637 0.0065    -0.0765  -0.0637    -0.0508 -0.0637   0
S.Size(100):Filter(J1):S.Time(last)                   -0.1127 0.0036    -0.1197  -0.1127    -0.1057 -0.1127   0
S.Size(1000):Filter(J1):S.Time(last)                   0.0133 0.0046     0.0043   0.0133     0.0224  0.0133   0
S.Size(100):Filter(S5):S.Time(last)                    0.0606 0.0039     0.0530   0.0606     0.0683  0.0606   0
S.Size(1000):Filter(S5):S.Time(last)                  -0.0528 0.0045    -0.0616  -0.0528    -0.0440 -0.0528   0
S.Size(100):Filter(J5):S.Type(singleCell)             -0.0088 0.0076    -0.0237  -0.0088     0.0061 -0.0088   0
S.Size(1000):Filter(J5):S.Type(singleCell)             0.0347 0.0080     0.0190   0.0347     0.0503  0.0347   0
S.Size(100):Filter(J1):S.Type(singleCell)             -0.0829 0.0055    -0.0936  -0.0829    -0.0722 -0.0829   0
S.Size(1000):Filter(J1):S.Type(singleCell)             0.1040 0.0064     0.0914   0.1040     0.1165  0.1040   0
S.Size(100):Filter(S5):S.Type(singleCell)              0.0157 0.0053     0.0053   0.0157     0.0260  0.0157   0
S.Size(1000):Filter(S5):S.Type(singleCell)            -0.0025 0.0057    -0.0137  -0.0025     0.0087 -0.0025   0
S.Size(100):Filter(J5):S.Type(wholeTumor_0.01)         0.0414 0.0068     0.0281   0.0414     0.0546  0.0414   0
S.Size(1000):Filter(J5):S.Type(wholeTumor_0.01)       -0.0639 0.0071    -0.0778  -0.0639    -0.0500 -0.0639   0
S.Size(100):Filter(J1):S.Type(wholeTumor_0.01)         0.1671 0.0046     0.1581   0.1671     0.1760  0.1671   0
S.Size(1000):Filter(J1):S.Type(wholeTumor_0.01)       -0.2114 0.0055    -0.2222  -0.2114    -0.2007 -0.2114   0
S.Size(100):Filter(S5):S.Type(wholeTumor_0.01)        -0.0339 0.0046    -0.0430  -0.0339    -0.0249 -0.0339   0
S.Size(1000):Filter(S5):S.Type(wholeTumor_0.01)       -0.0102 0.0050    -0.0199  -0.0102    -0.0004 -0.0102   0
S.Size(100):Filter(J5):Model(Bozic)                    0.0283 0.0092     0.0103   0.0283     0.0462  0.0283   0
S.Size(1000):Filter(J5):Model(Bozic)                  -0.0391 0.0100    -0.0587  -0.0391    -0.0196 -0.0391   0
S.Size(100):Filter(J1):Model(Bozic)                   -0.0537 0.0054    -0.0643  -0.0537    -0.0431 -0.0537   0
S.Size(1000):Filter(J1):Model(Bozic)                  -0.0681 0.0068    -0.0814  -0.0681    -0.0547 -0.0681   0
S.Size(100):Filter(S5):Model(Bozic)                   -0.0123 0.0056    -0.0232  -0.0123    -0.0013 -0.0123   0
S.Size(1000):Filter(S5):Model(Bozic)                   0.1134 0.0062     0.1011   0.1134     0.1256  0.1134   0
S.Size(100):Filter(J5):Model(McF_4)                   -0.0566 0.0100    -0.0762  -0.0566    -0.0370 -0.0566   0
S.Size(1000):Filter(J5):Model(McF_4)                   0.0179 0.0103    -0.0024   0.0179     0.0382  0.0179   0
S.Size(100):Filter(J1):Model(McF_4)                    0.1008 0.0069     0.0873   0.1008     0.1144  0.1008   0
S.Size(1000):Filter(J1):Model(McF_4)                   0.0090 0.0085    -0.0078   0.0090     0.0257  0.0090   0
S.Size(100):Filter(S5):Model(McF_4)                   -0.0511 0.0067    -0.0642  -0.0511    -0.0380 -0.0511   0
S.Size(1000):Filter(S5):Model(McF_4)                   0.0603 0.0072     0.0462   0.0603     0.0743  0.0603   0
S.Size(100):Filter(J5):Model(McF_6)                    0.0574 0.0079     0.0418   0.0574     0.0730  0.0574   0
S.Size(1000):Filter(J5):Model(McF_6)                  -0.0829 0.0085    -0.0997  -0.0829    -0.0662 -0.0829   0
S.Size(100):Filter(J1):Model(McF_6)                   -0.0305 0.0054    -0.0412  -0.0305    -0.0199 -0.0305   0
S.Size(1000):Filter(J1):Model(McF_6)                   0.0597 0.0066     0.0467   0.0597     0.0727  0.0597   0
S.Size(100):Filter(S5):Model(McF_6)                    0.0284 0.0056     0.0175   0.0284     0.0394  0.0284   0
S.Size(1000):Filter(S5):Model(McF_6)                   0.0003 0.0061    -0.0117   0.0003     0.0123  0.0003   0
S.Size(100):Filter(J5):Conjunction(No)                 0.0133 0.0046     0.0042   0.0133     0.0224  0.0133   0
S.Size(1000):Filter(J5):Conjunction(No)               -0.0123 0.0049    -0.0219  -0.0123    -0.0027 -0.0123   0
S.Size(100):Filter(J1):Conjunction(No)                -0.0034 0.0030    -0.0093  -0.0034     0.0025 -0.0034   0
S.Size(1000):Filter(J1):Conjunction(No)                0.0232 0.0037     0.0159   0.0232     0.0304  0.0232   0
S.Size(100):Filter(S5):Conjunction(No)                -0.0139 0.0031    -0.0200  -0.0139    -0.0078 -0.0139   0
S.Size(1000):Filter(S5):Conjunction(No)               -0.0045 0.0034    -0.0112  -0.0045     0.0021 -0.0045   0
S.Size(100):Filter(J5):sh(0)                           0.0295 0.0050     0.0197   0.0295     0.0394  0.0295   0
S.Size(1000):Filter(J5):sh(0)                         -0.0366 0.0053    -0.0470  -0.0365    -0.0261 -0.0365   0
S.Size(100):Filter(J1):sh(0)                          -0.0690 0.0036    -0.0761  -0.0690    -0.0620 -0.0690   0
S.Size(1000):Filter(J1):sh(0)                          0.0863 0.0044     0.0777   0.0863     0.0949  0.0863   0
S.Size(100):Filter(S5):sh(0)                          -0.0658 0.0036    -0.0729  -0.0658    -0.0588 -0.0658   0
S.Size(1000):Filter(S5):sh(0)                          0.0572 0.0039     0.0496   0.0572     0.0649  0.0572   0
S.Size(100):Filter(J5):TrueGenes(7)                   -0.0208 0.0072    -0.0350  -0.0208    -0.0066 -0.0208   0
S.Size(1000):Filter(J5):TrueGenes(7)                   0.0330 0.0079     0.0175   0.0330     0.0484  0.0330   0
S.Size(100):Filter(J1):TrueGenes(7)                   -0.0402 0.0046    -0.0492  -0.0402    -0.0312 -0.0402   0
S.Size(1000):Filter(J1):TrueGenes(7)                   0.0439 0.0057     0.0326   0.0439     0.0551  0.0439   0
S.Size(100):Filter(S5):TrueGenes(7)                    0.0199 0.0051     0.0098   0.0199     0.0299  0.0199   0
S.Size(1000):Filter(S5):TrueGenes(7)                   0.0146 0.0058     0.0033   0.0146     0.0260  0.0146   0
S.Size(100):Filter(J5):TrueGenes(9)                   -0.0057 0.0066    -0.0187  -0.0057     0.0072 -0.0057   0
S.Size(1000):Filter(J5):TrueGenes(9)                   0.0127 0.0069    -0.0008   0.0127     0.0263  0.0127   0
S.Size(100):Filter(J1):TrueGenes(9)                    0.0059 0.0043    -0.0025   0.0059     0.0143  0.0059   0
S.Size(1000):Filter(J1):TrueGenes(9)                  -0.0167 0.0052    -0.0270  -0.0167    -0.0064 -0.0167   0
S.Size(100):Filter(S5):TrueGenes(9)                   -0.0258 0.0045    -0.0346  -0.0258    -0.0171 -0.0258   0
S.Size(1000):Filter(S5):TrueGenes(9)                   0.0182 0.0049     0.0086   0.0182     0.0278  0.0182   0
S.Size(100):Method(CBN):S.Time(last)                   0.0082 0.0029     0.0025   0.0082     0.0140  0.0082   0
S.Size(1000):Method(CBN):S.Time(last)                 -0.0404 0.0034    -0.0470  -0.0404    -0.0337 -0.0404   0
S.Size(100):Method(CBN-A):S.Time(last)                 0.0110 0.0030     0.0051   0.0110     0.0169  0.0110   0
S.Size(1000):Method(CBN-A):S.Time(last)               -0.0434 0.0035    -0.0503  -0.0434    -0.0365 -0.0434   0
S.Size(100):Method(OT):S.Time(last)                    0.0559 0.0040     0.0480   0.0559     0.0638  0.0559   0
S.Size(1000):Method(OT):S.Time(last)                  -0.0786 0.0049    -0.0882  -0.0786    -0.0690 -0.0786   0
S.Size(100):Method(OT-A):S.Time(last)                  0.0318 0.0037     0.0245   0.0318     0.0392  0.0318   0
S.Size(1000):Method(OT-A):S.Time(last)                -0.0555 0.0045    -0.0643  -0.0555    -0.0466 -0.0555   0
S.Size(100):Method(DiP):S.Time(last)                   0.0108 0.0078    -0.0045   0.0108     0.0262  0.0108   0
S.Size(1000):Method(DiP):S.Time(last)                  0.0733 0.0080     0.0576   0.0733     0.0889  0.0733   0
S.Size(100):Method(CBN):S.Type(singleCell)             0.0443 0.0052     0.0341   0.0443     0.0545  0.0443   0
S.Size(1000):Method(CBN):S.Type(singleCell)           -0.0271 0.0060    -0.0388  -0.0271    -0.0154 -0.0271   0
S.Size(100):Method(CBN-A):S.Type(singleCell)           0.0288 0.0053     0.0184   0.0288     0.0391  0.0288   0
S.Size(1000):Method(CBN-A):S.Type(singleCell)         -0.0101 0.0061    -0.0221  -0.0101     0.0018 -0.0101   0
S.Size(100):Method(OT):S.Type(singleCell)              0.1083 0.0074     0.0937   0.1083     0.1229  0.1083   0
S.Size(1000):Method(OT):S.Type(singleCell)            -0.1315 0.0099    -0.1510  -0.1315    -0.1120 -0.1314   0
S.Size(100):Method(OT-A):S.Type(singleCell)            0.0906 0.0065     0.0778   0.0906     0.1034  0.0906   0
S.Size(1000):Method(OT-A):S.Type(singleCell)          -0.1002 0.0081    -0.1161  -0.1002    -0.0844 -0.1002   0
S.Size(100):Method(DiP):S.Type(singleCell)            -0.1595 0.0176    -0.1941  -0.1595    -0.1251 -0.1594   0
S.Size(1000):Method(DiP):S.Type(singleCell)            0.1496 0.0199     0.1106   0.1496     0.1885  0.1496   0
S.Size(100):Method(CBN):S.Type(wholeTumor_0.01)       -0.0569 0.0044    -0.0655  -0.0569    -0.0484 -0.0569   0
S.Size(1000):Method(CBN):S.Type(wholeTumor_0.01)       0.0174 0.0048     0.0079   0.0174     0.0268  0.0174   0
S.Size(100):Method(CBN-A):S.Type(wholeTumor_0.01)     -0.0277 0.0045    -0.0364  -0.0277    -0.0190 -0.0277   0
S.Size(1000):Method(CBN-A):S.Type(wholeTumor_0.01)    -0.0106 0.0050    -0.0203  -0.0106    -0.0008 -0.0106   0
S.Size(100):Method(OT):S.Type(wholeTumor_0.01)        -0.2209 0.0061    -0.2329  -0.2209    -0.2088 -0.2209   0
S.Size(1000):Method(OT):S.Type(wholeTumor_0.01)        0.2973 0.0077     0.2822   0.2973     0.3124  0.2973   0
S.Size(100):Method(OT-A):S.Type(wholeTumor_0.01)      -0.1641 0.0055    -0.1749  -0.1641    -0.1534 -0.1641   0
S.Size(1000):Method(OT-A):S.Type(wholeTumor_0.01)      0.1931 0.0064     0.1805   0.1931     0.2058  0.1931   0
S.Size(100):Method(DiP):S.Type(wholeTumor_0.01)        0.2267 0.0141     0.1990   0.2267     0.2545  0.2267   0
S.Size(1000):Method(DiP):S.Type(wholeTumor_0.01)      -0.2219 0.0150    -0.2513  -0.2219    -0.1926 -0.2220   0
S.Size(100):Method(CBN):Model(Bozic)                   0.1148 0.0048     0.1054   0.1148     0.1242  0.1148   0
S.Size(1000):Method(CBN):Model(Bozic)                 -0.1572 0.0055    -0.1679  -0.1572    -0.1465 -0.1572   0
S.Size(100):Method(CBN-A):Model(Bozic)                 0.1326 0.0049     0.1230   0.1326     0.1422  0.1326   0
S.Size(1000):Method(CBN-A):Model(Bozic)               -0.1794 0.0057    -0.1905  -0.1794    -0.1683 -0.1794   0
S.Size(100):Method(OT):Model(Bozic)                   -0.0344 0.0065    -0.0471  -0.0344    -0.0218 -0.0344   0
S.Size(1000):Method(OT):Model(Bozic)                   0.0205 0.0077     0.0053   0.0205     0.0357  0.0205   0
S.Size(100):Method(OT-A):Model(Bozic)                  0.0220 0.0061     0.0101   0.0220     0.0339  0.0220   0
S.Size(1000):Method(OT-A):Model(Bozic)                -0.0529 0.0071    -0.0669  -0.0529    -0.0389 -0.0529   0
S.Size(100):Method(DiP):Model(Bozic)                  -0.1939 0.0132    -0.2197  -0.1939    -0.1681 -0.1939   0
S.Size(1000):Method(DiP):Model(Bozic)                  0.2809 0.0147     0.2521   0.2808     0.3098  0.2808   0
S.Size(100):Method(CBN):Model(McF_4)                  -0.1028 0.0070    -0.1165  -0.1028    -0.0892 -0.1028   0
S.Size(1000):Method(CBN):Model(McF_4)                  0.1154 0.0075     0.1007   0.1154     0.1301  0.1154   0
S.Size(100):Method(CBN-A):Model(McF_4)                -0.1153 0.0070    -0.1291  -0.1153    -0.1015 -0.1153   0
S.Size(1000):Method(CBN-A):Model(McF_4)                0.1434 0.0076     0.1285   0.1434     0.1583  0.1434   0
S.Size(100):Method(OT):Model(McF_4)                    0.0656 0.0090     0.0479   0.0656     0.0833  0.0656   0
S.Size(1000):Method(OT):Model(McF_4)                  -0.1014 0.0107    -0.1224  -0.1014    -0.0805 -0.1014   0
S.Size(100):Method(OT-A):Model(McF_4)                  0.0723 0.0086     0.0554   0.0723     0.0892  0.0723   0
S.Size(1000):Method(OT-A):Model(McF_4)                -0.1254 0.0100    -0.1451  -0.1254    -0.1058 -0.1254   0
S.Size(100):Method(DiP):Model(McF_4)                  -0.0626 0.0229    -0.1078  -0.0625    -0.0177 -0.0624   0
S.Size(1000):Method(DiP):Model(McF_4)                  0.1046 0.0236     0.0582   0.1046     0.1508  0.1047   0
S.Size(100):Method(CBN):Model(McF_6)                  -0.1296 0.0057    -0.1408  -0.1296    -0.1184 -0.1296   0
S.Size(1000):Method(CBN):Model(McF_6)                  0.2169 0.0073     0.2026   0.2169     0.2313  0.2168   0
S.Size(100):Method(CBN-A):Model(McF_6)                -0.1319 0.0058    -0.1433  -0.1319    -0.1206 -0.1319   0
S.Size(1000):Method(CBN-A):Model(McF_6)                0.2087 0.0074     0.1942   0.2086     0.2233  0.2086   0
S.Size(100):Method(OT):Model(McF_6)                   -0.0431 0.0078    -0.0585  -0.0431    -0.0277 -0.0431   0
S.Size(1000):Method(OT):Model(McF_6)                   0.1321 0.0103     0.1120   0.1321     0.1522  0.1321   0
S.Size(100):Method(OT-A):Model(McF_6)                 -0.1675 0.0069    -0.1811  -0.1675    -0.1540 -0.1675   0
S.Size(1000):Method(OT-A):Model(McF_6)                 0.2989 0.0087     0.2818   0.2989     0.3161  0.2989   0
S.Size(100):Method(DiP):Model(McF_6)                   0.5013 0.0200     0.4623   0.5013     0.5406  0.5012   0
S.Size(1000):Method(DiP):Model(McF_6)                 -0.7915 0.0282    -0.8475  -0.7913    -0.7367 -0.7909   0
S.Size(100):Method(CBN):Conjunction(No)               -0.0052 0.0026    -0.0104  -0.0052     0.0000 -0.0052   0
S.Size(1000):Method(CBN):Conjunction(No)               0.0155 0.0030     0.0097   0.0155     0.0213  0.0155   0
S.Size(100):Method(CBN-A):Conjunction(No)             -0.0086 0.0027    -0.0139  -0.0086    -0.0033 -0.0086   0
S.Size(1000):Method(CBN-A):Conjunction(No)             0.0164 0.0031     0.0104   0.0164     0.0224  0.0164   0
S.Size(100):Method(OT):Conjunction(No)                 0.0025 0.0037    -0.0048   0.0025     0.0099  0.0025   0
S.Size(1000):Method(OT):Conjunction(No)                0.0042 0.0045    -0.0046   0.0042     0.0130  0.0042   0
S.Size(100):Method(OT-A):Conjunction(No)               0.0000 0.0034    -0.0067   0.0000     0.0067  0.0000   0
S.Size(1000):Method(OT-A):Conjunction(No)              0.0070 0.0040    -0.0008   0.0070     0.0148  0.0070   0
S.Size(100):Method(DiP):Conjunction(No)                0.0012 0.0069    -0.0123   0.0012     0.0146  0.0012   0
S.Size(1000):Method(DiP):Conjunction(No)              -0.0219 0.0072    -0.0359  -0.0219    -0.0078 -0.0219   0
S.Size(100):Method(CBN):sh(0)                          0.0037 0.0032    -0.0026   0.0037     0.0101  0.0037   0
S.Size(1000):Method(CBN):sh(0)                        -0.0251 0.0037    -0.0323  -0.0251    -0.0179 -0.0251   0
S.Size(100):Method(CBN-A):sh(0)                        0.0006 0.0033    -0.0059   0.0006     0.0071  0.0006   0
S.Size(1000):Method(CBN-A):sh(0)                      -0.0169 0.0038    -0.0243  -0.0169    -0.0096 -0.0169   0
S.Size(100):Method(OT):sh(0)                           0.0441 0.0048     0.0346   0.0441     0.0535  0.0441   0
S.Size(1000):Method(OT):sh(0)                         -0.0748 0.0060    -0.0867  -0.0748    -0.0629 -0.0748   0
S.Size(100):Method(OT-A):sh(0)                         0.0324 0.0042     0.0241   0.0324     0.0407  0.0324   0
S.Size(1000):Method(OT-A):sh(0)                       -0.0538 0.0051    -0.0638  -0.0538    -0.0439 -0.0538   0
S.Size(100):Method(DiP):sh(0)                         -0.0870 0.0098    -0.1063  -0.0870    -0.0677 -0.0870   0
S.Size(1000):Method(DiP):sh(0)                         0.1477 0.0105     0.1270   0.1477     0.1683  0.1477   0
S.Size(100):Method(CBN):TrueGenes(7)                   0.0554 0.0040     0.0476   0.0554     0.0631  0.0553   0
S.Size(1000):Method(CBN):TrueGenes(7)                 -0.0728 0.0045    -0.0817  -0.0728    -0.0639 -0.0728   0
S.Size(100):Method(CBN-A):TrueGenes(7)                 0.0554 0.0040     0.0474   0.0554     0.0633  0.0554   0
S.Size(1000):Method(CBN-A):TrueGenes(7)               -0.0724 0.0047    -0.0816  -0.0724    -0.0632 -0.0724   0
S.Size(100):Method(OT):TrueGenes(7)                   -0.0369 0.0054    -0.0475  -0.0369    -0.0263 -0.0369   0
S.Size(1000):Method(OT):TrueGenes(7)                   0.0272 0.0065     0.0145   0.0272     0.0400  0.0272   0
S.Size(100):Method(OT-A):TrueGenes(7)                  0.0286 0.0049     0.0190   0.0286     0.0382  0.0286   0
S.Size(1000):Method(OT-A):TrueGenes(7)                -0.0507 0.0058    -0.0621  -0.0507    -0.0394 -0.0507   0
S.Size(100):Method(DiP):TrueGenes(7)                  -0.0838 0.0103    -0.1040  -0.0838    -0.0637 -0.0838   0
S.Size(1000):Method(DiP):TrueGenes(7)                  0.0790 0.0106     0.0581   0.0790     0.0998  0.0790   0
S.Size(100):Method(CBN):TrueGenes(9)                   0.0093 0.0039     0.0017   0.0093     0.0168  0.0093   0
S.Size(1000):Method(CBN):TrueGenes(9)                  0.0046 0.0043    -0.0037   0.0046     0.0130  0.0046   0
S.Size(100):Method(CBN-A):TrueGenes(9)                 0.0095 0.0039     0.0018   0.0095     0.0173  0.0095   0
S.Size(1000):Method(CBN-A):TrueGenes(9)                0.0066 0.0044    -0.0020   0.0066     0.0152  0.0066   0
S.Size(100):Method(OT):TrueGenes(9)                    0.0275 0.0055     0.0167   0.0275     0.0384  0.0275   0
S.Size(1000):Method(OT):TrueGenes(9)                  -0.0224 0.0066    -0.0353  -0.0224    -0.0096 -0.0224   0
S.Size(100):Method(OT-A):TrueGenes(9)                 -0.0033 0.0050    -0.0131  -0.0033     0.0065 -0.0033   0
S.Size(1000):Method(OT-A):TrueGenes(9)                 0.0212 0.0057     0.0100   0.0212     0.0325  0.0213   0
S.Size(100):Method(DiP):TrueGenes(9)                   0.0358 0.0107     0.0147   0.0358     0.0569  0.0358   0
S.Size(1000):Method(DiP):TrueGenes(9)                 -0.0402 0.0111    -0.0619  -0.0402    -0.0185 -0.0402   0
S.Size(100):S.Time(last):S.Type(singleCell)           -0.0873 0.0055    -0.0981  -0.0873    -0.0765 -0.0873   0
S.Size(1000):S.Time(last):S.Type(singleCell)           0.1200 0.0061     0.1080   0.1200     0.1320  0.1200   0
S.Size(100):S.Time(last):S.Type(wholeTumor_0.01)       0.1693 0.0053     0.1589   0.1693     0.1797  0.1693   0
S.Size(1000):S.Time(last):S.Type(wholeTumor_0.01)     -0.2008 0.0056    -0.2119  -0.2008    -0.1897 -0.2008   0
S.Size(100):S.Time(last):Model(Bozic)                  0.0524 0.0066     0.0394   0.0524     0.0654  0.0524   0
S.Size(1000):S.Time(last):Model(Bozic)                 0.0085 0.0072    -0.0056   0.0085     0.0226  0.0085   0
S.Size(100):S.Time(last):Model(McF_4)                  0.0284 0.0065     0.0156   0.0284     0.0411  0.0284   0
S.Size(1000):S.Time(last):Model(McF_4)                -0.0769 0.0070    -0.0906  -0.0769    -0.0631 -0.0769   0
S.Size(100):S.Time(last):Model(McF_6)                 -0.0972 0.0065    -0.1100  -0.0972    -0.0845 -0.0972   0
S.Size(1000):S.Time(last):Model(McF_6)                 0.1696 0.0071     0.1557   0.1696     0.1835  0.1696   0
S.Size(100):S.Time(last):Conjunction(No)               0.0026 0.0038    -0.0049   0.0026     0.0101  0.0026   0
S.Size(1000):S.Time(last):Conjunction(No)             -0.0074 0.0041    -0.0155  -0.0074     0.0007 -0.0074   0
S.Size(100):S.Time(last):sh(0)                         0.0414 0.0039     0.0337   0.0414     0.0490  0.0414   0
S.Size(1000):S.Time(last):sh(0)                       -0.0459 0.0042    -0.0542  -0.0459    -0.0376 -0.0459   0
S.Size(100):S.Time(last):TrueGenes(7)                  0.0051 0.0056    -0.0058   0.0051     0.0161  0.0051   0
S.Size(1000):S.Time(last):TrueGenes(7)                 0.0027 0.0062    -0.0095   0.0027     0.0149  0.0027   0
S.Size(100):S.Time(last):TrueGenes(9)                 -0.0018 0.0054    -0.0124  -0.0018     0.0088 -0.0018   0
S.Size(1000):S.Time(last):TrueGenes(9)                -0.0165 0.0058    -0.0279  -0.0165    -0.0051 -0.0165   0
S.Size(100):S.Type(singleCell):Model(Bozic)           -0.0304 0.0095    -0.0490  -0.0304    -0.0118 -0.0304   0
S.Size(1000):S.Type(singleCell):Model(Bozic)           0.1154 0.0103     0.0951   0.1154     0.1357  0.1154   0
S.Size(100):S.Type(wholeTumor_0.01):Model(Bozic)       0.0693 0.0091     0.0514   0.0693     0.0872  0.0693   0
S.Size(1000):S.Type(wholeTumor_0.01):Model(Bozic)     -0.2331 0.0097    -0.2522  -0.2331    -0.2140 -0.2331   0
S.Size(100):S.Type(singleCell):Model(McF_4)            0.0717 0.0093     0.0535   0.0717     0.0898  0.0717   0
S.Size(1000):S.Type(singleCell):Model(McF_4)          -0.1454 0.0101    -0.1653  -0.1454    -0.1255 -0.1454   0
S.Size(100):S.Type(wholeTumor_0.01):Model(McF_4)      -0.1652 0.0090    -0.1828  -0.1652    -0.1475 -0.1652   0
S.Size(1000):S.Type(wholeTumor_0.01):Model(McF_4)      0.2852 0.0095     0.2666   0.2852     0.3039  0.2852   0
S.Size(100):S.Type(singleCell):Model(McF_6)            0.0339 0.0092     0.0158   0.0339     0.0520  0.0339   0
S.Size(1000):S.Type(singleCell):Model(McF_6)          -0.0893 0.0101    -0.1091  -0.0893    -0.0695 -0.0893   0
S.Size(100):S.Type(wholeTumor_0.01):Model(McF_6)      -0.0599 0.0090    -0.0775  -0.0599    -0.0422 -0.0599   0
S.Size(1000):S.Type(wholeTumor_0.01):Model(McF_6)      0.2402 0.0095     0.2215   0.2402     0.2589  0.2402   0
S.Size(100):S.Type(singleCell):Conjunction(No)        -0.0047 0.0054    -0.0154  -0.0047     0.0060 -0.0047   0
S.Size(1000):S.Type(singleCell):Conjunction(No)        0.0057 0.0059    -0.0059   0.0057     0.0173  0.0057   0
S.Size(100):S.Type(wholeTumor_0.01):Conjunction(No)    0.0133 0.0053     0.0029   0.0133     0.0236  0.0133   0
S.Size(1000):S.Type(wholeTumor_0.01):Conjunction(No)  -0.0262 0.0056    -0.0372  -0.0262    -0.0153 -0.0262   0
S.Size(100):S.Type(singleCell):sh(0)                   0.0000 0.0055    -0.0109   0.0000     0.0109  0.0000   0
S.Size(1000):S.Type(singleCell):sh(0)                  0.0203 0.0061     0.0083   0.0203     0.0322  0.0203   0
S.Size(100):S.Type(wholeTumor_0.01):sh(0)              0.0072 0.0053    -0.0032   0.0072     0.0177  0.0072   0
S.Size(1000):S.Type(wholeTumor_0.01):sh(0)            -0.0201 0.0057    -0.0312  -0.0201    -0.0089 -0.0201   0
S.Size(100):S.Type(singleCell):TrueGenes(7)            0.0401 0.0080     0.0245   0.0401     0.0557  0.0401   0
S.Size(1000):S.Type(singleCell):TrueGenes(7)          -0.0876 0.0090    -0.1053  -0.0876    -0.0699 -0.0876   0
S.Size(100):S.Type(wholeTumor_0.01):TrueGenes(7)      -0.1175 0.0076    -0.1324  -0.1175    -0.1025 -0.1175   0
S.Size(1000):S.Type(wholeTumor_0.01):TrueGenes(7)      0.1815 0.0083     0.1653   0.1815     0.1977  0.1815   0
S.Size(100):S.Type(singleCell):TrueGenes(9)           -0.0119 0.0077    -0.0270  -0.0119     0.0031 -0.0119   0
S.Size(1000):S.Type(singleCell):TrueGenes(9)           0.0226 0.0083     0.0063   0.0226     0.0389  0.0226   0
S.Size(100):S.Type(wholeTumor_0.01):TrueGenes(9)       0.0323 0.0074     0.0177   0.0323     0.0469  0.0323   0
S.Size(1000):S.Type(wholeTumor_0.01):TrueGenes(9)     -0.0510 0.0078    -0.0663  -0.0510    -0.0356 -0.0510   0
S.Size(100):Model(Bozic):Conjunction(No)              -0.0012 0.0066    -0.0141  -0.0012     0.0117 -0.0012   0
S.Size(1000):Model(Bozic):Conjunction(No)             -0.0194 0.0070    -0.0332  -0.0194    -0.0056 -0.0194   0
S.Size(100):Model(McF_4):Conjunction(No)              -0.0342 0.0065    -0.0469  -0.0342    -0.0216 -0.0342   0
S.Size(1000):Model(McF_4):Conjunction(No)              0.0441 0.0069     0.0305   0.0441     0.0576  0.0441   0
S.Size(100):Model(McF_6):Conjunction(No)               0.0012 0.0064    -0.0114   0.0012     0.0138  0.0012   0
S.Size(1000):Model(McF_6):Conjunction(No)             -0.0048 0.0069    -0.0183  -0.0048     0.0086 -0.0048   0
S.Size(100):Model(Bozic):sh(0)                         0.1556 0.0067     0.1425   0.1556     0.1687  0.1556   0
S.Size(1000):Model(Bozic):sh(0)                       -0.1210 0.0073    -0.1353  -0.1210    -0.1068 -0.1210   0
S.Size(100):Model(McF_4):sh(0)                        -0.0595 0.0065    -0.0722  -0.0595    -0.0467 -0.0595   0
S.Size(1000):Model(McF_4):sh(0)                        0.0230 0.0070     0.0093   0.0230     0.0366  0.0230   0
S.Size(100):Model(McF_6):sh(0)                        -0.0333 0.0065    -0.0460  -0.0333    -0.0206 -0.0333   0
S.Size(1000):Model(McF_6):sh(0)                       -0.0071 0.0069    -0.0207  -0.0071     0.0065 -0.0071   0
S.Size(100):Model(Bozic):TrueGenes(7)                 -0.0728 0.0095    -0.0915  -0.0728    -0.0542 -0.0728   0
S.Size(1000):Model(Bozic):TrueGenes(7)                 0.1450 0.0104     0.1246   0.1450     0.1653  0.1450   0
S.Size(100):Model(McF_4):TrueGenes(7)                  0.0130 0.0094    -0.0054   0.0130     0.0314  0.0130   0
S.Size(1000):Model(McF_4):TrueGenes(7)                -0.0188 0.0104    -0.0391  -0.0188     0.0015 -0.0188   0
S.Size(100):Model(McF_6):TrueGenes(7)                  0.0142 0.0093    -0.0040   0.0142     0.0323  0.0142   0
S.Size(1000):Model(McF_6):TrueGenes(7)                -0.0671 0.0101    -0.0870  -0.0671    -0.0472 -0.0671   0
S.Size(100):Model(Bozic):TrueGenes(9)                  0.0100 0.0092    -0.0082   0.0100     0.0281  0.0100   0
S.Size(1000):Model(Bozic):TrueGenes(9)                -0.0429 0.0099    -0.0623  -0.0429    -0.0235 -0.0429   0
S.Size(100):Model(McF_4):TrueGenes(9)                  0.0024 0.0091    -0.0154   0.0024     0.0202  0.0024   0
S.Size(1000):Model(McF_4):TrueGenes(9)                 0.0285 0.0097     0.0095   0.0285     0.0475  0.0285   0
S.Size(100):Model(McF_6):TrueGenes(9)                  0.0549 0.0091     0.0371   0.0549     0.0727  0.0549   0
S.Size(1000):Model(McF_6):TrueGenes(9)                -0.0520 0.0097    -0.0710  -0.0520    -0.0330 -0.0520   0
S.Size(100):Conjunction(No):sh(0)                     -0.0045 0.0038    -0.0121  -0.0045     0.0030 -0.0045   0
S.Size(1000):Conjunction(No):sh(0)                     0.0012 0.0041    -0.0069   0.0012     0.0093  0.0012   0
S.Size(100):Conjunction(No):TrueGenes(7)               0.0027 0.0055    -0.0080   0.0027     0.0135  0.0027   0
S.Size(1000):Conjunction(No):TrueGenes(7)              0.0002 0.0060    -0.0115   0.0002     0.0120  0.0002   0
S.Size(100):Conjunction(No):TrueGenes(9)              -0.0083 0.0053    -0.0188  -0.0083     0.0022 -0.0083   0
S.Size(1000):Conjunction(No):TrueGenes(9)              0.0108 0.0057    -0.0003   0.0108     0.0219  0.0108   0
S.Size(100):sh(0):TrueGenes(7)                         0.0136 0.0056     0.0026   0.0136     0.0247  0.0136   0
S.Size(1000):sh(0):TrueGenes(7)                       -0.0055 0.0062    -0.0177  -0.0055     0.0067 -0.0055   0
S.Size(100):sh(0):TrueGenes(9)                        -0.0132 0.0054    -0.0238  -0.0132    -0.0025 -0.0132   0
S.Size(1000):sh(0):TrueGenes(9)                        0.0090 0.0058    -0.0024   0.0090     0.0203  0.0090   0
Filter(J5):Method(CBN):S.Time(last)                    0.0590 0.0088     0.0418   0.0590     0.0763  0.0590   0
Filter(J1):Method(CBN):S.Time(last)                   -0.0726 0.0050    -0.0825  -0.0726    -0.0627 -0.0726   0
Filter(S5):Method(CBN):S.Time(last)                    0.0505 0.0057     0.0395   0.0505     0.0616  0.0505   0
Filter(J5):Method(CBN-A):S.Time(last)                  0.1700 0.0092     0.1519   0.1700     0.1881  0.1700   0
Filter(J1):Method(CBN-A):S.Time(last)                 -0.0774 0.0053    -0.0878  -0.0774    -0.0671 -0.0774   0
Filter(S5):Method(CBN-A):S.Time(last)                  0.0546 0.0059     0.0430   0.0546     0.0663  0.0546   0
Filter(J5):Method(OT):S.Time(last)                    -0.2671 0.0168    -0.3001  -0.2670    -0.2343 -0.2670   0
Filter(J1):Method(OT):S.Time(last)                     0.0559 0.0078     0.0406   0.0559     0.0712  0.0559   0
Filter(S5):Method(OT):S.Time(last)                     0.0438 0.0093     0.0256   0.0438     0.0620  0.0437   0
Filter(J5):Method(OT-A):S.Time(last)                  -0.0689 0.0122    -0.0928  -0.0689    -0.0450 -0.0690   0
Filter(J1):Method(OT-A):S.Time(last)                  -0.0321 0.0066    -0.0450  -0.0321    -0.0193 -0.0321   0
Filter(S5):Method(OT-A):S.Time(last)                   0.0643 0.0079     0.0488   0.0643     0.0798  0.0643   0
Filter(J5):Method(DiP):S.Time(last)                    0.0096 0.0217    -0.0332   0.0097     0.0519  0.0099   0
Filter(J1):Method(DiP):S.Time(last)                    0.1047 0.0112     0.0828   0.1047     0.1267  0.1047   0
Filter(S5):Method(DiP):S.Time(last)                   -0.1002 0.0122    -0.1240  -0.1002    -0.0763 -0.1002   0
Filter(J5):Method(CBN):S.Type(singleCell)              0.0473 0.0144     0.0192   0.0473     0.0757  0.0472   0
Filter(J1):Method(CBN):S.Type(singleCell)             -0.0544 0.0093    -0.0726  -0.0544    -0.0362 -0.0544   0
Filter(S5):Method(CBN):S.Type(singleCell)              0.0349 0.0092     0.0168   0.0349     0.0529  0.0349   0
Filter(J5):Method(CBN-A):S.Type(singleCell)            0.0137 0.0147    -0.0151   0.0137     0.0428  0.0136   0
Filter(J1):Method(CBN-A):S.Type(singleCell)           -0.0318 0.0095    -0.0503  -0.0318    -0.0132 -0.0318   0
Filter(S5):Method(CBN-A):S.Type(singleCell)            0.0546 0.0094     0.0361   0.0546     0.0732  0.0546   0
Filter(J5):Method(OT):S.Type(singleCell)              -0.0435 0.0321    -0.1069  -0.0434     0.0190 -0.0431   0
Filter(J1):Method(OT):S.Type(singleCell)               0.0670 0.0161     0.0354   0.0669     0.0986  0.0669   0
Filter(S5):Method(OT):S.Type(singleCell)              -0.0998 0.0199    -0.1390  -0.0998    -0.0608 -0.0998   0
Filter(J5):Method(OT-A):S.Type(singleCell)            -0.0009 0.0186    -0.0373  -0.0009     0.0356 -0.0009   0
Filter(J1):Method(OT-A):S.Type(singleCell)             0.0233 0.0117     0.0003   0.0233     0.0462  0.0233   0
Filter(S5):Method(OT-A):S.Type(singleCell)            -0.0434 0.0128    -0.0685  -0.0434    -0.0183 -0.0434   0
Filter(J5):Method(DiP):S.Type(singleCell)             -0.0097 0.0487    -0.1064  -0.0093     0.0847 -0.0085   0
Filter(J1):Method(DiP):S.Type(singleCell)             -0.0191 0.0302    -0.0784  -0.0191     0.0399 -0.0190   0
Filter(S5):Method(DiP):S.Type(singleCell)              0.0379 0.0289    -0.0188   0.0379     0.0945  0.0379   0
Filter(J5):Method(CBN):S.Type(wholeTumor_0.01)        -0.0267 0.0119    -0.0502  -0.0267    -0.0033 -0.0266   0
Filter(J1):Method(CBN):S.Type(wholeTumor_0.01)         0.0902 0.0075     0.0754   0.0902     0.1049  0.0902   0
Filter(S5):Method(CBN):S.Type(wholeTumor_0.01)        -0.1339 0.0079    -0.1494  -0.1339    -0.1185 -0.1339   0
Filter(J5):Method(CBN-A):S.Type(wholeTumor_0.01)      -0.0033 0.0122    -0.0273  -0.0032     0.0207 -0.0032   0
Filter(J1):Method(CBN-A):S.Type(wholeTumor_0.01)       0.0833 0.0077     0.0682   0.0833     0.0984  0.0833   0
Filter(S5):Method(CBN-A):S.Type(wholeTumor_0.01)      -0.1650 0.0081    -0.1809  -0.1650    -0.1491 -0.1650   0
Filter(J5):Method(OT):S.Type(wholeTumor_0.01)          0.0234 0.0249    -0.0254   0.0233     0.0723  0.0232   0
Filter(J1):Method(OT):S.Type(wholeTumor_0.01)         -0.0752 0.0125    -0.0997  -0.0752    -0.0507 -0.0752   0
Filter(S5):Method(OT):S.Type(wholeTumor_0.01)          0.1772 0.0152     0.1473   0.1771     0.2070  0.1771   0
Filter(J5):Method(OT-A):S.Type(wholeTumor_0.01)       -0.0110 0.0155    -0.0414  -0.0110     0.0194 -0.0110   0
Filter(J1):Method(OT-A):S.Type(wholeTumor_0.01)       -0.0313 0.0095    -0.0499  -0.0313    -0.0126 -0.0313   0
Filter(S5):Method(OT-A):S.Type(wholeTumor_0.01)        0.0713 0.0107     0.0503   0.0713     0.0923  0.0713   0
Filter(J5):Method(DiP):S.Type(wholeTumor_0.01)        -0.0062 0.0390    -0.0823  -0.0063     0.0709 -0.0066   0
Filter(J1):Method(DiP):S.Type(wholeTumor_0.01)        -0.0083 0.0238    -0.0550  -0.0083     0.0384 -0.0084   0
Filter(S5):Method(DiP):S.Type(wholeTumor_0.01)         0.0659 0.0249     0.0171   0.0659     0.1148  0.0659   0
Filter(J5):Method(CBN):Model(Bozic)                   -0.0157 0.0154    -0.0460  -0.0157     0.0144 -0.0156   0
Filter(J1):Method(CBN):Model(Bozic)                    0.0296 0.0086     0.0127   0.0296     0.0465  0.0296   0
Filter(S5):Method(CBN):Model(Bozic)                   -0.0853 0.0090    -0.1030  -0.0853    -0.0676 -0.0853   0
Filter(J5):Method(CBN-A):Model(Bozic)                 -0.0103 0.0157    -0.0412  -0.0102     0.0204 -0.0102   0
Filter(J1):Method(CBN-A):Model(Bozic)                  0.0063 0.0088    -0.0110   0.0063     0.0236  0.0063   0
Filter(S5):Method(CBN-A):Model(Bozic)                 -0.0527 0.0093    -0.0710  -0.0527    -0.0345 -0.0527   0
Filter(J5):Method(OT):Model(Bozic)                     0.1912 0.0281     0.1363   0.1911     0.2466  0.1909   0
Filter(J1):Method(OT):Model(Bozic)                    -0.1996 0.0132    -0.2257  -0.1996    -0.1737 -0.1996   0
Filter(S5):Method(OT):Model(Bozic)                     0.2911 0.0161     0.2595   0.2911     0.3227  0.2911   0
Filter(J5):Method(OT-A):Model(Bozic)                  -0.0505 0.0225    -0.0947  -0.0504    -0.0064 -0.0504   0
Filter(J1):Method(OT-A):Model(Bozic)                  -0.0914 0.0115    -0.1139  -0.0914    -0.0689 -0.0914   0
Filter(S5):Method(OT-A):Model(Bozic)                   0.2306 0.0135     0.2043   0.2306     0.2571  0.2306   0
Filter(J5):Method(DiP):Model(Bozic)                    0.0616 0.0411    -0.0176   0.0611     0.1436  0.0602   0
Filter(J1):Method(DiP):Model(Bozic)                    0.1273 0.0230     0.0821   0.1273     0.1723  0.1273   0
Filter(S5):Method(DiP):Model(Bozic)                   -0.2252 0.0233    -0.2711  -0.2252    -0.1795 -0.2251   0
Filter(J5):Method(CBN):Model(McF_4)                    0.2098 0.0263     0.1590   0.2095     0.2623  0.2089   0
Filter(J1):Method(CBN):Model(McF_4)                   -0.2019 0.0149    -0.2312  -0.2019    -0.1726 -0.2019   0
Filter(S5):Method(CBN):Model(McF_4)                    0.2083 0.0149     0.1790   0.2083     0.2376  0.2083   0
Filter(J5):Method(CBN-A):Model(McF_4)                  0.3500 0.0263     0.2992   0.3497     0.4026  0.3491   0
Filter(J1):Method(CBN-A):Model(McF_4)                 -0.2037 0.0150    -0.2332  -0.2037    -0.1743 -0.2037   0
Filter(S5):Method(CBN-A):Model(McF_4)                  0.1569 0.0151     0.1273   0.1569     0.1864  0.1570   0
Filter(J5):Method(OT):Model(McF_4)                    -0.3808 0.0585    -0.4979  -0.3800    -0.2679 -0.3785   0
Filter(J1):Method(OT):Model(McF_4)                     0.4459 0.0258     0.3958   0.4458     0.4969  0.4454   0
Filter(S5):Method(OT):Model(McF_4)                    -0.3932 0.0337    -0.4594  -0.3932    -0.3273 -0.3931   0
Filter(J5):Method(OT-A):Model(McF_4)                  -0.0908 0.0392    -0.1678  -0.0907    -0.0140 -0.0907   0
Filter(J1):Method(OT-A):Model(McF_4)                   0.3368 0.0202     0.2972   0.3368     0.3765  0.3367   0
Filter(S5):Method(OT-A):Model(McF_4)                  -0.5032 0.0263    -0.5551  -0.5032    -0.4519 -0.5030   0
Filter(J5):Method(DiP):Model(McF_4)                   -0.2082 0.0948    -0.4012  -0.2057    -0.0286 -0.2007   0
Filter(J1):Method(DiP):Model(McF_4)                   -0.2031 0.0506    -0.3023  -0.2032    -0.1036 -0.2033   0
Filter(S5):Method(DiP):Model(McF_4)                    0.2953 0.0471     0.2035   0.2951     0.3884  0.2947   0
Filter(J5):Method(CBN):Model(McF_6)                   -0.1989 0.0151    -0.2286  -0.1989    -0.1693 -0.1988   0
Filter(J1):Method(CBN):Model(McF_6)                    0.1405 0.0095     0.1219   0.1405     0.1591  0.1405   0
Filter(S5):Method(CBN):Model(McF_6)                   -0.1219 0.0099    -0.1412  -0.1219    -0.1025 -0.1219   0
Filter(J5):Method(CBN-A):Model(McF_6)                 -0.3020 0.0155    -0.3324  -0.3020    -0.2717 -0.3019   0
Filter(J1):Method(CBN-A):Model(McF_6)                  0.1528 0.0097     0.1338   0.1528     0.1719  0.1528   0
Filter(S5):Method(CBN-A):Model(McF_6)                 -0.1477 0.0102    -0.1677  -0.1477    -0.1277 -0.1477   0
Filter(J5):Method(OT):Model(McF_6)                     0.0501 0.0307    -0.0100   0.0501     0.1105  0.0499   0
Filter(J1):Method(OT):Model(McF_6)                    -0.0808 0.0159    -0.1120  -0.0808    -0.0497 -0.0808   0
Filter(S5):Method(OT):Model(McF_6)                    -0.1384 0.0203    -0.1784  -0.1384    -0.0986 -0.1384   0
Filter(J5):Method(OT-A):Model(McF_6)                   0.2070 0.0207     0.1665   0.2070     0.2475  0.2070   0
Filter(J1):Method(OT-A):Model(McF_6)                  -0.1697 0.0121    -0.1934  -0.1697    -0.1460 -0.1697   0
Filter(S5):Method(OT-A):Model(McF_6)                   0.1179 0.0141     0.0902   0.1179     0.1456  0.1179   0
Filter(J5):Method(DiP):Model(McF_6)                    0.0532 0.0489    -0.0421   0.0530     0.1496  0.0525   0
Filter(J1):Method(DiP):Model(McF_6)                    0.0030 0.0301    -0.0561   0.0031     0.0620  0.0031   0
Filter(S5):Method(DiP):Model(McF_6)                    0.1688 0.0303     0.1093   0.1689     0.2281  0.1689   0
Filter(J5):Method(CBN):Conjunction(No)                -0.0133 0.0071    -0.0272  -0.0133     0.0005 -0.0133   0
Filter(J1):Method(CBN):Conjunction(No)                 0.0166 0.0043     0.0081   0.0166     0.0251  0.0166   0
Filter(S5):Method(CBN):Conjunction(No)                 0.0071 0.0046    -0.0018   0.0071     0.0161  0.0071   0
Filter(J5):Method(CBN-A):Conjunction(No)              -0.0288 0.0073    -0.0431  -0.0288    -0.0144 -0.0288   0
Filter(J1):Method(CBN-A):Conjunction(No)               0.0101 0.0045     0.0014   0.0101     0.0189  0.0101   0
Filter(S5):Method(CBN-A):Conjunction(No)               0.0212 0.0047     0.0118   0.0212     0.0305  0.0212   0
Filter(J5):Method(OT):Conjunction(No)                  0.0262 0.0142    -0.0018   0.0262     0.0541  0.0262   0
Filter(J1):Method(OT):Conjunction(No)                 -0.0086 0.0070    -0.0223  -0.0086     0.0050 -0.0086   0
Filter(S5):Method(OT):Conjunction(No)                 -0.0175 0.0081    -0.0334  -0.0175    -0.0016 -0.0175   0
Filter(J5):Method(OT-A):Conjunction(No)               -0.0141 0.0097    -0.0332  -0.0141     0.0050 -0.0141   0
Filter(J1):Method(OT-A):Conjunction(No)                0.0100 0.0056    -0.0010   0.0100     0.0210  0.0100   0
Filter(S5):Method(OT-A):Conjunction(No)               -0.0039 0.0063    -0.0163  -0.0039     0.0084 -0.0039   0
Filter(J5):Method(DiP):Conjunction(No)                 0.0476 0.0169     0.0144   0.0476     0.0809  0.0476   0
Filter(J1):Method(DiP):Conjunction(No)                -0.0236 0.0097    -0.0427  -0.0236    -0.0046 -0.0236   0
Filter(S5):Method(DiP):Conjunction(No)                -0.0144 0.0108    -0.0356  -0.0144     0.0067 -0.0144   0
Filter(J5):Method(CBN):sh(0)                          -0.0140 0.0083    -0.0304  -0.0141     0.0023 -0.0141   0
Filter(J1):Method(CBN):sh(0)                          -0.0435 0.0055    -0.0543  -0.0435    -0.0327 -0.0435   0
Filter(S5):Method(CBN):sh(0)                           0.0077 0.0056    -0.0033   0.0077     0.0187  0.0077   0
Filter(J5):Method(CBN-A):sh(0)                         0.0070 0.0086    -0.0098   0.0070     0.0238  0.0070   0
Filter(J1):Method(CBN-A):sh(0)                        -0.0594 0.0056    -0.0705  -0.0594    -0.0484 -0.0594   0
Filter(S5):Method(CBN-A):sh(0)                         0.0134 0.0058     0.0021   0.0134     0.0248  0.0134   0
Filter(J5):Method(OT):sh(0)                            0.0514 0.0180     0.0159   0.0515     0.0867  0.0516   0
Filter(J1):Method(OT):sh(0)                            0.0034 0.0095    -0.0153   0.0034     0.0221  0.0034   0
Filter(S5):Method(OT):sh(0)                           -0.0779 0.0115    -0.1006  -0.0779    -0.0553 -0.0779   0
Filter(J5):Method(OT-A):sh(0)                         -0.0036 0.0113    -0.0257  -0.0036     0.0186 -0.0036   0
Filter(J1):Method(OT-A):sh(0)                         -0.0055 0.0072    -0.0197  -0.0055     0.0087 -0.0055   0
Filter(S5):Method(OT-A):sh(0)                         -0.0165 0.0080    -0.0323  -0.0165    -0.0007 -0.0165   0
Filter(J5):Method(DiP):sh(0)                          -0.0372 0.0241    -0.0849  -0.0371     0.0098 -0.0368   0
Filter(J1):Method(DiP):sh(0)                           0.0905 0.0148     0.0615   0.0905     0.1195  0.0906   0
Filter(S5):Method(DiP):sh(0)                           0.0335 0.0148     0.0044   0.0335     0.0625  0.0335   0
Filter(J5):Method(CBN):TrueGenes(7)                   -0.1882 0.0109    -0.2096  -0.1882    -0.1670 -0.1882   0
Filter(J1):Method(CBN):TrueGenes(7)                    0.0896 0.0066     0.0766   0.0896     0.1026  0.0896   0
Filter(S5):Method(CBN):TrueGenes(7)                   -0.1094 0.0075    -0.1241  -0.1094    -0.0948 -0.1094   0
Filter(J5):Method(CBN-A):TrueGenes(7)                 -0.1913 0.0112    -0.2133  -0.1913    -0.1693 -0.1912   0
Filter(J1):Method(CBN-A):TrueGenes(7)                  0.0759 0.0068     0.0625   0.0759     0.0893  0.0759   0
Filter(S5):Method(CBN-A):TrueGenes(7)                 -0.0778 0.0077    -0.0930  -0.0778    -0.0627 -0.0778   0
Filter(J5):Method(OT):TrueGenes(7)                     0.2708 0.0216     0.2285   0.2707     0.3133  0.2706   0
Filter(J1):Method(OT):TrueGenes(7)                    -0.0801 0.0103    -0.1003  -0.0801    -0.0599 -0.0801   0
Filter(S5):Method(OT):TrueGenes(7)                    -0.0538 0.0121    -0.0775  -0.0538    -0.0301 -0.0537   0
Filter(J5):Method(OT-A):TrueGenes(7)                  -0.2828 0.0151    -0.3124  -0.2828    -0.2533 -0.2827   0
Filter(J1):Method(OT-A):TrueGenes(7)                   0.0623 0.0084     0.0459   0.0623     0.0787  0.0623   0
Filter(S5):Method(OT-A):TrueGenes(7)                   0.0171 0.0098    -0.0022   0.0171     0.0364  0.0171   0
Filter(J5):Method(DiP):TrueGenes(7)                    0.2919 0.0261     0.2408   0.2918     0.3433  0.2917   0
Filter(J1):Method(DiP):TrueGenes(7)                   -0.0699 0.0145    -0.0983  -0.0699    -0.0415 -0.0698   0
Filter(S5):Method(DiP):TrueGenes(7)                    0.0913 0.0164     0.0592   0.0913     0.1234  0.0913   0
Filter(J5):Method(CBN):TrueGenes(9)                    0.0571 0.0115     0.0345   0.0571     0.0798  0.0571   0
Filter(J1):Method(CBN):TrueGenes(9)                   -0.0514 0.0065    -0.0642  -0.0514    -0.0387 -0.0514   0
Filter(S5):Method(CBN):TrueGenes(9)                    0.0663 0.0070     0.0527   0.0663     0.0800  0.0663   0
Filter(J5):Method(CBN-A):TrueGenes(9)                  0.1015 0.0118     0.0784   0.1015     0.1246  0.1014   0
Filter(J1):Method(CBN-A):TrueGenes(9)                 -0.0466 0.0067    -0.0597  -0.0466    -0.0336 -0.0466   0
Filter(S5):Method(CBN-A):TrueGenes(9)                  0.0330 0.0072     0.0189   0.0330     0.0471  0.0330   0
Filter(J5):Method(OT):TrueGenes(9)                    -0.3342 0.0295    -0.3927  -0.3340    -0.2768 -0.3336   0
Filter(J1):Method(OT):TrueGenes(9)                     0.0678 0.0124     0.0436   0.0678     0.0923  0.0677   0
Filter(S5):Method(OT):TrueGenes(9)                     0.0509 0.0138     0.0239   0.0509     0.0782  0.0509   0
Filter(J5):Method(OT-A):TrueGenes(9)                   0.1981 0.0149     0.1688   0.1981     0.2273  0.1980   0
Filter(J1):Method(OT-A):TrueGenes(9)                  -0.0724 0.0083    -0.0887  -0.0724    -0.0560 -0.0724   0
Filter(S5):Method(OT-A):TrueGenes(9)                  -0.0230 0.0094    -0.0414  -0.0230    -0.0046 -0.0230   0
Filter(J5):Method(DiP):TrueGenes(9)                   -0.0836 0.0332    -0.1495  -0.0834    -0.0189 -0.0830   0
Filter(J1):Method(DiP):TrueGenes(9)                    0.0489 0.0165     0.0167   0.0489     0.0813  0.0488   0
Filter(S5):Method(DiP):TrueGenes(9)                   -0.0993 0.0186    -0.1359  -0.0993    -0.0628 -0.0993   0
Filter(J5):S.Time(last):S.Type(singleCell)             0.0176 0.0073     0.0033   0.0176     0.0319  0.0176   0
Filter(J1):S.Time(last):S.Type(singleCell)            -0.0107 0.0048    -0.0201  -0.0107    -0.0013 -0.0107   0
Filter(S5):S.Time(last):S.Type(singleCell)            -0.0923 0.0049    -0.1019  -0.0923    -0.0827 -0.0923   0
Filter(J5):S.Time(last):S.Type(wholeTumor_0.01)       -0.0018 0.0064    -0.0143  -0.0018     0.0107 -0.0018   0
Filter(J1):S.Time(last):S.Type(wholeTumor_0.01)        0.0067 0.0040    -0.0011   0.0067     0.0145  0.0067   0
Filter(S5):S.Time(last):S.Type(wholeTumor_0.01)        0.2059 0.0044     0.1973   0.2059     0.2146  0.2059   0
Filter(J5):S.Time(last):Model(Bozic)                  -0.0484 0.0075    -0.0632  -0.0484    -0.0336 -0.0484   0
Filter(J1):S.Time(last):Model(Bozic)                  -0.1003 0.0043    -0.1087  -0.1003    -0.0918 -0.1003   0
Filter(S5):S.Time(last):Model(Bozic)                   0.0682 0.0049     0.0585   0.0682     0.0779  0.0682   0
Filter(J5):S.Time(last):Model(McF_4)                  -0.0517 0.0083    -0.0679  -0.0517    -0.0355 -0.0517   0
Filter(J1):S.Time(last):Model(McF_4)                   0.0999 0.0056     0.0889   0.0999     0.1108  0.0999   0
Filter(S5):S.Time(last):Model(McF_4)                  -0.0637 0.0057    -0.0749  -0.0637    -0.0525 -0.0637   0
Filter(J5):S.Time(last):Model(McF_6)                   0.2356 0.0075     0.2209   0.2356     0.2504  0.2356   0
Filter(J1):S.Time(last):Model(McF_6)                   0.0648 0.0049     0.0552   0.0648     0.0744  0.0648   0
Filter(S5):S.Time(last):Model(McF_6)                  -0.0143 0.0055    -0.0250  -0.0143    -0.0035 -0.0143   0
Filter(J5):S.Time(last):Conjunction(No)                0.0081 0.0043    -0.0003   0.0081     0.0164  0.0081   0
Filter(J1):S.Time(last):Conjunction(No)               -0.0113 0.0025    -0.0163  -0.0113    -0.0063 -0.0113   0
Filter(S5):S.Time(last):Conjunction(No)               -0.0095 0.0028    -0.0151  -0.0095    -0.0039 -0.0095   0
Filter(J5):S.Time(last):sh(0)                          0.1111 0.0048     0.1018   0.1111     0.1205  0.1111   0
Filter(J1):S.Time(last):sh(0)                         -0.0014 0.0031    -0.0075  -0.0014     0.0047 -0.0014   0
Filter(S5):S.Time(last):sh(0)                         -0.1270 0.0032    -0.1334  -0.1270    -0.1207 -0.1270   0
Filter(J5):S.Time(last):TrueGenes(7)                  -0.1249 0.0063    -0.1374  -0.1249    -0.1125 -0.1249   0
Filter(J1):S.Time(last):TrueGenes(7)                   0.0552 0.0038     0.0477   0.0552     0.0626  0.0552   0
Filter(S5):S.Time(last):TrueGenes(7)                  -0.0359 0.0045    -0.0446  -0.0359    -0.0271 -0.0359   0
Filter(J5):S.Time(last):TrueGenes(9)                   0.0824 0.0061     0.0704   0.0824     0.0944  0.0824   0
Filter(J1):S.Time(last):TrueGenes(9)                  -0.0256 0.0037    -0.0327  -0.0256    -0.0184 -0.0256   0
Filter(S5):S.Time(last):TrueGenes(9)                  -0.0067 0.0041    -0.0147  -0.0067     0.0014 -0.0067   0
Filter(J5):S.Type(singleCell):Model(Bozic)             0.0118 0.0133    -0.0143   0.0118     0.0379  0.0118   0
Filter(J1):S.Type(singleCell):Model(Bozic)            -0.0889 0.0081    -0.1048  -0.0889    -0.0731 -0.0889   0
Filter(S5):S.Type(singleCell):Model(Bozic)            -0.0469 0.0080    -0.0625  -0.0469    -0.0312 -0.0469   0
Filter(J5):S.Type(wholeTumor_0.01):Model(Bozic)        0.0621 0.0104     0.0416   0.0621     0.0825  0.0620   0
Filter(J1):S.Type(wholeTumor_0.01):Model(Bozic)        0.1002 0.0061     0.0882   0.1002     0.1122  0.1002   0
Filter(S5):S.Type(wholeTumor_0.01):Model(Bozic)        0.1469 0.0062     0.1346   0.1469     0.1591  0.1469   0
Filter(J5):S.Type(singleCell):Model(McF_4)             0.1124 0.0113     0.0902   0.1124     0.1346  0.1124   0
Filter(J1):S.Type(singleCell):Model(McF_4)             0.0853 0.0080     0.0696   0.0853     0.1010  0.0853   0
Filter(S5):S.Type(singleCell):Model(McF_4)            -0.0450 0.0076    -0.0600  -0.0450    -0.0301 -0.0450   0
Filter(J5):S.Type(wholeTumor_0.01):Model(McF_4)       -0.2778 0.0101    -0.2976  -0.2778    -0.2580 -0.2778   0
Filter(J1):S.Type(wholeTumor_0.01):Model(McF_4)       -0.1311 0.0069    -0.1446  -0.1311    -0.1176 -0.1311   0
Filter(S5):S.Type(wholeTumor_0.01):Model(McF_4)        0.0930 0.0067     0.0799   0.0930     0.1061  0.0930   0
Filter(J5):S.Type(singleCell):Model(McF_6)            -0.0203 0.0099    -0.0397  -0.0203    -0.0009 -0.0203   0
Filter(J1):S.Type(singleCell):Model(McF_6)             0.0402 0.0067     0.0271   0.0402     0.0532  0.0402   0
Filter(S5):S.Type(singleCell):Model(McF_6)             0.1098 0.0065     0.0971   0.1098     0.1225  0.1098   0
Filter(J5):S.Type(wholeTumor_0.01):Model(McF_6)        0.0150 0.0084    -0.0015   0.0150     0.0313  0.0150   0
Filter(J1):S.Type(wholeTumor_0.01):Model(McF_6)       -0.0450 0.0056    -0.0559  -0.0450    -0.0340 -0.0450   0
Filter(S5):S.Type(wholeTumor_0.01):Model(McF_6)       -0.2504 0.0058    -0.2617  -0.2504    -0.2391 -0.2504   0
Filter(J5):S.Type(singleCell):Conjunction(No)         -0.0146 0.0054    -0.0252  -0.0146    -0.0040 -0.0146   0
Filter(J1):S.Type(singleCell):Conjunction(No)         -0.0025 0.0039    -0.0102  -0.0025     0.0052 -0.0025   0
Filter(S5):S.Type(singleCell):Conjunction(No)          0.0101 0.0038     0.0027   0.0101     0.0176  0.0101   0
Filter(J5):S.Type(wholeTumor_0.01):Conjunction(No)     0.0189 0.0048     0.0094   0.0189     0.0283  0.0189   0
Filter(J1):S.Type(wholeTumor_0.01):Conjunction(No)     0.0061 0.0033    -0.0003   0.0061     0.0125  0.0061   0
Filter(S5):S.Type(wholeTumor_0.01):Conjunction(No)    -0.0192 0.0033    -0.0257  -0.0192    -0.0127 -0.0192   0
Filter(J5):S.Type(singleCell):sh(0)                   -0.0152 0.0056    -0.0263  -0.0152    -0.0042 -0.0152   0
Filter(J1):S.Type(singleCell):sh(0)                    0.0331 0.0043     0.0246   0.0331     0.0415  0.0331   0
Filter(S5):S.Type(singleCell):sh(0)                    0.0445 0.0041     0.0365   0.0445     0.0525  0.0445   0
Filter(J5):S.Type(wholeTumor_0.01):sh(0)               0.0306 0.0051     0.0207   0.0306     0.0406  0.0306   0
Filter(J1):S.Type(wholeTumor_0.01):sh(0)              -0.0919 0.0037    -0.0992  -0.0919    -0.0846 -0.0919   0
Filter(S5):S.Type(wholeTumor_0.01):sh(0)              -0.0609 0.0037    -0.0681  -0.0609    -0.0537 -0.0609   0
Filter(J5):S.Type(singleCell):TrueGenes(7)            -0.0229 0.0090    -0.0405  -0.0229    -0.0053 -0.0228   0
Filter(J1):S.Type(singleCell):TrueGenes(7)             0.0044 0.0063    -0.0079   0.0044     0.0168  0.0044   0
Filter(S5):S.Type(singleCell):TrueGenes(7)             0.0058 0.0068    -0.0077   0.0058     0.0191  0.0058   0
Filter(J5):S.Type(wholeTumor_0.01):TrueGenes(7)       -0.0143 0.0076    -0.0292  -0.0143     0.0006 -0.0143   0
Filter(J1):S.Type(wholeTumor_0.01):TrueGenes(7)        0.0226 0.0051     0.0126   0.0226     0.0326  0.0226   0
Filter(S5):S.Type(wholeTumor_0.01):TrueGenes(7)        0.0155 0.0057     0.0043   0.0155     0.0267  0.0155   0
Filter(J5):S.Type(singleCell):TrueGenes(9)             0.0467 0.0076     0.0319   0.0467     0.0616  0.0467   0
Filter(J1):S.Type(singleCell):TrueGenes(9)            -0.0218 0.0056    -0.0328  -0.0218    -0.0108 -0.0218   0
Filter(S5):S.Type(singleCell):TrueGenes(9)             0.0015 0.0056    -0.0094   0.0015     0.0124  0.0015   0
Filter(J5):S.Type(wholeTumor_0.01):TrueGenes(9)       -0.0572 0.0067    -0.0703  -0.0572    -0.0440 -0.0572   0
Filter(J1):S.Type(wholeTumor_0.01):TrueGenes(9)        0.0196 0.0046     0.0105   0.0196     0.0286  0.0196   0
Filter(S5):S.Type(wholeTumor_0.01):TrueGenes(9)       -0.0220 0.0048    -0.0314  -0.0220    -0.0126 -0.0220   0
Filter(J5):Model(Bozic):Conjunction(No)                0.0207 0.0066     0.0077   0.0207     0.0337  0.0207   0
Filter(J1):Model(Bozic):Conjunction(No)                0.0237 0.0039     0.0161   0.0237     0.0313  0.0237   0
Filter(S5):Model(Bozic):Conjunction(No)               -0.0558 0.0041    -0.0637  -0.0558    -0.0478 -0.0558   0
Filter(J5):Model(McF_4):Conjunction(No)               -0.0582 0.0071    -0.0722  -0.0582    -0.0443 -0.0582   0
Filter(J1):Model(McF_4):Conjunction(No)               -0.0289 0.0050    -0.0387  -0.0289    -0.0191 -0.0289   0
Filter(S5):Model(McF_4):Conjunction(No)                0.0862 0.0048     0.0768   0.0862     0.0956  0.0862   0
Filter(J5):Model(McF_6):Conjunction(No)               -0.0073 0.0057    -0.0185  -0.0073     0.0039 -0.0073   0
Filter(J1):Model(McF_6):Conjunction(No)                0.0005 0.0039    -0.0072   0.0005     0.0082  0.0005   0
Filter(S5):Model(McF_6):Conjunction(No)                0.0157 0.0040     0.0078   0.0157     0.0236  0.0157   0
Filter(J5):Model(Bozic):sh(0)                          0.1928 0.0084     0.1764   0.1928     0.2093  0.1928   0
Filter(J1):Model(Bozic):sh(0)                         -0.1706 0.0053    -0.1809  -0.1706    -0.1602 -0.1706   0
Filter(S5):Model(Bozic):sh(0)                         -0.1553 0.0052    -0.1657  -0.1553    -0.1450 -0.1553   0
Filter(J5):Model(McF_4):sh(0)                         -0.0849 0.0079    -0.1005  -0.0849    -0.0693 -0.0849   0
Filter(J1):Model(McF_4):sh(0)                          0.0848 0.0054     0.0741   0.0848     0.0954  0.0848   0
Filter(S5):Model(McF_4):sh(0)                         -0.0097 0.0051    -0.0198  -0.0097     0.0003 -0.0097   0
Filter(J5):Model(McF_6):sh(0)                         -0.0755 0.0069    -0.0889  -0.0755    -0.0620 -0.0755   0
Filter(J1):Model(McF_6):sh(0)                          0.0924 0.0046     0.0834   0.0924     0.1013  0.0924   0
Filter(S5):Model(McF_6):sh(0)                         -0.0250 0.0045    -0.0339  -0.0250    -0.0162 -0.0250   0
Filter(J5):Model(Bozic):TrueGenes(7)                  -0.0512 0.0103    -0.0714  -0.0512    -0.0310 -0.0512   0
Filter(J1):Model(Bozic):TrueGenes(7)                   0.0464 0.0059     0.0347   0.0464     0.0580  0.0464   0
Filter(S5):Model(Bozic):TrueGenes(7)                   0.1519 0.0066     0.1390   0.1519     0.1647  0.1519   0
Filter(J5):Model(McF_4):TrueGenes(7)                  -0.1120 0.0122    -0.1361  -0.1120    -0.0881 -0.1120   0
Filter(J1):Model(McF_4):TrueGenes(7)                  -0.0308 0.0084    -0.0472  -0.0308    -0.0143 -0.0308   0
Filter(S5):Model(McF_4):TrueGenes(7)                  -0.0704 0.0090    -0.0881  -0.0704    -0.0527 -0.0704   0
Filter(J5):Model(McF_6):TrueGenes(7)                  -0.0331 0.0091    -0.0509  -0.0331    -0.0153 -0.0331   0
Filter(J1):Model(McF_6):TrueGenes(7)                   0.0962 0.0061     0.0841   0.0962     0.1082  0.0962   0
Filter(S5):Model(McF_6):TrueGenes(7)                  -0.1583 0.0070    -0.1720  -0.1583    -0.1446 -0.1583   0
Filter(J5):Model(Bozic):TrueGenes(9)                   0.0022 0.0097    -0.0169   0.0022     0.0212  0.0022   0
Filter(J1):Model(Bozic):TrueGenes(9)                  -0.0093 0.0056    -0.0202  -0.0093     0.0017 -0.0093   0
Filter(S5):Model(Bozic):TrueGenes(9)                   0.0062 0.0058    -0.0052   0.0062     0.0176  0.0062   0
Filter(J5):Model(McF_4):TrueGenes(9)                   0.0530 0.0100     0.0334   0.0530     0.0726  0.0530   0
Filter(J1):Model(McF_4):TrueGenes(9)                   0.0446 0.0070     0.0308   0.0446     0.0584  0.0446   0
Filter(S5):Model(McF_4):TrueGenes(9)                  -0.0085 0.0070    -0.0223  -0.0085     0.0052 -0.0085   0
Filter(J5):Model(McF_6):TrueGenes(9)                   0.0157 0.0082    -0.0004   0.0157     0.0317  0.0157   0
Filter(J1):Model(McF_6):TrueGenes(9)                  -0.0678 0.0057    -0.0789  -0.0678    -0.0566 -0.0678   0
Filter(S5):Model(McF_6):TrueGenes(9)                  -0.0708 0.0059    -0.0825  -0.0708    -0.0592 -0.0708   0
Filter(J5):Conjunction(No):sh(0)                      -0.0020 0.0036    -0.0091  -0.0020     0.0051 -0.0020   0
Filter(J1):Conjunction(No):sh(0)                       0.0007 0.0026    -0.0044   0.0007     0.0059  0.0007   0
Filter(S5):Conjunction(No):sh(0)                      -0.0073 0.0026    -0.0124  -0.0073    -0.0023 -0.0073   0
Filter(J5):Conjunction(No):TrueGenes(7)               -0.0421 0.0053    -0.0524  -0.0421    -0.0318 -0.0421   0
Filter(J1):Conjunction(No):TrueGenes(7)               -0.0048 0.0033    -0.0114  -0.0048     0.0017 -0.0048   0
Filter(S5):Conjunction(No):TrueGenes(7)                0.0159 0.0037     0.0086   0.0159     0.0232  0.0159   0
Filter(J5):Conjunction(No):TrueGenes(9)                0.0325 0.0047     0.0232   0.0325     0.0417  0.0325   0
Filter(J1):Conjunction(No):TrueGenes(9)               -0.0157 0.0031    -0.0217  -0.0157    -0.0096 -0.0157   0
Filter(S5):Conjunction(No):TrueGenes(9)                0.0130 0.0032     0.0066   0.0130     0.0193  0.0130   0
Filter(J5):sh(0):TrueGenes(7)                         -0.0974 0.0058    -0.1088  -0.0974    -0.0859 -0.0973   0
Filter(J1):sh(0):TrueGenes(7)                          0.0473 0.0041     0.0393   0.0473     0.0552  0.0473   0
Filter(S5):sh(0):TrueGenes(7)                          0.0536 0.0045     0.0447   0.0536     0.0624  0.0536   0
Filter(J5):sh(0):TrueGenes(9)                          0.0533 0.0051     0.0433   0.0533     0.0632  0.0533   0
Filter(J1):sh(0):TrueGenes(9)                          0.0004 0.0037    -0.0069   0.0004     0.0077  0.0004   0
Filter(S5):sh(0):TrueGenes(9)                         -0.0289 0.0038    -0.0364  -0.0289    -0.0214 -0.0289   0
Method(CBN):S.Time(last):S.Type(singleCell)            0.0212 0.0040     0.0134   0.0212     0.0291  0.0212   0
Method(CBN-A):S.Time(last):S.Type(singleCell)          0.0258 0.0041     0.0178   0.0258     0.0337  0.0258   0
Method(OT):S.Time(last):S.Type(singleCell)             0.0047 0.0053    -0.0057   0.0047     0.0150  0.0047   0
Method(OT-A):S.Time(last):S.Type(singleCell)           0.0217 0.0050     0.0119   0.0217     0.0314  0.0216   0
Method(DiP):S.Time(last):S.Type(singleCell)           -0.0019 0.0134    -0.0284  -0.0019     0.0244 -0.0019   0
Method(CBN):S.Time(last):S.Type(wholeTumor_0.01)      -0.0842 0.0034    -0.0908  -0.0842    -0.0776 -0.0842   0
Method(CBN-A):S.Time(last):S.Type(wholeTumor_0.01)    -0.1111 0.0034    -0.1178  -0.1111    -0.1043 -0.1111   0
Method(OT):S.Time(last):S.Type(wholeTumor_0.01)       -0.0250 0.0045    -0.0338  -0.0250    -0.0162 -0.0250   0
Method(OT-A):S.Time(last):S.Type(wholeTumor_0.01)     -0.0605 0.0042    -0.0688  -0.0605    -0.0522 -0.0605   0
Method(DiP):S.Time(last):S.Type(wholeTumor_0.01)       0.0772 0.0106     0.0564   0.0772     0.0981  0.0772   0
Method(CBN):S.Time(last):Model(Bozic)                  0.0445 0.0036     0.0374   0.0445     0.0517  0.0445   0
Method(CBN-A):S.Time(last):Model(Bozic)                0.0136 0.0037     0.0063   0.0136     0.0209  0.0136   0
Method(OT):S.Time(last):Model(Bozic)                   0.1193 0.0047     0.1100   0.1193     0.1286  0.1193   0
Method(OT-A):S.Time(last):Model(Bozic)                 0.0346 0.0046     0.0256   0.0346     0.0435  0.0346   0
Method(DiP):S.Time(last):Model(Bozic)                  0.0358 0.0099     0.0164   0.0358     0.0552  0.0358   0
Method(CBN):S.Time(last):Model(McF_4)                 -0.1408 0.0051    -0.1507  -0.1408    -0.1308 -0.1408   0
Method(CBN-A):S.Time(last):Model(McF_4)               -0.1025 0.0051    -0.1125  -0.1025    -0.0924 -0.1025   0
Method(OT):S.Time(last):Model(McF_4)                  -0.0921 0.0064    -0.1047  -0.0921    -0.0795 -0.0921   0
Method(OT-A):S.Time(last):Model(McF_4)                -0.1198 0.0062    -0.1319  -0.1198    -0.1076 -0.1198   0
Method(DiP):S.Time(last):Model(McF_4)                  0.4255 0.0164     0.3932   0.4255     0.4578  0.4254   0
Method(CBN):S.Time(last):Model(McF_6)                  0.0498 0.0045     0.0410   0.0498     0.0586  0.0498   0
Method(CBN-A):S.Time(last):Model(McF_6)                0.0512 0.0045     0.0422   0.0512     0.0601  0.0511   0
Method(OT):S.Time(last):Model(McF_6)                  -0.1418 0.0058    -0.1532  -0.1418    -0.1304 -0.1418   0
Method(OT-A):S.Time(last):Model(McF_6)                 0.0619 0.0053     0.0515   0.0619     0.0724  0.0619   0
Method(DiP):S.Time(last):Model(McF_6)                 -0.4985 0.0155    -0.5291  -0.4985    -0.4681 -0.4984   0
Method(CBN):S.Time(last):Conjunction(No)               0.0068 0.0020     0.0027   0.0068     0.0108  0.0068   0
Method(CBN-A):S.Time(last):Conjunction(No)            -0.0038 0.0021    -0.0079  -0.0038     0.0003 -0.0038   0
Method(OT):S.Time(last):Conjunction(No)                0.0122 0.0028     0.0068   0.0122     0.0177  0.0122   0
Method(OT-A):S.Time(last):Conjunction(No)              0.0115 0.0026     0.0064   0.0115     0.0166  0.0115   0
Method(DiP):S.Time(last):Conjunction(No)              -0.0028 0.0053    -0.0133  -0.0028     0.0077 -0.0028   0
Method(CBN):S.Time(last):sh(0)                        -0.0526 0.0026    -0.0577  -0.0526    -0.0476 -0.0526   0
Method(CBN-A):S.Time(last):sh(0)                      -0.0462 0.0026    -0.0514  -0.0462    -0.0411 -0.0462   0
Method(OT):S.Time(last):sh(0)                         -0.0242 0.0036    -0.0312  -0.0242    -0.0172 -0.0242   0
Method(OT-A):S.Time(last):sh(0)                       -0.0256 0.0033    -0.0321  -0.0256    -0.0192 -0.0256   0
Method(DiP):S.Time(last):sh(0)                         0.1088 0.0080     0.0931   0.1088     0.1244  0.1088   0
Method(CBN):S.Time(last):TrueGenes(7)                  0.1288 0.0031     0.1228   0.1288     0.1349  0.1288   0
Method(CBN-A):S.Time(last):TrueGenes(7)                0.1236 0.0031     0.1174   0.1236     0.1297  0.1236   0
Method(OT):S.Time(last):TrueGenes(7)                  -0.0907 0.0039    -0.0984  -0.0907    -0.0830 -0.0907   0
Method(OT-A):S.Time(last):TrueGenes(7)                -0.0388 0.0037    -0.0461  -0.0388    -0.0316 -0.0388   0
Method(DiP):S.Time(last):TrueGenes(7)                 -0.1102 0.0082    -0.1263  -0.1102    -0.0942 -0.1102   0
Method(CBN):S.Time(last):TrueGenes(9)                 -0.1447 0.0029    -0.1504  -0.1447    -0.1389 -0.1447   0
Method(CBN-A):S.Time(last):TrueGenes(9)               -0.1315 0.0030    -0.1375  -0.1315    -0.1256 -0.1315   0
Method(OT):S.Time(last):TrueGenes(9)                   0.0659 0.0040     0.0580   0.0659     0.0738  0.0659   0
Method(OT-A):S.Time(last):TrueGenes(9)                 0.0339 0.0038     0.0264   0.0339     0.0415  0.0339   0
Method(DiP):S.Time(last):TrueGenes(9)                  0.1074 0.0079     0.0919   0.1074     0.1229  0.1074   0
Method(CBN):S.Type(singleCell):Model(Bozic)            0.0874 0.0069     0.0739   0.0874     0.1009  0.0874   0
Method(CBN-A):S.Type(singleCell):Model(Bozic)          0.0871 0.0069     0.0735   0.0871     0.1007  0.0871   0
Method(OT):S.Type(singleCell):Model(Bozic)             0.0793 0.0089     0.0618   0.0793     0.0967  0.0793   0
Method(OT-A):S.Type(singleCell):Model(Bozic)           0.0688 0.0085     0.0521   0.0688     0.0856  0.0688   0
Method(DiP):S.Type(singleCell):Model(Bozic)           -0.1702 0.0207    -0.2108  -0.1702    -0.1296 -0.1701   0
Method(CBN):S.Type(wholeTumor_0.01):Model(Bozic)      -0.1211 0.0054    -0.1318  -0.1211    -0.1105 -0.1211   0
Method(CBN-A):S.Type(wholeTumor_0.01):Model(Bozic)    -0.1359 0.0055    -0.1467  -0.1359    -0.1251 -0.1359   0
Method(OT):S.Type(wholeTumor_0.01):Model(Bozic)       -0.1153 0.0071    -0.1293  -0.1153    -0.1013 -0.1153   0
Method(OT-A):S.Type(wholeTumor_0.01):Model(Bozic)     -0.0923 0.0068    -0.1057  -0.0923    -0.0790 -0.0923   0
Method(DiP):S.Type(wholeTumor_0.01):Model(Bozic)       0.2265 0.0155     0.1961   0.2265     0.2569  0.2265   0
Method(CBN):S.Type(singleCell):Model(McF_4)           -0.1607 0.0080    -0.1763  -0.1607    -0.1450 -0.1607   0
Method(CBN-A):S.Type(singleCell):Model(McF_4)         -0.1558 0.0080    -0.1716  -0.1558    -0.1401 -0.1558   0
Method(OT):S.Type(singleCell):Model(McF_4)            -0.1207 0.0102    -0.1408  -0.1207    -0.1006 -0.1207   0
Method(OT-A):S.Type(singleCell):Model(McF_4)          -0.1494 0.0099    -0.1687  -0.1494    -0.1300 -0.1494   0
Method(DiP):S.Type(singleCell):Model(McF_4)            0.2891 0.0256     0.2389   0.2891     0.3392  0.2892   0
Method(CBN):S.Type(wholeTumor_0.01):Model(McF_4)       0.1886 0.0069     0.1750   0.1886     0.2022  0.1886   0
Method(CBN-A):S.Type(wholeTumor_0.01):Model(McF_4)     0.1852 0.0070     0.1715   0.1852     0.1989  0.1852   0
Method(OT):S.Type(wholeTumor_0.01):Model(McF_4)        0.1452 0.0089     0.1277   0.1452     0.1627  0.1452   0
Method(OT-A):S.Type(wholeTumor_0.01):Model(McF_4)      0.1966 0.0085     0.1798   0.1966     0.2134  0.1966   0
Method(DiP):S.Type(wholeTumor_0.01):Model(McF_4)      -0.3967 0.0224    -0.4406  -0.3967    -0.3528 -0.3967   0
Method(CBN):S.Type(singleCell):Model(McF_6)           -0.1488 0.0066    -0.1618  -0.1488    -0.1359 -0.1488   0
Method(CBN-A):S.Type(singleCell):Model(McF_6)         -0.1731 0.0067    -0.1862  -0.1731    -0.1600 -0.1731   0
Method(OT):S.Type(singleCell):Model(McF_6)            -0.0588 0.0089    -0.0763  -0.0588    -0.0413 -0.0588   0
Method(OT-A):S.Type(singleCell):Model(McF_6)          -0.0189 0.0080    -0.0346  -0.0189    -0.0032 -0.0189   0
Method(DiP):S.Type(singleCell):Model(McF_6)            0.2131 0.0224     0.1691   0.2130     0.2570  0.2130   0
Method(CBN):S.Type(wholeTumor_0.01):Model(McF_6)       0.3112 0.0057     0.3000   0.3112     0.3224  0.3112   0
Method(CBN-A):S.Type(wholeTumor_0.01):Model(McF_6)     0.3519 0.0058     0.3406   0.3519     0.3633  0.3519   0
Method(OT):S.Type(wholeTumor_0.01):Model(McF_6)        0.1624 0.0078     0.1471   0.1624     0.1777  0.1624   0
Method(OT-A):S.Type(wholeTumor_0.01):Model(McF_6)      0.0671 0.0069     0.0535   0.0671     0.0807  0.0671   0
Method(DiP):S.Type(wholeTumor_0.01):Model(McF_6)      -0.3862 0.0191    -0.4237  -0.3861    -0.3488 -0.3861   0
Method(CBN):S.Type(singleCell):Conjunction(No)        -0.0016 0.0035    -0.0084  -0.0016     0.0052 -0.0016   0
Method(CBN-A):S.Type(singleCell):Conjunction(No)      -0.0073 0.0035    -0.0142  -0.0073    -0.0004 -0.0073   0
Method(OT):S.Type(singleCell):Conjunction(No)         -0.0145 0.0049    -0.0240  -0.0145    -0.0050 -0.0145   0
Method(OT-A):S.Type(singleCell):Conjunction(No)       -0.0058 0.0044    -0.0144  -0.0058     0.0028 -0.0058   0
Method(DiP):S.Type(singleCell):Conjunction(No)         0.0088 0.0114    -0.0137   0.0088     0.0313  0.0088   0
Method(CBN):S.Type(wholeTumor_0.01):Conjunction(No)   -0.0007 0.0030    -0.0065  -0.0007     0.0051 -0.0007   0
Method(CBN-A):S.Type(wholeTumor_0.01):Conjunction(No)  0.0019 0.0030    -0.0040   0.0019     0.0078  0.0019   0
Method(OT):S.Type(wholeTumor_0.01):Conjunction(No)     0.0198 0.0041     0.0117   0.0198     0.0278  0.0198   0
Method(OT-A):S.Type(wholeTumor_0.01):Conjunction(No)   0.0044 0.0037    -0.0029   0.0044     0.0118  0.0044   0
Method(DiP):S.Type(wholeTumor_0.01):Conjunction(No)    0.0028 0.0093    -0.0155   0.0028     0.0210  0.0028   0
Method(CBN):S.Type(singleCell):sh(0)                  -0.0063 0.0040    -0.0141  -0.0063     0.0016 -0.0063   0
Method(CBN-A):S.Type(singleCell):sh(0)                 0.0028 0.0040    -0.0051   0.0028     0.0107  0.0028   0
Method(OT):S.Type(singleCell):sh(0)                   -0.0161 0.0058    -0.0274  -0.0161    -0.0048 -0.0161   0
Method(OT-A):S.Type(singleCell):sh(0)                 -0.0059 0.0051    -0.0159  -0.0059     0.0040 -0.0059   0
Method(DiP):S.Type(singleCell):sh(0)                  -0.0038 0.0139    -0.0311  -0.0038     0.0234 -0.0038   0
Method(CBN):S.Type(wholeTumor_0.01):sh(0)              0.0398 0.0035     0.0329   0.0398     0.0468  0.0398   0
Method(CBN-A):S.Type(wholeTumor_0.01):sh(0)            0.0335 0.0036     0.0265   0.0335     0.0405  0.0335   0
Method(OT):S.Type(wholeTumor_0.01):sh(0)               0.0484 0.0051     0.0385   0.0484     0.0584  0.0484   0
Method(OT-A):S.Type(wholeTumor_0.01):sh(0)             0.0315 0.0045     0.0226   0.0315     0.0403  0.0315   0
Method(DiP):S.Type(wholeTumor_0.01):sh(0)             -0.0694 0.0121    -0.0931  -0.0695    -0.0457 -0.0695   0
Method(CBN):S.Type(singleCell):TrueGenes(7)            0.0090 0.0056    -0.0020   0.0090     0.0201  0.0090   0
Method(CBN-A):S.Type(singleCell):TrueGenes(7)          0.0152 0.0057     0.0041   0.0152     0.0264  0.0152   0
Method(OT):S.Type(singleCell):TrueGenes(7)             0.0204 0.0073     0.0060   0.0204     0.0347  0.0204   0
Method(OT-A):S.Type(singleCell):TrueGenes(7)           0.0110 0.0067    -0.0022   0.0110     0.0242  0.0110   0
Method(DiP):S.Type(singleCell):TrueGenes(7)            0.0455 0.0191     0.0081   0.0456     0.0829  0.0456   0
Method(CBN):S.Type(wholeTumor_0.01):TrueGenes(7)       0.0119 0.0046     0.0028   0.0119     0.0210  0.0119   0
Method(CBN-A):S.Type(wholeTumor_0.01):TrueGenes(7)    -0.0033 0.0047    -0.0125  -0.0033     0.0059 -0.0033   0
Method(OT):S.Type(wholeTumor_0.01):TrueGenes(7)       -0.0334 0.0061    -0.0453  -0.0334    -0.0214 -0.0334   0
Method(OT-A):S.Type(wholeTumor_0.01):TrueGenes(7)     -0.0137 0.0056    -0.0247  -0.0137    -0.0028 -0.0137   0
Method(DiP):S.Type(wholeTumor_0.01):TrueGenes(7)      -0.0962 0.0149    -0.1253  -0.0962    -0.0670 -0.0962   0
Method(CBN):S.Type(singleCell):TrueGenes(9)            0.0102 0.0054    -0.0004   0.0102     0.0208  0.0102   0
Method(CBN-A):S.Type(singleCell):TrueGenes(9)          0.0062 0.0055    -0.0046   0.0062     0.0169  0.0062   0
Method(OT):S.Type(singleCell):TrueGenes(9)            -0.0030 0.0074    -0.0175  -0.0030     0.0114 -0.0030   0
Method(OT-A):S.Type(singleCell):TrueGenes(9)           0.0102 0.0067    -0.0029   0.0102     0.0234  0.0102   0
Method(DiP):S.Type(singleCell):TrueGenes(9)           -0.0679 0.0197    -0.1067  -0.0678    -0.0293 -0.0678   0
Method(CBN):S.Type(wholeTumor_0.01):TrueGenes(9)      -0.0469 0.0045    -0.0557  -0.0469    -0.0382 -0.0469   0
Method(CBN-A):S.Type(wholeTumor_0.01):TrueGenes(9)    -0.0348 0.0045    -0.0437  -0.0348    -0.0259 -0.0348   0
Method(OT):S.Type(wholeTumor_0.01):TrueGenes(9)        0.0235 0.0061     0.0115   0.0235     0.0355  0.0235   0
Method(OT-A):S.Type(wholeTumor_0.01):TrueGenes(9)     -0.0158 0.0056    -0.0267  -0.0158    -0.0049 -0.0158   0
Method(DiP):S.Type(wholeTumor_0.01):TrueGenes(9)       0.1729 0.0152     0.1431   0.1729     0.2029  0.1728   0
Method(CBN):Model(Bozic):Conjunction(No)              -0.0255 0.0033    -0.0321  -0.0255    -0.0190 -0.0255   0
Method(CBN-A):Model(Bozic):Conjunction(No)            -0.0195 0.0034    -0.0262  -0.0195    -0.0128 -0.0195   0
Method(OT):Model(Bozic):Conjunction(No)                0.0046 0.0045    -0.0041   0.0046     0.0134  0.0046   0
Method(OT-A):Model(Bozic):Conjunction(No)              0.0028 0.0042    -0.0055   0.0028     0.0111  0.0028   0
Method(DiP):Model(Bozic):Conjunction(No)              -0.0236 0.0087    -0.0408  -0.0236    -0.0065 -0.0236   0
Method(CBN):Model(McF_4):Conjunction(No)               0.0543 0.0048     0.0449   0.0543     0.0638  0.0543   0
Method(CBN-A):Model(McF_4):Conjunction(No)             0.0487 0.0049     0.0391   0.0487     0.0582  0.0487   0
Method(OT):Model(McF_4):Conjunction(No)                0.0102 0.0062    -0.0020   0.0102     0.0223  0.0102   0
Method(OT-A):Model(McF_4):Conjunction(No)             -0.0185 0.0059    -0.0302  -0.0185    -0.0068 -0.0185   0
Method(DiP):Model(McF_4):Conjunction(No)              -0.0070 0.0155    -0.0375  -0.0070     0.0233 -0.0070   0
Method(CBN):Model(McF_6):Conjunction(No)              -0.0019 0.0038    -0.0094  -0.0019     0.0056 -0.0019   0
Method(CBN-A):Model(McF_6):Conjunction(No)            -0.0128 0.0039    -0.0205  -0.0128    -0.0052 -0.0128   0
Method(OT):Model(McF_6):Conjunction(No)               -0.0096 0.0053    -0.0200  -0.0096     0.0008 -0.0096   0
Method(OT-A):Model(McF_6):Conjunction(No)              0.0193 0.0047     0.0101   0.0193     0.0285  0.0193   0
Method(DiP):Model(McF_6):Conjunction(No)               0.0393 0.0127     0.0144   0.0393     0.0641  0.0393   0
Method(CBN):Model(Bozic):sh(0)                         0.0363 0.0045     0.0274   0.0363     0.0451  0.0363   0
Method(CBN-A):Model(Bozic):sh(0)                       0.0627 0.0046     0.0538   0.0627     0.0717  0.0627   0
Method(OT):Model(Bozic):sh(0)                         -0.0548 0.0065    -0.0676  -0.0548    -0.0420 -0.0548   0
Method(OT-A):Model(Bozic):sh(0)                       -0.0436 0.0063    -0.0560  -0.0436    -0.0313 -0.0436   0
Method(DiP):Model(Bozic):sh(0)                        -0.0182 0.0121    -0.0420  -0.0182     0.0056 -0.0182   0
Method(CBN):Model(McF_4):sh(0)                        -0.1205 0.0054    -0.1311  -0.1205    -0.1099 -0.1205   0
Method(CBN-A):Model(McF_4):sh(0)                      -0.1263 0.0054    -0.1370  -0.1263    -0.1157 -0.1263   0
Method(OT):Model(McF_4):sh(0)                          0.0673 0.0072     0.0532   0.0673     0.0814  0.0673   0
Method(OT-A):Model(McF_4):sh(0)                        0.0432 0.0070     0.0295   0.0432     0.0568  0.0431   0
Method(DiP):Model(McF_4):sh(0)                         0.0865 0.0173     0.0526   0.0865     0.1204  0.0865   0
Method(CBN):Model(McF_6):sh(0)                        -0.1510 0.0046    -0.1600  -0.1510    -0.1420 -0.1510   0
Method(CBN-A):Model(McF_6):sh(0)                      -0.1744 0.0046    -0.1835  -0.1744    -0.1653 -0.1744   0
Method(OT):Model(McF_6):sh(0)                          0.0509 0.0064     0.0382   0.0509     0.0635  0.0509   0
Method(OT-A):Model(McF_6):sh(0)                        0.0680 0.0059     0.0563   0.0680     0.0796  0.0679   0
Method(DiP):Model(McF_6):sh(0)                         0.0805 0.0151     0.0508   0.0804     0.1102  0.0804   0
Method(CBN):Model(Bozic):TrueGenes(7)                 -0.1717 0.0051    -0.1817  -0.1717    -0.1617 -0.1717   0
Method(CBN-A):Model(Bozic):TrueGenes(7)               -0.1558 0.0052    -0.1660  -0.1558    -0.1456 -0.1558   0
Method(OT):Model(Bozic):TrueGenes(7)                  -0.1643 0.0065    -0.1771  -0.1643    -0.1514 -0.1643   0
Method(OT-A):Model(Bozic):TrueGenes(7)                -0.0189 0.0061    -0.0309  -0.0189    -0.0068 -0.0189   0
Method(DiP):Model(Bozic):TrueGenes(7)                  0.2524 0.0139     0.2252   0.2524     0.2797  0.2523   0
Method(CBN):Model(McF_4):TrueGenes(7)                  0.0675 0.0079     0.0520   0.0675     0.0832  0.0675   0
Method(CBN-A):Model(McF_4):TrueGenes(7)                0.0108 0.0080    -0.0049   0.0108     0.0266  0.0108   0
Method(OT):Model(McF_4):TrueGenes(7)                   0.0486 0.0096     0.0298   0.0486     0.0674  0.0486   0
Method(OT-A):Model(McF_4):TrueGenes(7)                 0.1204 0.0092     0.1024   0.1204     0.1384  0.1204   0
Method(DiP):Model(McF_4):TrueGenes(7)                 -0.0740 0.0266    -0.1266  -0.0739    -0.0221 -0.0737   0
Method(CBN):Model(McF_6):TrueGenes(7)                  0.2095 0.0062     0.1973   0.2095     0.2218  0.2095   0
Method(CBN-A):Model(McF_6):TrueGenes(7)                0.2236 0.0063     0.2112   0.2236     0.2360  0.2236   0
Method(OT):Model(McF_6):TrueGenes(7)                   0.2246 0.0079     0.2091   0.2246     0.2402  0.2246   0
Method(OT-A):Model(McF_6):TrueGenes(7)                -0.1103 0.0073    -0.1246  -0.1103    -0.0960 -0.1103   0
Method(DiP):Model(McF_6):TrueGenes(7)                 -0.3418 0.0223    -0.3857  -0.3418    -0.2982 -0.3417   0
Method(CBN):Model(Bozic):TrueGenes(9)                  0.0862 0.0049     0.0766   0.0862     0.0958  0.0862   0
Method(CBN-A):Model(Bozic):TrueGenes(9)                0.0750 0.0050     0.0652   0.0750     0.0848  0.0750   0
Method(OT):Model(Bozic):TrueGenes(9)                   0.0129 0.0066    -0.0001   0.0129     0.0260  0.0129   0
Method(OT-A):Model(Bozic):TrueGenes(9)                -0.0798 0.0064    -0.0923  -0.0798    -0.0673 -0.0798   0
Method(DiP):Model(Bozic):TrueGenes(9)                  0.0105 0.0138    -0.0166   0.0105     0.0376  0.0105   0
Method(CBN):Model(McF_4):TrueGenes(9)                 -0.0601 0.0072    -0.0743  -0.0601    -0.0459 -0.0602   0
Method(CBN-A):Model(McF_4):TrueGenes(9)               -0.0092 0.0073    -0.0235  -0.0092     0.0051 -0.0092   0
Method(OT):Model(McF_4):TrueGenes(9)                  -0.0136 0.0092    -0.0316  -0.0136     0.0044 -0.0136   0
Method(OT-A):Model(McF_4):TrueGenes(9)                -0.0047 0.0089    -0.0221  -0.0047     0.0127 -0.0047   0
Method(DiP):Model(McF_4):TrueGenes(9)                  0.0128 0.0248    -0.0359   0.0129     0.0613  0.0130   0
Method(CBN):Model(McF_6):TrueGenes(9)                 -0.0873 0.0060    -0.0990  -0.0873    -0.0755 -0.0873   0
Method(CBN-A):Model(McF_6):TrueGenes(9)               -0.1124 0.0061    -0.1243  -0.1124    -0.1005 -0.1124   0
Method(OT):Model(McF_6):TrueGenes(9)                  -0.0124 0.0081    -0.0283  -0.0124     0.0035 -0.0124   0
Method(OT-A):Model(McF_6):TrueGenes(9)                 0.1413 0.0071     0.1273   0.1413     0.1553  0.1413   0
Method(DiP):Model(McF_6):TrueGenes(9)                 -0.0086 0.0219    -0.0516  -0.0086     0.0342 -0.0085   0
Method(CBN):Conjunction(No):sh(0)                     -0.0041 0.0023    -0.0086  -0.0041     0.0003 -0.0041   0
Method(CBN-A):Conjunction(No):sh(0)                   -0.0080 0.0023    -0.0125  -0.0080    -0.0034 -0.0080   0
Method(OT):Conjunction(No):sh(0)                      -0.0022 0.0033    -0.0088  -0.0022     0.0043 -0.0022   0
Method(OT-A):Conjunction(No):sh(0)                     0.0038 0.0030    -0.0020   0.0038     0.0097  0.0038   0
Method(DiP):Conjunction(No):sh(0)                      0.0132 0.0068    -0.0001   0.0132     0.0266  0.0132   0
Method(CBN):Conjunction(No):TrueGenes(7)               0.0192 0.0028     0.0137   0.0192     0.0247  0.0192   0
Method(CBN-A):Conjunction(No):TrueGenes(7)             0.0227 0.0029     0.0171   0.0227     0.0283  0.0227   0
Method(OT):Conjunction(No):TrueGenes(7)                0.0245 0.0038     0.0172   0.0245     0.0319  0.0245   0
Method(OT-A):Conjunction(No):TrueGenes(7)              0.0178 0.0034     0.0110   0.0178     0.0245  0.0178   0
Method(DiP):Conjunction(No):TrueGenes(7)              -0.0127 0.0071    -0.0265  -0.0127     0.0012 -0.0127   0
Method(CBN):Conjunction(No):TrueGenes(9)              -0.0075 0.0027    -0.0128  -0.0075    -0.0022 -0.0075   0
Method(CBN-A):Conjunction(No):TrueGenes(9)            -0.0164 0.0028    -0.0219  -0.0164    -0.0110 -0.0164   0
Method(OT):Conjunction(No):TrueGenes(9)               -0.0222 0.0039    -0.0298  -0.0222    -0.0147 -0.0222   0
Method(OT-A):Conjunction(No):TrueGenes(9)             -0.0172 0.0035    -0.0241  -0.0172    -0.0102 -0.0172   0
Method(DiP):Conjunction(No):TrueGenes(9)               0.0259 0.0074     0.0115   0.0259     0.0404  0.0259   0
Method(CBN):sh(0):TrueGenes(7)                        -0.0704 0.0035    -0.0772  -0.0704    -0.0636 -0.0704   0
Method(CBN-A):sh(0):TrueGenes(7)                      -0.0695 0.0035    -0.0764  -0.0695    -0.0626 -0.0695   0
Method(OT):sh(0):TrueGenes(7)                         -0.0242 0.0048    -0.0336  -0.0242    -0.0148 -0.0242   0
Method(OT-A):sh(0):TrueGenes(7)                       -0.0373 0.0044    -0.0459  -0.0373    -0.0288 -0.0373   0
Method(DiP):sh(0):TrueGenes(7)                         0.1216 0.0105     0.1010   0.1216     0.1423  0.1216   0
Method(CBN):sh(0):TrueGenes(9)                         0.0469 0.0035     0.0400   0.0469     0.0537  0.0469   0
Method(CBN-A):sh(0):TrueGenes(9)                       0.0473 0.0035     0.0404   0.0473     0.0543  0.0473   0
Method(OT):sh(0):TrueGenes(9)                          0.0193 0.0051     0.0093   0.0193     0.0292  0.0193   0
Method(OT-A):sh(0):TrueGenes(9)                        0.0155 0.0045     0.0066   0.0155     0.0243  0.0155   0
Method(DiP):sh(0):TrueGenes(9)                        -0.0927 0.0117    -0.1157  -0.0926    -0.0698 -0.0926   0
S.Time(last):S.Type(singleCell):Model(Bozic)           0.0353 0.0069     0.0216   0.0353     0.0489  0.0353   0
S.Time(last):S.Type(wholeTumor_0.01):Model(Bozic)     -0.1321 0.0066    -0.1451  -0.1321    -0.1191 -0.1321   0
S.Time(last):S.Type(singleCell):Model(McF_4)          -0.0661 0.0067    -0.0793  -0.0661    -0.0529 -0.0661   0
S.Time(last):S.Type(wholeTumor_0.01):Model(McF_4)      0.1568 0.0065     0.1440   0.1568     0.1695  0.1568   0
S.Time(last):S.Type(singleCell):Model(McF_6)          -0.0398 0.0068    -0.0531  -0.0398    -0.0265 -0.0398   0
S.Time(last):S.Type(wholeTumor_0.01):Model(McF_6)      0.0929 0.0065     0.0801   0.0929     0.1057  0.0929   0
S.Time(last):S.Type(singleCell):Conjunction(No)       -0.0088 0.0040    -0.0167  -0.0088    -0.0010 -0.0088   0
S.Time(last):S.Type(wholeTumor_0.01):Conjunction(No)   0.0147 0.0038     0.0073   0.0147     0.0222  0.0147   0
S.Time(last):S.Type(singleCell):sh(0)                  0.0076 0.0041    -0.0004   0.0076     0.0156  0.0076   0
S.Time(last):S.Type(wholeTumor_0.01):sh(0)            -0.0186 0.0039    -0.0262  -0.0186    -0.0110 -0.0186   0
S.Time(last):S.Type(singleCell):TrueGenes(7)           0.0562 0.0059     0.0446   0.0562     0.0677  0.0562   0
S.Time(last):S.Type(wholeTumor_0.01):TrueGenes(7)     -0.1067 0.0056    -0.1176  -0.1067    -0.0957 -0.1066   0
S.Time(last):S.Type(singleCell):TrueGenes(9)          -0.0335 0.0056    -0.0446  -0.0335    -0.0225 -0.0335   0
S.Time(last):S.Type(wholeTumor_0.01):TrueGenes(9)      0.0542 0.0054     0.0437   0.0542     0.0648  0.0542   0
S.Time(last):Model(Bozic):Conjunction(No)              0.0177 0.0048     0.0083   0.0177     0.0270  0.0177   0
S.Time(last):Model(McF_4):Conjunction(No)             -0.0167 0.0047    -0.0259  -0.0167    -0.0075 -0.0167   0
S.Time(last):Model(McF_6):Conjunction(No)             -0.0054 0.0047    -0.0146  -0.0054     0.0037 -0.0054   0
S.Time(last):Model(Bozic):sh(0)                       -0.0118 0.0049    -0.0215  -0.0119    -0.0022 -0.0119   0
S.Time(last):Model(McF_4):sh(0)                        0.0510 0.0047     0.0418   0.0510     0.0603  0.0510   0
S.Time(last):Model(McF_6):sh(0)                        0.0602 0.0047     0.0509   0.0602     0.0695  0.0602   0
S.Time(last):Model(Bozic):TrueGenes(7)                -0.0872 0.0070    -0.1009  -0.0872    -0.0736 -0.0872   0
S.Time(last):Model(McF_4):TrueGenes(7)                 0.0580 0.0068     0.0446   0.0580     0.0714  0.0580   0
S.Time(last):Model(McF_6):TrueGenes(7)                 0.0542 0.0068     0.0409   0.0542     0.0675  0.0542   0
S.Time(last):Model(Bozic):TrueGenes(9)                 0.0181 0.0067     0.0049   0.0181     0.0313  0.0181   0
S.Time(last):Model(McF_4):TrueGenes(9)                -0.0070 0.0066    -0.0199  -0.0070     0.0059 -0.0070   0
S.Time(last):Model(McF_6):TrueGenes(9)                 0.0004 0.0066    -0.0126   0.0004     0.0133  0.0004   0
S.Time(last):Conjunction(No):sh(0)                     0.0098 0.0028     0.0043   0.0098     0.0153  0.0098   0
S.Time(last):Conjunction(No):TrueGenes(7)             -0.0123 0.0040    -0.0202  -0.0123    -0.0045 -0.0123   0
S.Time(last):Conjunction(No):TrueGenes(9)             -0.0005 0.0039    -0.0081  -0.0005     0.0071 -0.0005   0
S.Time(last):sh(0):TrueGenes(7)                       -0.0205 0.0041    -0.0286  -0.0205    -0.0124 -0.0205   0
S.Time(last):sh(0):TrueGenes(9)                       -0.0277 0.0039    -0.0355  -0.0277    -0.0200 -0.0277   0
S.Type(singleCell):Model(Bozic):Conjunction(No)       -0.0028 0.0068    -0.0162  -0.0028     0.0107 -0.0028   0
S.Type(wholeTumor_0.01):Model(Bozic):Conjunction(No)   0.0190 0.0066     0.0061   0.0190     0.0319  0.0190   0
S.Type(singleCell):Model(McF_4):Conjunction(No)        0.0201 0.0067     0.0070   0.0201     0.0332  0.0201   0
S.Type(wholeTumor_0.01):Model(McF_4):Conjunction(No)  -0.0590 0.0064    -0.0717  -0.0590    -0.0464 -0.0590   0
S.Type(singleCell):Model(McF_6):Conjunction(No)       -0.0209 0.0066    -0.0339  -0.0209    -0.0079 -0.0209   0
S.Type(wholeTumor_0.01):Model(McF_6):Conjunction(No)   0.0280 0.0064     0.0154   0.0280     0.0406  0.0280   0
S.Type(singleCell):Model(Bozic):sh(0)                 -0.0354 0.0070    -0.0493  -0.0354    -0.0216 -0.0354   0
S.Type(wholeTumor_0.01):Model(Bozic):sh(0)             0.1412 0.0067     0.1280   0.1412     0.1544  0.1412   0
S.Type(singleCell):Model(McF_4):sh(0)                  0.0187 0.0067     0.0054   0.0187     0.0319  0.0187   0
S.Type(wholeTumor_0.01):Model(McF_4):sh(0)            -0.0416 0.0065    -0.0544  -0.0416    -0.0289 -0.0416   0
S.Type(singleCell):Model(McF_6):sh(0)                 -0.0005 0.0067    -0.0137  -0.0005     0.0127 -0.0005   0
S.Type(wholeTumor_0.01):Model(McF_6):sh(0)            -0.0108 0.0065    -0.0235  -0.0108     0.0019 -0.0108   0
S.Type(singleCell):Model(Bozic):TrueGenes(7)           0.0497 0.0100     0.0301   0.0497     0.0694  0.0497   0
S.Type(wholeTumor_0.01):Model(Bozic):TrueGenes(7)     -0.0778 0.0095    -0.0965  -0.0778    -0.0591 -0.0778   0
S.Type(singleCell):Model(McF_4):TrueGenes(7)          -0.0258 0.0098    -0.0451  -0.0258    -0.0065 -0.0258   0
S.Type(wholeTumor_0.01):Model(McF_4):TrueGenes(7)     -0.0048 0.0094    -0.0232  -0.0048     0.0136 -0.0048   0
S.Type(singleCell):Model(McF_6):TrueGenes(7)           0.0038 0.0097    -0.0152   0.0038     0.0227  0.0038   0
S.Type(wholeTumor_0.01):Model(McF_6):TrueGenes(7)     -0.0337 0.0093    -0.0519  -0.0337    -0.0155 -0.0337   0
S.Type(singleCell):Model(Bozic):TrueGenes(9)           0.0040 0.0096    -0.0149   0.0040     0.0229  0.0040   0
S.Type(wholeTumor_0.01):Model(Bozic):TrueGenes(9)     -0.0069 0.0093    -0.0251  -0.0069     0.0112 -0.0069   0
S.Type(singleCell):Model(McF_4):TrueGenes(9)           0.0055 0.0094    -0.0130   0.0055     0.0239  0.0055   0
S.Type(wholeTumor_0.01):Model(McF_4):TrueGenes(9)      0.0300 0.0091     0.0122   0.0300     0.0478  0.0300   0
S.Type(singleCell):Model(McF_6):TrueGenes(9)          -0.0402 0.0094    -0.0586  -0.0402    -0.0218 -0.0402   0
S.Type(wholeTumor_0.01):Model(McF_6):TrueGenes(9)      0.0974 0.0091     0.0796   0.0974     0.1152  0.0974   0
S.Type(singleCell):Conjunction(No):sh(0)              -0.0037 0.0040    -0.0116  -0.0037     0.0042 -0.0037   0
S.Type(wholeTumor_0.01):Conjunction(No):sh(0)          0.0137 0.0038     0.0061   0.0137     0.0212  0.0137   0
S.Type(singleCell):Conjunction(No):TrueGenes(7)        0.0011 0.0058    -0.0102   0.0011     0.0124  0.0011   0
S.Type(wholeTumor_0.01):Conjunction(No):TrueGenes(7)  -0.0039 0.0055    -0.0146  -0.0039     0.0069 -0.0039   0
S.Type(singleCell):Conjunction(No):TrueGenes(9)       -0.0004 0.0055    -0.0112  -0.0004     0.0105 -0.0004   0
S.Type(wholeTumor_0.01):Conjunction(No):TrueGenes(9)   0.0012 0.0053    -0.0092   0.0012     0.0117  0.0012   0
S.Type(singleCell):sh(0):TrueGenes(7)                 -0.0129 0.0060    -0.0246  -0.0129    -0.0012 -0.0129   0
S.Type(wholeTumor_0.01):sh(0):TrueGenes(7)             0.0242 0.0056     0.0131   0.0242     0.0352  0.0242   0
S.Type(singleCell):sh(0):TrueGenes(9)                  0.0156 0.0056     0.0046   0.0156     0.0267  0.0156   0
S.Type(wholeTumor_0.01):sh(0):TrueGenes(9)            -0.0461 0.0054    -0.0567  -0.0461    -0.0355 -0.0461   0
Model(Bozic):Conjunction(No):sh(0)                     0.0194 0.0048     0.0099   0.0194     0.0289  0.0194   0
Model(McF_4):Conjunction(No):sh(0)                     0.0059 0.0047    -0.0032   0.0059     0.0151  0.0059   0
Model(McF_6):Conjunction(No):sh(0)                    -0.0203 0.0047    -0.0295  -0.0203    -0.0112 -0.0203   0
Model(Bozic):Conjunction(No):TrueGenes(7)             -0.0202 0.0069    -0.0337  -0.0202    -0.0067 -0.0202   0
Model(McF_4):Conjunction(No):TrueGenes(7)              0.0671 0.0068     0.0538   0.0671     0.0804  0.0671   0
Model(McF_6):Conjunction(No):TrueGenes(7)             -0.0241 0.0067    -0.0372  -0.0241    -0.0111 -0.0241   0
Model(Bozic):Conjunction(No):TrueGenes(9)              0.0212 0.0067     0.0081   0.0212     0.0343  0.0212   0
Model(McF_4):Conjunction(No):TrueGenes(9)             -0.0407 0.0065    -0.0536  -0.0407    -0.0279 -0.0407   0
Model(McF_6):Conjunction(No):TrueGenes(9)             -0.0045 0.0065    -0.0173  -0.0045     0.0082 -0.0045   0
Model(Bozic):sh(0):TrueGenes(7)                       -0.1130 0.0072    -0.1271  -0.1130    -0.0990 -0.1130   0
Model(McF_4):sh(0):TrueGenes(7)                        0.1090 0.0069     0.0955   0.1090     0.1224  0.1090   0
Model(McF_6):sh(0):TrueGenes(7)                        0.0942 0.0068     0.0809   0.0942     0.1075  0.0942   0
Model(Bozic):sh(0):TrueGenes(9)                        0.0246 0.0068     0.0112   0.0246     0.0380  0.0246   0
Model(McF_4):sh(0):TrueGenes(9)                       -0.0374 0.0066    -0.0503  -0.0374    -0.0245 -0.0374   0
Model(McF_6):sh(0):TrueGenes(9)                       -0.0272 0.0066    -0.0401  -0.0272    -0.0143 -0.0271   0
Conjunction(No):sh(0):TrueGenes(7)                     0.0062 0.0041    -0.0018   0.0062     0.0142  0.0062   0
Conjunction(No):sh(0):TrueGenes(9)                     0.0046 0.0039    -0.0030   0.0046     0.0123  0.0046   0

Random effects:
Name	  Model
 dataSetID   IID model 

Model hyperparameters:
                        mean    sd      0.025quant 0.5quant 0.975quant mode   
Precision for dataSetID 10.2803  0.2282  9.9661    10.2599  10.7162    10.2681

Expected number of effective parameters(std dev): 13907.28(27.31)
Number of equivalent replicates : 29.82 

Deviance Information Criterion: 998594.36
Effective number of parameters: 13867.48

Marginal Likelihood:  -516285.54 
CPO and PIT are computed

Posterior marginals for linear predictor and fitted values computed

>  summary(fit$cpo$failure)
   Min. 1st Qu.  Median    Mean 3rd Qu.    Max. 
      0       0       0       0       0       0 
>  cat(paste("\nLog CPO = ", -mean(log(fit$cpo$cpo)), "
+ "))

Log CPO =  1.2230716355974 
>  
> 
> 
>  gc()
             used   (Mb) gc trigger    (Mb)   max used    (Mb)
Ncells   12912793  689.7   47236011  2522.7   56195252  3001.2
Vcells 1011014004 7713.5 3102622296 23671.2 3878252857 29588.8
>  FPF.m3A <- fit
>  save(file = "FPF.m3A.RData", FPF.m3A)
> 
> 
