# Supplementary material for: Identifying restrictions in the order of accumulation of mutations during tumor progression: effects of passengers, evolutionary models, and sampling
Source: BMC Bioinformatics. 2015 Feb 12;16:41. doi: 10.1186/s12859-015-0466-7 (PMC4339747; doi:10.1186/s12859-015-0466-7)
Supplement: Additional file 9 — Code, scripts, model fits. A zip file (Code_scripts_model_fits.zip) that contains shell and R scripts to run simulations, analysis, and produce tables and figures, as well as the output of GLMM model fits (and the code to obtain them). [file 12859_2015_466_MOESM9_ESM.zip › Code_scripts_model_fits/INLA/P/PFD-m3A.Rout]

R version 3.0.3 Patched (2014-03-06 r65254) -- "Warm Puppy"
Copyright (C) 2014 The R Foundation for Statistical Computing
Platform: x86_64-pc-linux-gnu (64-bit)

R is free software and comes with ABSOLUTELY NO WARRANTY.
You are welcome to redistribute it under certain conditions.
Type 'license()' or 'licence()' for distribution details.

  Natural language support but running in an English locale

R is a collaborative project with many contributors.
Type 'contributors()' for more information and
'citation()' on how to cite R or R packages in publications.

Type 'demo()' for some demos, 'help()' for on-line help, or
'help.start()' for an HTML browser interface to help.
Type 'q()' to quit R.

> Sys.getpid()
[1] 23327
>  system("hostname")
Gallotia
>  options(width = 220)
>  library(car); packageVersion("car")
[1] '2.0.19'
>  library(INLA); packageVersion("INLA")
Loading required package: sp
Loading required package: Matrix
Loading required package: splines
[1] '0.0.1392038736'
>  sessionInfo()
R version 3.0.3 Patched (2014-03-06 r65254)
Platform: x86_64-pc-linux-gnu (64-bit)

locale:
 [1] LC_CTYPE=en_US.ISO-8859-15    LC_NUMERIC=C                  LC_TIME=en_GB.iso885915       LC_COLLATE=en_US.ISO-8859-15  LC_MONETARY=en_US.ISO-8859-15 LC_MESSAGES=en_US.ISO-8859-15 LC_PAPER=en_GB.UTF-8         
 [8] LC_NAME=C                     LC_ADDRESS=C                  LC_TELEPHONE=C                LC_MEASUREMENT=en_GB.UTF-8    LC_IDENTIFICATION=C          

attached base packages:
[1] splines   stats     graphics  grDevices utils     datasets  methods   base     

other attached packages:
[1] INLA_0.0-1392038736 Matrix_1.1-2-2      sp_1.0-14           car_2.0-19         

loaded via a namespace (and not attached):
[1] grid_3.0.3      lattice_0.20-27 MASS_7.3-29     nnet_7.3-7     
>  options(decorate.contrasts = c("(",")"))
>  options(decorate.contr.Sum = "")
>  ## options(decorate.contrasts = c(".",""))
>  options(contrasts = c("contr.Sum", "contr.poly"))
>  load("P.stats.RData"); dim(P.stats)
[1] 414720     25
>  ## recode levels for easier reading
>  tmpm <- P.stats$S.Size
>  P.stats$S.Size <- factor(P.stats$S.Size, levels = c("100", "1000", "200"))
>  table(P.stats$S.Size, tmpm)
      tmpm
         1000    200    100
  100       0      0 138240
  1000 138240      0      0
  200       0 138240      0
>  rm(tmpm)
>  tmpm <- P.stats$Model
>  P.stats$Model <- factor(P.stats$Model, levels = c("Bozic", "McF_4", "McF_6", "exp"))
>  table(P.stats$Model, tmpm)
       tmpm
         Bozic    exp  McF_4  McF_6
  Bozic 103680      0      0      0
  McF_4      0      0 103680      0
  McF_6      0      0      0 103680
  exp        0 103680      0      0
>  
>  
> 
> 
>  with(P.stats, table(TP, FP))[1:3, 1:3]
   FP
TP       0     1    2
  0 122821 26387 6960
  1  27069  5823 3747
  2  27261  8569 3569
>  to.omit <- which( (P.stats$TP + P.stats$FP) == 0 )
>  P.stats <- P.stats[-to.omit, ]
>  with(P.stats, table(TP, FP))[1:3, 1:3]
   FP
TP      0     1    2
  0     0 26387 6960
  1 27069  5823 3747
  2 27261  8569 3569
>  gc()
          used (Mb) gc trigger  (Mb) max used  (Mb)
Ncells 1219861 65.2    1967602 105.1  1426223  76.2
Vcells 6790466 51.9   19242900 146.9 24036409 183.4
> 
> 
> 
> fit0 <- inla(FP ~ (S.Size + Filter + Method + S.Time + S.Type + Model + Conjunction + sh + TrueGenes)^3 + f(dataSetID, model = "iid")
+ , family = "binomial"
+  , data = P.stats
+ , Ntrials = Inferred.edges
+  ## , control.predictor = list(compute = TRUE)
+  , control.compute = list(dic = TRUE, cpo = TRUE),
+  num.threads = 6)
>  
> 
> 
>  fit0$cpu.used
 Pre-processing    Running inla Post-processing           Total 
       107.9632     300223.5421         81.0288     300412.5342 
> 
>  ## in case a crash in next step
>  save(file = "PFD.m3A.tmp.RData", fit0)
>  gc()
            used   (Mb) gc trigger   (Mb)  max used   (Mb)
Ncells   5969259  318.8   10591793  565.7  10049327  536.7
Vcells 354319401 2703.3  737284029 5625.1 702403418 5359.0
> 
>  fit <- inla.hyperpar(fit0)

libgomp: Thread creation failed: Resource temporarily unavailable
Error in inla.inlaprogram.has.crashed() : 
  The inla-program exited with an error. Unless you interupted it yourself, please rerun with verbose=TRUE and check the output carefully.
  If this does help; please contact the developers at <help@r-inla.org>.
Calls: inla.hyperpar ... inla.rerun -> do.call -> inla -> inla.inlaprogram.has.crashed
Execution halted


### So we get crashes. Just get the summary


> load("PFD.m3A.tmp.RData")
> summary(fit0)
 

Call:
c("inla(formula = FP ~ (S.Size + Filter + Method + S.Time + S.Type + ",  "    Model + Conjunction + sh + TrueGenes)^3 + f(dataSetID, model = \"iid\"), ",  "    family = \"binomial\", data = P.stats, Ntrials = Inferred.edges, ",  "    control.compute = list(dic = TRUE, cpo = TRUE), num.threads = 6)" )

Time used:
 Pre-processing    Running inla Post-processing           Total 
       107.9632     300223.5421         81.0288     300412.5342 

Fixed effects:
                                                         mean     sd 0.025quant 0.5quant 0.975quant    mode kld
(Intercept)                                           -0.2999 0.0145    -0.3284  -0.3000    -0.2713 -0.3000   0
S.Size(100)                                            1.1765 0.0178     1.1420   1.1763     1.2118  1.1760   0
S.Size(1000)                                          -1.2667 0.0153    -1.2970  -1.2666    -1.2370 -1.2664   0
Filter(J5)                                            -0.1531 0.0258    -0.2040  -0.1530    -0.1025 -0.1529   0
Filter(J1)                                            -0.1915 0.0138    -0.2186  -0.1915    -0.1644 -0.1915   0
Filter(S5)                                            -0.5414 0.0137    -0.5683  -0.5414    -0.5144 -0.5414   0
Method(CBN)                                            0.9058 0.0142     0.8778   0.9058     0.9335  0.9059   0
Method(CBN-A)                                          0.7094 0.0142     0.6814   0.7095     0.7372  0.7095   0
Method(OT)                                            -1.3851 0.0189    -1.4223  -1.3850    -1.3481 -1.3849   0
Method(OT-A)                                          -1.1778 0.0160    -1.2093  -1.1778    -1.1466 -1.1777   0
Method(DiP)                                            0.8640 0.0539     0.7588   0.8637     0.9704  0.8632   0
S.Time(last)                                          -0.1282 0.0083    -0.1445  -0.1282    -0.1119 -0.1281   0
S.Type(singleCell)                                    -0.2024 0.0126    -0.2271  -0.2024    -0.1777 -0.2024   0
S.Type(wholeTumor_0.01)                                0.3336 0.0109     0.3122   0.3336     0.3549  0.3336   0
Model(Bozic)                                           0.7955 0.0183     0.7596   0.7955     0.8314  0.7955   0
Model(McF_4)                                          -1.2014 0.0201    -1.2413  -1.2013    -1.1623 -1.2011   0
Model(McF_6)                                          -1.0393 0.0168    -1.0725  -1.0393    -1.0065 -1.0392   0
Conjunction(No)                                       -0.0801 0.0071    -0.0940  -0.0801    -0.0662 -0.0801   0
sh(0)                                                 -0.3890 0.0100    -0.4086  -0.3889    -0.3694 -0.3889   0
TrueGenes(7)                                          -0.2234 0.0146    -0.2518  -0.2235    -0.1945 -0.2237   0
TrueGenes(9)                                           0.2814 0.0118     0.2582   0.2814     0.3044  0.2814   0
S.Size(100):Filter(J5)                                -0.0395 0.0237    -0.0853  -0.0398     0.0079 -0.0403   0
S.Size(1000):Filter(J5)                                0.0430 0.0290    -0.0154   0.0436     0.0984  0.0447   0
S.Size(100):Filter(J1)                                 0.2850 0.0139     0.2576   0.2851     0.3123  0.2851   0
S.Size(1000):Filter(J1)                               -0.1405 0.0151    -0.1699  -0.1405    -0.1108 -0.1406   0
S.Size(100):Filter(S5)                                -0.1121 0.0134    -0.1383  -0.1120    -0.0859 -0.1120   0
S.Size(1000):Filter(S5)                                0.1012 0.0147     0.0725   0.1012     0.1302  0.1011   0
S.Size(100):Method(CBN)                               -0.8904 0.0178    -0.9258  -0.8902    -0.8559 -0.8899   0
S.Size(1000):Method(CBN)                               1.0561 0.0152     1.0265   1.0560     1.0863  1.0558   0
S.Size(100):Method(CBN-A)                             -0.8633 0.0178    -0.8987  -0.8631    -0.8287 -0.8628   0
S.Size(1000):Method(CBN-A)                             1.0247 0.0153     0.9951   1.0246     1.0550  1.0244   0
S.Size(100):Method(OT)                                -0.2808 0.0202    -0.3207  -0.2807    -0.2415 -0.2804   0
S.Size(1000):Method(OT)                                0.2219 0.0208     0.1812   0.2218     0.2627  0.2218   0
S.Size(100):Method(OT-A)                              -0.5605 0.0185    -0.5973  -0.5604    -0.5246 -0.5601   0
S.Size(1000):Method(OT-A)                              0.6384 0.0167     0.6058   0.6383     0.6714  0.6381   0
S.Size(100):Method(DiP)                                1.5725 0.0711     1.4353   1.5716     1.7147  1.5698   0
S.Size(1000):Method(DiP)                              -2.0486 0.0614    -2.1714  -2.0478    -1.9302 -2.0462   0
S.Size(100):S.Time(last)                              -0.1368 0.0082    -0.1528  -0.1368    -0.1207 -0.1368   0
S.Size(1000):S.Time(last)                              0.1620 0.0084     0.1456   0.1620     0.1784  0.1620   0
S.Size(100):S.Type(singleCell)                         0.0333 0.0120     0.0098   0.0333     0.0569  0.0333   0
S.Size(1000):S.Type(singleCell)                       -0.0863 0.0124    -0.1107  -0.0863    -0.0620 -0.0863   0
S.Size(100):S.Type(wholeTumor_0.01)                   -0.1318 0.0109    -0.1532  -0.1318    -0.1105 -0.1318   0
S.Size(1000):S.Type(wholeTumor_0.01)                   0.1996 0.0110     0.1781   0.1995     0.2211  0.1995   0
S.Size(100):Model(Bozic)                              -0.0822 0.0196    -0.1208  -0.0821    -0.0438 -0.0820   0
S.Size(1000):Model(Bozic)                              0.1505 0.0154     0.1203   0.1505     0.1808  0.1505   0
S.Size(100):Model(McF_4)                               0.1618 0.0188     0.1247   0.1619     0.1985  0.1621   0
S.Size(1000):Model(McF_4)                             -0.2056 0.0158    -0.2366  -0.2056    -0.1745 -0.2056   0
S.Size(100):Model(McF_6)                               0.1435 0.0168     0.1102   0.1436     0.1763  0.1439   0
S.Size(1000):Model(McF_6)                             -0.2333 0.0142    -0.2611  -0.2333    -0.2055 -0.2334   0
S.Size(100):Conjunction(No)                           -0.0183 0.0076    -0.0332  -0.0183    -0.0034 -0.0183   0
S.Size(1000):Conjunction(No)                           0.0188 0.0074     0.0042   0.0188     0.0335  0.0188   0
S.Size(100):sh(0)                                     -0.3002 0.0108    -0.3216  -0.3001    -0.2792 -0.2999   0
S.Size(1000):sh(0)                                     0.3473 0.0090     0.3297   0.3473     0.3649  0.3473   0
S.Size(100):TrueGenes(7)                               0.2341 0.0128     0.2091   0.2341     0.2593  0.2341   0
S.Size(1000):TrueGenes(7)                             -0.1754 0.0122    -0.1994  -0.1754    -0.1515 -0.1753   0
S.Size(100):TrueGenes(9)                              -0.1471 0.0118    -0.1702  -0.1471    -0.1241 -0.1471   0
S.Size(1000):TrueGenes(9)                              0.1734 0.0112     0.1514   0.1734     0.1953  0.1734   0
Filter(J5):Method(CBN)                                 0.3021 0.0239     0.2553   0.3021     0.3493  0.3019   0
Filter(J1):Method(CBN)                                -0.1935 0.0143    -0.2216  -0.1935    -0.1654 -0.1935   0
Filter(S5):Method(CBN)                                 0.0882 0.0139     0.0608   0.0882     0.1156  0.0883   0
Filter(J5):Method(CBN-A)                               0.1805 0.0240     0.1335   0.1804     0.2278  0.1803   0
Filter(J1):Method(CBN-A)                              -0.1610 0.0144    -0.1892  -0.1610    -0.1328 -0.1610   0
Filter(S5):Method(CBN-A)                               0.1050 0.0140     0.0774   0.1050     0.1325  0.1050   0
Filter(J5):Method(OT)                                 -0.5614 0.0379    -0.6362  -0.5613    -0.4874 -0.5611   0
Filter(J1):Method(OT)                                  0.3200 0.0198     0.2812   0.3200     0.3589  0.3200   0
Filter(S5):Method(OT)                                 -0.3630 0.0221    -0.4063  -0.3629    -0.3197 -0.3629   0
Filter(J5):Method(OT-A)                               -0.1096 0.0279    -0.1643  -0.1096    -0.0548 -0.1097   0
Filter(J1):Method(OT-A)                                0.1792 0.0162     0.1473   0.1792     0.2111  0.1792   0
Filter(S5):Method(OT-A)                               -0.3048 0.0174    -0.3391  -0.3048    -0.2707 -0.3048   0
Filter(J5):Method(DiP)                                 0.1304 0.0895    -0.0472   0.1310     0.3043  0.1323   0
Filter(J1):Method(DiP)                                -0.1078 0.0494    -0.2048  -0.1078    -0.0108 -0.1078   0
Filter(S5):Method(DiP)                                 0.2321 0.0464     0.1412   0.2320     0.3232  0.2319   0
Filter(J5):S.Time(last)                               -0.4890 0.0155    -0.5196  -0.4889    -0.4586 -0.4889   0
Filter(J1):S.Time(last)                                0.2176 0.0086     0.2007   0.2176     0.2345  0.2176   0
Filter(S5):S.Time(last)                                0.1345 0.0087     0.1174   0.1345     0.1517  0.1345   0
Filter(J5):S.Type(singleCell)                          0.1084 0.0224     0.0643   0.1085     0.1524  0.1085   0
Filter(J1):S.Type(singleCell)                         -0.0837 0.0137    -0.1107  -0.0837    -0.0569 -0.0837   0
Filter(S5):S.Type(singleCell)                         -0.0352 0.0131    -0.0610  -0.0352    -0.0095 -0.0352   0
Filter(J5):S.Type(wholeTumor_0.01)                    -0.3492 0.0202    -0.3890  -0.3492    -0.3096 -0.3492   0
Filter(J1):S.Type(wholeTumor_0.01)                     0.1825 0.0118     0.1594   0.1825     0.2057  0.1825   0
Filter(S5):S.Type(wholeTumor_0.01)                     0.1226 0.0117     0.0997   0.1226     0.1455  0.1226   0
Filter(J5):Model(Bozic)                               -0.1422 0.0337    -0.2078  -0.1424    -0.0756 -0.1429   0
Filter(J1):Model(Bozic)                                0.1551 0.0171     0.1214   0.1551     0.1886  0.1551   0
Filter(S5):Model(Bozic)                                0.1888 0.0172     0.1550   0.1888     0.2223  0.1888   0
Filter(J5):Model(McF_4)                               -0.6808 0.0432    -0.7673  -0.6802    -0.5976 -0.6790   0
Filter(J1):Model(McF_4)                                0.1498 0.0227     0.1053   0.1498     0.1943  0.1497   0
Filter(S5):Model(McF_4)                               -0.2565 0.0215    -0.2986  -0.2565    -0.2141 -0.2566   0
Filter(J5):Model(McF_6)                               -0.4402 0.0325    -0.5045  -0.4400    -0.3770 -0.4396   0
Filter(J1):Model(McF_6)                                0.1085 0.0167     0.0757   0.1084     0.1413  0.1084   0
Filter(S5):Model(McF_6)                                0.0491 0.0167     0.0163   0.0490     0.0819  0.0490   0
Filter(J5):Conjunction(No)                             0.0953 0.0121     0.0717   0.0953     0.1190  0.0953   0
Filter(J1):Conjunction(No)                            -0.0515 0.0073    -0.0658  -0.0515    -0.0371 -0.0515   0
Filter(S5):Conjunction(No)                             0.0128 0.0072    -0.0013   0.0128     0.0269  0.0128   0
Filter(J5):sh(0)                                       0.3911 0.0173     0.3570   0.3911     0.4250  0.3911   0
Filter(J1):sh(0)                                      -0.1241 0.0096    -0.1429  -0.1241    -0.1053 -0.1241   0
Filter(S5):sh(0)                                       0.0161 0.0094    -0.0024   0.0161     0.0346  0.0161   0
Filter(J5):TrueGenes(7)                               -0.4957 0.0211    -0.5372  -0.4957    -0.4544 -0.4956   0
Filter(J1):TrueGenes(7)                               -0.0656 0.0125    -0.0901  -0.0656    -0.0412 -0.0656   0
Filter(S5):TrueGenes(7)                                0.0304 0.0129     0.0051   0.0304     0.0557  0.0304   0
Filter(J5):TrueGenes(9)                                0.4026 0.0199     0.3634   0.4026     0.4416  0.4027   0
Filter(J1):TrueGenes(9)                               -0.0107 0.0116    -0.0335  -0.0107     0.0122 -0.0107   0
Filter(S5):TrueGenes(9)                               -0.0935 0.0117    -0.1165  -0.0935    -0.0706 -0.0935   0
Method(CBN):S.Time(last)                               0.3382 0.0082     0.3222   0.3382     0.3542  0.3382   0
Method(CBN-A):S.Time(last)                             0.4224 0.0083     0.4062   0.4224     0.4386  0.4224   0
Method(OT):S.Time(last)                                0.0724 0.0113     0.0503   0.0724     0.0946  0.0724   0
Method(OT-A):S.Time(last)                              0.0030 0.0093    -0.0152   0.0030     0.0212  0.0030   0
Method(DiP):S.Time(last)                              -0.4203 0.0278    -0.4750  -0.4203    -0.3660 -0.4201   0
Method(CBN):S.Type(singleCell)                         0.1232 0.0122     0.0992   0.1232     0.1473  0.1232   0
Method(CBN-A):S.Type(singleCell)                       0.1521 0.0123     0.1280   0.1521     0.1762  0.1521   0
Method(OT):S.Type(singleCell)                         -0.1723 0.0177    -0.2072  -0.1723    -0.1376 -0.1723   0
Method(OT-A):S.Type(singleCell)                       -0.1275 0.0139    -0.1548  -0.1275    -0.1003 -0.1275   0
Method(DiP):S.Type(singleCell)                         0.0745 0.0412    -0.0065   0.0745     0.1551  0.0746   0
Method(CBN):S.Type(wholeTumor_0.01)                   -0.2056 0.0107    -0.2266  -0.2056    -0.1847 -0.2056   0
Method(CBN-A):S.Type(wholeTumor_0.01)                 -0.2775 0.0107    -0.2985  -0.2775    -0.2565 -0.2775   0
Method(OT):S.Type(wholeTumor_0.01)                     0.3494 0.0151     0.3198   0.3494     0.3790  0.3494   0
Method(OT-A):S.Type(wholeTumor_0.01)                   0.2668 0.0120     0.2432   0.2668     0.2903  0.2668   0
Method(DiP):S.Type(wholeTumor_0.01)                   -0.1755 0.0371    -0.2483  -0.1754    -0.1028 -0.1754   0
Method(CBN):Model(Bozic)                              -0.5415 0.0180    -0.5768  -0.5414    -0.5062 -0.5414   0
Method(CBN-A):Model(Bozic)                            -0.4337 0.0179    -0.4690  -0.4337    -0.3985 -0.4337   0
Method(OT):Model(Bozic)                                0.2763 0.0217     0.2336   0.2763     0.3189  0.2763   0
Method(OT-A):Model(Bozic)                             -0.0865 0.0199    -0.1257  -0.0865    -0.0474 -0.0865   0
Method(DiP):Model(Bozic)                               0.9128 0.0658     0.7841   0.9126     1.0423  0.9123   0
Method(CBN):Model(McF_4)                               0.9501 0.0201     0.9110   0.9500     0.9899  0.9498   0
Method(CBN-A):Model(McF_4)                             1.0062 0.0201     0.9671   1.0060     1.0458  1.0058   0
Method(OT):Model(McF_4)                               -0.0370 0.0292    -0.0946  -0.0369     0.0202 -0.0368   0
Method(OT-A):Model(McF_4)                              0.0359 0.0240    -0.0112   0.0358     0.0832  0.0357   0
Method(DiP):Model(McF_4)                              -1.0824 0.0781    -1.2385  -1.0815    -0.9315 -1.0796   0
Method(CBN):Model(McF_6)                               0.1953 0.0164     0.1632   0.1952     0.2277  0.1951   0
Method(CBN-A):Model(McF_6)                             0.0008 0.0165    -0.0313   0.0007     0.0332  0.0006   0
Method(OT):Model(McF_6)                                0.2364 0.0209     0.1954   0.2363     0.2775  0.2363   0
Method(OT-A):Model(McF_6)                              0.9021 0.0180     0.8669   0.9021     0.9376  0.9020   0
Method(DiP):Model(McF_6)                              -1.6456 0.0653    -1.7752  -1.6452    -1.5186 -1.6443   0
Method(CBN):Conjunction(No)                            0.0809 0.0071     0.0671   0.0809     0.0948  0.0809   0
Method(CBN-A):Conjunction(No)                          0.0800 0.0071     0.0661   0.0800     0.0939  0.0800   0
Method(OT):Conjunction(No)                            -0.0414 0.0096    -0.0602  -0.0414    -0.0227 -0.0414   0
Method(OT-A):Conjunction(No)                           0.0043 0.0079    -0.0112   0.0043     0.0198  0.0043   0
Method(DiP):Conjunction(No)                           -0.1381 0.0235    -0.1842  -0.1381    -0.0921 -0.1381   0
Method(CBN):sh(0)                                      0.4093 0.0095     0.3907   0.4093     0.4279  0.4092   0
Method(CBN-A):sh(0)                                    0.4533 0.0095     0.4347   0.4533     0.4719  0.4532   0
Method(OT):sh(0)                                       0.1623 0.0127     0.1375   0.1623     0.1872  0.1623   0
Method(OT-A):sh(0)                                     0.1835 0.0106     0.1627   0.1835     0.2044  0.1835   0
Method(DiP):sh(0)                                     -0.8434 0.0346    -0.9117  -0.8432    -0.7760 -0.8429   0
Method(CBN):TrueGenes(7)                              -0.6389 0.0146    -0.6679  -0.6388    -0.6107 -0.6386   0
Method(CBN-A):TrueGenes(7)                            -0.6886 0.0145    -0.7174  -0.6885    -0.6605 -0.6883   0
Method(OT):TrueGenes(7)                                0.4876 0.0183     0.4514   0.4876     0.5233  0.4878   0
Method(OT-A):TrueGenes(7)                             -0.5002 0.0156    -0.5312  -0.5001    -0.4698 -0.4999   0
Method(DiP):TrueGenes(7)                               1.3863 0.0595     1.2717   1.3855     1.5056  1.3838   0
Method(CBN):TrueGenes(9)                               0.4527 0.0115     0.4302   0.4527     0.4754  0.4527   0
Method(CBN-A):TrueGenes(9)                             0.5333 0.0116     0.5106   0.5333     0.5561  0.5332   0
Method(OT):TrueGenes(9)                               -0.2982 0.0169    -0.3314  -0.2982    -0.2652 -0.2982   0
Method(OT-A):TrueGenes(9)                              0.3408 0.0128     0.3157   0.3408     0.3661  0.3408   0
Method(DiP):TrueGenes(9)                              -1.0714 0.0412    -1.1530  -1.0711    -0.9912 -1.0706   0
S.Time(last):S.Type(singleCell)                        0.0194 0.0079     0.0038   0.0194     0.0349  0.0194   0
S.Time(last):S.Type(wholeTumor_0.01)                   0.0292 0.0071     0.0151   0.0292     0.0432  0.0292   0
S.Time(last):Model(Bozic)                             -0.1673 0.0096    -0.1862  -0.1673    -0.1485 -0.1673   0
S.Time(last):Model(McF_4)                              0.1173 0.0100     0.0978   0.1173     0.1369  0.1173   0
S.Time(last):Model(McF_6)                              0.6910 0.0092     0.6730   0.6910     0.7091  0.6910   0
S.Time(last):Conjunction(No)                          -0.0911 0.0049    -0.1008  -0.0911    -0.0815 -0.0911   0
S.Time(last):sh(0)                                    -0.0521 0.0057    -0.0632  -0.0521    -0.0410 -0.0521   0
S.Time(last):TrueGenes(7)                              0.1354 0.0083     0.1191   0.1354     0.1518  0.1355   0
S.Time(last):TrueGenes(9)                              0.0348 0.0076     0.0198   0.0348     0.0497  0.0348   0
S.Type(singleCell):Model(Bozic)                       -0.0994 0.0157    -0.1302  -0.0994    -0.0686 -0.0994   0
S.Type(wholeTumor_0.01):Model(Bozic)                   0.1167 0.0131     0.0909   0.1167     0.1424  0.1167   0
S.Type(singleCell):Model(McF_4)                        0.1559 0.0148     0.1268   0.1559     0.1849  0.1559   0
S.Type(wholeTumor_0.01):Model(McF_4)                  -0.0425 0.0131    -0.0682  -0.0425    -0.0168 -0.0425   0
S.Type(singleCell):Model(McF_6)                        0.0900 0.0140     0.0625   0.0900     0.1175  0.0900   0
S.Type(wholeTumor_0.01):Model(McF_6)                  -0.0783 0.0123    -0.1024  -0.0783    -0.0542 -0.0783   0
S.Type(singleCell):Conjunction(No)                     0.0250 0.0071     0.0111   0.0250     0.0390  0.0250   0
S.Type(wholeTumor_0.01):Conjunction(No)               -0.0290 0.0064    -0.0415  -0.0290    -0.0165 -0.0290   0
S.Type(singleCell):sh(0)                               0.0845 0.0082     0.0684   0.0845     0.1005  0.0845   0
S.Type(wholeTumor_0.01):sh(0)                         -0.3044 0.0074    -0.3188  -0.3044    -0.2900 -0.3044   0
S.Type(singleCell):TrueGenes(7)                       -0.1615 0.0119    -0.1850  -0.1615    -0.1381 -0.1615   0
S.Type(wholeTumor_0.01):TrueGenes(7)                   0.3553 0.0105     0.3347   0.3553     0.3758  0.3553   0
S.Type(singleCell):TrueGenes(9)                        0.0921 0.0109     0.0707   0.0921     0.1134  0.0921   0
S.Type(wholeTumor_0.01):TrueGenes(9)                  -0.1861 0.0096    -0.2050  -0.1861    -0.1672 -0.1861   0
Model(Bozic):Conjunction(No)                           0.0469 0.0086     0.0300   0.0469     0.0638  0.0469   0
Model(McF_4):Conjunction(No)                          -0.0993 0.0091    -0.1173  -0.0993    -0.0814 -0.0993   0
Model(McF_6):Conjunction(No)                           0.0012 0.0082    -0.0149   0.0012     0.0173  0.0012   0
Model(Bozic):sh(0)                                    -0.1789 0.0106    -0.1998  -0.1789    -0.1581 -0.1789   0
Model(McF_4):sh(0)                                    -0.1742 0.0107    -0.1953  -0.1742    -0.1532 -0.1742   0
Model(McF_6):sh(0)                                     0.0517 0.0100     0.0320   0.0517     0.0713  0.0517   0
Model(Bozic):TrueGenes(7)                             -0.0066 0.0157    -0.0378  -0.0065     0.0239 -0.0063   0
Model(McF_4):TrueGenes(7)                             -0.0770 0.0175    -0.1117  -0.0768    -0.0428 -0.0766   0
Model(McF_6):TrueGenes(7)                              0.2665 0.0157     0.2354   0.2666     0.2969  0.2668   0
Model(Bozic):TrueGenes(9)                              0.0237 0.0138    -0.0033   0.0236     0.0507  0.0236   0
Model(McF_4):TrueGenes(9)                             -0.0157 0.0144    -0.0440  -0.0158     0.0126 -0.0158   0
Model(McF_6):TrueGenes(9)                             -0.3036 0.0131    -0.3294  -0.3036    -0.2778 -0.3037   0
Conjunction(No):sh(0)                                  0.0427 0.0051     0.0328   0.0427     0.0527  0.0427   0
Conjunction(No):TrueGenes(7)                          -0.2014 0.0075    -0.2161  -0.2014    -0.1868 -0.2014   0
Conjunction(No):TrueGenes(9)                           0.1008 0.0069     0.0873   0.1008     0.1142  0.1008   0
sh(0):TrueGenes(7)                                    -0.2125 0.0085    -0.2291  -0.2124    -0.1958 -0.2124   0
sh(0):TrueGenes(9)                                     0.1493 0.0077     0.1341   0.1492     0.1644  0.1492   0
S.Size(100):Filter(J5):Method(CBN)                    -0.2756 0.0247    -0.3249  -0.2754    -0.2278 -0.2748   0
S.Size(1000):Filter(J5):Method(CBN)                    0.3171 0.0297     0.2604   0.3166     0.3770  0.3156   0
S.Size(100):Filter(J1):Method(CBN)                    -0.0083 0.0152    -0.0382  -0.0084     0.0216 -0.0084   0
S.Size(1000):Filter(J1):Method(CBN)                    0.0313 0.0164    -0.0009   0.0314     0.0633  0.0315   0
S.Size(100):Filter(S5):Method(CBN)                    -0.0368 0.0145    -0.0652  -0.0368    -0.0084 -0.0369   0
S.Size(1000):Filter(S5):Method(CBN)                    0.0496 0.0157     0.0186   0.0496     0.0803  0.0497   0
S.Size(100):Filter(J5):Method(CBN-A)                  -0.3058 0.0248    -0.3553  -0.3056    -0.2578 -0.3051   0
S.Size(1000):Filter(J5):Method(CBN-A)                  0.3424 0.0297     0.2857   0.3419     0.4022  0.3408   0
S.Size(100):Filter(J1):Method(CBN-A)                   0.0391 0.0153     0.0091   0.0391     0.0692  0.0391   0
S.Size(1000):Filter(J1):Method(CBN-A)                 -0.0011 0.0164    -0.0335  -0.0011     0.0311 -0.0010   0
S.Size(100):Filter(S5):Method(CBN-A)                  -0.0358 0.0146    -0.0644  -0.0358    -0.0071 -0.0359   0
S.Size(1000):Filter(S5):Method(CBN-A)                  0.0446 0.0158     0.0134   0.0446     0.0754  0.0447   0
S.Size(100):Filter(J5):Method(OT)                     -0.0809 0.0325    -0.1450  -0.0808    -0.0175 -0.0805   0
S.Size(1000):Filter(J5):Method(OT)                     0.0762 0.0411    -0.0041   0.0760     0.1574  0.0756   0
S.Size(100):Filter(J1):Method(OT)                      0.2461 0.0189     0.2089   0.2461     0.2832  0.2460   0
S.Size(1000):Filter(J1):Method(OT)                    -0.2526 0.0229    -0.2977  -0.2525    -0.2077 -0.2525   0
S.Size(100):Filter(S5):Method(OT)                      0.0421 0.0196     0.0036   0.0420     0.0805  0.0420   0
S.Size(1000):Filter(S5):Method(OT)                    -0.0246 0.0233    -0.0704  -0.0246     0.0210 -0.0245   0
S.Size(100):Filter(J5):Method(OT-A)                   -0.2290 0.0261    -0.2809  -0.2288    -0.1784 -0.2283   0
S.Size(1000):Filter(J5):Method(OT-A)                   0.2793 0.0313     0.2192   0.2789     0.3422  0.2779   0
S.Size(100):Filter(J1):Method(OT-A)                    0.1807 0.0160     0.1493   0.1807     0.2120  0.1806   0
S.Size(1000):Filter(J1):Method(OT-A)                  -0.1646 0.0177    -0.1995  -0.1645    -0.1299 -0.1645   0
S.Size(100):Filter(S5):Method(OT-A)                   -0.0050 0.0158    -0.0360  -0.0050     0.0261 -0.0050   0
S.Size(1000):Filter(S5):Method(OT-A)                   0.0272 0.0175    -0.0072   0.0272     0.0613  0.0273   0
S.Size(100):Filter(J5):Method(DiP)                     0.8347 0.1035     0.6368   0.8329     1.0433  0.8292   0
S.Size(1000):Filter(J5):Method(DiP)                   -1.0445 0.1312    -1.3115  -1.0412    -0.7959 -1.0345   0
S.Size(100):Filter(J1):Method(DiP)                    -0.3145 0.0569    -0.4266  -0.3144    -0.2033 -0.3141   0
S.Size(1000):Filter(J1):Method(DiP)                    0.3095 0.0622     0.1884   0.3091     0.4325  0.3083   0
S.Size(100):Filter(S5):Method(DiP)                    -0.0304 0.0537    -0.1363  -0.0302     0.0744 -0.0298   0
S.Size(1000):Filter(S5):Method(DiP)                   -0.0066 0.0610    -0.1253  -0.0071     0.1143 -0.0079   0
S.Size(100):Filter(J5):S.Time(last)                    0.1458 0.0087     0.1287   0.1458     0.1628  0.1458   0
S.Size(1000):Filter(J5):S.Time(last)                  -0.1372 0.0098    -0.1563  -0.1372    -0.1180 -0.1372   0
S.Size(100):Filter(J1):S.Time(last)                   -0.1273 0.0059    -0.1389  -0.1273    -0.1157 -0.1273   0
S.Size(1000):Filter(J1):S.Time(last)                   0.0348 0.0071     0.0210   0.0348     0.0486  0.0348   0
S.Size(100):Filter(S5):S.Time(last)                    0.0387 0.0060     0.0270   0.0387     0.0504  0.0387   0
S.Size(1000):Filter(S5):S.Time(last)                  -0.0156 0.0067    -0.0287  -0.0156    -0.0025 -0.0156   0
S.Size(100):Filter(J5):S.Type(singleCell)              0.0140 0.0113    -0.0082   0.0140     0.0361  0.0140   0
S.Size(1000):Filter(J5):S.Type(singleCell)             0.0154 0.0118    -0.0077   0.0154     0.0385  0.0154   0
S.Size(100):Filter(J1):S.Type(singleCell)             -0.0840 0.0084    -0.1005  -0.0841    -0.0676 -0.0841   0
S.Size(1000):Filter(J1):S.Type(singleCell)             0.1043 0.0094     0.0857   0.1043     0.1228  0.1043   0
S.Size(100):Filter(S5):S.Type(singleCell)             -0.0096 0.0080    -0.0253  -0.0096     0.0061 -0.0096   0
S.Size(1000):Filter(S5):S.Type(singleCell)             0.0342 0.0085     0.0174   0.0342     0.0509  0.0342   0
S.Size(100):Filter(J5):S.Type(wholeTumor_0.01)         0.0218 0.0102     0.0018   0.0218     0.0417  0.0218   0
S.Size(1000):Filter(J5):S.Type(wholeTumor_0.01)       -0.0571 0.0105    -0.0778  -0.0571    -0.0364 -0.0571   0
S.Size(100):Filter(J1):S.Type(wholeTumor_0.01)         0.1565 0.0074     0.1420   0.1565     0.1709  0.1565   0
S.Size(1000):Filter(J1):S.Type(wholeTumor_0.01)       -0.1997 0.0084    -0.2161  -0.1997    -0.1833 -0.1997   0
S.Size(100):Filter(S5):S.Type(wholeTumor_0.01)         0.0222 0.0072     0.0080   0.0222     0.0364  0.0222   0
S.Size(1000):Filter(S5):S.Type(wholeTumor_0.01)       -0.0718 0.0077    -0.0868  -0.0718    -0.0568 -0.0718   0
S.Size(100):Filter(J5):Model(Bozic)                    0.0343 0.0153     0.0043   0.0343     0.0643  0.0343   0
S.Size(1000):Filter(J5):Model(Bozic)                  -0.0384 0.0161    -0.0701  -0.0384    -0.0069 -0.0384   0
S.Size(100):Filter(J1):Model(Bozic)                   -0.1228 0.0100    -0.1425  -0.1228    -0.1031 -0.1228   0
S.Size(1000):Filter(J1):Model(Bozic)                   0.0184 0.0114    -0.0039   0.0184     0.0407  0.0184   0
S.Size(100):Filter(S5):Model(Bozic)                    0.0193 0.0101    -0.0007   0.0193     0.0392  0.0193   0
S.Size(1000):Filter(S5):Model(Bozic)                   0.0792 0.0108     0.0579   0.0792     0.1004  0.0792   0
S.Size(100):Filter(J5):Model(McF_4)                   -0.0430 0.0158    -0.0741  -0.0430    -0.0119 -0.0430   0
S.Size(1000):Filter(J5):Model(McF_4)                  -0.0072 0.0168    -0.0403  -0.0072     0.0259 -0.0072   0
S.Size(100):Filter(J1):Model(McF_4)                    0.1858 0.0112     0.1639   0.1858     0.2078  0.1858   0
S.Size(1000):Filter(J1):Model(McF_4)                  -0.0519 0.0130    -0.0774  -0.0519    -0.0265 -0.0519   0
S.Size(100):Filter(S5):Model(McF_4)                   -0.0885 0.0106    -0.1093  -0.0885    -0.0677 -0.0885   0
S.Size(1000):Filter(S5):Model(McF_4)                   0.0963 0.0113     0.0740   0.0963     0.1185  0.0963   0
S.Size(100):Filter(J5):Model(McF_6)                    0.0870 0.0123     0.0628   0.0870     0.1111  0.0870   0
S.Size(1000):Filter(J5):Model(McF_6)                  -0.1196 0.0131    -0.1454  -0.1196    -0.0938 -0.1196   0
S.Size(100):Filter(J1):Model(McF_6)                    0.0013 0.0087    -0.0159   0.0013     0.0184  0.0012   0
S.Size(1000):Filter(J1):Model(McF_6)                   0.0207 0.0100     0.0010   0.0207     0.0404  0.0207   0
S.Size(100):Filter(S5):Model(McF_6)                    0.0113 0.0086    -0.0056   0.0113     0.0282  0.0113   0
S.Size(1000):Filter(S5):Model(McF_6)                   0.0124 0.0093    -0.0059   0.0124     0.0307  0.0124   0
S.Size(100):Filter(J5):Conjunction(No)                 0.0085 0.0071    -0.0055   0.0085     0.0225  0.0085   0
S.Size(1000):Filter(J5):Conjunction(No)               -0.0076 0.0074    -0.0221  -0.0076     0.0069 -0.0076   0
S.Size(100):Filter(J1):Conjunction(No)                 0.0067 0.0052    -0.0035   0.0067     0.0169  0.0067   0
S.Size(1000):Filter(J1):Conjunction(No)                0.0061 0.0058    -0.0053   0.0061     0.0175  0.0061   0
S.Size(100):Filter(S5):Conjunction(No)                -0.0142 0.0051    -0.0243  -0.0142    -0.0042 -0.0142   0
S.Size(1000):Filter(S5):Conjunction(No)                0.0006 0.0054    -0.0100   0.0006     0.0111  0.0006   0
S.Size(100):Filter(J5):sh(0)                           0.0115 0.0078    -0.0037   0.0115     0.0267  0.0115   0
S.Size(1000):Filter(J5):sh(0)                         -0.0233 0.0079    -0.0389  -0.0233    -0.0078 -0.0233   0
S.Size(100):Filter(J1):sh(0)                          -0.0604 0.0058    -0.0717  -0.0604    -0.0491 -0.0604   0
S.Size(1000):Filter(J1):sh(0)                          0.0829 0.0063     0.0705   0.0829     0.0953  0.0829   0
S.Size(100):Filter(S5):sh(0)                          -0.0288 0.0056    -0.0398  -0.0288    -0.0178 -0.0288   0
S.Size(1000):Filter(S5):sh(0)                          0.0304 0.0058     0.0191   0.0304     0.0418  0.0304   0
S.Size(100):Filter(J5):TrueGenes(7)                    0.0131 0.0106    -0.0077   0.0131     0.0339  0.0131   0
S.Size(1000):Filter(J5):TrueGenes(7)                  -0.0043 0.0112    -0.0264  -0.0043     0.0177 -0.0043   0
S.Size(100):Filter(J1):TrueGenes(7)                    0.0109 0.0077    -0.0043   0.0109     0.0261  0.0109   0
S.Size(1000):Filter(J1):TrueGenes(7)                   0.0043 0.0088    -0.0129   0.0043     0.0214  0.0043   0
S.Size(100):Filter(S5):TrueGenes(7)                   -0.0383 0.0081    -0.0542  -0.0383    -0.0224 -0.0383   0
S.Size(1000):Filter(S5):TrueGenes(7)                   0.0813 0.0086     0.0644   0.0813     0.0982  0.0813   0
S.Size(100):Filter(J5):TrueGenes(9)                   -0.0373 0.0108    -0.0584  -0.0373    -0.0161 -0.0373   0
S.Size(1000):Filter(J5):TrueGenes(9)                   0.0665 0.0111     0.0448   0.0665     0.0883  0.0665   0
S.Size(100):Filter(J1):TrueGenes(9)                   -0.0211 0.0078    -0.0364  -0.0211    -0.0057 -0.0211   0
S.Size(1000):Filter(J1):TrueGenes(9)                  -0.0009 0.0086    -0.0178  -0.0009     0.0160 -0.0009   0
S.Size(100):Filter(S5):TrueGenes(9)                    0.0214 0.0077     0.0063   0.0214     0.0365  0.0214   0
S.Size(1000):Filter(S5):TrueGenes(9)                  -0.0293 0.0080    -0.0450  -0.0293    -0.0136 -0.0293   0
S.Size(100):Method(CBN):S.Time(last)                   0.0389 0.0074     0.0243   0.0389     0.0535  0.0389   0
S.Size(1000):Method(CBN):S.Time(last)                 -0.0781 0.0074    -0.0926  -0.0781    -0.0636 -0.0781   0
S.Size(100):Method(CBN-A):S.Time(last)                 0.0317 0.0075     0.0170   0.0317     0.0463  0.0317   0
S.Size(1000):Method(CBN-A):S.Time(last)               -0.0728 0.0074    -0.0874  -0.0728    -0.0582 -0.0728   0
S.Size(100):Method(OT):S.Time(last)                    0.0649 0.0086     0.0481   0.0649     0.0817  0.0649   0
S.Size(1000):Method(OT):S.Time(last)                  -0.0735 0.0093    -0.0918  -0.0735    -0.0551 -0.0735   0
S.Size(100):Method(OT-A):S.Time(last)                  0.0267 0.0079     0.0112   0.0267     0.0422  0.0267   0
S.Size(1000):Method(OT-A):S.Time(last)                -0.0340 0.0083    -0.0503  -0.0340    -0.0177 -0.0340   0
S.Size(100):Method(DiP):S.Time(last)                   0.0099 0.0259    -0.0411   0.0099     0.0607  0.0099   0
S.Size(1000):Method(DiP):S.Time(last)                 -0.0251 0.0241    -0.0724  -0.0251     0.0222 -0.0251   0
S.Size(100):Method(CBN):S.Type(singleCell)            -0.0278 0.0109    -0.0492  -0.0278    -0.0064 -0.0278   0
S.Size(1000):Method(CBN):S.Type(singleCell)            0.0554 0.0110     0.0337   0.0554     0.0771  0.0554   0
S.Size(100):Method(CBN-A):S.Type(singleCell)          -0.0377 0.0109    -0.0592  -0.0377    -0.0163 -0.0377   0
S.Size(1000):Method(CBN-A):S.Type(singleCell)          0.0647 0.0111     0.0429   0.0647     0.0865  0.0647   0
S.Size(100):Method(OT):S.Type(singleCell)              0.0785 0.0131     0.0528   0.0785     0.1042  0.0785   0
S.Size(1000):Method(OT):S.Type(singleCell)            -0.1059 0.0156    -0.1365  -0.1059    -0.0754 -0.1059   0
S.Size(100):Method(OT-A):S.Type(singleCell)            0.0527 0.0116     0.0299   0.0527     0.0755  0.0527   0
S.Size(1000):Method(OT-A):S.Type(singleCell)          -0.0528 0.0125    -0.0773  -0.0528    -0.0283 -0.0528   0
S.Size(100):Method(DiP):S.Type(singleCell)            -0.0695 0.0395    -0.1470  -0.0695     0.0081 -0.0696   0
S.Size(1000):Method(DiP):S.Type(singleCell)            0.0035 0.0403    -0.0759   0.0036     0.0823  0.0038   0
S.Size(100):Method(CBN):S.Type(wholeTumor_0.01)        0.1057 0.0099     0.0862   0.1057     0.1252  0.1057   0
S.Size(1000):Method(CBN):S.Type(wholeTumor_0.01)      -0.1746 0.0098    -0.1938  -0.1746    -0.1555 -0.1746   0
S.Size(100):Method(CBN-A):S.Type(wholeTumor_0.01)      0.1262 0.0100     0.1066   0.1262     0.1457  0.1261   0
S.Size(1000):Method(CBN-A):S.Type(wholeTumor_0.01)    -0.1915 0.0098    -0.2107  -0.1915    -0.1723 -0.1914   0
S.Size(100):Method(OT):S.Type(wholeTumor_0.01)        -0.1335 0.0117    -0.1564  -0.1335    -0.1105 -0.1335   0
S.Size(1000):Method(OT):S.Type(wholeTumor_0.01)        0.2250 0.0132     0.1991   0.2250     0.2508  0.2250   0
S.Size(100):Method(OT-A):S.Type(wholeTumor_0.01)      -0.0484 0.0105    -0.0690  -0.0484    -0.0278 -0.0484   0
S.Size(1000):Method(OT-A):S.Type(wholeTumor_0.01)      0.0577 0.0108     0.0365   0.0577     0.0789  0.0577   0
S.Size(100):Method(DiP):S.Type(wholeTumor_0.01)       -0.0434 0.0360    -0.1141  -0.0433     0.0272 -0.0433   0
S.Size(1000):Method(DiP):S.Type(wholeTumor_0.01)       0.1705 0.0350     0.1019   0.1704     0.2394  0.1703   0
S.Size(100):Method(CBN):Model(Bozic)                   0.1502 0.0188     0.1135   0.1501     0.1872  0.1500   0
S.Size(1000):Method(CBN):Model(Bozic)                 -0.1941 0.0139    -0.2215  -0.1941    -0.1669 -0.1941   0
S.Size(100):Method(CBN-A):Model(Bozic)                 0.1566 0.0187     0.1200   0.1566     0.1936  0.1564   0
S.Size(1000):Method(CBN-A):Model(Bozic)               -0.2041 0.0139    -0.2314  -0.2041    -0.1769 -0.2041   0
S.Size(100):Method(OT):Model(Bozic)                   -0.0828 0.0197    -0.1214  -0.0829    -0.0440 -0.0830   0
S.Size(1000):Method(OT):Model(Bozic)                   0.1165 0.0160     0.0851   0.1165     0.1478  0.1165   0
S.Size(100):Method(OT-A):Model(Bozic)                  0.0080 0.0192    -0.0295   0.0080     0.0459  0.0079   0
S.Size(1000):Method(OT-A):Model(Bozic)                -0.0070 0.0148    -0.0362  -0.0070     0.0221 -0.0070   0
S.Size(100):Method(DiP):Model(Bozic)                  -0.0778 0.0680    -0.2122  -0.0775     0.0548 -0.0769   0
S.Size(1000):Method(DiP):Model(Bozic)                  0.1802 0.0451     0.0920   0.1801     0.2689  0.1800   0
S.Size(100):Method(CBN):Model(McF_4)                  -0.1374 0.0177    -0.1719  -0.1375    -0.1024 -0.1377   0
S.Size(1000):Method(CBN):Model(McF_4)                  0.1331 0.0141     0.1053   0.1331     0.1608  0.1332   0
S.Size(100):Method(CBN-A):Model(McF_4)                -0.1533 0.0177    -0.1879  -0.1534    -0.1182 -0.1536   0
S.Size(1000):Method(CBN-A):Model(McF_4)                0.1661 0.0142     0.1382   0.1661     0.1939  0.1661   0
S.Size(100):Method(OT):Model(McF_4)                    0.1325 0.0194     0.0948   0.1325     0.1707  0.1323   0
S.Size(1000):Method(OT):Model(McF_4)                  -0.2433 0.0178    -0.2783  -0.2432    -0.2084 -0.2432   0
S.Size(100):Method(OT-A):Model(McF_4)                  0.1233 0.0187     0.0868   0.1232     0.1603  0.1231   0
S.Size(1000):Method(OT-A):Model(McF_4)                -0.2272 0.0164    -0.2595  -0.2272    -0.1951 -0.2272   0
S.Size(100):Method(DiP):Model(McF_4)                   0.0696 0.0635    -0.0568   0.0701     0.1927  0.0713   0
S.Size(1000):Method(DiP):Model(McF_4)                  0.1640 0.0462     0.0736   0.1639     0.2551  0.1637   0
S.Size(100):Method(CBN):Model(McF_6)                  -0.0765 0.0159    -0.1074  -0.0767    -0.0450 -0.0769   0
S.Size(1000):Method(CBN):Model(McF_6)                  0.0347 0.0127     0.0097   0.0347     0.0595  0.0347   0
S.Size(100):Method(CBN-A):Model(McF_6)                -0.0547 0.0159    -0.0856  -0.0549    -0.0232 -0.0551   0
S.Size(1000):Method(CBN-A):Model(McF_6)                0.0011 0.0127    -0.0238   0.0012     0.0260  0.0012   0
S.Size(100):Method(OT):Model(McF_6)                    0.0153 0.0173    -0.0183   0.0152     0.0495  0.0150   0
S.Size(1000):Method(OT):Model(McF_6)                  -0.0918 0.0157    -0.1228  -0.0918    -0.0610 -0.0918   0
S.Size(100):Method(OT-A):Model(McF_6)                 -0.1654 0.0163    -0.1971  -0.1655    -0.1330 -0.1658   0
S.Size(1000):Method(OT-A):Model(McF_6)                 0.1414 0.0136     0.1146   0.1414     0.1681  0.1414   0
S.Size(100):Method(DiP):Model(McF_6)                   0.5649 0.0589     0.4473   0.5656     0.6789  0.5669   0
S.Size(1000):Method(DiP):Model(McF_6)                 -0.4742 0.0452    -0.5627  -0.4743    -0.3852 -0.4744   0
S.Size(100):Method(CBN):Conjunction(No)               -0.0022 0.0069    -0.0157  -0.0022     0.0113 -0.0022   0
S.Size(1000):Method(CBN):Conjunction(No)               0.0010 0.0066    -0.0119   0.0010     0.0139  0.0010   0
S.Size(100):Method(CBN-A):Conjunction(No)              0.0000 0.0069    -0.0136   0.0000     0.0135  0.0000   0
S.Size(1000):Method(CBN-A):Conjunction(No)             0.0158 0.0066     0.0029   0.0158     0.0288  0.0158   0
S.Size(100):Method(OT):Conjunction(No)                 0.0181 0.0079     0.0025   0.0181     0.0337  0.0181   0
S.Size(1000):Method(OT):Conjunction(No)               -0.0143 0.0084    -0.0308  -0.0143     0.0022 -0.0143   0
S.Size(100):Method(OT-A):Conjunction(No)               0.0111 0.0072    -0.0031   0.0111     0.0253  0.0111   0
S.Size(1000):Method(OT-A):Conjunction(No)             -0.0023 0.0072    -0.0164  -0.0023     0.0118 -0.0023   0
S.Size(100):Method(DiP):Conjunction(No)               -0.0715 0.0242    -0.1191  -0.0715    -0.0241 -0.0715   0
S.Size(1000):Method(DiP):Conjunction(No)               0.0275 0.0221    -0.0160   0.0275     0.0709  0.0275   0
S.Size(100):Method(CBN):sh(0)                          0.2708 0.0101     0.2512   0.2707     0.2908  0.2705   0
S.Size(1000):Method(CBN):sh(0)                        -0.2777 0.0079    -0.2932  -0.2777    -0.2623 -0.2776   0
S.Size(100):Method(CBN-A):sh(0)                        0.2724 0.0101     0.2529   0.2724     0.2925  0.2722   0
S.Size(1000):Method(CBN-A):sh(0)                      -0.2685 0.0079    -0.2840  -0.2685    -0.2530 -0.2684   0
S.Size(100):Method(OT):sh(0)                           0.3300 0.0111     0.3085   0.3300     0.3520  0.3298   0
S.Size(1000):Method(OT):sh(0)                         -0.3519 0.0101    -0.3718  -0.3519    -0.3322 -0.3519   0
S.Size(100):Method(OT-A):sh(0)                         0.3086 0.0104     0.2884   0.3085     0.3292  0.3084   0
S.Size(1000):Method(OT-A):sh(0)                       -0.3058 0.0086    -0.3228  -0.3058    -0.2890 -0.3058   0
S.Size(100):Method(DiP):sh(0)                         -0.7379 0.0422    -0.8224  -0.7373    -0.6567 -0.7361   0
S.Size(1000):Method(DiP):sh(0)                         0.8815 0.0294     0.8244   0.8814     0.9397  0.8810   0
S.Size(100):Method(CBN):TrueGenes(7)                  -0.0555 0.0122    -0.0794  -0.0554    -0.0317 -0.0554   0
S.Size(1000):Method(CBN):TrueGenes(7)                 -0.0107 0.0114    -0.0330  -0.0107     0.0116 -0.0108   0
S.Size(100):Method(CBN-A):TrueGenes(7)                -0.0318 0.0121    -0.0555  -0.0317    -0.0082 -0.0317   0
S.Size(1000):Method(CBN-A):TrueGenes(7)               -0.0407 0.0112    -0.0627  -0.0407    -0.0187 -0.0408   0
S.Size(100):Method(OT):TrueGenes(7)                   -0.1609 0.0136    -0.1877  -0.1609    -0.1342 -0.1609   0
S.Size(1000):Method(OT):TrueGenes(7)                   0.1165 0.0140     0.0891   0.1165     0.1440  0.1165   0
S.Size(100):Method(OT-A):TrueGenes(7)                 -0.0749 0.0124    -0.0993  -0.0749    -0.0506 -0.0748   0
S.Size(1000):Method(OT-A):TrueGenes(7)                 0.0009 0.0119    -0.0224   0.0009     0.0243  0.0009   0
S.Size(100):Method(DiP):TrueGenes(7)                   0.3438 0.0470     0.2520   0.3436     0.4363  0.3433   0
S.Size(1000):Method(DiP):TrueGenes(7)                 -0.1023 0.0409    -0.1830  -0.1022    -0.0224 -0.1019   0
S.Size(100):Method(CBN):TrueGenes(9)                   0.0475 0.0108     0.0263   0.0475     0.0687  0.0475   0
S.Size(1000):Method(CBN):TrueGenes(9)                 -0.0674 0.0100    -0.0869  -0.0674    -0.0478 -0.0674   0
S.Size(100):Method(CBN-A):TrueGenes(9)                 0.0291 0.0108     0.0078   0.0291     0.0503  0.0291   0
S.Size(1000):Method(CBN-A):TrueGenes(9)               -0.0490 0.0100    -0.0686  -0.0490    -0.0294 -0.0490   0
S.Size(100):Method(OT):TrueGenes(9)                    0.0815 0.0123     0.0573   0.0815     0.1057  0.0815   0
S.Size(1000):Method(OT):TrueGenes(9)                  -0.1197 0.0126    -0.1445  -0.1197    -0.0950 -0.1197   0
S.Size(100):Method(OT-A):TrueGenes(9)                  0.0298 0.0113     0.0076   0.0298     0.0519  0.0298   0
S.Size(1000):Method(OT-A):TrueGenes(9)                -0.0414 0.0108    -0.0626  -0.0414    -0.0203 -0.0414   0
S.Size(100):Method(DiP):TrueGenes(9)                  -0.1464 0.0397    -0.2243  -0.1463    -0.0686 -0.1463   0
S.Size(1000):Method(DiP):TrueGenes(9)                  0.2531 0.0344     0.1855   0.2531     0.3206  0.2532   0
S.Size(100):S.Time(last):S.Type(singleCell)           -0.0735 0.0067    -0.0867  -0.0735    -0.0603 -0.0735   0
S.Size(1000):S.Time(last):S.Type(singleCell)           0.1182 0.0074     0.1037   0.1182     0.1328  0.1182   0
S.Size(100):S.Time(last):S.Type(wholeTumor_0.01)       0.1306 0.0064     0.1180   0.1306     0.1431  0.1306   0
S.Size(1000):S.Time(last):S.Type(wholeTumor_0.01)     -0.1808 0.0068    -0.1941  -0.1808    -0.1675 -0.1808   0
S.Size(100):S.Time(last):Model(Bozic)                  0.0971 0.0083     0.0808   0.0971     0.1134  0.0971   0
S.Size(1000):S.Time(last):Model(Bozic)                -0.0323 0.0090    -0.0499  -0.0323    -0.0146 -0.0323   0
S.Size(100):S.Time(last):Model(McF_4)                 -0.0057 0.0079    -0.0212  -0.0057     0.0098 -0.0057   0
S.Size(1000):S.Time(last):Model(McF_4)                -0.0421 0.0085    -0.0588  -0.0421    -0.0254 -0.0421   0
S.Size(100):S.Time(last):Model(McF_6)                 -0.1558 0.0076    -0.1708  -0.1558    -0.1408 -0.1558   0
S.Size(1000):S.Time(last):Model(McF_6)                 0.2251 0.0083     0.2089   0.2251     0.2413  0.2251   0
S.Size(100):S.Time(last):Conjunction(No)               0.0037 0.0046    -0.0053   0.0037     0.0127  0.0037   0
S.Size(1000):S.Time(last):Conjunction(No)             -0.0072 0.0049    -0.0169  -0.0072     0.0025 -0.0072   0
S.Size(100):S.Time(last):sh(0)                         0.0345 0.0048     0.0251   0.0345     0.0439  0.0345   0
S.Size(1000):S.Time(last):sh(0)                       -0.0436 0.0052    -0.0538  -0.0436    -0.0334 -0.0436   0
S.Size(100):S.Time(last):TrueGenes(7)                  0.0137 0.0067     0.0005   0.0137     0.0270  0.0137   0
S.Size(1000):S.Time(last):TrueGenes(7)                -0.0323 0.0075    -0.0469  -0.0323    -0.0176 -0.0323   0
S.Size(100):S.Time(last):TrueGenes(9)                 -0.0149 0.0066    -0.0279  -0.0149    -0.0019 -0.0149   0
S.Size(1000):S.Time(last):TrueGenes(9)                 0.0094 0.0071    -0.0046   0.0094     0.0234  0.0094   0
S.Size(100):S.Type(singleCell):Model(Bozic)           -0.0305 0.0120    -0.0540  -0.0305    -0.0069 -0.0305   0
S.Size(1000):S.Type(singleCell):Model(Bozic)           0.0933 0.0130     0.0677   0.0933     0.1189  0.0933   0
S.Size(100):S.Type(wholeTumor_0.01):Model(Bozic)       0.0552 0.0113     0.0331   0.0552     0.0774  0.0552   0
S.Size(1000):S.Type(wholeTumor_0.01):Model(Bozic)     -0.1900 0.0121    -0.2138  -0.1900    -0.1662 -0.1900   0
S.Size(100):S.Type(singleCell):Model(McF_4)            0.0654 0.0113     0.0432   0.0654     0.0875  0.0654   0
S.Size(1000):S.Type(singleCell):Model(McF_4)          -0.1385 0.0124    -0.1629  -0.1385    -0.1142 -0.1385   0
S.Size(100):S.Type(wholeTumor_0.01):Model(McF_4)      -0.1753 0.0108    -0.1966  -0.1753    -0.1541 -0.1753   0
S.Size(1000):S.Type(wholeTumor_0.01):Model(McF_4)      0.3247 0.0115     0.3021   0.3247     0.3474  0.3247   0
S.Size(100):S.Type(singleCell):Model(McF_6)            0.0382 0.0108     0.0170   0.0382     0.0594  0.0382   0
S.Size(1000):S.Type(singleCell):Model(McF_6)          -0.0933 0.0118    -0.1164  -0.0933    -0.0702 -0.0933   0
S.Size(100):S.Type(wholeTumor_0.01):Model(McF_6)      -0.0691 0.0104    -0.0896  -0.0691    -0.0487 -0.0691   0
S.Size(1000):S.Type(wholeTumor_0.01):Model(McF_6)      0.2380 0.0110     0.2164   0.2380     0.2597  0.2380   0
S.Size(100):S.Type(singleCell):Conjunction(No)        -0.0051 0.0066    -0.0180  -0.0051     0.0078 -0.0051   0
S.Size(1000):S.Type(singleCell):Conjunction(No)        0.0030 0.0071    -0.0110   0.0030     0.0169  0.0030   0
S.Size(100):S.Type(wholeTumor_0.01):Conjunction(No)    0.0113 0.0063    -0.0010   0.0113     0.0236  0.0113   0
S.Size(1000):S.Type(wholeTumor_0.01):Conjunction(No)  -0.0232 0.0066    -0.0361  -0.0232    -0.0103 -0.0232   0
S.Size(100):S.Type(singleCell):sh(0)                  -0.0082 0.0068    -0.0216  -0.0082     0.0053 -0.0081   0
S.Size(1000):S.Type(singleCell):sh(0)                  0.0189 0.0075     0.0042   0.0189     0.0336  0.0189   0
S.Size(100):S.Type(wholeTumor_0.01):sh(0)              0.0193 0.0065     0.0066   0.0193     0.0321  0.0193   0
S.Size(1000):S.Type(wholeTumor_0.01):sh(0)            -0.0314 0.0069    -0.0450  -0.0314    -0.0177 -0.0314   0
S.Size(100):S.Type(singleCell):TrueGenes(7)            0.0417 0.0096     0.0230   0.0417     0.0605  0.0417   0
S.Size(1000):S.Type(singleCell):TrueGenes(7)          -0.0801 0.0106    -0.1010  -0.0801    -0.0592 -0.0801   0
S.Size(100):S.Type(wholeTumor_0.01):TrueGenes(7)      -0.0975 0.0091    -0.1153  -0.0975    -0.0797 -0.0975   0
S.Size(1000):S.Type(wholeTumor_0.01):TrueGenes(7)      0.1492 0.0097     0.1301   0.1492     0.1683  0.1492   0
S.Size(100):S.Type(singleCell):TrueGenes(9)           -0.0077 0.0094    -0.0262  -0.0077     0.0108 -0.0077   0
S.Size(1000):S.Type(singleCell):TrueGenes(9)           0.0106 0.0102    -0.0094   0.0106     0.0305  0.0106   0
S.Size(100):S.Type(wholeTumor_0.01):TrueGenes(9)       0.0086 0.0090    -0.0090   0.0086     0.0262  0.0086   0
S.Size(1000):S.Type(wholeTumor_0.01):TrueGenes(9)     -0.0118 0.0094    -0.0303  -0.0118     0.0067 -0.0118   0
S.Size(100):Model(Bozic):Conjunction(No)              -0.0110 0.0081    -0.0269  -0.0110     0.0049 -0.0110   0
S.Size(1000):Model(Bozic):Conjunction(No)             -0.0156 0.0086    -0.0325  -0.0156     0.0012 -0.0156   0
S.Size(100):Model(McF_4):Conjunction(No)              -0.0125 0.0077    -0.0277  -0.0125     0.0027 -0.0125   0
S.Size(1000):Model(McF_4):Conjunction(No)              0.0297 0.0083     0.0134   0.0297     0.0459  0.0297   0
S.Size(100):Model(McF_6):Conjunction(No)               0.0018 0.0074    -0.0128   0.0018     0.0164  0.0018   0
S.Size(1000):Model(McF_6):Conjunction(No)             -0.0050 0.0079    -0.0206  -0.0050     0.0105 -0.0050   0
S.Size(100):Model(Bozic):sh(0)                         0.0990 0.0086     0.0822   0.0990     0.1157  0.0990   0
S.Size(1000):Model(Bozic):sh(0)                       -0.0874 0.0092    -0.1055  -0.0874    -0.0693 -0.0874   0
S.Size(100):Model(McF_4):sh(0)                        -0.0094 0.0079    -0.0250  -0.0094     0.0062 -0.0094   0
S.Size(1000):Model(McF_4):sh(0)                       -0.0254 0.0085    -0.0421  -0.0254    -0.0087 -0.0254   0
S.Size(100):Model(McF_6):sh(0)                         0.0072 0.0077    -0.0079   0.0072     0.0223  0.0072   0
S.Size(1000):Model(McF_6):sh(0)                       -0.0577 0.0082    -0.0738  -0.0577    -0.0416 -0.0577   0
S.Size(100):Model(Bozic):TrueGenes(7)                 -0.0191 0.0116    -0.0419  -0.0191     0.0037 -0.0191   0
S.Size(1000):Model(Bozic):TrueGenes(7)                 0.0539 0.0125     0.0294   0.0539     0.0784  0.0539   0
S.Size(100):Model(McF_4):TrueGenes(7)                 -0.0432 0.0114    -0.0656  -0.0432    -0.0209 -0.0432   0
S.Size(1000):Model(McF_4):TrueGenes(7)                 0.0428 0.0125     0.0183   0.0428     0.0673  0.0428   0
S.Size(100):Model(McF_6):TrueGenes(7)                  0.0011 0.0107    -0.0200   0.0011     0.0222  0.0011   0
S.Size(1000):Model(McF_6):TrueGenes(7)                -0.0389 0.0116    -0.0618  -0.0389    -0.0161 -0.0389   0
S.Size(100):Model(Bozic):TrueGenes(9)                  0.0152 0.0117    -0.0079   0.0152     0.0382  0.0152   0
S.Size(1000):Model(Bozic):TrueGenes(9)                -0.0461 0.0124    -0.0705  -0.0461    -0.0217 -0.0461   0
S.Size(100):Model(McF_4):TrueGenes(9)                  0.0111 0.0111    -0.0106   0.0111     0.0328  0.0111   0
S.Size(1000):Model(McF_4):TrueGenes(9)                 0.0023 0.0118    -0.0208   0.0023     0.0254  0.0023   0
S.Size(100):Model(McF_6):TrueGenes(9)                  0.0609 0.0107     0.0400   0.0609     0.0819  0.0609   0
S.Size(1000):Model(McF_6):TrueGenes(9)                -0.0575 0.0113    -0.0798  -0.0575    -0.0352 -0.0575   0
S.Size(100):Conjunction(No):sh(0)                      0.0017 0.0047    -0.0075   0.0017     0.0108  0.0017   0
S.Size(1000):Conjunction(No):sh(0)                    -0.0004 0.0050    -0.0102  -0.0004     0.0093 -0.0004   0
S.Size(100):Conjunction(No):TrueGenes(7)              -0.0091 0.0065    -0.0220  -0.0091     0.0037 -0.0091   0
S.Size(1000):Conjunction(No):TrueGenes(7)              0.0165 0.0071     0.0026   0.0165     0.0303  0.0165   0
S.Size(100):Conjunction(No):TrueGenes(9)              -0.0027 0.0065    -0.0154  -0.0027     0.0100 -0.0027   0
S.Size(1000):Conjunction(No):TrueGenes(9)              0.0015 0.0068    -0.0119   0.0015     0.0150  0.0015   0
S.Size(100):sh(0):TrueGenes(7)                         0.0214 0.0068     0.0081   0.0214     0.0346  0.0214   0
S.Size(1000):sh(0):TrueGenes(7)                       -0.0141 0.0074    -0.0285  -0.0141     0.0003 -0.0141   0
S.Size(100):sh(0):TrueGenes(9)                        -0.0179 0.0067    -0.0311  -0.0179    -0.0047 -0.0179   0
S.Size(1000):sh(0):TrueGenes(9)                        0.0071 0.0072    -0.0070   0.0071     0.0211  0.0071   0
Filter(J5):Method(CBN):S.Time(last)                    0.0509 0.0159     0.0198   0.0509     0.0822  0.0508   0
Filter(J1):Method(CBN):S.Time(last)                   -0.0440 0.0098    -0.0633  -0.0440    -0.0249 -0.0440   0
Filter(S5):Method(CBN):S.Time(last)                    0.0426 0.0097     0.0236   0.0426     0.0616  0.0426   0
Filter(J5):Method(CBN-A):S.Time(last)                  0.1718 0.0164     0.1396   0.1718     0.2041  0.1717   0
Filter(J1):Method(CBN-A):S.Time(last)                 -0.0198 0.0100    -0.0393  -0.0198    -0.0002 -0.0197   0
Filter(S5):Method(CBN-A):S.Time(last)                  0.0512 0.0099     0.0317   0.0512     0.0706  0.0512   0
Filter(J5):Method(OT):S.Time(last)                    -0.2263 0.0236    -0.2726  -0.2263    -0.1800 -0.2263   0
Filter(J1):Method(OT):S.Time(last)                     0.1074 0.0128     0.0822   0.1074     0.1325  0.1074   0
Filter(S5):Method(OT):S.Time(last)                    -0.0790 0.0144    -0.1073  -0.0790    -0.0506 -0.0790   0
Filter(J5):Method(OT-A):S.Time(last)                  -0.0842 0.0182    -0.1199  -0.0843    -0.0484 -0.0843   0
Filter(J1):Method(OT-A):S.Time(last)                   0.0057 0.0109    -0.0156   0.0057     0.0270  0.0057   0
Filter(S5):Method(OT-A):S.Time(last)                   0.0191 0.0116    -0.0038   0.0190     0.0419  0.0190   0
Filter(J5):Method(DiP):S.Time(last)                   -0.1423 0.0569    -0.2549  -0.1419    -0.0316 -0.1412   0
Filter(J1):Method(DiP):S.Time(last)                    0.0573 0.0302    -0.0018   0.0573     0.1166  0.0572   0
Filter(S5):Method(DiP):S.Time(last)                    0.0200 0.0293    -0.0374   0.0200     0.0777  0.0199   0
Filter(J5):Method(CBN):S.Type(singleCell)              0.0371 0.0214    -0.0048   0.0370     0.0791  0.0370   0
Filter(J1):Method(CBN):S.Type(singleCell)             -0.0309 0.0148    -0.0598  -0.0309    -0.0019 -0.0309   0
Filter(S5):Method(CBN):S.Type(singleCell)              0.0395 0.0135     0.0129   0.0395     0.0660  0.0395   0
Filter(J5):Method(CBN-A):S.Type(singleCell)           -0.0179 0.0216    -0.0601  -0.0179     0.0245 -0.0180   0
Filter(J1):Method(CBN-A):S.Type(singleCell)           -0.0015 0.0149    -0.0307  -0.0015     0.0278 -0.0015   0
Filter(S5):Method(CBN-A):S.Type(singleCell)            0.0527 0.0137     0.0257   0.0527     0.0797  0.0527   0
Filter(J5):Method(OT):S.Type(singleCell)              -0.0278 0.0373    -0.1014  -0.0277     0.0451 -0.0275   0
Filter(J1):Method(OT):S.Type(singleCell)               0.0673 0.0209     0.0262   0.0673     0.1085  0.0673   0
Filter(S5):Method(OT):S.Type(singleCell)              -0.0910 0.0236    -0.1373  -0.0910    -0.0447 -0.0909   0
Filter(J5):Method(OT-A):S.Type(singleCell)            -0.0456 0.0243    -0.0932  -0.0456     0.0020 -0.0456   0
Filter(J1):Method(OT-A):S.Type(singleCell)             0.0549 0.0162     0.0231   0.0549     0.0867  0.0549   0
Filter(S5):Method(OT-A):S.Type(singleCell)            -0.0289 0.0162    -0.0607  -0.0289     0.0028 -0.0289   0
Filter(J5):Method(DiP):S.Type(singleCell)              0.0993 0.0776    -0.0540   0.0996     0.2507  0.1003   0
Filter(J1):Method(DiP):S.Type(singleCell)             -0.1072 0.0513    -0.2081  -0.1071    -0.0068 -0.1070   0
Filter(S5):Method(DiP):S.Type(singleCell)              0.0202 0.0449    -0.0680   0.0202     0.1083  0.0202   0
Filter(J5):Method(CBN):S.Type(wholeTumor_0.01)        -0.0400 0.0202    -0.0797  -0.0400    -0.0003 -0.0400   0
Filter(J1):Method(CBN):S.Type(wholeTumor_0.01)         0.0337 0.0131     0.0079   0.0337     0.0595  0.0337   0
Filter(S5):Method(CBN):S.Type(wholeTumor_0.01)        -0.1127 0.0124    -0.1372  -0.1127    -0.0883 -0.1127   0
Filter(J5):Method(CBN-A):S.Type(wholeTumor_0.01)       0.0540 0.0203     0.0141   0.0540     0.0939  0.0540   0
Filter(J1):Method(CBN-A):S.Type(wholeTumor_0.01)       0.0269 0.0132     0.0010   0.0269     0.0529  0.0270   0
Filter(S5):Method(CBN-A):S.Type(wholeTumor_0.01)      -0.1659 0.0126    -0.1907  -0.1659    -0.1412 -0.1659   0
Filter(J5):Method(OT):S.Type(wholeTumor_0.01)         -0.0038 0.0327    -0.0679  -0.0038     0.0603 -0.0039   0
Filter(J1):Method(OT):S.Type(wholeTumor_0.01)         -0.0641 0.0178    -0.0991  -0.0641    -0.0291 -0.0641   0
Filter(S5):Method(OT):S.Type(wholeTumor_0.01)          0.1106 0.0199     0.0715   0.1105     0.1496  0.1105   0
Filter(J5):Method(OT-A):S.Type(wholeTumor_0.01)        0.0542 0.0224     0.0103   0.0541     0.0981  0.0541   0
Filter(J1):Method(OT-A):S.Type(wholeTumor_0.01)       -0.0876 0.0142    -0.1154  -0.0876    -0.0598 -0.0876   0
Filter(S5):Method(OT-A):S.Type(wholeTumor_0.01)        0.0396 0.0145     0.0111   0.0396     0.0680  0.0396   0
Filter(J5):Method(DiP):S.Type(wholeTumor_0.01)        -0.1652 0.0771    -0.3171  -0.1650    -0.0144 -0.1647   0
Filter(J1):Method(DiP):S.Type(wholeTumor_0.01)         0.1380 0.0456     0.0487   0.1379     0.2276  0.1378   0
Filter(S5):Method(DiP):S.Type(wholeTumor_0.01)         0.1291 0.0422     0.0463   0.1290     0.2120  0.1289   0
Filter(J5):Method(CBN):Model(Bozic)                   -0.1977 0.0319    -0.2611  -0.1975    -0.1357 -0.1970   0
Filter(J1):Method(CBN):Model(Bozic)                    0.0574 0.0180     0.0221   0.0574     0.0928  0.0573   0
Filter(S5):Method(CBN):Model(Bozic)                   -0.0587 0.0176    -0.0932  -0.0587    -0.0240 -0.0588   0
Filter(J5):Method(CBN-A):Model(Bozic)                 -0.1024 0.0318    -0.1656  -0.1022    -0.0406 -0.1017   0
Filter(J1):Method(CBN-A):Model(Bozic)                  0.0376 0.0180     0.0023   0.0376     0.0730  0.0375   0
Filter(S5):Method(CBN-A):Model(Bozic)                 -0.0756 0.0176    -0.1100  -0.0756    -0.0411 -0.0756   0
Filter(J5):Method(OT):Model(Bozic)                     0.0381 0.0418    -0.0442   0.0382     0.1199  0.0384   0
Filter(J1):Method(OT):Model(Bozic)                    -0.0746 0.0217    -0.1170  -0.0746    -0.0321 -0.0746   0
Filter(S5):Method(OT):Model(Bozic)                     0.2661 0.0231     0.2208   0.2660     0.3113  0.2660   0
Filter(J5):Method(OT-A):Model(Bozic)                  -0.2251 0.0361    -0.2965  -0.2249    -0.1548 -0.2245   0
Filter(J1):Method(OT-A):Model(Bozic)                   0.0209 0.0195    -0.0174   0.0208     0.0592  0.0208   0
Filter(S5):Method(OT-A):Model(Bozic)                   0.2086 0.0203     0.1689   0.2086     0.2484  0.2086   0
Filter(J5):Method(DiP):Model(Bozic)                    0.7900 0.1229     0.5548   0.7879     1.0374  0.7837   0
Filter(J1):Method(DiP):Model(Bozic)                   -0.1558 0.0585    -0.2714  -0.1555    -0.0416 -0.1551   0
Filter(S5):Method(DiP):Model(Bozic)                   -0.2769 0.0562    -0.3882  -0.2766    -0.1675 -0.2760   0
Filter(J5):Method(CBN):Model(McF_4)                    0.3904 0.0431     0.3074   0.3898     0.4767  0.3886   0
Filter(J1):Method(CBN):Model(McF_4)                   -0.1859 0.0241    -0.2332  -0.1859    -0.1387 -0.1858   0
Filter(S5):Method(CBN):Model(McF_4)                    0.1730 0.0220     0.1296   0.1731     0.2160  0.1732   0
Filter(J5):Method(CBN-A):Model(McF_4)                  0.5238 0.0429     0.4413   0.5232     0.6098  0.5221   0
Filter(J1):Method(CBN-A):Model(McF_4)                 -0.2032 0.0241    -0.2506  -0.2032    -0.1559 -0.2031   0
Filter(S5):Method(CBN-A):Model(McF_4)                  0.1286 0.0221     0.0851   0.1286     0.1717  0.1288   0
Filter(J5):Method(OT):Model(McF_4)                    -0.2324 0.0693    -0.3697  -0.2321    -0.0973 -0.2314   0
Filter(J1):Method(OT):Model(McF_4)                     0.3500 0.0329     0.2856   0.3499     0.4148  0.3498   0
Filter(S5):Method(OT):Model(McF_4)                    -0.3569 0.0381    -0.4317  -0.3568    -0.2823 -0.3567   0
Filter(J5):Method(OT-A):Model(McF_4)                   0.0753 0.0521    -0.0262   0.0750     0.1784  0.0745   0
Filter(J1):Method(OT-A):Model(McF_4)                   0.2435 0.0278     0.1888   0.2435     0.2981  0.2435   0
Filter(S5):Method(OT-A):Model(McF_4)                  -0.4876 0.0310    -0.5487  -0.4875    -0.4269 -0.4873   0
Filter(J5):Method(DiP):Model(McF_4)                   -0.9153 0.1774    -1.2753  -0.9112    -0.5780 -0.9030   0
Filter(J1):Method(DiP):Model(McF_4)                    0.0519 0.0881    -0.1205   0.0517     0.2254  0.0513   0
Filter(S5):Method(DiP):Model(McF_4)                    0.3691 0.0784     0.2170   0.3684     0.5246  0.3672   0
Filter(J5):Method(CBN):Model(McF_6)                   -0.0608 0.0312    -0.1216  -0.0610     0.0010 -0.0615   0
Filter(J1):Method(CBN):Model(McF_6)                    0.0339 0.0177    -0.0009   0.0339     0.0685  0.0339   0
Filter(S5):Method(CBN):Model(McF_6)                   -0.1844 0.0171    -0.2181  -0.1844    -0.1508 -0.1844   0
Filter(J5):Method(CBN-A):Model(McF_6)                 -0.2281 0.0313    -0.2890  -0.2283    -0.1662 -0.2287   0
Filter(J1):Method(CBN-A):Model(McF_6)                  0.0348 0.0177     0.0000   0.0348     0.0696  0.0349   0
Filter(S5):Method(CBN-A):Model(McF_6)                 -0.1403 0.0173    -0.1743  -0.1403    -0.1065 -0.1403   0
Filter(J5):Method(OT):Model(McF_6)                     0.2016 0.0432     0.1172   0.2014     0.2866  0.2012   0
Filter(J1):Method(OT):Model(McF_6)                    -0.1971 0.0227    -0.2418  -0.1971    -0.1526 -0.1971   0
Filter(S5):Method(OT):Model(McF_6)                    -0.1177 0.0257    -0.1682  -0.1177    -0.0674 -0.1177   0
Filter(J5):Method(OT-A):Model(McF_6)                   0.2956 0.0346     0.2283   0.2954     0.3639  0.2951   0
Filter(J1):Method(OT-A):Model(McF_6)                  -0.2433 0.0191    -0.2809  -0.2433    -0.2058 -0.2433   0
Filter(S5):Method(OT-A):Model(McF_6)                   0.1778 0.0200     0.1384   0.1778     0.2171  0.1778   0
Filter(J5):Method(DiP):Model(McF_6)                   -0.6297 0.1320    -0.8931  -0.6282    -0.3746 -0.6252   0
Filter(J1):Method(DiP):Model(McF_6)                    0.3249 0.0664     0.1949   0.3248     0.4556  0.3245   0
Filter(S5):Method(DiP):Model(McF_6)                    0.1666 0.0639     0.0415   0.1665     0.2924  0.1662   0
Filter(J5):Method(CBN):Conjunction(No)                -0.0723 0.0130    -0.0978  -0.0723    -0.0468 -0.0723   0
Filter(J1):Method(CBN):Conjunction(No)                 0.0033 0.0086    -0.0136   0.0033     0.0202  0.0033   0
Filter(S5):Method(CBN):Conjunction(No)                 0.0318 0.0082     0.0157   0.0318     0.0478  0.0318   0
Filter(J5):Method(CBN-A):Conjunction(No)              -0.0887 0.0130    -0.1143  -0.0887    -0.0631 -0.0886   0
Filter(J1):Method(CBN-A):Conjunction(No)               0.0006 0.0086    -0.0163   0.0006     0.0176  0.0006   0
Filter(S5):Method(CBN-A):Conjunction(No)               0.0601 0.0083     0.0438   0.0601     0.0764  0.0601   0
Filter(J5):Method(OT):Conjunction(No)                  0.0216 0.0198    -0.0173   0.0216     0.0603  0.0216   0
Filter(J1):Method(OT):Conjunction(No)                 -0.0201 0.0114    -0.0424  -0.0201     0.0022 -0.0201   0
Filter(S5):Method(OT):Conjunction(No)                 -0.0125 0.0124    -0.0367  -0.0125     0.0118 -0.0125   0
Filter(J5):Method(OT-A):Conjunction(No)               -0.0398 0.0144    -0.0681  -0.0398    -0.0116 -0.0398   0
Filter(J1):Method(OT-A):Conjunction(No)                0.0132 0.0093    -0.0050   0.0132     0.0314  0.0132   0
Filter(S5):Method(OT-A):Conjunction(No)                0.0174 0.0094    -0.0011   0.0174     0.0359  0.0174   0
Filter(J5):Method(DiP):Conjunction(No)                 0.1946 0.0465     0.1036   0.1945     0.2860  0.1943   0
Filter(J1):Method(DiP):Conjunction(No)                -0.0217 0.0266    -0.0741  -0.0217     0.0305 -0.0217   0
Filter(S5):Method(DiP):Conjunction(No)                -0.0938 0.0251    -0.1432  -0.0938    -0.0445 -0.0938   0
Filter(J5):Method(CBN):sh(0)                          -0.0636 0.0151    -0.0930  -0.0636    -0.0338 -0.0637   0
Filter(J1):Method(CBN):sh(0)                          -0.0193 0.0099    -0.0387  -0.0193     0.0000 -0.0193   0
Filter(S5):Method(CBN):sh(0)                           0.0654 0.0093     0.0471   0.0654     0.0837  0.0654   0
Filter(J5):Method(CBN-A):sh(0)                        -0.0197 0.0152    -0.0493  -0.0197     0.0102 -0.0198   0
Filter(J1):Method(CBN-A):sh(0)                        -0.0307 0.0099    -0.0502  -0.0307    -0.0111 -0.0307   0
Filter(S5):Method(CBN-A):sh(0)                         0.0563 0.0095     0.0377   0.0563     0.0748  0.0563   0
Filter(J5):Method(OT):sh(0)                            0.0712 0.0239     0.0242   0.0712     0.1182  0.0712   0
Filter(J1):Method(OT):sh(0)                           -0.0070 0.0135    -0.0336  -0.0070     0.0196 -0.0070   0
Filter(S5):Method(OT):sh(0)                           -0.0580 0.0151    -0.0876  -0.0580    -0.0285 -0.0580   0
Filter(J5):Method(OT-A):sh(0)                         -0.0050 0.0167    -0.0377  -0.0050     0.0279 -0.0051   0
Filter(J1):Method(OT-A):sh(0)                          0.0017 0.0108    -0.0195   0.0017     0.0228  0.0017   0
Filter(S5):Method(OT-A):sh(0)                          0.0102 0.0109    -0.0112   0.0102     0.0315  0.0102   0
Filter(J5):Method(DiP):sh(0)                          -0.0064 0.0572    -0.1201  -0.0060     0.1048 -0.0051   0
Filter(J1):Method(DiP):sh(0)                           0.0586 0.0332    -0.0066   0.0586     0.1238  0.0587   0
Filter(S5):Method(DiP):sh(0)                          -0.0731 0.0307    -0.1334  -0.0731    -0.0127 -0.0731   0
Filter(J5):Method(CBN):TrueGenes(7)                   -0.0849 0.0216    -0.1272  -0.0849    -0.0425 -0.0850   0
Filter(J1):Method(CBN):TrueGenes(7)                   -0.0075 0.0141    -0.0351  -0.0075     0.0202 -0.0074   0
Filter(S5):Method(CBN):TrueGenes(7)                   -0.1304 0.0144    -0.1586  -0.1304    -0.1022 -0.1304   0
Filter(J5):Method(CBN-A):TrueGenes(7)                 -0.1347 0.0215    -0.1768  -0.1347    -0.0925 -0.1347   0
Filter(J1):Method(CBN-A):TrueGenes(7)                 -0.0296 0.0139    -0.0570  -0.0296    -0.0022 -0.0296   0
Filter(S5):Method(CBN-A):TrueGenes(7)                 -0.0660 0.0143    -0.0941  -0.0660    -0.0379 -0.0660   0
Filter(J5):Method(OT):TrueGenes(7)                     0.2881 0.0323     0.2249   0.2881     0.3515  0.2881   0
Filter(J1):Method(OT):TrueGenes(7)                    -0.0655 0.0185    -0.1019  -0.0655    -0.0292 -0.0655   0
Filter(S5):Method(OT):TrueGenes(7)                     0.0075 0.0210    -0.0338   0.0075     0.0488  0.0075   0
Filter(J5):Method(OT-A):TrueGenes(7)                  -0.2109 0.0248    -0.2597  -0.2109    -0.1622 -0.2109   0
Filter(J1):Method(OT-A):TrueGenes(7)                   0.0333 0.0151     0.0035   0.0333     0.0629  0.0333   0
Filter(S5):Method(OT-A):TrueGenes(7)                  -0.0178 0.0164    -0.0500  -0.0178     0.0144 -0.0178   0
Filter(J5):Method(DiP):TrueGenes(7)                    0.0100 0.0827    -0.1530   0.0102     0.1718  0.0106   0
Filter(J1):Method(DiP):TrueGenes(7)                    0.1308 0.0480     0.0368   0.1308     0.2250  0.1307   0
Filter(S5):Method(DiP):TrueGenes(7)                    0.1103 0.0482     0.0158   0.1103     0.2050  0.1102   0
Filter(J5):Method(CBN):TrueGenes(9)                    0.0381 0.0200    -0.0011   0.0380     0.0775  0.0380   0
Filter(J1):Method(CBN):TrueGenes(9)                    0.0112 0.0131    -0.0146   0.0112     0.0369  0.0111   0
Filter(S5):Method(CBN):TrueGenes(9)                    0.0575 0.0128     0.0324   0.0575     0.0826  0.0575   0
Filter(J5):Method(CBN-A):TrueGenes(9)                  0.1334 0.0201     0.0940   0.1334     0.1730  0.1333   0
Filter(J1):Method(CBN-A):TrueGenes(9)                  0.0316 0.0133     0.0056   0.0316     0.0576  0.0316   0
Filter(S5):Method(CBN-A):TrueGenes(9)                 -0.0022 0.0129    -0.0276  -0.0022     0.0231 -0.0022   0
Filter(J5):Method(OT):TrueGenes(9)                    -0.3159 0.0360    -0.3871  -0.3158    -0.2456 -0.3156   0
Filter(J1):Method(OT):TrueGenes(9)                     0.0534 0.0187     0.0168   0.0534     0.0902  0.0534   0
Filter(S5):Method(OT):TrueGenes(9)                    -0.0645 0.0207    -0.1051  -0.0645    -0.0239 -0.0645   0
Filter(J5):Method(OT-A):TrueGenes(9)                   0.1548 0.0221     0.1115   0.1548     0.1983  0.1547   0
Filter(J1):Method(OT-A):TrueGenes(9)                  -0.0536 0.0141    -0.0814  -0.0536    -0.0259 -0.0536   0
Filter(S5):Method(OT-A):TrueGenes(9)                  -0.0082 0.0146    -0.0369  -0.0082     0.0205 -0.0082   0
Filter(J5):Method(DiP):TrueGenes(9)                   -0.0295 0.0715    -0.1709  -0.0291     0.1100 -0.0285   0
Filter(J1):Method(DiP):TrueGenes(9)                   -0.0999 0.0418    -0.1821  -0.0999    -0.0179 -0.0999   0
Filter(S5):Method(DiP):TrueGenes(9)                   -0.0126 0.0409    -0.0928  -0.0126     0.0675 -0.0126   0
Filter(J5):S.Time(last):S.Type(singleCell)             0.0154 0.0103    -0.0047   0.0154     0.0356  0.0154   0
Filter(J1):S.Time(last):S.Type(singleCell)            -0.0131 0.0069    -0.0267  -0.0131     0.0005 -0.0131   0
Filter(S5):S.Time(last):S.Type(singleCell)            -0.0925 0.0069    -0.1061  -0.0925    -0.0789 -0.0925   0
Filter(J5):S.Time(last):S.Type(wholeTumor_0.01)        0.0297 0.0094     0.0114   0.0297     0.0481  0.0297   0
Filter(J1):S.Time(last):S.Type(wholeTumor_0.01)       -0.0093 0.0061    -0.0212  -0.0093     0.0027 -0.0093   0
Filter(S5):S.Time(last):S.Type(wholeTumor_0.01)        0.1894 0.0064     0.1768   0.1894     0.2019  0.1894   0
Filter(J5):S.Time(last):Model(Bozic)                  -0.1137 0.0136    -0.1404  -0.1137    -0.0870 -0.1137   0
Filter(J1):S.Time(last):Model(Bozic)                  -0.1009 0.0080    -0.1166  -0.1009    -0.0853 -0.1009   0
Filter(S5):S.Time(last):Model(Bozic)                   0.1143 0.0085     0.0975   0.1143     0.1310  0.1143   0
Filter(J5):S.Time(last):Model(McF_4)                   0.0140 0.0142    -0.0139   0.0140     0.0418  0.0139   0
Filter(J1):S.Time(last):Model(McF_4)                   0.0836 0.0089     0.0661   0.0836     0.1010  0.0836   0
Filter(S5):S.Time(last):Model(McF_4)                   0.0131 0.0090    -0.0045   0.0131     0.0306  0.0131   0
Filter(J5):S.Time(last):Model(McF_6)                   0.4672 0.0117     0.4443   0.4671     0.4901  0.4671   0
Filter(J1):S.Time(last):Model(McF_6)                  -0.0293 0.0073    -0.0435  -0.0293    -0.0151 -0.0293   0
Filter(S5):S.Time(last):Model(McF_6)                  -0.0345 0.0077    -0.0497  -0.0345    -0.0193 -0.0345   0
Filter(J5):S.Time(last):Conjunction(No)               -0.0105 0.0062    -0.0228  -0.0105     0.0017 -0.0105   0
Filter(J1):S.Time(last):Conjunction(No)               -0.0122 0.0042    -0.0205  -0.0122    -0.0039 -0.0122   0
Filter(S5):S.Time(last):Conjunction(No)               -0.0070 0.0043    -0.0154  -0.0070     0.0014 -0.0070   0
Filter(J5):S.Time(last):sh(0)                          0.0168 0.0069     0.0032   0.0168     0.0304  0.0168   0
Filter(J1):S.Time(last):sh(0)                          0.0346 0.0047     0.0255   0.0346     0.0438  0.0346   0
Filter(S5):S.Time(last):sh(0)                         -0.0715 0.0047    -0.0807  -0.0715    -0.0623 -0.0715   0
Filter(J5):S.Time(last):TrueGenes(7)                   0.0376 0.0097     0.0186   0.0376     0.0566  0.0376   0
Filter(J1):S.Time(last):TrueGenes(7)                   0.0068 0.0064    -0.0057   0.0068     0.0194  0.0068   0
Filter(S5):S.Time(last):TrueGenes(7)                  -0.0709 0.0071    -0.0848  -0.0709    -0.0571 -0.0709   0
Filter(J5):S.Time(last):TrueGenes(9)                   0.0178 0.0100    -0.0019   0.0178     0.0374  0.0178   0
Filter(J1):S.Time(last):TrueGenes(9)                   0.0043 0.0066    -0.0086   0.0043     0.0172  0.0043   0
Filter(S5):S.Time(last):TrueGenes(9)                   0.0039 0.0068    -0.0094   0.0039     0.0172  0.0039   0
Filter(J5):S.Type(singleCell):Model(Bozic)             0.0324 0.0222    -0.0112   0.0324     0.0761  0.0325   0
Filter(J1):S.Type(singleCell):Model(Bozic)            -0.0345 0.0135    -0.0610  -0.0345    -0.0080 -0.0345   0
Filter(S5):S.Type(singleCell):Model(Bozic)            -0.0419 0.0134    -0.0683  -0.0419    -0.0155 -0.0419   0
Filter(J5):S.Type(wholeTumor_0.01):Model(Bozic)        0.0084 0.0177    -0.0264   0.0084     0.0432  0.0084   0
Filter(J1):S.Type(wholeTumor_0.01):Model(Bozic)        0.0126 0.0107    -0.0085   0.0126     0.0336  0.0126   0
Filter(S5):S.Type(wholeTumor_0.01):Model(Bozic)        0.1189 0.0110     0.0974   0.1189     0.1404  0.1189   0
Filter(J5):S.Type(singleCell):Model(McF_4)            -0.0788 0.0192    -0.1164  -0.0788    -0.0412 -0.0788   0
Filter(J1):S.Type(singleCell):Model(McF_4)             0.0683 0.0127     0.0434   0.0683     0.0933  0.0683   0
Filter(S5):S.Type(singleCell):Model(McF_4)             0.0388 0.0122     0.0149   0.0388     0.0628  0.0388   0
Filter(J5):S.Type(wholeTumor_0.01):Model(McF_4)        0.2094 0.0167     0.1767   0.2094     0.2421  0.2094   0
Filter(J1):S.Type(wholeTumor_0.01):Model(McF_4)       -0.1530 0.0111    -0.1748  -0.1530    -0.1312 -0.1530   0
Filter(S5):S.Type(wholeTumor_0.01):Model(McF_4)       -0.0881 0.0107    -0.1092  -0.0881    -0.0671 -0.0881   0
Filter(J5):S.Type(singleCell):Model(McF_6)            -0.1112 0.0164    -0.1435  -0.1112    -0.0790 -0.1112   0
Filter(J1):S.Type(singleCell):Model(McF_6)             0.0240 0.0103     0.0038   0.0240     0.0441  0.0240   0
Filter(S5):S.Type(singleCell):Model(McF_6)             0.1092 0.0101     0.0894   0.1092     0.1290  0.1092   0
Filter(J5):S.Type(wholeTumor_0.01):Model(McF_6)        0.2579 0.0136     0.2312   0.2579     0.2846  0.2579   0
Filter(J1):S.Type(wholeTumor_0.01):Model(McF_6)       -0.0279 0.0088    -0.0452  -0.0279    -0.0107 -0.0279   0
Filter(S5):S.Type(wholeTumor_0.01):Model(McF_6)       -0.2612 0.0089    -0.2786  -0.2612    -0.2438 -0.2612   0
Filter(J5):S.Type(singleCell):Conjunction(No)          0.0298 0.0079     0.0143   0.0298     0.0454  0.0298   0
Filter(J1):S.Type(singleCell):Conjunction(No)         -0.0073 0.0059    -0.0189  -0.0073     0.0043 -0.0073   0
Filter(S5):S.Type(singleCell):Conjunction(No)         -0.0082 0.0057    -0.0193  -0.0082     0.0029 -0.0082   0
Filter(J5):S.Type(wholeTumor_0.01):Conjunction(No)    -0.0525 0.0071    -0.0665  -0.0525    -0.0386 -0.0525   0
Filter(J1):S.Type(wholeTumor_0.01):Conjunction(No)     0.0151 0.0052     0.0048   0.0151     0.0253  0.0151   0
Filter(S5):S.Type(wholeTumor_0.01):Conjunction(No)     0.0088 0.0051    -0.0013   0.0088     0.0188  0.0088   0
Filter(J5):S.Type(singleCell):sh(0)                    0.0093 0.0083    -0.0069   0.0093     0.0255  0.0093   0
Filter(J1):S.Type(singleCell):sh(0)                    0.0194 0.0063     0.0071   0.0194     0.0318  0.0194   0
Filter(S5):S.Type(singleCell):sh(0)                    0.0268 0.0060     0.0150   0.0268     0.0386  0.0268   0
Filter(J5):S.Type(wholeTumor_0.01):sh(0)              -0.0218 0.0076    -0.0367  -0.0218    -0.0070 -0.0218   0
Filter(J1):S.Type(wholeTumor_0.01):sh(0)              -0.0662 0.0057    -0.0773  -0.0662    -0.0550 -0.0662   0
Filter(S5):S.Type(wholeTumor_0.01):sh(0)              -0.0205 0.0056    -0.0314  -0.0205    -0.0095 -0.0205   0
Filter(J5):S.Type(singleCell):TrueGenes(7)            -0.0351 0.0119    -0.0584  -0.0350    -0.0117 -0.0350   0
Filter(J1):S.Type(singleCell):TrueGenes(7)            -0.0250 0.0089    -0.0424  -0.0250    -0.0075 -0.0250   0
Filter(S5):S.Type(singleCell):TrueGenes(7)             0.0121 0.0092    -0.0061   0.0121     0.0302  0.0121   0
Filter(J5):S.Type(wholeTumor_0.01):TrueGenes(7)        0.0177 0.0107    -0.0034   0.0177     0.0387  0.0177   0
Filter(J1):S.Type(wholeTumor_0.01):TrueGenes(7)        0.0883 0.0078     0.0730   0.0883     0.1036  0.0883   0
Filter(S5):S.Type(wholeTumor_0.01):TrueGenes(7)       -0.0240 0.0083    -0.0403  -0.0240    -0.0076 -0.0240   0
Filter(J5):S.Type(singleCell):TrueGenes(9)             0.0937 0.0118     0.0705   0.0937     0.1169  0.0937   0
Filter(J1):S.Type(singleCell):TrueGenes(9)            -0.0151 0.0088    -0.0324  -0.0151     0.0023 -0.0151   0
Filter(S5):S.Type(singleCell):TrueGenes(9)            -0.0278 0.0085    -0.0445  -0.0278    -0.0111 -0.0278   0
Filter(J5):S.Type(wholeTumor_0.01):TrueGenes(9)       -0.1478 0.0106    -0.1686  -0.1478    -0.1271 -0.1478   0
Filter(J1):S.Type(wholeTumor_0.01):TrueGenes(9)       -0.0208 0.0077    -0.0359  -0.0208    -0.0056 -0.0208   0
Filter(S5):S.Type(wholeTumor_0.01):TrueGenes(9)        0.0658 0.0076     0.0508   0.0658     0.0808  0.0658   0
Filter(J5):Model(Bozic):Conjunction(No)                0.0223 0.0109     0.0009   0.0223     0.0437  0.0223   0
Filter(J1):Model(Bozic):Conjunction(No)                0.0226 0.0071     0.0086   0.0226     0.0366  0.0226   0
Filter(S5):Model(Bozic):Conjunction(No)               -0.0276 0.0072    -0.0417  -0.0276    -0.0135 -0.0276   0
Filter(J5):Model(McF_4):Conjunction(No)               -0.0502 0.0114    -0.0726  -0.0502    -0.0278 -0.0502   0
Filter(J1):Model(McF_4):Conjunction(No)               -0.0067 0.0080    -0.0223  -0.0067     0.0090 -0.0067   0
Filter(S5):Model(McF_4):Conjunction(No)                0.0606 0.0076     0.0457   0.0606     0.0756  0.0606   0
Filter(J5):Model(McF_6):Conjunction(No)               -0.0476 0.0087    -0.0648  -0.0476    -0.0305 -0.0476   0
Filter(J1):Model(McF_6):Conjunction(No)               -0.0173 0.0062    -0.0294  -0.0173    -0.0052 -0.0173   0
Filter(S5):Model(McF_6):Conjunction(No)                0.0126 0.0061     0.0006   0.0126     0.0246  0.0126   0
Filter(J5):Model(Bozic):sh(0)                          0.0491 0.0160     0.0176   0.0491     0.0804  0.0491   0
Filter(J1):Model(Bozic):sh(0)                         -0.0029 0.0094    -0.0213  -0.0029     0.0155 -0.0029   0
Filter(S5):Model(Bozic):sh(0)                         -0.0578 0.0094    -0.0763  -0.0578    -0.0393 -0.0578   0
Filter(J5):Model(McF_4):sh(0)                         -0.3717 0.0150    -0.4012  -0.3717    -0.3423 -0.3716   0
Filter(J1):Model(McF_4):sh(0)                          0.0848 0.0091     0.0670   0.0848     0.1026  0.0848   0
Filter(S5):Model(McF_4):sh(0)                          0.0184 0.0087     0.0012   0.0184     0.0356  0.0184   0
Filter(J5):Model(McF_6):sh(0)                         -0.4089 0.0131    -0.4348  -0.4089    -0.3833 -0.4088   0
Filter(J1):Model(McF_6):sh(0)                          0.1195 0.0076     0.1046   0.1195     0.1343  0.1195   0
Filter(S5):Model(McF_6):sh(0)                          0.0053 0.0076    -0.0096   0.0053     0.0202  0.0053   0
Filter(J5):Model(Bozic):TrueGenes(7)                  -0.0114 0.0173    -0.0454  -0.0114     0.0225 -0.0114   0
Filter(J1):Model(Bozic):TrueGenes(7)                   0.0594 0.0107     0.0384   0.0594     0.0804  0.0594   0
Filter(S5):Model(Bozic):TrueGenes(7)                   0.1001 0.0111     0.0782   0.1001     0.1220  0.1001   0
Filter(J5):Model(McF_4):TrueGenes(7)                  -0.1295 0.0175    -0.1638  -0.1295    -0.0952 -0.1295   0
Filter(J1):Model(McF_4):TrueGenes(7)                  -0.1927 0.0124    -0.2170  -0.1927    -0.1684 -0.1927   0
Filter(S5):Model(McF_4):TrueGenes(7)                  -0.0134 0.0129    -0.0387  -0.0134     0.0119 -0.0134   0
Filter(J5):Model(McF_6):TrueGenes(7)                   0.2765 0.0137     0.2496   0.2765     0.3034  0.2764   0
Filter(J1):Model(McF_6):TrueGenes(7)                   0.0683 0.0093     0.0500   0.0683     0.0866  0.0683   0
Filter(S5):Model(McF_6):TrueGenes(7)                  -0.2202 0.0099    -0.2397  -0.2202    -0.2008 -0.2202   0
Filter(J5):Model(Bozic):TrueGenes(9)                  -0.0424 0.0178    -0.0774  -0.0424    -0.0074 -0.0424   0
Filter(J1):Model(Bozic):TrueGenes(9)                   0.0117 0.0112    -0.0102   0.0117     0.0336  0.0117   0
Filter(S5):Model(Bozic):TrueGenes(9)                   0.0287 0.0110     0.0070   0.0287     0.0503  0.0287   0
Filter(J5):Model(McF_4):TrueGenes(9)                   0.1194 0.0176     0.0848   0.1194     0.1540  0.1194   0
Filter(J1):Model(McF_4):TrueGenes(9)                   0.1538 0.0119     0.1304   0.1538     0.1772  0.1538   0
Filter(S5):Model(McF_4):TrueGenes(9)                  -0.0686 0.0115    -0.0912  -0.0686    -0.0461 -0.0686   0
Filter(J5):Model(McF_6):TrueGenes(9)                  -0.1792 0.0137    -0.2062  -0.1792    -0.1523 -0.1792   0
Filter(J1):Model(McF_6):TrueGenes(9)                  -0.1149 0.0093    -0.1332  -0.1149    -0.0966 -0.1149   0
Filter(S5):Model(McF_6):TrueGenes(9)                  -0.0347 0.0093    -0.0530  -0.0347    -0.0164 -0.0347   0
Filter(J5):Conjunction(No):sh(0)                      -0.0129 0.0054    -0.0235  -0.0129    -0.0024 -0.0129   0
Filter(J1):Conjunction(No):sh(0)                      -0.0063 0.0040    -0.0142  -0.0063     0.0016 -0.0063   0
Filter(S5):Conjunction(No):sh(0)                      -0.0060 0.0039    -0.0137  -0.0060     0.0016 -0.0060   0
Filter(J5):Conjunction(No):TrueGenes(7)               -0.0605 0.0075    -0.0753  -0.0605    -0.0458 -0.0605   0
Filter(J1):Conjunction(No):TrueGenes(7)                0.0023 0.0055    -0.0086   0.0023     0.0131  0.0023   0
Filter(S5):Conjunction(No):TrueGenes(7)                0.0331 0.0058     0.0217   0.0331     0.0444  0.0331   0
Filter(J5):Conjunction(No):TrueGenes(9)                0.0636 0.0076     0.0487   0.0636     0.0784  0.0636   0
Filter(J1):Conjunction(No):TrueGenes(9)               -0.0588 0.0056    -0.0697  -0.0588    -0.0479 -0.0588   0
Filter(S5):Conjunction(No):TrueGenes(9)                0.0104 0.0054    -0.0003   0.0104     0.0210  0.0104   0
Filter(J5):sh(0):TrueGenes(7)                         -0.0859 0.0081    -0.1017  -0.0859    -0.0700 -0.0859   0
Filter(J1):sh(0):TrueGenes(7)                          0.0085 0.0060    -0.0033   0.0085     0.0203  0.0085   0
Filter(S5):sh(0):TrueGenes(7)                          0.0609 0.0063     0.0484   0.0609     0.0733  0.0609   0
Filter(J5):sh(0):TrueGenes(9)                          0.0424 0.0079     0.0268   0.0424     0.0579  0.0424   0
Filter(J1):sh(0):TrueGenes(9)                          0.0145 0.0060     0.0027   0.0145     0.0263  0.0145   0
Filter(S5):sh(0):TrueGenes(9)                         -0.0301 0.0059    -0.0417  -0.0301    -0.0185 -0.0301   0
Method(CBN):S.Time(last):S.Type(singleCell)            0.0137 0.0068     0.0003   0.0137     0.0270  0.0137   0
Method(CBN-A):S.Time(last):S.Type(singleCell)          0.0364 0.0069     0.0230   0.0364     0.0499  0.0364   0
Method(OT):S.Time(last):S.Type(singleCell)             0.0152 0.0083    -0.0012   0.0152     0.0315  0.0152   0
Method(OT-A):S.Time(last):S.Type(singleCell)           0.0279 0.0075     0.0131   0.0279     0.0426  0.0279   0
Method(DiP):S.Time(last):S.Type(singleCell)           -0.0122 0.0213    -0.0540  -0.0122     0.0296 -0.0122   0
Method(CBN):S.Time(last):S.Type(wholeTumor_0.01)      -0.0727 0.0062    -0.0848  -0.0727    -0.0606 -0.0727   0
Method(CBN-A):S.Time(last):S.Type(wholeTumor_0.01)    -0.1521 0.0062    -0.1643  -0.1521    -0.1400 -0.1521   0
Method(OT):S.Time(last):S.Type(wholeTumor_0.01)       -0.0509 0.0074    -0.0655  -0.0509    -0.0363 -0.0509   0
Method(OT-A):S.Time(last):S.Type(wholeTumor_0.01)     -0.0755 0.0067    -0.0887  -0.0755    -0.0623 -0.0755   0
Method(DiP):S.Time(last):S.Type(wholeTumor_0.01)       0.1076 0.0187     0.0708   0.1076     0.1443  0.1076   0
Method(CBN):S.Time(last):Model(Bozic)                 -0.0190 0.0081    -0.0349  -0.0190    -0.0030 -0.0189   0
Method(CBN-A):S.Time(last):Model(Bozic)               -0.1110 0.0081    -0.1269  -0.1110    -0.0951 -0.1110   0
Method(OT):S.Time(last):Model(Bozic)                   0.1224 0.0095     0.1038   0.1224     0.1411  0.1224   0
Method(OT-A):S.Time(last):Model(Bozic)                -0.0543 0.0086    -0.0712  -0.0543    -0.0375 -0.0543   0
Method(DiP):S.Time(last):Model(Bozic)                  0.1651 0.0214     0.1231   0.1651     0.2071  0.1651   0
Method(CBN):S.Time(last):Model(McF_4)                 -0.1781 0.0085    -0.1947  -0.1781    -0.1615 -0.1781   0
Method(CBN-A):S.Time(last):Model(McF_4)               -0.0207 0.0085    -0.0374  -0.0207    -0.0041 -0.0207   0
Method(OT):S.Time(last):Model(McF_4)                  -0.0866 0.0100    -0.1062  -0.0866    -0.0670 -0.0866   0
Method(OT-A):S.Time(last):Model(McF_4)                -0.0651 0.0094    -0.0835  -0.0651    -0.0468 -0.0651   0
Method(DiP):S.Time(last):Model(McF_4)                  0.3058 0.0246     0.2575   0.3058     0.3541  0.3057   0
Method(CBN):S.Time(last):Model(McF_6)                  0.0591 0.0080     0.0435   0.0591     0.0748  0.0591   0
Method(CBN-A):S.Time(last):Model(McF_6)                0.0697 0.0080     0.0541   0.0697     0.0854  0.0697   0
Method(OT):S.Time(last):Model(McF_6)                  -0.3620 0.0093    -0.3803  -0.3620    -0.3437 -0.3620   0
Method(OT-A):S.Time(last):Model(McF_6)                 0.0030 0.0084    -0.0136   0.0030     0.0196  0.0030   0
Method(DiP):S.Time(last):Model(McF_6)                 -0.4000 0.0265    -0.4521  -0.4000    -0.3481 -0.3999   0
Method(CBN):S.Time(last):Conjunction(No)               0.0525 0.0042     0.0442   0.0525     0.0608  0.0525   0
Method(CBN-A):S.Time(last):Conjunction(No)             0.0305 0.0043     0.0221   0.0305     0.0388  0.0305   0
Method(OT):S.Time(last):Conjunction(No)                0.0100 0.0051     0.0000   0.0100     0.0201  0.0100   0
Method(OT-A):S.Time(last):Conjunction(No)              0.0625 0.0046     0.0535   0.0625     0.0715  0.0625   0
Method(DiP):S.Time(last):Conjunction(No)              -0.1197 0.0122    -0.1436  -0.1197    -0.0958 -0.1196   0
Method(CBN):S.Time(last):sh(0)                        -0.0823 0.0048    -0.0917  -0.0823    -0.0729 -0.0823   0
Method(CBN-A):S.Time(last):sh(0)                      -0.0812 0.0048    -0.0907  -0.0812    -0.0718 -0.0812   0
Method(OT):S.Time(last):sh(0)                         -0.0975 0.0058    -0.1088  -0.0975    -0.0862 -0.0975   0
Method(OT-A):S.Time(last):sh(0)                       -0.0928 0.0052    -0.1031  -0.0928    -0.0826 -0.0928   0
Method(DiP):S.Time(last):sh(0)                         0.1860 0.0152     0.1562   0.1860     0.2158  0.1860   0
Method(CBN):S.Time(last):TrueGenes(7)                  0.1427 0.0076     0.1278   0.1427     0.1577  0.1427   0
Method(CBN-A):S.Time(last):TrueGenes(7)                0.1103 0.0075     0.0956   0.1103     0.1251  0.1103   0
Method(OT):S.Time(last):TrueGenes(7)                   0.3740 0.0089     0.3565   0.3740     0.3915  0.3740   0
Method(OT-A):S.Time(last):TrueGenes(7)                -0.2107 0.0077    -0.2258  -0.2107    -0.1957 -0.2107   0
Method(DiP):S.Time(last):TrueGenes(7)                 -0.0481 0.0258    -0.0987  -0.0480     0.0024 -0.0480   0
Method(CBN):S.Time(last):TrueGenes(9)                 -0.1848 0.0066    -0.1978  -0.1848    -0.1718 -0.1848   0
Method(CBN-A):S.Time(last):TrueGenes(9)               -0.1588 0.0066    -0.1718  -0.1588    -0.1458 -0.1588   0
Method(OT):S.Time(last):TrueGenes(9)                  -0.1408 0.0078    -0.1561  -0.1408    -0.1255 -0.1408   0
Method(OT-A):S.Time(last):TrueGenes(9)                 0.0731 0.0071     0.0591   0.0731     0.0871  0.0731   0
Method(DiP):S.Time(last):TrueGenes(9)                  0.1419 0.0200     0.1027   0.1419     0.1812  0.1419   0
Method(CBN):S.Type(singleCell):Model(Bozic)            0.0826 0.0136     0.0558   0.0826     0.1093  0.0826   0
Method(CBN-A):S.Type(singleCell):Model(Bozic)          0.1303 0.0137     0.1035   0.1303     0.1572  0.1303   0
Method(OT):S.Type(singleCell):Model(Bozic)             0.0759 0.0156     0.0452   0.0759     0.1065  0.0759   0
Method(OT-A):S.Type(singleCell):Model(Bozic)           0.0635 0.0147     0.0347   0.0635     0.0923  0.0635   0
Method(DiP):S.Type(singleCell):Model(Bozic)           -0.1862 0.0405    -0.2658  -0.1862    -0.1066 -0.1862   0
Method(CBN):S.Type(wholeTumor_0.01):Model(Bozic)      -0.0642 0.0116    -0.0869  -0.0642    -0.0415 -0.0642   0
Method(CBN-A):S.Type(wholeTumor_0.01):Model(Bozic)    -0.1338 0.0115    -0.1563  -0.1338    -0.1112 -0.1338   0
Method(OT):S.Type(wholeTumor_0.01):Model(Bozic)       -0.0257 0.0133    -0.0519  -0.0257     0.0005 -0.0257   0
Method(OT-A):S.Type(wholeTumor_0.01):Model(Bozic)     -0.0094 0.0124    -0.0338  -0.0094     0.0151 -0.0094   0
Method(DiP):S.Type(wholeTumor_0.01):Model(Bozic)       0.0203 0.0331    -0.0449   0.0203     0.0852  0.0203   0
Method(CBN):S.Type(singleCell):Model(McF_4)           -0.1739 0.0129    -0.1992  -0.1739    -0.1486 -0.1739   0
Method(CBN-A):S.Type(singleCell):Model(McF_4)         -0.2119 0.0129    -0.2373  -0.2119    -0.1865 -0.2119   0
Method(OT):S.Type(singleCell):Model(McF_4)            -0.1216 0.0155    -0.1519  -0.1216    -0.0912 -0.1215   0
Method(OT-A):S.Type(singleCell):Model(McF_4)          -0.1681 0.0146    -0.1969  -0.1681    -0.1394 -0.1681   0
Method(DiP):S.Type(singleCell):Model(McF_4)            0.3300 0.0389     0.2536   0.3300     0.4062  0.3301   0
Method(CBN):S.Type(wholeTumor_0.01):Model(McF_4)       0.1304 0.0114     0.1080   0.1304     0.1528  0.1304   0
Method(CBN-A):S.Type(wholeTumor_0.01):Model(McF_4)     0.1855 0.0114     0.1630   0.1855     0.2080  0.1855   0
Method(OT):S.Type(wholeTumor_0.01):Model(McF_4)        0.0734 0.0138     0.0464   0.0734     0.1004  0.0734   0
Method(OT-A):S.Type(wholeTumor_0.01):Model(McF_4)      0.1541 0.0129     0.1287   0.1541     0.1795  0.1541   0
Method(DiP):S.Type(wholeTumor_0.01):Model(McF_4)      -0.3041 0.0342    -0.3711  -0.3041    -0.2370 -0.3042   0
Method(CBN):S.Type(singleCell):Model(McF_6)           -0.1418 0.0123    -0.1659  -0.1418    -0.1178 -0.1418   0
Method(CBN-A):S.Type(singleCell):Model(McF_6)         -0.1726 0.0123    -0.1967  -0.1726    -0.1485 -0.1726   0
Method(OT):S.Type(singleCell):Model(McF_6)             0.0046 0.0144    -0.0238   0.0046     0.0329  0.0046   0
Method(OT-A):S.Type(singleCell):Model(McF_6)           0.0706 0.0131     0.0448   0.0706     0.0963  0.0706   0
Method(DiP):S.Type(singleCell):Model(McF_6)            0.1370 0.0439     0.0507   0.1371     0.2230  0.1372   0
Method(CBN):S.Type(wholeTumor_0.01):Model(McF_6)       0.2274 0.0108     0.2062   0.2274     0.2487  0.2275   0
Method(CBN-A):S.Type(wholeTumor_0.01):Model(McF_6)     0.2819 0.0108     0.2606   0.2819     0.3031  0.2819   0
Method(OT):S.Type(wholeTumor_0.01):Model(McF_6)       -0.0456 0.0128    -0.0707  -0.0456    -0.0205 -0.0456   0
Method(OT-A):S.Type(wholeTumor_0.01):Model(McF_6)     -0.1836 0.0115    -0.2062  -0.1836    -0.1610 -0.1836   0
Method(DiP):S.Type(wholeTumor_0.01):Model(McF_6)       0.0314 0.0383    -0.0438   0.0313     0.1067  0.0312   0
Method(CBN):S.Type(singleCell):Conjunction(No)        -0.0112 0.0061    -0.0232  -0.0112     0.0008 -0.0112   0
Method(CBN-A):S.Type(singleCell):Conjunction(No)      -0.0079 0.0062    -0.0199  -0.0079     0.0042 -0.0079   0
Method(OT):S.Type(singleCell):Conjunction(No)         -0.0195 0.0077    -0.0346  -0.0195    -0.0045 -0.0195   0
Method(OT-A):S.Type(singleCell):Conjunction(No)       -0.0033 0.0067    -0.0165  -0.0033     0.0098 -0.0033   0
Method(DiP):S.Type(singleCell):Conjunction(No)         0.0349 0.0194    -0.0031   0.0349     0.0729  0.0349   0
Method(CBN):S.Type(wholeTumor_0.01):Conjunction(No)    0.0036 0.0055    -0.0073   0.0036     0.0144  0.0036   0
Method(CBN-A):S.Type(wholeTumor_0.01):Conjunction(No)  0.0040 0.0055    -0.0068   0.0040     0.0149  0.0040   0
Method(OT):S.Type(wholeTumor_0.01):Conjunction(No)     0.0269 0.0068     0.0135   0.0269     0.0402  0.0269   0
Method(OT-A):S.Type(wholeTumor_0.01):Conjunction(No)  -0.0032 0.0059    -0.0148  -0.0032     0.0085 -0.0032   0
Method(DiP):S.Type(wholeTumor_0.01):Conjunction(No)   -0.0226 0.0167    -0.0554  -0.0226     0.0102 -0.0226   0
Method(CBN):S.Type(singleCell):sh(0)                  -0.0044 0.0069    -0.0180  -0.0044     0.0091 -0.0044   0
Method(CBN-A):S.Type(singleCell):sh(0)                -0.0049 0.0069    -0.0185  -0.0049     0.0087 -0.0049   0
Method(OT):S.Type(singleCell):sh(0)                   -0.0259 0.0087    -0.0431  -0.0259    -0.0088 -0.0259   0
Method(OT-A):S.Type(singleCell):sh(0)                 -0.0082 0.0076    -0.0231  -0.0082     0.0067 -0.0082   0
Method(DiP):S.Type(singleCell):sh(0)                  -0.0006 0.0238    -0.0474  -0.0006     0.0459 -0.0005   0
Method(CBN):S.Type(wholeTumor_0.01):sh(0)              0.0841 0.0063     0.0717   0.0841     0.0964  0.0841   0
Method(CBN-A):S.Type(wholeTumor_0.01):sh(0)            0.1047 0.0063     0.0923   0.1047     0.1171  0.1047   0
Method(OT):S.Type(wholeTumor_0.01):sh(0)               0.1210 0.0078     0.1056   0.1210     0.1364  0.1210   0
Method(OT-A):S.Type(wholeTumor_0.01):sh(0)             0.0849 0.0069     0.0715   0.0849     0.0984  0.0849   0
Method(DiP):S.Type(wholeTumor_0.01):sh(0)             -0.2663 0.0212    -0.3079  -0.2663    -0.2248 -0.2663   0
Method(CBN):S.Type(singleCell):TrueGenes(7)           -0.0155 0.0111    -0.0372  -0.0155     0.0062 -0.0155   0
Method(CBN-A):S.Type(singleCell):TrueGenes(7)          0.0300 0.0110     0.0084   0.0300     0.0515  0.0300   0
Method(OT):S.Type(singleCell):TrueGenes(7)             0.0539 0.0132     0.0279   0.0539     0.0799  0.0539   0
Method(OT-A):S.Type(singleCell):TrueGenes(7)          -0.0002 0.0116    -0.0230  -0.0002     0.0225 -0.0002   0
Method(DiP):S.Type(singleCell):TrueGenes(7)            0.0251 0.0397    -0.0529   0.0251     0.1028  0.0251   0
Method(CBN):S.Type(wholeTumor_0.01):TrueGenes(7)       0.0868 0.0097     0.0677   0.0868     0.1059  0.0868   0
Method(CBN-A):S.Type(wholeTumor_0.01):TrueGenes(7)    -0.0354 0.0096    -0.0542  -0.0354    -0.0166 -0.0354   0
Method(OT):S.Type(wholeTumor_0.01):TrueGenes(7)       -0.1247 0.0115    -0.1473  -0.1247    -0.1020 -0.1247   0
Method(OT-A):S.Type(wholeTumor_0.01):TrueGenes(7)     -0.0017 0.0100    -0.0213  -0.0017     0.0180 -0.0017   0
Method(DiP):S.Type(wholeTumor_0.01):TrueGenes(7)      -0.0414 0.0335    -0.1072  -0.0414     0.0244 -0.0414   0
Method(CBN):S.Type(singleCell):TrueGenes(9)            0.0247 0.0096     0.0059   0.0247     0.0435  0.0247   0
Method(CBN-A):S.Type(singleCell):TrueGenes(9)          0.0094 0.0096    -0.0095   0.0094     0.0284  0.0094   0
Method(OT):S.Type(singleCell):TrueGenes(9)            -0.0322 0.0118    -0.0553  -0.0322    -0.0091 -0.0322   0
Method(OT-A):S.Type(singleCell):TrueGenes(9)           0.0118 0.0103    -0.0084   0.0118     0.0320  0.0118   0
Method(DiP):S.Type(singleCell):TrueGenes(9)           -0.0764 0.0325    -0.1404  -0.0764    -0.0127 -0.0763   0
Method(CBN):S.Type(wholeTumor_0.01):TrueGenes(9)      -0.1022 0.0084    -0.1188  -0.1022    -0.0856 -0.1022   0
Method(CBN-A):S.Type(wholeTumor_0.01):TrueGenes(9)    -0.0444 0.0085    -0.0611  -0.0444    -0.0279 -0.0444   0
Method(OT):S.Type(wholeTumor_0.01):TrueGenes(9)        0.0986 0.0103     0.0783   0.0986     0.1188  0.0986   0
Method(OT-A):S.Type(wholeTumor_0.01):TrueGenes(9)     -0.0097 0.0090    -0.0274  -0.0097     0.0080 -0.0097   0
Method(DiP):S.Type(wholeTumor_0.01):TrueGenes(9)       0.1855 0.0272     0.1321   0.1855     0.2390  0.1855   0
Method(CBN):Model(Bozic):Conjunction(No)              -0.0852 0.0075    -0.0998  -0.0852    -0.0705 -0.0852   0
Method(CBN-A):Model(Bozic):Conjunction(No)            -0.0807 0.0074    -0.0953  -0.0807    -0.0661 -0.0807   0
Method(OT):Model(Bozic):Conjunction(No)               -0.0248 0.0086    -0.0416  -0.0248    -0.0081 -0.0248   0
Method(OT-A):Model(Bozic):Conjunction(No)             -0.0128 0.0080    -0.0284  -0.0128     0.0029 -0.0128   0
Method(DiP):Model(Bozic):Conjunction(No)               0.0945 0.0195     0.0563   0.0945     0.1327  0.0945   0
Method(CBN):Model(McF_4):Conjunction(No)               0.0707 0.0079     0.0551   0.0707     0.0863  0.0707   0
Method(CBN-A):Model(McF_4):Conjunction(No)             0.0807 0.0080     0.0650   0.0807     0.0963  0.0807   0
Method(OT):Model(McF_4):Conjunction(No)               -0.0019 0.0095    -0.0205  -0.0019     0.0166 -0.0019   0
Method(OT-A):Model(McF_4):Conjunction(No)             -0.0235 0.0089    -0.0410  -0.0235    -0.0060 -0.0235   0
Method(DiP):Model(McF_4):Conjunction(No)              -0.0421 0.0232    -0.0876  -0.0421     0.0034 -0.0421   0
Method(CBN):Model(McF_6):Conjunction(No)               0.0798 0.0072     0.0657   0.0797     0.0938  0.0797   0
Method(CBN-A):Model(McF_6):Conjunction(No)             0.0419 0.0072     0.0278   0.0419     0.0560  0.0419   0
Method(OT):Model(McF_6):Conjunction(No)                0.0240 0.0085     0.0072   0.0240     0.0407  0.0240   0
Method(OT-A):Model(McF_6):Conjunction(No)              0.0350 0.0076     0.0200   0.0350     0.0499  0.0350   0
Method(DiP):Model(McF_6):Conjunction(No)              -0.1286 0.0243    -0.1763  -0.1286    -0.0811 -0.1286   0
Method(CBN):Model(Bozic):sh(0)                         0.0024 0.0090    -0.0152   0.0024     0.0200  0.0024   0
Method(CBN-A):Model(Bozic):sh(0)                       0.0452 0.0090     0.0276   0.0452     0.0628  0.0452   0
Method(OT):Model(Bozic):sh(0)                         -0.0610 0.0107    -0.0819  -0.0610    -0.0401 -0.0610   0
Method(OT-A):Model(Bozic):sh(0)                       -0.0740 0.0101    -0.0938  -0.0740    -0.0543 -0.0740   0
Method(DiP):Model(Bozic):sh(0)                         0.0481 0.0243     0.0003   0.0482     0.0958  0.0482   0
Method(CBN):Model(McF_4):sh(0)                         0.0368 0.0091     0.0189   0.0368     0.0548  0.0368   0
Method(CBN-A):Model(McF_4):sh(0)                       0.0349 0.0092     0.0169   0.0349     0.0529  0.0349   0
Method(OT):Model(McF_4):sh(0)                          0.2883 0.0108     0.2670   0.2883     0.3095  0.2882   0
Method(OT-A):Model(McF_4):sh(0)                        0.2572 0.0103     0.2369   0.2572     0.2775  0.2572   0
Method(DiP):Model(McF_4):sh(0)                        -0.3501 0.0281    -0.4054  -0.3500    -0.2951 -0.3499   0
Method(CBN):Model(McF_6):sh(0)                        -0.1140 0.0086    -0.1308  -0.1140    -0.0972 -0.1140   0
Method(CBN-A):Model(McF_6):sh(0)                      -0.1167 0.0086    -0.1335  -0.1167    -0.0999 -0.1167   0
Method(OT):Model(McF_6):sh(0)                          0.0729 0.0101     0.0530   0.0729     0.0928  0.0729   0
Method(OT-A):Model(McF_6):sh(0)                        0.1256 0.0094     0.1072   0.1256     0.1440  0.1256   0
Method(DiP):Model(McF_6):sh(0)                        -0.0018 0.0302    -0.0610  -0.0019     0.0574 -0.0019   0
Method(CBN):Model(Bozic):TrueGenes(7)                 -0.1673 0.0145    -0.1954  -0.1674    -0.1386 -0.1677   0
Method(CBN-A):Model(Bozic):TrueGenes(7)               -0.0492 0.0144    -0.0771  -0.0494    -0.0206 -0.0496   0
Method(OT):Model(Bozic):TrueGenes(7)                  -0.0061 0.0166    -0.0384  -0.0062     0.0266 -0.0064   0
Method(OT-A):Model(Bozic):TrueGenes(7)                 0.0569 0.0148     0.0282   0.0568     0.0862  0.0565   0
Method(DiP):Model(Bozic):TrueGenes(7)                  0.0231 0.0539    -0.0861   0.0242     0.1259  0.0265   0
Method(CBN):Model(McF_4):TrueGenes(7)                  0.2729 0.0166     0.2407   0.2727     0.3057  0.2725   0
Method(CBN-A):Model(McF_4):TrueGenes(7)                0.3086 0.0165     0.2765   0.3085     0.3414  0.3083   0
Method(OT):Model(McF_4):TrueGenes(7)                   0.0355 0.0185    -0.0005   0.0354     0.0721  0.0352   0
Method(OT-A):Model(McF_4):TrueGenes(7)                 0.1490 0.0170     0.1158   0.1488     0.1827  0.1486   0
Method(DiP):Model(McF_4):TrueGenes(7)                 -0.4809 0.0623    -0.6064  -0.4798    -0.3614 -0.4777   0
Method(CBN):Model(McF_6):TrueGenes(7)                  0.5081 0.0148     0.4795   0.5080     0.5375  0.5077   0
Method(CBN-A):Model(McF_6):TrueGenes(7)                0.2687 0.0146     0.2404   0.2685     0.2977  0.2683   0
Method(OT):Model(McF_6):TrueGenes(7)                   0.2544 0.0164     0.2225   0.2543     0.2868  0.2540   0
Method(OT-A):Model(McF_6):TrueGenes(7)                 0.1713 0.0150     0.1423   0.1712     0.2011  0.1709   0
Method(DiP):Model(McF_6):TrueGenes(7)                 -0.8351 0.0600    -0.9560  -0.8341    -0.7199 -0.8321   0
Method(CBN):Model(Bozic):TrueGenes(9)                  0.1211 0.0120     0.0975   0.1211     0.1445  0.1212   0
Method(CBN-A):Model(Bozic):TrueGenes(9)                0.0509 0.0119     0.0274   0.0509     0.0742  0.0509   0
Method(OT):Model(Bozic):TrueGenes(9)                  -0.0579 0.0137    -0.0848  -0.0579    -0.0311 -0.0579   0
Method(OT-A):Model(Bozic):TrueGenes(9)                -0.0834 0.0127    -0.1085  -0.0834    -0.0585 -0.0834   0
Method(DiP):Model(Bozic):TrueGenes(9)                  0.0423 0.0357    -0.0269   0.0419     0.1132  0.0413   0
Method(CBN):Model(McF_4):TrueGenes(9)                 -0.1489 0.0128    -0.1741  -0.1489    -0.1239 -0.1489   0
Method(CBN-A):Model(McF_4):TrueGenes(9)               -0.1370 0.0128    -0.1621  -0.1370    -0.1119 -0.1369   0
Method(OT):Model(McF_4):TrueGenes(9)                  -0.0259 0.0148    -0.0549  -0.0259     0.0031 -0.0258   0
Method(OT-A):Model(McF_4):TrueGenes(9)                 0.0099 0.0139    -0.0175   0.0099     0.0372  0.0099   0
Method(DiP):Model(McF_4):TrueGenes(9)                  0.1758 0.0421     0.0938   0.1756     0.2591  0.1751   0
Method(CBN):Model(McF_6):TrueGenes(9)                 -0.2860 0.0117    -0.3091  -0.2860    -0.2630 -0.2859   0
Method(CBN-A):Model(McF_6):TrueGenes(9)               -0.1883 0.0117    -0.2114  -0.1883    -0.1654 -0.1883   0
Method(OT):Model(McF_6):TrueGenes(9)                  -0.0055 0.0136    -0.0323  -0.0055     0.0212 -0.0055   0
Method(OT-A):Model(McF_6):TrueGenes(9)                -0.0827 0.0122    -0.1068  -0.0827    -0.0587 -0.0826   0
Method(DiP):Model(McF_6):TrueGenes(9)                  0.4821 0.0433     0.3977   0.4819     0.5676  0.4815   0
Method(CBN):Conjunction(No):sh(0)                     -0.0218 0.0043    -0.0302  -0.0218    -0.0133 -0.0218   0
Method(CBN-A):Conjunction(No):sh(0)                   -0.0263 0.0043    -0.0348  -0.0263    -0.0178 -0.0263   0
Method(OT):Conjunction(No):sh(0)                      -0.0313 0.0053    -0.0418  -0.0313    -0.0208 -0.0313   0
Method(OT-A):Conjunction(No):sh(0)                    -0.0260 0.0047    -0.0352  -0.0260    -0.0168 -0.0260   0
Method(DiP):Conjunction(No):sh(0)                      0.1222 0.0137     0.0953   0.1222     0.1491  0.1222   0
Method(CBN):Conjunction(No):TrueGenes(7)               0.1840 0.0069     0.1704   0.1840     0.1976  0.1840   0
Method(CBN-A):Conjunction(No):TrueGenes(7)             0.1931 0.0068     0.1797   0.1931     0.2065  0.1931   0
Method(OT):Conjunction(No):TrueGenes(7)                0.0611 0.0082     0.0451   0.0611     0.0771  0.0611   0
Method(OT-A):Conjunction(No):TrueGenes(7)              0.1215 0.0071     0.1076   0.1215     0.1354  0.1215   0
Method(DiP):Conjunction(No):TrueGenes(7)              -0.4023 0.0235    -0.4486  -0.4022    -0.3562 -0.4021   0
Method(CBN):Conjunction(No):TrueGenes(9)              -0.0827 0.0060    -0.0945  -0.0827    -0.0709 -0.0827   0
Method(CBN-A):Conjunction(No):TrueGenes(9)            -0.1035 0.0060    -0.1153  -0.1035    -0.0917 -0.1035   0
Method(OT):Conjunction(No):TrueGenes(9)               -0.0640 0.0073    -0.0783  -0.0640    -0.0498 -0.0640   0
Method(OT-A):Conjunction(No):TrueGenes(9)             -0.0796 0.0064    -0.0922  -0.0796    -0.0671 -0.0796   0
Method(DiP):Conjunction(No):TrueGenes(9)               0.2199 0.0186     0.1834   0.2198     0.2564  0.2198   0
Method(CBN):sh(0):TrueGenes(7)                        -0.0058 0.0077    -0.0210  -0.0058     0.0094 -0.0058   0
Method(CBN-A):sh(0):TrueGenes(7)                       0.0047 0.0076    -0.0103   0.0047     0.0197  0.0047   0
Method(OT):sh(0):TrueGenes(7)                          0.0774 0.0090     0.0597   0.0774     0.0951  0.0774   0
Method(OT-A):sh(0):TrueGenes(7)                        0.0431 0.0080     0.0274   0.0431     0.0588  0.0431   0
Method(DiP):sh(0):TrueGenes(7)                        -0.2919 0.0279    -0.3468  -0.2918    -0.2373 -0.2917   0
Method(CBN):sh(0):TrueGenes(9)                        -0.0025 0.0066    -0.0155  -0.0025     0.0105 -0.0025   0
Method(CBN-A):sh(0):TrueGenes(9)                      -0.0079 0.0066    -0.0210  -0.0079     0.0051 -0.0079   0
Method(OT):sh(0):TrueGenes(9)                         -0.0558 0.0081    -0.0717  -0.0558    -0.0398 -0.0558   0
Method(OT-A):sh(0):TrueGenes(9)                       -0.0390 0.0071    -0.0530  -0.0390    -0.0250 -0.0390   0
Method(DiP):sh(0):TrueGenes(9)                         0.1842 0.0221     0.1407   0.1842     0.2275  0.1842   0
S.Time(last):S.Type(singleCell):Model(Bozic)          -0.0264 0.0089    -0.0439  -0.0264    -0.0089 -0.0264   0
S.Time(last):S.Type(wholeTumor_0.01):Model(Bozic)      0.0835 0.0083     0.0672   0.0835     0.0997  0.0835   0
S.Time(last):S.Type(singleCell):Model(McF_4)           0.0141 0.0083    -0.0021   0.0141     0.0304  0.0141   0
S.Time(last):S.Type(wholeTumor_0.01):Model(McF_4)     -0.0365 0.0079    -0.0519  -0.0365    -0.0210 -0.0365   0
S.Time(last):S.Type(singleCell):Model(McF_6)          -0.0038 0.0080    -0.0195  -0.0038     0.0119 -0.0038   0
S.Time(last):S.Type(wholeTumor_0.01):Model(McF_6)     -0.0236 0.0076    -0.0386  -0.0236    -0.0086 -0.0236   0
S.Time(last):S.Type(singleCell):Conjunction(No)       -0.0152 0.0048    -0.0247  -0.0152    -0.0057 -0.0152   0
S.Time(last):S.Type(wholeTumor_0.01):Conjunction(No)   0.0257 0.0046     0.0167   0.0257     0.0346  0.0257   0
S.Time(last):S.Type(singleCell):sh(0)                 -0.0099 0.0051    -0.0199  -0.0099     0.0001 -0.0099   0
S.Time(last):S.Type(wholeTumor_0.01):sh(0)             0.0285 0.0048     0.0191   0.0285     0.0379  0.0285   0
S.Time(last):S.Type(singleCell):TrueGenes(7)           0.0666 0.0072     0.0526   0.0666     0.0807  0.0666   0
S.Time(last):S.Type(wholeTumor_0.01):TrueGenes(7)     -0.1219 0.0067    -0.1351  -0.1219    -0.1087 -0.1219   0
S.Time(last):S.Type(singleCell):TrueGenes(9)          -0.0355 0.0070    -0.0492  -0.0355    -0.0218 -0.0355   0
S.Time(last):S.Type(wholeTumor_0.01):TrueGenes(9)      0.0455 0.0066     0.0326   0.0455     0.0584  0.0455   0
S.Time(last):Model(Bozic):Conjunction(No)             -0.0179 0.0059    -0.0296  -0.0179    -0.0062 -0.0179   0
S.Time(last):Model(McF_4):Conjunction(No)             -0.0132 0.0057    -0.0243  -0.0132    -0.0021 -0.0132   0
S.Time(last):Model(McF_6):Conjunction(No)              0.0377 0.0055     0.0270   0.0377     0.0484  0.0377   0
S.Time(last):Model(Bozic):sh(0)                       -0.0423 0.0064    -0.0549  -0.0423    -0.0297 -0.0423   0
S.Time(last):Model(McF_4):sh(0)                        0.1458 0.0059     0.1342   0.1458     0.1573  0.1458   0
S.Time(last):Model(McF_6):sh(0)                        0.1328 0.0057     0.1216   0.1328     0.1440  0.1328   0
S.Time(last):Model(Bozic):TrueGenes(7)                 0.0137 0.0086    -0.0032   0.0137     0.0306  0.0137   0
S.Time(last):Model(McF_4):TrueGenes(7)                 0.0602 0.0085     0.0435   0.0602     0.0769  0.0602   0
S.Time(last):Model(McF_6):TrueGenes(7)                -0.1123 0.0080    -0.1280  -0.1123    -0.0966 -0.1123   0
S.Time(last):Model(Bozic):TrueGenes(9)                -0.0710 0.0087    -0.0881  -0.0710    -0.0540 -0.0710   0
S.Time(last):Model(McF_4):TrueGenes(9)                -0.0179 0.0081    -0.0338  -0.0179    -0.0020 -0.0179   0
S.Time(last):Model(McF_6):TrueGenes(9)                 0.1666 0.0079     0.1512   0.1666     0.1821  0.1666   0
S.Time(last):Conjunction(No):sh(0)                     0.0119 0.0034     0.0051   0.0119     0.0186  0.0119   0
S.Time(last):Conjunction(No):TrueGenes(7)             -0.0456 0.0048    -0.0552  -0.0456    -0.0361 -0.0456   0
S.Time(last):Conjunction(No):TrueGenes(9)              0.0118 0.0048     0.0024   0.0118     0.0211  0.0118   0
S.Time(last):sh(0):TrueGenes(7)                       -0.0151 0.0050    -0.0250  -0.0151    -0.0052 -0.0151   0
S.Time(last):sh(0):TrueGenes(9)                       -0.0195 0.0049    -0.0292  -0.0195    -0.0098 -0.0195   0
S.Type(singleCell):Model(Bozic):Conjunction(No)        0.0071 0.0086    -0.0098   0.0071     0.0239  0.0071   0
S.Type(wholeTumor_0.01):Model(Bozic):Conjunction(No)  -0.0041 0.0080    -0.0199  -0.0041     0.0116 -0.0041   0
S.Type(singleCell):Model(McF_4):Conjunction(No)       -0.0030 0.0081    -0.0189  -0.0030     0.0129 -0.0030   0
S.Type(wholeTumor_0.01):Model(McF_4):Conjunction(No)  -0.0049 0.0077    -0.0200  -0.0049     0.0102 -0.0049   0
S.Type(singleCell):Model(McF_6):Conjunction(No)       -0.0248 0.0077    -0.0400  -0.0248    -0.0096 -0.0248   0
S.Type(wholeTumor_0.01):Model(McF_6):Conjunction(No)   0.0304 0.0074     0.0159   0.0304     0.0450  0.0304   0
S.Type(singleCell):Model(Bozic):sh(0)                  0.0253 0.0093     0.0070   0.0253     0.0436  0.0253   0
S.Type(wholeTumor_0.01):Model(Bozic):sh(0)            -0.0536 0.0086    -0.0705  -0.0536    -0.0368 -0.0536   0
S.Type(singleCell):Model(McF_4):sh(0)                 -0.0315 0.0084    -0.0480  -0.0315    -0.0150 -0.0315   0
S.Type(wholeTumor_0.01):Model(McF_4):sh(0)             0.1184 0.0079     0.1029   0.1184     0.1340  0.1184   0
S.Type(singleCell):Model(McF_6):sh(0)                 -0.0558 0.0081    -0.0717  -0.0558    -0.0399 -0.0558   0
S.Type(wholeTumor_0.01):Model(McF_6):sh(0)             0.1775 0.0077     0.1624   0.1775     0.1926  0.1775   0
S.Type(singleCell):Model(Bozic):TrueGenes(7)          -0.0058 0.0124    -0.0301  -0.0058     0.0184 -0.0058   0
S.Type(wholeTumor_0.01):Model(Bozic):TrueGenes(7)      0.0686 0.0116     0.0458   0.0686     0.0914  0.0686   0
S.Type(singleCell):Model(McF_4):TrueGenes(7)           0.0379 0.0120     0.0143   0.0379     0.0615  0.0379   0
S.Type(wholeTumor_0.01):Model(McF_4):TrueGenes(7)     -0.1429 0.0114    -0.1652  -0.1429    -0.1206 -0.1429   0
S.Type(singleCell):Model(McF_6):TrueGenes(7)           0.0109 0.0112    -0.0112   0.0109     0.0330  0.0109   0
S.Type(wholeTumor_0.01):Model(McF_6):TrueGenes(7)     -0.0424 0.0108    -0.0635  -0.0424    -0.0213 -0.0424   0
S.Type(singleCell):Model(Bozic):TrueGenes(9)           0.0412 0.0125     0.0166   0.0411     0.0657  0.0411   0
S.Type(wholeTumor_0.01):Model(Bozic):TrueGenes(9)     -0.1053 0.0117    -0.1282  -0.1053    -0.0824 -0.1053   0
S.Type(singleCell):Model(McF_4):TrueGenes(9)          -0.0412 0.0116    -0.0639  -0.0412    -0.0186 -0.0412   0
S.Type(wholeTumor_0.01):Model(McF_4):TrueGenes(9)      0.1359 0.0110     0.1144   0.1359     0.1575  0.1359   0
S.Type(singleCell):Model(McF_6):TrueGenes(9)          -0.0450 0.0111    -0.0668  -0.0450    -0.0232 -0.0450   0
S.Type(wholeTumor_0.01):Model(McF_6):TrueGenes(9)      0.0788 0.0106     0.0580   0.0788     0.0996  0.0788   0
S.Type(singleCell):Conjunction(No):sh(0)              -0.0057 0.0049    -0.0154  -0.0057     0.0039 -0.0057   0
S.Type(wholeTumor_0.01):Conjunction(No):sh(0)          0.0260 0.0046     0.0169   0.0260     0.0350  0.0260   0
S.Type(singleCell):Conjunction(No):TrueGenes(7)       -0.0014 0.0069    -0.0149  -0.0014     0.0121 -0.0014   0
S.Type(wholeTumor_0.01):Conjunction(No):TrueGenes(7)  -0.0128 0.0065    -0.0255  -0.0128     0.0000 -0.0128   0
S.Type(singleCell):Conjunction(No):TrueGenes(9)       -0.0052 0.0068    -0.0185  -0.0052     0.0081 -0.0052   0
S.Type(wholeTumor_0.01):Conjunction(No):TrueGenes(9)   0.0032 0.0064    -0.0093   0.0032     0.0158  0.0032   0
S.Type(singleCell):sh(0):TrueGenes(7)                 -0.0536 0.0072    -0.0677  -0.0536    -0.0395 -0.0536   0
S.Type(wholeTumor_0.01):sh(0):TrueGenes(7)             0.1146 0.0068     0.1013   0.1146     0.1279  0.1146   0
S.Type(singleCell):sh(0):TrueGenes(9)                  0.0328 0.0071     0.0189   0.0328     0.0467  0.0328   0
S.Type(wholeTumor_0.01):sh(0):TrueGenes(9)            -0.0860 0.0067    -0.0991  -0.0860    -0.0730 -0.0860   0
Model(Bozic):Conjunction(No):sh(0)                     0.0250 0.0061     0.0130   0.0250     0.0370  0.0250   0
Model(McF_4):Conjunction(No):sh(0)                     0.0111 0.0057    -0.0001   0.0111     0.0223  0.0111   0
Model(McF_6):Conjunction(No):sh(0)                    -0.0345 0.0055    -0.0453  -0.0345    -0.0237 -0.0345   0
Model(Bozic):Conjunction(No):TrueGenes(7)             -0.0462 0.0083    -0.0626  -0.0462    -0.0298 -0.0462   0
Model(McF_4):Conjunction(No):TrueGenes(7)              0.0081 0.0082    -0.0080   0.0081     0.0242  0.0081   0
Model(McF_6):Conjunction(No):TrueGenes(7)              0.0537 0.0077     0.0386   0.0537     0.0689  0.0537   0
Model(Bozic):Conjunction(No):TrueGenes(9)              0.0165 0.0084     0.0000   0.0165     0.0330  0.0165   0
Model(McF_4):Conjunction(No):TrueGenes(9)             -0.0210 0.0079    -0.0366  -0.0210    -0.0054 -0.0210   0
Model(McF_6):Conjunction(No):TrueGenes(9)             -0.0089 0.0076    -0.0239  -0.0089     0.0060 -0.0089   0
Model(Bozic):sh(0):TrueGenes(7)                       -0.1357 0.0089    -0.1532  -0.1357    -0.1183 -0.1357   0
Model(McF_4):sh(0):TrueGenes(7)                        0.1594 0.0084     0.1429   0.1594     0.1759  0.1594   0
Model(McF_6):sh(0):TrueGenes(7)                        0.1897 0.0080     0.1741   0.1897     0.2054  0.1897   0
Model(Bozic):sh(0):TrueGenes(9)                        0.0338 0.0090     0.0162   0.0338     0.0515  0.0338   0
Model(McF_4):sh(0):TrueGenes(9)                       -0.1049 0.0082    -0.1210  -0.1049    -0.0888 -0.1048   0
Model(McF_6):sh(0):TrueGenes(9)                       -0.1143 0.0079    -0.1299  -0.1143    -0.0988 -0.1143   0
Conjunction(No):sh(0):TrueGenes(7)                     0.0308 0.0049     0.0213   0.0308     0.0403  0.0308   0
Conjunction(No):sh(0):TrueGenes(9)                    -0.0021 0.0048    -0.0115  -0.0021     0.0073 -0.0021   0

Random effects:
Name	  Model
 dataSetID   IID model 

Model hyperparameters:
                        mean    sd      0.025quant 0.5quant 0.975quant mode   
Precision for dataSetID  9.7944  0.1841  9.4278     9.7968  10.1501     9.8056

Expected number of effective parameters(std dev): 10767.18(38.44)
Number of equivalent replicates : 27.11 

Deviance Information Criterion: 605583.00
Effective number of parameters: 10710.01

Marginal Likelihood:  -313947.96 
CPO and PIT are computed

Posterior marginals for linear predictor and fitted values computed


> summary(fit0$cpo$failure)
 
   Min. 1st Qu.  Median    Mean 3rd Qu.    Max. 
      0       0       0       0       0       0 

> cat(paste("\nLog CPO = ", -mean(log(fit0$cpo$cpo)), "
"))

Log CPO =  1.03812703641671 
