# Supplementary material for: Identifying restrictions in the order of accumulation of mutations during tumor progression: effects of passengers, evolutionary models, and sampling
Source: BMC Bioinformatics. 2015 Feb 12;16:41. doi: 10.1186/s12859-015-0466-7 (PMC4339747; doi:10.1186/s12859-015-0466-7)
Supplement: Additional file 9 — Code, scripts, model fits. A zip file (Code_scripts_model_fits.zip) that contains shell and R scripts to run simulations, analysis, and produce tables and figures, as well as the output of GLMM model fits (and the code to obtain them). [file 12859_2015_466_MOESM9_ESM.zip › Code_scripts_model_fits/INLA/P/PFD-m2A-Fongprior.Rout]

R version 3.0.3 Patched (2014-03-06 r65254) -- "Warm Puppy"
Copyright (C) 2014 The R Foundation for Statistical Computing
Platform: x86_64-pc-linux-gnu (64-bit)

R is free software and comes with ABSOLUTELY NO WARRANTY.
You are welcome to redistribute it under certain conditions.
Type 'license()' or 'licence()' for distribution details.

  Natural language support but running in an English locale

R is a collaborative project with many contributors.
Type 'contributors()' for more information and
'citation()' on how to cite R or R packages in publications.

Type 'demo()' for some demos, 'help()' for on-line help, or
'help.start()' for an HTML browser interface to help.
Type 'q()' to quit R.

> Sys.getpid()
[1] 28392
>  system("hostname")
Gallotia
>  options(width = 220)
>  library(car); packageVersion("car")
[1] '2.0.19'
>  library(INLA); packageVersion("INLA")
Loading required package: sp
Loading required package: Matrix
Loading required package: splines
[1] '0.0.1392038736'
>  sessionInfo()
R version 3.0.3 Patched (2014-03-06 r65254)
Platform: x86_64-pc-linux-gnu (64-bit)

locale:
 [1] LC_CTYPE=en_US.ISO-8859-15    LC_NUMERIC=C                  LC_TIME=en_GB.iso885915       LC_COLLATE=en_US.ISO-8859-15  LC_MONETARY=en_US.ISO-8859-15 LC_MESSAGES=en_US.ISO-8859-15 LC_PAPER=en_GB.UTF-8         
 [8] LC_NAME=C                     LC_ADDRESS=C                  LC_TELEPHONE=C                LC_MEASUREMENT=en_GB.UTF-8    LC_IDENTIFICATION=C          

attached base packages:
[1] splines   stats     graphics  grDevices utils     datasets  methods   base     

other attached packages:
[1] INLA_0.0-1392038736 Matrix_1.1-2-2      sp_1.0-14           car_2.0-19         

loaded via a namespace (and not attached):
[1] grid_3.0.3      lattice_0.20-27 MASS_7.3-29     nnet_7.3-7     
>  options(decorate.contrasts = c("(",")"))
>  options(decorate.contr.Sum = "")
>  ## options(decorate.contrasts = c(".",""))
>  options(contrasts = c("contr.Sum", "contr.poly"))
>  load("P.stats.RData"); dim(P.stats)
[1] 414720     25
>  ## recode levels for easier reading
>  tmpm <- P.stats$S.Size
>  P.stats$S.Size <- factor(P.stats$S.Size, levels = c("100", "1000", "200"))
>  table(P.stats$S.Size, tmpm)
      tmpm
         1000    200    100
  100       0      0 138240
  1000 138240      0      0
  200       0 138240      0
>  rm(tmpm)
>  tmpm <- P.stats$Model
>  P.stats$Model <- factor(P.stats$Model, levels = c("Bozic", "McF_4", "McF_6", "exp"))
>  table(P.stats$Model, tmpm)
       tmpm
         Bozic    exp  McF_4  McF_6
  Bozic 103680      0      0      0
  McF_4      0      0 103680      0
  McF_6      0      0      0 103680
  exp        0 103680      0      0
>  
>  
> 
> 
>  with(P.stats, table(TP, FP))[1:3, 1:3]
   FP
TP       0     1    2
  0 122821 26387 6960
  1  27069  5823 3747
  2  27261  8569 3569
>  to.omit <- which( (P.stats$TP + P.stats$FP) == 0 )
>  P.stats <- P.stats[-to.omit, ]
>  with(P.stats, table(TP, FP))[1:3, 1:3]
   FP
TP      0     1    2
  0     0 26387 6960
  1 27069  5823 3747
  2 27261  8569 3569
>  gc()
          used (Mb) gc trigger  (Mb) max used  (Mb)
Ncells 1219861 65.2    1967602 105.1  1426223  76.2
Vcells 6790466 51.9   19242900 146.9 24036409 183.4
> 
> 
> 
> fit0 <- inla(FP ~ (S.Size + Filter + Method + S.Time + S.Type + Model + Conjunction + sh + TrueGenes)^2 + f(dataSetID, model = "iid", hyper = list(prec = list(param = c(0.5, 0.0164))))
+ , family = "binomial"
+  , data = P.stats
+ , Ntrials = Inferred.edges
+  ## Fong is run to check effect of prior on fixed effects.
+  ## Unless weird things, no need for predictor, dic, or cpo
+  ## Computing them can increase time by 3 to 6x and makes objects huge
+  ## , control.predictor = list(compute = TRUE)
+  ## , control.compute = list(dic = TRUE, cpo = TRUE),
+  , num.threads = 6)
>  
> 
> 
>  fit0$cpu.used
 Pre-processing    Running inla Post-processing           Total 
       47.29896      9609.76635         2.09812      9659.16343 
> 
>  ## in case a crash in next step
>  save(file = "Diff.m2A.Fongprior.tmp.RData", fit0)
>  gc()
           used  (Mb) gc trigger   (Mb)  max used  (Mb)
Ncells  1750206  93.5    2732238  146.0   2403845 128.4
Vcells 66804533 509.7  137068988 1045.8 130768817 997.7
> 
>  fit <- inla.hyperpar(fit0)
>  summary(fit)

Call:
c("inla(formula = FP ~ (S.Size + Filter + Method + S.Time + S.Type + ",  "    Model + Conjunction + sh + TrueGenes)^2 + f(dataSetID, model = \"iid\", ",  "    hyper = list(prec = list(param = c(0.5, 0.0164)))), family = \"binomial\", ",  "    data = P.stats, Ntrials = Inferred.edges, num.threads = 6)" )

Time used:
 Pre-processing    Running inla Post-processing           Total 
        232.759        1207.616           0.139        1440.514 

Fixed effects:
                                           mean     sd 0.025quant 0.5quant 0.975quant    mode kld
(Intercept)                             -0.5723 0.0064    -0.5850  -0.5723    -0.5597 -0.5723   0
S.Size(100)                              0.9280 0.0077     0.9128   0.9280     0.9432  0.9280   0
S.Size(1000)                            -1.0799 0.0078    -1.0953  -1.0799    -1.0646 -1.0799   0
Filter(J5)                              -0.5654 0.0094    -0.5838  -0.5654    -0.5470 -0.5654   0
Filter(J1)                              -0.0521 0.0064    -0.0646  -0.0521    -0.0396 -0.0521   0
Filter(S5)                              -0.4370 0.0062    -0.4491  -0.4370    -0.4249 -0.4370   0
Method(CBN)                              0.8789 0.0060     0.8672   0.8789     0.8906  0.8789   0
Method(CBN-A)                            0.7045 0.0059     0.6928   0.7045     0.7162  0.7045   0
Method(OT)                              -0.9987 0.0082    -1.0148  -0.9987    -0.9826 -0.9987   0
Method(OT-A)                            -0.7616 0.0068    -0.7749  -0.7616    -0.7482 -0.7616   0
Method(DiP)                              0.1798 0.0176     0.1452   0.1798     0.2143  0.1798   0
S.Time(last)                             0.1286 0.0052     0.1184   0.1286     0.1389  0.1286   0
S.Type(singleCell)                      -0.2165 0.0076    -0.2315  -0.2165    -0.2015 -0.2165   0
S.Type(wholeTumor_0.01)                  0.4593 0.0069     0.4457   0.4593     0.4729  0.4593   0
Model(Bozic)                             0.7892 0.0092     0.7711   0.7892     0.8073  0.7892   0
Model(McF_4)                            -0.6842 0.0095    -0.7028  -0.6842    -0.6657 -0.6842   0
Model(McF_6)                            -0.6134 0.0085    -0.6301  -0.6134    -0.5968 -0.6134   0
Conjunction(No)                         -0.0993 0.0050    -0.1092  -0.0993    -0.0895 -0.0993   0
sh(0)                                   -0.4540 0.0055    -0.4648  -0.4540    -0.4433 -0.4540   0
TrueGenes(7)                            -0.4028 0.0077    -0.4179  -0.4028    -0.3878 -0.4028   0
TrueGenes(9)                             0.3654 0.0073     0.3511   0.3654     0.3798  0.3654   0
S.Size(100):Filter(J5)                  -0.1867 0.0068    -0.2000  -0.1867    -0.1734 -0.1867   0
S.Size(1000):Filter(J5)                  0.1976 0.0070     0.1839   0.1976     0.2112  0.1976   0
S.Size(100):Filter(J1)                   0.3761 0.0050     0.3662   0.3761     0.3859  0.3761   0
S.Size(1000):Filter(J1)                 -0.2499 0.0055    -0.2608  -0.2499    -0.2391 -0.2499   0
S.Size(100):Filter(S5)                  -0.1254 0.0049    -0.1350  -0.1254    -0.1158 -0.1254   0
S.Size(1000):Filter(S5)                  0.1171 0.0051     0.1071   0.1171     0.1272  0.1171   0
S.Size(100):Method(CBN)                 -0.5206 0.0061    -0.5327  -0.5206    -0.5086 -0.5206   0
S.Size(1000):Method(CBN)                 0.6714 0.0061     0.6594   0.6714     0.6834  0.6714   0
S.Size(100):Method(CBN-A)               -0.4961 0.0061    -0.5082  -0.4961    -0.4841 -0.4961   0
S.Size(1000):Method(CBN-A)               0.6388 0.0061     0.6267   0.6388     0.6509  0.6388   0
S.Size(100):Method(OT)                  -0.2712 0.0071    -0.2852  -0.2712    -0.2572 -0.2712   0
S.Size(1000):Method(OT)                  0.3334 0.0075     0.3186   0.3334     0.3481  0.3334   0
S.Size(100):Method(OT-A)                -0.3817 0.0065    -0.3945  -0.3817    -0.3690 -0.3817   0
S.Size(1000):Method(OT-A)                0.4726 0.0066     0.4596   0.4726     0.4856  0.4726   0
S.Size(100):Method(DiP)                  1.0862 0.0206     1.0459   1.0862     1.1267  1.0861   0
S.Size(1000):Method(DiP)                -1.5739 0.0197    -1.6128  -1.5738    -1.5353 -1.5737   0
S.Size(100):S.Time(last)                -0.1453 0.0058    -0.1566  -0.1453    -0.1339 -0.1453   0
S.Size(1000):S.Time(last)                0.1835 0.0061     0.1716   0.1835     0.1954  0.1835   0
S.Size(100):S.Type(singleCell)           0.0703 0.0083     0.0541   0.0703     0.0865  0.0703   0
S.Size(1000):S.Type(singleCell)         -0.1463 0.0087    -0.1633  -0.1463    -0.1292 -0.1463   0
S.Size(100):S.Type(wholeTumor_0.01)     -0.1867 0.0080    -0.2023  -0.1867    -0.1710 -0.1867   0
S.Size(1000):S.Type(wholeTumor_0.01)     0.3046 0.0082     0.2884   0.3046     0.3207  0.3046   0
S.Size(100):Model(Bozic)                 0.0434 0.0101     0.0235   0.0434     0.0633  0.0434   0
S.Size(1000):Model(Bozic)                0.0093 0.0106    -0.0115   0.0093     0.0301  0.0093   0
S.Size(100):Model(McF_4)                 0.0211 0.0098     0.0020   0.0211     0.0403  0.0211   0
S.Size(1000):Model(McF_4)               -0.0838 0.0102    -0.1038  -0.0838    -0.0638 -0.0838   0
S.Size(100):Model(McF_6)                 0.0031 0.0095    -0.0156   0.0031     0.0218  0.0031   0
S.Size(1000):Model(McF_6)               -0.0952 0.0099    -0.1147  -0.0951    -0.0757 -0.0951   0
S.Size(100):Conjunction(No)             -0.0136 0.0057    -0.0248  -0.0136    -0.0023 -0.0136   0
S.Size(1000):Conjunction(No)             0.0172 0.0060     0.0055   0.0172     0.0289  0.0172   0
S.Size(100):sh(0)                        0.0021 0.0058    -0.0093   0.0021     0.0136  0.0021   0
S.Size(1000):sh(0)                       0.0405 0.0061     0.0286   0.0405     0.0525  0.0405   0
S.Size(100):TrueGenes(7)                 0.1610 0.0082     0.1448   0.1610     0.1771  0.1610   0
S.Size(1000):TrueGenes(7)               -0.1874 0.0087    -0.2045  -0.1874    -0.1704 -0.1874   0
S.Size(100):TrueGenes(9)                -0.0921 0.0082    -0.1082  -0.0921    -0.0761 -0.0921   0
S.Size(1000):TrueGenes(9)                0.0979 0.0085     0.0812   0.0979     0.1145  0.0979   0
Filter(J5):Method(CBN)                   0.1571 0.0106     0.1364   0.1571     0.1779  0.1571   0
Filter(J1):Method(CBN)                  -0.1702 0.0078    -0.1855  -0.1702    -0.1549 -0.1702   0
Filter(S5):Method(CBN)                   0.0520 0.0073     0.0376   0.0520     0.0663  0.0519   0
Filter(J5):Method(CBN-A)                 0.0684 0.0105     0.0479   0.0684     0.0890  0.0684   0
Filter(J1):Method(CBN-A)                -0.1350 0.0078    -0.1503  -0.1350    -0.1197 -0.1350   0
Filter(S5):Method(CBN-A)                 0.0518 0.0074     0.0373   0.0518     0.0663  0.0518   0
Filter(J5):Method(OT)                   -0.5104 0.0168    -0.5434  -0.5104    -0.4776 -0.5103   0
Filter(J1):Method(OT)                    0.2492 0.0101     0.2293   0.2492     0.2691  0.2492   0
Filter(S5):Method(OT)                   -0.2362 0.0106    -0.2570  -0.2362    -0.2154 -0.2362   0
Filter(J5):Method(OT-A)                 -0.0949 0.0122    -0.1189  -0.0949    -0.0711 -0.0949   0
Filter(J1):Method(OT-A)                  0.0875 0.0084     0.0709   0.0875     0.1040  0.0875   0
Filter(S5):Method(OT-A)                 -0.1362 0.0085    -0.1528  -0.1362    -0.1195 -0.1362   0
Filter(J5):Method(DiP)                  -0.0037 0.0311    -0.0651  -0.0037     0.0571 -0.0035   0
Filter(J1):Method(DiP)                  -0.0792 0.0214    -0.1213  -0.0792    -0.0373 -0.0792   0
Filter(S5):Method(DiP)                   0.1005 0.0198     0.0616   0.1005     0.1394  0.1005   0
Filter(J5):S.Time(last)                 -0.1663 0.0055    -0.1772  -0.1663    -0.1554 -0.1663   0
Filter(J1):S.Time(last)                  0.1031 0.0039     0.0954   0.1031     0.1108  0.1031   0
Filter(S5):S.Time(last)                  0.1844 0.0040     0.1766   0.1844     0.1922  0.1844   0
Filter(J5):S.Type(singleCell)            0.0328 0.0075     0.0180   0.0328     0.0475  0.0328   0
Filter(J1):S.Type(singleCell)           -0.0611 0.0058    -0.0725  -0.0611    -0.0498 -0.0611   0
Filter(S5):S.Type(singleCell)           -0.0230 0.0055    -0.0338  -0.0230    -0.0123 -0.0230   0
Filter(J5):S.Type(wholeTumor_0.01)      -0.0999 0.0067    -0.1131  -0.0999    -0.0867 -0.0999   0
Filter(J1):S.Type(wholeTumor_0.01)       0.1315 0.0050     0.1216   0.1315     0.1413  0.1315   0
Filter(S5):S.Type(wholeTumor_0.01)       0.0207 0.0049     0.0111   0.0206     0.0302  0.0206   0
Filter(J5):Model(Bozic)                 -0.2706 0.0101    -0.2905  -0.2706    -0.2507 -0.2706   0
Filter(J1):Model(Bozic)                  0.1301 0.0069     0.1166   0.1301     0.1435  0.1301   0
Filter(S5):Model(Bozic)                  0.2545 0.0068     0.2411   0.2545     0.2679  0.2545   0
Filter(J5):Model(McF_4)                  0.1137 0.0102     0.0937   0.1137     0.1337  0.1137   0
Filter(J1):Model(McF_4)                 -0.0657 0.0075    -0.0804  -0.0657    -0.0510 -0.0657   0
Filter(S5):Model(McF_4)                 -0.2467 0.0069    -0.2603  -0.2467    -0.2331 -0.2467   0
Filter(J5):Model(McF_6)                  0.1653 0.0080     0.1495   0.1653     0.1811  0.1653   0
Filter(J1):Model(McF_6)                 -0.0773 0.0058    -0.0887  -0.0773    -0.0658 -0.0773   0
Filter(S5):Model(McF_6)                 -0.1435 0.0057    -0.1546  -0.1435    -0.1323 -0.1435   0
Filter(J5):Conjunction(No)              -0.0094 0.0048    -0.0187  -0.0094     0.0000 -0.0094   0
Filter(J1):Conjunction(No)              -0.0261 0.0036    -0.0331  -0.0261    -0.0190 -0.0261   0
Filter(S5):Conjunction(No)               0.0510 0.0035     0.0442   0.0510     0.0579  0.0510   0
Filter(J5):sh(0)                         0.0620 0.0051     0.0520   0.0620     0.0720  0.0620   0
Filter(J1):sh(0)                        -0.0463 0.0039    -0.0539  -0.0463    -0.0386 -0.0463   0
Filter(S5):sh(0)                         0.0367 0.0037     0.0294   0.0367     0.0440  0.0367   0
Filter(J5):TrueGenes(7)                 -0.3765 0.0070    -0.3901  -0.3765    -0.3628 -0.3765   0
Filter(J1):TrueGenes(7)                 -0.0520 0.0052    -0.0623  -0.0520    -0.0417 -0.0520   0
Filter(S5):TrueGenes(7)                 -0.1662 0.0054    -0.1769  -0.1662    -0.1555 -0.1662   0
Filter(J5):TrueGenes(9)                  0.3205 0.0070     0.3067   0.3205     0.3342  0.3205   0
Filter(J1):TrueGenes(9)                 -0.0379 0.0053    -0.0483  -0.0379    -0.0275 -0.0379   0
Filter(S5):TrueGenes(9)                 -0.0575 0.0051    -0.0676  -0.0575    -0.0475 -0.0575   0
Method(CBN):S.Time(last)                 0.2642 0.0040     0.2565   0.2642     0.2720  0.2642   0
Method(CBN-A):S.Time(last)               0.2747 0.0040     0.2669   0.2747     0.2825  0.2747   0
Method(OT):S.Time(last)                  0.0529 0.0048     0.0435   0.0529     0.0623  0.0529   0
Method(OT-A):S.Time(last)               -0.0034 0.0043    -0.0118  -0.0034     0.0050 -0.0034   0
Method(DiP):S.Time(last)                -0.5023 0.0109    -0.5237  -0.5023    -0.4810 -0.5023   0
Method(CBN):S.Type(singleCell)           0.0473 0.0058     0.0358   0.0473     0.0587  0.0473   0
Method(CBN-A):S.Type(singleCell)         0.0645 0.0059     0.0530   0.0645     0.0761  0.0645   0
Method(OT):S.Type(singleCell)           -0.1310 0.0072    -0.1453  -0.1310    -0.1168 -0.1310   0
Method(OT-A):S.Type(singleCell)         -0.0775 0.0064    -0.0901  -0.0775    -0.0650 -0.0775   0
Method(DiP):S.Type(singleCell)           0.0913 0.0176     0.0566   0.0913     0.1259  0.0914   0
Method(CBN):S.Type(wholeTumor_0.01)     -0.0947 0.0052    -0.1048  -0.0947    -0.0845 -0.0947   0
Method(CBN-A):S.Type(wholeTumor_0.01)   -0.1585 0.0052    -0.1687  -0.1585    -0.1483 -0.1585   0
Method(OT):S.Type(wholeTumor_0.01)       0.2494 0.0064     0.2370   0.2494     0.2619  0.2494   0
Method(OT-A):S.Type(wholeTumor_0.01)     0.1467 0.0056     0.1356   0.1467     0.1577  0.1467   0
Method(DiP):S.Type(wholeTumor_0.01)     -0.1085 0.0148    -0.1375  -0.1085    -0.0795 -0.1085   0
Method(CBN):Model(Bozic)                -0.4392 0.0071    -0.4532  -0.4392    -0.4252 -0.4392   0
Method(CBN-A):Model(Bozic)              -0.4151 0.0071    -0.4291  -0.4151    -0.4011 -0.4151   0
Method(OT):Model(Bozic)                  0.0023 0.0082    -0.0137   0.0023     0.0183  0.0023   0
Method(OT-A):Model(Bozic)               -0.1741 0.0075    -0.1889  -0.1741    -0.1593 -0.1741   0
Method(DiP):Model(Bozic)                 0.7785 0.0183     0.7427   0.7785     0.8144  0.7784   0
Method(CBN):Model(McF_4)                 0.6606 0.0075     0.6458   0.6606     0.6754  0.6606   0
Method(CBN-A):Model(McF_4)               0.6936 0.0076     0.6787   0.6936     0.7085  0.6936   0
Method(OT):Model(McF_4)                  0.1552 0.0089     0.1378   0.1552     0.1726  0.1552   0
Method(OT-A):Model(McF_4)                0.1189 0.0083     0.1027   0.1189     0.1351  0.1189   0
Method(DiP):Model(McF_4)                -0.6637 0.0224    -0.7077  -0.6636    -0.6199 -0.6635   0
Method(CBN):Model(McF_6)                 0.1649 0.0064     0.1524   0.1649     0.1774  0.1649   0
Method(CBN-A):Model(McF_6)               0.0952 0.0064     0.0827   0.0952     0.1077  0.0952   0
Method(OT):Model(McF_6)                 -0.0166 0.0077    -0.0317  -0.0166    -0.0015 -0.0166   0
Method(OT-A):Model(McF_6)                0.3624 0.0068     0.3491   0.3624     0.3758  0.3624   0
Method(DiP):Model(McF_6)                -0.9652 0.0196    -1.0039  -0.9652    -0.9267 -0.9651   0
Method(CBN):Conjunction(No)              0.0846 0.0037     0.0773   0.0846     0.0919  0.0846   0
Method(CBN-A):Conjunction(No)            0.0730 0.0037     0.0657   0.0730     0.0803  0.0730   0
Method(OT):Conjunction(No)              -0.0373 0.0045    -0.0461  -0.0373    -0.0285 -0.0373   0
Method(OT-A):Conjunction(No)            -0.0053 0.0040    -0.0132  -0.0053     0.0025 -0.0053   0
Method(DiP):Conjunction(No)             -0.0615 0.0102    -0.0816  -0.0615    -0.0414 -0.0615   0
Method(CBN):sh(0)                        0.2558 0.0042     0.2476   0.2558     0.2640  0.2558   0
Method(CBN-A):sh(0)                      0.2949 0.0042     0.2867   0.2949     0.3031  0.2949   0
Method(OT):sh(0)                         0.1167 0.0051     0.1067   0.1167     0.1268  0.1167   0
Method(OT-A):sh(0)                       0.1593 0.0045     0.1504   0.1593     0.1682  0.1593   0
Method(DiP):sh(0)                       -0.6975 0.0131    -0.7234  -0.6975    -0.6717 -0.6974   0
Method(CBN):TrueGenes(7)                -0.2746 0.0060    -0.2864  -0.2746    -0.2627 -0.2746   0
Method(CBN-A):TrueGenes(7)              -0.3833 0.0059    -0.3949  -0.3833    -0.3716 -0.3833   0
Method(OT):TrueGenes(7)                  0.3254 0.0073     0.3111   0.3254     0.3397  0.3254   0
Method(OT-A):TrueGenes(7)               -0.2502 0.0062    -0.2624  -0.2502    -0.2380 -0.2502   0
Method(DiP):TrueGenes(7)                 0.8593 0.0183     0.8233   0.8592     0.8953  0.8592   0
Method(CBN):TrueGenes(9)                 0.1889 0.0056     0.1780   0.1889     0.1998  0.1889   0
Method(CBN-A):TrueGenes(9)               0.2790 0.0056     0.2680   0.2790     0.2899  0.2790   0
Method(OT):TrueGenes(9)                 -0.0621 0.0067    -0.0752  -0.0621    -0.0490 -0.0621   0
Method(OT-A):TrueGenes(9)                0.1828 0.0060     0.1712   0.1828     0.1945  0.1828   0
Method(DiP):TrueGenes(9)                -0.6737 0.0160    -0.7051  -0.6737    -0.6424 -0.6737   0
S.Time(last):S.Type(singleCell)          0.0871 0.0060     0.0753   0.0871     0.0988  0.0871   0
S.Time(last):S.Type(wholeTumor_0.01)    -0.1794 0.0057    -0.1907  -0.1794    -0.1681 -0.1794   0
S.Time(last):Model(Bozic)               -0.1499 0.0074    -0.1644  -0.1499    -0.1355 -0.1499   0
S.Time(last):Model(McF_4)               -0.0958 0.0071    -0.1097  -0.0958    -0.0820 -0.0958   0
S.Time(last):Model(McF_6)                0.4050 0.0069     0.3914   0.4050     0.4186  0.4050   0
S.Time(last):Conjunction(No)            -0.0273 0.0042    -0.0354  -0.0273    -0.0191 -0.0273   0
S.Time(last):sh(0)                      -0.0624 0.0043    -0.0708  -0.0624    -0.0541 -0.0624   0
S.Time(last):TrueGenes(7)                0.1736 0.0060     0.1618   0.1736     0.1854  0.1735   0
S.Time(last):TrueGenes(9)               -0.0505 0.0059    -0.0621  -0.0505    -0.0388 -0.0504   0
S.Type(singleCell):Model(Bozic)         -0.0309 0.0105    -0.0516  -0.0309    -0.0102 -0.0309   0
S.Type(wholeTumor_0.01):Model(Bozic)     0.0505 0.0101     0.0307   0.0505     0.0702  0.0505   0
S.Type(singleCell):Model(McF_4)          0.0209 0.0101     0.0011   0.0209     0.0406  0.0209   0
S.Type(wholeTumor_0.01):Model(McF_4)    -0.0198 0.0097    -0.0388  -0.0198    -0.0007 -0.0198   0
S.Type(singleCell):Model(McF_6)          0.0388 0.0098     0.0196   0.0388     0.0580  0.0388   0
S.Type(wholeTumor_0.01):Model(McF_6)    -0.0725 0.0095    -0.0912  -0.0725    -0.0538 -0.0725   0
S.Type(singleCell):Conjunction(No)       0.0027 0.0059    -0.0089   0.0027     0.0143  0.0027   0
S.Type(wholeTumor_0.01):Conjunction(No) -0.0014 0.0057    -0.0125  -0.0014     0.0098 -0.0014   0
S.Type(singleCell):sh(0)                 0.0624 0.0061     0.0505   0.0624     0.0742  0.0624   0
S.Type(wholeTumor_0.01):sh(0)           -0.1589 0.0058    -0.1703  -0.1588    -0.1475 -0.1588   0
S.Type(singleCell):TrueGenes(7)         -0.1409 0.0085    -0.1576  -0.1409    -0.1241 -0.1409   0
S.Type(wholeTumor_0.01):TrueGenes(7)     0.3376 0.0082     0.3215   0.3376     0.3537  0.3376   0
S.Type(singleCell):TrueGenes(9)          0.0680 0.0084     0.0514   0.0680     0.0846  0.0680   0
S.Type(wholeTumor_0.01):TrueGenes(9)    -0.1495 0.0081    -0.1654  -0.1495    -0.1336 -0.1495   0
Model(Bozic):Conjunction(No)            -0.0134 0.0073    -0.0276  -0.0134     0.0009 -0.0134   0
Model(McF_4):Conjunction(No)            -0.0510 0.0070    -0.0647  -0.0510    -0.0372 -0.0510   0
Model(McF_6):Conjunction(No)             0.0713 0.0068     0.0579   0.0713     0.0846  0.0713   0
Model(Bozic):sh(0)                      -0.1539 0.0075    -0.1686  -0.1539    -0.1392 -0.1539   0
Model(McF_4):sh(0)                       0.1510 0.0071     0.1371   0.1510     0.1649  0.1510   0
Model(McF_6):sh(0)                       0.2256 0.0069     0.2120   0.2256     0.2391  0.2256   0
Model(Bozic):TrueGenes(7)               -0.0851 0.0104    -0.1055  -0.0851    -0.0647 -0.0851   0
Model(McF_4):TrueGenes(7)                0.2765 0.0101     0.2566   0.2765     0.2964  0.2765   0
Model(McF_6):TrueGenes(7)                0.4271 0.0098     0.4079   0.4271     0.4463  0.4271   0
Model(Bozic):TrueGenes(9)                0.0391 0.0104     0.0186   0.0391     0.0595  0.0391   0
Model(McF_4):TrueGenes(9)               -0.1857 0.0099    -0.2053  -0.1857    -0.1663 -0.1857   0
Model(McF_6):TrueGenes(9)               -0.2525 0.0097    -0.2716  -0.2525    -0.2335 -0.2525   0
Conjunction(No):sh(0)                    0.0251 0.0042     0.0169   0.0251     0.0333  0.0251   0
Conjunction(No):TrueGenes(7)            -0.0423 0.0059    -0.0539  -0.0423    -0.0307 -0.0423   0
Conjunction(No):TrueGenes(9)             0.0020 0.0059    -0.0095   0.0020     0.0135  0.0020   0
sh(0):TrueGenes(7)                      -0.1499 0.0061    -0.1618  -0.1499    -0.1380 -0.1499   0
sh(0):TrueGenes(9)                       0.0906 0.0060     0.0789   0.0906     0.1024  0.0906   0

Random effects:
Name	  Model
 dataSetID   IID model 

Model hyperparameters:
                        mean   sd     0.025quant 0.5quant 0.975quant mode  
Precision for dataSetID 4.8281 0.0816 4.6673     4.8284   4.9897     4.8278

Expected number of effective parameters(std dev): 12395.03(38.12)
Number of equivalent replicates : 23.55 

Marginal Likelihood:  -356994.39 
>  summary(fit$cpo$failure)
   Mode    NA's 
logical       0 
>  cat(paste("\nLog CPO = ", -mean(log(fit$cpo$cpo)), "
+ "))

Log CPO =  NaN 
>  
> 
> 
>  gc()
            used   (Mb) gc trigger   (Mb)  max used   (Mb)
Ncells   1860409   99.4    4953636  264.6   4418719  236.0
Vcells 131131186 1000.5  389046113 2968.2 475704657 3629.4
>  PFD.m2A.Fongprior <- fit
>  save(file = "PFD.m2A.Fongprior.RData", PFD.m2A.Fongprior)
> 
> 
