# Supplementary material for: Identifying restrictions in the order of accumulation of mutations during tumor progression: effects of passengers, evolutionary models, and sampling
Source: BMC Bioinformatics. 2015 Feb 12;16:41. doi: 10.1186/s12859-015-0466-7 (PMC4339747; doi:10.1186/s12859-015-0466-7)
Supplement: Additional file 9 — Code, scripts, model fits. A zip file (Code_scripts_model_fits.zip) that contains shell and R scripts to run simulations, analysis, and produce tables and figures, as well as the output of GLMM model fits (and the code to obtain them). [file 12859_2015_466_MOESM9_ESM.zip › Code_scripts_model_fits/INLA/P/Diff-m0.Rout]

R version 3.0.3 Patched (2014-03-06 r65254) -- "Warm Puppy"
Copyright (C) 2014 The R Foundation for Statistical Computing
Platform: x86_64-pc-linux-gnu (64-bit)

R is free software and comes with ABSOLUTELY NO WARRANTY.
You are welcome to redistribute it under certain conditions.
Type 'license()' or 'licence()' for distribution details.

  Natural language support but running in an English locale

R is a collaborative project with many contributors.
Type 'contributors()' for more information and
'citation()' on how to cite R or R packages in publications.

Type 'demo()' for some demos, 'help()' for on-line help, or
'help.start()' for an HTML browser interface to help.
Type 'q()' to quit R.

> Sys.getpid()
[1] 27970
>  system("hostname")
Gallotia
>  options(width = 220)
>  library(car); packageVersion("car")
[1] '2.0.19'
>  library(INLA); packageVersion("INLA")
Loading required package: sp
Loading required package: Matrix
Loading required package: splines
[1] '0.0.1392038736'
>  sessionInfo()
R version 3.0.3 Patched (2014-03-06 r65254)
Platform: x86_64-pc-linux-gnu (64-bit)

locale:
 [1] LC_CTYPE=en_US.ISO-8859-15    LC_NUMERIC=C                  LC_TIME=en_GB.iso885915       LC_COLLATE=en_US.ISO-8859-15  LC_MONETARY=en_US.ISO-8859-15 LC_MESSAGES=en_US.ISO-8859-15 LC_PAPER=en_GB.UTF-8         
 [8] LC_NAME=C                     LC_ADDRESS=C                  LC_TELEPHONE=C                LC_MEASUREMENT=en_GB.UTF-8    LC_IDENTIFICATION=C          

attached base packages:
[1] splines   stats     graphics  grDevices utils     datasets  methods   base     

other attached packages:
[1] INLA_0.0-1392038736 Matrix_1.1-2-2      sp_1.0-14           car_2.0-19         

loaded via a namespace (and not attached):
[1] grid_3.0.3      lattice_0.20-27 MASS_7.3-29     nnet_7.3-7     
>  options(decorate.contrasts = c("(",")"))
>  options(decorate.contr.Sum = "")
>  ## options(decorate.contrasts = c(".",""))
>  options(contrasts = c("contr.Sum", "contr.poly"))
>  load("P.stats.RData"); dim(P.stats)
[1] 414720     25
>  ## recode levels for easier reading
>  tmpm <- P.stats$S.Size
>  P.stats$S.Size <- factor(P.stats$S.Size, levels = c("100", "1000", "200"))
>  table(P.stats$S.Size, tmpm)
      tmpm
         1000    200    100
  100       0      0 138240
  1000 138240      0      0
  200       0 138240      0
>  rm(tmpm)
>  tmpm <- P.stats$Model
>  P.stats$Model <- factor(P.stats$Model, levels = c("Bozic", "McF_4", "McF_6", "exp"))
>  table(P.stats$Model, tmpm)
       tmpm
         Bozic    exp  McF_4  McF_6
  Bozic 103680      0      0      0
  McF_4      0      0 103680      0
  McF_6      0      0      0 103680
  exp        0 103680      0      0
>  
>  
> 
> 
>  fit0 <- inla(Diff ~ Filter + Method + S.Time + S.Type + Conjunction + TrueGenes + Model + sh + S.Size + f(dataSetID, model = "iid")
+ , family = "poisson"
+  , data = P.stats
+  ## , control.predictor = list(compute = TRUE)
+  , control.compute = list(dic = TRUE, cpo = TRUE),
+  num.threads = 6)
>  
> 
> 
>  fit0$cpu.used
 Pre-processing    Running inla Post-processing           Total 
       45.87350     55007.57490        88.78635     55142.23474 
> 
>  ## in case a crash in next step
>  save(file = "Diff.m0.tmp.RData", fit0)
>  gc()
           used  (Mb) gc trigger   (Mb)  max used   (Mb)
Ncells  7772671 415.2   13046794  696.8  13046794  696.8
Vcells 88600569 676.0  254201206 1939.5 303949977 2319.0
> 
>  fit <- inla.hyperpar(fit0)
>  summary(fit)

Call:
c("inla(formula = Diff ~ Filter + Method + S.Time + S.Type + Conjunction + ",  "    TrueGenes + Model + sh + S.Size + f(dataSetID, model = \"iid\"), ",  "    family = \"poisson\", data = P.stats, control.compute = list(dic = TRUE, ",  "        cpo = TRUE), num.threads = 6)")

Time used:
 Pre-processing    Running inla Post-processing           Total 
       610.6574        224.8767          0.1771        835.7111 

Fixed effects:
                           mean     sd 0.025quant 0.5quant 0.975quant    mode kld
(Intercept)              2.1778 0.0013     2.1753   2.1778     2.1802  2.1778   0
Filter(J5)              -0.0685 0.0009    -0.0703  -0.0685    -0.0668 -0.0685   0
Filter(J1)              -0.0478 0.0009    -0.0496  -0.0478    -0.0460 -0.0478   0
Filter(S5)              -0.0974 0.0009    -0.0992  -0.0974    -0.0956 -0.0974   0
Method(CBN)              0.1705 0.0011     0.1684   0.1705     0.1726  0.1705   0
Method(CBN-A)            0.1213 0.0011     0.1192   0.1213     0.1235  0.1213   0
Method(OT)              -0.1620 0.0012    -0.1644  -0.1620    -0.1596 -0.1620   0
Method(OT-A)            -0.3237 0.0013    -0.3262  -0.3237    -0.3211 -0.3237   0
Method(DiP)              0.1258 0.0011     0.1237   0.1258     0.1280  0.1258   0
S.Time(last)             0.0683 0.0012     0.0658   0.0683     0.0707  0.0683   0
S.Type(singleCell)      -0.0295 0.0018    -0.0330  -0.0295    -0.0260 -0.0295   0
S.Type(wholeTumor_0.01)  0.0614 0.0018     0.0580   0.0614     0.0649  0.0614   0
Conjunction(No)         -0.1226 0.0012    -0.1251  -0.1226    -0.1202 -0.1226   0
TrueGenes(7)             0.0058 0.0018     0.0023   0.0058     0.0092  0.0058   0
TrueGenes(9)            -0.0990 0.0018    -0.1025  -0.0990    -0.0956 -0.0990   0
Model(Bozic)             0.0903 0.0022     0.0861   0.0903     0.0946  0.0903   0
Model(McF_4)            -0.0323 0.0022    -0.0366  -0.0323    -0.0281 -0.0323   0
Model(McF_6)            -0.1051 0.0022    -0.1094  -0.1051    -0.1008 -0.1051   0
sh(0)                   -0.0541 0.0012    -0.0566  -0.0541    -0.0517 -0.0541   0
S.Size(100)              0.1253 0.0018     0.1219   0.1253     0.1287  0.1253   0
S.Size(1000)            -0.1667 0.0018    -0.1702  -0.1667    -0.1632 -0.1667   0

Random effects:
Name	  Model
 dataSetID   IID model 

Model hyperparameters:
                        mean    sd      0.025quant 0.5quant 0.975quant mode   
Precision for dataSetID 45.0971  0.5975 43.9000    45.0984  46.2222    44.9802

Expected number of effective parameters(std dev): 14329.64(28.61)
Number of equivalent replicates : 28.94 

Deviance Information Criterion: 2099017.83
Effective number of parameters: 14322.41

Marginal Likelihood:  -1057847.07 
CPO and PIT are computed

Posterior marginals for linear predictor and fitted values computed

>  summary(fit$cpo$failure)
   Min. 1st Qu.  Median    Mean 3rd Qu.    Max. 
      0       0       0       0       0       0 
>  cat(paste("\nLog CPO = ", -mean(log(fit$cpo$cpo)), "
+ "))

Log CPO =  2.53096697992224 
>  
> 
> 
>  gc()
            used   (Mb) gc trigger   (Mb)  max used   (Mb)
Ncells  12862133  687.0   44956201 2401.0  56195252 3001.2
Vcells 185900740 1418.4  762738088 5819.3 953272969 7272.9
>  Diff.m0 <- fit
>  save(file = "Diff.m0.RData", Diff.m0)
> 
> 
