# Supplementary material for: Identifying restrictions in the order of accumulation of mutations during tumor progression: effects of passengers, evolutionary models, and sampling
Source: BMC Bioinformatics. 2015 Feb 12;16:41. doi: 10.1186/s12859-015-0466-7 (PMC4339747; doi:10.1186/s12859-015-0466-7)
Supplement: Additional file 9 — Code, scripts, model fits. A zip file (Code_scripts_model_fits.zip) that contains shell and R scripts to run simulations, analysis, and produce tables and figures, as well as the output of GLMM model fits (and the code to obtain them). [file 12859_2015_466_MOESM9_ESM.zip › Code_scripts_model_fits/INLA/P/run-all-reparams-P-PND.Rout]

R version 3.0.3 Patched (2014-03-06 r65254) -- "Warm Puppy"
Copyright (C) 2014 The R Foundation for Statistical Computing
Platform: x86_64-pc-linux-gnu (64-bit)

R is free software and comes with ABSOLUTELY NO WARRANTY.
You are welcome to redistribute it under certain conditions.
Type 'license()' or 'licence()' for distribution details.

  Natural language support but running in an English locale

R is a collaborative project with many contributors.
Type 'contributors()' for more information and
'citation()' on how to cite R or R packages in publications.

Type 'demo()' for some demos, 'help()' for on-line help, or
'help.start()' for an HTML browser interface to help.
Type 'q()' to quit R.

> ## We never get the s.d. (or quantiles) for the redundant parameter, of
> ## course.  Trying other tricks with INLA is complicated and I never got
> ## it to work. So it is just simpler to change which is the last value of
> ## a factor, so as to get the other value as the parameter. If this is
> ## done systematically, one gets all sd. Need care if there are
> ## interactions, as you need many more runs. This file systematically
> ## refits 6 models. This way, you get all parameters for single and 2-way
> ## interactions. Beware: this uses sum-to-zero constraings (contr.sum,
> ## actually contr.Sum).
> 
> Sys.getpid()
[1] 54436
> system("hostname")
Gallotia
> options(width = 220)
> library(car); packageVersion("car")
[1] '2.0.19'
> library(INLA); packageVersion("INLA")
Loading required package: sp
Loading required package: Matrix
Loading required package: splines
[1] '0.0.1392038736'
> sessionInfo()
R version 3.0.3 Patched (2014-03-06 r65254)
Platform: x86_64-pc-linux-gnu (64-bit)

locale:
 [1] LC_CTYPE=en_US.ISO-8859-15    LC_NUMERIC=C                  LC_TIME=en_GB.iso885915       LC_COLLATE=en_US.ISO-8859-15  LC_MONETARY=en_US.ISO-8859-15 LC_MESSAGES=en_US.ISO-8859-15 LC_PAPER=en_GB.UTF-8         
 [8] LC_NAME=C                     LC_ADDRESS=C                  LC_TELEPHONE=C                LC_MEASUREMENT=en_GB.UTF-8    LC_IDENTIFICATION=C          

attached base packages:
[1] splines   stats     graphics  grDevices utils     datasets  methods   base     

other attached packages:
[1] INLA_0.0-1392038736 Matrix_1.1-2-2      sp_1.0-14           car_2.0-19         

loaded via a namespace (and not attached):
[1] grid_3.0.3      lattice_0.20-27 MASS_7.3-29     nnet_7.3-7     
> options(decorate.contrasts = c("(",")"))
> options(decorate.contr.Sum = "")
> options(contrasts = c("contr.Sum", "contr.poly"))
> 
> ## This does NOT cover all the needed reparams so as to have
> ## all three-way interactinos. For two way yes.
> 
> table.reparam.P <- cbind(
+     Filter       = c(1, 1, -1, -1, -1, 1),
+     Method       = c(1, -1, 1, -1, 1, -1),
+     S.Time       = c(1, -1, -1, -1, 1, 1),
+     S.Type       = c(1, 1, -1, -1, 1, -1),
+     S.Size       = c(1, -1, 1, -1, -1, 1),
+     Model        = c(1, -1, -1, 1, 1, -1),
+     Conjunction  = c(1, 1, 1, -1, -1, -1),
+     sh           = c(1, -1, 1, 1, -1, -1),
+     TrueGenes    = c(1, 1, -1, 1, -1, -1)
+     )
> 
> table.reparam.NP <- cbind(
+     S.Type       = c(1, 1, -1, -1, -1, 1),
+     Method       = c(1, -1, 1, -1, 1, -1),
+     S.Time       = c(1, -1, -1, -1, 1, 1),
+ ##    S.Type     = c(1, 1, -1, -1, 1,  1),
+     S.Size       = c(1, -1, 1, -1, -1, 1),
+     Model        = c(1, -1, -1, 1, 1, -1),
+     Conjunction  = c(1, 1, 1, -1, -1, -1),
+     sh           = c(1, -1, 1, 1, -1, -1),
+     TrueGenes    = c(1, 1, -1, 1, -1, -1)
+     )
> 
> 
> 
> ## A bigger table, that covers many (not all) 3-way, if you ever need it.
> 
> ## table.reparam.P <- cbind(
> ##     Filter       = c(1, 1, -1, -1, -1, 1, 1, -1),
> ##     Method       = c(1, -1, 1, -1, 1, -1, 1, -1),
> ##     S.Time       = c(1, -1, -1, -1, 1, 1, -1, 1),
> ##     S.Type       = c(1, 1, -1, -1, 1, -1, -1, 1),
> ##     S.Size       = c(1, -1, 1, -1, -1, 1, -1, 1),
> ##     Model        = c(1, -1, -1, 1, 1, -1, 1, -1),
> ##     Conjunction  = c(1, 1, 1, -1, -1, -1, 1, -1),
> ##     sh           = c(1, -1, 1, 1, -1, -1, -1, 1),
> ##     TrueGenes    = c(1, 1, -1, 1, -1, -1, 1, -1)
> ##     )
> 
> ## table.reparam.NP <- cbind(
> ##     S.Type       = c(1, 1, -1, -1, -1, 1, 1, -1),
> ##     Method       = c(1, -1, 1, -1, 1, -1, 1, -1),
> ##     S.Time       = c(1, -1, -1, -1, 1, 1, -1, 1),
> ## ##    S.Type       = c(1, 1, -1, -1, 1, -1, -1, 1),
> ##     S.Size       = c(1, -1, 1, -1, -1, 1, -1, 1),
> ##     Model        = c(1, -1, -1, 1, 1, -1, 1, -1),
> ##     Conjunction  = c(1, 1, 1, -1, -1, -1, 1, -1),
> ##     sh           = c(1, -1, 1, 1, -1, -1, -1, 1),
> ##     TrueGenes    = c(1, 1, -1, 1, -1, -1, 1, -1)
> ##     )
> 
> 
> recoding.function <- function(table, index, data){
+     v.names <- colnames(table)
+     ## switch last and first levels if -1. Nope, rev is simpler.
+     for(vname in v.names) {
+         if(table[index, vname] == -1) {
+             o.levels <- levels(data[[vname]])
+             ## nlevels <- nlevels(data[[vname]])
+             new.levels <- rev(o.levels)
+             data[[vname]] <- factor(data[[vname]], levels = new.levels)
+         }
+     }
+     return(data)
+ }
> 
> the.inla.fit <- function(np.or.p, var, dd, nthreads = 4) {
+     options(decorate.contrasts = c("(",")"))
+     options(decorate.contr.Sum = "")
+     options(contrasts = c("contr.Sum", "contr.poly"))
+ 
+     ## This is a huge model!!
+     ## if(np.or.p == "P") {
+     ##     right.side <- '(S.Size + Filter + Method + S.Time + S.Type + Model + Conjunction + sh + TrueGenes)^2 + (Filter + Method + S.Type + S.Time)^3 + f(dataSetID, model = "iid")'
+     ## } else if(np.or.p == "NP") {
+     ##     right.side <- '(S.Size + Method + S.Time + S.Type + Model + Conjunction + sh + TrueGenes)^2 + (Method + S.Type + S.Time)^3 + f(dataSetID, model = "iid")'
+     ## }
+ 
+     if(np.or.p == "P") {
+         right.side <- '(S.Size + Filter + Method + S.Time + S.Type + Model + Conjunction + sh + TrueGenes)^2 + f(dataSetID, model = "iid")'
+     } else if(np.or.p == "NP") {
+         right.side <- '(S.Size + Method + S.Time + S.Type + Model + Conjunction + sh + TrueGenes)^2 + f(dataSetID, model = "iid")'
+     }
+ 
+ 
+     
+     if(var == "Diff") {
+         fit0 <- inla(as.formula(paste("Diff ~", right.side)),
+                      family = "poisson",
+                      data = dd,
+                      num.threads = nthreads
+                      )
+     } else if(var == "PFD") {
+         to.omit <- which( (dd$TP + dd$FP) == 0 )
+         dd <- dd[-to.omit, ]
+         gc()
+         fit0 <- inla(as.formula(paste("FP ~", right.side)),
+                      family = "binomial",
+                      Ntrials = Inferred.edges,
+                      data = dd,
+                      num.threads = nthreads
+                      )
+     } else if(var == "PND") {
+         fit0 <- inla(as.formula(paste("FN ~", right.side)),
+                      family = "binomial",
+                      Ntrials = True.edges,
+                      data = dd,
+                      num.threads = nthreads
+                      )
+     } else if(var == "FPF") {
+         dd$nontrue.edges <- dd$FP + dd$TN
+         fit0 <- inla(as.formula(paste("FP ~", right.side)),
+                      family = "binomial",
+                      Ntrials = Nontrue.edges,
+                      data = dd,
+                      num.threads = nthreads
+                      )
+     }
+     ## yes, all this rm and gc, etc, on purpose
+     print(fit0$cpu.used)
+     fit <- inla.hyperpar(fit0)
+     rm(fit0)
+     print(fit$cpu.used)
+     summary.fixed <- fit$summary.fixed
+     rm(fit)
+     gc()
+     return(summary.fixed)
+ }
> 
> 
> arguments.script <- commandArgs(trailingOnly = TRUE)
> np.or.p <- arguments.script[1]
> var <- arguments.script[2]
> 
> 
> if(np.or.p == "P") {
+     load("P.stats.RData"); dim(P.stats)
+     table.reparam <- table.reparam.P 
+     data <- P.stats 
+ } else if(np.or.p == "NP") {
+     load("NP.stats.RData"); dim(NP.stats)
+     table.reparam <- table.reparam.NP 
+     data <- NP.stats 
+ }
> rm(NP.stats, P.stats) ## for room and to make sure neve used again. 
Warning message:
In rm(NP.stats, P.stats) : object 'NP.stats' not found
> 
> l.results <- list()
> 
> for(i in 1:nrow(table.reparam)) {
+     cat(paste0("\n  Doing i = ", i, "\n"))
+     dd <- recoding.function(table.reparam, i, data)
+     l.results[[i]] <- the.inla.fit(np.or.p, var, dd)
+     print(l.results[[i]])
+     rm(dd)
+     gc()
+ }

  Doing i = 1
 Pre-processing    Running inla Post-processing           Total 
      67.588947    12013.683511        2.867191    12084.139649 
 Pre-processing    Running inla Post-processing           Total 
    336.9440377    1871.9401400       0.1832962    2209.0674739 
                                                 mean          sd   0.025quant      0.5quant   0.975quant          mode          kld
(Intercept)                              2.4652174959 0.003985685  2.457399577  2.4652148812  2.473042732  2.4652099451 0.000000e+00
S.Size(1000)                            -0.5579495300 0.004814916 -0.567401651 -0.5579500933 -0.548502936 -0.5579508171 4.517233e-21
S.Size(200)                              0.0937934239 0.004878501  0.084215854  0.0937930660  0.103364215  0.0937927605 1.298674e-22
Filter(J5)                               1.1501216031 0.004363374  1.141563910  1.1501183254  1.158689614  1.1501121110 0.000000e+00
Filter(J1)                               0.1816337399 0.003292964  0.175170755  0.1816328816  0.188095569  0.1816314367 0.000000e+00
Filter(S5)                              -0.2302377935 0.003134631 -0.236390858 -0.2302383210 -0.224087433 -0.2302391148 0.000000e+00
Method(CBN)                             -0.5153889615 0.003959031 -0.523160990 -0.5153893773 -0.507621734 -0.5153898769 0.000000e+00
Method(CBN-A)                           -0.6590214614 0.003868208 -0.666615816 -0.6590216535 -0.651432984 -0.6590217115 5.530478e-23
Method(OT)                              -0.6779117521 0.003945505 -0.685657319 -0.6779121349 -0.670171145 -0.6779125695 0.000000e+00
Method(OT-A)                            -1.1104014308 0.003799540 -1.117861712 -1.1104013676 -1.102948318 -1.1104009189 0.000000e+00
Method(DiP)                              1.8011096027 0.008543954  1.784366831  1.8010982567  1.817899855  1.8010761866 3.303759e-20
S.Time(last)                            -0.3828365807 0.003385455 -0.389487784 -0.3828351789 -0.376199211 -0.3828320654 4.545357e-22
S.Type(singleCell)                       0.2470784719 0.004793018  0.237669873  0.2470777246  0.256482601  0.2470766299 0.000000e+00
S.Type(wholeTumor_0.01)                 -0.6097465201 0.004571872 -0.618726767 -0.6097452665 -0.600781427 -0.6097423562 0.000000e+00
Model(Bozic)                             0.6738292022 0.006173389  0.661713812  0.6738272719  0.685944199  0.6738239162 6.658804e-22
Model(exp)                               1.7113258342 0.007453267  1.696707432  1.7113204862  1.725960472  1.7113103667 1.805735e-21
Model(McF_4)                            -0.5279762358 0.005621511 -0.539018310 -0.5279746623 -0.516952970 -0.5279710185 0.000000e+00
Conjunction(No)                         -0.2924004531 0.003311013 -0.298900930 -0.2924006190 -0.285905005 -0.2924006715 0.000000e+00
sh(0)                                    0.2644226032 0.003403951  0.257743880  0.2644209991  0.271104093  0.2644180556 0.000000e+00
TrueGenes(7)                            -0.3839909509 0.004742609 -0.393303872 -0.3839905701 -0.374688658 -0.3839894028 0.000000e+00
TrueGenes(9)                             0.3191706489 0.004900154  0.309554117  0.3191690762  0.328787092  0.3191663309 2.889821e-13
S.Size(1000):Filter(J5)                  0.0647085902 0.004120855  0.056619217  0.0647080415  0.072793608  0.0647072886 0.000000e+00
S.Size(200):Filter(J5)                  -0.0411648326 0.004095062 -0.049202418 -0.0411657776 -0.033129362 -0.0411673286 0.000000e+00
S.Size(1000):Filter(J1)                  0.0287428378 0.003527890  0.021816821  0.0287425935  0.035663877  0.0287424017 0.000000e+00
S.Size(200):Filter(J1)                  -0.0170829400 0.003527545 -0.024007541 -0.0170834391 -0.010161905 -0.0170841425 0.000000e+00
S.Size(1000):Filter(S5)                  0.0096203609 0.003324829  0.003092615  0.0096202625  0.016142686  0.0096203466 0.000000e+00
S.Size(200):Filter(S5)                   0.0091147824 0.003337836  0.002561949  0.0091145291  0.015663029  0.0091143033 0.000000e+00
S.Size(1000):Method(CBN)                 0.7157588966 0.004251134  0.707414434  0.7157581051  0.724100115  0.7157568754 2.844881e-21
S.Size(200):Method(CBN)                 -0.1074921036 0.004281345 -0.115897043 -0.1074924942 -0.099092684 -0.1074929159 4.731946e-14
S.Size(1000):Method(CBN-A)               0.6688088526 0.004187979  0.660588081  0.6688081676  0.677025902  0.6688071468 1.301569e-21
S.Size(200):Method(CBN-A)               -0.0989609731 0.004237476 -0.107279933 -0.0989613106 -0.090647748 -0.0989616295 5.014782e-24
S.Size(1000):Method(OT)                  0.6297987457 0.004197387  0.621559228  0.6297981556  0.638034000  0.6297973259 0.000000e+00
S.Size(200):Method(OT)                  -0.1012688412 0.004257821 -0.109627918 -0.1012691199 -0.092915861 -0.1012693190 0.000000e+00
S.Size(1000):Method(OT-A)                0.6547141148 0.004203817  0.646461546  0.6547136721  0.662961592  0.6547131391 0.000000e+00
S.Size(200):Method(OT-A)                -0.1007096807 0.004264563 -0.109082524 -0.1007097777 -0.092343953 -0.1007096113 4.769262e-14
S.Size(1000):Method(DiP)                -1.3457242768 0.007012877 -1.359512933 -1.3457177722 -1.331984274 -1.3457041143 0.000000e+00
S.Size(200):Method(DiP)                  0.3572977665 0.008004602  0.341585884  0.3572962117  0.373003896  0.3572937671 2.165912e-13
S.Size(1000):S.Time(last)               -0.0651829296 0.004422984 -0.073868557 -0.0651824652 -0.056507823 -0.0651811572 0.000000e+00
S.Size(200):S.Time(last)                 0.0051725685 0.004421202 -0.003508123  0.0051725422  0.013845461  0.0051728640 2.599985e-16
S.Size(1000):S.Type(singleCell)          0.0157304311 0.006280704  0.003400237  0.0157298865  0.028052358  0.0157293250 8.271806e-25
S.Size(200):S.Type(singleCell)           0.0091717880 0.006280991 -0.003159892  0.0091715586  0.021493453  0.0091716300 5.790264e-24
S.Size(1000):S.Type(wholeTumor_0.01)    -0.0202206233 0.006108768 -0.032216961 -0.0202198963 -0.008239290 -0.0202179177 3.631725e-16
S.Size(200):S.Type(wholeTumor_0.01)     -0.0196984508 0.006111711 -0.031697515 -0.0196987652 -0.007708626 -0.0196988788 0.000000e+00
S.Size(1000):Model(Bozic)                0.0576883696 0.007878663  0.042221800  0.0576874468  0.073145898  0.0576862609 0.000000e+00
S.Size(200):Model(Bozic)                -0.0004331203 0.007843764 -0.015832705 -0.0004335196  0.014954584 -0.0004336569 4.963084e-24
S.Size(1000):Model(exp)                  0.0980645055 0.008591702  0.081201405  0.0980623993  0.114923842  0.0980588965 6.038418e-23
S.Size(200):Model(exp)                   0.0179486427 0.008529845  0.001204310  0.0179474507  0.034684257  0.0179457795 3.725358e-16
S.Size(1000):Model(McF_4)               -0.0463422919 0.007415836 -0.060905027 -0.0463415488 -0.031797000 -0.0463394273 1.971469e-15
S.Size(200):Model(McF_4)                 0.0032824834 0.007413655 -0.011272822  0.0032821528  0.017826299  0.0032821171 5.085686e-16
S.Size(1000):Conjunction(No)            -0.0188743019 0.004392337 -0.027497689 -0.0188745431 -0.010257471 -0.0188746552 7.024720e-16
S.Size(200):Conjunction(No)              0.0160084576 0.004395099  0.007379152  0.0160083856  0.024630265  0.0160086136 1.075335e-23
S.Size(1000):sh(0)                       0.1248084897 0.004450505  0.116072971  0.1248075401  0.133541274  0.1248060093 4.379067e-14
S.Size(200):sh(0)                       -0.0457583931 0.004441060 -0.054477567 -0.0457585925 -0.037046094 -0.0457586166 1.099428e-14
S.Size(1000):TrueGenes(7)               -0.0604009073 0.006224134 -0.072621754 -0.0604008622 -0.048191495 -0.0604002440 5.597350e-15
S.Size(200):TrueGenes(7)                 0.0088568572 0.006223340 -0.003361724  0.0088566617  0.021065340  0.0088567963 0.000000e+00
S.Size(1000):TrueGenes(9)                0.0406156554 0.006349948  0.028149101  0.0406152494  0.053073051  0.0406149719 1.344435e-15
S.Size(200):TrueGenes(9)                -0.0050334955 0.006355287 -0.017510250 -0.0050339985  0.007434627 -0.0050344704 1.075335e-23
Filter(J5):Method(CBN)                   0.0018891384 0.006338838 -0.010548378  0.0018862704  0.014331161  0.0018810468 0.000000e+00
Filter(J1):Method(CBN)                   0.0046106747 0.005348537 -0.005887195  0.0046094488  0.015105735  0.0046074398 4.737512e-16
Filter(S5):Method(CBN)                   0.0467827666 0.004998778  0.036969631  0.0467822292  0.056589909  0.0467815733 0.000000e+00
Filter(J5):Method(CBN-A)                -0.1370003386 0.006014879 -0.148804699 -0.1370021946 -0.125196494 -0.1370054129 4.794867e-14
Filter(J1):Method(CBN-A)                 0.0296379935 0.005250747  0.019331780  0.0296368878  0.039940908  0.0296351118 0.000000e+00
Filter(S5):Method(CBN-A)                 0.1120150920 0.004941064  0.102315282  0.1120145515  0.121709029  0.1120138846 6.514047e-24
Filter(J5):Method(OT)                    0.0482896392 0.006084826  0.036348624  0.0482875467  0.060231322  0.0482838594 0.000000e+00
Filter(J1):Method(OT)                    0.0451928720 0.005195444  0.034994703  0.0451919524  0.055386811  0.0451905456 0.000000e+00
Filter(S5):Method(OT)                    0.0143083834 0.004923262  0.004642893  0.0143080616  0.023966822  0.0143078322 0.000000e+00
Filter(J5):Method(OT-A)                  0.1886925962 0.005903310  0.177105555  0.1886913429  0.200275986  0.1886893257 0.000000e+00
Filter(J1):Method(OT-A)                  0.0949505098 0.005096968  0.084944634  0.0949499563  0.104950305  0.0949492764 0.000000e+00
Filter(S5):Method(OT-A)                 -0.0359133092 0.004927931 -0.045588940 -0.0359132984 -0.026246582 -0.0359128593 4.464585e-15
Filter(J5):Method(DiP)                  -0.0621104946 0.009616000 -0.080962838 -0.0621201944 -0.043221705 -0.0621388650 1.158053e-23
Filter(J1):Method(DiP)                  -0.0968290575 0.008002407 -0.112529283 -0.0968331664 -0.081120441 -0.0968407415 0.000000e+00
Filter(S5):Method(DiP)                  -0.0816799235 0.007329762 -0.096067390 -0.0816812790 -0.067298103 -0.0816833803 3.722313e-24
Filter(J5):S.Time(last)                 -0.2985741279 0.003025082 -0.304515609 -0.2985734641 -0.292641757 -0.2985718746 2.072087e-22
Filter(J1):S.Time(last)                  0.1119881545 0.002512086  0.107055857  0.1119881602  0.116915912  0.1119883845 0.000000e+00
Filter(S5):S.Time(last)                 -0.0936285390 0.002402551 -0.098345903 -0.0936284895 -0.088915762 -0.0936281865 2.264407e-23
Filter(J5):S.Type(singleCell)            0.0492225594 0.004182300  0.041014281  0.0492214087  0.057429705  0.0492194518 2.067952e-24
Filter(J1):S.Type(singleCell)            0.0238129581 0.003591043  0.016763865  0.0238123965  0.030858717  0.0238115730 2.101886e-15
Filter(S5):S.Type(singleCell)            0.0294703297 0.003395462  0.022804431  0.0294700487  0.036131691  0.0294697720 4.701999e-15
Filter(J5):S.Type(wholeTumor_0.01)      -0.1030373705 0.003899927 -0.110694194 -0.1030374972 -0.095386843 -0.1030374214 0.000000e+00
Filter(J1):S.Type(wholeTumor_0.01)      -0.0424406824 0.003369326 -0.049055782 -0.0424407855 -0.035831058 -0.0424407073 4.038968e-27
Filter(S5):S.Type(wholeTumor_0.01)      -0.0823183083 0.003216936 -0.088634522 -0.0823183024 -0.076007900 -0.0823180181 0.000000e+00
Filter(J5):Model(Bozic)                 -0.1147189993 0.006280147 -0.127040862 -0.1147220134 -0.102391716 -0.1147275355 7.196471e-23
Filter(J1):Model(Bozic)                 -0.1119506104 0.005062021 -0.121885303 -0.1119520535 -0.102017010 -0.1119545232 3.384952e-14
Filter(S5):Model(Bozic)                  0.1690094848 0.004868559  0.159453629  0.1690083916  0.178562658  0.1690066086 0.000000e+00
Filter(J5):Model(exp)                    0.3301940699 0.008389318  0.313754268  0.3301829484  0.346680387  0.3301613162 0.000000e+00
Filter(J1):Model(exp)                   -0.2530400506 0.006069943 -0.264952314 -0.2530419797 -0.241127997 -0.2530453400 1.282130e-23
Filter(S5):Model(exp)                    0.1254910046 0.005918821  0.113874438  0.1254894286  0.137105677  0.1254867647 0.000000e+00
Filter(J5):Model(McF_4)                  0.0013981768 0.005457541 -0.009315582  0.0013975982  0.012105347  0.0013968986 0.000000e+00
Filter(J1):Model(McF_4)                  0.2436193198 0.004471353  0.234842348  0.2436185726  0.252392407  0.2436174508 1.735331e-13
Filter(S5):Model(McF_4)                 -0.1714167175 0.004094842 -0.179456478 -0.1714167634 -0.163384052 -0.1714165086 0.000000e+00
Filter(J5):Conjunction(No)               0.1457580596 0.002853868  0.140155004  0.1457579619  0.151356535  0.1457580074 0.000000e+00
Filter(J1):Conjunction(No)               0.0597499865 0.002458017  0.054923972  0.0597499502  0.064571791  0.0597500854 0.000000e+00
Filter(S5):Conjunction(No)              -0.0615356211 0.002341418 -0.066132883 -0.0615355957 -0.056942702 -0.0615353462 8.323505e-24
Filter(J5):sh(0)                         0.1147874096 0.002928286  0.109038943  0.1147870701  0.120532502  0.1147866364 1.011517e-13
Filter(J1):sh(0)                         0.0251683591 0.002525826  0.020209609  0.0251681853  0.030123539  0.0251680504 0.000000e+00
Filter(S5):sh(0)                         0.0196413788 0.002393126  0.014943082  0.0196412369  0.024336167  0.0196411546 5.428373e-25
Filter(J5):TrueGenes(7)                 -0.4624334531 0.004126267 -0.470534919 -0.4624334972 -0.454339148 -0.4624332361 0.000000e+00
Filter(J1):TrueGenes(7)                 -0.1768224567 0.003621146 -0.183931621 -0.1768226845 -0.169718529 -0.1768228352 0.000000e+00
Filter(S5):TrueGenes(7)                  0.1654091764 0.003507360  0.158523558  0.1654089015  0.172290024  0.1654086465 1.410164e-13
Filter(J5):TrueGenes(9)                  0.2299807860 0.004426441  0.221295270  0.2299789014  0.238668795  0.2299754910 1.770724e-13
Filter(J1):TrueGenes(9)                  0.0497315992 0.003718429  0.042432815  0.0497308918  0.057027628  0.0497297861 1.568272e-14
Filter(S5):TrueGenes(9)                 -0.0882770908 0.003491423 -0.095131533 -0.0882773259 -0.081427612 -0.0882775023 5.686867e-24
Method(CBN):S.Time(last)                 0.1010526189 0.002986400  0.095188962  0.1010526524  0.106910731  0.1010529727 0.000000e+00
Method(CBN-A):S.Time(last)               0.1548310079 0.002935579  0.149067265  0.1548309969  0.160589543  0.1548312233 0.000000e+00
Method(OT):S.Time(last)                  0.1965580254 0.002945434  0.190775099  0.1965579586  0.202336036  0.1965580740 0.000000e+00
Method(OT-A):S.Time(last)               -0.2953424873 0.003007976 -0.301249246 -0.2953422049 -0.289442693 -0.2953413829 7.669051e-13
Method(DiP):S.Time(last)                 0.1240943293 0.004443192  0.115369580  0.1240946315  0.132809428  0.1240956148 4.393495e-14
Method(CBN):S.Type(singleCell)          -0.0568749117 0.004250075 -0.065218025 -0.0568754504 -0.048536440 -0.0568761724 2.067952e-25
Method(CBN-A):S.Type(singleCell)        -0.0552893712 0.004195442 -0.063525457 -0.0552898275 -0.047058287 -0.0552903884 0.000000e+00
Method(OT):S.Type(singleCell)           -0.0434522193 0.004216209 -0.051729212 -0.0434526295 -0.035180520 -0.0434530962 1.033976e-25
Method(OT-A):S.Type(singleCell)         -0.0143915775 0.004200277 -0.022637877 -0.0143917856 -0.006151663 -0.0143918477 1.152274e-15
Method(DiP):S.Type(singleCell)           0.0669232869 0.006448746  0.054268934  0.0669207814  0.079579942  0.0669162951 3.474159e-23
Method(CBN):S.Type(wholeTumor_0.01)      0.1386671682 0.004033619  0.130748114  0.1386669519  0.146580182  0.1386668592 1.066205e-13
Method(CBN-A):S.Type(wholeTumor_0.01)    0.1163043059 0.003976487  0.108497272  0.1163041424  0.124105110  0.1163041509 0.000000e+00
Method(OT):S.Type(wholeTumor_0.01)       0.0907900504 0.004000546  0.082935545  0.0907899667  0.098637840  0.0907901374 1.033976e-25
Method(OT-A):S.Type(wholeTumor_0.01)     0.0328242277 0.003996760  0.024976687  0.0328243022  0.040664183  0.0328247904 2.584939e-25
Method(DiP):S.Type(wholeTumor_0.01)     -0.1474428047 0.005987510 -0.159199382 -0.1474426093 -0.135698056 -0.1474417096 0.000000e+00
Method(CBN):Model(Bozic)                -0.2146950790 0.005898725 -0.226273024 -0.2146963647 -0.203120598 -0.2146984475 0.000000e+00
Method(CBN-A):Model(Bozic)              -0.1395445696 0.005848496 -0.151024025 -0.1395458100 -0.128068739 -0.1395478057 0.000000e+00
Method(OT):Model(Bozic)                  0.0347782220 0.005962606  0.023075313  0.0347767768  0.046478436  0.0347743793 0.000000e+00
Method(OT-A):Model(Bozic)                0.1524212654 0.005719845  0.141193291  0.1524204107  0.163643709  0.1524191787 0.000000e+00
Method(DiP):Model(Bozic)                 0.0582292715 0.010339483  0.037954644  0.0582201978  0.078535582  0.0582028469 2.028349e-15
Method(CBN):Model(exp)                  -0.3550781645 0.007100378 -0.369014447 -0.3550797999 -0.341145566 -0.3550824831 4.956880e-22
Method(CBN-A):Model(exp)                -0.3707778314 0.006945621 -0.384411713 -0.3707789635 -0.357150144 -0.3707806488 0.000000e+00
Method(OT):Model(exp)                   -0.1166457116 0.007165859 -0.130710068 -0.1166475175 -0.102584212 -0.1166505376 1.689133e-14
Method(OT-A):Model(exp)                  0.0389720285 0.006822791  0.025577682  0.0389714605  0.052357278  0.0389708977 0.000000e+00
Method(DiP):Model(exp)                   0.1551707019 0.013385855  0.128962220  0.1551450573  0.181497125  0.1550946642 0.000000e+00
Method(CBN):Model(McF_4)                 0.1793088485 0.005174282  0.169151644  0.1793081321  0.189460736  0.1793071315 0.000000e+00
Method(CBN-A):Model(McF_4)               0.2436160918 0.005107193  0.233590582  0.2436153854  0.253636349  0.2436143993 0.000000e+00
Method(OT):Model(McF_4)                 -0.0298535053 0.005053610 -0.039775015 -0.0298537955 -0.019939456 -0.0298539503 0.000000e+00
Method(OT-A):Model(McF_4)                0.0083252813 0.004940452 -0.001374507  0.0083251471  0.018016948  0.0083252960 0.000000e+00
Method(DiP):Model(McF_4)                -0.1824786947 0.008077155 -0.198340564 -0.1824776779 -0.166636960 -0.1824749513 0.000000e+00
Method(CBN):Conjunction(No)              0.0961171751 0.002934182  0.090356309  0.0961171187  0.101873088  0.0961172540 2.339370e-24
Method(CBN-A):Conjunction(No)            0.0918025414 0.002898635  0.086111441  0.0918024944  0.097488700  0.0918026456 4.116516e-24
Method(OT):Conjunction(No)              -0.0428325817 0.002917548 -0.048561155 -0.0428325143 -0.037109619 -0.0428321316 1.273721e-14
Method(OT-A):Conjunction(No)            -0.1405327669 0.002943202 -0.146312046 -0.1405325856 -0.134759775 -0.1405319720 2.002582e-13
Method(DiP):Conjunction(No)             -0.0015694507 0.004369708 -0.010150364 -0.0015689991  0.007001117 -0.0015677220 6.203855e-25
Method(CBN):sh(0)                        0.1007073895 0.003008076  0.094802054  0.1007071214  0.106608812  0.1007068379 1.240771e-24
Method(CBN-A):sh(0)                      0.1285829584 0.002969845  0.122752701  0.1285826858  0.134409397  0.1285823900 3.820540e-23
Method(OT):sh(0)                         0.1213487248 0.002979632  0.115499246  0.1213484539  0.127194358  0.1213481623 0.000000e+00
Method(OT-A):sh(0)                       0.1394378168 0.002963491  0.133619946  0.1394375747  0.145251711  0.1394373394 0.000000e+00
Method(DiP):sh(0)                       -0.3457550962 0.004497523 -0.354588099 -0.3457542635 -0.336934783 -0.3457522101 1.675041e-22
Method(CBN):TrueGenes(7)                 0.0119699960 0.004449182  0.003235456  0.0119696287  0.020698587  0.0119692680 3.618915e-25
Method(CBN-A):TrueGenes(7)              -0.2934017309 0.004325562 -0.301894730 -0.2934016963 -0.284916686 -0.2934012603 3.708558e-13
Method(OT):TrueGenes(7)                  0.3021489421 0.004483623  0.293347304  0.3021483934  0.310945573  0.3021476714 0.000000e+00
Method(OT-A):TrueGenes(7)               -0.6195929576 0.004393657 -0.628221452 -0.6195923180 -0.610975895 -0.6195906612 7.113753e-23
Method(DiP):TrueGenes(7)                 0.8637108211 0.007752736  0.848508351  0.8637040795  0.878936704  0.8636911940 3.446034e-21
Method(CBN):TrueGenes(9)                -0.0423358601 0.004384912 -0.050943299 -0.0423365428 -0.033732508 -0.0423375427 0.000000e+00
Method(CBN-A):TrueGenes(9)               0.1200151312 0.004366886  0.111443376  0.1200143474  0.128583391  0.1200131432 4.548378e-14
Method(OT):TrueGenes(9)                 -0.0536758814 0.004354753 -0.062224650 -0.0536763764 -0.045132186 -0.0536770016 1.143439e-14
Method(OT-A):TrueGenes(9)                0.2746743833 0.004359416  0.266116640  0.2746738261  0.283227390  0.2746730765 2.533241e-23
Method(DiP):TrueGenes(9)                -0.3822930898 0.006559986 -0.395170823 -0.3822938709 -0.369422802 -0.3822948837 1.325557e-22
S.Time(last):S.Type(singleCell)         -0.0294432115 0.004458433 -0.038197986 -0.0294429021 -0.020698163 -0.0294419026 2.727193e-15
S.Time(last):S.Type(wholeTumor_0.01)     0.0822937375 0.004340049  0.073776362  0.0822923559  0.090810967  0.0822899444 0.000000e+00
S.Time(last):Model(Bozic)               -0.0714483301 0.005582474 -0.082412773 -0.0714471007 -0.060500726 -0.0714441558 0.000000e+00
S.Time(last):Model(exp)                 -0.3045108957 0.006137075 -0.316566976 -0.3045087389 -0.292477785 -0.3045038823 1.842330e-13
S.Time(last):Model(McF_4)                0.0517374996 0.005263425  0.041407440  0.0517360118  0.062066344  0.0517334660 3.913572e-15
S.Time(last):Conjunction(No)            -0.0186829905 0.003115448 -0.024799893 -0.0186830230 -0.012571506 -0.0186828242 2.792604e-15
S.Time(last):sh(0)                      -0.0309553441 0.003161827 -0.037166300 -0.0309543520 -0.024755560 -0.0309520870 0.000000e+00
S.Time(last):TrueGenes(7)                0.3662464931 0.004408905  0.357591168  0.3662460514  0.374896345  0.3662455377 7.139352e-13
S.Time(last):TrueGenes(9)               -0.1344378327 0.004515095 -0.143304432 -0.1344373279 -0.125582143 -0.1344359313 0.000000e+00
S.Type(singleCell):Model(Bozic)          0.1131147016 0.007933150  0.097540665  0.1131139446  0.128678680  0.1131130963 1.378190e-14
S.Type(wholeTumor_0.01):Model(Bozic)    -0.3361060875 0.007619707 -0.351070628 -0.3361048225 -0.321162245 -0.3361016345 1.195126e-13
S.Type(singleCell):Model(exp)            0.1765282576 0.008724969  0.159403608  0.1765261075  0.193649146  0.1765225283 8.519960e-23
S.Type(wholeTumor_0.01):Model(exp)      -0.4045268285 0.008223127 -0.420677529 -0.4045250858 -0.388400554 -0.4045208869 0.000000e+00
S.Type(singleCell):Model(McF_4)         -0.0960364059 0.007443453 -0.110651871 -0.0960361722 -0.081435611 -0.0960350721 6.203855e-23
S.Type(wholeTumor_0.01):Model(McF_4)     0.2721255296 0.007313862  0.257770852  0.2721235981  0.286477765  0.2721203348 0.000000e+00
S.Type(singleCell):Conjunction(No)       0.0146434489 0.004425356  0.005954998  0.0146432877  0.023324842  0.0146433387 0.000000e+00
S.Type(wholeTumor_0.01):Conjunction(No) -0.0317878057 0.004308712 -0.040247801 -0.0317877744 -0.023335727 -0.0317873464 0.000000e+00
S.Type(singleCell):sh(0)                 0.0553819778 0.004486211  0.046575089  0.0553814594  0.064183679  0.0553807982 1.616114e-14
S.Type(wholeTumor_0.01):sh(0)           -0.1793626541 0.004356360 -0.187919574 -0.1793614686 -0.170820126 -0.1793587142 7.767226e-22
S.Type(singleCell):TrueGenes(7)         -0.0540572583 0.006260315 -0.066349036 -0.0540572494 -0.041776779 -0.0540567010 5.532837e-15
S.Type(wholeTumor_0.01):TrueGenes(7)     0.0976604871 0.006108690  0.085668344  0.0976598366  0.109645259  0.0976590474 0.000000e+00
S.Type(singleCell):TrueGenes(9)          0.0453949565 0.006414690  0.032801983  0.0453943121  0.057979974  0.0453935616 1.571643e-23
S.Type(wholeTumor_0.01):TrueGenes(9)    -0.0876967716 0.006216303 -0.099902730 -0.0876965617 -0.075503147 -0.0876956132 5.611460e-15
Model(Bozic):Conjunction(No)             0.0482734891 0.005510949  0.037453482  0.0482733510  0.059084360  0.0482735408 7.444626e-24
Model(exp):Conjunction(No)               0.1030975213 0.005983487  0.091350203  0.1030972231  0.114835744  0.1030971311 7.775498e-23
Model(McF_4):Conjunction(No)            -0.0841917572 0.005222857 -0.094446538 -0.0841917547 -0.073946376 -0.0841913070 3.391441e-23
Model(Bozic):sh(0)                       0.2142596661 0.005598459  0.203271139  0.2142584031  0.225245134  0.2142563399 2.134126e-22
Model(exp):sh(0)                         0.6224405022 0.006278000  0.610124096  0.6224370667  0.634764661  0.6224306902 2.941454e-21
Model(McF_4):sh(0)                      -0.4151265157 0.005270429 -0.425478893 -0.4151250791 -0.404791564 -0.4151217420 0.000000e+00
Model(Bozic):TrueGenes(7)               -0.2453711296 0.007783620 -0.260654618 -0.2453708461 -0.230103196 -0.2453696170 0.000000e+00
Model(exp):TrueGenes(7)                 -0.3094454619 0.008436812 -0.326012218 -0.3094449077 -0.292896932 -0.3094430793 0.000000e+00
Model(McF_4):TrueGenes(7)                0.2490178220 0.007434852  0.234422910  0.2490168061  0.263605005  0.2490153954 0.000000e+00
Model(Bozic):TrueGenes(9)                0.1171560334 0.008072371  0.101310370  0.1171546861  0.132994660  0.1171526639 6.655306e-15
Model(exp):TrueGenes(9)                  0.2224228963 0.008950730  0.204859472  0.2224192042  0.239990697  0.2224125457 0.000000e+00
Model(McF_4):TrueGenes(9)               -0.1948130856 0.007520002 -0.209580390 -0.1948123254 -0.180063505 -0.1948101609 0.000000e+00
Conjunction(No):sh(0)                    0.0191486758 0.003129316  0.013005082  0.0191484601  0.025287842  0.0191482921 0.000000e+00
Conjunction(No):TrueGenes(7)            -0.0729375391 0.004387465 -0.081551520 -0.0729377247 -0.064330413 -0.0729377257 0.000000e+00
Conjunction(No):TrueGenes(9)            -0.1278613747 0.004477608 -0.136652753 -0.1278614217 -0.119077781 -0.1278611367 0.000000e+00
sh(0):TrueGenes(7)                      -0.0818013410 0.004430659 -0.090502502 -0.0818007163 -0.073111601 -0.0817990854 0.000000e+00
sh(0):TrueGenes(9)                       0.0604593918 0.004546622  0.051535410  0.0604583550  0.069380949  0.0604566573 1.654361e-23

  Doing i = 2
 Pre-processing    Running inla Post-processing           Total 
      66.586524    10711.765846        2.111901    10780.464270 
 Pre-processing    Running inla Post-processing           Total 
    327.6248841    1765.2789714       0.1844649    2093.0883205 
                                                mean          sd   0.025quant     0.5quant   0.975quant         mode          kld
(Intercept)                              2.465216291 0.003985687  2.457398378  2.465213673  2.473041538  2.465208731 9.824902e-22
S.Size(100)                              0.464152225 0.005166240  0.454010952  0.464151434  0.474288601  0.464150283 5.199615e-13
S.Size(200)                              0.093793819 0.004878486  0.084216280  0.093793461  0.103364581  0.093793155 0.000000e+00
Filter(J5)                               1.150121278 0.004363372  1.141563589  1.150118000  1.158689284  1.150111786 5.831306e-12
Filter(J1)                               0.181633566 0.003292965  0.175170579  0.181632708  0.188095398  0.181631263 0.000000e+00
Filter(S5)                              -0.230237607 0.003134631 -0.236390671 -0.230238134 -0.224087246 -0.230238928 2.802074e-22
Method(DiP-A)                            1.161559469 0.006961196  1.147912046  1.161552402  1.175233525  1.161538796 1.966539e-20
Method(DiP)                              1.801110020 0.008543949  1.784367257  1.801098674  1.817900263  1.801076604 3.041746e-12
Method(OT-A)                            -1.110401423 0.003799542 -1.117861708 -1.110401360 -1.102948308 -1.110400911 7.690379e-12
Method(OT)                              -0.677911661 0.003945503 -0.685657225 -0.677912044 -0.670171057 -0.677912479 0.000000e+00
Method(CBN-A)                           -0.659021216 0.003868207 -0.666615568 -0.659021408 -0.651432742 -0.659021466 1.854944e-12
S.Time(unif)                             0.382835803 0.003385450  0.376193378  0.382834209  0.389480972  0.382831283 7.692780e-22
S.Type(singleCell)                       0.247077928 0.004793001  0.237669362  0.247077182  0.256482023  0.247076088 1.510237e-13
S.Type(wholeTumor_0.01)                 -0.609745769 0.004571859 -0.618725995 -0.609744514 -0.600780705 -0.609741601 0.000000e+00
Model(McF_6)                            -1.857189038 0.005515220 -1.868024299 -1.857186820 -1.846375958 -1.857181884 0.000000e+00
Model(McF_4)                            -0.527975275 0.005621499 -0.539017333 -0.527973699 -0.516952038 -0.527970051 0.000000e+00
Model(exp)                               1.711323643 0.007453251  1.696705279  1.711318293  1.725958258  1.711308168 0.000000e+00
Conjunction(No)                         -0.292400367 0.003311003 -0.298900822 -0.292400534 -0.285904935 -0.292400589 0.000000e+00
sh(Inf)                                 -0.264421778 0.003403949 -0.271109334 -0.264420364 -0.257748161 -0.264417224 0.000000e+00
TrueGenes(7)                            -0.383990178 0.004742590 -0.393303061 -0.383989797 -0.374687923 -0.383988630 0.000000e+00
TrueGenes(9)                             0.319169982 0.004900129  0.309553498  0.319168410  0.328786378  0.319165665 7.792041e-22
S.Size(100):Filter(J5)                  -0.023550129 0.004283805 -0.031958113 -0.023551138 -0.015144245 -0.023552802 0.000000e+00
S.Size(200):Filter(J5)                  -0.041164843 0.004095061 -0.049202427 -0.041165788 -0.033129373 -0.041167339 0.000000e+00
S.Size(100):Filter(J1)                  -0.011662853 0.003677073 -0.018880974 -0.011663375 -0.004448440 -0.011664112 0.000000e+00
S.Size(200):Filter(J1)                  -0.017082853 0.003527545 -0.024007454 -0.017083352 -0.010161818 -0.017084055 2.178237e-15
S.Size(100):Filter(S5)                  -0.018736087 0.003471177 -0.025550758 -0.018736329 -0.011926304 -0.018736520 0.000000e+00
S.Size(200):Filter(S5)                   0.009114813 0.003337835  0.002561979  0.009114559  0.015663059  0.009114333 1.550964e-25
S.Size(100):Method(DiP-A)                1.272180604 0.008562083  1.255403917  1.272168671  1.289007990  1.272145422 0.000000e+00
S.Size(200):Method(DiP-A)                0.051130845 0.006303487  0.038752276  0.051131577  0.063494040  0.051133582 5.457308e-15
S.Size(100):Method(DiP)                  0.988390229 0.010121031  0.968570750  0.988371984  1.008292547  0.988336183 5.419144e-13
S.Size(200):Method(DiP)                  0.357298009 0.008004602  0.341586127  0.357296454  0.373004138  0.357294009 1.240771e-24
S.Size(100):Method(OT-A)                -0.554001854 0.004582312 -0.563001775 -0.554000872 -0.545015597 -0.553998513 0.000000e+00
S.Size(200):Method(OT-A)                -0.100709731 0.004264563 -0.109082574 -0.100709828 -0.092344004 -0.100709662 0.000000e+00
S.Size(100):Method(OT)                  -0.528528813 0.004573629 -0.537511116 -0.528528024 -0.519559098 -0.528526050 1.326870e-12
S.Size(200):Method(OT)                  -0.101268921 0.004257821 -0.109627998 -0.101269200 -0.092915941 -0.101269399 0.000000e+00
S.Size(100):Method(CBN-A)               -0.569847369 0.004544857 -0.578773144 -0.569846592 -0.560934061 -0.569844646 1.343723e-12
S.Size(200):Method(CBN-A)               -0.098961081 0.004237476 -0.107280041 -0.098961419 -0.090647857 -0.098961738 4.135903e-24
S.Size(100):S.Time(unif)                -0.060010840 0.004431341 -0.068712676 -0.060010442 -0.051319168 -0.060009268 1.104256e-14
S.Size(200):S.Time(unif)                -0.005172280 0.004421185 -0.013852361 -0.005172503  0.003501094 -0.005172577 8.666683e-17
S.Size(100):S.Type(singleCell)          -0.024903184 0.006291112 -0.037255068 -0.024903298 -0.012561967 -0.024902996 2.054550e-15
S.Size(200):S.Type(singleCell)           0.009171968 0.006280967 -0.003159667  0.009171739  0.021493586  0.009171812 5.152981e-16
S.Size(100):S.Type(wholeTumor_0.01)      0.039919263 0.006134777  0.027876484  0.039918413  0.051955727  0.039917225 0.000000e+00
S.Size(200):S.Type(wholeTumor_0.01)     -0.019698731 0.006111687 -0.031697748 -0.019699045 -0.007708953 -0.019699159 3.628257e-16
S.Size(100):Model(McF_6)                 0.130215882 0.007369825  0.115748172  0.130215025  0.144675094  0.130213929 3.193860e-14
S.Size(200):Model(McF_6)                -0.020801721 0.007330751 -0.035194954 -0.020801815 -0.006421143 -0.020801382 0.000000e+00
S.Size(100):Model(McF_4)                 0.043059899 0.007449148  0.028436874  0.043058898  0.057675088  0.043057517 0.000000e+00
S.Size(200):Model(McF_4)                 0.003282176 0.007413626 -0.011273073  0.003281846  0.017825936  0.003281810 5.085726e-16
S.Size(100):Model(exp)                  -0.116020026 0.008463217 -0.132637877 -0.116019733 -0.099419005 -0.116018425 4.466775e-23
S.Size(200):Model(exp)                   0.017949107 0.008529817  0.001204831  0.017947914  0.034684667  0.017946242 0.000000e+00
S.Size(100):Conjunction(No)              0.002865987 0.004407547 -0.005787903  0.002865965  0.011512080  0.002866294 2.481542e-24
S.Size(200):Conjunction(No)              0.016008403 0.004395082  0.007379127  0.016008332  0.024630175  0.016008561 1.654361e-24
S.Size(100):sh(Inf)                      0.079050816 0.004452825  0.070310197  0.079050053  0.087787658  0.079048899 0.000000e+00
S.Size(200):sh(Inf)                      0.045758168 0.004441043  0.037038591  0.045758118  0.054470045  0.045758392 0.000000e+00
S.Size(100):TrueGenes(7)                 0.051543893 0.006247271  0.039279075  0.051543443  0.063799984  0.051543068 0.000000e+00
S.Size(200):TrueGenes(7)                 0.008856663 0.006223316 -0.003361874  0.008856468  0.021065098  0.008856604 0.000000e+00
S.Size(100):TrueGenes(9)                -0.035583706 0.006369304 -0.048089078 -0.035583833 -0.023089072 -0.035583549 0.000000e+00
S.Size(200):TrueGenes(9)                -0.005033307 0.006355263 -0.017510014 -0.005033810  0.007434768 -0.005034281 4.194336e-17
Filter(J5):Method(DiP-A)                -0.039822981 0.007835259 -0.055193713 -0.039827547 -0.024441026 -0.039836055 2.649078e-15
Filter(J1):Method(DiP-A)                -0.077590481 0.006817885 -0.090969953 -0.077592866 -0.064210037 -0.077597079 0.000000e+00
Filter(S5):Method(DiP-A)                -0.055521002 0.006416569 -0.068116790 -0.055521907 -0.042931716 -0.055523181 0.000000e+00
Filter(J5):Method(DiP)                  -0.062109987 0.009616000 -0.080962330 -0.062119687 -0.043221197 -0.062138358 0.000000e+00
Filter(J1):Method(DiP)                  -0.096829120 0.008002407 -0.112529346 -0.096833229 -0.081120504 -0.096840804 1.354437e-14
Filter(S5):Method(DiP)                  -0.081680007 0.007329762 -0.096067474 -0.081681363 -0.067298187 -0.081683464 8.072173e-15
Filter(J5):Method(OT-A)                  0.188692516 0.005903310  0.177105474  0.188691262  0.200275905  0.188689245 9.955637e-14
Filter(J1):Method(OT-A)                  0.094950444 0.005096968  0.084944568  0.094949891  0.104950240  0.094949211 6.824240e-24
Filter(S5):Method(OT-A)                 -0.035913290 0.004927931 -0.045588921 -0.035913279 -0.026246562 -0.035912840 0.000000e+00
Filter(J5):Method(OT)                    0.048289601 0.006084826  0.036348587  0.048287509  0.060231284  0.048283821 0.000000e+00
Filter(J1):Method(OT)                    0.045192900 0.005195444  0.034994732  0.045191981  0.055386839  0.045190574 0.000000e+00
Filter(S5):Method(OT)                    0.014308391 0.004923262  0.004642900  0.014308069  0.023966829  0.014307839 0.000000e+00
Filter(J5):Method(CBN-A)                -0.137000321 0.006014878 -0.148804680 -0.137002177 -0.125196476 -0.137005395 0.000000e+00
Filter(J1):Method(CBN-A)                 0.029637994 0.005250747  0.019331781  0.029636888  0.039940908  0.029635112 2.949371e-15
Filter(S5):Method(CBN-A)                 0.112015081 0.004941064  0.102315272  0.112014541  0.121709018  0.112013874 0.000000e+00
Filter(J5):S.Time(unif)                  0.298573970 0.003025081  0.292636882  0.298573136  0.304510250  0.298571717 0.000000e+00
Filter(J1):S.Time(unif)                 -0.111988224 0.002512086 -0.116920073 -0.111988371 -0.107060067 -0.111988454 1.374457e-13
Filter(S5):S.Time(unif)                  0.093628599 0.002402551  0.088911923  0.093628414  0.098341988  0.093628247 3.453479e-23
Filter(J5):S.Type(singleCell)            0.049222637 0.004182300  0.041014359  0.049221487  0.057429783  0.049219530 1.239681e-14
Filter(J1):S.Type(singleCell)            0.023812810 0.003591042  0.016763717  0.023812249  0.030858569  0.023811425 2.688337e-24
Filter(S5):S.Type(singleCell)            0.029470306 0.003395462  0.022804407  0.029470025  0.036131667  0.029469748 0.000000e+00
Filter(J5):S.Type(wholeTumor_0.01)      -0.103037268 0.003899927 -0.110694091 -0.103037395 -0.095386741 -0.103037319 0.000000e+00
Filter(J1):S.Type(wholeTumor_0.01)      -0.042440547 0.003369326 -0.049055646 -0.042440650 -0.035830922 -0.042440572 2.100263e-26
Filter(S5):S.Type(wholeTumor_0.01)      -0.082318404 0.003216935 -0.088634618 -0.082318399 -0.076007996 -0.082318114 0.000000e+00
Filter(J5):Model(McF_6)                 -0.216909150 0.004829419 -0.226395864 -0.216907627 -0.207439550 -0.216904159 0.000000e+00
Filter(J1):Model(McF_6)                  0.121361366 0.003995503  0.113516081  0.121361513  0.129198668  0.121362146 5.433221e-14
Filter(S5):Model(McF_6)                 -0.123089680 0.003892639 -0.130733337 -0.123089420 -0.115454449 -0.123088569 3.029549e-23
Filter(J5):Model(McF_4)                  0.001398434 0.005457541 -0.009315325  0.001397855  0.012105604  0.001397156 7.109619e-18
Filter(J1):Model(McF_4)                  0.243619400 0.004471352  0.234842428  0.243618653  0.252392487  0.243617531 1.553032e-22
Filter(S5):Model(McF_4)                 -0.171416852 0.004094842 -0.179456612 -0.171416898 -0.163384186 -0.171416643 0.000000e+00
Filter(J5):Model(exp)                    0.330193694 0.008389318  0.313753892  0.330182573  0.346680010  0.330160941 0.000000e+00
Filter(J1):Model(exp)                   -0.253040465 0.006069942 -0.264952728 -0.253042394 -0.241128413 -0.253045754 0.000000e+00
Filter(S5):Model(exp)                    0.125491476 0.005918822  0.113874910  0.125489900  0.137106149  0.125487236 0.000000e+00
Filter(J5):Conjunction(No)               0.145758014 0.002853870  0.140154956  0.145757916  0.151356492  0.145757962 0.000000e+00
Filter(J1):Conjunction(No)               0.059749972 0.002458017  0.054923958  0.059749936  0.064571776  0.059750071 3.588974e-14
Filter(S5):Conjunction(No)              -0.061535643 0.002341418 -0.066132905 -0.061535617 -0.056942724 -0.061535368 0.000000e+00
Filter(J5):sh(Inf)                      -0.114787286 0.002928286 -0.120537259 -0.114787111 -0.109043536 -0.114786513 3.174306e-23
Filter(J1):sh(Inf)                      -0.025168220 0.002525827 -0.030127573 -0.025168189 -0.020213575 -0.025167912 2.584939e-25
Filter(S5):sh(Inf)                      -0.019641485 0.002393126 -0.024340219 -0.019641478 -0.014947086 -0.019641261 2.067952e-25
Filter(J5):TrueGenes(7)                 -0.462433207 0.004126266 -0.470534671 -0.462433251 -0.454338903 -0.462432990 0.000000e+00
Filter(J1):TrueGenes(7)                 -0.176822384 0.003621146 -0.183931549 -0.176822612 -0.169718455 -0.176822763 0.000000e+00
Filter(S5):TrueGenes(7)                  0.165409074 0.003507360  0.158523456  0.165408799  0.172289921  0.165408544 1.410164e-13
Filter(J5):TrueGenes(9)                  0.229980712 0.004426440  0.221295197  0.229978828  0.238668720  0.229975417 0.000000e+00
Filter(J1):TrueGenes(9)                  0.049731609 0.003718429  0.042432824  0.049730901  0.057027638  0.049729796 0.000000e+00
Filter(S5):TrueGenes(9)                 -0.088277124 0.003491423 -0.095131566 -0.088277359 -0.081427645 -0.088277535 3.557668e-14
Method(DiP-A):S.Time(unif)               0.281187265 0.003975918  0.273384094  0.281186151  0.288989469  0.281184251 0.000000e+00
Method(DiP):S.Time(unif)                -0.124094180 0.004443191 -0.132816422 -0.124094732 -0.115376851 -0.124095466 4.393496e-14
Method(OT-A):S.Time(unif)                0.295342396 0.003007975  0.289437790  0.295341944  0.301244106  0.295341292 0.000000e+00
Method(OT):S.Time(unif)                 -0.196557959 0.002945433 -0.202340791 -0.196558058 -0.190779863 -0.196558007 0.000000e+00
Method(CBN-A):S.Time(unif)              -0.154830929 0.002935579 -0.160594251 -0.154831083 -0.149072020 -0.154831144 6.384800e-24
Method(DiP-A):S.Type(singleCell)         0.103070294 0.005602802  0.092074052  0.103068772  0.114064914  0.103066189 1.488925e-23
Method(DiP):S.Type(singleCell)           0.066923459 0.006448746  0.054269106  0.066920954  0.079580115  0.066916468 0.000000e+00
Method(OT-A):S.Type(singleCell)         -0.014391587 0.004200277 -0.022637887 -0.014391796 -0.006151673 -0.014391858 0.000000e+00
Method(OT):S.Type(singleCell)           -0.043452338 0.004216209 -0.051729330 -0.043452748 -0.035180639 -0.043453215 6.099105e-15
Method(CBN-A):S.Type(singleCell)        -0.055289299 0.004195442 -0.063525384 -0.055289755 -0.047058214 -0.055290316 0.000000e+00
Method(DiP-A):S.Type(wholeTumor_0.01)   -0.231139857 0.005247130 -0.241443341 -0.231139466 -0.220847961 -0.231138235 0.000000e+00
Method(DiP):S.Type(wholeTumor_0.01)     -0.147443086 0.005987510 -0.159199664 -0.147442891 -0.135698338 -0.147441991 0.000000e+00
Method(OT-A):S.Type(wholeTumor_0.01)     0.032824315 0.003996760  0.024976774  0.032824389  0.040664270  0.032824878 0.000000e+00
Method(OT):S.Type(wholeTumor_0.01)       0.090790077 0.004000545  0.082935573  0.090789994  0.098637867  0.090790164 1.260158e-25
Method(CBN-A):S.Type(wholeTumor_0.01)    0.116304287 0.003976487  0.108497254  0.116304124  0.124105091  0.116304132 5.485311e-14
Method(DiP-A):Model(McF_6)              -0.538116139 0.006925933 -0.551725841 -0.538112388 -0.524539666 -0.538104268 0.000000e+00
Method(DiP):Model(McF_6)                -0.031003279 0.007685705 -0.046105794 -0.030999173 -0.015937330 -0.030990275 2.481542e-24
Method(OT-A):Model(McF_6)               -0.199718702 0.005021825 -0.209581157 -0.199717860 -0.189869929 -0.199715743 6.878712e-14
Method(OT):Model(McF_6)                  0.111713525 0.004871982  0.102146638  0.111713908  0.121269539  0.111715092 0.000000e+00
Method(CBN-A):Model(McF_6)               0.266699288 0.004767581  0.257338082  0.266699436  0.276051115  0.266700138 0.000000e+00
Method(DiP-A):Model(McF_4)              -0.218914352 0.007070990 -0.232800314 -0.218913464 -0.205046003 -0.218911082 0.000000e+00
Method(DiP):Model(McF_4)                -0.182479108 0.008077154 -0.198340975 -0.182478091 -0.166637376 -0.182475364 2.750376e-23
Method(OT-A):Model(McF_4)                0.008325381 0.004940452 -0.001374408  0.008325246  0.018017047  0.008325395 2.776239e-16
Method(OT):Model(McF_4)                 -0.029853476 0.005053610 -0.039774985 -0.029853766 -0.019939427 -0.029853921 5.686867e-25
Method(CBN-A):Model(McF_4)               0.243615958 0.005107192  0.233590449  0.243615251  0.253636215  0.243614265 0.000000e+00
Method(DiP-A):Model(exp)                 0.648219759 0.011907567  0.624893454  0.648201212  0.671627371  0.648164957 0.000000e+00
Method(DiP):Model(exp)                   0.155172010 0.013385854  0.128963534  0.155146364  0.181498432  0.155095969 9.926167e-24
Method(OT-A):Model(exp)                  0.038971680 0.006822791  0.025577333  0.038971112  0.052356929  0.038970550 2.329090e-15
Method(OT):Model(exp)                   -0.116645786 0.007165858 -0.130710141 -0.116647592 -0.102584289 -0.116650612 0.000000e+00
Method(CBN-A):Model(exp)                -0.370777514 0.006945618 -0.384411389 -0.370778646 -0.357149833 -0.370780332 0.000000e+00
Method(DiP-A):Conjunction(No)           -0.002980398 0.003829645 -0.010500561 -0.002980075  0.004531098 -0.002979101 8.271806e-25
Method(DiP):Conjunction(No)             -0.001569576 0.004369707 -0.010150489 -0.001569125  0.007000990 -0.001567847 0.000000e+00
Method(OT-A):Conjunction(No)            -0.140532655 0.002943201 -0.146311934 -0.140532473 -0.134759664 -0.140531860 2.002582e-13
Method(OT):Conjunction(No)              -0.042832545 0.002917548 -0.048561118 -0.042832477 -0.037109581 -0.042832094 1.273721e-14
Method(CBN-A):Conjunction(No)            0.091802469 0.002898635  0.086111369  0.091802422  0.097488628  0.091802573 0.000000e+00
Method(DiP-A):sh(Inf)                    0.144320494 0.003867813  0.136727411  0.144320130  0.151908648  0.144319728 0.000000e+00
Method(DiP):sh(Inf)                      0.345754984 0.004497523  0.336927605  0.345753898  0.354580305  0.345752097 3.962195e-22
Method(OT-A):sh(Inf)                    -0.139437725 0.002963491 -0.145256525 -0.139437649 -0.133624659 -0.139437247 0.000000e+00
Method(OT):sh(Inf)                      -0.121348728 0.002979632 -0.127199303 -0.121348625 -0.115504072 -0.121348165 3.608575e-23
Method(CBN-A):sh(Inf)                   -0.128583033 0.002969845 -0.134414398 -0.128582927 -0.122757581 -0.128582464 1.426887e-23
Method(DiP-A):TrueGenes(7)              -0.264853269 0.005653083 -0.275951805 -0.264853556 -0.253763286 -0.264853654 0.000000e+00
Method(DiP):TrueGenes(7)                 0.863710711 0.007752737  0.848508240  0.863703970  0.878936596  0.863691084 6.002023e-21
Method(OT-A):TrueGenes(7)               -0.619592893 0.004393657 -0.628221388 -0.619592253 -0.610975830 -0.619590596 0.000000e+00
Method(OT):TrueGenes(7)                  0.302148801 0.004483623  0.293347163  0.302148252  0.310945431  0.302147530 1.245941e-22
Method(CBN-A):TrueGenes(7)              -0.293401855 0.004325562 -0.301894855 -0.293401821 -0.284916811 -0.293401385 0.000000e+00
Method(DiP-A):TrueGenes(9)               0.083602569 0.005679439  0.072456301  0.083600892  0.094747934  0.083598004 0.000000e+00
Method(DiP):TrueGenes(9)                -0.382292992 0.006559986 -0.395170727 -0.382293773 -0.369422704 -0.382294786 0.000000e+00
Method(OT-A):TrueGenes(9)                0.274674364 0.004359417  0.266116620  0.274673807  0.283227371  0.274673057 3.651182e-13
Method(OT):TrueGenes(9)                 -0.053675834 0.004354753 -0.062224601 -0.053676329 -0.045132139 -0.053676954 0.000000e+00
Method(CBN-A):TrueGenes(9)               0.120015348 0.004366886  0.111443594  0.120014564  0.128583608  0.120013360 3.867069e-23
S.Time(unif):S.Type(singleCell)          0.029442904 0.004458415  0.020690715  0.029442344  0.038190190  0.029441595 8.271806e-24
S.Time(unif):S.Type(wholeTumor_0.01)    -0.082293165 0.004340035 -0.090817895 -0.082292026 -0.073782536 -0.082289368 2.302416e-14
S.Time(unif):Model(McF_6)               -0.324223771 0.005209929 -0.334458063 -0.324222093 -0.314008127 -0.324218274 0.000000e+00
S.Time(unif):Model(McF_4)               -0.051736802 0.005263410 -0.062074685 -0.051735609 -0.041414983 -0.051732764 0.000000e+00
S.Time(unif):Model(exp)                  0.304509386 0.006137064  0.292466987  0.304506882  0.316554635  0.304502367 1.842337e-13
S.Time(unif):Conjunction(No)             0.018683098 0.003115437  0.012566545  0.018682954  0.024794851  0.018682928 0.000000e+00
S.Time(unif):sh(Inf)                    -0.030954778 0.003161819 -0.037165723 -0.030953784 -0.024755012 -0.030951517 2.977850e-23
S.Time(unif):TrueGenes(7)               -0.366246093 0.004408887 -0.374903244 -0.366245900 -0.357597934 -0.366245139 0.000000e+00
S.Time(unif):TrueGenes(9)                0.134437548 0.004515075  0.125574691  0.134436789  0.143296496  0.134435647 4.003554e-22
S.Type(singleCell):Model(McF_6)         -0.193610987 0.007367090 -0.208076448 -0.193610780 -0.179159912 -0.193609739 0.000000e+00
S.Type(wholeTumor_0.01):Model(McF_6)     0.468508463 0.007238411  0.454301073  0.468506820  0.482711946  0.468504133 0.000000e+00
S.Type(singleCell):Model(McF_4)         -0.096035879 0.007443423 -0.110651286 -0.096035646 -0.081435142 -0.096034546 0.000000e+00
S.Type(wholeTumor_0.01):Model(McF_4)     0.272124814 0.007313838  0.257770189  0.272122880  0.286477009  0.272119613 8.271806e-23
S.Type(singleCell):Model(exp)            0.176526910 0.008724938  0.159402318  0.176524761  0.193647734  0.176521184 0.000000e+00
S.Type(wholeTumor_0.01):Model(exp)      -0.404525280 0.008223106 -0.420675945 -0.404523535 -0.388399053 -0.404519332 0.000000e+00
S.Type(singleCell):Conjunction(No)       0.014643570 0.004425340  0.005955155  0.014643407  0.023324935  0.014643455 0.000000e+00
S.Type(wholeTumor_0.01):Conjunction(No) -0.031787869 0.004308696 -0.040247836 -0.031787837 -0.023335824 -0.031787407 2.481542e-24
S.Type(singleCell):sh(Inf)              -0.055381560 0.004486193 -0.064190711 -0.055381295 -0.046581941 -0.055380382 2.398824e-23
S.Type(wholeTumor_0.01):sh(Inf)          0.179362019 0.004356349  0.170812789  0.179360587  0.187911356  0.179358074 0.000000e+00
S.Type(singleCell):TrueGenes(7)         -0.054056826 0.006260291 -0.066348556 -0.054056817 -0.041776393 -0.054056269 5.532880e-15
S.Type(wholeTumor_0.01):TrueGenes(7)     0.097660014 0.006108664  0.085667921  0.097659364  0.109644735  0.097658575 2.324383e-14
S.Type(singleCell):TrueGenes(9)          0.045394751 0.006414665  0.032801825  0.045394107  0.057979719  0.045393358 0.000000e+00
S.Type(wholeTumor_0.01):TrueGenes(9)    -0.087696371 0.006216277 -0.099902274 -0.087696162 -0.075502795 -0.087695215 0.000000e+00
Model(McF_6):Conjunction(No)            -0.067178851 0.005172094 -0.077333996 -0.067178839 -0.057033069 -0.067178376 1.621203e-14
Model(McF_4):Conjunction(No)            -0.084191849 0.005222837 -0.094446594 -0.084191846 -0.073946509 -0.084191396 0.000000e+00
Model(exp):Conjunction(No)               0.103097724 0.005983469  0.091350445  0.103097424  0.114835915  0.103097329 0.000000e+00
Model(McF_6):sh(Inf)                     0.421577554 0.005224547  0.411324826  0.421575726  0.431831021  0.421572490 5.084204e-13
Model(McF_4):sh(Inf)                     0.415125733 0.005270417  0.404782674  0.415123998  0.425468937  0.415120953 5.111976e-22
Model(exp):sh(Inf)                      -0.622438783 0.006277998 -0.634774292 -0.622435698 -0.610131641 -0.622428961 3.829846e-22
Model(McF_6):TrueGenes(7)                0.305797886 0.007350411  0.291368501  0.305796960  0.320219200  0.305795721 2.109311e-22
Model(McF_4):TrueGenes(7)                0.249017188 0.007434822  0.234422335  0.249016172  0.263604313  0.249014761 6.276522e-14
Model(exp):TrueGenes(7)                 -0.309443900 0.008436781 -0.326010593 -0.309443346 -0.292895431 -0.309441518 9.748476e-14
Model(McF_6):TrueGenes(9)               -0.144773020 0.007435883 -0.159375997 -0.144771977 -0.130189183 -0.144769252 1.158053e-23
Model(McF_4):TrueGenes(9)               -0.194812529 0.007519969 -0.209579768 -0.194811770 -0.180063013 -0.194809606 0.000000e+00
Model(exp):TrueGenes(9)                  0.222421514 0.008950689  0.204858167  0.222417823  0.239989233  0.222411167 4.330592e-14
Conjunction(No):sh(Inf)                 -0.019148717 0.003129306 -0.025293042 -0.019148677 -0.013010240 -0.019148331 0.000000e+00
Conjunction(No):TrueGenes(7)            -0.072937638 0.004387448 -0.081551587 -0.072937822 -0.064330547 -0.072937822 0.000000e+00
Conjunction(No):TrueGenes(9)            -0.127861290 0.004477591 -0.136652633 -0.127861338 -0.119077728 -0.127861055 0.000000e+00
sh(Inf):TrueGenes(7)                     0.081800801 0.004430641  0.073104071  0.081799927  0.090494417  0.081798545 0.000000e+00
sh(Inf):TrueGenes(9)                    -0.060458953 0.004546601 -0.069388219 -0.060458172 -0.051542180 -0.060456219 0.000000e+00

  Doing i = 3
 Pre-processing    Running inla Post-processing           Total 
      64.270037     9876.038091        1.964684     9942.272812 
 Pre-processing    Running inla Post-processing           Total 
    324.7188401    1711.7515354       0.1814742    2036.6518497 
                                                mean          sd   0.025quant     0.5quant   0.975quant         mode          kld
(Intercept)                              2.465210246 0.003986095  2.457391506  2.465207641  2.473036249  2.465202723 2.794955e-11
S.Size(1000)                            -0.557951189 0.004814660 -0.567402783 -0.557951762 -0.548505072 -0.557952504 1.197344e-12
S.Size(200)                              0.093793684 0.004878222  0.084216658  0.093793326  0.103363925  0.093793023 0.000000e+00
Filter(S1)                              -1.101527509 0.002870930 -1.107165025 -1.101527282 -1.095896404 -1.101526582 0.000000e+00
Filter(S5)                              -0.230237735 0.003134635 -0.236390807 -0.230238262 -0.224087366 -0.230239056 0.000000e+00
Filter(J1)                               0.181633328 0.003292972  0.175170327  0.181632470  0.188095172  0.181631025 0.000000e+00
Method(CBN)                             -0.515388509 0.003959041 -0.523160557 -0.515388925 -0.507621262 -0.515389424 1.770803e-12
Method(CBN-A)                           -0.659020499 0.003868221 -0.666614879 -0.659020691 -0.651431996 -0.659020749 0.000000e+00
Method(OT)                              -0.677911051 0.003945518 -0.685656645 -0.677911434 -0.670170416 -0.677911868 0.000000e+00
Method(OT-A)                            -1.110400389 0.003799564 -1.117860716 -1.110400326 -1.102947229 -1.110399878 0.000000e+00
Method(DiP)                              1.801108607 0.008543976  1.784365794  1.801097260  1.817898905  1.801075187 0.000000e+00
S.Time(unif)                             0.382831833 0.003385532  0.376189285  0.382830228  0.389477186  0.382827277 0.000000e+00
S.Type(wholeTumor_0.5)                   0.362662254 0.004862898  0.353118978  0.362660645  0.372205708  0.362657822 0.000000e+00
S.Type(wholeTumor_0.01)                 -0.609742192 0.004571751 -0.618722259 -0.609740918 -0.600777391 -0.609737964 0.000000e+00
Model(McF_6)                            -1.857183272 0.005515233 -1.868018625 -1.857181029 -1.846370234 -1.857176041 0.000000e+00
Model(McF_4)                            -0.527970642 0.005621388 -0.539012545 -0.527969043 -0.516947684 -0.527965347 0.000000e+00
Model(exp)                               1.711316525 0.007453403  1.696697882  1.711311169  1.725951444  1.711301033 8.637420e-21
Conjunction(No)                         -0.292400571 0.003310808 -0.298900641 -0.292400739 -0.285905518 -0.292400795 1.717227e-21
sh(0)                                    0.264418003 0.003404019  0.257739187  0.264416387  0.271099654  0.264413417 2.841365e-22
TrueGenes(11)                            0.064818485 0.004644281  0.055699676  0.064818503  0.073928848  0.064818934 0.000000e+00
TrueGenes(9)                             0.319167484 0.004899968  0.309551359  0.319165896  0.328783603  0.319163120 2.890039e-13
S.Size(1000):Filter(S1)                 -0.103072513 0.003230369 -0.109415460 -0.103072386 -0.096736067 -0.103071857 0.000000e+00
S.Size(200):Filter(S1)                   0.049128942 0.003235677  0.042775968  0.049128935  0.055476146  0.049129196 1.680211e-24
S.Size(1000):Filter(S5)                  0.009620291 0.003324833  0.003092536  0.009620193  0.016142625  0.009620277 0.000000e+00
S.Size(200):Filter(S5)                   0.009114692 0.003337840  0.002561850  0.009114439  0.015662947  0.009114213 2.584939e-25
S.Size(1000):Filter(J1)                  0.028742707 0.003527895  0.021816681  0.028742463  0.035663756  0.028742271 0.000000e+00
S.Size(200):Filter(J1)                  -0.017082812 0.003527550 -0.024007423 -0.017083312 -0.010161768 -0.017084015 0.000000e+00
S.Size(1000):Method(CBN)                 0.715758174 0.004251145  0.707413688  0.715757383  0.724099414  0.715756153 0.000000e+00
S.Size(200):Method(CBN)                 -0.107492063 0.004281351 -0.115897015 -0.107492454 -0.099092631 -0.107492876 8.892192e-24
S.Size(1000):Method(CBN-A)               0.668808436 0.004187990  0.660587643  0.668807751  0.677025507  0.668806731 0.000000e+00
S.Size(200):Method(CBN-A)               -0.098961090 0.004237482 -0.107280063 -0.098961428 -0.090647853 -0.098961747 0.000000e+00
S.Size(1000):Method(OT)                  0.629798254 0.004197397  0.621558718  0.629797664  0.638033527  0.629796835 1.575398e-12
S.Size(200):Method(OT)                  -0.101268869 0.004257827 -0.109627958 -0.101269147 -0.092915876 -0.101269347 0.000000e+00
S.Size(1000):Method(OT-A)                0.654713481 0.004203829  0.646460890  0.654713039  0.662960981  0.654712506 0.000000e+00
S.Size(200):Method(OT-A)                -0.100709565 0.004264569 -0.109082420 -0.100709662 -0.092343825 -0.100709495 0.000000e+00
S.Size(1000):Method(DiP)                -1.345723564 0.007012896 -1.359512260 -1.345717059 -1.331983523 -1.345703401 0.000000e+00
S.Size(200):Method(DiP)                  0.357297769 0.008004611  0.341585868  0.357296214  0.373003917  0.357293770 1.009160e-22
S.Size(1000):S.Time(unif)                0.065181311 0.004422693  0.056499738  0.065180586  0.073858953  0.065179504 1.083607e-22
S.Size(200):S.Time(unif)                -0.005172545 0.004420883 -0.013852034 -0.005172769  0.003500240 -0.005172843 8.667866e-17
S.Size(1000):S.Type(wholeTumor_0.5)      0.004487868 0.006326634 -0.007931397  0.004486945  0.016900883  0.004485626 6.771812e-16
S.Size(200):S.Type(wholeTumor_0.5)       0.010526146 0.006325708 -0.001893187  0.010525865  0.022935666  0.010525838 1.693449e-16
S.Size(1000):S.Type(wholeTumor_0.01)    -0.020218092 0.006108366 -0.032213697 -0.020217346 -0.008237595 -0.020215329 7.264408e-16
S.Size(200):S.Type(wholeTumor_0.01)     -0.019699007 0.006111258 -0.031697174 -0.019699325 -0.007710059 -0.019699446 0.000000e+00
S.Size(1000):Model(McF_6)               -0.109411574 0.007342712 -0.123830347 -0.109410967 -0.095009362 -0.109409124 6.865599e-23
S.Size(200):Model(McF_6)                -0.020801517 0.007330221 -0.035193713 -0.020801611 -0.006421975 -0.020801178 0.000000e+00
S.Size(1000):Model(McF_4)               -0.046339552 0.007415332 -0.060901360 -0.046338789 -0.031795297 -0.046336627 0.000000e+00
S.Size(200):Model(McF_4)                 0.003281966 0.007413103 -0.011272251  0.003281633  0.017824711  0.003281591 1.541347e-17
S.Size(1000):Model(exp)                  0.098060869 0.008591270  0.081198673  0.098058744  0.114919411  0.098055201 0.000000e+00
S.Size(200):Model(exp)                   0.017948805 0.008529339  0.001205465  0.017947613  0.034683430  0.017945940 0.000000e+00
S.Size(1000):Conjunction(No)            -0.018874457 0.004392017 -0.027497209 -0.018874702 -0.010258241 -0.018874822 4.963084e-24
S.Size(200):Conjunction(No)              0.016008462 0.004394777  0.007379783  0.016008391  0.024629636  0.016008622 0.000000e+00
S.Size(1000):sh(0)                       0.124806323 0.004450241  0.116071364  0.124805358  0.133538627  0.124803798 0.000000e+00
S.Size(200):sh(0)                       -0.045758231 0.004440744 -0.054476786 -0.045758430 -0.037046552 -0.045758454 2.646978e-23
S.Size(1000):TrueGenes(11)               0.019784307 0.006138370  0.007733069  0.019783932  0.031826590  0.019783699 0.000000e+00
S.Size(200):TrueGenes(11)               -0.003823914 0.006139525 -0.015878189 -0.003824025  0.008219948 -0.003823730 3.595429e-16
S.Size(1000):TrueGenes(9)                0.040615265 0.006349498  0.028149594  0.040614857  0.053071784  0.040614577 0.000000e+00
S.Size(200):TrueGenes(9)                -0.005033718 0.006354837 -0.017509586 -0.005034223  0.007433530 -0.005034700 4.194899e-17
Filter(S1):Method(CBN)                  -0.053293923 0.004754244 -0.062628954 -0.053293771 -0.043968268 -0.053293063 1.861156e-24
Filter(S5):Method(CBN)                   0.046782665 0.004998785  0.036969516  0.046782128  0.056589821  0.046781472 8.677833e-15
Filter(J1):Method(CBN)                   0.004610687 0.005348544 -0.005887197  0.004609461  0.015105762  0.004607452 5.921874e-17
Filter(S1):Method(CBN-A)                -0.004660938 0.004706503 -0.013902186 -0.004660802  0.004571104 -0.004660128 3.059100e-16
Filter(S5):Method(CBN-A)                 0.112014986 0.004941071  0.102315163  0.112014446  0.121708937  0.112013779 1.561303e-23
Filter(J1):Method(CBN-A)                 0.029637976 0.005250754  0.019331748  0.029636870  0.039940905  0.029635094 0.000000e+00
Filter(S1):Method(OT)                   -0.107797784 0.004796527 -0.117216355 -0.107797457 -0.098389639 -0.107796392 0.000000e+00
Filter(S5):Method(OT)                    0.014308320 0.004923268  0.004642817  0.014307998  0.023966771  0.014307768 5.591306e-16
Filter(J1):Method(OT)                    0.045192760 0.005195452  0.034994577  0.045191840  0.055386712  0.045190433 8.033294e-15
Filter(S1):Method(OT-A)                 -0.247731075 0.004877883 -0.257310432 -0.247730393 -0.238164250 -0.247728612 0.000000e+00
Filter(S5):Method(OT-A)                 -0.035913136 0.004927937 -0.045588780 -0.035913125 -0.026246395 -0.035912686 0.000000e+00
Filter(J1):Method(OT-A)                  0.094950320 0.005096975  0.084944429  0.094949766  0.104950130  0.094949087 0.000000e+00
Filter(S1):Method(DiP)                   0.240577469 0.007124289  0.226589080  0.240577609  0.254552295  0.240578494 6.835608e-14
Filter(S5):Method(DiP)                  -0.081679926 0.007329770 -0.096067408 -0.081681281 -0.067298089 -0.081683383 0.000000e+00
Filter(J1):Method(DiP)                  -0.096828889 0.008002417 -0.112529133 -0.096832998 -0.081120253 -0.096840573 5.459392e-23
Filter(S1):S.Time(unif)                 -0.280215861 0.002312901 -0.284757289 -0.280215784 -0.275679016 -0.280215431 1.297108e-12
Filter(S5):S.Time(unif)                  0.093628365 0.002402556  0.088911678  0.093628180  0.098341764  0.093628012 0.000000e+00
Filter(J1):S.Time(unif)                 -0.111988267 0.002512090 -0.116920124 -0.111988414 -0.107060103 -0.111988497 0.000000e+00
Filter(S1):S.Type(wholeTumor_0.5)       -0.125284452 0.003313233 -0.131790062 -0.125284337 -0.118785427 -0.125283825 1.580252e-13
Filter(S5):S.Type(wholeTumor_0.5)        0.052846880 0.003429964  0.046113347  0.052846562  0.059576018  0.052846215 0.000000e+00
Filter(J1):S.Type(wholeTumor_0.5)        0.018624642 0.003624611  0.011509745  0.018624044  0.025736346  0.018623151 2.063134e-15
Filter(S1):S.Type(wholeTumor_0.01)       0.227795767 0.003113284  0.221683336  0.227795681  0.233903088  0.227795772 8.368741e-25
Filter(S5):S.Type(wholeTumor_0.01)      -0.082317960 0.003216943 -0.088634188 -0.082317954 -0.076007537 -0.082317670 5.402523e-24
Filter(J1):S.Type(wholeTumor_0.01)      -0.042440395 0.003369332 -0.049055504 -0.042440498 -0.035830760 -0.042440420 4.281306e-26
Filter(S1):Model(McF_6)                  0.218644106 0.003773105  0.211235743  0.218644163  0.226045376  0.218644599 0.000000e+00
Filter(S5):Model(McF_6)                 -0.123089280 0.003892645 -0.130732949 -0.123089020 -0.115454038 -0.123088169 0.000000e+00
Filter(J1):Model(McF_6)                  0.121361293 0.003995507  0.113515998  0.121361439  0.129198603  0.121362073 0.000000e+00
Filter(S1):Model(McF_4)                 -0.073604362 0.003860477 -0.081184001 -0.073604396 -0.066031463 -0.073604137 0.000000e+00
Filter(S5):Model(McF_4)                 -0.171416311 0.004094851 -0.179456088 -0.171416357 -0.163383628 -0.171416103 0.000000e+00
Filter(J1):Model(McF_4)                  0.243619357 0.004471358  0.234842373  0.243618609  0.252392454  0.243617488 1.259382e-22
Filter(S1):Model(exp)                   -0.202681481 0.005242693 -0.212977908 -0.202680533 -0.192399719 -0.202678185 0.000000e+00
Filter(S5):Model(exp)                    0.125491039 0.005918830  0.113874456  0.125489463  0.137105728  0.125486799 9.057628e-23
Filter(J1):Model(exp)                   -0.253040124 0.006069951 -0.264952403 -0.253042053 -0.241128055 -0.253045413 0.000000e+00
Filter(S1):Conjunction(No)              -0.143970979 0.002286363 -0.148460266 -0.143970912 -0.139486162 -0.143970585 5.200898e-23
Filter(S5):Conjunction(No)              -0.061535594 0.002341421 -0.066132862 -0.061535568 -0.056942668 -0.061535319 3.955317e-14
Filter(J1):Conjunction(No)               0.059749781 0.002458022  0.054923759  0.059749745  0.064571593  0.059749880 3.588962e-14
Filter(S1):sh(0)                        -0.159597240 0.002323884 -0.164160108 -0.159597204 -0.155038743 -0.159596934 0.000000e+00
Filter(S5):sh(0)                         0.019641296 0.002393130  0.014942993  0.019641155  0.024336092  0.019641072 4.732796e-15
Filter(J1):sh(0)                         0.025167992 0.002525832  0.020209232  0.025167819  0.030123183  0.025167684 0.000000e+00
Filter(S1):TrueGenes(11)                -0.282403054 0.003064935 -0.288421072 -0.282402966 -0.276391026 -0.282402529 0.000000e+00
Filter(S5):TrueGenes(11)                -0.077132623 0.003154861 -0.083326653 -0.077132721 -0.070943712 -0.077132650 2.471848e-25
Filter(J1):TrueGenes(11)                 0.127087992 0.003349997  0.120511436  0.127087685  0.133660237  0.127087352 0.000000e+00
Filter(S1):TrueGenes(9)                 -0.191441230 0.003384157 -0.198086254 -0.191441061 -0.184803218 -0.191440434 0.000000e+00
Filter(S5):TrueGenes(9)                 -0.088277303 0.003491428 -0.095131755 -0.088277539 -0.081427815 -0.088277715 0.000000e+00
Filter(J1):TrueGenes(9)                  0.049731418 0.003718435  0.042432622  0.049730711  0.057027460  0.049729606 0.000000e+00
Method(CBN):S.Time(unif)                -0.101052360 0.002986406 -0.106915339 -0.101052561 -0.095193622 -0.101052714 9.725291e-14
Method(CBN-A):S.Time(unif)              -0.154830539 0.002935586 -0.160593875 -0.154830693 -0.149071615 -0.154830754 2.012986e-13
Method(OT):S.Time(unif)                 -0.196557560 0.002945441 -0.202340407 -0.196557659 -0.190779449 -0.196557609 2.908057e-26
Method(OT-A):S.Time(unif)                0.295342385 0.003007981  0.289437768  0.295341933  0.301244106  0.295341280 7.669023e-13
Method(DiP):S.Time(unif)                -0.124094685 0.004443200 -0.132816945 -0.124095238 -0.115377339 -0.124095971 4.342698e-24
Method(CBN):S.Type(wholeTumor_0.5)      -0.081795089 0.004288068 -0.090212740 -0.081795648 -0.073382035 -0.081796407 0.000000e+00
Method(CBN-A):S.Type(wholeTumor_0.5)    -0.061017048 0.004238374 -0.069337318 -0.061017542 -0.052701647 -0.061018175 0.000000e+00
Method(OT):S.Type(wholeTumor_0.5)       -0.047339372 0.004258259 -0.055698825 -0.047339817 -0.038985091 -0.047340352 0.000000e+00
Method(OT-A):S.Type(wholeTumor_0.5)     -0.018432799 0.004239702 -0.026756443 -0.018433028 -0.010115492 -0.018433130 1.507925e-15
Method(DiP):S.Type(wholeTumor_0.5)       0.080506248 0.006520246  0.067712078  0.080503545  0.093303684  0.080498668 3.308722e-24
Method(CBN):S.Type(wholeTumor_0.01)      0.138667153 0.004033625  0.130748085  0.138666937  0.146580181  0.138666844 1.066201e-13
Method(CBN-A):S.Type(wholeTumor_0.01)    0.116304084 0.003976493  0.108497037  0.116303920  0.124104901  0.116303929 8.401053e-26
Method(OT):S.Type(wholeTumor_0.01)       0.090789897 0.004000553  0.082935378  0.090789813  0.098637701  0.090789984 0.000000e+00
Method(OT-A):S.Type(wholeTumor_0.01)     0.032824565 0.003996769  0.024977007  0.032824639  0.040664537  0.032825127 8.788794e-25
Method(DiP):S.Type(wholeTumor_0.01)     -0.147443094 0.005987519 -0.159199690 -0.147442899 -0.135698328 -0.147441999 7.599722e-24
Method(CBN):Model(McF_6)                 0.390455387 0.004827374  0.380977005  0.390455460  0.399924698  0.390456016 1.370018e-23
Method(CBN-A):Model(McF_6)               0.266698880 0.004767589  0.257337659  0.266699029  0.276050723  0.266699730 2.895132e-23
Method(OT):Model(McF_6)                  0.111713460 0.004871989  0.102146559  0.111713843  0.121269489  0.111715027 0.000000e+00
Method(OT-A):Model(McF_6)               -0.199718760 0.005021831 -0.209581228 -0.199717918 -0.189869974 -0.199715801 7.961613e-23
Method(DiP):Model(McF_6)                -0.031002984 0.007685719 -0.046105527 -0.030998877 -0.015937008 -0.030989978 0.000000e+00
Method(CBN):Model(McF_4)                 0.179308645 0.005174290  0.169151423  0.179307928  0.189460549  0.179306928 1.295862e-13
Method(CBN-A):Model(McF_4)               0.243615520 0.005107202  0.233589993  0.243614814  0.253635796  0.243613828 0.000000e+00
Method(OT):Model(McF_4)                 -0.029853616 0.005053619 -0.039775143 -0.029853906 -0.019939550 -0.029854061 0.000000e+00
Method(OT-A):Model(McF_4)                0.008325295 0.004940460 -0.001374508  0.008325161  0.018016976  0.008325310 0.000000e+00
Method(DiP):Model(McF_4)                -0.182478586 0.008077167 -0.198340479 -0.182477569 -0.166636828 -0.182474842 5.317924e-14
Method(CBN):Model(exp)                  -0.355077647 0.007100392 -0.369013956 -0.355079282 -0.341145022 -0.355081965 0.000000e+00
Method(CBN-A):Model(exp)                -0.370776786 0.006945634 -0.384410692 -0.370777918 -0.357149073 -0.370779603 2.876713e-13
Method(OT):Model(exp)                   -0.116645289 0.007165873 -0.130709674 -0.116647095 -0.102583761 -0.116650115 0.000000e+00
Method(OT-A):Model(exp)                  0.038971847 0.006822803  0.025577476  0.038971279  0.052357121  0.038970717 2.329081e-15
Method(DiP):Model(exp)                   0.155171100 0.013385874  0.128962587  0.155145453  0.181497566  0.155095056 9.681369e-15
Method(CBN):Conjunction(No)              0.096117065 0.002934187  0.090356190  0.096117009  0.101872987  0.096117144 1.007453e-13
Method(CBN-A):Conjunction(No)            0.091802494 0.002898640  0.086111384  0.091802447  0.097488662  0.091802598 1.032314e-13
Method(OT):Conjunction(No)              -0.042832331 0.002917554 -0.048560915 -0.042832264 -0.037109356 -0.042831881 1.273716e-14
Method(OT-A):Conjunction(No)            -0.140532326 0.002943209 -0.146311620 -0.140532145 -0.134759320 -0.140531532 0.000000e+00
Method(DiP):Conjunction(No)             -0.001569808 0.004369716 -0.010150737 -0.001569356  0.007000774 -0.001568079 3.548820e-16
Method(CBN):sh(0)                        0.100707407 0.003008082  0.094802061  0.100707139  0.106608840  0.100706856 0.000000e+00
Method(CBN-A):sh(0)                      0.128583106 0.002969850  0.122752838  0.128582834  0.134409555  0.128582538 0.000000e+00
Method(OT):sh(0)                         0.121348898 0.002979638  0.115499408  0.121348627  0.127194543  0.121348336 9.769522e-14
Method(OT-A):sh(0)                       0.139437649 0.002963497  0.133619767  0.139437407  0.145251554  0.139437172 1.975247e-13
Method(DiP):sh(0)                       -0.345755156 0.004497531 -0.354588175 -0.345754323 -0.336934827 -0.345752270 3.430378e-13
Method(CBN):TrueGenes(11)                0.030362787 0.003959849  0.022588784  0.030362498  0.038131283  0.030362253 0.000000e+00
Method(CBN-A):TrueGenes(11)              0.173383928 0.003929830  0.165669076  0.173383567  0.181093731  0.173383174 4.110054e-23
Method(OT):TrueGenes(11)                -0.248475041 0.003905049 -0.256142212 -0.248475068 -0.240814726 -0.248474793 0.000000e+00
Method(OT-A):TrueGenes(11)               0.344918222 0.003949968  0.337163900  0.344917836  0.352667591  0.344917396 4.447369e-13
Method(DiP):TrueGenes(11)               -0.481434150 0.005974009 -0.493167057 -0.481433002 -0.469718336 -0.481430188 0.000000e+00
Method(CBN):TrueGenes(9)                -0.042335604 0.004384920 -0.050943059 -0.042336286 -0.033732235 -0.042337286 0.000000e+00
Method(CBN-A):TrueGenes(9)               0.120015329 0.004366893  0.111443560  0.120014546  0.128583604  0.120013341 0.000000e+00
Method(OT):TrueGenes(9)                 -0.053675528 0.004354763 -0.062224315 -0.053676023 -0.045131814 -0.053676649 0.000000e+00
Method(OT-A):TrueGenes(9)                0.274673977 0.004359426  0.266116213  0.274673420  0.283227004  0.274672671 3.651166e-13
Method(DiP):TrueGenes(9)                -0.382292965 0.006559995 -0.395170718 -0.382293746 -0.369422658 -0.382294759 0.000000e+00
S.Time(unif):S.Type(wholeTumor_0.5)      0.052847275 0.004496548  0.044021890  0.052846144  0.061670852  0.052844249 0.000000e+00
S.Time(unif):S.Type(wholeTumor_0.01)    -0.082289987 0.004339872 -0.090814457 -0.082288827 -0.073779734 -0.082286125 0.000000e+00
S.Time(unif):Model(McF_6)               -0.324219269 0.005209784 -0.334453357 -0.324217563 -0.314003985 -0.324213685 0.000000e+00
S.Time(unif):Model(McF_4)               -0.051733501 0.005263163 -0.062070967 -0.051732285 -0.041412224 -0.051729393 0.000000e+00
S.Time(unif):Model(exp)                  0.304504799 0.006136923  0.292462733  0.304502275  0.316549819  0.304497720 0.000000e+00
S.Time(unif):Conjunction(No)             0.018682978 0.003115223  0.012566845  0.018682834  0.024794314  0.018682807 2.793007e-15
S.Time(unif):sh(0)                       0.030952132 0.003161738  0.024747731  0.030950946  0.037157422  0.030948825 4.135903e-24
S.Time(unif):TrueGenes(11)               0.231808545 0.004359944  0.223247962  0.231808574  0.240361130  0.231809003 0.000000e+00
S.Time(unif):TrueGenes(9)                0.134436387 0.004514802  0.125574094  0.134435618  0.143294826  0.134434456 2.431911e-22
S.Type(wholeTumor_0.5):Model(McF_6)     -0.274893429 0.007409347 -0.289444471 -0.274892331 -0.260361787 -0.274889495 0.000000e+00
S.Type(wholeTumor_0.01):Model(McF_6)     0.468505052 0.007237975  0.454298596  0.468503382  0.482707752  0.468500638 7.634877e-22
S.Type(wholeTumor_0.5):Model(McF_4)     -0.176085089 0.007485371 -0.190785512 -0.176083949 -0.161404432 -0.176081022 2.481542e-23
S.Type(wholeTumor_0.01):Model(McF_4)     0.272120570 0.007313457  0.257766785  0.272118605  0.286472101  0.272115272 1.297313e-13
S.Type(wholeTumor_0.5):Model(exp)        0.227986440 0.008861342  0.210596583  0.227983413  0.245377149  0.227978083 4.418361e-14
S.Type(wholeTumor_0.01):Model(exp)      -0.404521237 0.008222753 -0.420671281 -0.404519468 -0.388395763 -0.404515215 4.086272e-22
S.Type(wholeTumor_0.5):Conjunction(No)   0.017144443 0.004456482  0.008394989  0.017144244  0.025886995  0.017144221 0.000000e+00
S.Type(wholeTumor_0.01):Conjunction(No) -0.031787542 0.004308392 -0.040246921 -0.031787507 -0.023336098 -0.031787072 0.000000e+00
S.Type(wholeTumor_0.5):sh(0)             0.123976647 0.004535924  0.115074595  0.123975295  0.132878039  0.123972962 0.000000e+00
S.Type(wholeTumor_0.01):sh(0)           -0.179358860 0.004356189 -0.187915510 -0.179357653 -0.170816725 -0.179354852 1.828297e-13
S.Type(wholeTumor_0.5):TrueGenes(11)     0.001301465 0.006226258 -0.010922278  0.001301071  0.013516201  0.001300808 3.468644e-16
S.Type(wholeTumor_0.01):TrueGenes(11)   -0.009962901 0.006021136 -0.021785102 -0.009962887  0.001848398 -0.009962347 4.963084e-24
S.Type(wholeTumor_0.5):TrueGenes(9)      0.042299685 0.006461111  0.029615607  0.042299025  0.054975808  0.042298248 0.000000e+00
S.Type(wholeTumor_0.01):TrueGenes(9)    -0.087695853 0.006215860 -0.099900961 -0.087695637 -0.075503112 -0.087694676 0.000000e+00
Model(McF_6):Conjunction(No)            -0.067178593 0.005171719 -0.077333009 -0.067178579 -0.057033549 -0.067178112 1.621438e-14
Model(McF_4):Conjunction(No)            -0.084191588 0.005222465 -0.094445612 -0.084191583 -0.073946980 -0.084191130 1.590081e-14
Model(exp):Conjunction(No)               0.103097338 0.005983128  0.091350732  0.103097036  0.114834870  0.103096936 2.422945e-14
Model(McF_6):sh(0)                      -0.421573643 0.005224359 -0.431835924 -0.421572083 -0.411329384 -0.421568499 5.084571e-13
Model(McF_4):sh(0)                      -0.415121987 0.005270215 -0.425474020 -0.415120523 -0.404787526 -0.415117130 4.996474e-13
Model(exp):sh(0)                         0.622433492 0.006277970  0.610117208  0.622430036  0.634757640  0.622423616 7.042256e-13
Model(McF_6):TrueGenes(11)              -0.161024776 0.007233828 -0.175226604 -0.161025249 -0.146833328 -0.161025586 3.315079e-14
Model(McF_4):TrueGenes(11)              -0.054204741 0.007298181 -0.068533363 -0.054205062 -0.039887459 -0.054205087 4.071093e-15
Model(exp):TrueGenes(11)                 0.087015844 0.008362790  0.070596424  0.087015709  0.103420990  0.087016146 0.000000e+00
Model(McF_6):TrueGenes(9)               -0.144770622 0.007435424 -0.159372764 -0.144769558 -0.130187737 -0.144766789 0.000000e+00
Model(McF_4):TrueGenes(9)               -0.194810562 0.007519499 -0.209576932 -0.194809784 -0.180062012 -0.194807584 0.000000e+00
Model(exp):TrueGenes(9)                  0.222418453 0.008950344  0.204855844  0.222414740  0.239985550  0.222408040 0.000000e+00
Conjunction(No):sh(0)                    0.019148445 0.003129095  0.013005294  0.019148227  0.025287186  0.019148052 0.000000e+00
Conjunction(No):TrueGenes(11)            0.200799285 0.004327917  0.192301922  0.200799198  0.209289347  0.200799392 5.988788e-22
Conjunction(No):TrueGenes(9)            -0.127861286 0.004477290 -0.136652043 -0.127861332 -0.119078317 -0.127861045 0.000000e+00
sh(0):TrueGenes(11)                      0.021340750 0.004372609  0.012756113  0.021340502  0.029918904  0.021340375 1.417650e-15
sh(0):TrueGenes(9)                       0.060457368 0.004546353  0.051533951  0.060456318  0.069378433  0.060454594 0.000000e+00

  Doing i = 4
 Pre-processing    Running inla Post-processing           Total 
      64.257382     9165.499225        1.967893     9231.724500 
 Pre-processing    Running inla Post-processing           Total 
    326.9430966    1719.1639605       0.1753099    2046.2823670 
                                                  mean          sd   0.025quant      0.5quant   0.975quant          mode          kld
(Intercept)                               2.4652070313 0.003986215  2.457388098  2.4652044118  2.473033307  2.4651994647 0.000000e+00
S.Size(100)                               0.4641544737 0.005165878  0.454013881  0.4641536920  0.474290117  0.4641525599 0.000000e+00
S.Size(200)                               0.0937938463 0.004878074  0.084217109  0.0937934895  0.103363798  0.0937931864 6.948317e-23
Filter(S1)                               -1.1015269473 0.002870946 -1.107164494 -1.1015267200 -1.095895813 -1.1015260204 1.346977e-11
Filter(S5)                               -0.2302378584 0.003134635 -0.236390930 -0.2302383858 -0.224087490 -0.2302391797 0.000000e+00
Filter(J1)                                0.1816329724 0.003292972  0.175169973  0.1816321141  0.188094816  0.1816306694 0.000000e+00
Method(DiP-A)                             1.1615577726 0.006961220  1.147910303  1.1615507057  1.175231875  1.1615370991 0.000000e+00
Method(DiP)                               1.8011079043 0.008543976  1.784365089  1.8010965581  1.817898200  1.8010744876 0.000000e+00
Method(OT-A)                             -1.1103999443 0.003799567 -1.117860276 -1.1103998815 -1.102946779 -1.1103994335 7.037756e-22
Method(OT)                               -0.6779107809 0.003945517 -0.685656372 -0.6779111638 -0.670170148 -0.6779115986 1.782963e-12
Method(CBN-A)                            -0.6590202813 0.003868222 -0.666614663 -0.6590204735 -0.651431776 -0.6590205318 0.000000e+00
S.Time(unif)                              0.3828297485 0.003385536  0.376187224  0.3828281324  0.389475138  0.3828251600 0.000000e+00
S.Type(wholeTumor_0.5)                    0.3626606458 0.004862787  0.353117607  0.3626590297  0.372203902  0.3626561930 0.000000e+00
S.Type(wholeTumor_0.01)                  -0.6097402330 0.004571667 -0.618720166 -0.6097389483 -0.600775623 -0.6097359746 1.328009e-12
Model(Bozic)                              0.6738235656 0.006173066  0.661708881  0.6738216109  0.685937993  0.6738182054 0.000000e+00
Model(exp)                                1.7113134762 0.007453431  1.696694821  1.7113081058  1.725948491  1.7112979399 1.922699e-20
Model(McF_4)                             -0.5279681399 0.005621301 -0.539009911 -0.5279665282 -0.516945387 -0.5279628061 0.000000e+00
Conjunction(Yes)                          0.2924008487 0.003310701  0.285900549  0.2924008309  0.298895299  0.2924010759 0.000000e+00
sh(0)                                     0.2644159484 0.003404017  0.257737167  0.2644143211  0.271097625  0.2644113293 5.988345e-13
TrueGenes(7)                             -0.3839873539 0.004742247 -0.393299618 -0.3839869551 -0.374685816 -0.3839857513 1.804908e-21
TrueGenes(9)                              0.3191660652 0.004899843  0.309550204  0.3191644716  0.328781954  0.3191616836 0.000000e+00
S.Size(100):Filter(S1)                    0.0539446730 0.003363354  0.047341009  0.0539446686  0.060542325  0.0539449449 1.916881e-14
S.Size(200):Filter(S1)                    0.0491288714 0.003235675  0.042775901  0.0491288647  0.055476073  0.0491291254 0.000000e+00
S.Size(100):Filter(S5)                   -0.0187358502 0.003471181 -0.025550530 -0.0187360921 -0.011926059 -0.0187362840 0.000000e+00
S.Size(200):Filter(S5)                    0.0091146868 0.003337839  0.002561846  0.0091144335  0.015662940  0.0091142077 0.000000e+00
S.Size(100):Filter(J1)                   -0.0116626927 0.003677077 -0.018880822 -0.0116632147 -0.004448270 -0.0116639517 0.000000e+00
S.Size(200):Filter(J1)                   -0.0170828541 0.003527549 -0.024007463 -0.0170833532 -0.010161811 -0.0170840566 3.267349e-15
S.Size(100):Method(DiP-A)                 1.2721791026 0.008562102  1.255402380  1.2721671686  1.289006527  1.2721439185 1.514431e-12
S.Size(200):Method(DiP-A)                 0.0511308550 0.006303493  0.038752274  0.0511315875  0.063494062  0.0511335925 0.000000e+00
S.Size(100):Method(DiP)                   0.9883891857 0.010121047  0.968569677  0.9883709398  1.008291537  0.9883351372 0.000000e+00
S.Size(200):Method(DiP)                   0.3572975975 0.008004609  0.341585700  0.3572960427  0.373003741  0.3572935982 2.165908e-13
S.Size(100):Method(OT-A)                 -0.5540010815 0.004582321 -0.563001021 -0.5540001003 -0.545014807 -0.5539977415 0.000000e+00
S.Size(200):Method(OT-A)                 -0.1007096245 0.004264567 -0.109082476 -0.1007097216 -0.092343888 -0.1007095551 4.769252e-14
S.Size(100):Method(OT)                   -0.5285283285 0.004573638 -0.537510649 -0.5285275388 -0.519558595 -0.5285255652 0.000000e+00
S.Size(200):Method(OT)                   -0.1012688869 0.004257826 -0.109627973 -0.1012691656 -0.092915897 -0.1012693647 4.784366e-14
S.Size(100):Method(CBN-A)                -0.5698467288 0.004544868 -0.578772523 -0.5698459516 -0.560933401 -0.5698440056 0.000000e+00
S.Size(200):Method(CBN-A)                -0.0989610021 0.004237481 -0.107279972 -0.0989613396 -0.090647767 -0.0989616585 0.000000e+00
S.Size(100):S.Time(unif)                 -0.0600083923 0.004430917 -0.068709442 -0.0600079801 -0.051317588 -0.0600067760 0.000000e+00
S.Size(200):S.Time(unif)                 -0.0051725720 0.004420720 -0.013851741 -0.0051727959  0.003499894 -0.0051728709 8.668505e-17
S.Size(100):S.Type(wholeTumor_0.5)       -0.0150146757 0.006335154 -0.027453997 -0.0150144628 -0.002587917 -0.0150134980 3.376804e-16
S.Size(200):S.Type(wholeTumor_0.5)        0.0105262080 0.006325477 -0.001892675  0.0105259286  0.022935274  0.0105259034 0.000000e+00
S.Size(100):S.Type(wholeTumor_0.01)       0.0399163937 0.006134162  0.027874874  0.0399155252  0.051951704  0.0399142998 0.000000e+00
S.Size(200):S.Type(wholeTumor_0.01)      -0.0196993704 0.006111029 -0.031697085 -0.0196996902 -0.007710866 -0.0196998147 0.000000e+00
S.Size(100):Model(Bozic)                 -0.0572564921 0.007840339 -0.072650051 -0.0572566523 -0.041876133 -0.0572563094 0.000000e+00
S.Size(200):Model(Bozic)                 -0.0004324574 0.007842969 -0.015830497 -0.0004328526  0.014953680 -0.0004329816 7.444626e-24
S.Size(100):Model(exp)                   -0.1160150756 0.008462547 -0.132631686 -0.1160147571 -0.099415431 -0.1160133990 2.977850e-23
S.Size(200):Model(exp)                    0.0179490023 0.008529066  0.001206195  0.0179478105  0.034683090  0.0179461396 3.726038e-16
S.Size(100):Model(McF_4)                  0.0430566804 0.007448395  0.028435194  0.0430556578  0.057670449  0.0430542344 0.000000e+00
S.Size(200):Model(McF_4)                  0.0032816614 0.007412826 -0.011272009  0.0032813262  0.017823869  0.0032812810 5.086823e-16
S.Size(100):Conjunction(Yes)             -0.0028663599 0.004407083 -0.011518739 -0.0028665879  0.005779363 -0.0028666724 5.790264e-24
S.Size(200):Conjunction(Yes)             -0.0160085988 0.004394614 -0.024636645 -0.0160087764 -0.007387465 -0.0160087607 7.444626e-24
S.Size(100):sh(0)                        -0.0790478595 0.004452425 -0.087791480 -0.0790473300 -0.070315171 -0.0790458882 0.000000e+00
S.Size(200):sh(0)                        -0.0457581284 0.004440581 -0.054476366 -0.0457583268 -0.037046770 -0.0457583489 5.872982e-23
S.Size(100):TrueGenes(7)                  0.0515428063 0.006246631  0.039279262  0.0515423489  0.063797661  0.0515419594 0.000000e+00
S.Size(200):TrueGenes(7)                  0.0088567463 0.006222664 -0.003360512  0.0088565511  0.021063906  0.0088566862 9.098987e-24
S.Size(100):TrueGenes(9)                 -0.0355826849 0.006368658 -0.048086809 -0.0355828062 -0.023089332 -0.0355825101 4.009643e-15
S.Size(200):TrueGenes(9)                 -0.0050338383 0.006354606 -0.017509251 -0.0050343441  0.007432959 -0.0050348215 2.481542e-24
Filter(S1):Method(DiP-A)                  0.1729133359 0.006253716  0.160634330  0.1729134486  0.185180494  0.1729142048 4.435617e-14
Filter(S5):Method(DiP-A)                 -0.0555209053 0.006416575 -0.068116705 -0.0555218103 -0.042931607 -0.0555230843 0.000000e+00
Filter(J1):Method(DiP-A)                 -0.0775905381 0.006817892 -0.090970024 -0.0775929230 -0.064210080 -0.0775971355 0.000000e+00
Filter(S1):Method(DiP)                    0.2405773503 0.007124288  0.226588963  0.2405774903  0.254552176  0.2405783750 6.835610e-14
Filter(S5):Method(DiP)                   -0.0816798040 0.007329769 -0.096067284 -0.0816811594 -0.067297970 -0.0816832609 8.072158e-15
Filter(J1):Method(DiP)                   -0.0968289211 0.008002416 -0.112529163 -0.0968330301 -0.081120288 -0.0968406053 1.354435e-14
Filter(S1):Method(OT-A)                  -0.2477309468 0.004877882 -0.257310302 -0.2477302655 -0.238164124 -0.2477284839 0.000000e+00
Filter(S5):Method(OT-A)                  -0.0359131625 0.004927936 -0.045588805 -0.0359131518 -0.026246424 -0.0359127127 4.464575e-15
Filter(J1):Method(OT-A)                   0.0949503504 0.005096974  0.084944462  0.0949497969  0.104950158  0.0949491171 0.000000e+00
Filter(S1):Method(OT)                    -0.1077976299 0.004796526 -0.117216199 -0.1077973023 -0.098389486 -0.1077962379 0.000000e+00
Filter(S5):Method(OT)                     0.0143083114 0.004923267  0.004642811  0.0143079895  0.023966760  0.0143077601 3.618915e-25
Filter(J1):Method(OT)                     0.0451927770 0.005195450  0.034994596  0.0451918574  0.055386728  0.0451904506 8.033298e-15
Filter(S1):Method(CBN-A)                 -0.0046608192 0.004706501 -0.013902065 -0.0046606824  0.004571221 -0.0046600088 3.059102e-16
Filter(S5):Method(CBN-A)                  0.1120149101 0.004941070  0.102315089  0.1120143696  0.121708858  0.1120137027 3.552698e-14
Filter(J1):Method(CBN-A)                  0.0296379906 0.005250753  0.019331765  0.0296368848  0.039940917  0.0296351089 0.000000e+00
Filter(S1):S.Time(unif)                  -0.2802155836 0.002312905 -0.284757019 -0.2802155057 -0.275678731 -0.2802151533 1.297103e-12
Filter(S5):S.Time(unif)                   0.0936281658 0.002402556  0.088911479  0.0936279810  0.098341565  0.0936278134 2.171349e-24
Filter(J1):S.Time(unif)                  -0.1119883195 0.002512089 -0.116920175 -0.1119884667 -0.107060157 -0.1119885495 0.000000e+00
Filter(S1):S.Type(wholeTumor_0.5)        -0.1252842687 0.003313232 -0.131789878 -0.1252841536 -0.118785244 -0.1252836415 6.415820e-23
Filter(S5):S.Type(wholeTumor_0.5)         0.0528467492 0.003429963  0.046113218  0.0528464315  0.059575886  0.0528460840 1.843153e-14
Filter(J1):S.Type(wholeTumor_0.5)         0.0186245513 0.003624611  0.011509655  0.0186239536  0.025736254  0.0186230601 0.000000e+00
Filter(S1):S.Type(wholeTumor_0.01)        0.2277955870 0.003113285  0.221683154  0.2277955009  0.233902911  0.2277955917 1.292470e-25
Filter(S5):S.Type(wholeTumor_0.01)       -0.0823177418 0.003216943 -0.088633971 -0.0823177360 -0.076007318 -0.0823174518 4.394397e-24
Filter(J1):S.Type(wholeTumor_0.01)       -0.0424402687 0.003369331 -0.049055377 -0.0424403718 -0.035830635 -0.0424402936 0.000000e+00
Filter(S1):Model(Bozic)                   0.0576466861 0.004377955  0.049050832  0.0576467161  0.066234517  0.0576471471 0.000000e+00
Filter(S5):Model(Bozic)                   0.1690085517 0.004868570  0.159452675  0.1690074586  0.178561745  0.1690056757 1.290402e-22
Filter(J1):Model(Bozic)                  -0.1119506959 0.005062028 -0.121885403 -0.1119521389 -0.102017081 -0.1119546085 0.000000e+00
Filter(S1):Model(exp)                    -0.2026818291 0.005242694 -0.212978258 -0.2026808811 -0.192400066 -0.2026785331 1.262267e-13
Filter(S5):Model(exp)                     0.1254907958 0.005918829  0.113874214  0.1254892198  0.137105484  0.1254865558 4.951749e-14
Filter(J1):Model(exp)                    -0.2530403258 0.006069949 -0.264952602 -0.2530422548 -0.241128260 -0.2530456150 3.730585e-22
Filter(S1):Model(McF_4)                  -0.0736044987 0.003860478 -0.081184140 -0.0736045327 -0.066031597 -0.0736042740 0.000000e+00
Filter(S5):Model(McF_4)                  -0.1714160348 0.004094851 -0.179455814 -0.1714160808 -0.163383350 -0.1714158261 1.034556e-13
Filter(J1):Model(McF_4)                   0.2436194294 0.004471357  0.234842448  0.2436186823  0.252392525  0.2436175604 5.997059e-23
Filter(S1):Conjunction(Yes)               0.1439705930 0.002286367  0.139482063  0.1439703978  0.148456101  0.1439701995 0.000000e+00
Filter(S5):Conjunction(Yes)               0.0615355910 0.002341420  0.056938860  0.0615354336  0.066128992  0.0615353160 0.000000e+00
Filter(J1):Conjunction(Yes)              -0.0597496955 0.002458022 -0.064575525 -0.0597497976 -0.054927711 -0.0597497945 0.000000e+00
Filter(S1):sh(0)                         -0.1595969902 0.002323887 -0.164159864 -0.1595969540 -0.155038487 -0.1595966844 7.858216e-24
Filter(S5):sh(0)                          0.0196411936 0.002393129  0.014942891  0.0196410517  0.024335988  0.0196409694 2.067952e-25
Filter(J1):sh(0)                          0.0251678311 0.002525832  0.020209070  0.0251676574  0.030123022  0.0251675226 8.497115e-15
Filter(S1):TrueGenes(7)                   0.4738451792 0.003403068  0.467164137  0.4738449710  0.480521269  0.4738448411 1.198337e-12
Filter(S5):TrueGenes(7)                   0.1654089073 0.003507365  0.158523280  0.1654086324  0.172289764  0.1654083774 2.161009e-23
Filter(J1):TrueGenes(7)                  -0.1768220210 0.003621152 -0.183931197 -0.1768222489 -0.169718081 -0.1768223997 0.000000e+00
Filter(S1):TrueGenes(9)                  -0.1914409972 0.003384157 -0.198086021 -0.1914408279 -0.184802985 -0.1914402012 0.000000e+00
Filter(S5):TrueGenes(9)                  -0.0882773508 0.003491427 -0.095131801 -0.0882775859 -0.081427864 -0.0882777622 0.000000e+00
Filter(J1):TrueGenes(9)                   0.0497311865 0.003718434  0.042432392  0.0497304792  0.057027226  0.0497293735 0.000000e+00
Method(DiP-A):S.Time(unif)                0.2811867173 0.003975925  0.273383532  0.2811856035  0.288988936  0.2811837032 0.000000e+00
Method(DiP):S.Time(unif)                 -0.1240948401 0.004443199 -0.132817097 -0.1240953925 -0.115377497 -0.1240961255 4.393482e-14
Method(OT-A):S.Time(unif)                 0.2953422727 0.003007980  0.289437658  0.2953418209  0.301243992  0.2953411683 0.000000e+00
Method(OT):S.Time(unif)                  -0.1965574180 0.002945441 -0.202340264 -0.1965575172 -0.190779309 -0.1965574669 0.000000e+00
Method(CBN-A):S.Time(unif)               -0.1548304425 0.002935586 -0.160593778 -0.1548305968 -0.149071520 -0.1548306580 2.049857e-23
Method(DiP-A):S.Type(wholeTumor_0.5)      0.1280623152 0.005669185  0.116936196  0.1280606327  0.139187579  0.1280577335 5.397455e-14
Method(DiP):S.Type(wholeTumor_0.5)        0.0805061935 0.006520243  0.067712030  0.0805034906  0.093303624  0.0804986140 0.000000e+00
Method(OT-A):S.Type(wholeTumor_0.5)      -0.0184328892 0.004239701 -0.026756530 -0.0184331186 -0.010115585 -0.0184332202 0.000000e+00
Method(OT):S.Type(wholeTumor_0.5)        -0.0473393643 0.004258258 -0.055698814 -0.0473398100 -0.038985087 -0.0473403444 2.067952e-24
Method(CBN-A):S.Type(wholeTumor_0.5)     -0.0610169254 0.004238373 -0.069337194 -0.0610174193 -0.052701527 -0.0610180523 1.207096e-14
Method(DiP-A):S.Type(wholeTumor_0.01)    -0.2311396797 0.005247135 -0.241443172 -0.2311392883 -0.220847775 -0.2311380577 0.000000e+00
Method(DiP):S.Type(wholeTumor_0.01)      -0.1474432102 0.005987517 -0.159199802 -0.1474430147 -0.135698447 -0.1474421149 0.000000e+00
Method(OT-A):S.Type(wholeTumor_0.01)      0.0328248096 0.003996768  0.024977254  0.0328248840  0.040664779  0.0328253721 0.000000e+00
Method(OT):S.Type(wholeTumor_0.01)        0.0907898463 0.004000551  0.082935330  0.0907897626  0.098637648  0.0907899334 7.270142e-25
Method(CBN-A):S.Type(wholeTumor_0.01)     0.1163040916 0.003976492  0.108497047  0.1163039281  0.124104907  0.1163039366 0.000000e+00
Method(DiP-A):Model(Bozic)                0.1087611191 0.008657875  0.091774623  0.1087567721  0.125756148  0.1087487742 0.000000e+00
Method(DiP):Model(Bozic)                  0.0582286166 0.010339499  0.037953957  0.0582195432  0.078534957  0.0582021926 0.000000e+00
Method(OT-A):Model(Bozic)                 0.1524214467 0.005719855  0.141193453  0.1524205920  0.163643910  0.1524193600 5.302250e-14
Method(OT):Model(Bozic)                   0.0347780732 0.005962617  0.023075141  0.0347766280  0.046478310  0.0347742304 3.049555e-15
Method(CBN-A):Model(Bozic)               -0.1395444406 0.005848509 -0.151023921 -0.1395456809 -0.128068586 -0.1395476767 0.000000e+00
Method(DiP-A):Model(exp)                  0.6482184094 0.011907584  0.624892070  0.6481998627  0.671626053  0.6481636094 2.345884e-21
Method(DiP):Model(exp)                    0.1551719661 0.013385868  0.128963466  0.1551463192  0.181498420  0.1550959214 0.000000e+00
Method(OT-A):Model(exp)                   0.0389715143 0.006822800  0.025577149  0.0389709464  0.052356782  0.0389703838 2.329083e-15
Method(OT):Model(exp)                    -0.1166454140 0.007165870 -0.130709793 -0.1166472200 -0.102583892 -0.1166502401 3.060568e-23
Method(CBN-A):Model(exp)                 -0.3707766586 0.006945632 -0.384410563 -0.3707777908 -0.357148948 -0.3707794764 0.000000e+00
Method(DiP-A):Model(McF_4)               -0.2189136939 0.007070999 -0.232799673 -0.2189128061 -0.205045327 -0.2189104240 0.000000e+00
Method(DiP):Model(McF_4)                 -0.1824788093 0.008077164 -0.198340696 -0.1824777922 -0.166637058 -0.1824750653 0.000000e+00
Method(OT-A):Model(McF_4)                 0.0083254008 0.004940458 -0.001374399  0.0083252666  0.018017079  0.0083254155 2.776232e-16
Method(OT):Model(McF_4)                  -0.0298536347 0.005053617 -0.039775158 -0.0298539249 -0.019939572 -0.0298540797 0.000000e+00
Method(CBN-A):Model(McF_4)                0.2436153823 0.005107201  0.233589856  0.2436146759  0.253635657  0.2436136899 0.000000e+00
Method(DiP-A):Conjunction(Yes)            0.0029807535 0.003829650 -0.004536890  0.0029802144  0.010494510  0.0029794562 0.000000e+00
Method(DiP):Conjunction(Yes)              0.0015701430 0.004369714 -0.007007414  0.0015694453  0.010143723  0.0015684142 1.109007e-17
Method(OT-A):Conjunction(Yes)             0.1405321336 0.002943209  0.134754390  0.1405317865  0.146306518  0.1405313388 2.171349e-23
Method(OT):Conjunction(Yes)               0.0428322158 0.002917553  0.037104509  0.0428319840  0.048555970  0.0428317657 2.740036e-24
Method(CBN-A):Conjunction(Yes)           -0.0918025736 0.002898639 -0.097493479 -0.0918026899 -0.086116226 -0.0918026778 0.000000e+00
Method(DiP-A):sh(0)                      -0.1443204492 0.003867817 -0.151915030 -0.1443203038 -0.136733616 -0.1443196840 0.000000e+00
Method(DiP):sh(0)                        -0.3457549547 0.004497529 -0.354587970 -0.3457541220 -0.336934629 -0.3457520685 0.000000e+00
Method(OT-A):sh(0)                        0.1394374702 0.002963495  0.133619590  0.1394372281  0.145251373  0.1394369929 0.000000e+00
Method(OT):sh(0)                          0.1213489310 0.002979637  0.115499443  0.1213486601  0.127194573  0.1213483684 9.769528e-14
Method(CBN-A):sh(0)                       0.1285830120 0.002969849  0.122752746  0.1285827394  0.134409459  0.1285824436 0.000000e+00
Method(DiP-A):TrueGenes(7)               -0.2648537799 0.005653088 -0.275952324 -0.2648540671 -0.253763789 -0.2648541649 0.000000e+00
Method(DiP):TrueGenes(7)                  0.8637095100 0.007752752  0.848507009  0.8637027684  0.878935424  0.8636898827 9.235670e-13
Method(OT-A):TrueGenes(7)                -0.6195913831 0.004393678 -0.628219919 -0.6195907437 -0.610974278 -0.6195890874 0.000000e+00
Method(OT):TrueGenes(7)                   0.3021482953 0.004483632  0.293346639  0.3021477467  0.310944944  0.3021470248 0.000000e+00
Method(CBN-A):TrueGenes(7)               -0.2934011524 0.004325571 -0.301894168 -0.2934011179 -0.284916091 -0.2934006820 2.336785e-23
Method(DiP-A):TrueGenes(9)                0.0836025429 0.005679444  0.072456265  0.0836008655  0.094747918  0.0835979778 3.474159e-23
Method(DiP):TrueGenes(9)                 -0.3822925195 0.006559994 -0.395170269 -0.3822933005 -0.369422215 -0.3822943134 0.000000e+00
Method(OT-A):TrueGenes(9)                 0.2746735421 0.004359425  0.266115780  0.2746729850  0.283226566  0.2746722355 0.000000e+00
Method(OT):TrueGenes(9)                  -0.0536753927 0.004354761 -0.062224177 -0.0536758878 -0.045131681 -0.0536765131 1.143435e-14
Method(CBN-A):TrueGenes(9)                0.1200150626 0.004366892  0.111443296  0.1200142789  0.128583334  0.1200130747 0.000000e+00
S.Time(unif):S.Type(wholeTumor_0.5)       0.0528459666 0.004496414  0.044020864  0.0528448280  0.061669298  0.0528429203 0.000000e+00
S.Time(unif):S.Type(wholeTumor_0.01)     -0.0822881968 0.004339766 -0.090812489 -0.0822870274 -0.073778176 -0.0822843056 0.000000e+00
S.Time(unif):Model(Bozic)                 0.0714429325 0.005582085  0.060487467  0.0714413582  0.082397091  0.0714386657 0.000000e+00
S.Time(unif):Model(exp)                   0.3045027343 0.006136832  0.292460883  0.3045001979  0.316547612  0.3044956172 0.000000e+00
S.Time(unif):Model(McF_4)                -0.0517316501 0.005263023 -0.062068872 -0.0517304239 -0.041410675 -0.0517275108 4.797648e-23
S.Time(unif):Conjunction(Yes)            -0.0186828383 0.003115108 -0.024799080 -0.0186828688 -0.012572026 -0.0186826659 0.000000e+00
S.Time(unif):sh(0)                        0.0309506741 0.003161679  0.024746413  0.0309494796  0.037155870  0.0309473426 5.423064e-15
S.Time(unif):TrueGenes(7)                -0.3662450778 0.004408440 -0.374901380 -0.3662448760 -0.357597815 -0.3662440969 0.000000e+00
S.Time(unif):TrueGenes(9)                 0.1344356847 0.004514645  0.125573709  0.1344349129  0.143293824  0.1344337450 0.000000e+00
S.Type(wholeTumor_0.5):Model(Bozic)       0.2229828802 0.008061815  0.207160194  0.2229807647  0.238802804  0.2229771968 0.000000e+00
S.Type(wholeTumor_0.01):Model(Bozic)     -0.3361002003 0.007619043 -0.351063542 -0.3360988999 -0.321157751 -0.3360956399 0.000000e+00
S.Type(wholeTumor_0.5):Model(exp)         0.2279854777 0.008861095  0.210596128  0.2279824430  0.245375721  0.2279770979 2.209304e-14
S.Type(wholeTumor_0.01):Model(exp)       -0.4045192981 0.008222544 -0.420668967 -0.4045175170 -0.388394267 -0.4045132401 0.000000e+00
S.Type(wholeTumor_0.5):Model(McF_4)      -0.1760833106 0.007485125 -0.190783279 -0.1760821614 -0.161403158 -0.1760792167 3.096222e-14
S.Type(wholeTumor_0.01):Model(McF_4)      0.2721181790 0.007313235  0.257764866  0.2721162009  0.286469308  0.2721128425 0.000000e+00
S.Type(wholeTumor_0.5):Conjunction(Yes)  -0.0171441687 0.004456319 -0.025893739 -0.0171442193 -0.008402325 -0.0171439432 0.000000e+00
S.Type(wholeTumor_0.01):Conjunction(Yes)  0.0317872612 0.004308230  0.023329118  0.0317869826  0.040239207  0.0317867879 2.150670e-23
S.Type(wholeTumor_0.5):sh(0)              0.1239751969 0.004535794  0.115073420  0.1239738377  0.132876355  0.1239714893 0.000000e+00
S.Type(wholeTumor_0.01):sh(0)            -0.1793570380 0.004356083 -0.187913509 -0.1793558203 -0.170815135 -0.1793530000 1.828386e-13
S.Type(wholeTumor_0.5):TrueGenes(7)      -0.0436022200 0.006304213 -0.055980266 -0.0436021859 -0.031235690 -0.0436015831 0.000000e+00
S.Type(wholeTumor_0.01):TrueGenes(7)      0.0976582642 0.006108033  0.085667446  0.0976576001  0.109641787  0.0976567832 5.128520e-23
S.Type(wholeTumor_0.5):TrueGenes(9)       0.0422994735 0.006460879  0.029615853  0.0422988130  0.054975144  0.0422980339 0.000000e+00
S.Type(wholeTumor_0.01):TrueGenes(9)     -0.0876953299 0.006215631 -0.099899993 -0.0876951124 -0.075503040 -0.0876941488 0.000000e+00
Model(Bozic):Conjunction(Yes)            -0.0482733300 0.005510383 -0.059092130 -0.0482735018 -0.037463479 -0.0482733798 3.570646e-15
Model(exp):Conjunction(Yes)              -0.1030967364 0.005982937 -0.114843757 -0.1030967694 -0.091360282 -0.1030963284 0.000000e+00
Model(McF_4):Conjunction(Yes)             0.0841912955 0.005222269  0.073938554  0.0841909950  0.094436318  0.0841908338 4.549493e-23
Model(Bozic):sh(0)                        0.2142556816 0.005597993  0.203268131  0.2142543968  0.225240293  0.2142522892 1.107122e-13
Model(exp):sh(0)                          0.6224308715 0.006277917  0.610114736  0.6224274001  0.634754957  0.6224209498 0.000000e+00
Model(McF_4):sh(0)                       -0.4151198368 0.005270087 -0.425471655 -0.4151183612 -0.404785657 -0.4151149447 1.786710e-21
Model(Bozic):TrueGenes(7)                -0.2453686807 0.007782852 -0.260650707 -0.2453683830 -0.230102287 -0.2453671254 5.727732e-14
Model(exp):TrueGenes(7)                  -0.3094410546 0.008436110 -0.326006500 -0.3094404780 -0.292893958 -0.3094386043 0.000000e+00
Model(McF_4):TrueGenes(7)                 0.2490143486 0.007434073  0.234421026  0.2490133109  0.263600063  0.2490118559 0.000000e+00
Model(Bozic):TrueGenes(9)                 0.1171539031 0.008071611  0.101309761  0.1171525443  0.132991072  0.1171504990 6.286573e-23
Model(exp):TrueGenes(9)                   0.2224167532 0.008950093  0.204854660  0.2224130330  0.239983378  0.2224063174 0.000000e+00
Model(McF_4):TrueGenes(9)                -0.1948092918 0.007519234 -0.209575159 -0.1948085084 -0.180061275 -0.1948062971 6.136391e-14
Conjunction(Yes):sh(0)                   -0.0191481696 0.003128980 -0.025291865 -0.0191481262 -0.013010337 -0.0191477737 8.271806e-25
Conjunction(Yes):TrueGenes(7)             0.0729380016 0.004386987  0.064324587  0.0729379420  0.081543864  0.0729381941 0.000000e+00
Conjunction(Yes):TrueGenes(9)             0.1278612853 0.004477126  0.119071319  0.1278610783  0.136644353  0.1278610420 0.000000e+00
sh(0):TrueGenes(7)                       -0.0817977880 0.004430263 -0.090498234 -0.0817971423 -0.073108878 -0.0817954687 0.000000e+00
sh(0):TrueGenes(9)                        0.0604563167 0.004546201  0.051533210  0.0604552625  0.069377096  0.0604535294 4.218621e-23

  Doing i = 5
 Pre-processing    Running inla Post-processing           Total 
      62.744149     8647.847335        1.967637     8712.559121 
 Pre-processing    Running inla Post-processing           Total 
    325.0402114    1738.2047694       0.1680584    2063.4130392 
                                                  mean          sd   0.025quant      0.5quant   0.975quant          mode          kld
(Intercept)                               2.4652412789 0.003985571  2.457423128  2.4652388249  2.473065862  2.4652342150 2.795691e-11
S.Size(100)                               0.4641470097 0.005167180  0.454003925  0.4641462077  0.474285256  0.4641450351 1.248216e-21
S.Size(200)                               0.0937931236 0.004879521  0.084213554  0.0937927654  0.103365913  0.0937924596 0.000000e+00
Filter(S1)                               -1.1015348599 0.002870833 -1.107172179 -1.1015346345 -1.095903943 -1.1015339386 0.000000e+00
Filter(S5)                               -0.2302371182 0.003134635 -0.236390192 -0.2302376457 -0.224086748 -0.2302384395 0.000000e+00
Filter(J1)                                0.1816346028 0.003292968  0.175171611  0.1816337446  0.188096438  0.1816322998 0.000000e+00
Method(CBN)                              -0.5153903184 0.003959037 -0.523162359 -0.5153907343 -0.507623079 -0.5153912341 1.770807e-12
Method(CBN-A)                            -0.6590236190 0.003868208 -0.666617974 -0.6590238113 -0.651435141 -0.6590238697 0.000000e+00
Method(OT)                               -0.6779137537 0.003945509 -0.685659329 -0.6779141366 -0.670173138 -0.6779145715 0.000000e+00
Method(OT-A)                             -1.1104054621 0.003799526 -1.117865714 -1.1104053996 -1.102952376 -1.1104049523 0.000000e+00
Method(DiP)                               1.8011154776 0.008543949  1.784372715  1.8011041314  1.817905721  1.8010820608 0.000000e+00
S.Time(last)                             -0.3828519208 0.003385821 -0.389503594 -0.3828506000 -0.376213631 -0.3828476488 5.500751e-23
S.Type(singleCell)                        0.2470810503 0.004794049  0.237670408  0.2470803107  0.256487179  0.2470792310 1.509577e-13
S.Type(wholeTumor_0.01)                  -0.6097607239 0.004572706 -0.618742443 -0.6097595235 -0.600793863 -0.6097567185 0.000000e+00
Model(Bozic)                              0.6738426478 0.006174439  0.661725096  0.6738407532  0.685959606  0.6738374682 0.000000e+00
Model(exp)                                1.7113532666 0.007453835  1.696733475  1.7113480153  1.725988758  1.7113380896 8.143593e-21
Model(McF_4)                             -0.5279946299 0.005622468 -0.539038364 -0.5279931269 -0.516969312 -0.5279896232 0.000000e+00
Conjunction(Yes)                          0.2923992465 0.003311759  0.285896892  0.2923992225  0.298895785  0.2923994552 6.326637e-13
sh(Inf)                                  -0.2644375081 0.003404342 -0.271125601 -0.2644361704 -0.257762928 -0.2644331848 0.000000e+00
TrueGenes(11)                             0.0648146887 0.004645620  0.055693293  0.0648146949  0.073927706  0.0648151014 8.106370e-23
TrueGenes(9)                              0.3191816217 0.004901073  0.309563200  0.3191800797  0.328799782  0.3191773951 2.888737e-13
S.Size(100):Filter(S1)                    0.0539455722 0.003363359  0.047341897  0.0539455679  0.060543236  0.0539458442 1.916875e-14
S.Size(200):Filter(S1)                    0.0491296163 0.003235681  0.042776634  0.0491296096  0.055476829  0.0491298702 2.071137e-14
S.Size(100):Filter(S5)                   -0.0187365250 0.003471183 -0.025551208 -0.0187367670 -0.011926731 -0.0187369588 0.000000e+00
S.Size(200):Filter(S5)                    0.0091150975 0.003337841  0.002562254  0.0091148443  0.015663355  0.0091146185 0.000000e+00
S.Size(100):Filter(J1)                   -0.0116630647 0.003677079 -0.018881198 -0.0116635867 -0.004448638 -0.0116643237 0.000000e+00
S.Size(200):Filter(J1)                   -0.0170830313 0.003527551 -0.024007644 -0.0170835303 -0.010161985 -0.0170842337 0.000000e+00
S.Size(100):Method(CBN)                  -0.6082688932 0.004576973 -0.617257604 -0.6082681565 -0.599292483 -0.6082662891 7.033103e-22
S.Size(200):Method(CBN)                  -0.1074922752 0.004281352 -0.115897229 -0.1074926658 -0.099092841 -0.1074930875 1.287300e-23
S.Size(100):Method(CBN-A)                -0.5698492825 0.004544863 -0.578775068 -0.5698485053 -0.560935963 -0.5698465594 0.000000e+00
S.Size(200):Method(CBN-A)                -0.0989611763 0.004237483 -0.107280151 -0.0989615138 -0.090647936 -0.0989618326 0.000000e+00
S.Size(100):Method(OT)                   -0.5285306343 0.004573637 -0.537512953 -0.5285298446 -0.519560903 -0.5285278711 1.603696e-21
S.Size(200):Method(OT)                   -0.1012688191 0.004257830 -0.109627913 -0.1012690979 -0.092915822 -0.1012692969 0.000000e+00
S.Size(100):Method(OT-A)                 -0.5540040063 0.004582319 -0.563003941 -0.5540030252 -0.545017736 -0.5540006665 0.000000e+00
S.Size(200):Method(OT-A)                 -0.1007097461 0.004264573 -0.109082609 -0.1007098432 -0.092343998 -0.1007096767 3.134239e-25
S.Size(100):Method(DiP)                   0.9883937665 0.010121044  0.968574264  0.9883755209  1.008296111  0.9883397189 0.000000e+00
S.Size(200):Method(DiP)                   0.3572984755 0.008004616  0.341586566  0.3572969206  0.373004632  0.3572944759 2.165904e-13
S.Size(100):S.Time(last)                  0.0600166906 0.004432430  0.051315731  0.0600160608  0.068713176  0.0600151700 1.103714e-14
S.Size(200):S.Time(last)                  0.0051721221 0.004422330 -0.003510778  0.0051720948  0.013847228  0.0051724147 3.308722e-24
S.Size(100):S.Type(singleCell)           -0.0249048913 0.006292707 -0.037259890 -0.0249050107 -0.012560536 -0.0249047172 6.845028e-16
S.Size(200):S.Type(singleCell)            0.0091710582 0.006282582 -0.003163735  0.0091708257  0.021495851  0.0091708913 1.716777e-16
S.Size(100):S.Type(wholeTumor_0.01)       0.0399264394 0.006136329  0.027880556  0.0399256103  0.051965890  0.0399244635 1.439670e-15
S.Size(200):S.Type(wholeTumor_0.01)      -0.0196967343 0.006113299 -0.031698925 -0.0196970446 -0.007703810 -0.0196971501 2.481542e-24
S.Size(100):Model(Bozic)                 -0.0572607603 0.007842999 -0.072659486 -0.0572609364 -0.041875148 -0.0572606252 2.398824e-23
S.Size(200):Model(Bozic)                 -0.0004348459 0.007845658 -0.015838135 -0.0004352489  0.014956581 -0.0004353932 2.150124e-19
S.Size(100):Model(exp)                   -0.1160323088 0.008465007 -0.132653569 -0.1160320482 -0.099427697 -0.1160308053 0.000000e+00
S.Size(200):Model(exp)                    0.0179492088 0.008531729  0.001201175  0.0179480187  0.034688511  0.0179463512 0.000000e+00
S.Size(100):Model(McF_4)                  0.0430679176 0.007451037  0.028441123  0.0430669392  0.057686745  0.0430656037 4.135903e-24
S.Size(200):Model(McF_4)                  0.0032837868 0.007415575 -0.011275294  0.0032834591  0.017831359  0.0032834291 0.000000e+00
S.Size(100):Conjunction(Yes)             -0.0028649689 0.004408679 -0.011520488 -0.0028651924  0.005783868 -0.0028652680 3.486369e-16
S.Size(200):Conjunction(Yes)             -0.0160081575 0.004396228 -0.024639377 -0.0160083320 -0.007383870 -0.0160083100 3.308722e-24
S.Size(100):sh(Inf)                       0.0790581494 0.004453888  0.070315382  0.0790574094  0.087797014  0.0790562985 0.000000e+00
S.Size(200):sh(Inf)                       0.0457585695 0.004442187  0.037036751  0.0457585184  0.054472690  0.0457587921 0.000000e+00
S.Size(100):TrueGenes(11)                -0.0159611233 0.006153907 -0.028043444 -0.0159612975 -0.003888895 -0.0159611257 0.000000e+00
S.Size(200):TrueGenes(11)                -0.0038252271 0.006141594 -0.015883542 -0.0038253444  0.008222702 -0.0038250592 4.135903e-24
S.Size(100):TrueGenes(9)                 -0.0355859005 0.006370903 -0.048094392 -0.0355860328 -0.023088122 -0.0355857584 3.308722e-24
S.Size(200):TrueGenes(9)                 -0.0050322231 0.006356885 -0.017512122 -0.0050327223  0.007439020 -0.0050331863 3.353757e-16
Filter(S1):Method(CBN)                   -0.0532946565 0.004754244 -0.062629686 -0.0532945043 -0.043969002 -0.0532937959 0.000000e+00
Filter(S5):Method(CBN)                    0.0467829436 0.004998785  0.036969794  0.0467824062  0.056590100  0.0467817503 3.515518e-24
Filter(J1):Method(CBN)                    0.0046109591 0.005348545 -0.005886925  0.0046097332  0.015106035  0.0046077241 0.000000e+00
Filter(S1):Method(CBN-A)                 -0.0046615203 0.004706503 -0.013902769 -0.0046613835  0.004570523 -0.0046607099 0.000000e+00
Filter(S5):Method(CBN-A)                  0.1120154859 0.004941071  0.102315663  0.1120149454  0.121709436  0.1120142785 0.000000e+00
Filter(J1):Method(CBN-A)                  0.0296381826 0.005250755  0.019331954  0.0296370769  0.039941113  0.0296353009 2.067952e-24
Filter(S1):Method(OT)                    -0.1077990989 0.004796526 -0.117217666 -0.1077987712 -0.098390956 -0.1077977069 4.239301e-24
Filter(S5):Method(OT)                     0.0143084682 0.004923269  0.004642965  0.0143081463  0.023966920  0.0143079170 0.000000e+00
Filter(J1):Method(OT)                     0.0451934556 0.005195452  0.034995273  0.0451925360  0.055387408  0.0451911292 0.000000e+00
Filter(S1):Method(OT-A)                  -0.2477320642 0.004877882 -0.257311420 -0.2477313830 -0.238165240 -0.2477296014 0.000000e+00
Filter(S5):Method(OT-A)                  -0.0359138565 0.004927938 -0.045589501 -0.0359138457 -0.026247115 -0.0359134066 0.000000e+00
Filter(J1):Method(OT-A)                   0.0949509811 0.005096975  0.084945090  0.0949504276  0.104950792  0.0949497478 0.000000e+00
Filter(S1):Method(DiP)                    0.2405795366 0.007124287  0.226591153  0.2405796767  0.254554358  0.2405805616 1.535454e-23
Filter(S5):Method(DiP)                   -0.0816799129 0.007329771 -0.096067396 -0.0816812683 -0.067298076 -0.0816833696 0.000000e+00
Filter(J1):Method(DiP)                   -0.0968297800 0.008002417 -0.112530025 -0.0968338888 -0.081121144 -0.0968414639 0.000000e+00
Filter(S1):S.Time(last)                   0.2802196834 0.002312870  0.275679154  0.2802194757  0.284757213  0.2802192544 1.546828e-22
Filter(S5):S.Time(last)                  -0.0936295506 0.002402554 -0.098346919 -0.0936295011 -0.088916768 -0.0936291981 0.000000e+00
Filter(J1):S.Time(last)                   0.1119880889 0.002512091  0.107055782  0.1119880946  0.116915856  0.1119883188 0.000000e+00
Filter(S1):S.Type(singleCell)            -0.1025107804 0.003281005 -0.108953055 -0.1025106846 -0.096074925 -0.1025102141 0.000000e+00
Filter(S5):S.Type(singleCell)             0.0294708344 0.003395467  0.022804927  0.0294705534  0.036132205  0.0294702768 0.000000e+00
Filter(J1):S.Type(singleCell)             0.0238130003 0.003591048  0.016763897  0.0238124388  0.030858770  0.0238116153 5.790264e-24
Filter(S1):S.Type(wholeTumor_0.01)        0.2277986360 0.003113275  0.221686222  0.2277985500  0.233905940  0.2277986410 0.000000e+00
Filter(S5):S.Type(wholeTumor_0.01)       -0.0823198513 0.003216939 -0.088636071 -0.0823198455 -0.076009437 -0.0823195614 4.190682e-14
Filter(J1):S.Type(wholeTumor_0.01)       -0.0424411016 0.003369331 -0.049056211 -0.0424412048 -0.035831467 -0.0424411265 1.432564e-14
Filter(S1):Model(Bozic)                   0.0576434403 0.004377947  0.049047601  0.0576434703  0.066231257  0.0576439013 0.000000e+00
Filter(S5):Model(Bozic)                   0.1690110743 0.004868564  0.159455209  0.1690099812  0.178564256  0.1690081983 7.318609e-14
Filter(J1):Model(Bozic)                  -0.1119501359 0.005062030 -0.121884848 -0.1119515790 -0.102016516 -0.1119540486 0.000000e+00
Filter(S1):Model(exp)                    -0.2026844472 0.005242691 -0.212980870 -0.2026834992 -0.192402690 -0.2026811510 0.000000e+00
Filter(S5):Model(exp)                     0.1254930561 0.005918829  0.113876476  0.1254914801  0.137107743  0.1254888162 9.843449e-23
Filter(J1):Model(exp)                    -0.2530410683 0.006069952 -0.264953350 -0.2530429972 -0.241128997 -0.2530463573 1.883301e-13
Filter(S1):Model(McF_4)                  -0.0736013749 0.003860469 -0.081180998 -0.0736014088 -0.066028492 -0.0736011499 2.909981e-14
Filter(S5):Model(McF_4)                  -0.1714187604 0.004094844 -0.179458525 -0.1714188064 -0.163386089 -0.1714185517 4.290999e-24
Filter(J1):Model(McF_4)                   0.2436195898 0.004471359  0.234842605  0.2436188426  0.252392689  0.2436177207 0.000000e+00
Filter(S1):Conjunction(Yes)               0.1439741916 0.002286339  0.139485716  0.1439739968  0.148459643  0.1439737991 3.318555e-13
Filter(S5):Conjunction(Yes)               0.0615357847 0.002341422  0.056939050  0.0615356274  0.066129189  0.0615355098 0.000000e+00
Filter(J1):Conjunction(Yes)              -0.0597506474 0.002458021 -0.064576475 -0.0597507495 -0.054928665 -0.0597507464 0.000000e+00
Filter(S1):sh(Inf)                        0.1596005390 0.002323862  0.155038309  0.1596003722  0.164159523  0.1596002341 0.000000e+00
Filter(S5):sh(Inf)                       -0.0196420086 0.002393130 -0.024340749 -0.0196420014 -0.014947602 -0.0196417844 0.000000e+00
Filter(J1):sh(Inf)                       -0.0251691020 0.002525829 -0.030128459 -0.0251690706 -0.020214452 -0.0251687935 2.119650e-24
Filter(S1):TrueGenes(11)                 -0.2824016253 0.003064935 -0.288419643 -0.2824015370 -0.276389598 -0.2824011001 7.386652e-13
Filter(S5):TrueGenes(11)                 -0.0771339839 0.003154859 -0.083328010 -0.0771340818 -0.070945077 -0.0771340111 2.178614e-14
Filter(J1):TrueGenes(11)                  0.1270877886 0.003349998  0.120511231  0.1270874815  0.133660035  0.1270871488 0.000000e+00
Filter(S1):TrueGenes(9)                  -0.1914440487 0.003384150 -0.198089060 -0.1914438795 -0.184806049 -0.1914432529 0.000000e+00
Filter(S5):TrueGenes(9)                  -0.0882765604 0.003491428 -0.095131014 -0.0882767955 -0.081427070 -0.0882769719 0.000000e+00
Filter(J1):TrueGenes(9)                   0.0497325403 0.003718433  0.042433747  0.0497318330  0.057028578  0.0497307274 1.568268e-14
Method(CBN):S.Time(last)                  0.1010533099 0.002986405  0.095189643  0.1010533434  0.106911432  0.1010536638 7.341228e-24
Method(CBN-A):S.Time(last)                0.1548319948 0.002935583  0.149068245  0.1548319838  0.160590538  0.1548322103 0.000000e+00
Method(OT):S.Time(last)                   0.1965591332 0.002945438  0.190776198  0.1965590665  0.202337153  0.1965591820 2.403994e-24
Method(OT-A):S.Time(last)                -0.2953425324 0.003007983 -0.301249306 -0.2953422500 -0.289442723 -0.2953414280 0.000000e+00
Method(DiP):S.Time(last)                  0.1240929232 0.004443199  0.115368161  0.1240932254  0.132808036  0.1240942087 0.000000e+00
Method(CBN):S.Type(singleCell)           -0.0568749269 0.004250082 -0.065218055 -0.0568754656 -0.048536441 -0.0568761876 0.000000e+00
Method(CBN-A):S.Type(singleCell)         -0.0552892953 0.004195449 -0.063525395 -0.0552897515 -0.047058197 -0.0552903125 1.231922e-14
Method(OT):S.Type(singleCell)            -0.0434523620 0.004216217 -0.051729371 -0.0434527722 -0.035180647 -0.0434532389 3.101927e-25
Method(OT-A):S.Type(singleCell)          -0.0143908778 0.004200286 -0.022637194 -0.0143910859 -0.006150946 -0.0143911479 0.000000e+00
Method(DiP):S.Type(singleCell)            0.0669226946 0.006448760  0.054268315  0.0669201890  0.079579377  0.0669157028 1.042840e-14
Method(CBN):S.Type(wholeTumor_0.01)       0.1386674854 0.004033626  0.130748416  0.1386672691  0.146580515  0.1386671764 1.066201e-13
Method(CBN-A):S.Type(wholeTumor_0.01)     0.1163046008 0.003976494  0.108497552  0.1163044373  0.124105420  0.1163044458 5.485289e-14
Method(OT):S.Type(wholeTumor_0.01)        0.0907905103 0.004000554  0.082935989  0.0907904266  0.098638317  0.0907905974 0.000000e+00
Method(OT-A):S.Type(wholeTumor_0.01)      0.0328232246 0.003996770  0.024975665  0.0328232990  0.040663198  0.0328237872 0.000000e+00
Method(DiP):S.Type(wholeTumor_0.01)      -0.1474427368 0.005987522 -0.159199339 -0.1474425414 -0.135697964 -0.1474416416 4.838781e-14
Method(CBN):Model(Bozic)                 -0.2146954045 0.005898741 -0.226273380 -0.2146966902 -0.203120893 -0.2146987730 0.000000e+00
Method(CBN-A):Model(Bozic)               -0.1395452834 0.005848512 -0.151024770 -0.1395465237 -0.128069423 -0.1395485195 5.355994e-23
Method(OT):Model(Bozic)                   0.0347785323 0.005962622  0.023075591  0.0347770871  0.046478778  0.0347746896 0.000000e+00
Method(OT-A):Model(Bozic)                 0.1524207355 0.005719861  0.141192731  0.1524198808  0.163643209  0.1524186489 0.000000e+00
Method(DiP):Model(Bozic)                  0.0582295807 0.010339511  0.037954899  0.0582205069  0.078535946  0.0582031556 1.014169e-15
Method(CBN):Model(exp)                   -0.3550793223 0.007100393 -0.369015633 -0.3550809577 -0.341146696 -0.3550836409 0.000000e+00
Method(CBN-A):Model(exp)                 -0.3707791727 0.006945633 -0.384413077 -0.3707803049 -0.357151461 -0.3707819905 2.876713e-13
Method(OT):Model(exp)                    -0.1166460162 0.007165876 -0.130710406 -0.1166478221 -0.102584483 -0.1166508423 1.689125e-14
Method(OT-A):Model(exp)                   0.0389721260 0.006822807  0.025577747  0.0389715580  0.052357408  0.0389709954 2.329078e-15
Method(DiP):Model(exp)                    0.1551722724 0.013385887  0.128963733  0.1551466265  0.181498761  0.1550962307 4.840675e-15
Method(CBN):Model(McF_4)                  0.1793094959 0.005174291  0.169152274  0.1793087795  0.189461401  0.1793077789 5.190558e-23
Method(CBN-A):Model(McF_4)                0.2436173149 0.005107200  0.233591791  0.2436166085  0.253637586  0.2436156225 0.000000e+00
Method(OT):Model(McF_4)                  -0.0298533176 0.005053620 -0.039774847 -0.0298536078 -0.019939249 -0.0298537626 0.000000e+00
Method(OT-A):Model(McF_4)                 0.0083254919 0.004940462 -0.001374316  0.0083253576  0.018017178  0.0083255065 0.000000e+00
Method(DiP):Model(McF_4)                 -0.1824799778 0.008077171 -0.198341879 -0.1824789608 -0.166638211 -0.1824762341 0.000000e+00
Method(CBN):Conjunction(Yes)             -0.0961172360 0.002934188 -0.101877959 -0.0961173448 -0.090361175 -0.0961173148 0.000000e+00
Method(CBN-A):Conjunction(Yes)           -0.0918022968 0.002898641 -0.097493205 -0.0918024130 -0.086115946 -0.0918024009 0.000000e+00
Method(OT):Conjunction(Yes)               0.0428334244 0.002917552  0.037105720  0.0428331926  0.048557177  0.0428329743 2.067952e-25
Method(OT-A):Conjunction(Yes)             0.1405340097 0.002943206  0.134756271  0.1405336627  0.146308389  0.1405332150 1.292470e-22
Method(DiP):Conjunction(Yes)              0.0015680841 0.004369714 -0.007009472  0.0015673863  0.010141663  0.0015663552 1.109007e-17
Method(CBN):sh(Inf)                      -0.1007074373 0.003008083 -0.106613860 -0.1007073386 -0.094806960 -0.1007068857 0.000000e+00
Method(CBN-A):sh(Inf)                    -0.1285831242 0.002969851 -0.134414502 -0.1285830189 -0.122757660 -0.1285825558 0.000000e+00
Method(OT):sh(Inf)                       -0.1213484563 0.002979639 -0.127199045 -0.1213483532 -0.115503786 -0.1213478937 9.305782e-25
Method(OT-A):sh(Inf)                     -0.1394382199 0.002963498 -0.145257036 -0.1394381447 -0.133625140 -0.1394377426 0.000000e+00
Method(DiP):sh(Inf)                       0.3457552521 0.004497533  0.336927853  0.3457541661  0.354580594  0.3457523659 0.000000e+00
Method(CBN):TrueGenes(11)                 0.0303634916 0.003959849  0.022589489  0.0303632027  0.038131989  0.0303629581 0.000000e+00
Method(CBN-A):TrueGenes(11)               0.1733855144 0.003929827  0.165670667  0.1733851530  0.181095312  0.1733847600 0.000000e+00
Method(OT):TrueGenes(11)                 -0.2484753538 0.003905050 -0.256142526 -0.2484753813 -0.240815037 -0.2484751055 1.408792e-23
Method(OT-A):TrueGenes(11)                0.3449203808 0.003949964  0.337166067  0.3449199952  0.352669742  0.3449195555 0.000000e+00
Method(DiP):TrueGenes(11)                -0.4814367423 0.005974005 -0.493169640 -0.4814355935 -0.469720936 -0.4814327802 0.000000e+00
Method(CBN):TrueGenes(9)                 -0.0423364214 0.004384920 -0.050943877 -0.0423371042 -0.033733053 -0.0423381040 0.000000e+00
Method(CBN-A):TrueGenes(9)                0.1200154978 0.004366894  0.111443726  0.1200147141  0.128583774  0.1200135098 0.000000e+00
Method(OT):TrueGenes(9)                  -0.0536770728 0.004354761 -0.062225856 -0.0536775678 -0.045133362 -0.0536781931 0.000000e+00
Method(OT-A):TrueGenes(9)                 0.2746760440 0.004359422  0.266118288  0.2746754869  0.283229063  0.2746747374 1.974894e-23
Method(DiP):TrueGenes(9)                 -0.3822939191 0.006559998 -0.395171676 -0.3822947002 -0.369423608 -0.3822957131 0.000000e+00
S.Time(last):S.Type(singleCell)          -0.0294466589 0.004459542 -0.038203578 -0.0294463600 -0.020699409 -0.0294453811 1.362918e-15
S.Time(last):S.Type(wholeTumor_0.01)      0.0823061815 0.004340983  0.073786840  0.0823048479  0.090825109  0.0823025309 6.617445e-23
S.Time(last):Model(Bozic)                -0.0714614080 0.005583654 -0.082428038 -0.0714602203 -0.060511385 -0.0714573574 1.391019e-14
S.Time(last):Model(exp)                  -0.3045282991 0.006138135 -0.316586269 -0.3045262035 -0.292492959 -0.3045214679 3.548605e-22
S.Time(last):Model(McF_4)                 0.0517506336 0.005264607  0.041418125  0.0517491928  0.062081664  0.0517467395 2.067952e-23
S.Time(last):Conjunction(Yes)             0.0186836161 0.003116246  0.012565468  0.0186834748  0.024796948  0.0186834550 0.000000e+00
S.Time(last):sh(Inf)                      0.0309655929 0.003162443  0.024759641  0.0309644660  0.037172104  0.0309624646 5.420445e-15
S.Time(last):TrueGenes(11)               -0.2318058130 0.004361393 -0.240368375 -0.2318060776 -0.223249622 -0.2318062399 9.711100e-22
S.Time(last):TrueGenes(9)                -0.1344429342 0.004516195 -0.143311648 -0.1344424435 -0.125585053 -0.1344410743 0.000000e+00
S.Type(singleCell):Model(Bozic)           0.1131158238 0.007935028  0.097538095  0.1131150695  0.128683476  0.1131142268 0.000000e+00
S.Type(wholeTumor_0.01):Model(Bozic)     -0.3361200539 0.007621469 -0.351087917 -0.3361188320 -0.321172650 -0.3361157284 1.194574e-13
S.Type(singleCell):Model(exp)             0.1765335021 0.008726809  0.159405199  0.1765313675  0.193657955  0.1765278189 0.000000e+00
S.Type(wholeTumor_0.01):Model(exp)       -0.4045431763 0.008224841 -0.420697097 -0.4045414800 -0.388413426 -0.4045373720 0.000000e+00
S.Type(singleCell):Model(McF_4)          -0.0960402467 0.007445355 -0.110659406 -0.0960400254 -0.081435691 -0.0960389493 0.000000e+00
S.Type(wholeTumor_0.01):Model(McF_4)      0.2721421950 0.007315599  0.257783950  0.2721403204  0.286497678  0.2721371688 1.296554e-13
S.Type(singleCell):Conjunction(Yes)      -0.0146440403 0.004426484 -0.023334914 -0.0146441299 -0.005960623 -0.0146439348 0.000000e+00
S.Type(wholeTumor_0.01):Conjunction(Yes)  0.0317892864 0.004309834  0.023327972  0.0317890167  0.040244350  0.0317888401 2.316106e-23
S.Type(singleCell):sh(Inf)               -0.0553842507 0.004487326 -0.064195601 -0.0553839927 -0.046582392 -0.0553830940 1.076874e-14
S.Type(wholeTumor_0.01):sh(Inf)           0.1793752651 0.004357291  0.170824048  0.1793738825  0.187926310  0.1793714686 1.827373e-13
S.Type(singleCell):TrueGenes(11)          0.0086612657 0.006185145 -0.003482068  0.0086609820  0.020795058  0.0086609361 1.771294e-16
S.Type(wholeTumor_0.01):TrueGenes(11)    -0.0099648962 0.006023198 -0.021791114 -0.0099648894  0.001850461 -0.0099643651 1.654361e-24
S.Type(singleCell):TrueGenes(9)           0.0453968055 0.006416285  0.032800686  0.0453961672  0.057984934  0.0453954287 0.000000e+00
S.Type(wholeTumor_0.01):TrueGenes(9)     -0.0877001358 0.006217884 -0.099909168 -0.0876999345 -0.075503390 -0.0876990028 1.121721e-14
Model(Bozic):Conjunction(Yes)            -0.0482737891 0.005512298 -0.059096341 -0.0482739617 -0.037460184 -0.0482738412 0.000000e+00
Model(exp):Conjunction(Yes)              -0.1030999660 0.005984818 -0.114850634 -0.1031000121 -0.091359792 -0.1030995972 0.000000e+00
Model(McF_4):Conjunction(Yes)             0.0841931108 0.005224217  0.073936526  0.0841928182  0.094441929  0.0841926731 0.000000e+00
Model(Bozic):sh(Inf)                     -0.2142690444 0.005599706 -0.225266414 -0.2142681241 -0.203286833 -0.2142657990 0.000000e+00
Model(exp):sh(Inf)                       -0.6224616209 0.006278940 -0.634798723 -0.6224586183 -0.610152425 -0.6224520468 7.040079e-13
Model(McF_4):sh(Inf)                      0.4151414918 0.005271564  0.404796017  0.4151398150  0.425486782  0.4151368867 4.993916e-13
Model(Bozic):TrueGenes(11)                0.1282135826 0.007721455  0.113054461  0.1282130755  0.143361641  0.1282127110 0.000000e+00
Model(exp):TrueGenes(11)                  0.0870086762 0.008365169  0.070584660  0.0870085180  0.103418543  0.0870089098 0.000000e+00
Model(McF_4):TrueGenes(11)               -0.0542030493 0.007300685 -0.068536597 -0.0542033638 -0.039880878 -0.0542033770 0.000000e+00
Model(Bozic):TrueGenes(9)                 0.1171605546 0.008074244  0.101311183  0.1171592191  0.133002821  0.1171572201 0.000000e+00
Model(exp):TrueGenes(9)                   0.2224382731 0.008952500  0.204871269  0.2224346185  0.240009441  0.2224280340 0.000000e+00
Model(McF_4):TrueGenes(9)                -0.1948222577 0.007521859 -0.209593126 -0.1948215227 -0.180068974 -0.1948194074 5.790264e-24
Conjunction(Yes):sh(Inf)                  0.0191500720 0.003130110  0.013004909  0.0191498603  0.025290784  0.0191497002 0.000000e+00
Conjunction(Yes):TrueGenes(11)           -0.2007985294 0.004329382 -0.209298561 -0.2007986851 -0.192305414 -0.2007986310 1.851008e-13
Conjunction(Yes):TrueGenes(9)             0.1278616264 0.004478740  0.119068490  0.1278614218  0.136647850  0.1278613903 2.688337e-22
sh(Inf):TrueGenes(11)                    -0.0213416298 0.004374065 -0.029929843 -0.0213416318 -0.012761265 -0.0213412651 5.790264e-24
sh(Inf):TrueGenes(9)                     -0.0604666889 0.004547695 -0.069398037 -0.0604659293 -0.051547719 -0.0604640165 1.158053e-23

  Doing i = 6
 Pre-processing    Running inla Post-processing           Total 
      62.114903     9833.227654        1.917348     9897.259906 
 Pre-processing    Running inla Post-processing           Total 
    325.8501866    1822.6496511       0.1693323    2148.6691699 
                                                 mean          sd   0.025quant     0.5quant   0.975quant         mode          kld
(Intercept)                               2.465224474 0.003987210  2.457403560  2.465221867  2.473052661  2.465216945 9.391602e-21
S.Size(1000)                             -0.557947686 0.004815298 -0.567400503 -0.557948269 -0.548500288 -0.557949033 0.000000e+00
S.Size(200)                               0.093793453 0.004878820  0.084215252  0.093793096  0.103364869  0.093792792 0.000000e+00
Filter(J5)                                1.150122450 0.004363412  1.141564682  1.150119172  1.158690533  1.150112958 0.000000e+00
Filter(J1)                                0.181633867 0.003292977  0.175170856  0.181633008  0.188095721  0.181631564 0.000000e+00
Filter(S5)                               -0.230237368 0.003134638 -0.236390448 -0.230237896 -0.224086992 -0.230238690 3.530899e-13
Method(DiP-A)                             1.161560852 0.006961249  1.147913324  1.161553785  1.175235011  1.161540179 2.557642e-20
Method(DiP)                               1.801111870 0.008544001  1.784369007  1.801100523  1.817902217  1.801078452 0.000000e+00
Method(OT-A)                             -1.110402682 0.003799590 -1.117863059 -1.110402619 -1.102949470 -1.110402171 2.595796e-22
Method(OT)                               -0.677912329 0.003945532 -0.685657948 -0.677912711 -0.670171668 -0.677913146 0.000000e+00
Method(CBN-A)                            -0.659021923 0.003868237 -0.666616334 -0.659022115 -0.651433389 -0.659022174 0.000000e+00
S.Time(last)                             -0.382841219 0.003386336 -0.389494239 -0.382839784 -0.376202215 -0.382836601 1.243252e-21
S.Type(wholeTumor_0.5)                    0.362669205 0.004863648  0.353124518  0.362667574  0.372214187  0.362664708 0.000000e+00
S.Type(wholeTumor_0.01)                  -0.609750729 0.004572612 -0.618732568 -0.609749427 -0.600784313 -0.609746416 0.000000e+00
Model(McF_6)                             -1.857196765 0.005516476 -1.868034664 -1.857194484 -1.846381389 -1.857189418 1.181586e-20
Model(McF_4)                             -0.527981699 0.005622462 -0.539025811 -0.527980066 -0.516956725 -0.527976300 0.000000e+00
Model(exp)                                1.711333413 0.007454659  1.696712384  1.711328032  1.725970859  1.711317843 3.995625e-12
Conjunction(Yes)                          0.292400104 0.003311249  0.285898725  0.292400087  0.298895627  0.292400334 6.328586e-13
sh(Inf)                                  -0.264426959 0.003404807 -0.271116283 -0.264425514 -0.257751745 -0.264422310 0.000000e+00
TrueGenes(11)                             0.064816917 0.004644908  0.055696862  0.064816940  0.073928499  0.064817380 0.000000e+00
TrueGenes(9)                              0.319173805 0.004900693  0.309556315  0.319172197  0.328791398  0.319169381 0.000000e+00
S.Size(1000):Filter(J5)                   0.064708678 0.004120865  0.056619285  0.064708129  0.072793716  0.064707377 2.553838e-14
S.Size(200):Filter(J5)                   -0.041165037 0.004095072 -0.049202642 -0.041165982 -0.033129547 -0.041167533 1.033976e-24
S.Size(1000):Filter(J1)                   0.028743014 0.003527900  0.021816979  0.028742769  0.035664071  0.028742578 4.355599e-15
S.Size(200):Filter(J1)                   -0.017082931 0.003527554 -0.024007549 -0.017083430 -0.010161879 -0.017084133 0.000000e+00
S.Size(1000):Filter(S5)                   0.009620397 0.003324837  0.003092635  0.009620299  0.016142738  0.009620383 6.129845e-16
S.Size(200):Filter(S5)                    0.009114892 0.003337844  0.002562042  0.009114638  0.015663154  0.009114412 6.082167e-16
S.Size(1000):Method(DiP-A)               -1.323330986 0.006050161 -1.335222399 -1.323326830 -1.311473479 -1.323317970 3.033028e-12
S.Size(200):Method(DiP-A)                 0.051130559 0.006303502  0.038751961  0.051131291  0.063493782  0.051133296 2.728642e-15
S.Size(1000):Method(DiP)                 -1.345725584 0.007012913 -1.359514312 -1.345719079 -1.331985509 -1.345705421 9.529121e-22
S.Size(200):Method(DiP)                   0.357298125 0.008004621  0.341586205  0.357296570  0.373004292  0.357294125 0.000000e+00
S.Size(1000):Method(OT-A)                 0.654714614 0.004203840  0.646462000  0.654714171  0.662962136  0.654713638 0.000000e+00
S.Size(200):Method(OT-A)                 -0.100709638 0.004264576 -0.109082506 -0.100709735 -0.092343884 -0.100709568 5.848425e-25
S.Size(1000):Method(OT)                   0.629799197 0.004197406  0.621559643  0.629798607  0.638034488  0.629797778 0.000000e+00
S.Size(200):Method(OT)                   -0.101268874 0.004257833 -0.109627975 -0.101269153 -0.092915871 -0.101269352 9.486728e-24
S.Size(1000):Method(CBN-A)                0.668809389 0.004187999  0.660588579  0.668808704  0.677026477  0.668807683 3.130879e-22
S.Size(200):Method(CBN-A)                -0.098961067 0.004237487 -0.107280049 -0.098961404 -0.090647819 -0.098961723 0.000000e+00
S.Size(1000):S.Time(last)                -0.065184675 0.004423388 -0.073871169 -0.065184186 -0.056508834 -0.065182830 2.216462e-14
S.Size(200):S.Time(last)                  0.005172407 0.004421545 -0.003508967  0.005172383  0.013845971  0.005172709 0.000000e+00
S.Size(1000):S.Type(wholeTumor_0.5)       0.004491450 0.006327601 -0.007929679  0.004490514  0.016906398  0.004489168 0.000000e+00
S.Size(200):S.Type(wholeTumor_0.5)        0.010525616 0.006326646 -0.001895565  0.010525336  0.022936977  0.010525311 0.000000e+00
S.Size(1000):S.Type(wholeTumor_0.01)     -0.020223342 0.006109355 -0.032220950 -0.020222576 -0.008240955 -0.020220518 3.631028e-16
S.Size(200):S.Type(wholeTumor_0.01)      -0.019698051 0.006112191 -0.031698041 -0.019698373 -0.007707260 -0.019698502 1.088298e-15
S.Size(1000):Model(McF_6)                -0.109415940 0.007343879 -0.123837057 -0.109415316 -0.095011478 -0.109413440 0.000000e+00
S.Size(200):Model(McF_6)                 -0.020801547 0.007331358 -0.035195982 -0.020801640 -0.006419775 -0.020801205 5.042913e-16
S.Size(1000):Model(McF_4)                -0.046345161 0.007416508 -0.060909342 -0.046344377 -0.031798651 -0.046342172 5.913336e-15
S.Size(200):Model(McF_4)                  0.003282772 0.007414229 -0.011273652  0.003282435  0.017827736  0.003282388 0.000000e+00
S.Size(1000):Model(exp)                   0.098068253 0.008592442  0.081203812  0.098066107  0.114929151  0.098062522 1.174808e-14
S.Size(200):Model(exp)                    0.017949021 0.008530446  0.001203513  0.017947825  0.034685828  0.017946147 1.654361e-24
S.Size(1000):Conjunction(Yes)             0.018873890 0.004392684  0.010249109  0.018873890  0.027490776  0.018874263 2.107083e-15
S.Size(200):Conjunction(Yes)             -0.016008401 0.004395438 -0.024638067 -0.016008579 -0.007385647 -0.016008564 9.926167e-24
S.Size(1000):sh(Inf)                     -0.124810810 0.004450958 -0.133552142 -0.124810080 -0.116081519 -0.124808235 4.378177e-14
S.Size(200):sh(Inf)                       0.045758364 0.004441404  0.037038076  0.045758313  0.054470953  0.045758587 1.099258e-14
S.Size(1000):TrueGenes(11)                0.019785167 0.006139318  0.007732072  0.019784789  0.031829322  0.019784551 7.191342e-16
S.Size(200):TrueGenes(11)                -0.003824365 0.006140469 -0.015880504 -0.003824474  0.008221344 -0.003824172 3.369679e-16
S.Size(1000):TrueGenes(9)                 0.040615842 0.006350441  0.028148323  0.040615432  0.053074220  0.040615148 2.688453e-15
S.Size(200):TrueGenes(9)                 -0.005033178 0.006355776 -0.017510883 -0.005033686  0.007435922 -0.005034168 4.193660e-17
Filter(J5):Method(DiP-A)                 -0.039822876 0.007835275 -0.055193638 -0.039827442 -0.024440889 -0.039835951 8.830225e-16
Filter(J1):Method(DiP-A)                 -0.077590850 0.006817899 -0.090970350 -0.077593235 -0.064210378 -0.077597448 7.444626e-24
Filter(S5):Method(DiP-A)                 -0.055521078 0.006416582 -0.068116891 -0.055521983 -0.042931767 -0.055523257 0.000000e+00
Filter(J5):Method(DiP)                   -0.062110533 0.009616018 -0.080962912 -0.062120233 -0.043221708 -0.062138904 0.000000e+00
Filter(J1):Method(DiP)                   -0.096829363 0.008002424 -0.112529621 -0.096833472 -0.081120713 -0.096841047 0.000000e+00
Filter(S5):Method(DiP)                   -0.081679812 0.007329776 -0.096067306 -0.081681168 -0.067297965 -0.081683269 8.072143e-15
Filter(J5):Method(OT-A)                   0.188692721 0.005903324  0.177105652  0.188691467  0.200276137  0.188689450 0.000000e+00
Filter(J1):Method(OT-A)                   0.094950650 0.005096981  0.084944748  0.094950096  0.104950471  0.094949416 4.549493e-24
Filter(S5):Method(OT-A)                  -0.035913443 0.004927943 -0.045589097 -0.035913432 -0.026246691 -0.035912993 0.000000e+00
Filter(J5):Method(OT)                     0.048289828 0.006084838  0.036348790  0.048287736  0.060231535  0.048284048 0.000000e+00
Filter(J1):Method(OT)                     0.045193055 0.005195457  0.034994862  0.045192136  0.055387019  0.045190729 0.000000e+00
Filter(S5):Method(OT)                     0.014308424 0.004923273  0.004642912  0.014308102  0.023966884  0.014307873 2.843433e-25
Filter(J5):Method(CBN-A)                 -0.137000258 0.006014890 -0.148804640 -0.137002114 -0.125196390 -0.137005332 0.000000e+00
Filter(J1):Method(CBN-A)                  0.029638116 0.005250760  0.019331878  0.029637011  0.039941056  0.029635235 0.000000e+00
Filter(S5):Method(CBN-A)                  0.112015128 0.004941076  0.102315295  0.112014587  0.121709088  0.112013921 1.023636e-23
Filter(J5):S.Time(last)                  -0.298574504 0.003025099 -0.304516018 -0.298573840 -0.292642099 -0.298572251 0.000000e+00
Filter(J1):S.Time(last)                   0.111988172 0.002512093  0.107055860  0.111988177  0.116915943  0.111988402 1.374449e-13
Filter(S5):S.Time(last)                  -0.093628907 0.002402560 -0.098346289 -0.093628857 -0.088916111 -0.093628554 0.000000e+00
Filter(J5):S.Type(wholeTumor_0.5)         0.053808248 0.004220394  0.045525421  0.053807012  0.062090346  0.053804887 0.000000e+00
Filter(J1):S.Type(wholeTumor_0.5)         0.018625019 0.003624616  0.011510113  0.018624421  0.025736732  0.018623528 0.000000e+00
Filter(S5):S.Type(wholeTumor_0.5)         0.052847488 0.003429968  0.046113946  0.052847170  0.059576635  0.052846823 0.000000e+00
Filter(J5):S.Type(wholeTumor_0.01)       -0.103037310 0.003899936 -0.110694150 -0.103037437 -0.095386767 -0.103037361 6.720842e-25
Filter(J1):S.Type(wholeTumor_0.01)       -0.042440704 0.003369336 -0.049055823 -0.042440807 -0.035831061 -0.042440729 0.000000e+00
Filter(S5):S.Type(wholeTumor_0.01)       -0.082318859 0.003216950 -0.088635100 -0.082318853 -0.076008422 -0.082318569 4.190653e-14
Filter(J5):Model(McF_6)                  -0.216909304 0.004829426 -0.226396031 -0.216907781 -0.207439691 -0.216904313 0.000000e+00
Filter(J1):Model(McF_6)                   0.121361403 0.003995511  0.113516102  0.121361550  0.129198721  0.121362183 1.954214e-23
Filter(S5):Model(McF_6)                  -0.123090175 0.003892651 -0.130733855 -0.123089915 -0.115454921 -0.123089064 0.000000e+00
Filter(J5):Model(McF_4)                   0.001398371 0.005457551 -0.009315409  0.001397792  0.012105562  0.001397093 0.000000e+00
Filter(J1):Model(McF_4)                   0.243619506 0.004471362  0.234842515  0.243618759  0.252392612  0.243617637 1.735324e-13
Filter(S5):Model(McF_4)                  -0.171417541 0.004094859 -0.179457334 -0.171417587 -0.163384842 -0.171417333 1.034552e-13
Filter(J5):Model(exp)                     0.330193817 0.008389330  0.313753990  0.330182696  0.346680157  0.330161064 0.000000e+00
Filter(J1):Model(exp)                    -0.253040736 0.006069957 -0.264953028 -0.253042665 -0.241128655 -0.253046025 0.000000e+00
Filter(S5):Model(exp)                     0.125492234 0.005918836  0.113875639  0.125490658  0.137106936  0.125487994 4.951738e-14
Filter(J5):Conjunction(Yes)              -0.145758607 0.002853888 -0.151361803 -0.145758671 -0.140160183 -0.145758556 0.000000e+00
Filter(J1):Conjunction(Yes)              -0.059750132 0.002458026 -0.064575969 -0.059750234 -0.054928140 -0.059750231 0.000000e+00
Filter(S5):Conjunction(Yes)               0.061535654 0.002341424  0.056938916  0.061535497  0.066129062  0.061535379 0.000000e+00
Filter(J5):sh(Inf)                       -0.114787600 0.002928295 -0.120537591 -0.114787425 -0.109043831 -0.114786826 1.011511e-13
Filter(J1):sh(Inf)                       -0.025168471 0.002525836 -0.030127842 -0.025168439 -0.020213806 -0.025168162 3.101927e-25
Filter(S5):sh(Inf)                       -0.019641649 0.002393133 -0.024340396 -0.019641641 -0.014947235 -0.019641424 6.203855e-25
Filter(J5):TrueGenes(11)                  0.232445849 0.003954435  0.224683636  0.232445159  0.240204788  0.232444107 0.000000e+00
Filter(J1):TrueGenes(11)                  0.127087864 0.003350000  0.120511302  0.127087557  0.133660115  0.127087224 0.000000e+00
Filter(S5):TrueGenes(11)                 -0.077133199 0.003154866 -0.083327238 -0.077133297 -0.070944279 -0.077133226 4.357209e-14
Filter(J5):TrueGenes(9)                   0.229980945 0.004426448  0.221295416  0.229979061  0.238668968  0.229975651 1.770719e-13
Filter(J1):TrueGenes(9)                   0.049731893 0.003718440  0.042433087  0.049731185  0.057027943  0.049730080 0.000000e+00
Filter(S5):TrueGenes(9)                  -0.088276989 0.003491432 -0.095131449 -0.088277224 -0.081427492 -0.088277400 1.550964e-24
Method(DiP-A):S.Time(last)               -0.281187810 0.003975934 -0.288996886 -0.281186920 -0.273390803 -0.281184796 4.389467e-13
Method(DiP):S.Time(last)                  0.124093860 0.004443208  0.115369079  0.124094162  0.132808990  0.124095145 4.393464e-14
Method(OT-A):S.Time(last)                -0.295342413 0.003007986 -0.301249193 -0.295342131 -0.289442598 -0.295341309 7.668996e-13
Method(OT):S.Time(last)                   0.196558288 0.002945448  0.190775333  0.196558222  0.202336328  0.196558337 3.999056e-13
Method(CBN-A):S.Time(last)                0.154831232 0.002935592  0.149067463  0.154831221  0.160589793  0.154831447 1.421717e-23
Method(DiP-A):S.Type(wholeTumor_0.5)      0.128062491 0.005669195  0.116936352  0.128060809  0.139187775  0.128057910 0.000000e+00
Method(DiP):S.Type(wholeTumor_0.5)        0.080506342 0.006520257  0.067712151  0.080503639  0.093303800  0.080498762 1.323489e-23
Method(OT-A):S.Type(wholeTumor_0.5)      -0.018432485 0.004239709 -0.026756143 -0.018432714 -0.010115164 -0.018432816 0.000000e+00
Method(OT):S.Type(wholeTumor_0.5)        -0.047339578 0.004258266 -0.055699044 -0.047340024 -0.038985285 -0.047340558 6.100457e-24
Method(CBN-A):S.Type(wholeTumor_0.5)     -0.061017309 0.004238380 -0.069337591 -0.061017802 -0.052701896 -0.061018435 1.207092e-14
Method(DiP-A):S.Type(wholeTumor_0.01)    -0.231139902 0.005247143 -0.241443410 -0.231139510 -0.220847980 -0.231138280 0.000000e+00
Method(DiP):S.Type(wholeTumor_0.01)      -0.147443022 0.005987528 -0.159199634 -0.147442826 -0.135698239 -0.147441926 4.838772e-14
Method(OT-A):S.Type(wholeTumor_0.01)      0.032823969 0.003996777  0.024976396  0.032824043  0.040663956  0.032824531 1.033976e-24
Method(OT):S.Type(wholeTumor_0.01)        0.090790208 0.004000559  0.082935677  0.090790125  0.098638025  0.090790295 5.419496e-14
Method(CBN-A):S.Type(wholeTumor_0.01)     0.116304356 0.003976499  0.108497298  0.116304193  0.124105185  0.116304201 1.176147e-24
Method(DiP-A):Model(McF_6)               -0.538116660 0.006925954 -0.551726404 -0.538112910 -0.524540145 -0.538104790 0.000000e+00
Method(DiP):Model(McF_6)                 -0.031003382 0.007685731 -0.046105947 -0.030999275 -0.015937384 -0.030990376 4.588598e-16
Method(OT-A):Model(McF_6)                -0.199718677 0.005021837 -0.209581156 -0.199717835 -0.189869880 -0.199715719 0.000000e+00
Method(OT):Model(McF_6)                   0.111713472 0.004871995  0.102146560  0.111713856  0.121269512  0.111715039 1.778438e-23
Method(CBN-A):Model(McF_6)                0.266699550 0.004767596  0.257338315  0.266699699  0.276051407  0.266700400 0.000000e+00
Method(DiP-A):Model(McF_4)               -0.218914839 0.007071013 -0.232800845 -0.218913952 -0.205046447 -0.218911569 0.000000e+00
Method(DiP):Model(McF_4)                 -0.182479425 0.008077179 -0.198341342 -0.182478408 -0.166637643 -0.182475681 0.000000e+00
Method(OT-A):Model(McF_4)                 0.008325417 0.004940467 -0.001374400  0.008325282  0.018017112  0.008325431 4.038968e-28
Method(OT):Model(McF_4)                  -0.029853383 0.005053626 -0.039774924 -0.029853674 -0.019939304 -0.029853829 1.061315e-15
Method(CBN-A):Model(McF_4)                0.243616353 0.005107211  0.233590807  0.243615647  0.253636647  0.243614661 4.373717e-23
Method(DiP-A):Model(exp)                  0.648220295 0.011907607  0.624893910  0.648201748  0.671627984  0.648165495 0.000000e+00
Method(DiP):Model(exp)                    0.155172075 0.013385895  0.128963521  0.155146428  0.181498582  0.155096030 9.681338e-15
Method(OT-A):Model(exp)                   0.038971829 0.006822814  0.025577437  0.038971261  0.052357123  0.038970699 0.000000e+00
Method(OT):Model(exp)                    -0.116645770 0.007165886 -0.130710179 -0.116647576 -0.102584218 -0.116650596 0.000000e+00
Method(CBN-A):Model(exp)                 -0.370777767 0.006945649 -0.384411704 -0.370778899 -0.357150022 -0.370780584 2.876700e-13
Method(DiP-A):Conjunction(Yes)            0.002980123 0.003829656 -0.004537532  0.002979584  0.010493891  0.002978825 4.620307e-16
Method(DiP):Conjunction(Yes)              0.001569097 0.004369722 -0.007008476  0.001568399  0.010142693  0.001567368 0.000000e+00
Method(OT-A):Conjunction(Yes)             0.140533117 0.002943216  0.134755358  0.140532769  0.146307515  0.140532322 1.133237e-22
Method(OT):Conjunction(Yes)               0.042832863 0.002917559  0.037105147  0.042832632  0.048556628  0.042832413 2.378144e-24
Method(CBN-A):Conjunction(Yes)           -0.091802414 0.002898644 -0.097493328 -0.091802530 -0.086116057 -0.091802518 0.000000e+00
Method(DiP-A):sh(Inf)                     0.144320451 0.003867823  0.136727349  0.144320088  0.151908625  0.144319686 1.159570e-13
Method(DiP):sh(Inf)                       0.345755142 0.004497538  0.336927734  0.345754056  0.354580494  0.345752256 0.000000e+00
Method(OT-A):sh(Inf)                     -0.139437869 0.002963502 -0.145256691 -0.139437793 -0.133624781 -0.139437391 0.000000e+00
Method(OT):sh(Inf)                       -0.121348647 0.002979643 -0.127199244 -0.121348544 -0.115503969 -0.121348085 9.769488e-14
Method(CBN-A):sh(Inf)                    -0.128583101 0.002969854 -0.134414485 -0.128582996 -0.122757631 -0.128582533 1.966799e-13
Method(DiP-A):TrueGenes(11)               0.181243974 0.005160511  0.171113786  0.181243265  0.191368828  0.181242279 1.302791e-13
Method(DiP):TrueGenes(11)                -0.481435376 0.005974021 -0.493168304 -0.481434227 -0.469719540 -0.481431414 3.888542e-13
Method(OT-A):TrueGenes(11)                0.344919173 0.003949976  0.337164835  0.344918787  0.352668558  0.344918348 0.000000e+00
Method(OT):TrueGenes(11)                 -0.248475190 0.003905053 -0.256142370 -0.248475218 -0.240814866 -0.248474942 2.275131e-13
Method(CBN-A):TrueGenes(11)               0.173384657 0.003929836  0.165669792  0.173384295  0.181094471  0.173383902 0.000000e+00
Method(DiP-A):TrueGenes(9)                0.083602926 0.005679453  0.072456632  0.083601249  0.094748317  0.083598361 1.778438e-23
Method(DiP):TrueGenes(9)                 -0.382293267 0.006560005 -0.395171038 -0.382294048 -0.369422942 -0.382295061 0.000000e+00
Method(OT-A):TrueGenes(9)                 0.274674939 0.004359436  0.266117156  0.274674382  0.283227986  0.274673633 3.651149e-13
Method(OT):TrueGenes(9)                  -0.053676322 0.004354771 -0.062225124 -0.053676817 -0.045132591 -0.053677442 0.000000e+00
Method(CBN-A):TrueGenes(9)                0.120015372 0.004366899  0.111443591  0.120014588  0.128583657  0.120013384 0.000000e+00
S.Time(last):S.Type(wholeTumor_0.5)      -0.052852784 0.004497308 -0.061685617 -0.052851884 -0.044033016 -0.052849693 3.226004e-23
S.Time(last):S.Type(wholeTumor_0.01)      0.082297531 0.004340718  0.073778990  0.082296099  0.090816204  0.082293583 4.632211e-23
S.Time(last):Model(McF_6)                 0.324229795 0.005210890  0.314004499  0.324227758  0.334457008  0.324224096 0.000000e+00
S.Time(last):Model(McF_4)                 0.051741558 0.005264136  0.041410263  0.051740015  0.062071942  0.051737355 0.000000e+00
S.Time(last):Model(exp)                  -0.304516007 0.006138005 -0.316574071 -0.304513795 -0.292481217 -0.304508825 0.000000e+00
S.Time(last):Conjunction(Yes)             0.018683117 0.003115691  0.012566065  0.018682971  0.024795375  0.018682943 2.792168e-15
S.Time(last):sh(Inf)                      0.030958421 0.003162392  0.024752801  0.030957213  0.037165051  0.030955047 0.000000e+00
S.Time(last):TrueGenes(11)               -0.231807357 0.004360612 -0.240368351 -0.231807635 -0.223252653 -0.231807826 0.000000e+00
S.Time(last):TrueGenes(9)                -0.134439409 0.004515491 -0.143306852 -0.134438882 -0.125582994 -0.134437442 0.000000e+00
S.Type(wholeTumor_0.5):Model(McF_6)      -0.274900125 0.007410562 -0.289453635 -0.274898999 -0.260366166 -0.274896108 1.263537e-13
S.Type(wholeTumor_0.01):Model(McF_6)      0.468513279 0.007239256  0.454304409  0.468511574  0.482718587  0.468508757 0.000000e+00
S.Type(wholeTumor_0.5):Model(McF_4)      -0.176092738 0.007486601 -0.190795666 -0.176091568 -0.161409744 -0.176088580 0.000000e+00
S.Type(wholeTumor_0.01):Model(McF_4)      0.272130494 0.007314785  0.257774217  0.272128488  0.286484737  0.272125073 1.296842e-13
S.Type(wholeTumor_0.5):Model(exp)         0.227993631 0.008862521  0.210601523  0.227990581  0.245386714  0.227985205 0.000000e+00
S.Type(wholeTumor_0.01):Model(exp)       -0.404531294 0.008224049 -0.420683992 -0.404529488 -0.388403374 -0.404525159 6.774609e-22
S.Type(wholeTumor_0.5):Conjunction(Yes)  -0.017144886 0.004457148 -0.025896093 -0.017144935 -0.008401419 -0.017144655 1.364383e-15
S.Type(wholeTumor_0.01):Conjunction(Yes)  0.031788222 0.004309053  0.023328467  0.031787941  0.040241788  0.031787742 1.075335e-23
S.Type(wholeTumor_0.5):sh(Inf)           -0.123982819 0.004536701 -0.132893639 -0.123981700 -0.115086349 -0.123979065 4.214246e-14
S.Type(wholeTumor_0.01):sh(Inf)           0.179366372 0.004357041  0.170815928  0.179364890  0.187917193  0.179362276 0.000000e+00
S.Type(wholeTumor_0.5):TrueGenes(11)      0.001302570 0.006227209 -0.010923026  0.001302170  0.013519189  0.001301895 0.000000e+00
S.Type(wholeTumor_0.01):TrueGenes(11)    -0.009963947 0.006022080 -0.021788019 -0.009963926  0.001849191 -0.009963375 3.308722e-24
S.Type(wholeTumor_0.5):TrueGenes(9)       0.042300380 0.006462054  0.029614450  0.042299720  0.054978359  0.042298941 1.298192e-15
S.Type(wholeTumor_0.01):TrueGenes(9)     -0.087697717 0.006216799 -0.099904695 -0.087697493 -0.075503150 -0.087696517 0.000000e+00
Model(McF_6):Conjunction(Yes)             0.067179179 0.005172525  0.057024123  0.067178870  0.077326649  0.067178689 7.113753e-23
Model(McF_4):Conjunction(Yes)             0.084192163 0.005223264  0.073937470  0.084191861  0.094439146  0.084191697 0.000000e+00
Model(exp):Conjunction(Yes)              -0.103098357 0.005983916 -0.114847304 -0.103098388 -0.091359983 -0.103097945 2.646978e-23
Model(McF_6):sh(Inf)                      0.421582939 0.005225408  0.411328700  0.421581049  0.431838254  0.421577687 0.000000e+00
Model(McF_4):sh(Inf)                      0.415130918 0.005271238  0.404786418  0.415129123  0.425475886  0.415125957 0.000000e+00
Model(exp):sh(Inf)                       -0.622446359 0.006279156 -0.634784288 -0.622443220 -0.610137087 -0.622436374 1.200239e-21
Model(McF_6):TrueGenes(11)               -0.161023080 0.007234979 -0.175227154 -0.161023558 -0.146829354 -0.161023908 0.000000e+00
Model(McF_4):TrueGenes(11)               -0.054204122 0.007299319 -0.068534979 -0.054204444 -0.039884597 -0.054204472 2.977850e-23
Model(exp):TrueGenes(11)                  0.087013177 0.008363910  0.070591532  0.087013049  0.103420502  0.087013502 0.000000e+00
Model(McF_6):TrueGenes(9)                -0.144776752 0.007436627 -0.159381333 -0.144775663 -0.130191571 -0.144772842 9.678013e-23
Model(McF_4):TrueGenes(9)                -0.194815776 0.007520671 -0.209584512 -0.194814977 -0.180064981 -0.194812734 2.481542e-24
Model(exp):TrueGenes(9)                   0.222426895 0.008951582  0.204861940  0.222423154  0.239996497  0.222416395 0.000000e+00
Conjunction(Yes):sh(Inf)                  0.019149094 0.003129564  0.013005027  0.019148872  0.025288764  0.019148693 8.271806e-25
Conjunction(Yes):TrueGenes(11)           -0.200798941 0.004328585 -0.209297404 -0.200799100 -0.192307376 -0.200799052 1.851691e-13
Conjunction(Yes):TrueGenes(9)             0.127861601 0.004477953  0.119070010  0.127861394  0.136646293  0.127861357 3.035753e-22
sh(Inf):TrueGenes(11)                    -0.021341334 0.004373277 -0.029928026 -0.021341329 -0.012762527 -0.021340949 0.000000e+00
sh(Inf):TrueGenes(9)                     -0.060461436 0.004547073 -0.069391720 -0.060460626 -0.051543812 -0.060458611 0.000000e+00
>  
> n.obj <- paste0(var, ".allreparam.", np.or.p)
> n.save <- paste0(n.obj, ".RData")
> assign(n.obj, l.results)
> save(file = n.save, list = n.obj)
> 
> 
> 
> 
> 
