# Supplementary material for: Identifying restrictions in the order of accumulation of mutations during tumor progression: effects of passengers, evolutionary models, and sampling
Source: BMC Bioinformatics. 2015 Feb 12;16:41. doi: 10.1186/s12859-015-0466-7 (PMC4339747; doi:10.1186/s12859-015-0466-7)
Supplement: Additional file 9 — Code, scripts, model fits. A zip file (Code_scripts_model_fits.zip) that contains shell and R scripts to run simulations, analysis, and produce tables and figures, as well as the output of GLMM model fits (and the code to obtain them). [file 12859_2015_466_MOESM9_ESM.zip › Code_scripts_model_fits/INLA/P/PFD-m0.Rout]

R version 3.0.3 Patched (2014-03-06 r65254) -- "Warm Puppy"
Copyright (C) 2014 The R Foundation for Statistical Computing
Platform: x86_64-pc-linux-gnu (64-bit)

R is free software and comes with ABSOLUTELY NO WARRANTY.
You are welcome to redistribute it under certain conditions.
Type 'license()' or 'licence()' for distribution details.

  Natural language support but running in an English locale

R is a collaborative project with many contributors.
Type 'contributors()' for more information and
'citation()' on how to cite R or R packages in publications.

Type 'demo()' for some demos, 'help()' for on-line help, or
'help.start()' for an HTML browser interface to help.
Type 'q()' to quit R.

> Sys.getpid()
[1] 28009
>  system("hostname")
Gallotia
>  options(width = 220)
>  library(car); packageVersion("car")
[1] '2.0.19'
>  library(INLA); packageVersion("INLA")
Loading required package: sp
Loading required package: Matrix
Loading required package: splines
[1] '0.0.1392038736'
>  sessionInfo()
R version 3.0.3 Patched (2014-03-06 r65254)
Platform: x86_64-pc-linux-gnu (64-bit)

locale:
 [1] LC_CTYPE=en_US.ISO-8859-15    LC_NUMERIC=C                  LC_TIME=en_GB.iso885915       LC_COLLATE=en_US.ISO-8859-15  LC_MONETARY=en_US.ISO-8859-15 LC_MESSAGES=en_US.ISO-8859-15 LC_PAPER=en_GB.UTF-8         
 [8] LC_NAME=C                     LC_ADDRESS=C                  LC_TELEPHONE=C                LC_MEASUREMENT=en_GB.UTF-8    LC_IDENTIFICATION=C          

attached base packages:
[1] splines   stats     graphics  grDevices utils     datasets  methods   base     

other attached packages:
[1] INLA_0.0-1392038736 Matrix_1.1-2-2      sp_1.0-14           car_2.0-19         

loaded via a namespace (and not attached):
[1] grid_3.0.3      lattice_0.20-27 MASS_7.3-29     nnet_7.3-7     
>  options(decorate.contrasts = c("(",")"))
>  options(decorate.contr.Sum = "")
>  ## options(decorate.contrasts = c(".",""))
>  options(contrasts = c("contr.Sum", "contr.poly"))
>  load("P.stats.RData"); dim(P.stats)
[1] 414720     25
>  ## recode levels for easier reading
>  tmpm <- P.stats$S.Size
>  P.stats$S.Size <- factor(P.stats$S.Size, levels = c("100", "1000", "200"))
>  table(P.stats$S.Size, tmpm)
      tmpm
         1000    200    100
  100       0      0 138240
  1000 138240      0      0
  200       0 138240      0
>  rm(tmpm)
>  tmpm <- P.stats$Model
>  P.stats$Model <- factor(P.stats$Model, levels = c("Bozic", "McF_4", "McF_6", "exp"))
>  table(P.stats$Model, tmpm)
       tmpm
         Bozic    exp  McF_4  McF_6
  Bozic 103680      0      0      0
  McF_4      0      0 103680      0
  McF_6      0      0      0 103680
  exp        0 103680      0      0
>  
>  
> 
> 
>  with(P.stats, table(TP, FP))[1:3, 1:3]
   FP
TP       0     1    2
  0 122821 26387 6960
  1  27069  5823 3747
  2  27261  8569 3569
>  to.omit <- which( (P.stats$TP + P.stats$FP) == 0 )
>  P.stats <- P.stats[-to.omit, ]
>  with(P.stats, table(TP, FP))[1:3, 1:3]
   FP
TP      0     1    2
  0     0 26387 6960
  1 27069  5823 3747
  2 27261  8569 3569
>  gc()
          used (Mb) gc trigger  (Mb) max used  (Mb)
Ncells 1219861 65.2    1967602 105.1  1426223  76.2
Vcells 6790466 51.9   19242900 146.9 24036409 183.4
> 
> 
> 
> fit0 <- inla(FP ~ Filter + Method + S.Time + S.Type + Conjunction + TrueGenes + Model + sh + S.Size + f(dataSetID, model = "iid")
+ , family = "binomial"
+  , data = P.stats
+ , Ntrials = Inferred.edges
+  ## , control.predictor = list(compute = TRUE)
+  , control.compute = list(dic = TRUE, cpo = TRUE),
+  num.threads = 6)
>  
> 
> 
>  fit0$cpu.used
 Pre-processing    Running inla Post-processing           Total 
       33.79703     32193.49254        56.53133     32283.82091 
> 
>  ## in case a crash in next step
>  save(file = "PFD.m0.tmp.RData", fit0)
>  gc()
           used  (Mb) gc trigger   (Mb)  max used   (Mb)
Ncells  5930528 316.8   10049327  536.7  10049327  536.7
Vcells 63412802 483.9  179736960 1371.3 214985458 1640.3
> 
>  fit <- inla.hyperpar(fit0)
>  summary(fit)

Call:
c("inla(formula = FP ~ Filter + Method + S.Time + S.Type + Conjunction + ",  "    TrueGenes + Model + sh + S.Size + f(dataSetID, model = \"iid\"), ",  "    family = \"binomial\", data = P.stats, Ntrials = Inferred.edges, ",  "    control.compute = list(dic = TRUE, cpo = TRUE), num.threads = 6)" )

Time used:
 Pre-processing    Running inla Post-processing           Total 
       417.2022        219.9220          0.1045        637.2287 

Fixed effects:
                           mean     sd 0.025quant 0.5quant 0.975quant    mode kld
(Intercept)             -0.6528 0.0066    -0.6657  -0.6528    -0.6399 -0.6528   0
Filter(J5)              -0.6218 0.0046    -0.6308  -0.6218    -0.6127 -0.6218   0
Filter(J1)              -0.0057 0.0034    -0.0124  -0.0057     0.0011 -0.0057   0
Filter(S5)              -0.3738 0.0033    -0.3802  -0.3738    -0.3673 -0.3738   0
Method(CBN)              1.0554 0.0033     1.0488   1.0554     1.0619  1.0554   0
Method(CBN-A)            0.8697 0.0033     0.8631   0.8697     0.8762  0.8697   0
Method(OT)              -0.5434 0.0039    -0.5511  -0.5434    -0.5358 -0.5434   0
Method(OT-A)            -0.4994 0.0036    -0.5065  -0.4994    -0.4924 -0.4994   0
Method(DiP)             -0.5594 0.0069    -0.5730  -0.5594    -0.5459 -0.5594   0
S.Time(last)             0.1916 0.0062     0.1794   0.1916     0.2037  0.1916   0
S.Type(singleCell)      -0.2031 0.0088    -0.2204  -0.2031    -0.1858 -0.2031   0
S.Type(wholeTumor_0.01)  0.4338 0.0086     0.4169   0.4338     0.4506  0.4338   0
Conjunction(No)         -0.0637 0.0062    -0.0758  -0.0637    -0.0516 -0.0637   0
TrueGenes(7)            -0.2416 0.0089    -0.2590  -0.2416    -0.2242 -0.2416   0
TrueGenes(9)             0.3519 0.0088     0.3347   0.3519     0.3691  0.3519   0
Model(Bozic)             0.5082 0.0108     0.4870   0.5082     0.5294  0.5082   0
Model(McF_4)            -0.2270 0.0105    -0.2475  -0.2270    -0.2064 -0.2270   0
Model(McF_6)            -0.4994 0.0104    -0.5198  -0.4994    -0.4791 -0.4994   0
sh(0)                   -0.2749 0.0062    -0.2871  -0.2749    -0.2627 -0.2749   0
S.Size(100)              0.4982 0.0087     0.4812   0.4982     0.5152  0.4982   0
S.Size(1000)            -0.6339 0.0088    -0.6513  -0.6339    -0.6166 -0.6339   0

Random effects:
Name	  Model
 dataSetID   IID model 

Model hyperparameters:
                        mean   sd     0.025quant 0.5quant 0.975quant mode  
Precision for dataSetID 1.8063 0.0269 1.7557     1.8093   1.8547     1.8151

Expected number of effective parameters(std dev): 14589.23(19.16)
Number of equivalent replicates : 20.01 

Deviance Information Criterion: 848865.90
Effective number of parameters: 14487.99

Marginal Likelihood:  -437124.66 
CPO and PIT are computed

Posterior marginals for linear predictor and fitted values computed

>  summary(fit$cpo$failure)
   Min. 1st Qu.  Median    Mean 3rd Qu.    Max. 
      0       0       0       0       0       0 
>  cat(paste("\nLog CPO = ", -mean(log(fit$cpo$cpo)), "
+ "))

Log CPO =  1.47126093448638 
>  
> 
> 
>  gc()
            used   (Mb) gc trigger   (Mb)  max used   (Mb)
Ncells   9546135  509.9   33384590 1783.0  39705465 2120.6
Vcells 137617367 1050.0  540330874 4122.4 643174851 4907.1
>  PFD.m0 <- fit
>  save(file = "PFD.m0.RData", PFD.m0)
> 
> 
