# Supplementary material for: Identifying restrictions in the order of accumulation of mutations during tumor progression: effects of passengers, evolutionary models, and sampling
Source: BMC Bioinformatics. 2015 Feb 12;16:41. doi: 10.1186/s12859-015-0466-7 (PMC4339747; doi:10.1186/s12859-015-0466-7)
Supplement: Additional file 9 — Code, scripts, model fits. A zip file (Code_scripts_model_fits.zip) that contains shell and R scripts to run simulations, analysis, and produce tables and figures, as well as the output of GLMM model fits (and the code to obtain them). [file 12859_2015_466_MOESM9_ESM.zip › Code_scripts_model_fits/INLA/P/PND-m2A.Rout]

R version 3.0.3 Patched (2014-03-06 r65254) -- "Warm Puppy"
Copyright (C) 2014 The R Foundation for Statistical Computing
Platform: x86_64-pc-linux-gnu (64-bit)

R is free software and comes with ABSOLUTELY NO WARRANTY.
You are welcome to redistribute it under certain conditions.
Type 'license()' or 'licence()' for distribution details.

  Natural language support but running in an English locale

R is a collaborative project with many contributors.
Type 'contributors()' for more information and
'citation()' on how to cite R or R packages in publications.

Type 'demo()' for some demos, 'help()' for on-line help, or
'help.start()' for an HTML browser interface to help.
Type 'q()' to quit R.

> Sys.getpid()
[1] 24318
>  system("hostname")
Lacerta
>  options(width = 220)
>  library(car); packageVersion("car")
[1] '2.0.19'
>  library(INLA); packageVersion("INLA")
Loading required package: sp
Loading required package: Matrix
Loading required package: splines
[1] '0.0.1392038736'
>  sessionInfo()
R version 3.0.3 Patched (2014-03-06 r65254)
Platform: x86_64-pc-linux-gnu (64-bit)

locale:
 [1] LC_CTYPE=en_US.ISO-8859-15    LC_NUMERIC=C                  LC_TIME=en_GB.iso885915       LC_COLLATE=en_US.ISO-8859-15  LC_MONETARY=en_US.ISO-8859-15 LC_MESSAGES=en_US.ISO-8859-15 LC_PAPER=en_GB.UTF-8         
 [8] LC_NAME=C                     LC_ADDRESS=C                  LC_TELEPHONE=C                LC_MEASUREMENT=en_GB.UTF-8    LC_IDENTIFICATION=C          

attached base packages:
[1] splines   stats     graphics  grDevices utils     datasets  methods   base     

other attached packages:
[1] INLA_0.0-1392038736 Matrix_1.1-2-2      sp_1.0-14           car_2.0-19         

loaded via a namespace (and not attached):
[1] grid_3.0.3      lattice_0.20-27 MASS_7.3-29     nnet_7.3-7     
>  options(decorate.contrasts = c("(",")"))
>  options(decorate.contr.Sum = "")
>  ## options(decorate.contrasts = c(".",""))
>  options(contrasts = c("contr.Sum", "contr.poly"))
>  load("P.stats.RData"); dim(P.stats)
[1] 414720     25
>  ## recode levels for easier reading
>  tmpm <- P.stats$S.Size
>  P.stats$S.Size <- factor(P.stats$S.Size, levels = c("100", "1000", "200"))
>  table(P.stats$S.Size, tmpm)
      tmpm
         1000    200    100
  100       0      0 138240
  1000 138240      0      0
  200       0 138240      0
>  rm(tmpm)
>  tmpm <- P.stats$Model
>  P.stats$Model <- factor(P.stats$Model, levels = c("Bozic", "McF_4", "McF_6", "exp"))
>  table(P.stats$Model, tmpm)
       tmpm
         Bozic    exp  McF_4  McF_6
  Bozic 103680      0      0      0
  McF_4      0      0 103680      0
  McF_6      0      0      0 103680
  exp        0 103680      0      0
>  
>  
> 
> 
>  fit0 <- inla(FN ~ (S.Size + Filter + Method + S.Time + S.Type + Model + Conjunction + sh + TrueGenes)^2 + f(dataSetID, model = "iid")
+ , family = "binomial"
+  , data = P.stats
+ , Ntrials = True.edges
+  ## , control.predictor = list(compute = TRUE)
+  , control.compute = list(dic = TRUE, cpo = TRUE),
+  num.threads = 6)
>  
> 
> 
>  fit0$cpu.used
 Pre-processing    Running inla Post-processing           Total 
       61.72821    153766.21272        82.27818    153910.21912 
> 
>  ## in case a crash in next step
>  save(file = "PND.m2A.tmp.RData", fit0)
>  gc()
            used   (Mb) gc trigger   (Mb)  max used   (Mb)
Ncells   7779354  415.5   13046794  696.8  13046794  696.8
Vcells 159815070 1219.3  392232216 2992.5 374671895 2858.6
> 
>  fit <- inla.hyperpar(fit0)
>  summary(fit)

Call:
c("inla(formula = FN ~ (S.Size + Filter + Method + S.Time + S.Type + ",  "    Model + Conjunction + sh + TrueGenes)^2 + f(dataSetID, model = \"iid\"), ",  "    family = \"binomial\", data = P.stats, Ntrials = True.edges, ",  "    control.compute = list(dic = TRUE, cpo = TRUE), num.threads = 6)" )

Time used:
 Pre-processing    Running inla Post-processing           Total 
       758.4390       1714.0480          0.2284       2472.7154 

Fixed effects:
                                           mean     sd 0.025quant 0.5quant 0.975quant    mode kld
(Intercept)                              2.4652 0.0040     2.4574   2.4652     2.4730  2.4652   0
S.Size(100)                              0.4642 0.0052     0.4540   0.4642     0.4743  0.4641   0
S.Size(1000)                            -0.5579 0.0048    -0.5674  -0.5579    -0.5485 -0.5579   0
Filter(J5)                               1.1501 0.0044     1.1416   1.1501     1.1587  1.1501   0
Filter(J1)                               0.1816 0.0033     0.1752   0.1816     0.1881  0.1816   0
Filter(S5)                              -0.2302 0.0031    -0.2364  -0.2302    -0.2241 -0.2302   0
Method(CBN)                             -0.5154 0.0040    -0.5232  -0.5154    -0.5076 -0.5154   0
Method(CBN-A)                           -0.6590 0.0039    -0.6666  -0.6590    -0.6514 -0.6590   0
Method(OT)                              -0.6779 0.0039    -0.6857  -0.6779    -0.6702 -0.6779   0
Method(OT-A)                            -1.1104 0.0038    -1.1179  -1.1104    -1.1029 -1.1104   0
Method(DiP)                              1.8011 0.0085     1.7844   1.8011     1.8179  1.8011   0
S.Time(last)                            -0.3828 0.0034    -0.3895  -0.3828    -0.3762 -0.3828   0
S.Type(singleCell)                       0.2471 0.0048     0.2377   0.2471     0.2565  0.2471   0
S.Type(wholeTumor_0.01)                 -0.6097 0.0046    -0.6187  -0.6097    -0.6008 -0.6097   0
Model(Bozic)                             0.6738 0.0062     0.6617   0.6738     0.6859  0.6738   0
Model(McF_4)                            -0.5280 0.0056    -0.5390  -0.5280    -0.5170 -0.5280   0
Model(McF_6)                            -1.8572 0.0055    -1.8680  -1.8572    -1.8464 -1.8572   0
Conjunction(No)                         -0.2924 0.0033    -0.2989  -0.2924    -0.2859 -0.2924   0
sh(0)                                    0.2644 0.0034     0.2577   0.2644     0.2711  0.2644   0
TrueGenes(7)                            -0.3840 0.0047    -0.3933  -0.3840    -0.3747 -0.3840   0
TrueGenes(9)                             0.3192 0.0049     0.3096   0.3192     0.3288  0.3192   0
S.Size(100):Filter(J5)                  -0.0236 0.0043    -0.0320  -0.0236    -0.0151 -0.0236   0
S.Size(1000):Filter(J5)                  0.0647 0.0041     0.0566   0.0647     0.0728  0.0647   0
S.Size(100):Filter(J1)                  -0.0117 0.0037    -0.0189  -0.0117    -0.0044 -0.0117   0
S.Size(1000):Filter(J1)                  0.0287 0.0035     0.0218   0.0287     0.0357  0.0287   0
S.Size(100):Filter(S5)                  -0.0187 0.0035    -0.0256  -0.0187    -0.0119 -0.0187   0
S.Size(1000):Filter(S5)                  0.0096 0.0033     0.0031   0.0096     0.0161  0.0096   0
S.Size(100):Method(CBN)                 -0.6083 0.0046    -0.6173  -0.6083    -0.5993 -0.6083   0
S.Size(1000):Method(CBN)                 0.7158 0.0043     0.7074   0.7158     0.7241  0.7158   0
S.Size(100):Method(CBN-A)               -0.5698 0.0045    -0.5788  -0.5698    -0.5609 -0.5698   0
S.Size(1000):Method(CBN-A)               0.6688 0.0042     0.6606   0.6688     0.6770  0.6688   0
S.Size(100):Method(OT)                  -0.5285 0.0046    -0.5375  -0.5285    -0.5196 -0.5285   0
S.Size(1000):Method(OT)                  0.6298 0.0042     0.6216   0.6298     0.6380  0.6298   0
S.Size(100):Method(OT-A)                -0.5540 0.0046    -0.5630  -0.5540    -0.5450 -0.5540   0
S.Size(1000):Method(OT-A)                0.6547 0.0042     0.6465   0.6547     0.6630  0.6547   0
S.Size(100):Method(DiP)                  0.9884 0.0101     0.9686   0.9884     1.0083  0.9883   0
S.Size(1000):Method(DiP)                -1.3457 0.0070    -1.3595  -1.3457    -1.3320 -1.3457   0
S.Size(100):S.Time(last)                 0.0600 0.0044     0.0513   0.0600     0.0687  0.0600   0
S.Size(1000):S.Time(last)               -0.0652 0.0044    -0.0739  -0.0652    -0.0565 -0.0652   0
S.Size(100):S.Type(singleCell)          -0.0249 0.0063    -0.0373  -0.0249    -0.0126 -0.0249   0
S.Size(1000):S.Type(singleCell)          0.0157 0.0063     0.0034   0.0157     0.0281  0.0157   0
S.Size(100):S.Type(wholeTumor_0.01)      0.0399 0.0061     0.0279   0.0399     0.0520  0.0399   0
S.Size(1000):S.Type(wholeTumor_0.01)    -0.0202 0.0061    -0.0322  -0.0202    -0.0082 -0.0202   0
S.Size(100):Model(Bozic)                -0.0573 0.0078    -0.0727  -0.0573    -0.0419 -0.0573   0
S.Size(1000):Model(Bozic)                0.0577 0.0079     0.0422   0.0577     0.0731  0.0577   0
S.Size(100):Model(McF_4)                 0.0431 0.0074     0.0284   0.0431     0.0577  0.0431   0
S.Size(1000):Model(McF_4)               -0.0463 0.0074    -0.0609  -0.0463    -0.0318 -0.0463   0
S.Size(100):Model(McF_6)                 0.1302 0.0074     0.1157   0.1302     0.1447  0.1302   0
S.Size(1000):Model(McF_6)               -0.1094 0.0073    -0.1238  -0.1094    -0.0950 -0.1094   0
S.Size(100):Conjunction(No)              0.0029 0.0044    -0.0058   0.0029     0.0115  0.0029   0
S.Size(1000):Conjunction(No)            -0.0189 0.0044    -0.0275  -0.0189    -0.0103 -0.0189   0
S.Size(100):sh(0)                       -0.0791 0.0045    -0.0878  -0.0791    -0.0703 -0.0791   0
S.Size(1000):sh(0)                       0.1248 0.0045     0.1161   0.1248     0.1335  0.1248   0
S.Size(100):TrueGenes(7)                 0.0515 0.0062     0.0393   0.0515     0.0638  0.0515   0
S.Size(1000):TrueGenes(7)               -0.0604 0.0062    -0.0726  -0.0604    -0.0482 -0.0604   0
S.Size(100):TrueGenes(9)                -0.0356 0.0064    -0.0481  -0.0356    -0.0231 -0.0356   0
S.Size(1000):TrueGenes(9)                0.0406 0.0064     0.0281   0.0406     0.0531  0.0406   0
Filter(J5):Method(CBN)                   0.0019 0.0063    -0.0105   0.0019     0.0143  0.0019   0
Filter(J1):Method(CBN)                   0.0046 0.0053    -0.0059   0.0046     0.0151  0.0046   0
Filter(S5):Method(CBN)                   0.0468 0.0050     0.0370   0.0468     0.0566  0.0468   0
Filter(J5):Method(CBN-A)                -0.1370 0.0060    -0.1488  -0.1370    -0.1252 -0.1370   0
Filter(J1):Method(CBN-A)                 0.0296 0.0053     0.0193   0.0296     0.0399  0.0296   0
Filter(S5):Method(CBN-A)                 0.1120 0.0049     0.1023   0.1120     0.1217  0.1120   0
Filter(J5):Method(OT)                    0.0483 0.0061     0.0363   0.0483     0.0602  0.0483   0
Filter(J1):Method(OT)                    0.0452 0.0052     0.0350   0.0452     0.0554  0.0452   0
Filter(S5):Method(OT)                    0.0143 0.0049     0.0046   0.0143     0.0240  0.0143   0
Filter(J5):Method(OT-A)                  0.1887 0.0059     0.1771   0.1887     0.2003  0.1887   0
Filter(J1):Method(OT-A)                  0.0950 0.0051     0.0849   0.0950     0.1050  0.0949   0
Filter(S5):Method(OT-A)                 -0.0359 0.0049    -0.0456  -0.0359    -0.0262 -0.0359   0
Filter(J5):Method(DiP)                  -0.0621 0.0096    -0.0810  -0.0621    -0.0432 -0.0621   0
Filter(J1):Method(DiP)                  -0.0968 0.0080    -0.1125  -0.0968    -0.0811 -0.0968   0
Filter(S5):Method(DiP)                  -0.0817 0.0073    -0.0961  -0.0817    -0.0673 -0.0817   0
Filter(J5):S.Time(last)                 -0.2986 0.0030    -0.3045  -0.2986    -0.2926 -0.2986   0
Filter(J1):S.Time(last)                  0.1120 0.0025     0.1071   0.1120     0.1169  0.1120   0
Filter(S5):S.Time(last)                 -0.0936 0.0024    -0.0983  -0.0936    -0.0889 -0.0936   0
Filter(J5):S.Type(singleCell)            0.0492 0.0042     0.0410   0.0492     0.0574  0.0492   0
Filter(J1):S.Type(singleCell)            0.0238 0.0036     0.0168   0.0238     0.0309  0.0238   0
Filter(S5):S.Type(singleCell)            0.0295 0.0034     0.0228   0.0295     0.0361  0.0295   0
Filter(J5):S.Type(wholeTumor_0.01)      -0.1030 0.0039    -0.1107  -0.1030    -0.0954 -0.1030   0
Filter(J1):S.Type(wholeTumor_0.01)      -0.0424 0.0034    -0.0491  -0.0424    -0.0358 -0.0424   0
Filter(S5):S.Type(wholeTumor_0.01)      -0.0823 0.0032    -0.0886  -0.0823    -0.0760 -0.0823   0
Filter(J5):Model(Bozic)                 -0.1147 0.0063    -0.1270  -0.1147    -0.1024 -0.1147   0
Filter(J1):Model(Bozic)                 -0.1120 0.0051    -0.1219  -0.1120    -0.1020 -0.1120   0
Filter(S5):Model(Bozic)                  0.1690 0.0049     0.1595   0.1690     0.1786  0.1690   0
Filter(J5):Model(McF_4)                  0.0014 0.0055    -0.0093   0.0014     0.0121  0.0014   0
Filter(J1):Model(McF_4)                  0.2436 0.0045     0.2348   0.2436     0.2524  0.2436   0
Filter(S5):Model(McF_4)                 -0.1714 0.0041    -0.1795  -0.1714    -0.1634 -0.1714   0
Filter(J5):Model(McF_6)                 -0.2169 0.0048    -0.2264  -0.2169    -0.2074 -0.2169   0
Filter(J1):Model(McF_6)                  0.1214 0.0040     0.1135   0.1214     0.1292  0.1214   0
Filter(S5):Model(McF_6)                 -0.1231 0.0039    -0.1307  -0.1231    -0.1155 -0.1231   0
Filter(J5):Conjunction(No)               0.1458 0.0029     0.1402   0.1458     0.1514  0.1458   0
Filter(J1):Conjunction(No)               0.0598 0.0025     0.0549   0.0598     0.0646  0.0598   0
Filter(S5):Conjunction(No)              -0.0615 0.0023    -0.0661  -0.0615    -0.0569 -0.0615   0
Filter(J5):sh(0)                         0.1148 0.0029     0.1090   0.1148     0.1205  0.1148   0
Filter(J1):sh(0)                         0.0252 0.0025     0.0202   0.0252     0.0301  0.0252   0
Filter(S5):sh(0)                         0.0196 0.0024     0.0149   0.0196     0.0243  0.0196   0
Filter(J5):TrueGenes(7)                 -0.4624 0.0041    -0.4705  -0.4624    -0.4543 -0.4624   0
Filter(J1):TrueGenes(7)                 -0.1768 0.0036    -0.1839  -0.1768    -0.1697 -0.1768   0
Filter(S5):TrueGenes(7)                  0.1654 0.0035     0.1585   0.1654     0.1723  0.1654   0
Filter(J5):TrueGenes(9)                  0.2300 0.0044     0.2213   0.2300     0.2387  0.2300   0
Filter(J1):TrueGenes(9)                  0.0497 0.0037     0.0424   0.0497     0.0570  0.0497   0
Filter(S5):TrueGenes(9)                 -0.0883 0.0035    -0.0951  -0.0883    -0.0814 -0.0883   0
Method(CBN):S.Time(last)                 0.1011 0.0030     0.0952   0.1011     0.1069  0.1011   0
Method(CBN-A):S.Time(last)               0.1548 0.0029     0.1491   0.1548     0.1606  0.1548   0
Method(OT):S.Time(last)                  0.1966 0.0029     0.1908   0.1966     0.2023  0.1966   0
Method(OT-A):S.Time(last)               -0.2953 0.0030    -0.3012  -0.2953    -0.2894 -0.2953   0
Method(DiP):S.Time(last)                 0.1241 0.0044     0.1154   0.1241     0.1328  0.1241   0
Method(CBN):S.Type(singleCell)          -0.0569 0.0043    -0.0652  -0.0569    -0.0485 -0.0569   0
Method(CBN-A):S.Type(singleCell)        -0.0553 0.0042    -0.0635  -0.0553    -0.0471 -0.0553   0
Method(OT):S.Type(singleCell)           -0.0435 0.0042    -0.0517  -0.0435    -0.0352 -0.0435   0
Method(OT-A):S.Type(singleCell)         -0.0144 0.0042    -0.0226  -0.0144    -0.0062 -0.0144   0
Method(DiP):S.Type(singleCell)           0.0669 0.0064     0.0543   0.0669     0.0796  0.0669   0
Method(CBN):S.Type(wholeTumor_0.01)      0.1387 0.0040     0.1307   0.1387     0.1466  0.1387   0
Method(CBN-A):S.Type(wholeTumor_0.01)    0.1163 0.0040     0.1085   0.1163     0.1241  0.1163   0
Method(OT):S.Type(wholeTumor_0.01)       0.0908 0.0040     0.0829   0.0908     0.0986  0.0908   0
Method(OT-A):S.Type(wholeTumor_0.01)     0.0328 0.0040     0.0250   0.0328     0.0407  0.0328   0
Method(DiP):S.Type(wholeTumor_0.01)     -0.1474 0.0060    -0.1592  -0.1474    -0.1357 -0.1474   0
Method(CBN):Model(Bozic)                -0.2147 0.0059    -0.2263  -0.2147    -0.2031 -0.2147   0
Method(CBN-A):Model(Bozic)              -0.1395 0.0058    -0.1510  -0.1395    -0.1281 -0.1395   0
Method(OT):Model(Bozic)                  0.0348 0.0060     0.0231   0.0348     0.0465  0.0348   0
Method(OT-A):Model(Bozic)                0.1524 0.0057     0.1412   0.1524     0.1636  0.1524   0
Method(DiP):Model(Bozic)                 0.0582 0.0103     0.0380   0.0582     0.0785  0.0582   0
Method(CBN):Model(McF_4)                 0.1793 0.0052     0.1692   0.1793     0.1895  0.1793   0
Method(CBN-A):Model(McF_4)               0.2436 0.0051     0.2336   0.2436     0.2536  0.2436   0
Method(OT):Model(McF_4)                 -0.0299 0.0051    -0.0398  -0.0299    -0.0199 -0.0299   0
Method(OT-A):Model(McF_4)                0.0083 0.0049    -0.0014   0.0083     0.0180  0.0083   0
Method(DiP):Model(McF_4)                -0.1825 0.0081    -0.1983  -0.1825    -0.1666 -0.1825   0
Method(CBN):Model(McF_6)                 0.3905 0.0048     0.3810   0.3905     0.3999  0.3905   0
Method(CBN-A):Model(McF_6)               0.2667 0.0048     0.2573   0.2667     0.2761  0.2667   0
Method(OT):Model(McF_6)                  0.1117 0.0049     0.1021   0.1117     0.1213  0.1117   0
Method(OT-A):Model(McF_6)               -0.1997 0.0050    -0.2096  -0.1997    -0.1899 -0.1997   0
Method(DiP):Model(McF_6)                -0.0310 0.0077    -0.0461  -0.0310    -0.0159 -0.0310   0
Method(CBN):Conjunction(No)              0.0961 0.0029     0.0904   0.0961     0.1019  0.0961   0
Method(CBN-A):Conjunction(No)            0.0918 0.0029     0.0861   0.0918     0.0975  0.0918   0
Method(OT):Conjunction(No)              -0.0428 0.0029    -0.0486  -0.0428    -0.0371 -0.0428   0
Method(OT-A):Conjunction(No)            -0.1405 0.0029    -0.1463  -0.1405    -0.1348 -0.1405   0
Method(DiP):Conjunction(No)             -0.0016 0.0044    -0.0102  -0.0016     0.0070 -0.0016   0
Method(CBN):sh(0)                        0.1007 0.0030     0.0948   0.1007     0.1066  0.1007   0
Method(CBN-A):sh(0)                      0.1286 0.0030     0.1228   0.1286     0.1344  0.1286   0
Method(OT):sh(0)                         0.1213 0.0030     0.1155   0.1213     0.1272  0.1213   0
Method(OT-A):sh(0)                       0.1394 0.0030     0.1336   0.1394     0.1453  0.1394   0
Method(DiP):sh(0)                       -0.3458 0.0045    -0.3546  -0.3458    -0.3369 -0.3458   0
Method(CBN):TrueGenes(7)                 0.0120 0.0044     0.0032   0.0120     0.0207  0.0120   0
Method(CBN-A):TrueGenes(7)              -0.2934 0.0043    -0.3019  -0.2934    -0.2849 -0.2934   0
Method(OT):TrueGenes(7)                  0.3021 0.0045     0.2933   0.3021     0.3109  0.3021   0
Method(OT-A):TrueGenes(7)               -0.6196 0.0044    -0.6282  -0.6196    -0.6110 -0.6196   0
Method(DiP):TrueGenes(7)                 0.8637 0.0078     0.8485   0.8637     0.8789  0.8637   0
Method(CBN):TrueGenes(9)                -0.0423 0.0044    -0.0509  -0.0423    -0.0337 -0.0423   0
Method(CBN-A):TrueGenes(9)               0.1200 0.0044     0.1114   0.1200     0.1286  0.1200   0
Method(OT):TrueGenes(9)                 -0.0537 0.0044    -0.0622  -0.0537    -0.0451 -0.0537   0
Method(OT-A):TrueGenes(9)                0.2747 0.0044     0.2661   0.2747     0.2832  0.2747   0
Method(DiP):TrueGenes(9)                -0.3823 0.0066    -0.3952  -0.3823    -0.3694 -0.3823   0
S.Time(last):S.Type(singleCell)         -0.0294 0.0045    -0.0382  -0.0294    -0.0207 -0.0294   0
S.Time(last):S.Type(wholeTumor_0.01)     0.0823 0.0043     0.0738   0.0823     0.0908  0.0823   0
S.Time(last):Model(Bozic)               -0.0715 0.0056    -0.0824  -0.0715    -0.0605 -0.0714   0
S.Time(last):Model(McF_4)                0.0517 0.0053     0.0414   0.0517     0.0621  0.0517   0
S.Time(last):Model(McF_6)                0.3242 0.0052     0.3140   0.3242     0.3345  0.3242   0
S.Time(last):Conjunction(No)            -0.0187 0.0031    -0.0248  -0.0187    -0.0126 -0.0187   0
S.Time(last):sh(0)                      -0.0310 0.0032    -0.0372  -0.0310    -0.0248 -0.0310   0
S.Time(last):TrueGenes(7)                0.3662 0.0044     0.3576   0.3662     0.3749  0.3662   0
S.Time(last):TrueGenes(9)               -0.1344 0.0045    -0.1433  -0.1344    -0.1256 -0.1344   0
S.Type(singleCell):Model(Bozic)          0.1131 0.0079     0.0975   0.1131     0.1287  0.1131   0
S.Type(wholeTumor_0.01):Model(Bozic)    -0.3361 0.0076    -0.3511  -0.3361    -0.3212 -0.3361   0
S.Type(singleCell):Model(McF_4)         -0.0960 0.0074    -0.1107  -0.0960    -0.0814 -0.0960   0
S.Type(wholeTumor_0.01):Model(McF_4)     0.2721 0.0073     0.2578   0.2721     0.2865  0.2721   0
S.Type(singleCell):Model(McF_6)         -0.1936 0.0074    -0.2081  -0.1936    -0.1792 -0.1936   0
S.Type(wholeTumor_0.01):Model(McF_6)     0.4685 0.0072     0.4543   0.4685     0.4827  0.4685   0
S.Type(singleCell):Conjunction(No)       0.0146 0.0044     0.0060   0.0146     0.0233  0.0146   0
S.Type(wholeTumor_0.01):Conjunction(No) -0.0318 0.0043    -0.0402  -0.0318    -0.0233 -0.0318   0
S.Type(singleCell):sh(0)                 0.0554 0.0045     0.0466   0.0554     0.0642  0.0554   0
S.Type(wholeTumor_0.01):sh(0)           -0.1794 0.0044    -0.1879  -0.1794    -0.1708 -0.1794   0
S.Type(singleCell):TrueGenes(7)         -0.0541 0.0063    -0.0663  -0.0541    -0.0418 -0.0541   0
S.Type(wholeTumor_0.01):TrueGenes(7)     0.0977 0.0061     0.0857   0.0977     0.1096  0.0977   0
S.Type(singleCell):TrueGenes(9)          0.0454 0.0064     0.0328   0.0454     0.0580  0.0454   0
S.Type(wholeTumor_0.01):TrueGenes(9)    -0.0877 0.0062    -0.0999  -0.0877    -0.0755 -0.0877   0
Model(Bozic):Conjunction(No)             0.0483 0.0055     0.0375   0.0483     0.0591  0.0483   0
Model(McF_4):Conjunction(No)            -0.0842 0.0052    -0.0944  -0.0842    -0.0739 -0.0842   0
Model(McF_6):Conjunction(No)            -0.0672 0.0052    -0.0773  -0.0672    -0.0570 -0.0672   0
Model(Bozic):sh(0)                       0.2143 0.0056     0.2033   0.2143     0.2252  0.2143   0
Model(McF_4):sh(0)                      -0.4151 0.0053    -0.4255  -0.4151    -0.4048 -0.4151   0
Model(McF_6):sh(0)                      -0.4216 0.0052    -0.4318  -0.4216    -0.4113 -0.4216   0
Model(Bozic):TrueGenes(7)               -0.2454 0.0078    -0.2607  -0.2454    -0.2301 -0.2454   0
Model(McF_4):TrueGenes(7)                0.2490 0.0074     0.2344   0.2490     0.2636  0.2490   0
Model(McF_6):TrueGenes(7)                0.3058 0.0074     0.2914   0.3058     0.3202  0.3058   0
Model(Bozic):TrueGenes(9)                0.1172 0.0081     0.1013   0.1172     0.1330  0.1172   0
Model(McF_4):TrueGenes(9)               -0.1948 0.0075    -0.2096  -0.1948    -0.1801 -0.1948   0
Model(McF_6):TrueGenes(9)               -0.1448 0.0074    -0.1594  -0.1448    -0.1302 -0.1448   0
Conjunction(No):sh(0)                    0.0191 0.0031     0.0130   0.0191     0.0253  0.0191   0
Conjunction(No):TrueGenes(7)            -0.0729 0.0044    -0.0816  -0.0729    -0.0643 -0.0729   0
Conjunction(No):TrueGenes(9)            -0.1279 0.0045    -0.1367  -0.1279    -0.1191 -0.1279   0
sh(0):TrueGenes(7)                      -0.0818 0.0044    -0.0905  -0.0818    -0.0731 -0.0818   0
sh(0):TrueGenes(9)                       0.0605 0.0045     0.0515   0.0605     0.0694  0.0605   0

Random effects:
Name	  Model
 dataSetID   IID model 

Model hyperparameters:
                        mean   sd     0.025quant 0.5quant 0.975quant mode  
Precision for dataSetID 8.4371 0.1317 8.1676     8.4453   8.6795     8.4636

Expected number of effective parameters(std dev): 12539.87(36.80)
Number of equivalent replicates : 33.07 

Deviance Information Criterion: 1024870.99
Effective number of parameters: 12488.62

Marginal Likelihood:  -520127.48 
CPO and PIT are computed

Posterior marginals for linear predictor and fitted values computed

>  summary(fit$cpo$failure)
   Min. 1st Qu.  Median    Mean 3rd Qu.    Max. 
      0       0       0       0       0       0 
>  cat(paste("\nLog CPO = ", -mean(log(fit$cpo$cpo)), "
+ "))

Log CPO =  1.23768427800915 
>  
> 
> 
>  gc()
            used   (Mb) gc trigger   (Mb)   max used    (Mb)
Ncells  12870875  687.4   44956201 2401.0   56195252  3001.2
Vcells 328260932 2504.5 1118990739 8537.3 1398715472 10671.4
>  PND.m2A <- fit
>  save(file = "PND.m2A.RData", PND.m2A)
> 
> 
