# Supplementary material for: Identifying restrictions in the order of accumulation of mutations during tumor progression: effects of passengers, evolutionary models, and sampling
Source: BMC Bioinformatics. 2015 Feb 12;16:41. doi: 10.1186/s12859-015-0466-7 (PMC4339747; doi:10.1186/s12859-015-0466-7)
Supplement: Additional file 9 — Code, scripts, model fits. A zip file (Code_scripts_model_fits.zip) that contains shell and R scripts to run simulations, analysis, and produce tables and figures, as well as the output of GLMM model fits (and the code to obtain them). [file 12859_2015_466_MOESM9_ESM.zip › Code_scripts_model_fits/INLA/P/Diff-m2A.Rout]

R version 3.0.3 Patched (2014-03-06 r65254) -- "Warm Puppy"
Copyright (C) 2014 The R Foundation for Statistical Computing
Platform: x86_64-pc-linux-gnu (64-bit)

R is free software and comes with ABSOLUTELY NO WARRANTY.
You are welcome to redistribute it under certain conditions.
Type 'license()' or 'licence()' for distribution details.

  Natural language support but running in an English locale

R is a collaborative project with many contributors.
Type 'contributors()' for more information and
'citation()' on how to cite R or R packages in publications.

Type 'demo()' for some demos, 'help()' for on-line help, or
'help.start()' for an HTML browser interface to help.
Type 'q()' to quit R.

> Sys.getpid()
[1] 24292
>  system("hostname")
Lacerta
>  options(width = 220)
>  library(car); packageVersion("car")
[1] '2.0.19'
>  library(INLA); packageVersion("INLA")
Loading required package: sp
Loading required package: Matrix
Loading required package: splines
[1] '0.0.1392038736'
>  sessionInfo()
R version 3.0.3 Patched (2014-03-06 r65254)
Platform: x86_64-pc-linux-gnu (64-bit)

locale:
 [1] LC_CTYPE=en_US.ISO-8859-15    LC_NUMERIC=C                  LC_TIME=en_GB.iso885915       LC_COLLATE=en_US.ISO-8859-15  LC_MONETARY=en_US.ISO-8859-15 LC_MESSAGES=en_US.ISO-8859-15 LC_PAPER=en_GB.UTF-8         
 [8] LC_NAME=C                     LC_ADDRESS=C                  LC_TELEPHONE=C                LC_MEASUREMENT=en_GB.UTF-8    LC_IDENTIFICATION=C          

attached base packages:
[1] splines   stats     graphics  grDevices utils     datasets  methods   base     

other attached packages:
[1] INLA_0.0-1392038736 Matrix_1.1-2-2      sp_1.0-14           car_2.0-19         

loaded via a namespace (and not attached):
[1] grid_3.0.3      lattice_0.20-27 MASS_7.3-29     nnet_7.3-7     
>  options(decorate.contrasts = c("(",")"))
>  options(decorate.contr.Sum = "")
>  ## options(decorate.contrasts = c(".",""))
>  options(contrasts = c("contr.Sum", "contr.poly"))
>  load("P.stats.RData"); dim(P.stats)
[1] 414720     25
>  ## recode levels for easier reading
>  tmpm <- P.stats$S.Size
>  P.stats$S.Size <- factor(P.stats$S.Size, levels = c("100", "1000", "200"))
>  table(P.stats$S.Size, tmpm)
      tmpm
         1000    200    100
  100       0      0 138240
  1000 138240      0      0
  200       0 138240      0
>  rm(tmpm)
>  tmpm <- P.stats$Model
>  P.stats$Model <- factor(P.stats$Model, levels = c("Bozic", "McF_4", "McF_6", "exp"))
>  table(P.stats$Model, tmpm)
       tmpm
         Bozic    exp  McF_4  McF_6
  Bozic 103680      0      0      0
  McF_4      0      0 103680      0
  McF_6      0      0      0 103680
  exp        0 103680      0      0
>  
>  
> 
> 
>  fit0 <- inla(Diff ~ (S.Size + Filter + Method + S.Time + S.Type + Model + Conjunction + sh + TrueGenes)^2 + f(dataSetID, model = "iid")
+ , family = "poisson"
+  , data = P.stats
+  ## , control.predictor = list(compute = TRUE)
+  , control.compute = list(dic = TRUE, cpo = TRUE),
+  num.threads = 6)
>  
> 
> 
>  fit0$cpu.used
 Pre-processing    Running inla Post-processing           Total 
       62.83224    178999.39987        82.47183    179144.70394 
> 
>  ## in case a crash in next step
>  save(file = "Diff.m2A.tmp.RData", fit0)
>  gc()
            used   (Mb) gc trigger   (Mb)  max used   (Mb)
Ncells   7779352  415.5   13046794  696.8  13046794  696.8
Vcells 159607568 1217.8  392232216 2992.5 374671895 2858.6
> 
>  fit <- inla.hyperpar(fit0)
>  summary(fit)

Call:
c("inla(formula = Diff ~ (S.Size + Filter + Method + S.Time + S.Type + ",  "    Model + Conjunction + sh + TrueGenes)^2 + f(dataSetID, model = \"iid\"), ",  "    family = \"poisson\", data = P.stats, control.compute = list(dic = TRUE, ",  "        cpo = TRUE), num.threads = 6)")

Time used:
 Pre-processing    Running inla Post-processing           Total 
       775.0396       1446.8196          0.2058       2222.0650 

Fixed effects:
                                           mean     sd 0.025quant 0.5quant 0.975quant    mode kld
(Intercept)                              2.1574 0.0007     2.1560   2.1574     2.1588  2.1574   0
S.Size(100)                              0.1205 0.0010     0.1185   0.1205     0.1224  0.1205   0
S.Size(1000)                            -0.1619 0.0010    -0.1639  -0.1619    -0.1599 -0.1619   0
Filter(J5)                              -0.0432 0.0009    -0.0450  -0.0432    -0.0413 -0.0432   0
Filter(J1)                              -0.0388 0.0009    -0.0406  -0.0388    -0.0370 -0.0388   0
Filter(S5)                              -0.1052 0.0010    -0.1071  -0.1052    -0.1033 -0.1052   0
Method(CBN)                              0.1868 0.0011     0.1847   0.1868     0.1890  0.1868   0
Method(CBN-A)                            0.1332 0.0011     0.1309   0.1332     0.1354  0.1332   0
Method(OT)                              -0.1673 0.0013    -0.1698  -0.1673    -0.1648 -0.1673   0
Method(OT-A)                            -0.3383 0.0014    -0.3410  -0.3383    -0.3356 -0.3383   0
Method(DiP)                              0.1285 0.0011     0.1262   0.1285     0.1307  0.1285   0
S.Time(last)                             0.0612 0.0007     0.0598   0.0612     0.0626  0.0612   0
S.Type(singleCell)                      -0.0268 0.0010    -0.0288  -0.0268    -0.0249 -0.0268   0
S.Type(wholeTumor_0.01)                  0.0541 0.0010     0.0522   0.0541     0.0561  0.0541   0
Model(Bozic)                             0.1054 0.0012     0.1031   0.1054     0.1078  0.1054   0
Model(McF_4)                            -0.0445 0.0012    -0.0470  -0.0445    -0.0421 -0.0445   0
Model(McF_6)                            -0.1300 0.0013    -0.1325  -0.1300    -0.1275 -0.1300   0
Conjunction(No)                         -0.1297 0.0007    -0.1311  -0.1297    -0.1284 -0.1297   0
sh(0)                                   -0.0461 0.0007    -0.0475  -0.0461    -0.0447 -0.0461   0
TrueGenes(7)                            -0.0042 0.0010    -0.0062  -0.0042    -0.0022 -0.0042   0
TrueGenes(9)                            -0.0945 0.0010    -0.0965  -0.0945    -0.0925 -0.0945   0
S.Size(100):Filter(J5)                  -0.0737 0.0013    -0.0762  -0.0737    -0.0713 -0.0737   0
S.Size(1000):Filter(J5)                  0.0919 0.0013     0.0894   0.0919     0.0945  0.0919   0
S.Size(100):Filter(J1)                   0.0077 0.0012     0.0053   0.0077     0.0102  0.0077   0
S.Size(1000):Filter(J1)                  0.0153 0.0013     0.0127   0.0153     0.0179  0.0153   0
S.Size(100):Filter(S5)                  -0.0142 0.0013    -0.0167  -0.0142    -0.0118 -0.0142   0
S.Size(1000):Filter(S5)                  0.0102 0.0014     0.0075   0.0102     0.0129  0.0102   0
S.Size(100):Method(CBN)                 -0.0677 0.0015    -0.0706  -0.0677    -0.0647 -0.0677   0
S.Size(1000):Method(CBN)                 0.1082 0.0016     0.1052   0.1082     0.1113  0.1082   0
S.Size(100):Method(CBN-A)               -0.0574 0.0015    -0.0604  -0.0574    -0.0544 -0.0574   0
S.Size(1000):Method(CBN-A)               0.0944 0.0016     0.0913   0.0944     0.0976  0.0944   0
S.Size(100):Method(OT)                  -0.0334 0.0017    -0.0368  -0.0334    -0.0301 -0.0334   0
S.Size(1000):Method(OT)                  0.0649 0.0018     0.0613   0.0649     0.0684  0.0649   0
S.Size(100):Method(OT-A)                -0.0259 0.0018    -0.0295  -0.0259    -0.0223 -0.0259   0
S.Size(1000):Method(OT-A)                0.0559 0.0019     0.0522   0.0559     0.0597  0.0559   0
S.Size(100):Method(DiP)                  0.0544 0.0015     0.0514   0.0544     0.0574  0.0544   0
S.Size(1000):Method(DiP)                -0.1127 0.0017    -0.1160  -0.1127    -0.1094 -0.1127   0
S.Size(100):S.Time(last)                -0.0063 0.0010    -0.0082  -0.0063    -0.0044 -0.0063   0
S.Size(1000):S.Time(last)                0.0004 0.0010    -0.0016   0.0004     0.0024  0.0004   0
S.Size(100):S.Type(singleCell)          -0.0011 0.0014    -0.0038  -0.0011     0.0016 -0.0011   0
S.Size(1000):S.Type(singleCell)         -0.0058 0.0014    -0.0086  -0.0058    -0.0030 -0.0058   0
S.Size(100):S.Type(wholeTumor_0.01)      0.0007 0.0014    -0.0019   0.0007     0.0034  0.0007   0
S.Size(1000):S.Type(wholeTumor_0.01)     0.0066 0.0014     0.0038   0.0066     0.0094  0.0066   0
S.Size(100):Model(Bozic)                -0.0306 0.0017    -0.0338  -0.0306    -0.0273 -0.0306   0
S.Size(1000):Model(Bozic)                0.0558 0.0017     0.0524   0.0558     0.0592  0.0558   0
S.Size(100):Model(McF_4)                 0.0153 0.0017     0.0120   0.0153     0.0186  0.0153   0
S.Size(1000):Model(McF_4)               -0.0331 0.0018    -0.0366  -0.0331    -0.0297 -0.0331   0
S.Size(100):Model(McF_6)                 0.0843 0.0017     0.0809   0.0843     0.0876  0.0843   0
S.Size(1000):Model(McF_6)               -0.1240 0.0018    -0.1276  -0.1240    -0.1205 -0.1240   0
S.Size(100):Conjunction(No)              0.0148 0.0010     0.0129   0.0148     0.0167  0.0148   0
S.Size(1000):Conjunction(No)            -0.0220 0.0010    -0.0240  -0.0220    -0.0200 -0.0220   0
S.Size(100):sh(0)                       -0.0046 0.0010    -0.0065  -0.0046    -0.0027 -0.0046   0
S.Size(1000):sh(0)                       0.0169 0.0010     0.0150   0.0169     0.0189  0.0169   0
S.Size(100):TrueGenes(7)                -0.0076 0.0014    -0.0103  -0.0076    -0.0049 -0.0076   0
S.Size(1000):TrueGenes(7)                0.0130 0.0014     0.0102   0.0130     0.0158  0.0130   0
S.Size(100):TrueGenes(9)                -0.0010 0.0014    -0.0037  -0.0010     0.0017 -0.0010   0
S.Size(1000):TrueGenes(9)                0.0042 0.0014     0.0014   0.0042     0.0071  0.0042   0
Filter(J5):Method(CBN)                  -0.0688 0.0019    -0.0726  -0.0688    -0.0650 -0.0688   0
Filter(J1):Method(CBN)                  -0.0400 0.0019    -0.0438  -0.0400    -0.0362 -0.0400   0
Filter(S5):Method(CBN)                   0.0276 0.0019     0.0239   0.0276     0.0314  0.0276   0
Filter(J5):Method(CBN-A)                -0.0632 0.0020    -0.0671  -0.0632    -0.0593 -0.0632   0
Filter(J1):Method(CBN-A)                -0.0423 0.0020    -0.0461  -0.0423    -0.0384 -0.0423   0
Filter(S5):Method(CBN-A)                 0.0205 0.0020     0.0167   0.0205     0.0244  0.0205   0
Filter(J5):Method(OT)                    0.1068 0.0021     0.1027   0.1068     0.1110  0.1068   0
Filter(J1):Method(OT)                    0.0451 0.0021     0.0409   0.0451     0.0493  0.0451   0
Filter(S5):Method(OT)                   -0.0418 0.0022    -0.0462  -0.0418    -0.0374 -0.0418   0
Filter(J5):Method(OT-A)                  0.1199 0.0023     0.1154   0.1199     0.1243  0.1199   0
Filter(J1):Method(OT-A)                  0.0452 0.0023     0.0408   0.0452     0.0497  0.0452   0
Filter(S5):Method(OT-A)                 -0.0676 0.0024    -0.0723  -0.0676    -0.0629 -0.0676   0
Filter(J5):Method(DiP)                  -0.0489 0.0020    -0.0528  -0.0489    -0.0451 -0.0489   0
Filter(J1):Method(DiP)                  -0.0027 0.0019    -0.0065  -0.0027     0.0011 -0.0027   0
Filter(S5):Method(DiP)                   0.0345 0.0020     0.0307   0.0345     0.0384  0.0345   0
Filter(J5):S.Time(last)                 -0.0395 0.0009    -0.0413  -0.0395    -0.0377 -0.0395   0
Filter(J1):S.Time(last)                  0.0076 0.0009     0.0059   0.0076     0.0094  0.0076   0
Filter(S5):S.Time(last)                  0.0331 0.0009     0.0313   0.0331     0.0349  0.0331   0
Filter(J5):S.Type(singleCell)            0.0270 0.0013     0.0245   0.0270     0.0296  0.0270   0
Filter(J1):S.Type(singleCell)           -0.0117 0.0013    -0.0142  -0.0117    -0.0092 -0.0117   0
Filter(S5):S.Type(singleCell)           -0.0003 0.0013    -0.0029  -0.0003     0.0022 -0.0003   0
Filter(J5):S.Type(wholeTumor_0.01)      -0.0611 0.0013    -0.0636  -0.0611    -0.0585 -0.0611   0
Filter(J1):S.Type(wholeTumor_0.01)       0.0177 0.0013     0.0152   0.0177     0.0201  0.0177   0
Filter(S5):S.Type(wholeTumor_0.01)      -0.0054 0.0013    -0.0079  -0.0054    -0.0029 -0.0054   0
Filter(J5):Model(Bozic)                 -0.0558 0.0016    -0.0588  -0.0558    -0.0528 -0.0558   0
Filter(J1):Model(Bozic)                 -0.0006 0.0015    -0.0036  -0.0006     0.0024 -0.0006   0
Filter(S5):Model(Bozic)                  0.0331 0.0015     0.0301   0.0331     0.0361  0.0331   0
Filter(J5):Model(McF_4)                  0.0065 0.0016     0.0033   0.0065     0.0096  0.0065   0
Filter(J1):Model(McF_4)                 -0.0109 0.0016    -0.0140  -0.0109    -0.0078 -0.0109   0
Filter(S5):Model(McF_4)                 -0.0294 0.0016    -0.0326  -0.0294    -0.0263 -0.0294   0
Filter(J5):Model(McF_6)                  0.0395 0.0016     0.0363   0.0395     0.0427  0.0395   0
Filter(J1):Model(McF_6)                  0.0031 0.0016    -0.0001   0.0031     0.0063  0.0031   0
Filter(S5):Model(McF_6)                 -0.0414 0.0017    -0.0446  -0.0414    -0.0381 -0.0414   0
Filter(J5):Conjunction(No)               0.0015 0.0009    -0.0002   0.0015     0.0033  0.0015   0
Filter(J1):Conjunction(No)              -0.0020 0.0009    -0.0037  -0.0020    -0.0002 -0.0020   0
Filter(S5):Conjunction(No)              -0.0097 0.0009    -0.0116  -0.0097    -0.0079 -0.0097   0
Filter(J5):sh(0)                         0.0470 0.0009     0.0452   0.0470     0.0488  0.0470   0
Filter(J1):sh(0)                         0.0047 0.0009     0.0029   0.0047     0.0065  0.0047   0
Filter(S5):sh(0)                         0.0036 0.0009     0.0018   0.0036     0.0054  0.0036   0
Filter(J5):TrueGenes(7)                 -0.0659 0.0013    -0.0685  -0.0659    -0.0633 -0.0659   0
Filter(J1):TrueGenes(7)                 -0.0230 0.0013    -0.0255  -0.0230    -0.0204 -0.0230   0
Filter(S5):TrueGenes(7)                  0.0078 0.0013     0.0052   0.0078     0.0103  0.0078   0
Filter(J5):TrueGenes(9)                  0.0331 0.0013     0.0305   0.0331     0.0357  0.0331   0
Filter(J1):TrueGenes(9)                 -0.0029 0.0013    -0.0055  -0.0029    -0.0003 -0.0029   0
Filter(S5):TrueGenes(9)                 -0.0264 0.0013    -0.0290  -0.0264    -0.0238 -0.0264   0
Method(CBN):S.Time(last)                 0.0538 0.0011     0.0517   0.0538     0.0559  0.0538   0
Method(CBN-A):S.Time(last)               0.0783 0.0011     0.0761   0.0783     0.0805  0.0783   0
Method(OT):S.Time(last)                  0.0224 0.0012     0.0200   0.0224     0.0248  0.0224   0
Method(OT-A):S.Time(last)               -0.1235 0.0013    -0.1261  -0.1235    -0.1209 -0.1235   0
Method(DiP):S.Time(last)                -0.0094 0.0011    -0.0115  -0.0094    -0.0072 -0.0094   0
Method(CBN):S.Type(singleCell)          -0.0192 0.0015    -0.0222  -0.0192    -0.0162 -0.0192   0
Method(CBN-A):S.Type(singleCell)        -0.0109 0.0016    -0.0140  -0.0109    -0.0078 -0.0109   0
Method(OT):S.Type(singleCell)            0.0040 0.0018     0.0005   0.0040     0.0074  0.0040   0
Method(OT-A):S.Type(singleCell)          0.0041 0.0019     0.0004   0.0041     0.0078  0.0041   0
Method(DiP):S.Type(singleCell)           0.0091 0.0016     0.0060   0.0091     0.0121  0.0091   0
Method(CBN):S.Type(wholeTumor_0.01)      0.0428 0.0015     0.0398   0.0428     0.0457  0.0428   0
Method(CBN-A):S.Type(wholeTumor_0.01)    0.0230 0.0015     0.0200   0.0230     0.0260  0.0230   0
Method(OT):S.Type(wholeTumor_0.01)      -0.0131 0.0017    -0.0165  -0.0131    -0.0098 -0.0131   0
Method(OT-A):S.Type(wholeTumor_0.01)    -0.0154 0.0018    -0.0190  -0.0154    -0.0118 -0.0154   0
Method(DiP):S.Type(wholeTumor_0.01)     -0.0140 0.0015    -0.0171  -0.0140    -0.0110 -0.0140   0
Method(CBN):Model(Bozic)                -0.0769 0.0018    -0.0805  -0.0769    -0.0733 -0.0769   0
Method(CBN-A):Model(Bozic)              -0.0505 0.0019    -0.0541  -0.0505    -0.0468 -0.0505   0
Method(OT):Model(Bozic)                  0.1042 0.0020     0.1003   0.1042     0.1082  0.1042   0
Method(OT-A):Model(Bozic)                0.1215 0.0022     0.1173   0.1215     0.1258  0.1215   0
Method(DiP):Model(Bozic)                -0.0594 0.0019    -0.0630  -0.0594    -0.0557 -0.0594   0
Method(CBN):Model(McF_4)                 0.0537 0.0019     0.0501   0.0537     0.0574  0.0537   0
Method(CBN-A):Model(McF_4)               0.0936 0.0019     0.0899   0.0936     0.0974  0.0936   0
Method(OT):Model(McF_4)                 -0.0570 0.0022    -0.0613  -0.0570    -0.0526 -0.0570   0
Method(OT-A):Model(McF_4)               -0.1223 0.0024    -0.1271  -0.1223    -0.1176 -0.1223   0
Method(DiP):Model(McF_4)                 0.0315 0.0019     0.0278   0.0315     0.0353  0.0315   0
Method(CBN):Model(McF_6)                 0.1096 0.0019     0.1059   0.1096     0.1134  0.1096   0
Method(CBN-A):Model(McF_6)               0.0227 0.0020     0.0188   0.0227     0.0265  0.0227   0
Method(OT):Model(McF_6)                 -0.1643 0.0023    -0.1689  -0.1643    -0.1597 -0.1643   0
Method(OT-A):Model(McF_6)               -0.1541 0.0025    -0.1591  -0.1541    -0.1492 -0.1541   0
Method(DiP):Model(McF_6)                 0.1120 0.0019     0.1082   0.1120     0.1158  0.1120   0
Method(CBN):Conjunction(No)              0.0339 0.0011     0.0318   0.0339     0.0361  0.0339   0
Method(CBN-A):Conjunction(No)            0.0266 0.0011     0.0244   0.0266     0.0287  0.0266   0
Method(OT):Conjunction(No)              -0.0212 0.0012    -0.0237  -0.0212    -0.0188 -0.0212   0
Method(OT-A):Conjunction(No)            -0.0711 0.0013    -0.0738  -0.0711    -0.0685 -0.0711   0
Method(DiP):Conjunction(No)              0.0229 0.0011     0.0207   0.0229     0.0250  0.0229   0
Method(CBN):sh(0)                       -0.0014 0.0011    -0.0036  -0.0014     0.0007 -0.0014   0
Method(CBN-A):sh(0)                      0.0140 0.0011     0.0118   0.0140     0.0161  0.0140   0
Method(OT):sh(0)                         0.0199 0.0012     0.0175   0.0199     0.0223  0.0199   0
Method(OT-A):sh(0)                       0.0344 0.0013     0.0318   0.0344     0.0369  0.0344   0
Method(DiP):sh(0)                       -0.0388 0.0011    -0.0409  -0.0388    -0.0366 -0.0388   0
Method(CBN):TrueGenes(7)                -0.0389 0.0015    -0.0419  -0.0389    -0.0359 -0.0389   0
Method(CBN-A):TrueGenes(7)              -0.0984 0.0016    -0.1015  -0.0984    -0.0953 -0.0984   0
Method(OT):TrueGenes(7)                  0.2098 0.0017     0.2065   0.2098     0.2132  0.2099   0
Method(OT-A):TrueGenes(7)               -0.1501 0.0019    -0.1539  -0.1501    -0.1463 -0.1501   0
Method(DiP):TrueGenes(7)                 0.0842 0.0015     0.0812   0.0842     0.0872  0.0842   0
Method(CBN):TrueGenes(9)                 0.0235 0.0016     0.0204   0.0235     0.0265  0.0235   0
Method(CBN-A):TrueGenes(9)               0.0748 0.0016     0.0717   0.0748     0.0779  0.0748   0
Method(OT):TrueGenes(9)                 -0.0866 0.0018    -0.0902  -0.0866    -0.0830 -0.0866   0
Method(OT-A):TrueGenes(9)                0.0913 0.0019     0.0876   0.0913     0.0950  0.0913   0
Method(DiP):TrueGenes(9)                -0.0789 0.0016    -0.0821  -0.0789    -0.0758 -0.0789   0
S.Time(last):S.Type(singleCell)          0.0044 0.0010     0.0025   0.0044     0.0063  0.0044   0
S.Time(last):S.Type(wholeTumor_0.01)    -0.0100 0.0010    -0.0119  -0.0100    -0.0081 -0.0100   0
S.Time(last):Model(Bozic)               -0.0450 0.0012    -0.0473  -0.0450    -0.0427 -0.0450   0
S.Time(last):Model(McF_4)               -0.0363 0.0012    -0.0387  -0.0363    -0.0340 -0.0363   0
S.Time(last):Model(McF_6)                0.1289 0.0012     0.1265   0.1289     0.1313  0.1289   0
S.Time(last):Conjunction(No)             0.0026 0.0007     0.0012   0.0026     0.0039  0.0026   0
S.Time(last):sh(0)                      -0.0068 0.0007    -0.0082  -0.0068    -0.0055 -0.0068   0
S.Time(last):TrueGenes(7)                0.0353 0.0010     0.0333   0.0353     0.0372  0.0353   0
S.Time(last):TrueGenes(9)                0.0078 0.0010     0.0058   0.0078     0.0097  0.0078   0
S.Type(singleCell):Model(Bozic)         -0.0212 0.0017    -0.0245  -0.0212    -0.0179 -0.0212   0
S.Type(wholeTumor_0.01):Model(Bozic)     0.0386 0.0017     0.0353   0.0386     0.0418  0.0386   0
S.Type(singleCell):Model(McF_4)          0.0124 0.0017     0.0090   0.0124     0.0157  0.0124   0
S.Type(wholeTumor_0.01):Model(McF_4)    -0.0223 0.0017    -0.0256  -0.0223    -0.0189 -0.0223   0
S.Type(singleCell):Model(McF_6)          0.0097 0.0017     0.0063   0.0097     0.0132  0.0097   0
S.Type(wholeTumor_0.01):Model(McF_6)    -0.0228 0.0017    -0.0262  -0.0228    -0.0194 -0.0228   0
S.Type(singleCell):Conjunction(No)      -0.0017 0.0010    -0.0037  -0.0017     0.0002 -0.0017   0
S.Type(wholeTumor_0.01):Conjunction(No)  0.0035 0.0010     0.0016   0.0035     0.0054  0.0035   0
S.Type(singleCell):sh(0)                 0.0193 0.0010     0.0173   0.0193     0.0212  0.0193   0
S.Type(wholeTumor_0.01):sh(0)           -0.0437 0.0010    -0.0457  -0.0437    -0.0418 -0.0437   0
S.Type(singleCell):TrueGenes(7)         -0.0210 0.0014    -0.0237  -0.0210    -0.0182 -0.0210   0
S.Type(wholeTumor_0.01):TrueGenes(7)     0.0479 0.0014     0.0452   0.0479     0.0506  0.0479   0
S.Type(singleCell):TrueGenes(9)          0.0060 0.0014     0.0032   0.0060     0.0088  0.0060   0
S.Type(wholeTumor_0.01):TrueGenes(9)    -0.0151 0.0014    -0.0178  -0.0151    -0.0123 -0.0151   0
Model(Bozic):Conjunction(No)             0.0144 0.0012     0.0121   0.0144     0.0168  0.0144   0
Model(McF_4):Conjunction(No)            -0.0147 0.0012    -0.0171  -0.0147    -0.0123 -0.0147   0
Model(McF_6):Conjunction(No)            -0.0128 0.0012    -0.0152  -0.0128    -0.0104 -0.0128   0
Model(Bozic):sh(0)                      -0.0149 0.0012    -0.0172  -0.0149    -0.0125 -0.0149   0
Model(McF_4):sh(0)                       0.0170 0.0012     0.0147   0.0170     0.0194  0.0170   0
Model(McF_6):sh(0)                       0.0113 0.0012     0.0089   0.0113     0.0137  0.0113   0
Model(Bozic):TrueGenes(7)               -0.0183 0.0017    -0.0216  -0.0183    -0.0150 -0.0183   0
Model(McF_4):TrueGenes(7)                0.0525 0.0017     0.0492   0.0525     0.0559  0.0525   0
Model(McF_6):TrueGenes(7)                0.0267 0.0017     0.0233   0.0267     0.0301  0.0267   0
Model(Bozic):TrueGenes(9)                0.0004 0.0017    -0.0030   0.0004     0.0037  0.0004   0
Model(McF_4):TrueGenes(9)               -0.0332 0.0017    -0.0366  -0.0332    -0.0298 -0.0332   0
Model(McF_6):TrueGenes(9)                0.0104 0.0018     0.0069   0.0104     0.0138  0.0104   0
Conjunction(No):sh(0)                   -0.0043 0.0007    -0.0056  -0.0043    -0.0029 -0.0043   0
Conjunction(No):TrueGenes(7)            -0.0563 0.0010    -0.0582  -0.0563    -0.0543 -0.0563   0
Conjunction(No):TrueGenes(9)            -0.0087 0.0010    -0.0106  -0.0087    -0.0067 -0.0087   0
sh(0):TrueGenes(7)                      -0.0117 0.0010    -0.0136  -0.0117    -0.0098 -0.0117   0
sh(0):TrueGenes(9)                       0.0022 0.0010     0.0002   0.0022     0.0041  0.0022   0

Random effects:
Name	  Model
 dataSetID   IID model 

Model hyperparameters:
                        mean    sd      0.025quant 0.5quant 0.975quant mode   
Precision for dataSetID 266.971   6.592 254.229    266.923  280.140    266.891

Expected number of effective parameters(std dev): 7989.67(84.50)
Number of equivalent replicates : 51.91 

Deviance Information Criterion: 1941508.68
Effective number of parameters: 7987.32

Marginal Likelihood:  -973863.24 
CPO and PIT are computed

Posterior marginals for linear predictor and fitted values computed

>  summary(fit$cpo$failure)
   Min. 1st Qu.  Median    Mean 3rd Qu.    Max. 
      0       0       0       0       0       0 
>  cat(paste("\nLog CPO = ", -mean(log(fit$cpo$cpo)), "
+ "))

Log CPO =  2.33741914533633 
>  
> 
> 
>  gc()
            used   (Mb) gc trigger   (Mb)   max used    (Mb)
Ncells  12870872  687.4   47236011 2522.7   56240455  3003.6
Vcells 327846064 2501.3 1175004276 8964.6 1468755316 11205.8
>  Diff.m2A <- fit
>  save(file = "Diff.m2A.RData", Diff.m2A)
> 
> 
