# Supplementary material for: Identifying restrictions in the order of accumulation of mutations during tumor progression: effects of passengers, evolutionary models, and sampling
Source: BMC Bioinformatics. 2015 Feb 12;16:41. doi: 10.1186/s12859-015-0466-7 (PMC4339747; doi:10.1186/s12859-015-0466-7)
Supplement: Additional file 9 — Code, scripts, model fits. A zip file (Code_scripts_model_fits.zip) that contains shell and R scripts to run simulations, analysis, and produce tables and figures, as well as the output of GLMM model fits (and the code to obtain them). [file 12859_2015_466_MOESM9_ESM.zip › Code_scripts_model_fits/INLA/P/FPF-m0-Fongprior.Rout]

R version 3.0.3 Patched (2014-03-06 r65254) -- "Warm Puppy"
Copyright (C) 2014 The R Foundation for Statistical Computing
Platform: x86_64-pc-linux-gnu (64-bit)

R is free software and comes with ABSOLUTELY NO WARRANTY.
You are welcome to redistribute it under certain conditions.
Type 'license()' or 'licence()' for distribution details.

  Natural language support but running in an English locale

R is a collaborative project with many contributors.
Type 'contributors()' for more information and
'citation()' on how to cite R or R packages in publications.

Type 'demo()' for some demos, 'help()' for on-line help, or
'help.start()' for an HTML browser interface to help.
Type 'q()' to quit R.

> Sys.getpid()
[1] 30119
>  system("hostname")
Gallotia
>  options(width = 220)
>  library(car); packageVersion("car")
[1] '2.0.19'
>  library(INLA); packageVersion("INLA")
Loading required package: sp
Loading required package: Matrix
Loading required package: splines
[1] '0.0.1392038736'
>  sessionInfo()
R version 3.0.3 Patched (2014-03-06 r65254)
Platform: x86_64-pc-linux-gnu (64-bit)

locale:
 [1] LC_CTYPE=en_US.ISO-8859-15    LC_NUMERIC=C                  LC_TIME=en_GB.iso885915       LC_COLLATE=en_US.ISO-8859-15  LC_MONETARY=en_US.ISO-8859-15 LC_MESSAGES=en_US.ISO-8859-15 LC_PAPER=en_GB.UTF-8         
 [8] LC_NAME=C                     LC_ADDRESS=C                  LC_TELEPHONE=C                LC_MEASUREMENT=en_GB.UTF-8    LC_IDENTIFICATION=C          

attached base packages:
[1] splines   stats     graphics  grDevices utils     datasets  methods   base     

other attached packages:
[1] INLA_0.0-1392038736 Matrix_1.1-2-2      sp_1.0-14           car_2.0-19         

loaded via a namespace (and not attached):
[1] grid_3.0.3      lattice_0.20-27 MASS_7.3-29     nnet_7.3-7     
>  options(decorate.contrasts = c("(",")"))
>  options(decorate.contr.Sum = "")
>  ## options(decorate.contrasts = c(".",""))
>  options(contrasts = c("contr.Sum", "contr.poly"))
>  load("P.stats.RData"); dim(P.stats)
[1] 414720     25
>  ## recode levels for easier reading
>  tmpm <- P.stats$S.Size
>  P.stats$S.Size <- factor(P.stats$S.Size, levels = c("100", "1000", "200"))
>  table(P.stats$S.Size, tmpm)
      tmpm
         1000    200    100
  100       0      0 138240
  1000 138240      0      0
  200       0 138240      0
>  rm(tmpm)
>  tmpm <- P.stats$Model
>  P.stats$Model <- factor(P.stats$Model, levels = c("Bozic", "McF_4", "McF_6", "exp"))
>  table(P.stats$Model, tmpm)
       tmpm
         Bozic    exp  McF_4  McF_6
  Bozic 103680      0      0      0
  McF_4      0      0 103680      0
  McF_6      0      0      0 103680
  exp        0 103680      0      0
>  
>  
> 
> 
>  fit0 <- inla(FP ~ Filter + Method + S.Time + S.Type + Conjunction + TrueGenes + Model + sh + S.Size + f(dataSetID, model = "iid", hyper = list(prec = list(param = c(0.5, 0.0164))))
+ , family = "binomial"
+  , data = P.stats
+ , Ntrials = Nontrue.edges
+  ## Fong is run to check effect of prior on fixed effects.
+  ## Unless weird things, no need for predictor, dic, or cpo
+  ## Computing them can increase time by 3 to 6x and makes objects huge
+  ## , control.predictor = list(compute = TRUE)
+  ## , control.compute = list(dic = TRUE, cpo = TRUE),
+  , num.threads = 4)
>  
> 
> 
>  fit0$cpu.used
 Pre-processing    Running inla Post-processing           Total 
      45.193660     5775.453148        2.080334     5822.727142 
> 
>  ## in case a crash in next step
>  save(file = "Diff.m0.Fongprior.tmp.RData", fit0)
>  gc()
           used  (Mb) gc trigger  (Mb) max used  (Mb)
Ncells  1866182  99.7    2908849 155.4  2564037 137.0
Vcells 22349831 170.6   62064144 473.6 59027457 450.4
> 
>  fit <- inla.hyperpar(fit0)
>  summary(fit)

Call:
c("inla(formula = FP ~ Filter + Method + S.Time + S.Type + Conjunction + ",  "    TrueGenes + Model + sh + S.Size + f(dataSetID, model = \"iid\", ",  "    hyper = list(prec = list(param = c(0.5, 0.0164)))), family = \"binomial\", ",  "    data = P.stats, Ntrials = Nontrue.edges, num.threads = 4)" )

Time used:
 Pre-processing    Running inla Post-processing           Total 
       137.4992        349.4873          0.1641        487.1505 

Fixed effects:
                           mean     sd 0.025quant 0.5quant 0.975quant    mode kld
(Intercept)             -7.8400 0.0065    -7.8528  -7.8400    -7.8273 -7.8400   0
Filter(J5)              -1.2832 0.0033    -1.2897  -1.2832    -1.2768 -1.2832   0
Filter(J1)              -0.0293 0.0021    -0.0334  -0.0293    -0.0252 -0.0293   0
Filter(S5)              -0.1720 0.0022    -0.1763  -0.1720    -0.1677 -0.1720   0
Method(CBN)              1.1863 0.0018     1.1828   1.1863     1.1898  1.1863   0
Method(CBN-A)            1.0728 0.0018     1.0692   1.0728     1.0764  1.0728   0
Method(OT)              -0.0737 0.0026    -0.0788  -0.0737    -0.0687 -0.0737   0
Method(OT-A)             0.1706 0.0024     0.1660   0.1706     0.1753  0.1706   0
Method(DiP)             -1.4517 0.0046    -1.4607  -1.4517    -1.4427 -1.4517   0
S.Time(last)             0.3591 0.0063     0.3468   0.3591     0.3715  0.3591   0
S.Type(singleCell)      -0.2742 0.0089    -0.2918  -0.2742    -0.2567 -0.2742   0
S.Type(wholeTumor_0.01)  0.6620 0.0088     0.6447   0.6620     0.6794  0.6620   0
Conjunction(No)          0.0002 0.0063    -0.0121   0.0002     0.0126  0.0002   0
TrueGenes(7)             0.1997 0.0090     0.1820   0.1997     0.2174  0.1997   0
TrueGenes(9)             0.0694 0.0089     0.0520   0.0694     0.0868  0.0694   0
Model(Bozic)             0.0488 0.0109     0.0274   0.0488     0.0702  0.0488   0
Model(McF_4)             0.2543 0.0108     0.2331   0.2543     0.2755  0.2543   0
Model(McF_6)             0.4343 0.0108     0.4131   0.4343     0.4555  0.4343   0
sh(0)                   -0.4770 0.0063    -0.4894  -0.4770    -0.4646 -0.4770   0
S.Size(100)              0.4845 0.0088     0.4672   0.4845     0.5019  0.4845   0
S.Size(1000)            -0.5689 0.0090    -0.5866  -0.5689    -0.5513 -0.5689   0

Random effects:
Name	  Model
 dataSetID   IID model 

Model hyperparameters:
                        mean   sd     0.025quant 0.5quant 0.975quant mode  
Precision for dataSetID 1.5700 0.0179 1.5282     1.5729   1.6013     1.5757

Expected number of effective parameters(std dev): 16138.09(9.13)
Number of equivalent replicates : 25.70 

Marginal Likelihood:  -769638.76 
>  summary(fit$cpo$failure)
   Mode    NA's 
logical       0 
>  cat(paste("\nLog CPO = ", -mean(log(fit$cpo$cpo)), "
+ "))

Log CPO =  NaN 
>  
> 
> 
>  gc()
           used  (Mb) gc trigger   (Mb)  max used   (Mb)
Ncells  1974331 105.5    5241317  280.0   4953636  264.6
Vcells 43277784 330.2  145590990 1110.8 174186757 1329.0
>  FPF.m0.Fongprior <- fit
>  save(file = "FPF.m0.Fongprior.RData", FPF.m0.Fongprior)
> 
> 
