# Supplementary material for: Identifying restrictions in the order of accumulation of mutations during tumor progression: effects of passengers, evolutionary models, and sampling
Source: BMC Bioinformatics. 2015 Feb 12;16:41. doi: 10.1186/s12859-015-0466-7 (PMC4339747; doi:10.1186/s12859-015-0466-7)
Supplement: Additional file 9 — Code, scripts, model fits. A zip file (Code_scripts_model_fits.zip) that contains shell and R scripts to run simulations, analysis, and produce tables and figures, as well as the output of GLMM model fits (and the code to obtain them). [file 12859_2015_466_MOESM9_ESM.zip › Code_scripts_model_fits/INLA/P/run-all-reparams-P-Diff.Rout]

R version 3.0.3 Patched (2014-03-06 r65254) -- "Warm Puppy"
Copyright (C) 2014 The R Foundation for Statistical Computing
Platform: x86_64-pc-linux-gnu (64-bit)

R is free software and comes with ABSOLUTELY NO WARRANTY.
You are welcome to redistribute it under certain conditions.
Type 'license()' or 'licence()' for distribution details.

  Natural language support but running in an English locale

R is a collaborative project with many contributors.
Type 'contributors()' for more information and
'citation()' on how to cite R or R packages in publications.

Type 'demo()' for some demos, 'help()' for on-line help, or
'help.start()' for an HTML browser interface to help.
Type 'q()' to quit R.

> ## We never get the s.d. (or quantiles) for the redundant parameter, of
> ## course.  Trying other tricks with INLA is complicated and I never got
> ## it to work. So it is just simpler to change which is the last value of
> ## a factor, so as to get the other value as the parameter. If this is
> ## done systematically, one gets all sd. Need care if there are
> ## interactions, as you need many more runs. This file systematically
> ## refits 6 models. This way, you get all parameters for single and 2-way
> ## interactions. Beware: this uses sum-to-zero constraings (contr.sum,
> ## actually contr.Sum).
> 
> Sys.getpid()
[1] 54432
> system("hostname")
Gallotia
> options(width = 220)
> library(car); packageVersion("car")
[1] '2.0.19'
> library(INLA); packageVersion("INLA")
Loading required package: sp
Loading required package: Matrix
Loading required package: splines
[1] '0.0.1392038736'
> sessionInfo()
R version 3.0.3 Patched (2014-03-06 r65254)
Platform: x86_64-pc-linux-gnu (64-bit)

locale:
 [1] LC_CTYPE=en_US.ISO-8859-15    LC_NUMERIC=C                  LC_TIME=en_GB.iso885915       LC_COLLATE=en_US.ISO-8859-15  LC_MONETARY=en_US.ISO-8859-15 LC_MESSAGES=en_US.ISO-8859-15 LC_PAPER=en_GB.UTF-8         
 [8] LC_NAME=C                     LC_ADDRESS=C                  LC_TELEPHONE=C                LC_MEASUREMENT=en_GB.UTF-8    LC_IDENTIFICATION=C          

attached base packages:
[1] splines   stats     graphics  grDevices utils     datasets  methods   base     

other attached packages:
[1] INLA_0.0-1392038736 Matrix_1.1-2-2      sp_1.0-14           car_2.0-19         

loaded via a namespace (and not attached):
[1] grid_3.0.3      lattice_0.20-27 MASS_7.3-29     nnet_7.3-7     
> options(decorate.contrasts = c("(",")"))
> options(decorate.contr.Sum = "")
> options(contrasts = c("contr.Sum", "contr.poly"))
> 
> ## This does NOT cover all the needed reparams so as to have
> ## all three-way interactinos. For two way yes.
> 
> table.reparam.P <- cbind(
+     Filter       = c(1, 1, -1, -1, -1, 1),
+     Method       = c(1, -1, 1, -1, 1, -1),
+     S.Time       = c(1, -1, -1, -1, 1, 1),
+     S.Type       = c(1, 1, -1, -1, 1, -1),
+     S.Size       = c(1, -1, 1, -1, -1, 1),
+     Model        = c(1, -1, -1, 1, 1, -1),
+     Conjunction  = c(1, 1, 1, -1, -1, -1),
+     sh           = c(1, -1, 1, 1, -1, -1),
+     TrueGenes    = c(1, 1, -1, 1, -1, -1)
+     )
> 
> table.reparam.NP <- cbind(
+     S.Type       = c(1, 1, -1, -1, -1, 1),
+     Method       = c(1, -1, 1, -1, 1, -1),
+     S.Time       = c(1, -1, -1, -1, 1, 1),
+ ##    S.Type     = c(1, 1, -1, -1, 1,  1),
+     S.Size       = c(1, -1, 1, -1, -1, 1),
+     Model        = c(1, -1, -1, 1, 1, -1),
+     Conjunction  = c(1, 1, 1, -1, -1, -1),
+     sh           = c(1, -1, 1, 1, -1, -1),
+     TrueGenes    = c(1, 1, -1, 1, -1, -1)
+     )
> 
> 
> 
> ## A bigger table, that covers many (not all) 3-way, if you ever need it.
> 
> ## table.reparam.P <- cbind(
> ##     Filter       = c(1, 1, -1, -1, -1, 1, 1, -1),
> ##     Method       = c(1, -1, 1, -1, 1, -1, 1, -1),
> ##     S.Time       = c(1, -1, -1, -1, 1, 1, -1, 1),
> ##     S.Type       = c(1, 1, -1, -1, 1, -1, -1, 1),
> ##     S.Size       = c(1, -1, 1, -1, -1, 1, -1, 1),
> ##     Model        = c(1, -1, -1, 1, 1, -1, 1, -1),
> ##     Conjunction  = c(1, 1, 1, -1, -1, -1, 1, -1),
> ##     sh           = c(1, -1, 1, 1, -1, -1, -1, 1),
> ##     TrueGenes    = c(1, 1, -1, 1, -1, -1, 1, -1)
> ##     )
> 
> ## table.reparam.NP <- cbind(
> ##     S.Type       = c(1, 1, -1, -1, -1, 1, 1, -1),
> ##     Method       = c(1, -1, 1, -1, 1, -1, 1, -1),
> ##     S.Time       = c(1, -1, -1, -1, 1, 1, -1, 1),
> ## ##    S.Type       = c(1, 1, -1, -1, 1, -1, -1, 1),
> ##     S.Size       = c(1, -1, 1, -1, -1, 1, -1, 1),
> ##     Model        = c(1, -1, -1, 1, 1, -1, 1, -1),
> ##     Conjunction  = c(1, 1, 1, -1, -1, -1, 1, -1),
> ##     sh           = c(1, -1, 1, 1, -1, -1, -1, 1),
> ##     TrueGenes    = c(1, 1, -1, 1, -1, -1, 1, -1)
> ##     )
> 
> 
> recoding.function <- function(table, index, data){
+     v.names <- colnames(table)
+     ## switch last and first levels if -1. Nope, rev is simpler.
+     for(vname in v.names) {
+         if(table[index, vname] == -1) {
+             o.levels <- levels(data[[vname]])
+             ## nlevels <- nlevels(data[[vname]])
+             new.levels <- rev(o.levels)
+             data[[vname]] <- factor(data[[vname]], levels = new.levels)
+         }
+     }
+     return(data)
+ }
> 
> the.inla.fit <- function(np.or.p, var, dd, nthreads = 4) {
+     options(decorate.contrasts = c("(",")"))
+     options(decorate.contr.Sum = "")
+     options(contrasts = c("contr.Sum", "contr.poly"))
+ 
+     ## This is a huge model!!
+     ## if(np.or.p == "P") {
+     ##     right.side <- '(S.Size + Filter + Method + S.Time + S.Type + Model + Conjunction + sh + TrueGenes)^2 + (Filter + Method + S.Type + S.Time)^3 + f(dataSetID, model = "iid")'
+     ## } else if(np.or.p == "NP") {
+     ##     right.side <- '(S.Size + Method + S.Time + S.Type + Model + Conjunction + sh + TrueGenes)^2 + (Method + S.Type + S.Time)^3 + f(dataSetID, model = "iid")'
+     ## }
+ 
+     if(np.or.p == "P") {
+         right.side <- '(S.Size + Filter + Method + S.Time + S.Type + Model + Conjunction + sh + TrueGenes)^2 + f(dataSetID, model = "iid")'
+     } else if(np.or.p == "NP") {
+         right.side <- '(S.Size + Method + S.Time + S.Type + Model + Conjunction + sh + TrueGenes)^2 + f(dataSetID, model = "iid")'
+     }
+ 
+ 
+     
+     if(var == "Diff") {
+         fit0 <- inla(as.formula(paste("Diff ~", right.side)),
+                      family = "poisson",
+                      data = dd,
+                      num.threads = nthreads
+                      )
+     } else if(var == "PFD") {
+         to.omit <- which( (dd$TP + dd$FP) == 0 )
+         dd <- dd[-to.omit, ]
+         gc()
+         fit0 <- inla(as.formula(paste("FP ~", right.side)),
+                      family = "binomial",
+                      Ntrials = Inferred.edges,
+                      data = dd,
+                      num.threads = nthreads
+                      )
+     } else if(var == "PND") {
+         fit0 <- inla(as.formula(paste("FN ~", right.side)),
+                      family = "binomial",
+                      Ntrials = True.edges,
+                      data = dd,
+                      num.threads = nthreads
+                      )
+     } else if(var == "FPF") {
+         dd$nontrue.edges <- dd$FP + dd$TN
+         fit0 <- inla(as.formula(paste("FP ~", right.side)),
+                      family = "binomial",
+                      Ntrials = Nontrue.edges,
+                      data = dd,
+                      num.threads = nthreads
+                      )
+     }
+     ## yes, all this rm and gc, etc, on purpose
+     print(fit0$cpu.used)
+     fit <- inla.hyperpar(fit0)
+     rm(fit0)
+     print(fit$cpu.used)
+     summary.fixed <- fit$summary.fixed
+     rm(fit)
+     gc()
+     return(summary.fixed)
+ }
> 
> 
> arguments.script <- commandArgs(trailingOnly = TRUE)
> np.or.p <- arguments.script[1]
> var <- arguments.script[2]
> 
> 
> if(np.or.p == "P") {
+     load("P.stats.RData"); dim(P.stats)
+     table.reparam <- table.reparam.P 
+     data <- P.stats 
+ } else if(np.or.p == "NP") {
+     load("NP.stats.RData"); dim(NP.stats)
+     table.reparam <- table.reparam.NP 
+     data <- NP.stats 
+ }
> rm(NP.stats, P.stats) ## for room and to make sure neve used again. 
Warning message:
In rm(NP.stats, P.stats) : object 'NP.stats' not found
> 
> l.results <- list()
> 
> for(i in 1:nrow(table.reparam)) {
+     cat(paste0("\n  Doing i = ", i, "\n"))
+     dd <- recoding.function(table.reparam, i, data)
+     l.results[[i]] <- the.inla.fit(np.or.p, var, dd)
+     print(l.results[[i]])
+     rm(dd)
+     gc()
+ }

  Doing i = 1
 Pre-processing    Running inla Post-processing           Total 
      69.735556    14239.730043        2.702477    14312.168077 
 Pre-processing    Running inla Post-processing           Total 
    333.9682000    1532.8499408       0.1785975    1866.9967382 
                                                 mean           sd    0.025quant      0.5quant    0.975quant          mode          kld
(Intercept)                              2.1574025641 0.0007207260  2.1559869761  2.1574027312  2.1588159324  2.1574031280 0.000000e+00
S.Size(1000)                            -0.1618744257 0.0010300512 -0.1638972598 -0.1618742907 -0.1598541895 -0.1618739324 0.000000e+00
S.Size(200)                              0.0414006719 0.0009984026  0.0394405123  0.0414006239  0.0433593040  0.0414006121 0.000000e+00
Filter(J5)                              -0.0431590391 0.0009296343 -0.0449845219 -0.0431589650 -0.0413356356 -0.0431587374 3.391441e-23
Filter(J1)                              -0.0388006831 0.0009329737 -0.0406327378 -0.0388006039 -0.0369707423 -0.0388003657 5.304296e-23
Filter(S5)                              -0.1051960827 0.0009597721 -0.1070808089 -0.1051959849 -0.1033136210 -0.1051957073 0.000000e+00
Method(CBN)                              0.1868470369 0.0011099840  0.1846673136  0.1868471576  0.1890240991  0.1868474940 2.457967e-21
Method(CBN-A)                            0.1331638633 0.0011348508  0.1309352766  0.1331639973  0.1353896707  0.1331643624 0.000000e+00
Method(OT)                              -0.1673081294 0.0012882008 -0.1698380727 -0.1673079061 -0.1647817364 -0.1673073484 1.834273e-22
Method(OT-A)                            -0.3382856405 0.0013885147 -0.3410127371 -0.3382853517 -0.3355626373 -0.3382846540 0.000000e+00
Method(DiP)                              0.1284555068 0.0011417711  0.1262133102  0.1284556483  0.1306948697  0.1284560293 0.000000e+00
S.Time(last)                             0.0612127601 0.0007106216  0.0598177360  0.0612126796  0.0626069537  0.0612125781 0.000000e+00
S.Type(singleCell)                      -0.0268399557 0.0010056617 -0.0288145636 -0.0268399368 -0.0248672586 -0.0268398138 5.360144e-14
S.Type(wholeTumor_0.01)                  0.0541463152 0.0009959662  0.0521909142  0.0541462757  0.0561001460  0.0541462808 0.000000e+00
Model(Bozic)                             0.1054491470 0.0012042353  0.1030848021  0.1054491141  0.1078115109  0.1054491501 0.000000e+00
Model(exp)                               0.0690531618 0.0012101718  0.0666771600  0.0690531294  0.0714271694  0.0690531668 2.961258e-13
Model(McF_4)                            -0.0445137478 0.0012459039 -0.0469599709 -0.0445137581 -0.0420697062 -0.0445136730 8.354524e-23
Conjunction(No)                         -0.1297463537 0.0007098768 -0.1311402909 -0.1297463062 -0.1283539555 -0.1297461505 3.442424e-12
sh(0)                                   -0.0460947953 0.0007089731 -0.0474869236 -0.0460947594 -0.0447041391 -0.0460946274 0.000000e+00
TrueGenes(7)                            -0.0041981653 0.0010083598 -0.0061780096 -0.0041981673 -0.0022201210 -0.0041980860 4.135903e-24
TrueGenes(9)                            -0.0944573173 0.0010183070 -0.0964569356 -0.0944572361 -0.0924599782 -0.0944569867 0.000000e+00
S.Size(1000):Filter(J5)                  0.0919486390 0.0013209499  0.0893548647  0.0919487046  0.0945396788  0.0919489484 0.000000e+00
S.Size(200):Filter(J5)                  -0.0181992907 0.0012791048 -0.0207108768 -0.0181992348 -0.0156903104 -0.0181990141 1.656678e-14
S.Size(1000):Filter(J1)                  0.0153228841 0.0013297920  0.0127116838  0.0153229716  0.0179312124  0.0153232600 0.000000e+00
S.Size(200):Filter(J1)                  -0.0230325076 0.0012712780 -0.0255287217 -0.0230324532 -0.0205388764 -0.0230322363 3.354279e-14
S.Size(1000):Filter(S5)                  0.0102042857 0.0013535097  0.0075464836  0.0102043847  0.0128591095  0.0102046983 0.000000e+00
S.Size(200):Filter(S5)                   0.0040394187 0.0012872253  0.0015118970  0.0040394718  0.0065643357  0.0040396875 0.000000e+00
S.Size(1000):Method(CBN)                 0.1082365366 0.0015610051  0.1051713176  0.1082366411  0.1112983746  0.1082369833 0.000000e+00
S.Size(200):Method(CBN)                 -0.0405835725 0.0015198441 -0.0435679502 -0.0405834764 -0.0376024554 -0.0405831546 0.000000e+00
S.Size(1000):Method(CBN-A)               0.0944269952 0.0015946156  0.0912957376  0.0944271155  0.0975547236  0.0944274923 0.000000e+00
S.Size(200):Method(CBN-A)               -0.0370118947 0.0015489651 -0.0400534707 -0.0370117914 -0.0339736716 -0.0370114526 4.518840e-14
S.Size(1000):Method(OT)                  0.0648593282 0.0017877032  0.0613487169  0.0648595298  0.0683656132  0.0648600862 1.356999e-13
S.Size(200):Method(OT)                  -0.0314460021 0.0017391814 -0.0348612273 -0.0314458399 -0.0280347973 -0.0314453669 0.000000e+00
S.Size(1000):Method(OT-A)                0.0559400000 0.0019164238  0.0521764855  0.0559402590  0.0596986389  0.0559409415 0.000000e+00
S.Size(200):Method(OT-A)                -0.0300391500 0.0018628813 -0.0336973763 -0.0300389454 -0.0263854014 -0.0300383768 1.562104e-14
S.Size(1000):Method(DiP)                -0.1127142052 0.0016771574 -0.1160078375 -0.1127139805 -0.1094248293 -0.1127133870 0.000000e+00
S.Size(200):Method(DiP)                  0.0583189819 0.0015339002  0.0553071097  0.0583190431  0.0613277619  0.0583192960 3.365591e-23
S.Size(1000):S.Time(last)                0.0004208646 0.0010142677 -0.0015701002  0.0004206994  0.0024109232  0.0004204534 0.000000e+00
S.Size(200):S.Time(last)                 0.0058602696 0.0009812713  0.0039335234  0.0058602973  0.0077850994  0.0058604361 0.000000e+00
S.Size(1000):S.Type(singleCell)         -0.0058237261 0.0014359144 -0.0086433030 -0.0058236405 -0.0030072028 -0.0058233470 1.158053e-23
S.Size(200):S.Type(singleCell)           0.0069553351 0.0013888362  0.0042286346  0.0069552692  0.0096799056  0.0069552545 2.634811e-15
S.Size(1000):S.Type(wholeTumor_0.01)     0.0066310800 0.0014175527  0.0038483319  0.0066309002  0.0094122779  0.0066306591 0.000000e+00
S.Size(200):S.Type(wholeTumor_0.01)     -0.0073590568 0.0013742263 -0.0100574643 -0.0073589890 -0.0046634938 -0.0073587365 6.617445e-24
S.Size(1000):Model(Bozic)                0.0558076617 0.0017142905  0.0524421744  0.0558075201  0.0591708542  0.0558073810 0.000000e+00
S.Size(200):Model(Bozic)                -0.0252283874 0.0016725657 -0.0285125136 -0.0252283378 -0.0219475407 -0.0252280967 0.000000e+00
S.Size(1000):Model(exp)                  0.1013659950 0.0017204682  0.0979886614  0.1013657569  0.1047415568  0.1013654245 2.930266e-13
S.Size(200):Model(exp)                  -0.0323523553 0.0016866406 -0.0356641299 -0.0323523009 -0.0290439123 -0.0323520487 2.977850e-23
S.Size(1000):Model(McF_4)               -0.0331402098 0.0017701097 -0.0366157202 -0.0331402054 -0.0296679038 -0.0331400464 1.819797e-23
S.Size(200):Model(McF_4)                 0.0178129454 0.0017040179  0.0144671444  0.0178129685  0.0211555570  0.0178131592 0.000000e+00
S.Size(1000):Conjunction(No)            -0.0219664867 0.0010141298 -0.0239577816 -0.0219664471 -0.0199772332 -0.0219662816 1.240771e-23
S.Size(200):Conjunction(No)              0.0071298831 0.0009811538  0.0052035882  0.0071298355  0.0090546789  0.0071298232 0.000000e+00
S.Size(1000):sh(0)                       0.0169412432 0.0010112443  0.0149556707  0.0169412634  0.0189248873  0.0169413896 2.650563e-14
S.Size(200):sh(0)                       -0.0123820416 0.0009795643 -0.0143052393 -0.0123820810 -0.0104603849 -0.0123820773 5.293956e-23
S.Size(1000):TrueGenes(7)                0.0129993568 0.0014317056  0.0101880542  0.0129994387  0.0158076339  0.0129997244 6.611695e-15
S.Size(200):TrueGenes(7)                -0.0053817178 0.0013870944 -0.0081050125 -0.0053817789 -0.0026605763 -0.0053817841 8.804774e-16
S.Size(1000):TrueGenes(9)                0.0042163116 0.0014497073  0.0013699342  0.0042163015  0.0070601406  0.0042164041 3.308722e-24
S.Size(200):TrueGenes(9)                -0.0032274084 0.0014046837 -0.0059854577 -0.0032273944 -0.0004719602 -0.0032272472 4.135903e-24
Filter(J5):Method(CBN)                  -0.0687922646 0.0019471655 -0.0726162374 -0.0687919722 -0.0649734075 -0.0687912201 0.000000e+00
Filter(J1):Method(CBN)                  -0.0400033782 0.0019207752 -0.0437754629 -0.0400031103 -0.0362362264 -0.0400024095 0.000000e+00
Filter(S5):Method(CBN)                   0.0276443372 0.0019304097  0.0238533731  0.0276445927  0.0314304203  0.0276452693 7.858216e-24
Filter(J5):Method(CBN-A)                -0.0632136715 0.0019819300 -0.0671059558 -0.0632133609 -0.0593266664 -0.0632125692 5.542110e-23
Filter(J1):Method(CBN-A)                -0.0422707437 0.0019593148 -0.0461185643 -0.0422704535 -0.0384280490 -0.0422697046 2.824242e-14
Filter(S5):Method(CBN-A)                 0.0205282809 0.0019707552  0.0166580271  0.0205285614  0.0243934426  0.0205292917 0.000000e+00
Filter(J5):Method(OT)                    0.1068206315 0.0021197709  0.1026576650  0.1068209564  0.1109779918  0.1068217886 3.041957e-22
Filter(J1):Method(OT)                    0.0451249868 0.0021375988  0.0409269083  0.0451253481  0.0493172253  0.0451262549 4.745564e-14
Filter(S5):Method(OT)                   -0.0417895587 0.0022334152 -0.0461761054 -0.0417890832 -0.0374096573 -0.0417879390 0.000000e+00
Filter(J5):Method(OT-A)                  0.1198590859 0.0022501807  0.1154398913  0.1198594710  0.1242721068  0.1198604350 0.000000e+00
Filter(J1):Method(OT-A)                  0.0452460393 0.0022870300  0.0407543062  0.0452464875  0.0497311830  0.0452475812 3.143286e-23
Filter(S5):Method(OT-A)                 -0.0676018128 0.0024144053 -0.0723441563 -0.0676011905 -0.0628672532 -0.0675997362 7.439606e-14
Filter(J5):Method(DiP)                  -0.0489321371 0.0019727696 -0.0528064134 -0.0489318340 -0.0450630822 -0.0489310581 6.203855e-24
Filter(J1):Method(DiP)                  -0.0027024323 0.0019330760 -0.0064986571 -0.0027021682  0.0010888591 -0.0027014741 1.133372e-16
Filter(S5):Method(DiP)                   0.0345217564 0.0019573061  0.0306779403  0.0345220263  0.0383605630  0.0345227343 2.830041e-14
Filter(J5):S.Time(last)                 -0.0394895377 0.0009126904 -0.0412814477 -0.0394895666 -0.0376991059 -0.0394895472 0.000000e+00
Filter(J1):S.Time(last)                  0.0076383135 0.0009051700  0.0058611981  0.0076382748  0.0094140189  0.0076382738 2.326445e-25
Filter(S5):S.Time(last)                  0.0330965731 0.0009219860  0.0312864623  0.0330965270  0.0349052847  0.0330965125 4.471945e-24
Filter(J5):S.Type(singleCell)            0.0270394128 0.0012866557  0.0245129935  0.0270394714  0.0295631985  0.0270396979 3.274580e-14
Filter(J1):S.Type(singleCell)           -0.0117205661 0.0012841621 -0.0142421162 -0.0117204986 -0.0092016949 -0.0117202543 0.000000e+00
Filter(S5):S.Type(singleCell)           -0.0003465709 0.0013036391 -0.0029063753 -0.0003464991  0.0022104957 -0.0003462444 0.000000e+00
Filter(J5):S.Type(wholeTumor_0.01)      -0.0610503537 0.0012808129 -0.0635653164 -0.0610502901 -0.0585380426 -0.0610500537 0.000000e+00
Filter(J1):S.Type(wholeTumor_0.01)       0.0176824142 0.0012525028  0.0152231084  0.0176824535  0.0201392545  0.0176826384 0.000000e+00
Filter(S5):S.Type(wholeTumor_0.01)      -0.0054148525 0.0012781973 -0.0079246435 -0.0054148010 -0.0029076408 -0.0054145893 1.036894e-15
Filter(J5):Model(Bozic)                 -0.0558018349 0.0015512945 -0.0588481058 -0.0558016907 -0.0527591474 -0.0558012697 7.361907e-23
Filter(J1):Model(Bozic)                 -0.0006152464 0.0015201422 -0.0036002773 -0.0006151275  0.0023663968 -0.0006147599 3.665489e-16
Filter(S5):Model(Bozic)                  0.0331182927 0.0015385976  0.0300970249  0.0331184121  0.0361361372  0.0331187822 4.579944e-14
Filter(J5):Model(exp)                    0.0098318269 0.0015483406  0.0067913990  0.0098319566  0.0128687572  0.0098323482 0.000000e+00
Filter(J1):Model(exp)                    0.0083886388 0.0015381423  0.0053682421  0.0083887658  0.0114055705  0.0083891513 0.000000e+00
Filter(S5):Model(exp)                    0.0377195256 0.0015586483  0.0346588589  0.0377196554  0.0407766755  0.0377200480 4.462868e-14
Filter(J5):Model(McF_4)                  0.0064550816 0.0015957497  0.0033214889  0.0064552384  0.0095849409  0.0064556886 1.995823e-15
Filter(J1):Model(McF_4)                 -0.0108717963 0.0015867571 -0.0139877390 -0.0108716374 -0.0077595824 -0.0108711839 2.691345e-15
Filter(S5):Model(McF_4)                 -0.0294439313 0.0016208719 -0.0326269274 -0.0294437482 -0.0262648591 -0.0294432433 0.000000e+00
Filter(J5):Conjunction(No)               0.0015485939 0.0009157646 -0.0002494261  0.0015485903  0.0033449909  0.0015486605 2.584939e-26
Filter(J1):Conjunction(No)              -0.0019581659 0.0009069024 -0.0037387871 -0.0019581690 -0.0001791547 -0.0019580985 1.550964e-25
Filter(S5):Conjunction(No)              -0.0097423632 0.0009230782 -0.0115547541 -0.0097423631 -0.0079316296 -0.0097422846 0.000000e+00
Filter(J5):sh(0)                         0.0469991159 0.0009086706  0.0452150899  0.0469990901  0.0487816545  0.0469991151 0.000000e+00
Filter(J1):sh(0)                         0.0047185619 0.0009008872  0.0029497912  0.0047185452  0.0064858086  0.0047185880 0.000000e+00
Filter(S5):sh(0)                         0.0036198532 0.0009165796  0.0018202702  0.0036198370  0.0054178813  0.0036198820 1.098599e-25
Filter(J5):TrueGenes(7)                 -0.0658913392 0.0013063921 -0.0684565625 -0.0658912628 -0.0633288843 -0.0658909986 0.000000e+00
Filter(J1):TrueGenes(7)                 -0.0229523661 0.0012838340 -0.0254732505 -0.0229523058 -0.0204341201 -0.0229520759 5.273276e-24
Filter(S5):TrueGenes(7)                  0.0077620406 0.0013000085  0.0052094056  0.0077620986  0.0103120207  0.0077623253 0.000000e+00
Filter(J5):TrueGenes(9)                  0.0331227756 0.0013131112  0.0305443728  0.0331228477  0.0356984221  0.0331231038 6.287924e-14
Filter(J1):TrueGenes(9)                 -0.0028891372 0.0013091267 -0.0054597431 -0.0028890563 -0.0003213293 -0.0028887830 0.000000e+00
Filter(S5):TrueGenes(9)                 -0.0264094172 0.0013376741 -0.0290361250 -0.0264093190 -0.0237856546 -0.0264090085 3.029560e-14
Method(CBN):S.Time(last)                 0.0538039721 0.0010838314  0.0516761372  0.0538039102  0.0559302053  0.0538038776 1.845937e-13
Method(CBN-A):S.Time(last)               0.0783137974 0.0011065601  0.0761413669  0.0783137250  0.0804846433  0.0783136733 0.000000e+00
Method(OT):S.Time(last)                  0.0223815394 0.0012357648  0.0199554092  0.0223814727  0.0248058214  0.0223814435 3.549839e-14
Method(OT-A):S.Time(last)               -0.1234971133 0.0013219095 -0.1260925888 -0.1234971094 -0.1209040317 -0.1234969896 0.000000e+00
Method(DiP):S.Time(last)                -0.0093751785 0.0010986931 -0.0115322449 -0.0093752227 -0.0072198388 -0.0093752185 5.613548e-15
Method(CBN):S.Type(singleCell)          -0.0191951408 0.0015395754 -0.0222183075 -0.0191950285 -0.0161753600 -0.0191946725 5.717661e-15
Method(CBN-A):S.Type(singleCell)        -0.0108823051 0.0015658650 -0.0139571080 -0.0108821865 -0.0078109700 -0.0108818157 0.000000e+00
Method(OT):S.Type(singleCell)            0.0039549510 0.0017513886  0.0005157118  0.0039551287  0.0073900620  0.0039556338 1.447566e-24
Method(OT-A):S.Type(singleCell)          0.0041234317 0.0018734664  0.0004443693  0.0041236542  0.0077978984  0.0041242597 0.000000e+00
Method(DiP):S.Type(singleCell)           0.0090847524 0.0015562580  0.0060288381  0.0090848623  0.0121372647  0.0090852147 2.797867e-15
Method(CBN):S.Type(wholeTumor_0.01)      0.0427626321 0.0014906253  0.0398357325  0.0427626914  0.0456865281  0.0427629366 4.879477e-14
Method(CBN-A):S.Type(wholeTumor_0.01)    0.0230345357 0.0015245006  0.0200410833  0.0230346089  0.0260248462  0.0230348851 0.000000e+00
Method(OT):S.Type(wholeTumor_0.01)      -0.0131324000 0.0017187669 -0.0165074717 -0.0131322619 -0.0097611790 -0.0131318388 1.654361e-24
Method(OT-A):S.Type(wholeTumor_0.01)    -0.0153778203 0.0018438038 -0.0189985157 -0.0153776405 -0.0117614310 -0.0153771231 0.000000e+00
Method(DiP):S.Type(wholeTumor_0.01)     -0.0140496750 0.0015294290 -0.0170528423 -0.0140495889 -0.0110497302 -0.0140492863 6.203855e-25
Method(CBN):Model(Bozic)                -0.0769120841 0.0018380425 -0.0805215905 -0.0769118631 -0.0733071024 -0.0769112633 0.000000e+00
Method(CBN-A):Model(Bozic)              -0.0504579383 0.0018638650 -0.0541181547 -0.0504577140 -0.0468023108 -0.0504571056 0.000000e+00
Method(OT):Model(Bozic)                  0.1042413066 0.0020305496  0.1002537913  0.1042415401  0.1082238831  0.1042421810 2.103648e-13
Method(OT-A):Model(Bozic)                0.1215240805 0.0021666605  0.1172691913  0.1215243580  0.1257735426  0.1215250989 4.549493e-23
Method(DiP):Model(Bozic)                -0.0593736933 0.0018637810 -0.0630337576 -0.0593734647 -0.0557182418 -0.0593728477 0.000000e+00
Method(CBN):Model(exp)                  -0.0864729209 0.0018714559 -0.0901481084 -0.0864726740 -0.0828024608 -0.0864720197 1.238258e-13
Method(CBN-A):Model(exp)                -0.0658413609 0.0018998105 -0.0695722413 -0.0658411070 -0.0621152979 -0.0658404362 0.000000e+00
Method(OT):Model(exp)                    0.1170732080 0.0020532913  0.1130409928  0.1170734577  0.1211003534  0.1170741332 0.000000e+00
Method(OT-A):Model(exp)                  0.1549393410 0.0021739881  0.1506700648  0.1549396184  0.1592031771  0.1549403598 0.000000e+00
Method(DiP):Model(exp)                  -0.0841492664 0.0019074471 -0.0878951772 -0.0841490002 -0.0804082547 -0.0841483041 0.000000e+00
Method(CBN):Model(McF_4)                 0.0537427676 0.0018714723  0.0500676531  0.0537429791  0.0574133505  0.0537435624 4.322019e-23
Method(CBN-A):Model(McF_4)               0.0936462642 0.0018906394  0.0899335277  0.0936464719  0.0973544556  0.0936470494 0.000000e+00
Method(OT):Model(McF_4)                 -0.0569744039 0.0022180437 -0.0613306795 -0.0569739587 -0.0526245782 -0.0569728765 7.320548e-23
Method(OT-A):Model(McF_4)               -0.1223319796 0.0024314197 -0.1271077542 -0.1223313490 -0.1175640653 -0.1223298767 0.000000e+00
Method(DiP):Model(McF_4)                 0.0315145504 0.0019101317  0.0277634512  0.0315147888  0.0352608996  0.0315154294 2.971554e-14
Method(CBN):Conjunction(No)              0.0339373475 0.0010817607  0.0318134180  0.0339373402  0.0360593757  0.0339374173 7.832366e-24
Method(CBN-A):Conjunction(No)            0.0265548044 0.0011031134  0.0243889405  0.0265548006  0.0287187100  0.0265548863 0.000000e+00
Method(OT):Conjunction(No)              -0.0212088388 0.0012438294 -0.0236510819 -0.0212088107 -0.0187689836 -0.0212086490 3.050229e-24
Method(OT-A):Conjunction(No)            -0.0711467370 0.0013387938 -0.0737755434 -0.0711466724 -0.0685206915 -0.0711464292 2.419596e-13
Method(DiP):Conjunction(No)              0.0228661641 0.0011013256  0.0207038068  0.0228661614  0.0250265595  0.0228662494 0.000000e+00
Method(CBN):sh(0)                       -0.0014402800 0.0010779878 -0.0035567776 -0.0014402955  0.0006743685 -0.0014402351 5.169879e-26
Method(CBN-A):sh(0)                      0.0139701214 0.0010982087  0.0118139348  0.0139701016  0.0161244473  0.0139701547 9.047288e-26
Method(OT):sh(0)                         0.0198860779 0.0012314932  0.0174682028  0.0198860563  0.0223018622  0.0198861175 1.787254e-14
Method(OT-A):sh(0)                       0.0343577163 0.0013179672  0.0317700802  0.0343576868  0.0369431513  0.0343577390 0.000000e+00
Method(DiP):sh(0)                       -0.0387511937 0.0010985834 -0.0409081651 -0.0387511969 -0.0365961760 -0.0387511103 8.983472e-14
Method(CBN):TrueGenes(7)                -0.0389231007 0.0015340643 -0.0419354196 -0.0389229975 -0.0359141068 -0.0389226604 4.607052e-14
Method(CBN-A):TrueGenes(7)              -0.0984396285 0.0015820844 -0.1015463364 -0.0984394899 -0.0953365284 -0.0984390776 3.465301e-13
Method(OT):TrueGenes(7)                  0.2098498046 0.0016854716  0.2065403666  0.2098498549  0.2131559392  0.2098500986 1.221286e-12
Method(OT-A):TrueGenes(7)               -0.1500785134 0.0019367847 -0.1538821740 -0.1500781976 -0.1462800799 -0.1500773993 0.000000e+00
Method(DiP):TrueGenes(7)                 0.0841576756 0.0015304208  0.0811526288  0.0841577388  0.0871596251  0.0841579954 7.155112e-23
Method(CBN):TrueGenes(9)                 0.0234501144 0.0015546796  0.0203972750  0.0234502324  0.0264995094  0.0234506011 1.121421e-14
Method(CBN-A):TrueGenes(9)               0.0747830128 0.0015685195  0.0717030346  0.0747831191  0.0778595867  0.0747834654 0.000000e+00
Method(OT):TrueGenes(9)                 -0.0866245189 0.0018266921 -0.0902118956 -0.0866242454 -0.0830419371 -0.0866235414 0.000000e+00
Method(OT-A):TrueGenes(9)                0.0913055118 0.0018776447  0.0876183096  0.0913057128  0.0949882298  0.0913062756 1.306945e-22
Method(DiP):TrueGenes(9)                -0.0789490728 0.0016190444 -0.0821284614 -0.0789488963 -0.0757735688 -0.0789484046 0.000000e+00
S.Time(last):S.Type(singleCell)          0.0044015798 0.0009890883  0.0024597785  0.0044015077  0.0063420040  0.0044014467 0.000000e+00
S.Time(last):S.Type(wholeTumor_0.01)    -0.0100098924 0.0009776804 -0.0119296387 -0.0100098475 -0.0080921509 -0.0100096747 7.089187e-15
S.Time(last):Model(Bozic)               -0.0449977602 0.0011878480 -0.0473303825 -0.0449976387 -0.0426679451 -0.0449972940 0.000000e+00
S.Time(last):Model(exp)                 -0.0475750965 0.0011974553 -0.0499265347 -0.0475749910 -0.0452263942 -0.0475746777 3.978739e-22
S.Time(last):Model(McF_4)               -0.0363378615 0.0012137135 -0.0387210966 -0.0363377984 -0.0339571568 -0.0363375687 7.360002e-14
S.Time(last):Conjunction(No)             0.0025648169 0.0006985497  0.0011934152  0.0025647634  0.0039352602  0.0025647152 1.654361e-24
S.Time(last):sh(0)                      -0.0068321669 0.0006972404 -0.0082010102 -0.0068322162 -0.0054643028 -0.0068322561 0.000000e+00
S.Time(last):TrueGenes(7)                0.0352556903 0.0009875297  0.0333170782  0.0352555740  0.0371931723  0.0352554243 0.000000e+00
S.Time(last):TrueGenes(9)                0.0077688521 0.0010000323  0.0058055230  0.0077687939  0.0097307077  0.0077687616 0.000000e+00
S.Type(singleCell):Model(Bozic)         -0.0211606463 0.0016862499 -0.0244714029 -0.0211606776 -0.0178527458 -0.0211605975 1.654361e-23
S.Type(wholeTumor_0.01):Model(Bozic)     0.0385640381 0.0016593009  0.0353059024  0.0385641058  0.0418188173  0.0385643824 3.937857e-14
S.Type(singleCell):Model(exp)           -0.0009334407 0.0016969152 -0.0042650279 -0.0009335094  0.0023954781 -0.0009335034 0.000000e+00
S.Type(wholeTumor_0.01):Model(exp)       0.0065096194 0.0016773490  0.0032158227  0.0065097642  0.0097996001  0.0065101971 0.000000e+00
S.Type(singleCell):Model(McF_4)          0.0123611008 0.0017179355  0.0089879272  0.0123611399  0.0157309718  0.0123613638 0.000000e+00
S.Type(wholeTumor_0.01):Model(McF_4)    -0.0222688586 0.0017032652 -0.0256128672 -0.0222689429 -0.0189274426 -0.0222689679 7.444626e-24
S.Type(singleCell):Conjunction(No)      -0.0017274794 0.0009891771 -0.0036696171 -0.0017274963  0.0002129748 -0.0017274464 0.000000e+00
S.Type(wholeTumor_0.01):Conjunction(No)  0.0034788641 0.0009776310  0.0015594314  0.0034788350  0.0053967016  0.0034788595 3.308722e-24
S.Type(singleCell):sh(0)                 0.0192545656 0.0009870803  0.0173165337  0.0192545524  0.0211908971  0.0192546097 0.000000e+00
S.Type(wholeTumor_0.01):sh(0)           -0.0437367176 0.0009762341 -0.0456533718 -0.0437367590 -0.0418215881 -0.0437367594 1.137633e-13
S.Type(singleCell):TrueGenes(7)         -0.0209963532 0.0014002655 -0.0237458533 -0.0209962966 -0.0182496829 -0.0209960641 0.000000e+00
S.Type(wholeTumor_0.01):TrueGenes(7)     0.0478789793 0.0013778969  0.0451739895  0.0478788340  0.0505822988  0.0478786590 2.878589e-22
S.Type(singleCell):TrueGenes(9)          0.0060271130 0.0014150432  0.0032488578  0.0060270813  0.0088030018  0.0060271376 0.000000e+00
S.Type(wholeTumor_0.01):TrueGenes(9)    -0.0150649410 0.0014003641 -0.0178145634 -0.0150649086 -0.0123180138 -0.0150647249 0.000000e+00
Model(Bozic):Conjunction(No)             0.0144196764 0.0011883189  0.0120867288  0.0144195934  0.0167509493  0.0144195274 2.812414e-23
Model(exp):Conjunction(No)               0.0130403608 0.0011981571  0.0106880634  0.0130402893  0.0153909019  0.0130402472 0.000000e+00
Model(McF_4):Conjunction(No)            -0.0146807574 0.0012151632 -0.0170665931 -0.0146807782 -0.0122969899 -0.0146807168 0.000000e+00
Model(Bozic):sh(0)                      -0.0148501739 0.0011868431 -0.0171801468 -0.0148502833 -0.0125217270 -0.0148504024 2.729696e-23
Model(exp):sh(0)                        -0.0135159695 0.0011967595 -0.0158653008 -0.0135161168 -0.0111679721 -0.0135163111 1.819797e-23
Model(McF_4):sh(0)                       0.0170425661 0.0012122862  0.0146622592  0.0170425862  0.0194205835  0.0170427293 0.000000e+00
Model(Bozic):TrueGenes(7)               -0.0182557952 0.0016823861 -0.0215594243 -0.0182556701 -0.0149558821 -0.0182552763 0.000000e+00
Model(exp):TrueGenes(7)                 -0.0609551522 0.0017030028 -0.0642990884 -0.0609550854 -0.0576146454 -0.0609548071 7.476693e-14
Model(McF_4):TrueGenes(7)                0.0525345056 0.0017085150  0.0491799748  0.0525344946  0.0558860278  0.0525346173 2.225116e-22
Model(Bozic):TrueGenes(9)                0.0003875722 0.0017010356 -0.0029519983  0.0003874672  0.0037246687  0.0003874005 3.308722e-24
Model(exp):TrueGenes(9)                  0.0224387164 0.0017115530  0.0190784368  0.0224386318  0.0257963901  0.0224386069 1.850545e-14
Model(McF_4):TrueGenes(9)               -0.0331913972 0.0017446045 -0.0366167956 -0.0331914049 -0.0297690905 -0.0331912725 0.000000e+00
Conjunction(No):sh(0)                   -0.0042720516 0.0006972875 -0.0056411039 -0.0042720611 -0.0029041990 -0.0042720213 1.742114e-15
Conjunction(No):TrueGenes(7)            -0.0562662379 0.0009882355 -0.0582066635 -0.0562662082 -0.0543277523 -0.0562660648 0.000000e+00
Conjunction(No):TrueGenes(9)            -0.0086573398 0.0009998333 -0.0106204359 -0.0086573443 -0.0066960150 -0.0086572686 0.000000e+00
sh(0):TrueGenes(7)                      -0.0116951356 0.0009856848 -0.0136305761 -0.0116950981 -0.0097616739 -0.0116949392 0.000000e+00
sh(0):TrueGenes(9)                       0.0021640671 0.0009979453  0.0002048432  0.0021640062  0.0041218355  0.0021639685 0.000000e+00

  Doing i = 2
 Pre-processing    Running inla Post-processing           Total 
      62.997529     7091.656476        2.013498     7156.667502 
 Pre-processing    Running inla Post-processing           Total 
    326.3238332    1482.0221047       0.1653285    1808.5112665 
                                                 mean           sd    0.025quant      0.5quant    0.975quant          mode          kld
(Intercept)                              2.1574029868 0.0007206980  2.155987e+00  2.1574031545  2.1588162984  2.1574035528 3.385484e-18
S.Size(100)                              0.1204738118 0.0009883057  1.185336e-01  0.1204737201  0.1224127521  0.1204736195 1.093533e-21
S.Size(200)                              0.0414005564 0.0009983555  3.944049e-02  0.0414005083  0.0433590965  0.0414004963 0.000000e+00
Filter(J5)                              -0.0431590405 0.0009296344 -4.498452e-02 -0.0431589664 -0.0413356370 -0.0431587388 0.000000e+00
Filter(J1)                              -0.0388006831 0.0009329738 -4.063274e-02 -0.0388006038 -0.0369707421 -0.0388003656 0.000000e+00
Filter(S5)                              -0.1051960829 0.0009597721 -1.070808e-01 -0.1051959852 -0.1033136213 -0.1051957076 0.000000e+00
Method(DiP-A)                            0.0571311668 0.0011804400  5.481297e-02  0.0571313336  0.0594463187  0.0571317684 0.000000e+00
Method(DiP)                              0.1284555080 0.0011417712  1.262133e-01  0.1284556495  0.1306948711  0.1284560304 1.330675e-12
Method(OT-A)                            -0.3382856385 0.0013885149 -3.410127e-01 -0.3382853497 -0.3355626349 -0.3382846520 4.479597e-21
Method(OT)                              -0.1673081322 0.0012882008 -1.698381e-01 -0.1673079089 -0.1647817394 -0.1673073512 0.000000e+00
Method(CBN-A)                            0.1331638630 0.0011348509  1.309353e-01  0.1331639969  0.1353896704  0.1331643621 0.000000e+00
S.Time(unif)                            -0.0612126129 0.0007105897 -6.260793e-02 -0.0612125723 -0.0598187980 -0.0612124306 4.294399e-13
S.Type(singleCell)                      -0.0268399166 0.0010056150 -2.881443e-02 -0.0268398978 -0.0248673113 -0.0268397747 1.282130e-22
S.Type(wholeTumor_0.01)                  0.0541462263 0.0009959188  5.219092e-02  0.0541461868  0.0560999643  0.0541461917 0.000000e+00
Model(McF_6)                            -0.1299874777 0.0012768721 -1.324950e-01 -0.1299873048 -0.1274831668 -0.1299868493 1.063985e-12
Model(McF_4)                            -0.0445138654 0.0012458476 -4.695998e-02 -0.0445138757 -0.0420699338 -0.0445137908 1.513741e-22
Model(exp)                               0.0690530456 0.0012101138  6.667716e-02  0.0690530130  0.0714269396  0.0690530501 1.363194e-21
Conjunction(No)                         -0.1297462014 0.0007098442 -1.311401e-01 -0.1297461536 -0.1283538675 -0.1297459976 3.442740e-12
sh(Inf)                                  0.0460946585 0.0007089402  4.470292e-02  0.0460945826  0.0474855418  0.0460944902 4.314407e-13
TrueGenes(7)                            -0.0041981741 0.0010083135 -6.177928e-03 -0.0041981761 -0.0022202209 -0.0041980947 0.000000e+00
TrueGenes(9)                            -0.0944571258 0.0010182618 -9.645666e-02 -0.0944570444 -0.0924598757 -0.0944567948 0.000000e+00
S.Size(100):Filter(J5)                  -0.0737484959 0.0012689016 -7.624004e-02 -0.0737484421 -0.0712595248 -0.0737482265 0.000000e+00
S.Size(200):Filter(J5)                  -0.0181992899 0.0012791048 -2.071088e-02 -0.0181992340 -0.0156903095 -0.0181990132 0.000000e+00
S.Size(100):Filter(J1)                   0.0077104616 0.0012438197  5.268232e-03  0.0077104915  0.0101502931  0.0077106568 0.000000e+00
S.Size(200):Filter(J1)                  -0.0230325072 0.0012712780 -2.552872e-02 -0.0230324529 -0.0205388760 -0.0230322360 5.169879e-25
S.Size(100):Filter(S5)                  -0.0142427979 0.0012698152 -1.673610e-02 -0.0142427574 -0.0117520006 -0.0142425684 8.405030e-15
S.Size(200):Filter(S5)                   0.0040394184 0.0012872253  1.511897e-03  0.0040394716  0.0065643355  0.0040396873 0.000000e+00
S.Size(100):Method(DiP-A)                0.1299811973 0.0015362092  1.269649e-01  0.1299812090  0.1329946344  0.1299813626 4.135903e-25
S.Size(200):Method(DiP-A)                0.0807644970 0.0015762603  7.766947e-02  0.0807645517  0.0838563884  0.0807647950 0.000000e+00
S.Size(100):Method(DiP)                  0.0543965910 0.0015078818  5.143587e-02  0.0543966288  0.0573543931  0.0543968324 0.000000e+00
S.Size(200):Method(DiP)                  0.0583189840 0.0015339003  5.530711e-02  0.0583190452  0.0613277640  0.0583192981 1.416547e-23
S.Size(100):Method(OT-A)                -0.0258985574 0.0018290694 -2.949025e-02 -0.0258984035 -0.0223110049 -0.0258979394 1.620391e-14
S.Size(200):Method(OT-A)                -0.0300391590 0.0018628814 -3.369739e-02 -0.0300389544 -0.0263854103 -0.0300383857 0.000000e+00
S.Size(100):Method(OT)                  -0.0334114284 0.0017099714 -3.676919e-02 -0.0334113044 -0.0300574245 -0.0334109104 1.809458e-23
S.Size(200):Method(OT)                  -0.0314459968 0.0017391814 -3.486122e-02 -0.0314458347 -0.0280347920 -0.0314453616 3.584433e-14
S.Size(100):Method(CBN-A)               -0.0574137883 0.0015261677 -6.041054e-02 -0.0574137053 -0.0544202327 -0.0574134094 0.000000e+00
S.Size(200):Method(CBN-A)               -0.0370118933 0.0015489651 -4.005347e-02 -0.0370117900 -0.0339736702 -0.0370114512 4.518840e-14
S.Size(100):S.Time(unif)                 0.0062809735 0.0009715930  4.373626e-03  0.0062808659  0.0081871719  0.0062807320 1.794575e-15
S.Size(200):S.Time(unif)                -0.0058604088 0.0009812229 -7.786735e-03 -0.0058604919 -0.0039353845 -0.0058605756 0.000000e+00
S.Size(100):S.Type(singleCell)          -0.0011314780 0.0013760588 -3.833093e-03 -0.0011315433  0.0015680272 -0.0011315580 5.032443e-16
S.Size(200):S.Type(singleCell)           0.0069552193 0.0013887672  4.228655e-03  0.0069551533  0.0096796548  0.0069551385 0.000000e+00
S.Size(100):S.Type(wholeTumor_0.01)      0.0007283744 0.0013602459 -1.942585e-03  0.0007284424  0.0033965132  0.0007286942 0.000000e+00
S.Size(200):S.Type(wholeTumor_0.01)     -0.0073588540 0.0013741568 -1.005713e-02 -0.0073587861 -0.0046634278 -0.0073585332 0.000000e+00
S.Size(100):Model(McF_6)                 0.0842641489 0.0017063113  8.091479e-02  0.0842638499  0.0876120998  0.0842633938 0.000000e+00
S.Size(200):Model(McF_6)                 0.0397679511 0.0017288511  3.637389e-02  0.0397678052  0.0431597169  0.0397676585 1.306945e-22
S.Size(100):Model(McF_4)                 0.0153277391 0.0016874467  1.201458e-02  0.0153277251  0.0186379420  0.0153278398 0.000000e+00
S.Size(200):Model(McF_4)                 0.0178130162 0.0017039335  1.446738e-02  0.0178130394  0.0211554621  0.0178132303 0.000000e+00
S.Size(100):Model(exp)                  -0.0690128065 0.0016753906 -7.230287e-02 -0.0690126240 -0.0657267657 -0.0690121155 1.545034e-13
S.Size(200):Model(exp)                  -0.0323522165 0.0016865557 -3.566382e-02 -0.0323521619 -0.0290439404 -0.0323519096 3.811614e-14
S.Size(100):Conjunction(No)              0.0148365700 0.0009714348  1.292940e-02  0.0148365086  0.0167423371  0.0148364677 0.000000e+00
S.Size(200):Conjunction(No)              0.0071298218 0.0009811053  5.203622e-03  0.0071297742  0.0090545226  0.0071297617 3.519890e-15
S.Size(100):sh(Inf)                      0.0045592647 0.0009700153  2.654682e-03  0.0045592705  0.0064620722  0.0045593642 2.700626e-15
S.Size(200):sh(Inf)                      0.0123820789 0.0009795154  1.045891e-02  0.0123820632  0.0143035775  0.0123821147 0.000000e+00
S.Size(100):TrueGenes(7)                -0.0076175410 0.0013735873 -1.031428e-02 -0.0076176143 -0.0049228628 -0.0076176453 9.098987e-24
S.Size(200):TrueGenes(7)                -0.0053818229 0.0013870251 -8.104981e-03 -0.0053818841 -0.0026608170 -0.0053818895 1.320848e-15
S.Size(100):TrueGenes(9)                -0.0009886583 0.0013905339 -3.718797e-03 -0.0009886884  0.0017391488 -0.0009886309 0.000000e+00
S.Size(200):TrueGenes(9)                -0.0032273465 0.0014046162 -5.985263e-03 -0.0032273324 -0.0004720309 -0.0032271852 5.790264e-24
Filter(J5):Method(DiP-A)                -0.0457348325 0.0020182014 -4.969839e-02 -0.0457345043 -0.0417767217 -0.0457336741 5.583469e-23
Filter(J1):Method(DiP-A)                -0.0053877350 0.0019797271 -9.275632e-03 -0.0053874452 -0.0015049981 -0.0053866953 4.322347e-16
Filter(S5):Method(DiP-A)                 0.0267045894 0.0020074164  2.276229e-02  0.0267048901  0.0306416146  0.0267056641 0.000000e+00
Filter(J5):Method(DiP)                  -0.0489321382 0.0019727696 -5.280641e-02 -0.0489318350 -0.0450630832 -0.0489310591 3.391441e-23
Filter(J1):Method(DiP)                  -0.0027024323 0.0019330760 -6.498657e-03 -0.0027021683  0.0010888591 -0.0027014742 1.133372e-16
Filter(S5):Method(DiP)                   0.0345217571 0.0019573061  3.067794e-02  0.0345220271  0.0383605638  0.0345227350 1.116694e-23
Filter(J5):Method(OT-A)                  0.1198590853 0.0022501808  1.154399e-01  0.1198594703  0.1242721064  0.1198604343 0.000000e+00
Filter(J1):Method(OT-A)                  0.0452460395 0.0022870300  4.075431e-02  0.0452464876  0.0497311832  0.0452475813 0.000000e+00
Filter(S5):Method(OT-A)                 -0.0676018118 0.0024144053 -7.234416e-02 -0.0676011895 -0.0628672521 -0.0675997352 7.439606e-14
Filter(J5):Method(OT)                    0.1068206306 0.0021197710  1.026577e-01  0.1068209556  0.1109779910  0.1068217878 0.000000e+00
Filter(J1):Method(OT)                    0.0451249868 0.0021375988  4.092691e-02  0.0451253481  0.0493172254  0.0451262549 4.745564e-14
Filter(S5):Method(OT)                   -0.0417895580 0.0022334153 -4.617610e-02 -0.0417890825 -0.0374096565 -0.0417879383 0.000000e+00
Filter(J5):Method(CBN-A)                -0.0632136717 0.0019819300 -6.710596e-02 -0.0632133611 -0.0593266666 -0.0632125694 0.000000e+00
Filter(J1):Method(CBN-A)                -0.0422707435 0.0019593148 -4.611856e-02 -0.0422704533 -0.0384280487 -0.0422697044 2.233388e-23
Filter(S5):Method(CBN-A)                 0.0205282807 0.0019707553  1.665803e-02  0.0205285612  0.0243934425  0.0205292915 6.978866e-15
Filter(J5):S.Time(unif)                  0.0394895341 0.0009126907  3.769761e-02  0.0394895116  0.0412799500  0.0394895436 1.301557e-13
Filter(J1):S.Time(unif)                 -0.0076383132 0.0009051700 -9.415506e-03 -0.0076383255 -0.0058626766 -0.0076382735 2.197199e-25
Filter(S5):S.Time(unif)                 -0.0330965725 0.0009219860 -3.490680e-02 -0.0330965784 -0.0312879660 -0.0330965120 0.000000e+00
Filter(J5):S.Type(singleCell)            0.0270394127 0.0012866557  2.451299e-02  0.0270394712  0.0295631985  0.0270396978 3.274580e-14
Filter(J1):S.Type(singleCell)           -0.0117205680 0.0012841622 -1.424212e-02 -0.0117205005 -0.0092016967 -0.0117202561 0.000000e+00
Filter(S5):S.Type(singleCell)           -0.0003465716 0.0013036391 -2.906376e-03 -0.0003464998  0.0022104950 -0.0003462451 0.000000e+00
Filter(J5):S.Type(wholeTumor_0.01)      -0.0610503517 0.0012808129 -6.356531e-02 -0.0610502881 -0.0585380406 -0.0610500517 1.321810e-13
Filter(J1):S.Type(wholeTumor_0.01)       0.0176824164 0.0012525029  1.522311e-02  0.0176824557  0.0201392568  0.0176826407 0.000000e+00
Filter(S5):S.Type(wholeTumor_0.01)      -0.0054148511 0.0012781973 -7.924642e-03 -0.0054147997 -0.0029076394 -0.0054145880 5.184472e-16
Filter(J5):Model(McF_6)                  0.0395171970 0.0016210364  3.633395e-02  0.0395173549  0.0426966565  0.0395178093 2.067952e-25
Filter(J1):Model(McF_6)                  0.0031006428 0.0016138042 -6.842638e-05  0.0031008089  0.0062658942  0.0031012794 3.252360e-16
Filter(S5):Model(McF_6)                 -0.0413914524 0.0016560655 -4.464361e-02 -0.0413912495 -0.0381433946 -0.0413907017 0.000000e+00
Filter(J5):Model(McF_4)                  0.0064550765 0.0015957496  3.321484e-03  0.0064552333  0.0095849356  0.0064556835 6.652744e-16
Filter(J1):Model(McF_4)                 -0.0108717908 0.0015867572 -1.398773e-02 -0.0108716319 -0.0077595768 -0.0108711784 0.000000e+00
Filter(S5):Model(McF_4)                 -0.0294439267 0.0016208719 -3.262692e-02 -0.0294437437 -0.0262648545 -0.0294432387 2.295426e-23
Filter(J5):Model(exp)                    0.0098318382 0.0015483408  6.791410e-03  0.0098319678  0.0128687689  0.0098323594 1.413277e-15
Filter(J1):Model(exp)                    0.0083886306 0.0015381423  5.368234e-03  0.0083887576  0.0114055624  0.0083891431 1.432080e-15
Filter(S5):Model(exp)                    0.0377195185 0.0015586483  3.465885e-02  0.0377196483  0.0407766685  0.0377200410 2.005913e-23
Filter(J5):Conjunction(No)               0.0015485943 0.0009157647 -2.494258e-04  0.0015485906  0.0033449913  0.0015486608 0.000000e+00
Filter(J1):Conjunction(No)              -0.0019581665 0.0009069024 -3.738788e-03 -0.0019581697 -0.0001791553 -0.0019580992 5.149312e-16
Filter(S5):Conjunction(No)              -0.0097423645 0.0009230782 -1.155476e-02 -0.0097423644 -0.0079316309 -0.0097422859 7.952676e-15
Filter(J5):sh(Inf)                      -0.0469991147 0.0009086706 -4.878314e-02 -0.0469991401 -0.0452165775 -0.0469991139 0.000000e+00
Filter(J1):sh(Inf)                      -0.0047185604 0.0009008872 -6.487280e-03 -0.0047185944 -0.0029512684 -0.0047185864 0.000000e+00
Filter(S5):sh(Inf)                      -0.0036198523 0.0009165796 -5.419379e-03 -0.0036198877 -0.0018217741 -0.0036198811 0.000000e+00
Filter(J5):TrueGenes(7)                 -0.0658913428 0.0013063922 -6.845657e-02 -0.0658912663 -0.0633288876 -0.0658910021 1.244907e-22
Filter(J1):TrueGenes(7)                 -0.0229523636 0.0012838340 -2.547325e-02 -0.0229523033 -0.0204341175 -0.0229520734 0.000000e+00
Filter(S5):TrueGenes(7)                  0.0077620436 0.0013000085  5.209408e-03  0.0077621016  0.0103120238  0.0077623283 0.000000e+00
Filter(J5):TrueGenes(9)                  0.0331227776 0.0013131112  3.054437e-02  0.0331228497  0.0356984241  0.0331231057 0.000000e+00
Filter(J1):TrueGenes(9)                 -0.0028891375 0.0013091268 -5.459743e-03 -0.0028890566 -0.0003213295 -0.0028887833 0.000000e+00
Filter(S5):TrueGenes(9)                 -0.0264094197 0.0013376741 -2.903613e-02 -0.0264093215 -0.0237856570 -0.0264090109 0.000000e+00
Method(DiP-A):S.Time(unif)               0.0216272803 0.0011235867  1.942127e-02  0.0216272587  0.0238313925  0.0216273107 0.000000e+00
Method(DiP):S.Time(unif)                 0.0093751868 0.0010986929  7.218043e-03  0.0093751692  0.0115304568  0.0093752268 5.613551e-15
Method(OT-A):S.Time(unif)                0.1234971268 0.0013219098  1.209019e-01  0.1234970484  0.1260904236  0.1234970031 4.963598e-13
Method(OT):S.Time(unif)                 -0.0223815498 0.0012357648 -2.480787e-02 -0.0223815527 -0.0199574342 -0.0223814539 3.549839e-14
Method(CBN-A):S.Time(unif)              -0.0783138006 0.0011065604 -8.048647e-02 -0.0783137905 -0.0761431695 -0.0783136765 0.000000e+00
Method(DiP-A):S.Type(singleCell)         0.0129177051 0.0015907586  9.794023e-03  0.0129178245  0.0160378701  0.0129181991 0.000000e+00
Method(DiP):S.Type(singleCell)           0.0090847544 0.0015562581  6.028840e-03  0.0090848642  0.0121372668  0.0090852167 4.196800e-15
Method(OT-A):S.Type(singleCell)          0.0041234447 0.0018734665  4.443820e-04  0.0041236672  0.0077979116  0.0041242727 0.000000e+00
Method(OT):S.Type(singleCell)            0.0039549507 0.0017513887  5.157114e-04  0.0039551283  0.0073900618  0.0039556335 0.000000e+00
Method(CBN-A):S.Type(singleCell)        -0.0108823116 0.0015658650 -1.395711e-02 -0.0108821930 -0.0078109765 -0.0108818222 2.763641e-15
Method(DiP-A):S.Type(wholeTumor_0.01)   -0.0232345586 0.0015680731 -2.631364e-02 -0.0232344591 -0.0201588429 -0.0232341263 0.000000e+00
Method(DiP):S.Type(wholeTumor_0.01)     -0.0140496797 0.0015294289 -1.705285e-02 -0.0140495936 -0.0110497349 -0.0140492910 9.305782e-25
Method(OT-A):S.Type(wholeTumor_0.01)    -0.0153778473 0.0018438039 -1.899854e-02 -0.0153776675 -0.0117614578 -0.0153771502 1.993246e-15
Method(OT):S.Type(wholeTumor_0.01)      -0.0131323991 0.0017187670 -1.650747e-02 -0.0131322609 -0.0097611779 -0.0131318379 0.000000e+00
Method(CBN-A):S.Type(wholeTumor_0.01)    0.0230345497 0.0015245006  2.004110e-02  0.0230346229  0.0260248603  0.0230348991 0.000000e+00
Method(DiP-A):Model(McF_6)               0.0741537797 0.0019806121  7.026423e-02  0.0741540393  0.0780383302  0.0741547286 0.000000e+00
Method(DiP):Model(McF_6)                 0.1120118757 0.0019185752  1.082443e-01  0.1120120917  0.1157748455  0.1120126880 2.356365e-13
Method(OT-A):Model(McF_6)               -0.1541249601 0.0025310884 -1.590968e-01 -0.1541242061 -0.1491618495 -0.1541224774 0.000000e+00
Method(OT):Model(McF_6)                 -0.1643348432 0.0023459385 -1.689427e-01 -0.1643342414 -0.1597345375 -0.1643328338 0.000000e+00
Method(CBN-A):Model(McF_6)               0.0226565442 0.0019692776  1.878922e-02  0.0226568152  0.0265188316  0.0226575263 1.397869e-14
Method(DiP-A):Model(McF_4)               0.0004098116 0.0019711858 -3.461288e-03  0.0004100920  0.0042758181  0.0004108222 4.359886e-16
Method(DiP):Model(McF_4)                 0.0315145482 0.0019101317  2.776345e-02  0.0315147865  0.0352608973  0.0315154271 2.971554e-14
Method(OT-A):Model(McF_4)               -0.1223319706 0.0024314196 -1.271077e-01 -0.1223313401 -0.1175640564 -0.1223298677 0.000000e+00
Method(OT):Model(McF_4)                 -0.0569744008 0.0022180437 -6.133068e-02 -0.0569739555 -0.0526245750 -0.0569728734 0.000000e+00
Method(CBN-A):Model(McF_4)               0.0936462574 0.0018906395  8.993352e-02  0.0936464651  0.0973544489  0.0936470426 0.000000e+00
Method(DiP-A):Model(exp)                -0.0355433873 0.0019295883 -3.933275e-02 -0.0355431274 -0.0317589272 -0.0355424418 8.065011e-24
Method(DiP):Model(exp)                  -0.0841492659 0.0019074471 -8.789518e-02 -0.0841489997 -0.0804082543 -0.0841483036 1.424819e-22
Method(OT-A):Model(exp)                  0.1549393561 0.0021739884  1.506701e-01  0.1549396335  0.1592031927  0.1549403749 0.000000e+00
Method(OT):Model(exp)                    0.1170732073 0.0020532914  1.130410e-01  0.1170734570  0.1211003529  0.1170741325 0.000000e+00
Method(CBN-A):Model(exp)                -0.0658413664 0.0018998105 -6.957225e-02 -0.0658411125 -0.0621153033 -0.0658404416 2.667657e-23
Method(DiP-A):Conjunction(No)            0.0089980946 0.0011278584  6.783624e-03  0.0089980980  0.0112105217  0.0089982006 0.000000e+00
Method(DiP):Conjunction(No)              0.0228661645 0.0011013256  2.070381e-02  0.0228661619  0.0250265600  0.0228662499 4.469396e-14
Method(OT-A):Conjunction(No)            -0.0711467212 0.0013387939 -7.377553e-02 -0.0711466565 -0.0685206755 -0.0711464133 8.861172e-23
Method(OT):Conjunction(No)              -0.0212088439 0.0012438295 -2.365109e-02 -0.0212088158 -0.0187689886 -0.0212086541 5.686867e-25
Method(CBN-A):Conjunction(No)            0.0265548000 0.0011031135  2.438894e-02  0.0265547962  0.0287187057  0.0265548819 0.000000e+00
Method(DiP-A):sh(Inf)                    0.0280221442 0.0011235175  2.581638e-02  0.0280220864  0.0302262159  0.0280220653 4.294579e-14
Method(DiP):sh(Inf)                      0.0387511962 0.0010985833  3.659439e-02  0.0387511375  0.0409063585  0.0387511128 0.000000e+00
Method(OT-A):sh(Inf)                    -0.0343577475 0.0013179673 -3.694534e-02 -0.0343577921 -0.0317722730 -0.0343577701 0.000000e+00
Method(OT):sh(Inf)                      -0.0198860627 0.0012314933 -2.230386e-02 -0.0198861105 -0.0174702094 -0.0198861023 2.326445e-25
Method(CBN-A):sh(Inf)                   -0.0139701171 0.0010982087 -1.612624e-02 -0.0139701591 -0.0118157335 -0.0139701504 2.584939e-26
Method(DiP-A):TrueGenes(7)              -0.0065630773 0.0015910745 -9.687350e-03 -0.0065629678 -0.0034422671 -0.0065626132 1.338379e-15
Method(DiP):TrueGenes(7)                 0.0841576794 0.0015304208  8.115263e-02  0.0841577427  0.0871596289  0.0841579993 0.000000e+00
Method(OT-A):TrueGenes(7)               -0.1500785275 0.0019367850 -1.538822e-01 -0.1500782117 -0.1462800935 -0.1500774134 0.000000e+00
Method(OT):TrueGenes(7)                  0.2098498052 0.0016854718  2.065404e-01  0.2098498555  0.2131559402  0.2098500992 0.000000e+00
Method(CBN-A):TrueGenes(7)              -0.0984396233 0.0015820845 -1.015463e-01 -0.0984394847 -0.0953365230 -0.0984390724 5.066481e-23
Method(DiP-A):TrueGenes(9)              -0.0239611130 0.0016357516 -2.717327e-02 -0.0239609491 -0.0207528029 -0.0239604816 1.633682e-23
Method(DiP):TrueGenes(9)                -0.0789490818 0.0016190444 -8.212847e-02 -0.0789489052 -0.0757735777 -0.0789484135 0.000000e+00
Method(OT-A):TrueGenes(9)                0.0913055360 0.0018776447  8.761833e-02  0.0913057370  0.0949882540  0.0913062998 1.830137e-22
Method(OT):TrueGenes(9)                 -0.0866245274 0.0018266921 -9.021190e-02 -0.0866242539 -0.0830419456 -0.0866235499 0.000000e+00
Method(CBN-A):TrueGenes(9)               0.0747830100 0.0015685196  7.170303e-02  0.0747831163  0.0778595841  0.0747834627 0.000000e+00
S.Time(unif):S.Type(singleCell)         -0.0044014794 0.0009890402 -6.343446e-03 -0.0044014629 -0.0024613809 -0.0044013459 8.659093e-16
S.Time(unif):S.Type(wholeTumor_0.01)     0.0100097092 0.0009776320  8.090483e-03  0.0100096091  0.0119277341  0.0100094909 7.089890e-15
S.Time(unif):Model(McF_6)               -0.1289096815 0.0012395554 -1.313445e-01 -0.1289093126 -0.1264790844 -0.1289084649 1.967449e-21
S.Time(unif):Model(McF_4)                0.0363376175 0.0012136548  3.395507e-02  0.0363374857  0.0387187161  0.0363373239 0.000000e+00
S.Time(unif):Model(exp)                  0.0475747592 0.0011973969  4.522425e-02  0.0475745859  0.0499240749  0.0475743392 1.512391e-13
S.Time(unif):Conjunction(No)            -0.0025647357 0.0006985159 -3.936270e-03 -0.0025647215 -0.0011945356 -0.0025646337 0.000000e+00
S.Time(unif):sh(Inf)                    -0.0068322405 0.0006972064 -8.201017e-03 -0.0068322899 -0.0054644430 -0.0068323299 0.000000e+00
S.Time(unif):TrueGenes(7)               -0.0352554888 0.0009874818 -3.719453e-02 -0.0352554280 -0.0333185627 -0.0352552222 0.000000e+00
S.Time(unif):TrueGenes(9)               -0.0077687908 0.0009999861 -9.732206e-03 -0.0077687888 -0.0058071831 -0.0077687002 1.075335e-23
S.Type(singleCell):Model(McF_6)          0.0097337592 0.0017446935  6.307952e-03  0.0097338313  0.0131560326  0.0097341240 2.226138e-15
S.Type(wholeTumor_0.01):Model(McF_6)    -0.0228046745 0.0017298442 -2.620069e-02 -0.0228048189 -0.0194109641 -0.0228049623 1.811617e-14
S.Type(singleCell):Model(McF_4)          0.0123611818 0.0017178516  8.988173e-03  0.0123612209  0.0157308881  0.0123614450 0.000000e+00
S.Type(wholeTumor_0.01):Model(McF_4)    -0.0222690502 0.0017031795 -2.561289e-02 -0.0222691346 -0.0189278018 -0.0222691599 0.000000e+00
S.Type(singleCell):Model(exp)           -0.0009336042 0.0016968307 -4.265025e-03 -0.0009336730  0.0023951493 -0.0009336673 0.000000e+00
S.Type(wholeTumor_0.01):Model(exp)       0.0065099843 0.0016772652  3.216351e-03  0.0065101294  0.0097997997  0.0065105630 0.000000e+00
S.Type(singleCell):Conjunction(No)      -0.0017274685 0.0009891288 -3.669511e-03 -0.0017274853  0.0002128910 -0.0017274354 0.000000e+00
S.Type(wholeTumor_0.01):Conjunction(No)  0.0034788487 0.0009775820  1.559512e-03  0.0034788196  0.0053965900  0.0034788440 0.000000e+00
S.Type(singleCell):sh(Inf)              -0.0192545983 0.0009870317 -2.119245e-02 -0.0192546408 -0.0173182857 -0.0192546425 2.782198e-14
S.Type(wholeTumor_0.01):sh(Inf)          0.0437367638 0.0009761850  4.182012e-02  0.0437367503  0.0456517243  0.0437368057 0.000000e+00
S.Type(singleCell):TrueGenes(7)         -0.0209961872 0.0014001975 -2.374555e-02 -0.0209961304 -0.0182496507 -0.0209958976 1.382521e-14
S.Type(wholeTumor_0.01):TrueGenes(7)     0.0478786927 0.0013778271  4.517384e-02  0.0478785471  0.0505818763  0.0478783715 0.000000e+00
S.Type(singleCell):TrueGenes(9)          0.0060270534 0.0014149759  3.248931e-03  0.0060270217  0.0088028103  0.0060270778 1.692241e-15
S.Type(wholeTumor_0.01):TrueGenes(9)    -0.0150648314 0.0014002963 -1.781432e-02 -0.0150647989 -0.0123180375 -0.0150646150 3.455814e-15
Model(McF_6):Conjunction(No)            -0.0127788815 0.0012341147 -1.520223e-02 -0.0127787988 -0.0103582085 -0.0127785283 1.985233e-23
Model(McF_4):Conjunction(No)            -0.0146807608 0.0012151041 -1.706648e-02 -0.0146807815 -0.0122971091 -0.0146807202 2.895132e-23
Model(exp):Conjunction(No)               0.0130402483 0.0011980977  1.068807e-02  0.0130401767  0.0153906731  0.0130401344 0.000000e+00
Model(McF_6):sh(Inf)                    -0.0113239891 0.0012313802 -1.374119e-02 -0.0113241709 -0.0089079898 -0.0113244316 0.000000e+00
Model(McF_4):sh(Inf)                    -0.0170426902 0.0012122266 -1.942256e-02 -0.0170427787 -0.0146645060 -0.0170428538 0.000000e+00
Model(exp):sh(Inf)                       0.0135162577 0.0011967009  1.116637e-02  0.0135163379  0.0158635465  0.0135166002 0.000000e+00
Model(McF_6):TrueGenes(7)                0.0266765783 0.0017384344  2.326379e-02  0.0266764011  0.0300872249  0.0266761925 0.000000e+00
Model(McF_4):TrueGenes(7)                0.0525344952 0.0017084301  4.918013e-02  0.0525344842  0.0558858510  0.0525346069 0.000000e+00
Model(exp):TrueGenes(7)                 -0.0609550101 0.0017029191 -6.429878e-02 -0.0609549433 -0.0576146678 -0.0609546648 0.000000e+00
Model(McF_6):TrueGenes(9)                0.0103664006 0.0017648807  6.900463e-03  0.0103666417  0.0138278320  0.0103672756 0.000000e+00
Model(McF_4):TrueGenes(9)               -0.0331914775 0.0017445226 -3.661671e-02 -0.0331914852 -0.0297693311 -0.0331913529 1.530284e-22
Model(exp):TrueGenes(9)                  0.0224385026 0.0017114700  1.907839e-02  0.0224384178  0.0257960142  0.0224383926 1.850724e-14
Conjunction(No):sh(Inf)                  0.0042720273 0.0006972532  2.903101e-03  0.0042719976  0.0056398654  0.0042719970 0.000000e+00
Conjunction(No):TrueGenes(7)            -0.0562661232 0.0009881874 -5.820645e-02 -0.0562660934 -0.0543277322 -0.0562659498 0.000000e+00
Conjunction(No):TrueGenes(9)            -0.0086572990 0.0009997861 -1.062030e-02 -0.0086573034 -0.0066960670 -0.0086572276 0.000000e+00
sh(Inf):TrueGenes(7)                     0.0116949877 0.0009856362  9.760026e-03  0.0116948945  0.0136286955  0.0116947909 0.000000e+00
sh(Inf):TrueGenes(9)                    -0.0021639816 0.0009978977 -4.123304e-03 -0.0021639769 -0.0002064776 -0.0021638830 4.253028e-16

  Doing i = 3
 Pre-processing    Running inla Post-processing           Total 
       62.20765     10361.14674         1.88635     10425.24074 
 Pre-processing    Running inla Post-processing           Total 
    322.4953425    1408.7342253       0.1785073    1731.4080751 
                                                 mean           sd    0.025quant      0.5quant    0.975quant          mode          kld
(Intercept)                              2.1574029192 0.0007207046  2.1559873705  2.1574030870  2.1588162434  2.1574034856 0.000000e+00
S.Size(1000)                            -0.1618741546 0.0010300169 -0.1638969228 -0.1618740192 -0.1598539866 -0.1618736601 1.635090e-12
S.Size(200)                              0.0414005752 0.0009983638  0.0394404923  0.0414005270  0.0433591316  0.0414005149 2.779327e-22
Filter(S1)                               0.1871570338 0.0008769482  0.1854350489  0.1871570901  0.1888771325  0.1871572775 4.511411e-12
Filter(S5)                              -0.1051960834 0.0009597721 -0.1070808096 -0.1051959857 -0.1033136217 -0.1051957080 0.000000e+00
Filter(J1)                              -0.0388006829 0.0009329738 -0.0406327376 -0.0388006037 -0.0369707420 -0.0388003655 0.000000e+00
Method(CBN)                              0.1868470361 0.0011099841  0.1846673126  0.1868471568  0.1890240984  0.1868474932 0.000000e+00
Method(CBN-A)                            0.1331638632 0.0011348509  0.1309352763  0.1331639971  0.1353896706  0.1331643623 0.000000e+00
Method(OT)                              -0.1673081314 0.0012882008 -0.1698380745 -0.1673079080 -0.1647817385 -0.1673073504 0.000000e+00
Method(OT-A)                            -0.3382856388 0.0013885149 -0.3410127359 -0.3382853500 -0.3355626353 -0.3382846524 0.000000e+00
Method(DiP)                              0.1284555074 0.0011417712  0.1262133106  0.1284556489  0.1306948705  0.1284560299 0.000000e+00
S.Time(unif)                            -0.0612126372 0.0007105956 -0.0626079654 -0.0612125966 -0.0598188109 -0.0612124547 4.294328e-13
S.Type(wholeTumor_0.5)                  -0.0273060565 0.0010054077 -0.0292801774 -0.0273060338 -0.0253338678 -0.0273059029 5.362852e-14
S.Type(wholeTumor_0.01)                  0.0541462420 0.0009959271  0.0521909182  0.0541462024  0.0560999963  0.0541462073 0.000000e+00
Model(McF_6)                            -0.1299875324 0.0012768821 -0.1324951152 -0.1299873593 -0.1274832022 -0.1299869036 0.000000e+00
Model(McF_4)                            -0.0445138463 0.0012458575 -0.0469599778 -0.0445138567 -0.0420698953 -0.0445137719 1.414479e-22
Model(exp)                               0.0690530632 0.0012101239  0.0666771559  0.0690530305  0.0714269773  0.0690530676 0.000000e+00
Conjunction(No)                         -0.1297462265 0.0007098501 -0.1311401118 -0.1297461787 -0.1283538812 -0.1297460225 3.092828e-21
sh(0)                                   -0.0460946816 0.0007089461 -0.0474867575 -0.0460946455 -0.0447040789 -0.0460945131 0.000000e+00
TrueGenes(11)                            0.0986555986 0.0009901888  0.0967116550  0.0986555202  0.1005981979  0.0986554467 3.652002e-21
TrueGenes(9)                            -0.0944571582 0.0010182700 -0.0964567048 -0.0944570767 -0.0924598921 -0.0944568269 0.000000e+00
S.Size(1000):Filter(S1)                 -0.1174743717 0.0012612484 -0.1199509674 -0.1174742924 -0.1150004791 -0.1174740264 5.452542e-13
S.Size(200):Filter(S1)                   0.0371933206 0.0011678027  0.0349004019  0.0371933311  0.0394840851  0.0371934512 3.593066e-24
S.Size(1000):Filter(S5)                  0.0102042851 0.0013535097  0.0075464830  0.0102043842  0.0128591090  0.0102046977 8.271806e-25
S.Size(200):Filter(S5)                   0.0040394183 0.0012872253  0.0015118965  0.0040394714  0.0065643354  0.0040396871 0.000000e+00
S.Size(1000):Filter(J1)                  0.0153228827 0.0013297921  0.0127116824  0.0153229703  0.0179312112  0.0153232587 0.000000e+00
S.Size(200):Filter(J1)                  -0.0230325072 0.0012712780 -0.0255287214 -0.0230324529 -0.0205388760 -0.0230322360 1.395867e-23
S.Size(1000):Method(CBN)                 0.1082365378 0.0015610051  0.1051713188  0.1082366423  0.1112983758  0.1082369845 0.000000e+00
S.Size(200):Method(CBN)                 -0.0405835739 0.0015198441 -0.0435679516 -0.0405834778 -0.0376024568 -0.0405831559 1.426887e-23
S.Size(1000):Method(CBN-A)               0.0944269901 0.0015946155  0.0912957326  0.0944271104  0.0975547184  0.0944274872 3.411051e-13
S.Size(200):Method(CBN-A)               -0.0370118935 0.0015489651 -0.0400534695 -0.0370117901 -0.0339736703 -0.0370114513 4.518840e-14
S.Size(1000):Method(OT)                  0.0648593211 0.0017877032  0.0613487097  0.0648595227  0.0683656060  0.0648600791 0.000000e+00
S.Size(200):Method(OT)                  -0.0314459971 0.0017391814 -0.0348612224 -0.0314458350 -0.0280347923 -0.0314453619 0.000000e+00
S.Size(1000):Method(OT-A)                0.0559400229 0.0019164242  0.0521765075  0.0559402819  0.0596986626  0.0559409644 7.816857e-23
S.Size(200):Method(OT-A)                -0.0300391583 0.0018628814 -0.0336973846 -0.0300389537 -0.0263854096 -0.0300383850 0.000000e+00
S.Size(1000):Method(DiP)                -0.1127142111 0.0016771574 -0.1160078435 -0.1127139863 -0.1094248350 -0.1127133928 3.666478e-22
S.Size(200):Method(DiP)                  0.0583189833 0.0015339003  0.0553071110  0.0583190446  0.0613277634  0.0583192974 9.216076e-14
S.Size(1000):S.Time(unif)               -0.0004205886 0.0010142326 -0.0024122871 -0.0004204801  0.0015686866 -0.0004201762 0.000000e+00
S.Size(200):S.Time(unif)                -0.0058603854 0.0009812314 -0.0077867283 -0.0058604686 -0.0039353444 -0.0058605524 0.000000e+00
S.Size(1000):S.Type(wholeTumor_0.5)     -0.0008068692 0.0014357553 -0.0036261076 -0.0008067926  0.0020093655 -0.0008065171 0.000000e+00
S.Size(200):S.Type(wholeTumor_0.5)       0.0004038389 0.0013899350 -0.0023250544  0.0004037851  0.0031305332  0.0004037949 6.617445e-24
S.Size(1000):S.Type(wholeTumor_0.01)     0.0066307338 0.0014174984  0.0038480941  0.0066305534  0.0094118270  0.0066303111 0.000000e+00
S.Size(200):S.Type(wholeTumor_0.01)     -0.0073588887 0.0013741689 -0.0100571846 -0.0073588206 -0.0046634389 -0.0073585676 1.794238e-15
S.Size(1000):Model(McF_6)               -0.1240317123 0.0018228470 -0.1276120431 -0.1240312721 -0.1204570943 -0.1240302327 9.967526e-23
S.Size(200):Model(McF_6)                 0.0397680080 0.0017288657  0.0363739172  0.0397678619  0.0431598030  0.0397677149 3.627336e-14
S.Size(1000):Model(McF_4)               -0.0331402741 0.0017700440 -0.0366156553 -0.0331402697 -0.0296680965 -0.0331401110 3.460526e-14
S.Size(200):Model(McF_4)                 0.0178130053 0.0017039480  0.0144673413  0.0178130285  0.0211554796  0.0178132195 4.549493e-23
S.Size(1000):Model(exp)                  0.1013655101 0.0017204027  0.0979883077  0.1013652712  0.1047409462  0.1013649369 2.930489e-13
S.Size(200):Model(exp)                  -0.0323522396 0.0016865703 -0.0356638770 -0.0323521850 -0.0290439348 -0.0323519324 0.000000e+00
S.Size(1000):Conjunction(No)            -0.0219663608 0.0010140923 -0.0239575827 -0.0219663210 -0.0199771813 -0.0219661551 0.000000e+00
S.Size(200):Conjunction(No)              0.0071298318 0.0009811136  0.0052036161  0.0071297842  0.0090545491  0.0071297716 3.519830e-15
S.Size(1000):sh(0)                       0.0169413452 0.0010112060  0.0149558472  0.0169413656  0.0189249138  0.0169414921 0.000000e+00
S.Size(200):sh(0)                       -0.0123820728 0.0009795238 -0.0143051910 -0.0123821124 -0.0104604953 -0.0123821088 0.000000e+00
S.Size(1000):TrueGenes(11)              -0.0172155068 0.0014151876 -0.0199938851 -0.0172155931 -0.0144391923 -0.0172156465 1.737079e-23
S.Size(200):TrueGenes(11)                0.0086093530 0.0013687784  0.0059218601  0.0086093463  0.0112944239  0.0086094488 0.000000e+00
S.Size(1000):TrueGenes(9)                0.0042162883 0.0014496539  0.0013700157  0.0042162783  0.0070600127  0.0042163809 0.000000e+00
S.Size(200):TrueGenes(9)                -0.0032273569 0.0014046279 -0.0059852970 -0.0032273428 -0.0004720182 -0.0032271955 8.271806e-25
Filter(S1):Method(CBN)                   0.0811546837 0.0017361877  0.0777455007  0.0811547905  0.0845601583  0.0811551522 2.158083e-13
Filter(S5):Method(CBN)                   0.0276443369 0.0019304097  0.0238533727  0.0276445924  0.0314304201  0.0276452690 0.000000e+00
Filter(J1):Method(CBN)                  -0.0400033782 0.0019207752 -0.0437754630 -0.0400031103 -0.0362362263 -0.0400024095 0.000000e+00
Filter(S1):Method(CBN-A)                 0.0849597474 0.0017689639  0.0814861831  0.0849598636  0.0884294926  0.0849602469 0.000000e+00
Filter(S5):Method(CBN-A)                 0.0205282805 0.0019707553  0.0166580266  0.0205285610  0.0243934423  0.0205292913 1.013296e-23
Filter(J1):Method(CBN-A)                -0.0422707441 0.0019593148 -0.0461185647 -0.0422704539 -0.0384280493 -0.0422697050 0.000000e+00
Filter(S1):Method(OT)                   -0.1101509692 0.0020653710 -0.1142070820 -0.1101506590 -0.1061002832 -0.1101498610 0.000000e+00
Filter(S5):Method(OT)                   -0.0417895584 0.0022334153 -0.0461761051 -0.0417890829 -0.0374096569 -0.0417879387 0.000000e+00
Filter(J1):Method(OT)                    0.0451249867 0.0021375988  0.0409269082  0.0451253481  0.0493172253  0.0451262548 4.745564e-14
Filter(S1):Method(OT-A)                 -0.0974970824 0.0022165824 -0.1018503103 -0.0974966971 -0.0931499695 -0.0974957353 6.472688e-23
Filter(S5):Method(OT-A)                 -0.0676018116 0.0024144053 -0.0723441552 -0.0676011893 -0.0628672520 -0.0675997350 0.000000e+00
Filter(J1):Method(OT-A)                  0.0452460387 0.0022870300  0.0407543055  0.0452464868  0.0497311824  0.0452475806 0.000000e+00
Filter(S1):Method(DiP)                   0.0171163654 0.0017814686  0.0136181753  0.0171165064  0.0206105762  0.0171169407 0.000000e+00
Filter(S5):Method(DiP)                   0.0345217568 0.0019573061  0.0306779406  0.0345220267  0.0383605635  0.0345227346 0.000000e+00
Filter(J1):Method(DiP)                  -0.0027024327 0.0019330760 -0.0064986576 -0.0027021686  0.0010888588 -0.0027014745 0.000000e+00
Filter(S1):S.Time(unif)                  0.0012454792 0.0008349316 -0.0003937917  0.0012454620  0.0028833469  0.0012454983 7.594139e-16
Filter(S5):S.Time(unif)                 -0.0330965720 0.0009219860 -0.0349068009 -0.0330965779 -0.0312879655 -0.0330965115 0.000000e+00
Filter(J1):S.Time(unif)                 -0.0076383137 0.0009051700 -0.0094155065 -0.0076383259 -0.0058626770 -0.0076382740 0.000000e+00
Filter(S1):S.Type(wholeTumor_0.5)       -0.0338120044 0.0011903279 -0.0361492265 -0.0338119679 -0.0314771211 -0.0338117937 0.000000e+00
Filter(S5):S.Type(wholeTumor_0.5)        0.0057623287 0.0013027417  0.0032042908  0.0057623990  0.0083176387  0.0057626506 4.135903e-25
Filter(J1):S.Type(wholeTumor_0.5)       -0.0059610105 0.0012832668 -0.0084807987 -0.0059609444 -0.0034438922 -0.0059607028 1.028718e-15
Filter(S1):S.Type(wholeTumor_0.01)       0.0487836908 0.0011502212  0.0465252999  0.0487836986  0.0510399738  0.0487838119 0.000000e+00
Filter(S5):S.Type(wholeTumor_0.01)      -0.0054148517 0.0012781973 -0.0079246429 -0.0054148002 -0.0029076400 -0.0054145885 0.000000e+00
Filter(J1):S.Type(wholeTumor_0.01)       0.0176824167 0.0012525029  0.0152231107  0.0176824559  0.0201392570  0.0176826409 1.727797e-14
Filter(S1):Model(McF_6)                 -0.0012240156 0.0014838179 -0.0041376377 -0.0012239266  0.0016864500 -0.0012236221 4.808937e-17
Filter(S5):Model(McF_6)                 -0.0413914532 0.0016560655 -0.0446436082 -0.0413912504 -0.0381433955 -0.0413907026 3.246684e-23
Filter(J1):Model(McF_6)                  0.0031006398 0.0016138042 -0.0000684293  0.0031008060  0.0062658912  0.0031012765 0.000000e+00
Filter(S1):Model(McF_4)                  0.0338628660 0.0014465940  0.0310223833  0.0338629371  0.0367003583  0.0338632025 0.000000e+00
Filter(S5):Model(McF_4)                 -0.0294439275 0.0016208719 -0.0326269237 -0.0294437444 -0.0262648553 -0.0294432395 2.481542e-24
Filter(J1):Model(McF_4)                 -0.0108717909 0.0015867572 -0.0139877337 -0.0108716320 -0.0077595769 -0.0108711785 0.000000e+00
Filter(S1):Model(exp)                   -0.0559380681 0.0014418993 -0.0587693762 -0.0559379825 -0.0531098222 -0.0559376885 1.042967e-13
Filter(S5):Model(exp)                    0.0377195201 0.0015586483  0.0346588534  0.0377196499  0.0407766701  0.0377200426 0.000000e+00
Filter(J1):Model(exp)                    0.0083886319 0.0015381423  0.0053682351  0.0083887589  0.0114055637  0.0083891444 2.864160e-15
Filter(S1):Conjunction(No)               0.0101521844 0.0008359076  0.0085109805  0.0101521729  0.0117919522  0.0101522205 0.000000e+00
Filter(S5):Conjunction(No)              -0.0097423645 0.0009230782 -0.0115547555 -0.0097423644 -0.0079316309 -0.0097422859 0.000000e+00
Filter(J1):Conjunction(No)              -0.0019581663 0.0009069024 -0.0037387875 -0.0019581694 -0.0001791551 -0.0019580989 0.000000e+00
Filter(S1):sh(0)                        -0.0553374311 0.0008330857 -0.0569731017 -0.0553374401 -0.0537032053 -0.0553373877 3.124359e-13
Filter(S5):sh(0)                         0.0036198517 0.0009165796  0.0018202686  0.0036198355  0.0054178799  0.0036198805 0.000000e+00
Filter(J1):sh(0)                         0.0047185607 0.0009008872  0.0029497898  0.0047185439  0.0064858074  0.0047185867 0.000000e+00
Filter(S1):TrueGenes(11)                -0.0772592540 0.0011647318 -0.0795461946 -0.0772592261 -0.0749745583 -0.0772590714 4.565003e-23
Filter(S5):TrueGenes(11)                 0.0186482844 0.0012682682  0.0161580291  0.0186483221  0.0211360543  0.0186485054 1.685109e-14
Filter(J1):TrueGenes(11)                 0.0258423399 0.0012451127  0.0233975685  0.0258423709  0.0282847047  0.0258425387 3.618915e-24
Filter(S1):TrueGenes(9)                 -0.0038229172 0.0012063307 -0.0061915685 -0.0038228777 -0.0014566502 -0.0038226961 3.618915e-25
Filter(S5):TrueGenes(9)                 -0.0264094194 0.0013376741 -0.0290361272 -0.0264093212 -0.0237856568 -0.0264090107 1.985233e-23
Filter(J1):TrueGenes(9)                 -0.0028891375 0.0013091268 -0.0054597434 -0.0028890566 -0.0003213295 -0.0028887832 0.000000e+00
Method(CBN):S.Time(unif)                -0.0538039813 0.0010838316 -0.0559320009 -0.0538039804 -0.0516779117 -0.0538038868 8.788794e-25
Method(CBN-A):S.Time(unif)              -0.0783137993 0.0011065604 -0.0804864722 -0.0783137892 -0.0761431681 -0.0783136751 5.911756e-23
Method(OT):S.Time(unif)                 -0.0223815481 0.0012357648 -0.0248078652 -0.0223815510 -0.0199574325 -0.0223814522 0.000000e+00
Method(OT-A):S.Time(unif)                0.1234971238 0.0013219098  0.1209018889  0.1234970454  0.1260904206  0.1234970001 0.000000e+00
Method(DiP):S.Time(unif)                 0.0093751858 0.0010986929  0.0072180421  0.0093751681  0.0115304557  0.0093752257 5.613551e-15
Method(CBN):S.Type(wholeTumor_0.5)      -0.0235662583 0.0015418433 -0.0265938853 -0.0235661435 -0.0205420351 -0.0235657822 2.280341e-14
Method(CBN-A):S.Type(wholeTumor_0.5)    -0.0121509148 0.0015671733 -0.0152282901 -0.0121507950 -0.0090770166 -0.0121504215 0.000000e+00
Method(OT):S.Type(wholeTumor_0.5)        0.0091793516 0.0017504741  0.0057419147  0.0091795270  0.0126126743  0.0091800277 0.000000e+00
Method(OT-A):S.Type(wholeTumor_0.5)      0.0112567176 0.0018712776  0.0075819661  0.0112569357  0.0149269020  0.0112575320 3.870293e-15
Method(DiP):S.Type(wholeTumor_0.5)       0.0049662350 0.0015586814  0.0019055550  0.0049663474  0.0080234945  0.0049667052 0.000000e+00
Method(CBN):S.Type(wholeTumor_0.01)      0.0427626448 0.0014906253  0.0398357452  0.0427627041  0.0456865408  0.0427629493 4.879477e-14
Method(CBN-A):S.Type(wholeTumor_0.01)    0.0230345478 0.0015245006  0.0200410953  0.0230346210  0.0260248583  0.0230348972 2.171349e-24
Method(OT):S.Type(wholeTumor_0.01)      -0.0131323988 0.0017187670 -0.0165074706 -0.0131322606 -0.0097611776 -0.0131318376 0.000000e+00
Method(OT-A):S.Type(wholeTumor_0.01)    -0.0153778428 0.0018438039 -0.0189985385 -0.0153776630 -0.0117614533 -0.0153771457 1.654361e-24
Method(DiP):S.Type(wholeTumor_0.01)     -0.0140496791 0.0015294289 -0.0170528463 -0.0140495930 -0.0110497343 -0.0140492904 0.000000e+00
Method(CBN):Model(McF_6)                 0.1096454974 0.0018907743  0.1059325129  0.1096456995  0.1133539680  0.1096462655 0.000000e+00
Method(CBN-A):Model(McF_6)               0.0226565407 0.0019692776  0.0187892163  0.0226568116  0.0265188281  0.0226575227 0.000000e+00
Method(OT):Model(McF_6)                 -0.1643348434 0.0023459385 -0.1689426971 -0.1643342415 -0.1597345377 -0.1643328339 0.000000e+00
Method(OT-A):Model(McF_6)               -0.1541249530 0.0025310884 -0.1590967875 -0.1541241990 -0.1491618423 -0.1541224703 2.707794e-13
Method(DiP):Model(McF_6)                 0.1120118753 0.0019185752  0.1082442648  0.1120120913  0.1157748451  0.1120126876 2.356365e-13
Method(CBN):Model(McF_4)                 0.0537427667 0.0018714723  0.0500676521  0.0537429782  0.0574133497  0.0537435616 0.000000e+00
Method(CBN-A):Model(McF_4)               0.0936462584 0.0018906395  0.0899335217  0.0936464661  0.0973544499  0.0936470435 0.000000e+00
Method(OT):Model(McF_4)                 -0.0569744016 0.0022180437 -0.0613306772 -0.0569739563 -0.0526245758 -0.0569728742 4.407579e-14
Method(OT-A):Model(McF_4)               -0.1223319713 0.0024314196 -0.1271077457 -0.1223313407 -0.1175640571 -0.1223298684 0.000000e+00
Method(DiP):Model(McF_4)                 0.0315145482 0.0019101317  0.0277634490  0.0315147866  0.0352608974  0.0315154272 3.639595e-23
Method(CBN):Model(exp)                  -0.0864729255 0.0018714559 -0.0901481131 -0.0864726787 -0.0828024655 -0.0864720244 0.000000e+00
Method(CBN-A):Model(exp)                -0.0658413646 0.0018998105 -0.0695722451 -0.0658411108 -0.0621153016 -0.0658404399 0.000000e+00
Method(OT):Model(exp)                    0.1170732071 0.0020532914  0.1130409917  0.1170734568  0.1211003527  0.1170741322 2.057307e-13
Method(OT-A):Model(exp)                  0.1549393535 0.0021739884  0.1506700768  0.1549396310  0.1592031901  0.1549403724 3.010937e-22
Method(DiP):Model(exp)                  -0.0841492662 0.0019074471 -0.0878951769 -0.0841490000 -0.0804082546 -0.0841483039 1.191970e-13
Method(CBN):Conjunction(No)              0.0339373432 0.0010817607  0.0318134137  0.0339373359  0.0360593715  0.0339374130 3.605990e-24
Method(CBN-A):Conjunction(No)            0.0265548006 0.0011031135  0.0243889366  0.0265547968  0.0287187063  0.0265548825 2.972680e-24
Method(OT):Conjunction(No)              -0.0212088431 0.0012438295 -0.0236510862 -0.0212088150 -0.0187689877 -0.0212086533 1.751978e-14
Method(OT-A):Conjunction(No)            -0.0711467236 0.0013387939 -0.0737755303 -0.0711466590 -0.0685206780 -0.0711464158 2.419596e-13
Method(DiP):Conjunction(No)              0.0228661648 0.0011013256  0.0207038075  0.0228661621  0.0250265603  0.0228662501 4.469396e-14
Method(CBN):sh(0)                       -0.0014402843 0.0010779878 -0.0035567819 -0.0014402998  0.0006743642 -0.0014402394 0.000000e+00
Method(CBN-A):sh(0)                      0.0139701180 0.0010982087  0.0118139314  0.0139700982  0.0161244439  0.0139701513 1.123700e-14
Method(OT):sh(0)                         0.0198860653 0.0012314933  0.0174681900  0.0198860438  0.0223018499  0.0198861049 0.000000e+00
Method(OT-A):sh(0)                       0.0343577413 0.0013179673  0.0317701049  0.0343577117  0.0369431765  0.0343577639 0.000000e+00
Method(DiP):sh(0)                       -0.0387511953 0.0010985833 -0.0409081667 -0.0387511986 -0.0365961777 -0.0387511119 0.000000e+00
Method(CBN):TrueGenes(11)                0.0154742115 0.0014938419  0.0125409902  0.0154742729  0.0184044117  0.0154745226 6.073108e-15
Method(CBN-A):TrueGenes(11)              0.0236579318 0.0015201480  0.0206730498  0.0236579968  0.0266397253  0.0236582561 0.000000e+00
Method(OT):TrueGenes(11)                -0.1232233237 0.0017599104 -0.1266793137 -0.1232231397 -0.1197715127 -0.1232226210 2.800394e-13
Method(OT-A):TrueGenes(11)               0.0587753408 0.0018115177  0.0552182344  0.0587754541  0.0623285682  0.0587758351 0.000000e+00
Method(DiP):TrueGenes(11)               -0.0052072717 0.0015275072 -0.0082066265 -0.0052071987 -0.0022110626 -0.0052069228 0.000000e+00
Method(CBN):TrueGenes(9)                 0.0234501186 0.0015546797  0.0203972790  0.0234502366  0.0264995138  0.0234506053 0.000000e+00
Method(CBN-A):TrueGenes(9)               0.0747830102 0.0015685196  0.0717030318  0.0747831164  0.0778595842  0.0747834628 0.000000e+00
Method(OT):TrueGenes(9)                 -0.0866245262 0.0018266921 -0.0902119029 -0.0866242527 -0.0830419444 -0.0866235487 1.299689e-13
Method(OT-A):TrueGenes(9)                0.0913055325 0.0018776447  0.0876183301  0.0913057335  0.0949882506  0.0913062963 1.029840e-22
Method(DiP):TrueGenes(9)                -0.0789490800 0.0016190444 -0.0821284686 -0.0789489035 -0.0757735759 -0.0789484118 0.000000e+00
S.Time(unif):S.Type(wholeTumor_0.5)     -0.0056082132 0.0009894607 -0.0075509827 -0.0056082045 -0.0036672696 -0.0056081032 8.271806e-25
S.Time(unif):S.Type(wholeTumor_0.01)     0.0100097394 0.0009776406  0.0080904963  0.0100096392  0.0119277814  0.0100095208 0.000000e+00
S.Time(unif):Model(McF_6)               -0.1289098407 0.0012395687 -0.1313447338 -0.1289094715 -0.1264792182 -0.1289086231 3.573834e-21
S.Time(unif):Model(McF_4)                0.0363376585 0.0012136652  0.0339550897  0.0363375266  0.0387187778  0.0363373646 0.000000e+00
S.Time(unif):Model(exp)                  0.0475748156 0.0011974076  0.0452242887  0.0475746421  0.0499241527  0.0475743952 0.000000e+00
S.Time(unif):Conjunction(No)            -0.0025647489 0.0006985219 -0.0039362947 -0.0025647347 -0.0011945372 -0.0025646468 4.339906e-16
S.Time(unif):sh(0)                       0.0068322285 0.0006972123  0.0054632659  0.0068322386  0.0081998823  0.0068323181 6.617445e-24
S.Time(unif):TrueGenes(11)               0.0430243551 0.0009743708  0.0411116459  0.0430242161  0.0449360842  0.0430240195 1.141989e-13
S.Time(unif):TrueGenes(9)               -0.0077688014 0.0009999944 -0.0097322327 -0.0077687994 -0.0058071775 -0.0077687107 3.388170e-15
S.Type(wholeTumor_0.5):Model(McF_6)      0.0130714020 0.0017450574  0.0096448057  0.0130714995  0.0164943231  0.0130718431 0.000000e+00
S.Type(wholeTumor_0.01):Model(McF_6)    -0.0228046134 0.0017298590 -0.0262006598 -0.0228047579 -0.0194108734 -0.0228049017 4.632211e-23
S.Type(wholeTumor_0.5):Model(McF_4)      0.0099083085 0.0017190678  0.0065328724  0.0099083609  0.0132803660  0.0099086117 6.617445e-24
S.Type(wholeTumor_0.01):Model(McF_4)    -0.0222690171 0.0017031942 -0.0256128856 -0.0222691017 -0.0189277397 -0.0222691271 0.000000e+00
S.Type(wholeTumor_0.5):Model(exp)       -0.0055759534 0.0016981889 -0.0089099958 -0.0055760376 -0.0022444954 -0.0055760627 0.000000e+00
S.Type(wholeTumor_0.01):Model(exp)       0.0065099234 0.0016772803  0.0032162599  0.0065100688  0.0097997680  0.0065105027 0.000000e+00
S.Type(wholeTumor_0.5):Conjunction(No)  -0.0017513269 0.0009895531 -0.0036941951 -0.0017513464  0.0001898717 -0.0017513018 0.000000e+00
S.Type(wholeTumor_0.01):Conjunction(No)  0.0034788507 0.0009775904  0.0015594978  0.0034788216  0.0053966086  0.0034788460 4.431558e-16
S.Type(wholeTumor_0.5):sh(0)             0.0244821847 0.0009873956  0.0225435593  0.0244821629  0.0264191573  0.0244822027 5.560296e-14
S.Type(wholeTumor_0.01):sh(0)           -0.0437367565 0.0009761934 -0.0456533305 -0.0437367979 -0.0418217065 -0.0437367985 0.000000e+00
S.Type(wholeTumor_0.5):TrueGenes(11)     0.0178444855 0.0013789427  0.0151371671  0.0178444341  0.0205496111  0.0178444478 0.000000e+00
S.Type(wholeTumor_0.01):TrueGenes(11)   -0.0328137094 0.0013672163 -0.0354983212 -0.0328136527 -0.0301318679 -0.0328134231 5.800105e-14
S.Type(wholeTumor_0.5):TrueGenes(9)      0.0090380610 0.0014152673  0.0062593531  0.0090380337  0.0118143780  0.0090380988 3.308722e-24
S.Type(wholeTumor_0.01):TrueGenes(9)    -0.0150648493 0.0014003082 -0.0178143624 -0.0150648167 -0.0123180322 -0.0150646328 0.000000e+00
Model(McF_6):Conjunction(No)            -0.0127789243 0.0012341250 -0.0152022930 -0.0127788416 -0.0103582312 -0.0127785708 0.000000e+00
Model(McF_4):Conjunction(No)            -0.0146807600 0.0012151143 -0.0170664997 -0.0146807808 -0.0122970884 -0.0146807195 9.926167e-24
Model(exp):Conjunction(No)               0.0130402676 0.0011981080  0.0106880671  0.0130401960  0.0153907128  0.0130401536 9.441225e-15
Model(McF_6):sh(0)                       0.0113239302 0.0012313909  0.0089058425  0.0113240428  0.0137391821  0.0113243732 2.067952e-23
Model(McF_4):sh(0)                       0.0170426690 0.0012122369  0.0146624585  0.0170426893  0.0194205892  0.0170428328 1.844486e-14
Model(exp):sh(0)                        -0.0135162098 0.0011967115 -0.0158654456 -0.0135163575 -0.0111683054 -0.0135165527 9.463273e-15
Model(McF_6):TrueGenes(11)              -0.0370424365 0.0017261837 -0.0404315651 -0.0370424792 -0.0336561721 -0.0370424187 0.000000e+00
Model(McF_4):TrueGenes(11)              -0.0193425694 0.0016979729 -0.0226765220 -0.0193425394 -0.0160118335 -0.0193423354 0.000000e+00
Model(exp):TrueGenes(11)                 0.0385168935 0.0016672485  0.0352433252  0.0385169028  0.0417874145  0.0385170628 3.900404e-14
Model(McF_6):TrueGenes(9)                0.0103663075 0.0017648957  0.0069003392  0.0103665488  0.0138277678  0.0103671832 2.175465e-15
Model(McF_4):TrueGenes(9)               -0.0331914647 0.0017445368 -0.0366167299 -0.0331914725 -0.0297692904 -0.0331913403 3.562460e-14
Model(exp):TrueGenes(9)                  0.0224385392 0.0017114845  0.0190783947  0.0224384543  0.0257960795  0.0224384289 1.850693e-14
Conjunction(No):sh(0)                   -0.0042720311 0.0006972592 -0.0056410279 -0.0042720406 -0.0029042342 -0.0042720007 1.158053e-23
Conjunction(No):TrueGenes(11)            0.0649235038 0.0009735316  0.0630123061  0.0649234112  0.0668334658  0.0649233077 0.000000e+00
Conjunction(No):TrueGenes(9)            -0.0086573056 0.0009997943 -0.0106203253 -0.0086573100 -0.0066960574 -0.0086572341 0.000000e+00
sh(0):TrueGenes(11)                      0.0095310392 0.0009728892  0.0076209842  0.0095309870  0.0114396353  0.0095309647 0.000000e+00
sh(0):TrueGenes(9)                       0.0021639967 0.0009979060  0.0002048501  0.0021639358  0.0041216886  0.0021638979 2.481542e-24

  Doing i = 4
 Pre-processing    Running inla Post-processing           Total 
      63.937457     9274.660216        1.765885     9340.363558 
 Pre-processing    Running inla Post-processing           Total 
    318.8788829    1457.3634164       0.1732938    1776.4155931 
                                                  mean           sd    0.025quant      0.5quant    0.975quant          mode          kld
(Intercept)                               2.1574026432 0.0007207200  2.1559870667  2.1574028103  2.1588159994  2.1574032074 1.306063e-18
S.Size(100)                               0.1204739804 0.0009883434  0.1185336987  0.1204738888  0.1224129942  0.1204737886 0.000000e+00
S.Size(200)                               0.0414006498 0.0009983931  0.0394405089  0.0414006018  0.0433592634  0.0414005900 3.697497e-22
Filter(S1)                                0.1871570332 0.0008769481  0.1854350484  0.1871570895  0.1888771319  0.1871572770 0.000000e+00
Filter(S5)                               -0.1051960824 0.0009597721 -0.1070808086 -0.1051959847 -0.1033136207 -0.1051957070 0.000000e+00
Filter(J1)                               -0.0388006830 0.0009329737 -0.0406327377 -0.0388006038 -0.0369707421 -0.0388003656 0.000000e+00
Method(DiP-A)                             0.0571311671 0.0011804399  0.0548129721  0.0571313338  0.0594463189  0.0571317687 1.857020e-22
Method(DiP)                               0.1284555069 0.0011417711  0.1262133103  0.1284556484  0.1306948698  0.1284560293 1.330676e-12
Method(OT-A)                             -0.3382856408 0.0013885147 -0.3410127374 -0.3382853521 -0.3355626377 -0.3382846544 0.000000e+00
Method(OT)                               -0.1673081304 0.0012882008 -0.1698380738 -0.1673079071 -0.1647817375 -0.1673073495 3.507246e-22
Method(CBN-A)                             0.1331638634 0.0011348508  0.1309352767  0.1331639973  0.1353896707  0.1331643625 0.000000e+00
S.Time(unif)                             -0.0612127315 0.0007106150 -0.0626080972 -0.0612126910 -0.0598188667 -0.0612125495 0.000000e+00
S.Type(wholeTumor_0.5)                   -0.0273060875 0.0010054368 -0.0292802653 -0.0273060648 -0.0253338417 -0.0273059340 1.009160e-22
S.Type(wholeTumor_0.01)                   0.0541462971 0.0009959567  0.0521909149  0.0541462576  0.0561001093  0.0541462626 8.304893e-22
Model(Bozic)                              0.1054491269 0.0012042235  0.1030848052  0.1054490939  0.1078114676  0.1054491299 8.346252e-22
Model(exp)                                0.0690531404 0.0012101601  0.0666771617  0.0690531079  0.0714271250  0.0690531453 0.000000e+00
Model(McF_4)                             -0.0445137707 0.0012458925 -0.0469599713 -0.0445137809 -0.0420697513 -0.0445136959 0.000000e+00
Conjunction(Yes)                          0.1297463245 0.0007098702  0.1283527966  0.1297462369  0.1311390626  0.1297461211 0.000000e+00
sh(0)                                    -0.0460947684 0.0007089664 -0.0474868838 -0.0460947325 -0.0447041254 -0.0460946004 4.314087e-13
TrueGenes(7)                             -0.0041981683 0.0010083504 -0.0061779940 -0.0041981703 -0.0022201425 -0.0041980890 0.000000e+00
TrueGenes(9)                             -0.0944572800 0.0010182977 -0.0964568802 -0.0944571987 -0.0924599592 -0.0944569493 9.735916e-22
S.Size(100):Filter(S1)                    0.0802816041 0.0011420805  0.0780392382  0.0802815979  0.0825219545  0.0802816823 0.000000e+00
S.Size(200):Filter(S1)                    0.0371933212 0.0011678027  0.0349004026  0.0371933318  0.0394840857  0.0371934518 7.950077e-14
S.Size(100):Filter(S5)                   -0.0142427998 0.0012698152 -0.0167361008 -0.0142427592 -0.0117520024 -0.0142425702 2.429843e-24
S.Size(200):Filter(S5)                    0.0040394188 0.0012872253  0.0015118971  0.0040394719  0.0065643359  0.0040396877 0.000000e+00
S.Size(100):Filter(J1)                    0.0077104610 0.0012438197  0.0052682318  0.0077104908  0.0101502925  0.0077106562 0.000000e+00
S.Size(200):Filter(J1)                   -0.0230325076 0.0012712780 -0.0255287217 -0.0230324533 -0.0205388764 -0.0230322364 6.203855e-24
S.Size(100):Method(DiP-A)                 0.1299811927 0.0015362091  0.1269649340  0.1299812044  0.1329946297  0.1299813580 1.172529e-22
S.Size(200):Method(DiP-A)                 0.0807644962 0.0015762602  0.0776694730  0.0807645509  0.0838563875  0.0807647942 6.234874e-23
S.Size(100):Method(DiP)                   0.0543965869 0.0015078817  0.0514358694  0.0543966246  0.0573543889  0.0543968282 9.536866e-14
S.Size(200):Method(DiP)                   0.0583189822 0.0015339002  0.0553071100  0.0583190434  0.0613277622  0.0583192963 9.216076e-14
S.Size(100):Method(OT-A)                 -0.0258985425 0.0018290692 -0.0294902308 -0.0258983886 -0.0223109903 -0.0258979245 0.000000e+00
S.Size(200):Method(OT-A)                 -0.0300391520 0.0018628813 -0.0336973782 -0.0300389474 -0.0263854033 -0.0300383787 1.562104e-14
S.Size(100):Method(OT)                   -0.0334114317 0.0017099714 -0.0367691921 -0.0334113077 -0.0300574279 -0.0334109137 0.000000e+00
S.Size(200):Method(OT)                   -0.0314460017 0.0017391814 -0.0348612270 -0.0314458396 -0.0280347969 -0.0314453665 0.000000e+00
S.Size(100):Method(CBN-A)                -0.0574137914 0.0015261677 -0.0604105459 -0.0574137085 -0.0544202358 -0.0574134126 4.032505e-23
S.Size(200):Method(CBN-A)                -0.0370118939 0.0015489651 -0.0400534699 -0.0370117906 -0.0339736708 -0.0370114518 4.518840e-14
S.Size(100):S.Time(unif)                  0.0062811280 0.0009716320  0.0043737037  0.0062810206  0.0081874025  0.0062808870 3.588861e-15
S.Size(200):S.Time(unif)                 -0.0058602974 0.0009812616 -0.0077867000 -0.0058603804 -0.0039351977 -0.0058604640 3.518769e-15
S.Size(100):S.Type(wholeTumor_0.5)        0.0004033369 0.0013765637 -0.0022992634  0.0004032695  0.0031038379  0.0004032507 4.400158e-16
S.Size(200):S.Type(wholeTumor_0.5)        0.0004038941 0.0013899782 -0.0023250843  0.0004038404  0.0031306729  0.0004038504 0.000000e+00
S.Size(100):S.Type(wholeTumor_0.01)       0.0007282030 0.0013603023 -0.0019428666  0.0007282709  0.0033964527  0.0007285223 0.000000e+00
S.Size(200):S.Type(wholeTumor_0.01)      -0.0073590162 0.0013742124 -0.0100573967 -0.0073589484 -0.0046634806 -0.0073586958 4.963084e-24
S.Size(100):Model(Bozic)                 -0.0305788724 0.0016567716 -0.0338320735 -0.0305787940 -0.0273290827 -0.0305784962 0.000000e+00
S.Size(200):Model(Bozic)                 -0.0252283606 0.0016725486 -0.0285124533 -0.0252283110 -0.0219475476 -0.0252280697 1.240771e-23
S.Size(100):Model(exp)                   -0.0690131642 0.0016754574 -0.0723033563 -0.0690129820 -0.0657269915 -0.0690124743 6.534727e-22
S.Size(200):Model(exp)                   -0.0323523285 0.0016866236 -0.0356640699 -0.0323522740 -0.0290439189 -0.0323520218 0.000000e+00
S.Size(100):Model(McF_4)                  0.0153277349 0.0016875154  0.0120144438  0.0153277208  0.0186380723  0.0153278354 2.067952e-23
S.Size(200):Model(McF_4)                  0.0178129595 0.0017040011  0.0144671915  0.0178129826  0.0211555381  0.0178131734 0.000000e+00
S.Size(100):Conjunction(Yes)             -0.0148366427 0.0009714741 -0.0167440913 -0.0148366361 -0.0129309758 -0.0148365407 1.436011e-14
S.Size(200):Conjunction(Yes)             -0.0071298714 0.0009811441 -0.0090562641 -0.0071298791 -0.0052051987 -0.0071298114 0.000000e+00
S.Size(100):sh(0)                        -0.0045591964 0.0009700548 -0.0064636624 -0.0045592568 -0.0026561389 -0.0045592957 9.001353e-16
S.Size(200):sh(0)                        -0.0123820487 0.0009795545 -0.0143052273 -0.0123820882 -0.0104604111 -0.0123820845 1.412417e-14
S.Size(100):TrueGenes(7)                 -0.0076174484 0.0013736435 -0.0103142981 -0.0076175217 -0.0049226602 -0.0076175525 0.000000e+00
S.Size(200):TrueGenes(7)                 -0.0053817384 0.0013870806 -0.0081050060 -0.0053817995 -0.0026606239 -0.0053818048 0.000000e+00
S.Size(100):TrueGenes(9)                 -0.0009886295 0.0013905886 -0.0037188757 -0.0009886595  0.0017392848 -0.0009886019 5.475363e-17
S.Size(200):TrueGenes(9)                 -0.0032273953 0.0014046701 -0.0059854179 -0.0032273813 -0.0004719739 -0.0032272341 0.000000e+00
Filter(S1):Method(DiP-A)                  0.0244218186 0.0018200510  0.0208478430  0.0244219705  0.0279916858  0.0244224297 0.000000e+00
Filter(S5):Method(DiP-A)                  0.0267045893 0.0020074163  0.0227622942  0.0267048900  0.0306416144  0.0267056639 1.345257e-14
Filter(J1):Method(DiP-A)                 -0.0053877344 0.0019797270 -0.0092756316 -0.0053874445 -0.0015049975 -0.0053866946 4.322347e-16
Filter(S1):Method(DiP)                    0.0171163665 0.0017814686  0.0136181765  0.0171165076  0.0206105773  0.0171169418 0.000000e+00
Filter(S5):Method(DiP)                    0.0345217564 0.0019573061  0.0306779403  0.0345220263  0.0383605630  0.0345227343 2.791735e-23
Filter(J1):Method(DiP)                   -0.0027024312 0.0019330760 -0.0064986561 -0.0027021672  0.0010888601 -0.0027014731 0.000000e+00
Filter(S1):Method(OT-A)                  -0.0974970829 0.0022165823 -0.1018503107 -0.0974966976 -0.0931499702 -0.0974957359 0.000000e+00
Filter(S5):Method(OT-A)                  -0.0676018122 0.0024144053 -0.0723441557 -0.0676011899 -0.0628672526 -0.0675997356 7.439606e-14
Filter(J1):Method(OT-A)                   0.0452460387 0.0022870300  0.0407543056  0.0452464868  0.0497311823  0.0452475806 0.000000e+00
Filter(S1):Method(OT)                    -0.1101509697 0.0020653709 -0.1142070824 -0.1101506595 -0.1061002839 -0.1101498616 2.033313e-13
Filter(S5):Method(OT)                    -0.0417895578 0.0022334153 -0.0461761044 -0.0417890823 -0.0374096563 -0.0417879380 2.564260e-23
Filter(J1):Method(OT)                     0.0451249873 0.0021375988  0.0409269088  0.0451253487  0.0493172258  0.0451262554 4.714929e-23
Filter(S1):Method(CBN-A)                  0.0849597473 0.0017689639  0.0814861831  0.0849598635  0.0884294925  0.0849602468 2.884792e-23
Filter(S5):Method(CBN-A)                  0.0205282816 0.0019707552  0.0166580278  0.0205285621  0.0243934433  0.0205292924 5.169879e-24
Filter(J1):Method(CBN-A)                 -0.0422707450 0.0019593148 -0.0461185656 -0.0422704548 -0.0384280503 -0.0422697059 0.000000e+00
Filter(S1):S.Time(unif)                   0.0012454782 0.0008349317 -0.0003937929  0.0012454610  0.0028833460  0.0012454973 0.000000e+00
Filter(S5):S.Time(unif)                  -0.0330965727 0.0009219860 -0.0349068015 -0.0330965785 -0.0312879662 -0.0330965121 1.275445e-13
Filter(J1):S.Time(unif)                  -0.0076383138 0.0009051700 -0.0094155066 -0.0076383261 -0.0058626773 -0.0076382742 6.202850e-15
Filter(S1):S.Type(wholeTumor_0.5)        -0.0338120059 0.0011903278 -0.0361492278 -0.0338119693 -0.0314771226 -0.0338117952 2.734866e-23
Filter(S5):S.Type(wholeTumor_0.5)         0.0057623292 0.0013027416  0.0032042914  0.0057623996  0.0083176391  0.0057626512 0.000000e+00
Filter(J1):S.Type(wholeTumor_0.5)        -0.0059610103 0.0012832668 -0.0084807984 -0.0059609441 -0.0034438921 -0.0059607026 0.000000e+00
Filter(S1):S.Type(wholeTumor_0.01)        0.0487836939 0.0011502212  0.0465253030  0.0487837018  0.0510399769  0.0487838151 1.638995e-13
Filter(S5):S.Type(wholeTumor_0.01)       -0.0054148528 0.0012781973 -0.0079246439 -0.0054148013 -0.0029076412 -0.0054145896 0.000000e+00
Filter(J1):S.Type(wholeTumor_0.01)        0.0176824147 0.0012525028  0.0152231089  0.0176824540  0.0201392551  0.0176826390 2.946831e-24
Filter(S1):Model(Bozic)                   0.0233005997 0.0013978650  0.0205558408  0.0233006544  0.0260425462  0.0233008828 8.065011e-24
Filter(S5):Model(Bozic)                   0.0331182923 0.0015385976  0.0300970245  0.0331184117  0.0361361369  0.0331187819 3.370761e-23
Filter(J1):Model(Bozic)                  -0.0006152485 0.0015201422 -0.0036002793 -0.0006151295  0.0023663948 -0.0006147619 3.780035e-16
Filter(S1):Model(exp)                    -0.0559380703 0.0014418993 -0.0587693784 -0.0559379848 -0.0531098245 -0.0559376907 1.042967e-13
Filter(S5):Model(exp)                     0.0377195248 0.0015586483  0.0346588581  0.0377196546  0.0407766747  0.0377200472 0.000000e+00
Filter(J1):Model(exp)                     0.0083886374 0.0015381423  0.0053682407  0.0083887644  0.0114055691  0.0083891499 1.432080e-15
Filter(S1):Model(McF_4)                   0.0338628691 0.0014465940  0.0310223863  0.0338629402  0.0367003615  0.0338632056 2.367805e-23
Filter(S5):Model(McF_4)                  -0.0294439313 0.0016208719 -0.0326269275 -0.0294437483 -0.0262648592 -0.0294432433 0.000000e+00
Filter(J1):Model(McF_4)                  -0.0108717948 0.0015867571 -0.0139877375 -0.0108716359 -0.0077595809 -0.0108711824 1.033976e-24
Filter(S1):Conjunction(Yes)              -0.0101521828 0.0008359076 -0.0117933163 -0.0101522183 -0.0085123524 -0.0101522189 0.000000e+00
Filter(S5):Conjunction(Yes)               0.0097423637 0.0009230782  0.0079301260  0.0097423116  0.0115532337  0.0097422851 0.000000e+00
Filter(J1):Conjunction(Yes)               0.0019581653 0.0009069024  0.0001776753  0.0019581174  0.0037372933  0.0019580980 5.149312e-16
Filter(S1):sh(0)                         -0.0553374333 0.0008330857 -0.0569731039 -0.0553374424 -0.0537032076 -0.0553373900 0.000000e+00
Filter(S5):sh(0)                          0.0036198532 0.0009165796  0.0018202702  0.0036198370  0.0054178813  0.0036198820 1.008231e-15
Filter(J1):sh(0)                          0.0047185616 0.0009008872  0.0029497909  0.0047185449  0.0064858083  0.0047185877 1.043661e-15
Filter(S1):TrueGenes(7)                   0.0810826922 0.0011651588  0.0787949762  0.0810826987  0.0833682805  0.0810828107 0.000000e+00
Filter(S5):TrueGenes(7)                   0.0077620412 0.0013000085  0.0052094062  0.0077620993  0.0103120214  0.0077623260 0.000000e+00
Filter(J1):TrueGenes(7)                  -0.0229523656 0.0012838340 -0.0254732500 -0.0229523053 -0.0204341196 -0.0229520754 3.288990e-14
Filter(S1):TrueGenes(9)                  -0.0038229176 0.0012063306 -0.0061915688 -0.0038228781 -0.0014566506 -0.0038226965 5.820598e-16
Filter(S5):TrueGenes(9)                  -0.0264094179 0.0013376741 -0.0290361257 -0.0264093198 -0.0237856553 -0.0264090092 5.066481e-24
Filter(J1):TrueGenes(9)                  -0.0028891367 0.0013091267 -0.0054597425 -0.0028890558 -0.0003213287 -0.0028887824 4.942389e-16
Method(DiP-A):S.Time(unif)                0.0216272787 0.0011235870  0.0194212688  0.0216272572  0.0238313915  0.0216273091 0.000000e+00
Method(DiP):S.Time(unif)                  0.0093751802 0.0010986931  0.0072180360  0.0093751625  0.0115304506  0.0093752201 0.000000e+00
Method(OT-A):S.Time(unif)                 0.1234971152 0.0013219095  0.1209018808  0.1234970369  0.1260904115  0.1234969915 4.963600e-13
Method(OT):S.Time(unif)                  -0.0223815416 0.0012357648 -0.0248078588 -0.0223815446 -0.0199574261 -0.0223814457 0.000000e+00
Method(CBN-A):S.Time(unif)               -0.0783137978 0.0011065601 -0.0804864702 -0.0783137877 -0.0761431673 -0.0783136737 3.934278e-23
Method(DiP-A):S.Type(wholeTumor_0.5)      0.0103182701 0.0015927534  0.0071906656  0.0103183916  0.0134423428  0.0103187704 0.000000e+00
Method(DiP):S.Type(wholeTumor_0.5)        0.0049662357 0.0015586813  0.0019055559  0.0049663481  0.0080234951  0.0049667059 1.240771e-24
Method(OT-A):S.Type(wholeTumor_0.5)       0.0112567074 0.0018712774  0.0075819562  0.0112569254  0.0149268915  0.0112575218 3.870294e-15
Method(OT):S.Type(wholeTumor_0.5)         0.0091793518 0.0017504740  0.0057419150  0.0091795272  0.0126126743  0.0091800278 2.067952e-24
Method(CBN-A):S.Type(wholeTumor_0.5)     -0.0121509104 0.0015671733 -0.0152282857 -0.0121507906 -0.0090770122 -0.0121504171 0.000000e+00
Method(DiP-A):S.Type(wholeTumor_0.01)    -0.0232345597 0.0015680731 -0.0263136414 -0.0232344601 -0.0201588440 -0.0232341274 5.066481e-24
Method(DiP):S.Type(wholeTumor_0.01)      -0.0140496764 0.0015294290 -0.0170528436 -0.0140495902 -0.0110497315 -0.0140492877 0.000000e+00
Method(OT-A):S.Type(wholeTumor_0.01)     -0.0153778255 0.0018438038 -0.0189985209 -0.0153776457 -0.0117614362 -0.0153771283 0.000000e+00
Method(OT):S.Type(wholeTumor_0.01)       -0.0131323996 0.0017187669 -0.0165074712 -0.0131322614 -0.0097611785 -0.0131318383 0.000000e+00
Method(CBN-A):S.Type(wholeTumor_0.01)     0.0230345383 0.0015245006  0.0200410859  0.0230346115  0.0260248489  0.0230348877 2.332518e-14
Method(DiP-A):Model(Bozic)               -0.0390164570 0.0018994357 -0.0427465542 -0.0390162190 -0.0352910883 -0.0390155801 0.000000e+00
Method(DiP):Model(Bozic)                 -0.0593736937 0.0018637810 -0.0630337579 -0.0593734650 -0.0557182421 -0.0593728480 6.242384e-14
Method(OT-A):Model(Bozic)                 0.1215240849 0.0021666605  0.1172691957  0.1215243624  0.1257735469  0.1215251033 4.177262e-23
Method(OT):Model(Bozic)                   0.1042413068 0.0020305496  0.1002537915  0.1042415402  0.1082238833  0.1042421811 2.103648e-13
Method(CBN-A):Model(Bozic)               -0.0504579414 0.0018638650 -0.0541181578 -0.0504577171 -0.0468023139 -0.0504571086 2.233388e-23
Method(DiP-A):Model(exp)                 -0.0355433826 0.0019295883 -0.0393327474 -0.0355431226 -0.0317589223 -0.0355424370 0.000000e+00
Method(DiP):Model(exp)                   -0.0841492666 0.0019074471 -0.0878951774 -0.0841490004 -0.0804082549 -0.0841483043 1.191970e-13
Method(OT-A):Model(exp)                   0.1549393452 0.0021739881  0.1506700690  0.1549396227  0.1592031813  0.1549403641 2.285086e-22
Method(OT):Model(exp)                     0.1170732065 0.0020532913  0.1130409914  0.1170734562  0.1211003520  0.1170741317 0.000000e+00
Method(CBN-A):Model(exp)                 -0.0658413618 0.0018998105 -0.0695722422 -0.0658411079 -0.0621152987 -0.0658404370 9.636654e-23
Method(DiP-A):Model(McF_4)                0.0004098115 0.0019711858 -0.0034612876  0.0004100920  0.0042758181  0.0004108221 4.393948e-16
Method(DiP):Model(McF_4)                  0.0315145496 0.0019101317  0.0277634504  0.0315147880  0.0352608988  0.0315154286 2.971554e-14
Method(OT-A):Model(McF_4)                -0.1223319787 0.0024314197 -0.1271077533 -0.1223313482 -0.1175640644 -0.1223298758 1.467170e-13
Method(OT):Model(McF_4)                  -0.0569744023 0.0022180437 -0.0613306779 -0.0569739571 -0.0526245766 -0.0569728749 0.000000e+00
Method(CBN-A):Model(McF_4)                0.0936462635 0.0018906394  0.0899335270  0.0936464713  0.0973544549  0.0936470487 2.426514e-13
Method(DiP-A):Conjunction(Yes)           -0.0089980962 0.0011278584 -0.0112123601 -0.0089981631 -0.0067854851 -0.0089982021 0.000000e+00
Method(DiP):Conjunction(Yes)             -0.0228661644 0.0011013256 -0.0250283553 -0.0228662237 -0.0207056208 -0.0228662497 0.000000e+00
Method(OT-A):Conjunction(Yes)             0.0711467342 0.0013387938  0.0685185277  0.0711465942  0.0737733138  0.0711464264 9.595295e-23
Method(OT):Conjunction(Yes)               0.0212088396 0.0012438294  0.0187669664  0.0212087415  0.0236490242  0.0212086498 0.000000e+00
Method(CBN-A):Conjunction(Yes)           -0.0265548040 0.0011031134 -0.0287205084 -0.0265548623 -0.0243907563 -0.0265548859 4.454920e-14
Method(DiP-A):sh(0)                      -0.0280221404 0.0011235174 -0.0302280614 -0.0280221458 -0.0258182057 -0.0280220615 1.615587e-24
Method(DiP):sh(0)                        -0.0387511942 0.0010985834 -0.0409081656 -0.0387511974 -0.0365961765 -0.0387511108 0.000000e+00
Method(OT-A):sh(0)                        0.0343577221 0.0013179672  0.0317700860  0.0343576925  0.0369431570  0.0343577447 0.000000e+00
Method(OT):sh(0)                          0.0198860752 0.0012314932  0.0174682001  0.0198860536  0.0223018595  0.0198861148 1.787254e-14
Method(CBN-A):sh(0)                       0.0139701205 0.0010982087  0.0118139339  0.0139701007  0.0161244464  0.0139701538 2.391069e-25
Method(DiP-A):TrueGenes(7)               -0.0065630809 0.0015910746 -0.0096873536 -0.0065629715 -0.0034422706 -0.0065626169 0.000000e+00
Method(DiP):TrueGenes(7)                  0.0841576773 0.0015304208  0.0811526305  0.0841577405  0.0871596268  0.0841579971 0.000000e+00
Method(OT-A):TrueGenes(7)                -0.1500785167 0.0019367847 -0.1538821773 -0.1500782009 -0.1462800832 -0.1500774025 5.986720e-22
Method(OT):TrueGenes(7)                   0.2098498045 0.0016854716  0.2065403665  0.2098498548  0.2131559391  0.2098500985 1.625410e-22
Method(CBN-A):TrueGenes(7)               -0.0984396260 0.0015820845 -0.1015463338 -0.0984394874 -0.0953365258 -0.0984390751 0.000000e+00
Method(DiP-A):TrueGenes(9)               -0.0239611067 0.0016357516 -0.0271732608 -0.0239609429 -0.0207527966 -0.0239604753 6.410650e-24
Method(DiP):TrueGenes(9)                 -0.0789490757 0.0016190444 -0.0821284642 -0.0789488991 -0.0757735716 -0.0789484074 0.000000e+00
Method(OT-A):TrueGenes(9)                 0.0913055170 0.0018776447  0.0876183147  0.0913057180  0.0949882350  0.0913062808 2.460217e-13
Method(OT):TrueGenes(9)                  -0.0866245205 0.0018266921 -0.0902118972 -0.0866242470 -0.0830419387 -0.0866235430 0.000000e+00
Method(CBN-A):TrueGenes(9)                0.0747830121 0.0015685195  0.0717030339  0.0747831184  0.0778595860  0.0747834648 0.000000e+00
S.Time(unif):S.Type(wholeTumor_0.5)      -0.0056082672 0.0009894906 -0.0075510951 -0.0056082586 -0.0036672645 -0.0056081575 0.000000e+00
S.Time(unif):S.Type(wholeTumor_0.01)      0.0100098578 0.0009776707  0.0080905550  0.0100097578  0.0119279580  0.0100096400 7.089329e-15
S.Time(unif):Model(Bozic)                 0.0449976877 0.0011878361  0.0426659971  0.0449974992  0.0473282888  0.0449972213 0.000000e+00
S.Time(unif):Model(exp)                   0.0475750306 0.0011974435  0.0452244320  0.0475748576  0.0499244369  0.0475746115 0.000000e+00
S.Time(unif):Model(McF_4)                 0.0363378136 0.0012137017  0.0339551725  0.0363376821  0.0387190037  0.0363375206 7.360145e-14
S.Time(unif):Conjunction(Yes)             0.0025648013 0.0006985429  0.0011934131  0.0025647478  0.0039352312  0.0025646995 4.339644e-16
S.Time(unif):sh(0)                        0.0068321813 0.0006972335  0.0054631774  0.0068321914  0.0081998769  0.0068322706 0.000000e+00
S.Time(unif):TrueGenes(7)                -0.0352556508 0.0009875201 -0.0371947624 -0.0352555901 -0.0333186493 -0.0352553847 0.000000e+00
S.Time(unif):TrueGenes(9)                -0.0077688400 0.0010000227 -0.0097323268 -0.0077688381 -0.0058071605 -0.0077687494 3.387978e-15
S.Type(wholeTumor_0.5):Model(Bozic)      -0.0174030538 0.0016864012 -0.0207140390 -0.0174031085 -0.0140947953 -0.0174030755 9.530780e-15
S.Type(wholeTumor_0.01):Model(Bozic)      0.0385640761 0.0016592836  0.0353059741  0.0385641438  0.0418188213  0.0385644205 1.075335e-23
S.Type(wholeTumor_0.5):Model(exp)        -0.0055758255 0.0016982417 -0.0089099722 -0.0055759094 -0.0022442645 -0.0055759341 1.174793e-15
S.Type(wholeTumor_0.01):Model(exp)        0.0065096913 0.0016773321  0.0032159275  0.0065098362  0.0097996386  0.0065102693 0.000000e+00
S.Type(wholeTumor_0.5):Model(McF_4)       0.0099082397 0.0017191203  0.0065327011  0.0099082920  0.0132804002  0.0099085426 0.000000e+00
S.Type(wholeTumor_0.01):Model(McF_4)     -0.0222688976 0.0017032483 -0.0256128731 -0.0222689820 -0.0189275146 -0.0222690071 9.016269e-23
S.Type(wholeTumor_0.5):Conjunction(Yes)   0.0017513298 0.0009895833 -0.0001915487  0.0017512936  0.0036926313  0.0017513047 0.000000e+00
S.Type(wholeTumor_0.01):Conjunction(Yes) -0.0034788614 0.0009776212 -0.0053982839 -0.0034788873 -0.0015610512 -0.0034788567 0.000000e+00
S.Type(wholeTumor_0.5):sh(0)              0.0244821754 0.0009874261  0.0225434902  0.0244821535  0.0264192078  0.0244821933 0.000000e+00
S.Type(wholeTumor_0.01):sh(0)            -0.0437367263 0.0009762243 -0.0456533611 -0.0437367677 -0.0418216160 -0.0437367681 0.000000e+00
S.Type(wholeTumor_0.5):TrueGenes(7)      -0.0268823879 0.0014014190 -0.0296340989 -0.0268823495 -0.0241334070 -0.0268821538 2.760224e-14
S.Type(wholeTumor_0.01):TrueGenes(7)      0.0478789232 0.0013778831  0.0451739607  0.0478787778  0.0505822158  0.0478786027 4.061457e-22
S.Type(wholeTumor_0.5):TrueGenes(9)       0.0090380932 0.0014153092  0.0062593029  0.0090380659  0.0118144922  0.0090381311 0.000000e+00
S.Type(wholeTumor_0.01):TrueGenes(9)     -0.0150649199 0.0014003504 -0.0178145155 -0.0150648875 -0.0123180197 -0.0150647038 0.000000e+00
Model(Bozic):Conjunction(Yes)            -0.0144196491 0.0011883069 -0.0167528639 -0.0144196330 -0.0120886587 -0.0144195000 4.798804e-15
Model(exp):Conjunction(Yes)              -0.0130403391 0.0011981452 -0.0153928346 -0.0130403351 -0.0106900186 -0.0130402255 0.000000e+00
Model(McF_4):Conjunction(Yes)             0.0146807578 0.0012151514  0.0122950245  0.0146807101  0.0170645727  0.0146807172 0.000000e+00
Model(Bozic):sh(0)                       -0.0148502111 0.0011868311 -0.0171801603 -0.0148503205 -0.0125217877 -0.0148504397 9.621492e-15
Model(exp):sh(0)                         -0.0135160258 0.0011967477 -0.0158653337 -0.0135161731 -0.0111680514 -0.0135163676 0.000000e+00
Model(McF_4):sh(0)                        0.0170425897 0.0012122744  0.0146623060  0.0170426098  0.0194205838  0.0170427530 1.844372e-14
Model(Bozic):TrueGenes(7)                -0.0182557342 0.0016823692 -0.0215593301 -0.0182556090 -0.0149558545 -0.0182552150 1.436478e-14
Model(exp):TrueGenes(7)                  -0.0609551238 0.0017029859 -0.0642990271 -0.0609550570 -0.0576146502 -0.0609547786 0.000000e+00
Model(McF_4):TrueGenes(7)                 0.0525345043 0.0017084981  0.0491800067  0.0525344933  0.0558859935  0.0525346160 0.000000e+00
Model(Bozic):TrueGenes(9)                 0.0003875212 0.0017010189 -0.0029520162  0.0003874161  0.0037245849  0.0003873492 0.000000e+00
Model(exp):TrueGenes(9)                   0.0224386746 0.0017115363  0.0190784279  0.0224385899  0.0257963157  0.0224385649 0.000000e+00
Model(McF_4):TrueGenes(9)                -0.0331914132 0.0017445879 -0.0366167790 -0.0331914208 -0.0297691388 -0.0331912884 0.000000e+00
Conjunction(Yes):sh(0)                    0.0042720471 0.0006972806  0.0029030674  0.0042720174  0.0056399388  0.0042720168 0.000000e+00
Conjunction(Yes):TrueGenes(7)             0.0562662148 0.0009882259  0.0543261456  0.0562661293  0.0582049819  0.0562660416 4.417144e-22
Conjunction(Yes):TrueGenes(9)             0.0086573324 0.0009998237  0.0066943941  0.0086572806  0.0106187621  0.0086572611 1.075335e-23
sh(0):TrueGenes(7)                       -0.0116951062 0.0009856751 -0.0136305277 -0.0116950686 -0.0097616636 -0.0116949096 0.000000e+00
sh(0):TrueGenes(9)                        0.0021640496 0.0009979356  0.0002048446  0.0021639887  0.0041217992  0.0021639510 4.252705e-16

  Doing i = 5
 Pre-processing    Running inla Post-processing           Total 
      64.993245     8996.359167        1.865269     9063.217681 
 Pre-processing    Running inla Post-processing           Total 
    321.0050251    1470.6283207       0.1755865    1791.8089323 
                                                  mean           sd    0.025quant      0.5quant    0.975quant          mode          kld
(Intercept)                               2.1574025912 0.0007207268  2.1559870001  2.1574027588  2.1588159598  2.1574031567 0.000000e+00
S.Size(100)                               0.1204740071 0.0009883503  0.1185337125  0.1204739153  0.1224130351  0.1204738146 0.000000e+00
S.Size(200)                               0.0414006646 0.0009983996  0.0394405112  0.0414006164  0.0433592913  0.0414006044 1.116694e-22
Filter(S1)                                0.1871570334 0.0008769481  0.1854350486  0.1871570897  0.1888771320  0.1871572771 4.511411e-12
Filter(S5)                               -0.1051960824 0.0009597721 -0.1070808086 -0.1051959847 -0.1033136207 -0.1051957071 9.415947e-13
Filter(J1)                               -0.0388006830 0.0009329737 -0.0406327377 -0.0388006038 -0.0369707421 -0.0388003656 0.000000e+00
Method(CBN)                               0.1868470374 0.0011099840  0.1846673140  0.1868471580  0.1890240996  0.1868474944 0.000000e+00
Method(CBN-A)                             0.1331638631 0.0011348508  0.1309352763  0.1331639970  0.1353896704  0.1331643622 0.000000e+00
Method(OT)                               -0.1673081299 0.0012882008 -0.1698380732 -0.1673079066 -0.1647817369 -0.1673073489 0.000000e+00
Method(OT-A)                             -0.3382856407 0.0013885147 -0.3410127373 -0.3382853519 -0.3355626376 -0.3382846542 0.000000e+00
Method(DiP)                               0.1284555065 0.0011417711  0.1262133099  0.1284556480  0.1306948694  0.1284560289 0.000000e+00
S.Time(last)                              0.0612127505 0.0007106198  0.0598177306  0.0612126698  0.0626069411  0.0612125680 4.294036e-13
S.Type(singleCell)                       -0.0268399535 0.0010056585 -0.0288145555 -0.0268399347 -0.0248672628 -0.0268398115 0.000000e+00
S.Type(wholeTumor_0.01)                   0.0541463096 0.0009959632  0.0521909149  0.0541462700  0.0561001348  0.0541462748 0.000000e+00
Model(Bozic)                              0.1054491402 0.0012042315  0.1030848031  0.1054491072  0.1078114970  0.1054491429 5.981089e-13
Model(exp)                                0.0690531550 0.0012101680  0.0666771609  0.0690531224  0.0714271555  0.0690531595 0.000000e+00
Model(McF_4)                             -0.0445137556 0.0012459003 -0.0469599711 -0.0445137660 -0.0420697208 -0.0445136812 1.396927e-13
Conjunction(Yes)                          0.1297463437 0.0007098750  0.1283528068  0.1297462559  0.1311390917  0.1297461399 3.442441e-12
sh(Inf)                                   0.0460947859 0.0007089712  0.0447029890  0.0460947099  0.0474857302  0.0460946175 0.000000e+00
TrueGenes(11)                             0.0986557402 0.0009902248  0.0967117256  0.0986556619  0.1005984101  0.0986555885 0.000000e+00
TrueGenes(9)                             -0.0944573044 0.0010183043 -0.0964569182 -0.0944572230 -0.0924599711 -0.0944569731 1.419442e-21
S.Size(100):Filter(S1)                    0.0802816046 0.0011420805  0.0780392387  0.0802815985  0.0825219551  0.0802816828 3.324886e-13
S.Size(200):Filter(S1)                    0.0371933204 0.0011678027  0.0349004019  0.0371933310  0.0394840849  0.0371934510 0.000000e+00
S.Size(100):Filter(S5)                   -0.0142427993 0.0012698152 -0.0167361003 -0.0142427588 -0.0117520020 -0.0142425698 1.260754e-14
S.Size(200):Filter(S5)                    0.0040394185 0.0012872253  0.0015118968  0.0040394716  0.0065643355  0.0040396873 0.000000e+00
S.Size(100):Filter(J1)                    0.0077104602 0.0012438197  0.0052682310  0.0077104901  0.0101502917  0.0077106554 0.000000e+00
S.Size(200):Filter(J1)                   -0.0230325069 0.0012712780 -0.0255287210 -0.0230324526 -0.0205388757 -0.0230322357 3.354279e-14
S.Size(100):Method(CBN)                  -0.0676517421 0.0014989365 -0.0705950198 -0.0676516628 -0.0647115946 -0.0676513764 5.562790e-23
S.Size(200):Method(CBN)                  -0.0405835728 0.0015198441 -0.0435679505 -0.0405834767 -0.0376024558 -0.0405831549 4.693666e-14
S.Size(100):Method(CBN-A)                -0.0574137921 0.0015261677 -0.0604105466 -0.0574137092 -0.0544202365 -0.0574134133 3.722313e-24
S.Size(200):Method(CBN-A)                -0.0370118946 0.0015489651 -0.0400534706 -0.0370117912 -0.0339736715 -0.0370114525 1.354508e-23
S.Size(100):Method(OT)                   -0.0334114318 0.0017099714 -0.0367691922 -0.0334113078 -0.0300574280 -0.0334109138 0.000000e+00
S.Size(200):Method(OT)                   -0.0314460027 0.0017391814 -0.0348612280 -0.0314458405 -0.0280347979 -0.0314453675 3.584433e-14
S.Size(100):Method(OT-A)                 -0.0258985408 0.0018290692 -0.0294902291 -0.0258983869 -0.0223109886 -0.0258979228 1.620392e-14
S.Size(200):Method(OT-A)                 -0.0300391502 0.0018628813 -0.0336973765 -0.0300389457 -0.0263854016 -0.0300383770 3.722313e-24
S.Size(100):Method(DiP)                   0.0543965859 0.0015078817  0.0514358684  0.0543966237  0.0573543879  0.0543968273 0.000000e+00
S.Size(200):Method(DiP)                   0.0583189824 0.0015339002  0.0553071102  0.0583190436  0.0613277624  0.0583192965 0.000000e+00
S.Size(100):S.Time(last)                 -0.0062811530 0.0009716390 -0.0081890615 -0.0062811000 -0.0043752837 -0.0062809113 3.588810e-15
S.Size(200):S.Time(last)                  0.0058602791 0.0009812683  0.0039335382  0.0058603070  0.0077851026  0.0058604462 0.000000e+00
S.Size(100):S.Type(singleCell)           -0.0011313800 0.0013761239 -0.0038331227 -0.0011314454  0.0015682530 -0.0011314602 0.000000e+00
S.Size(200):S.Type(singleCell)            0.0069553270 0.0013888317  0.0042286358  0.0069552610  0.0096798893  0.0069552460 1.756552e-15
S.Size(100):S.Type(wholeTumor_0.01)       0.0007281752 0.0013603120 -0.0019429144  0.0007282433  0.0033964435  0.0007284952 2.860905e-17
S.Size(200):S.Type(wholeTumor_0.01)      -0.0073590436 0.0013742221 -0.0100574438 -0.0073589756 -0.0046634896 -0.0073587225 1.794099e-15
S.Size(100):Model(Bozic)                 -0.0305789006 0.0016567835 -0.0338321257 -0.0305788219 -0.0273290881 -0.0305785236 0.000000e+00
S.Size(200):Model(Bozic)                 -0.0252283782 0.0016725602 -0.0285124941 -0.0252283284 -0.0219475428 -0.0252280869 1.937835e-14
S.Size(100):Model(exp)                   -0.0690132213 0.0016754701 -0.0723034398 -0.0690130386 -0.0657270250 -0.0690125299 0.000000e+00
S.Size(200):Model(exp)                   -0.0323523457 0.0016866351 -0.0356641102 -0.0323522912 -0.0290439140 -0.0323520387 0.000000e+00
S.Size(100):Model(McF_4)                  0.0153277348 0.0016875267  0.0120144213  0.0153277207  0.0186380945  0.0153278354 4.759036e-15
S.Size(200):Model(McF_4)                  0.0178129496 0.0017040124  0.0144671592  0.0178129727  0.0211555501  0.0178131637 0.000000e+00
S.Size(100):Conjunction(Yes)             -0.0148366538 0.0009714807 -0.0167441158 -0.0148366472 -0.0129309741 -0.0148365515 1.435992e-14
S.Size(200):Conjunction(Yes)             -0.0071298793 0.0009811506 -0.0090562850 -0.0071298869 -0.0052051939 -0.0071298191 2.481542e-24
S.Size(100):sh(Inf)                       0.0045591856 0.0009700614  0.0026545127  0.0045591913  0.0064620836  0.0045592851 0.000000e+00
S.Size(200):sh(Inf)                       0.0123820441 0.0009795610  0.0104587828  0.0123820284  0.0143036323  0.0123820799 1.654361e-23
S.Size(100):TrueGenes(11)                 0.0086062058 0.0013559200  0.0059438280  0.0086062438  0.0112659373  0.0086064348 0.000000e+00
S.Size(200):TrueGenes(11)                 0.0086093194 0.0013688319  0.0059217217  0.0086093126  0.0112944951  0.0086094151 0.000000e+00
S.Size(100):TrueGenes(9)                 -0.0009886265 0.0013905978 -0.0037188908 -0.0009886566  0.0017393059 -0.0009885990 0.000000e+00
S.Size(200):TrueGenes(9)                 -0.0032274036 0.0014046792 -0.0059854444 -0.0032273895 -0.0004719644 -0.0032272422 9.926167e-24
Filter(S1):Method(CBN)                    0.0811546836 0.0017361877  0.0777455006  0.0811547904  0.0845601582  0.0811551521 0.000000e+00
Filter(S5):Method(CBN)                    0.0276443377 0.0019304097  0.0238533735  0.0276445931  0.0314304207  0.0276452698 1.571643e-23
Filter(J1):Method(CBN)                   -0.0400033784 0.0019207752 -0.0437754631 -0.0400031105 -0.0362362266 -0.0400024097 8.271806e-24
Filter(S1):Method(CBN-A)                  0.0849597471 0.0017689639  0.0814861829  0.0849598633  0.0884294923  0.0849602466 0.000000e+00
Filter(S5):Method(CBN-A)                  0.0205282815 0.0019707552  0.0166580277  0.0205285620  0.0243934432  0.0205292922 0.000000e+00
Filter(J1):Method(CBN-A)                 -0.0422707445 0.0019593148 -0.0461185650 -0.0422704542 -0.0384280497 -0.0422697053 2.824242e-14
Filter(S1):Method(OT)                    -0.1101509692 0.0020653709 -0.1142070819 -0.1101506590 -0.1061002833 -0.1101498610 3.186713e-22
Filter(S5):Method(OT)                    -0.0417895581 0.0022334153 -0.0461761047 -0.0417890826 -0.0374096566 -0.0417879383 0.000000e+00
Filter(J1):Method(OT)                     0.0451249859 0.0021375988  0.0409269074  0.0451253472  0.0493172244  0.0451262540 4.745564e-14
Filter(S1):Method(OT-A)                  -0.0974970828 0.0022165823 -0.1018503106 -0.0974966974 -0.0931499700 -0.0974957357 0.000000e+00
Filter(S5):Method(OT-A)                  -0.0676018122 0.0024144053 -0.0723441558 -0.0676011900 -0.0628672527 -0.0675997356 0.000000e+00
Filter(J1):Method(OT-A)                   0.0452460387 0.0022870300  0.0407543056  0.0452464868  0.0497311823  0.0452475805 0.000000e+00
Filter(S1):Method(DiP)                    0.0171163652 0.0017814686  0.0136181751  0.0171165062  0.0206105759  0.0171169404 0.000000e+00
Filter(S5):Method(DiP)                    0.0345217562 0.0019573061  0.0306779400  0.0345220261  0.0383605628  0.0345227340 0.000000e+00
Filter(J1):Method(DiP)                   -0.0027024317 0.0019330760 -0.0064986566 -0.0027021677  0.0010888596 -0.0027014736 6.203855e-25
Filter(S1):S.Time(last)                  -0.0012454773 0.0008349317 -0.0028847112 -0.0012455072  0.0003924237 -0.0012454964 0.000000e+00
Filter(S5):S.Time(last)                   0.0330965719 0.0009219860  0.0312864611  0.0330965258  0.0349052835  0.0330965113 5.958285e-24
Filter(J1):S.Time(last)                   0.0076383138 0.0009051700  0.0058611984  0.0076382752  0.0094140192  0.0076382742 6.202850e-15
Filter(S1):S.Type(singleCell)            -0.0149711623 0.0011862417 -0.0173003483 -0.0149711303 -0.0126442828 -0.0149709655 0.000000e+00
Filter(S5):S.Type(singleCell)            -0.0003465706 0.0013036391 -0.0029063751 -0.0003464988  0.0022104959 -0.0003462441 0.000000e+00
Filter(J1):S.Type(singleCell)            -0.0117205669 0.0012841621 -0.0142421169 -0.0117204994 -0.0092016956 -0.0117202550 8.218273e-15
Filter(S1):S.Type(wholeTumor_0.01)        0.0487836949 0.0011502212  0.0465253040  0.0487837028  0.0510399779  0.0487838161 0.000000e+00
Filter(S5):S.Type(wholeTumor_0.01)       -0.0054148531 0.0012781973 -0.0079246441 -0.0054148016 -0.0029076414 -0.0054145899 1.555342e-15
Filter(J1):S.Type(wholeTumor_0.01)        0.0176824147 0.0012525028  0.0152231088  0.0176824539  0.0201392550  0.0176826389 0.000000e+00
Filter(S1):Model(Bozic)                   0.0233005989 0.0013978650  0.0205558400  0.0233006536  0.0260425454  0.0233008820 2.774277e-14
Filter(S5):Model(Bozic)                   0.0331182924 0.0015385976  0.0300970245  0.0331184118  0.0361361369  0.0331187819 0.000000e+00
Filter(J1):Model(Bozic)                  -0.0006152465 0.0015201422 -0.0036002774 -0.0006151276  0.0023663968 -0.0006147600 0.000000e+00
Filter(S1):Model(exp)                    -0.0559380714 0.0014418993 -0.0587693794 -0.0559379858 -0.0531098256 -0.0559376918 3.618915e-24
Filter(S5):Model(exp)                     0.0377195265 0.0015586483  0.0346588598  0.0377196562  0.0407766764  0.0377200489 6.203855e-24
Filter(J1):Model(exp)                     0.0083886381 0.0015381423  0.0053682414  0.0083887652  0.0114055699  0.0083891507 0.000000e+00
Filter(S1):Model(McF_4)                   0.0338628698 0.0014465940  0.0310223870  0.0338629409  0.0367003622  0.0338632063 0.000000e+00
Filter(S5):Model(McF_4)                  -0.0294439311 0.0016208719 -0.0326269272 -0.0294437480 -0.0262648590 -0.0294432431 0.000000e+00
Filter(J1):Model(McF_4)                  -0.0108717965 0.0015867571 -0.0139877392 -0.0108716376 -0.0077595826 -0.0108711841 0.000000e+00
Filter(S1):Conjunction(Yes)              -0.0101521828 0.0008359076 -0.0117933163 -0.0101522183 -0.0085123523 -0.0101522189 9.697811e-15
Filter(S5):Conjunction(Yes)               0.0097423639 0.0009230782  0.0079301262  0.0097423118  0.0115532339  0.0097422853 0.000000e+00
Filter(J1):Conjunction(Yes)               0.0019581659 0.0009069024  0.0001776759  0.0019581179  0.0037372939  0.0019580985 5.149312e-16
Filter(S1):sh(Inf)                        0.0553374339 0.0008330857  0.0537018479  0.0553373961  0.0569717348  0.0553373906 3.124359e-13
Filter(S5):sh(Inf)                       -0.0036198542 0.0009165796 -0.0054193811 -0.0036198896 -0.0018217761 -0.0036198830 5.041154e-16
Filter(J1):sh(Inf)                       -0.0047185613 0.0009008872 -0.0064872813 -0.0047185953 -0.0029512694 -0.0047185873 0.000000e+00
Filter(S1):TrueGenes(11)                 -0.0772592551 0.0011647318 -0.0795461958 -0.0772592273 -0.0749745594 -0.0772590726 0.000000e+00
Filter(S5):TrueGenes(11)                  0.0186482858 0.0012682681  0.0161580306  0.0186483235  0.0211360556  0.0186485067 4.601192e-24
Filter(J1):TrueGenes(11)                  0.0258423411 0.0012451126  0.0233975698  0.0258423721  0.0282847058  0.0258425400 4.549493e-24
Filter(S1):TrueGenes(9)                  -0.0038229178 0.0012063306 -0.0061915689 -0.0038228782 -0.0014566507 -0.0038226966 5.820598e-16
Filter(S5):TrueGenes(9)                  -0.0264094179 0.0013376741 -0.0290361257 -0.0264093197 -0.0237856553 -0.0264090092 3.029560e-14
Filter(J1):TrueGenes(9)                  -0.0028891370 0.0013091267 -0.0054597429 -0.0028890562 -0.0003213291 -0.0028887828 0.000000e+00
Method(CBN):S.Time(last)                  0.0538039728 0.0010838314  0.0516761379  0.0538039109  0.0559302060  0.0538038783 0.000000e+00
Method(CBN-A):S.Time(last)                0.0783137974 0.0011065601  0.0761413670  0.0783137250  0.0804846434  0.0783136733 3.541769e-13
Method(OT):S.Time(last)                   0.0223815402 0.0012357648  0.0199554100  0.0223814735  0.0248058222  0.0223814442 0.000000e+00
Method(OT-A):S.Time(last)                -0.1234971137 0.0013219095 -0.1260925892 -0.1234971098 -0.1209040322 -0.1234969900 0.000000e+00
Method(DiP):S.Time(last)                 -0.0093751790 0.0010986931 -0.0115322454 -0.0093752232 -0.0072198393 -0.0093752189 0.000000e+00
Method(CBN):S.Type(singleCell)           -0.0191951424 0.0015395754 -0.0222183090 -0.0191950301 -0.0161753615 -0.0191946741 0.000000e+00
Method(CBN-A):S.Type(singleCell)         -0.0108823047 0.0015658650 -0.0139571076 -0.0108821861 -0.0078109696 -0.0108818153 2.763641e-15
Method(OT):S.Type(singleCell)             0.0039549512 0.0017513886  0.0005157120  0.0039551288  0.0073900622  0.0039556340 0.000000e+00
Method(OT-A):S.Type(singleCell)           0.0041234322 0.0018734664  0.0004443698  0.0041236547  0.0077978989  0.0041242602 4.826568e-16
Method(DiP):S.Type(singleCell)            0.0090847528 0.0015562580  0.0060288385  0.0090848626  0.0121372651  0.0090852151 0.000000e+00
Method(CBN):S.Type(wholeTumor_0.01)       0.0427626327 0.0014906253  0.0398357331  0.0427626920  0.0456865287  0.0427629372 4.879477e-14
Method(CBN-A):S.Type(wholeTumor_0.01)     0.0230345372 0.0015245006  0.0200410848  0.0230346104  0.0260248478  0.0230348866 4.032505e-24
Method(OT):S.Type(wholeTumor_0.01)       -0.0131323995 0.0017187669 -0.0165074711 -0.0131322613 -0.0097611784 -0.0131318383 4.587608e-15
Method(OT-A):S.Type(wholeTumor_0.01)     -0.0153778220 0.0018438038 -0.0189985174 -0.0153776422 -0.0117614327 -0.0153771248 0.000000e+00
Method(DiP):S.Type(wholeTumor_0.01)      -0.0140496748 0.0015294290 -0.0170528421 -0.0140495887 -0.0110497299 -0.0140492861 0.000000e+00
Method(CBN):Model(Bozic)                 -0.0769120836 0.0018380425 -0.0805215900 -0.0769118625 -0.0733071019 -0.0769112628 4.818327e-23
Method(CBN-A):Model(Bozic)               -0.0504579396 0.0018638650 -0.0541181560 -0.0504577153 -0.0468023121 -0.0504571069 0.000000e+00
Method(OT):Model(Bozic)                   0.1042413062 0.0020305496  0.1002537909  0.1042415396  0.1082238827  0.1042421805 0.000000e+00
Method(OT-A):Model(Bozic)                 0.1215240816 0.0021666605  0.1172691924  0.1215243591  0.1257735436  0.1215251000 1.641954e-22
Method(DiP):Model(Bozic)                 -0.0593736926 0.0018637810 -0.0630337568 -0.0593734639 -0.0557182410 -0.0593728469 6.242384e-14
Method(CBN):Model(exp)                   -0.0864729219 0.0018714559 -0.0901481095 -0.0864726751 -0.0828024618 -0.0864720208 1.238258e-13
Method(CBN-A):Model(exp)                 -0.0658413616 0.0018998105 -0.0695722421 -0.0658411077 -0.0621152986 -0.0658404369 0.000000e+00
Method(OT):Model(exp)                     0.1170732069 0.0020532913  0.1130409917  0.1170734566  0.1211003524  0.1170741321 0.000000e+00
Method(OT-A):Model(exp)                   0.1549393435 0.0021739881  0.1506700673  0.1549396209  0.1592031796  0.1549403623 0.000000e+00
Method(DiP):Model(exp)                   -0.0841492667 0.0019074471 -0.0878951775 -0.0841490005 -0.0804082550 -0.0841483044 6.017739e-23
Method(CBN):Model(McF_4)                  0.0537427673 0.0018714723  0.0500676528  0.0537429788  0.0574133502  0.0537435621 0.000000e+00
Method(CBN-A):Model(McF_4)                0.0936462640 0.0018906394  0.0899335275  0.0936464718  0.0973544555  0.0936470492 2.426514e-13
Method(OT):Model(McF_4)                  -0.0569744025 0.0022180437 -0.0613306781 -0.0569739572 -0.0526245767 -0.0569728751 9.926167e-24
Method(OT-A):Model(McF_4)                -0.1223319796 0.0024314197 -0.1271077542 -0.1223313490 -0.1175640652 -0.1223298767 1.467170e-13
Method(DiP):Model(McF_4)                  0.0315145502 0.0019101317  0.0277634510  0.0315147886  0.0352608994  0.0315154292 2.971554e-14
Method(CBN):Conjunction(Yes)             -0.0339373467 0.0010817607 -0.0360611400 -0.0339374003 -0.0318151972 -0.0339374165 9.265053e-14
Method(CBN-A):Conjunction(Yes)           -0.0265548050 0.0011031134 -0.0287205094 -0.0265548633 -0.0243907573 -0.0265548869 0.000000e+00
Method(OT):Conjunction(Yes)               0.0212088400 0.0012438294  0.0187669668  0.0212087418  0.0236490246  0.0212086502 0.000000e+00
Method(OT-A):Conjunction(Yes)             0.0711467360 0.0013387938  0.0685185295  0.0711465960  0.0737733157  0.0711464282 5.624828e-23
Method(DiP):Conjunction(Yes)             -0.0228661641 0.0011013256 -0.0250283550 -0.0228662234 -0.0207056205 -0.0228662494 4.469396e-14
Method(CBN):sh(Inf)                       0.0014402808 0.0010779878 -0.0006761293  0.0014402355  0.0035550073  0.0014402359 0.000000e+00
Method(CBN-A):sh(Inf)                    -0.0139701213 0.0010982087 -0.0161262431 -0.0139701633 -0.0118157377 -0.0139701546 2.972680e-25
Method(OT):sh(Inf)                       -0.0198860769 0.0012314932 -0.0223038748 -0.0198861247 -0.0174702238 -0.0198861165 0.000000e+00
Method(OT-A):sh(Inf)                     -0.0343577184 0.0013179672 -0.0369453105 -0.0343577630 -0.0317722442 -0.0343577410 6.241674e-14
Method(DiP):sh(Inf)                       0.0387511941 0.0010985834  0.0365943853  0.0387511354  0.0409063565  0.0387511107 8.983472e-14
Method(CBN):TrueGenes(11)                 0.0154742159 0.0014938418  0.0125409948  0.0154742773  0.0184044160  0.0154745271 0.000000e+00
Method(CBN-A):TrueGenes(11)               0.0236579323 0.0015201479  0.0206730505  0.0236579973  0.0266397256  0.0236582566 0.000000e+00
Method(OT):TrueGenes(11)                 -0.1232233299 0.0017599103 -0.1266793198 -0.1232231459 -0.1197715190 -0.1232226272 2.800394e-13
Method(OT-A):TrueGenes(11)                0.0587753502 0.0018115177  0.0552182437  0.0587754635  0.0623285776  0.0587758445 6.607773e-14
Method(DiP):TrueGenes(11)                -0.0052072771 0.0015275072 -0.0082066320 -0.0052072042 -0.0022110680 -0.0052069283 3.630227e-16
Method(CBN):TrueGenes(9)                  0.0234501144 0.0015546796  0.0203972750  0.0234502324  0.0264995094  0.0234506011 0.000000e+00
Method(CBN-A):TrueGenes(9)                0.0747830132 0.0015685195  0.0717030350  0.0747831195  0.0778595871  0.0747834659 0.000000e+00
Method(OT):TrueGenes(9)                  -0.0866245198 0.0018266921 -0.0902118965 -0.0866242463 -0.0830419380 -0.0866235423 2.109311e-23
Method(OT-A):TrueGenes(9)                 0.0913055137 0.0018776447  0.0876183115  0.0913057147  0.0949882317  0.0913062775 0.000000e+00
Method(DiP):TrueGenes(9)                 -0.0789490730 0.0016190444 -0.0821284616 -0.0789488965 -0.0757735690 -0.0789484048 0.000000e+00
S.Time(last):S.Type(singleCell)           0.0044015737 0.0009890852  0.0024597788  0.0044015014  0.0063419921  0.0044014401 2.597492e-15
S.Time(last):S.Type(wholeTumor_0.01)     -0.0100098812 0.0009776776 -0.0119296228 -0.0100098362 -0.0080921459 -0.0100096628 7.089229e-15
S.Time(last):Model(Bozic)                -0.0449977352 0.0011878454 -0.0473303542 -0.0449976132 -0.0426679263 -0.0449972676 1.536811e-13
S.Time(last):Model(exp)                  -0.0475750736 0.0011974525 -0.0499265078 -0.0475749677 -0.0452263779 -0.0475746534 0.000000e+00
S.Time(last):Model(McF_4)                -0.0363378453 0.0012137102 -0.0387210750 -0.0363377818 -0.0339571478 -0.0363375515 0.000000e+00
S.Time(last):Conjunction(Yes)            -0.0025648115 0.0006985476 -0.0039364076 -0.0025647972 -0.0011945493 -0.0025647094 0.000000e+00
S.Time(last):sh(Inf)                      0.0068321718 0.0006972382  0.0054631585  0.0068321820  0.0081998765  0.0068322614 0.000000e+00
S.Time(last):TrueGenes(11)               -0.0430245558 0.0009744080 -0.0449379922 -0.0430244718 -0.0411133360 -0.0430242204 0.000000e+00
S.Time(last):TrueGenes(9)                 0.0077688478 0.0010000291  0.0058055251  0.0077687895  0.0097306974  0.0077687570 0.000000e+00
S.Type(singleCell):Model(Bozic)          -0.0211606504 0.0016862443 -0.0244713958 -0.0211606818 -0.0178527606 -0.0211606019 9.532555e-15
S.Type(wholeTumor_0.01):Model(Bozic)      0.0385640511 0.0016592954  0.0353059252  0.0385641191  0.0418188190  0.0385643962 0.000000e+00
S.Type(singleCell):Model(exp)            -0.0009334527 0.0016969098 -0.0042650287 -0.0009335216  0.0023954561 -0.0009335160 5.883189e-16
S.Type(wholeTumor_0.01):Model(exp)        0.0065096440 0.0016773444  0.0032158548  0.0065097893  0.0097996144  0.0065102232 1.204248e-15
S.Type(singleCell):Model(McF_4)           0.0123611069 0.0017179299  0.0089879437  0.0123611461  0.0157309668  0.0123613702 0.000000e+00
S.Type(wholeTumor_0.01):Model(McF_4)     -0.0222688722 0.0017032599 -0.0256128697 -0.0222689568 -0.0189274659 -0.0222689823 6.452009e-23
S.Type(singleCell):Conjunction(Yes)       0.0017274785 0.0009891739 -0.0002145885  0.0017274396  0.0036679837  0.0017274454 2.164188e-16
S.Type(wholeTumor_0.01):Conjunction(Yes) -0.0034788631 0.0009776278 -0.0053982986 -0.0034788891 -0.0015610401 -0.0034788584 8.862439e-16
S.Type(singleCell):sh(Inf)               -0.0192545676 0.0009870771 -0.0211925072 -0.0192546101 -0.0173181658 -0.0192546118 0.000000e+00
S.Type(wholeTumor_0.01):sh(Inf)           0.0437367202 0.0009762309  0.0418199908  0.0437367066  0.0456517708  0.0437367621 0.000000e+00
S.Type(singleCell):TrueGenes(11)          0.0149694675 0.0013787657  0.0122625393  0.0149694015  0.0176742841  0.0149693859 7.129176e-15
S.Type(wholeTumor_0.01):TrueGenes(11)    -0.0328138443 0.0013672698 -0.0354985613 -0.0328137877 -0.0301318978 -0.0328135581 0.000000e+00
S.Type(singleCell):TrueGenes(9)           0.0060271097 0.0014150387  0.0032488635  0.0060270779  0.0088029900  0.0060271340 0.000000e+00
S.Type(wholeTumor_0.01):TrueGenes(9)     -0.0150649340 0.0014003597 -0.0178145482 -0.0150649015 -0.0123180159 -0.0150647175 0.000000e+00
Model(Bozic):Conjunction(Yes)            -0.0144196672 0.0011883151 -0.0167528985 -0.0144196509 -0.0120886610 -0.0144195176 4.798738e-15
Model(exp):Conjunction(Yes)              -0.0130403531 0.0011981533 -0.0153928648 -0.0130403489 -0.0106900170 -0.0130402390 7.444626e-24
Model(McF_4):Conjunction(Yes)             0.0146807574 0.0012151593  0.0122950086  0.0146807097  0.0170645878  0.0146807168 9.178123e-15
Model(Bozic):sh(Inf)                      0.0148501868 0.0011868395  0.0125197747  0.0148502296  0.0171782293  0.0148504161 0.000000e+00
Model(exp):sh(Inf)                        0.0135159892 0.0011967564  0.0111659970  0.0135160694  0.0158633867  0.0135163319 0.000000e+00
Model(McF_4):sh(Inf)                     -0.0170425744 0.0012122824 -0.0194225552 -0.0170426630 -0.0146642806 -0.0170427381 0.000000e+00
Model(Bozic):TrueGenes(11)                0.0178685819 0.0016571616  0.0146149587  0.0178685431  0.0211194426  0.0178686056 9.870077e-15
Model(exp):TrueGenes(11)                  0.0385168375 0.0016673141  0.0352431405  0.0385168468  0.0417874873  0.0385170067 4.714929e-23
Model(McF_4):TrueGenes(11)               -0.0193426394 0.0016980375 -0.0226767188 -0.0193426094 -0.0160117765 -0.0193424054 0.000000e+00
Model(Bozic):TrueGenes(9)                 0.0003875549 0.0017010306 -0.0029520047  0.0003874495  0.0037246424  0.0003873821 9.926167e-24
Model(exp):TrueGenes(9)                   0.0224387024 0.0017115478  0.0190784338  0.0224386175  0.0257963667  0.0224385920 7.775498e-23
Model(McF_4):TrueGenes(9)                -0.0331914028 0.0017445990 -0.0366167902 -0.0331914106 -0.0297691064 -0.0331912783 0.000000e+00
Conjunction(Yes):sh(Inf)                 -0.0042720501 0.0006972852 -0.0056410980 -0.0042720596 -0.0029042020 -0.0042720197 0.000000e+00
Conjunction(Yes):TrueGenes(11)           -0.0649236229 0.0009735691 -0.0668352764 -0.0649235851 -0.0630139277 -0.0649234268 0.000000e+00
Conjunction(Yes):TrueGenes(9)             0.0086573373 0.0009998301  0.0066943864  0.0086572854  0.0106187797  0.0086572659 6.778566e-15
sh(Inf):TrueGenes(11)                    -0.0095310872 0.0009729268 -0.0114413611 -0.0095310898 -0.0076225465 -0.0095310127 0.000000e+00
sh(Inf):TrueGenes(9)                     -0.0021640609 0.0009979422 -0.0041234711 -0.0021640561 -0.0002064698 -0.0021639620 0.000000e+00

  Doing i = 6
 Pre-processing    Running inla Post-processing           Total 
      62.038993     7300.904778        1.821975     7364.765747 
 Pre-processing    Running inla Post-processing           Total 
    324.8336184    1423.5548966       0.1726236    1748.5611386 
                                                  mean           sd    0.025quant      0.5quant    0.975quant          mode          kld
(Intercept)                               2.1574029397 0.0007207015  2.1559873979  2.1574031074  2.1588162584  2.1574035054 3.430833e-18
S.Size(1000)                             -0.1618741382 0.0010300138 -0.1638968998 -0.1618740030 -0.1598539758 -0.1618736442 1.635099e-12
S.Size(200)                               0.0414005694 0.0009983612  0.0394404914  0.0414005213  0.0433591205  0.0414005093 1.087765e-13
Filter(J5)                               -0.0431590406 0.0009296344 -0.0449845235 -0.0431589665 -0.0413356371 -0.0431587389 1.254544e-13
Filter(J1)                               -0.0388006833 0.0009329738 -0.0406327380 -0.0388006041 -0.0369707424 -0.0388003659 1.245579e-13
Filter(S5)                               -0.1051960829 0.0009597721 -0.1070808090 -0.1051959851 -0.1033136212 -0.1051957075 9.415947e-13
Method(DiP-A)                             0.0571311666 0.0011804400  0.0548129716  0.0571313334  0.0594463185  0.0571317682 0.000000e+00
Method(DiP)                               0.1284555076 0.0011417712  0.1262133108  0.1284556491  0.1306948707  0.1284560300 1.330675e-12
Method(OT-A)                             -0.3382856390 0.0013885149 -0.3410127360 -0.3382853502 -0.3355626354 -0.3382846525 3.599060e-12
Method(OT)                               -0.1673081315 0.0012882008 -0.1698380746 -0.1673079081 -0.1647817386 -0.1673073505 0.000000e+00
Method(CBN-A)                             0.1331638631 0.0011348509  0.1309352763  0.1331639971  0.1353896706  0.1331643622 1.346954e-12
S.Time(last)                              0.0612126299 0.0007105937  0.0598176611  0.0612125493  0.0626067689  0.0612124477 9.934439e-22
S.Type(wholeTumor_0.5)                   -0.0273060535 0.0010054052 -0.0292801693 -0.0273060308 -0.0253338696 -0.0273059000 1.604730e-22
S.Type(wholeTumor_0.01)                   0.0541462370 0.0009959245  0.0521909180  0.0541461974  0.0560999860  0.0541462024 2.186188e-13
Model(McF_6)                             -0.1299875155 0.0012768786 -0.1324950910 -0.1299873427 -0.1274831917 -0.1299868873 2.195337e-21
Model(McF_4)                             -0.0445138523 0.0012458544 -0.0469599779 -0.0445138626 -0.0420699075 -0.0445137777 1.397030e-13
Model(exp)                                0.0690530572 0.0012101207  0.0666771560  0.0690530247  0.0714269649  0.0690530618 0.000000e+00
Conjunction(Yes)                          0.1297462187 0.0007098481  0.1283527344  0.1297461310  0.1311389138  0.1297460150 1.406042e-20
sh(Inf)                                   0.0460946744 0.0007089441  0.0447029304  0.0460945985  0.0474855654  0.0460945062 4.314359e-13
TrueGenes(11)                             0.0986555896 0.0009901860  0.0967116511  0.0986555113  0.1005981832  0.0986554380 0.000000e+00
TrueGenes(9)                             -0.0944571483 0.0010182673 -0.0964566892 -0.0944570670 -0.0924598873 -0.0944568174 1.563371e-21
S.Size(1000):Filter(J5)                   0.0919486356 0.0013209500  0.0893548609  0.0919487012  0.0945396757  0.0919489450 4.970814e-13
S.Size(200):Filter(J5)                   -0.0181992891 0.0012791048 -0.0207108753 -0.0181992332 -0.0156903088 -0.0181990125 0.000000e+00
S.Size(1000):Filter(J1)                   0.0153228830 0.0013297921  0.0127116827  0.0153229706  0.0179312115  0.0153232590 4.239301e-24
S.Size(200):Filter(J1)                   -0.0230325075 0.0012712780 -0.0255287217 -0.0230324532 -0.0205388763 -0.0230322363 1.675041e-23
S.Size(1000):Filter(S5)                   0.0102042849 0.0013535097  0.0075464828  0.0102043839  0.0128591088  0.0102046975 0.000000e+00
S.Size(200):Filter(S5)                    0.0040394180 0.0012872253  0.0015118962  0.0040394711  0.0065643351  0.0040396868 4.135903e-25
S.Size(1000):Method(DiP-A)               -0.2107441624 0.0017684226 -0.2142172417 -0.2107438519 -0.2072759783 -0.2107430786 0.000000e+00
S.Size(200):Method(DiP-A)                 0.0807644969 0.0015762603  0.0776694735  0.0807645515  0.0838563883  0.0807647949 1.745478e-13
S.Size(1000):Method(DiP)                 -0.1127142122 0.0016771574 -0.1160078446 -0.1127139874 -0.1094248361 -0.1127133939 0.000000e+00
S.Size(200):Method(DiP)                   0.0583189840 0.0015339003  0.0553071117  0.0583190453  0.0613277641  0.0583192981 2.533241e-24
S.Size(1000):Method(OT-A)                 0.0559400238 0.0019164242  0.0521765084  0.0559402828  0.0596986635  0.0559409653 5.904144e-14
S.Size(200):Method(OT-A)                 -0.0300391590 0.0018628814 -0.0336973854 -0.0300389545 -0.0263854103 -0.0300383858 7.858216e-24
S.Size(1000):Method(OT)                   0.0648593203 0.0017877032  0.0613487090  0.0648595219  0.0683656053  0.0648600783 0.000000e+00
S.Size(200):Method(OT)                   -0.0314459967 0.0017391814 -0.0348612220 -0.0314458345 -0.0280347919 -0.0314453615 3.584433e-14
S.Size(1000):Method(CBN-A)                0.0944269898 0.0015946155  0.0912957323  0.0944271101  0.0975547182  0.0944274869 0.000000e+00
S.Size(200):Method(CBN-A)                -0.0370118930 0.0015489651 -0.0400534691 -0.0370117897 -0.0339736698 -0.0370114509 1.581983e-23
S.Size(1000):S.Time(last)                 0.0004205715 0.0010142294 -0.0015703175  0.0004204060  0.0024105556  0.0004201596 0.000000e+00
S.Size(200):S.Time(last)                  0.0058603926 0.0009812287  0.0039337296  0.0058604204  0.0077851386  0.0058605593 0.000000e+00
S.Size(1000):S.Type(wholeTumor_0.5)      -0.0008068590 0.0014357516 -0.0036260898 -0.0008067825  0.0020093686 -0.0008065073 4.109053e-16
S.Size(200):S.Type(wholeTumor_0.5)        0.0004038339 0.0013899313 -0.0023250524  0.0004037801  0.0031305208  0.0004037901 3.308722e-24
S.Size(1000):S.Type(wholeTumor_0.01)      0.0066307124 0.0014174940  0.0038480806  0.0066305322  0.0094117963  0.0066302904 0.000000e+00
S.Size(200):S.Type(wholeTumor_0.01)      -0.0073588781 0.0013741650 -0.0100571659 -0.0073588101 -0.0046634356 -0.0073585573 0.000000e+00
S.Size(1000):Model(McF_6)                -0.1240316613 0.0018228393 -0.1276119754 -0.1240312216 -0.1204570569 -0.1240301834 2.610379e-13
S.Size(200):Model(McF_6)                  0.0397679915 0.0017288609  0.0363739096  0.0397678455  0.0431597763  0.0397676990 3.627356e-14
S.Size(1000):Model(McF_4)                -0.0331402780 0.0017700397 -0.0366156507 -0.0331402736 -0.0296681091 -0.0331401147 0.000000e+00
S.Size(200):Model(McF_4)                  0.0178130086 0.0017039435  0.0144673535  0.0178130317  0.0211554741  0.0178132226 2.398824e-23
S.Size(1000):Model(exp)                   0.1013654805 0.0017203971  0.0979882881  0.1013652419  0.1047409045  0.1013649083 0.000000e+00
S.Size(200):Model(exp)                   -0.0323522331 0.0016865658 -0.0356638613 -0.0323521786 -0.0290439372 -0.0323519263 0.000000e+00
S.Size(1000):Conjunction(Yes)             0.0219663533 0.0010140897  0.0199755374  0.0219662564  0.0239558845  0.0219661478 6.700163e-23
S.Size(200):Conjunction(Yes)             -0.0071298289 0.0009811110 -0.0090561569 -0.0071298366 -0.0052052212 -0.0071297688 1.759924e-15
S.Size(1000):sh(Inf)                     -0.0169413516 0.0010112034 -0.0189265582 -0.0169414288 -0.0149575333 -0.0169414983 0.000000e+00
S.Size(200):sh(Inf)                       0.0123820749 0.0009795212  0.0104588919  0.0123820593  0.0143035850  0.0123821108 0.000000e+00
S.Size(1000):TrueGenes(11)               -0.0172155169 0.0014151838 -0.0199938882 -0.0172156031 -0.0144392102 -0.0172156563 0.000000e+00
S.Size(200):TrueGenes(11)                 0.0086093550 0.0013687747  0.0059218694  0.0086093482  0.0112944186  0.0086094507 1.808408e-15
S.Size(1000):TrueGenes(9)                 0.0042162871 0.0014496503  0.0013700213  0.0042162770  0.0070600044  0.0042163797 0.000000e+00
S.Size(200):TrueGenes(9)                 -0.0032273538 0.0014046243 -0.0059852866 -0.0032273397 -0.0004720222 -0.0032271925 8.586377e-16
Filter(J5):Method(DiP-A)                 -0.0457348327 0.0020182014 -0.0496983854 -0.0457345045 -0.0417767219 -0.0457336744 6.121137e-23
Filter(J1):Method(DiP-A)                 -0.0053877336 0.0019797271 -0.0092756309 -0.0053874438 -0.0015049967 -0.0053866939 6.203855e-25
Filter(S5):Method(DiP-A)                  0.0267045883 0.0020074164  0.0227622931  0.0267048890  0.0306416134  0.0267056629 0.000000e+00
Filter(J5):Method(DiP)                   -0.0489321369 0.0019727696 -0.0528064133 -0.0489318338 -0.0450630820 -0.0489310579 0.000000e+00
Filter(J1):Method(DiP)                   -0.0027024322 0.0019330760 -0.0064986572 -0.0027021682  0.0010888592 -0.0027014741 8.271806e-25
Filter(S5):Method(DiP)                    0.0345217564 0.0019573061  0.0306779402  0.0345220263  0.0383605631  0.0345227342 2.830041e-14
Filter(J5):Method(OT-A)                   0.1198590845 0.0022501808  0.1154398897  0.1198594695  0.1242721056  0.1198604335 0.000000e+00
Filter(J1):Method(OT-A)                   0.0452460393 0.0022870300  0.0407543061  0.0452464874  0.0497311830  0.0452475812 0.000000e+00
Filter(S5):Method(OT-A)                  -0.0676018113 0.0024144053 -0.0723441549 -0.0676011890 -0.0628672517 -0.0675997347 7.439606e-14
Filter(J5):Method(OT)                     0.1068206298 0.0021197710  0.1026576633  0.1068209548  0.1109779902  0.1068217870 0.000000e+00
Filter(J1):Method(OT)                     0.0451249865 0.0021375988  0.0409269079  0.0451253478  0.0493172251  0.0451262546 7.672100e-23
Filter(S5):Method(OT)                    -0.0417895577 0.0022334153 -0.0461761044 -0.0417890822 -0.0374096561 -0.0417879379 0.000000e+00
Filter(J5):Method(CBN-A)                 -0.0632136716 0.0019819300 -0.0671059560 -0.0632133610 -0.0593266665 -0.0632125693 1.104062e-13
Filter(J1):Method(CBN-A)                 -0.0422707441 0.0019593148 -0.0461185647 -0.0422704539 -0.0384280493 -0.0422697050 3.101927e-24
Filter(S5):Method(CBN-A)                  0.0205282804 0.0019707553  0.0166580265  0.0205285609  0.0243934422  0.0205292912 5.169879e-24
Filter(J5):S.Time(last)                  -0.0394895343 0.0009126907 -0.0412814447 -0.0394895632 -0.0376991020 -0.0394895438 4.475176e-25
Filter(J1):S.Time(last)                   0.0076383138 0.0009051700  0.0058611983  0.0076382752  0.0094140193  0.0076382741 4.135233e-15
Filter(S5):S.Time(last)                   0.0330965717 0.0009219860  0.0312864609  0.0330965256  0.0349052834  0.0330965111 0.000000e+00
Filter(J5):S.Type(wholeTumor_0.5)         0.0340117989 0.0012854129  0.0314878246  0.0340118557  0.0365331509  0.0340120789 0.000000e+00
Filter(J1):S.Type(wholeTumor_0.5)        -0.0059610100 0.0012832668 -0.0084807982 -0.0059609439 -0.0034438917 -0.0059607023 3.086154e-15
Filter(S5):S.Type(wholeTumor_0.5)         0.0057623287 0.0013027417  0.0032042908  0.0057623990  0.0083176386  0.0057626506 1.996382e-15
Filter(J5):S.Type(wholeTumor_0.01)       -0.0610503515 0.0012808129 -0.0635653142 -0.0610502879 -0.0585380404 -0.0610500515 1.321810e-13
Filter(J1):S.Type(wholeTumor_0.01)        0.0176824164 0.0012525029  0.0152231105  0.0176824557  0.0201392568  0.0176826406 0.000000e+00
Filter(S5):S.Type(wholeTumor_0.01)       -0.0054148515 0.0012781973 -0.0079246426 -0.0054148000 -0.0029076398 -0.0054145883 5.184472e-16
Filter(J5):Model(McF_6)                   0.0395171990 0.0016210364  0.0363339547  0.0395173569  0.0426966585  0.0395178114 0.000000e+00
Filter(J1):Model(McF_6)                   0.0031006411 0.0016138042 -0.0000684280  0.0031008073  0.0062658926  0.0031012778 0.000000e+00
Filter(S5):Model(McF_6)                  -0.0413914531 0.0016560655 -0.0446436080 -0.0413912502 -0.0381433953 -0.0413907024 2.688337e-23
Filter(J5):Model(McF_4)                   0.0064550770 0.0015957496  0.0033214844  0.0064552338  0.0095849361  0.0064556840 0.000000e+00
Filter(J1):Model(McF_4)                  -0.0108717914 0.0015867572 -0.0139877342 -0.0108716325 -0.0077595774 -0.0108711790 0.000000e+00
Filter(S5):Model(McF_4)                  -0.0294439267 0.0016208719 -0.0326269229 -0.0294437436 -0.0262648545 -0.0294432387 0.000000e+00
Filter(J5):Model(exp)                     0.0098318366 0.0015483408  0.0067914082  0.0098319663  0.0128687673  0.0098323579 2.378144e-24
Filter(J1):Model(exp)                     0.0083886318 0.0015381423  0.0053682351  0.0083887589  0.0114055637  0.0083891444 1.240771e-24
Filter(S5):Model(exp)                     0.0377195198 0.0015586483  0.0346588530  0.0377196495  0.0407766697  0.0377200422 0.000000e+00
Filter(J5):Conjunction(Yes)              -0.0015485949 0.0009157647 -0.0033464854 -0.0015486428  0.0002479176 -0.0015486614 2.525065e-16
Filter(J1):Conjunction(Yes)               0.0019581663 0.0009069024  0.0001776763  0.0019581184  0.0037372944  0.0019580990 1.550964e-25
Filter(S5):Conjunction(Yes)               0.0097423647 0.0009230782  0.0079301270  0.0097423126  0.0115532348  0.0097422861 0.000000e+00
Filter(J5):sh(Inf)                       -0.0469991153 0.0009086706 -0.0487831429 -0.0469991406 -0.0452165781 -0.0469991145 2.626197e-13
Filter(J1):sh(Inf)                       -0.0047185606 0.0009008872 -0.0064872807 -0.0047185946 -0.0029512686 -0.0047185866 1.043661e-15
Filter(S5):sh(Inf)                       -0.0036198525 0.0009165796 -0.0054193795 -0.0036198879 -0.0018217743 -0.0036198813 0.000000e+00
Filter(J5):TrueGenes(11)                  0.0327694276 0.0012553431  0.0303045698  0.0327694585  0.0352318607  0.0327696271 0.000000e+00
Filter(J1):TrueGenes(11)                  0.0258423400 0.0012451127  0.0233975686  0.0258423710  0.0282847047  0.0258425388 0.000000e+00
Filter(S5):TrueGenes(11)                  0.0186482844 0.0012682682  0.0161580292  0.0186483222  0.0211360544  0.0186485054 5.324975e-24
Filter(J5):TrueGenes(9)                   0.0331227775 0.0013131112  0.0305443745  0.0331228496  0.0356984240  0.0331231057 0.000000e+00
Filter(J1):TrueGenes(9)                  -0.0028891378 0.0013091268 -0.0054597437 -0.0028890569 -0.0003213298 -0.0028887835 9.884777e-16
Filter(S5):TrueGenes(9)                  -0.0264094189 0.0013376741 -0.0290361267 -0.0264093207 -0.0237856562 -0.0264090102 0.000000e+00
Method(DiP-A):S.Time(last)               -0.0216272799 0.0011235867 -0.0238332298 -0.0216273216 -0.0194231148 -0.0216273103 6.139231e-25
Method(DiP):S.Time(last)                 -0.0093751861 0.0010986929 -0.0115322520 -0.0093752303 -0.0072198468 -0.0093752260 3.295798e-25
Method(OT-A):S.Time(last)                -0.1234971240 0.0013219098 -0.1260926000 -0.1234971201 -0.1209040419 -0.1234970003 7.100829e-23
Method(OT):S.Time(last)                   0.0223815478 0.0012357648  0.0199554176  0.0223814811  0.0248058299  0.0223814519 0.000000e+00
Method(CBN-A):S.Time(last)                0.0783138000 0.0011065604  0.0761413690  0.0783137276  0.0804846466  0.0783136759 0.000000e+00
Method(DiP-A):S.Type(wholeTumor_0.5)      0.0103182698 0.0015927534  0.0071906651  0.0103183913  0.0134423426  0.0103187701 0.000000e+00
Method(DiP):S.Type(wholeTumor_0.5)        0.0049662369 0.0015586814  0.0019055569  0.0049663493  0.0080234963  0.0049667071 1.033976e-25
Method(OT-A):S.Type(wholeTumor_0.5)       0.0112567170 0.0018712776  0.0075819655  0.0112569350  0.0149269013  0.0112575314 0.000000e+00
Method(OT):S.Type(wholeTumor_0.5)         0.0091793522 0.0017504741  0.0057419153  0.0091795276  0.0126126749  0.0091800283 0.000000e+00
Method(CBN-A):S.Type(wholeTumor_0.5)     -0.0121509153 0.0015671733 -0.0152282906 -0.0121507955 -0.0090770171 -0.0121504220 5.066481e-24
Method(DiP-A):S.Type(wholeTumor_0.01)    -0.0232345595 0.0015680731 -0.0263136413 -0.0232344599 -0.0201588438 -0.0232341272 0.000000e+00
Method(DiP):S.Type(wholeTumor_0.01)      -0.0140496794 0.0015294289 -0.0170528466 -0.0140495932 -0.0110497346 -0.0140492907 3.722313e-24
Method(OT-A):S.Type(wholeTumor_0.01)     -0.0153778431 0.0018438039 -0.0189985388 -0.0153776633 -0.0117614535 -0.0153771459 0.000000e+00
Method(OT):S.Type(wholeTumor_0.01)       -0.0131323987 0.0017187670 -0.0165074706 -0.0131322606 -0.0097611775 -0.0131318375 0.000000e+00
Method(CBN-A):S.Type(wholeTumor_0.01)     0.0230345480 0.0015245006  0.0200410956  0.0230346212  0.0260248586  0.0230348974 8.995589e-24
Method(DiP-A):Model(McF_6)                0.0741537788 0.0019806121  0.0702642338  0.0741540385  0.0780383294  0.0741547278 1.271790e-22
Method(DiP):Model(McF_6)                  0.1120118756 0.0019185752  0.1082442650  0.1120120915  0.1157748454  0.1120126878 1.428955e-22
Method(OT-A):Model(McF_6)                -0.1541249555 0.0025310884 -0.1590967900 -0.1541242015 -0.1491618449 -0.1541224728 3.420392e-22
Method(OT):Model(McF_6)                  -0.1643348432 0.0023459385 -0.1689426970 -0.1643342414 -0.1597345375 -0.1643328338 0.000000e+00
Method(CBN-A):Model(McF_6)                0.0226565421 0.0019692776  0.0187892178  0.0226568131  0.0265188295  0.0226575242 1.799118e-23
Method(DiP-A):Model(McF_4)                0.0004098115 0.0019711858 -0.0034612877  0.0004100919  0.0042758180  0.0004108220 0.000000e+00
Method(DiP):Model(McF_4)                  0.0315145490 0.0019101317  0.0277634498  0.0315147874  0.0352608982  0.0315154280 0.000000e+00
Method(OT-A):Model(McF_4)                -0.1223319700 0.0024314196 -0.1271077445 -0.1223313395 -0.1175640559 -0.1223298671 0.000000e+00
Method(OT):Model(McF_4)                  -0.0569744022 0.0022180437 -0.0613306779 -0.0569739570 -0.0526245764 -0.0569728748 8.933551e-23
Method(CBN-A):Model(McF_4)                0.0936462576 0.0018906395  0.0899335210  0.0936464654  0.0973544492  0.0936470428 0.000000e+00
Method(DiP-A):Model(exp)                 -0.0355433867 0.0019295883 -0.0393327515 -0.0355431267 -0.0317589265 -0.0355424411 2.911930e-14
Method(DiP):Model(exp)                   -0.0841492671 0.0019074471 -0.0878951778 -0.0841490009 -0.0804082555 -0.0841483047 7.775498e-23
Method(OT-A):Model(exp)                   0.1549393529 0.0021739884  0.1506700762  0.1549396303  0.1592031895  0.1549403717 2.690405e-22
Method(OT):Model(exp)                     0.1170732086 0.0020532914  0.1130409933  0.1170734583  0.1211003542  0.1170741338 2.057307e-13
Method(CBN-A):Model(exp)                 -0.0658413648 0.0018998105 -0.0695722453 -0.0658411109 -0.0621153017 -0.0658404401 1.201572e-13
Method(DiP-A):Conjunction(Yes)           -0.0089980946 0.0011278584 -0.0112123585 -0.0089981616 -0.0067854836 -0.0089982006 7.990471e-15
Method(DiP):Conjunction(Yes)             -0.0228661654 0.0011013256 -0.0250283564 -0.0228662248 -0.0207056218 -0.0228662507 0.000000e+00
Method(OT-A):Conjunction(Yes)             0.0711467223 0.0013387939  0.0685185155  0.0711465822  0.0737733021  0.0711464144 3.443139e-23
Method(OT):Conjunction(Yes)               0.0212088444 0.0012438295  0.0187669712  0.0212087463  0.0236490292  0.0212086546 0.000000e+00
Method(CBN-A):Conjunction(Yes)           -0.0265548006 0.0011031135 -0.0287205050 -0.0265548589 -0.0243907528 -0.0265548825 1.964554e-24
Method(DiP-A):sh(Inf)                     0.0280221433 0.0011235175  0.0258163761  0.0280220854  0.0302262150  0.0280220644 0.000000e+00
Method(DiP):sh(Inf)                       0.0387511951 0.0010985833  0.0365943863  0.0387511364  0.0409063574  0.0387511116 8.983473e-14
Method(OT-A):sh(Inf)                     -0.0343577426 0.0013179673 -0.0369453349 -0.0343577872 -0.0317722681 -0.0343577652 7.819442e-25
Method(OT):sh(Inf)                       -0.0198860644 0.0012314933 -0.0223038626 -0.0198861123 -0.0174702112 -0.0198861040 1.787254e-14
Method(CBN-A):sh(Inf)                    -0.0139701175 0.0010982087 -0.0161262393 -0.0139701595 -0.0118157339 -0.0139701508 1.123700e-14
Method(DiP-A):TrueGenes(11)               0.0305256109 0.0015503064  0.0274815057  0.0305256791  0.0335665556  0.0305259475 0.000000e+00
Method(DiP):TrueGenes(11)                -0.0052072717 0.0015275072 -0.0082066265 -0.0052071987 -0.0022110626 -0.0052069228 7.260454e-16
Method(OT-A):TrueGenes(11)                0.0587753399 0.0018115177  0.0552182335  0.0587754532  0.0623285672  0.0587758341 0.000000e+00
Method(OT):TrueGenes(11)                 -0.1232233227 0.0017599104 -0.1266793127 -0.1232231386 -0.1197715116 -0.1232226199 1.724672e-22
Method(CBN-A):TrueGenes(11)               0.0236579310 0.0015201480  0.0206730490  0.0236579960  0.0266397245  0.0236582553 2.345895e-14
Method(DiP-A):TrueGenes(9)               -0.0239611119 0.0016357516 -0.0271732660 -0.0239609481 -0.0207528018 -0.0239604805 1.613002e-23
Method(DiP):TrueGenes(9)                 -0.0789490813 0.0016190444 -0.0821284699 -0.0789489048 -0.0757735772 -0.0789484131 0.000000e+00
Method(OT-A):TrueGenes(9)                 0.0913055348 0.0018776447  0.0876183324  0.0913057358  0.0949882528  0.0913062986 2.460217e-13
Method(OT):TrueGenes(9)                  -0.0866245269 0.0018266921 -0.0902119036 -0.0866242534 -0.0830419451 -0.0866235494 0.000000e+00
Method(CBN-A):TrueGenes(9)                0.0747830104 0.0015685196  0.0717030320  0.0747831167  0.0778595844  0.0747834630 1.447566e-23
S.Time(last):S.Type(wholeTumor_0.5)       0.0056082091 0.0009894580  0.0036656591  0.0056081447  0.0075493384  0.0056080992 3.460713e-15
S.Time(last):S.Type(wholeTumor_0.01)     -0.0100097297 0.0009776378 -0.0119293930 -0.0100096847 -0.0080920724 -0.0100095115 1.902515e-23
S.Time(last):Model(McF_6)                 0.1289097922 0.0012395611  0.1264772798  0.1289093538  0.1313425065  0.1289085763 1.129001e-12
S.Time(last):Model(McF_4)                -0.0363376457 0.0012136618 -0.0387207800 -0.0363375823 -0.0339570428 -0.0363373522 0.000000e+00
S.Time(last):Model(exp)                  -0.0475747988 0.0011974039 -0.0499261370 -0.0475746929 -0.0452261981 -0.0475743790 3.209461e-22
S.Time(last):Conjunction(Yes)            -0.0025647447 0.0006985200 -0.0039362866 -0.0025647305 -0.0011945365 -0.0025646428 0.000000e+00
S.Time(last):sh(Inf)                      0.0068322320 0.0006972105  0.0054632733  0.0068322421  0.0081998822  0.0068323215 3.556877e-23
S.Time(last):TrueGenes(11)               -0.0430243417 0.0009743677 -0.0449376985 -0.0430242578 -0.0411132007 -0.0430240066 0.000000e+00
S.Time(last):TrueGenes(9)                 0.0077687981 0.0009999918  0.0058055485  0.0077687398  0.0097305743  0.0077687075 0.000000e+00
S.Type(wholeTumor_0.5):Model(McF_6)       0.0130714131 0.0017450528  0.0096448262  0.0130715104  0.0164943254  0.0130718538 4.450442e-15
S.Type(wholeTumor_0.01):Model(McF_6)     -0.0228046326 0.0017298541 -0.0262006699 -0.0228047769 -0.0194109029 -0.0228049202 0.000000e+00
S.Type(wholeTumor_0.5):Model(McF_4)       0.0099083140 0.0017190633  0.0065328870  0.0099083664  0.0132803628  0.0099086171 1.146507e-15
S.Type(wholeTumor_0.01):Model(McF_4)     -0.0222690266 0.0017031895 -0.0256128864 -0.0222691111 -0.0189277586 -0.0222691363 1.819797e-23
S.Type(wholeTumor_0.5):Model(exp)        -0.0055759633 0.0016981843 -0.0089099969 -0.0055760474 -0.0022445147 -0.0055760722 1.174872e-15
S.Type(wholeTumor_0.01):Model(exp)        0.0065099421 0.0016772753  0.0032162892  0.0065100872  0.0097997774  0.0065105207 1.204347e-15
S.Type(wholeTumor_0.5):Conjunction(Yes)   0.0017513264 0.0009895505 -0.0001914878  0.0017512902  0.0036925636  0.0017513012 0.000000e+00
S.Type(wholeTumor_0.01):Conjunction(Yes) -0.0034788502 0.0009775878 -0.0053982072 -0.0034788762 -0.0015611056 -0.0034788455 0.000000e+00
S.Type(wholeTumor_0.5):sh(Inf)           -0.0244821853 0.0009873930 -0.0264207706 -0.0244822191 -0.0225451866 -0.0244822032 1.505469e-22
S.Type(wholeTumor_0.01):sh(Inf)           0.0437367588 0.0009761908  0.0418201082  0.0437367452  0.0456517308  0.0437368007 1.137734e-13
S.Type(wholeTumor_0.5):TrueGenes(11)      0.0178444816 0.0013789390  0.0151371703  0.0178444302  0.0205495998  0.0178444441 0.000000e+00
S.Type(wholeTumor_0.01):TrueGenes(11)    -0.0328136999 0.0013672124 -0.0354983037 -0.0328136433 -0.0301318657 -0.0328134140 2.398824e-22
S.Type(wholeTumor_0.5):TrueGenes(9)       0.0090380589 0.0014152637  0.0062593580  0.0090380316  0.0118143687  0.0090380967 0.000000e+00
S.Type(wholeTumor_0.01):TrueGenes(9)     -0.0150648442 0.0014003045 -0.0178143498 -0.0150648117 -0.0123180342 -0.0150646278 3.308722e-23
Model(McF_6):Conjunction(Yes)             0.0127789118 0.0012341216  0.0103562385  0.0127787597  0.0152002113  0.0127785588 0.000000e+00
Model(McF_4):Conjunction(Yes)             0.0146807603 0.0012151111  0.0122951059  0.0146807126  0.0170644962  0.0146807197 0.000000e+00
Model(exp):Conjunction(Yes)              -0.0130402622 0.0011981048 -0.0153926784 -0.0130402581 -0.0106900211 -0.0130401484 4.218621e-23
Model(McF_6):sh(Inf)                     -0.0113239479 0.0012313871 -0.0137411656 -0.0113241296 -0.0089079352 -0.0113243902 0.000000e+00
Model(McF_4):sh(Inf)                     -0.0170426754 0.0012122336 -0.0194225605 -0.0170427639 -0.0146644775 -0.0170428390 5.872982e-23
Model(exp):sh(Inf)                        0.0135162243 0.0011967079  0.0111663278  0.0135163044  0.0158635269  0.0135165666 0.000000e+00
Model(McF_6):TrueGenes(11)               -0.0370424416 0.0017261792 -0.0404315615 -0.0370424843 -0.0336561863 -0.0370424237 1.265586e-22
Model(McF_4):TrueGenes(11)               -0.0193425645 0.0016979684 -0.0226765080 -0.0193425346 -0.0160118373 -0.0193423306 0.000000e+00
Model(exp):TrueGenes(11)                  0.0385168954 0.0016672439  0.0352433362  0.0385169047  0.0417874076  0.0385170647 0.000000e+00
Model(McF_6):TrueGenes(9)                 0.0103663359 0.0017648903  0.0069003794  0.0103665770  0.0138277863  0.0103672107 1.087739e-15
Model(McF_4):TrueGenes(9)                -0.0331914691 0.0017445324 -0.0366167258 -0.0331914769 -0.0297693035 -0.0331913445 1.781239e-14
Model(exp):TrueGenes(9)                   0.0224385289 0.0017114799  0.0190783931  0.0224384441  0.0257960598  0.0224384190 0.000000e+00
Conjunction(Yes):sh(Inf)                 -0.0042720299 0.0006972573 -0.0056410230 -0.0042720394 -0.0029042365 -0.0042719995 0.000000e+00
Conjunction(Yes):TrueGenes(11)           -0.0649234959 0.0009735289 -0.0668350702 -0.0649234582 -0.0630138796 -0.0649233001 1.327625e-21
Conjunction(Yes):TrueGenes(9)             0.0086573036 0.0009997918  0.0066944281  0.0086572517  0.0106186707  0.0086572322 6.779087e-15
sh(Inf):TrueGenes(11)                    -0.0095310356 0.0009728865 -0.0114412305 -0.0095310383 -0.0076225738 -0.0095309613 0.000000e+00
sh(Inf):TrueGenes(9)                     -0.0021639923 0.0009979034 -0.0041233263 -0.0021639876 -0.0002064769 -0.0021638936 4.252979e-16
>  
> n.obj <- paste0(var, ".allreparam.", np.or.p)
> n.save <- paste0(n.obj, ".RData")
> assign(n.obj, l.results)
> save(file = n.save, list = n.obj)
> 
> 
> 
> 
> 
