# Supplementary material for: Identifying restrictions in the order of accumulation of mutations during tumor progression: effects of passengers, evolutionary models, and sampling
Source: BMC Bioinformatics. 2015 Feb 12;16:41. doi: 10.1186/s12859-015-0466-7 (PMC4339747; doi:10.1186/s12859-015-0466-7)
Supplement: Additional file 9 — Code, scripts, model fits. A zip file (Code_scripts_model_fits.zip) that contains shell and R scripts to run simulations, analysis, and produce tables and figures, as well as the output of GLMM model fits (and the code to obtain them). [file 12859_2015_466_MOESM9_ESM.zip › Code_scripts_model_fits/INLA/P/Nedges-m2A.Rout]

R version 3.0.3 Patched (2014-03-06 r65254) -- "Warm Puppy"
Copyright (C) 2014 The R Foundation for Statistical Computing
Platform: x86_64-pc-linux-gnu (64-bit)

R is free software and comes with ABSOLUTELY NO WARRANTY.
You are welcome to redistribute it under certain conditions.
Type 'license()' or 'licence()' for distribution details.

  Natural language support but running in an English locale

R is a collaborative project with many contributors.
Type 'contributors()' for more information and
'citation()' on how to cite R or R packages in publications.

Type 'demo()' for some demos, 'help()' for on-line help, or
'help.start()' for an HTML browser interface to help.
Type 'q()' to quit R.

> Sys.getpid()
[1] 27709
>  system("hostname")
Gallotia
>  options(width = 220)
>  library(INLA); packageVersion("INLA")
Loading required package: sp
Loading required package: Matrix
Loading required package: splines
[1] '0.0.1392038736'
> library(car); packageVersion("car")
[1] '2.0.19'
> sessionInfo()
R version 3.0.3 Patched (2014-03-06 r65254)
Platform: x86_64-pc-linux-gnu (64-bit)

locale:
 [1] LC_CTYPE=en_US.ISO-8859-15    LC_NUMERIC=C                  LC_TIME=en_GB.iso885915       LC_COLLATE=en_US.ISO-8859-15  LC_MONETARY=en_US.ISO-8859-15 LC_MESSAGES=en_US.ISO-8859-15 LC_PAPER=en_GB.UTF-8         
 [8] LC_NAME=C                     LC_ADDRESS=C                  LC_TELEPHONE=C                LC_MEASUREMENT=en_GB.UTF-8    LC_IDENTIFICATION=C          

attached base packages:
[1] splines   stats     graphics  grDevices utils     datasets  methods   base     

other attached packages:
[1] car_2.0-19          INLA_0.0-1392038736 Matrix_1.1-2-2      sp_1.0-14          

loaded via a namespace (and not attached):
[1] grid_3.0.3      lattice_0.20-27 MASS_7.3-29     nnet_7.3-7     
>  options(decorate.contrasts = c("(",")"))
>  options(decorate.contr.Sum = "")
>  ## options(decorate.contrasts = c(".",""))
>  options(contrasts = c("contr.Sum", "contr.poly"))
>  load("P.stats.RData"); dim(P.stats)
[1] 414720     25
>  ## recode levels for easier reading
>  ## paranoid check
>  tmpm <- P.stats$S.Size
>  P.stats$S.Size <- factor(P.stats$S.Size, levels = c("100", "1000", "200"))
>  table(P.stats$S.Size, tmpm)
      tmpm
         1000    200    100
  100       0      0 138240
  1000 138240      0      0
  200       0 138240      0
>  rm(tmpm)
>  tmpm <- P.stats$Model
>  P.stats$Model <- factor(P.stats$Model, levels = c("Bozic", "McF_4", "McF_6", "exp"))
>  table(P.stats$Model, tmpm)
       tmpm
         Bozic    exp  McF_4  McF_6
  Bozic 103680      0      0      0
  McF_4      0      0 103680      0
  McF_6      0      0      0 103680
  exp        0 103680      0      0
> 
>  
> 
> 
>  fit0 <- inla(Inferred.edges ~ (S.Size + Filter + Method + S.Time + S.Type + Model + Conjunction + sh + TrueGenes)^2 + f(dataSetID, model = "iid")
+ , family = "poisson"
+  , data = P.stats
+ # , control.compute = list(dic = TRUE, cpo = TRUE),
+ , num.threads = 6)
>  
> 
> 
>  fit0$cpu.used
 Pre-processing    Running inla Post-processing           Total 
      62.345678    18215.064858        3.010774    18280.421310 
> gc()
           used  (Mb) gc trigger   (Mb)  max used   (Mb)
Ncells  1872285 100.0    2732238  146.0   2564037  137.0
Vcells 92940780 709.1  158573428 1209.9 150897132 1151.3
>  fit <- inla.hyperpar(fit0)
>  summary(fit)

Call:
c("inla(formula = Inferred.edges ~ (S.Size + Filter + Method + S.Time + ",  "    S.Type + Model + Conjunction + sh + TrueGenes)^2 + f(dataSetID, ",  "    model = \"iid\"), family = \"poisson\", data = P.stats, num.threads = 6)" )

Time used:
 Pre-processing    Running inla Post-processing           Total 
       330.4434       1891.5695          0.1879       2222.2008 

Fixed effects:
                                           mean     sd 0.025quant 0.5quant 0.975quant    mode kld
(Intercept)                              0.6727 0.0026     0.6677   0.6727     0.6777  0.6727   0
S.Size(100)                             -0.0044 0.0034    -0.0110  -0.0044     0.0022 -0.0044   0
S.Size(1000)                             0.0791 0.0033     0.0726   0.0791     0.0857  0.0791   0
Filter(J5)                              -1.0756 0.0030    -1.0814  -1.0755    -1.0697 -1.0755   0
Filter(J1)                              -0.0974 0.0021    -0.1015  -0.0974    -0.0934 -0.0974   0
Filter(S5)                               0.0210 0.0020     0.0171   0.0210     0.0249  0.0210   0
Method(CBN)                              0.6893 0.0021     0.6852   0.6893     0.6934  0.6893   0
Method(CBN-A)                            0.7045 0.0021     0.7004   0.7045     0.7085  0.7045   0
Method(OT)                               0.1528 0.0025     0.1480   0.1528     0.1576  0.1528   0
Method(OT-A)                             0.4059 0.0022     0.4015   0.4059     0.4102  0.4059   0
Method(DiP)                             -1.2170 0.0043    -1.2255  -1.2170    -1.2085 -1.2170   0
S.Time(last)                             0.3008 0.0024     0.2962   0.3008     0.3054  0.3008   0
S.Type(singleCell)                      -0.2795 0.0034    -0.2861  -0.2795    -0.2729 -0.2795   0
S.Type(wholeTumor_0.01)                  0.6532 0.0032     0.6469   0.6532     0.6594  0.6532   0
Model(Bozic)                            -0.1669 0.0042    -0.1751  -0.1669    -0.1587 -0.1669   0
Model(McF_4)                             0.2193 0.0040     0.2114   0.2193     0.2271  0.2193   0
Model(McF_6)                             1.0415 0.0038     1.0340   1.0415     1.0490  1.0415   0
Conjunction(No)                          0.0339 0.0023     0.0293   0.0339     0.0384  0.0339   0
sh(0)                                   -0.3948 0.0024    -0.3994  -0.3948    -0.3902 -0.3948   0
TrueGenes(7)                            -0.0984 0.0033    -0.1049  -0.0984    -0.0919 -0.0984   0
TrueGenes(9)                            -0.1400 0.0033    -0.1466  -0.1400    -0.1335 -0.1400   0
S.Size(100):Filter(J5)                  -0.1137 0.0028    -0.1191  -0.1137    -0.1083 -0.1137   0
S.Size(1000):Filter(J5)                  0.1152 0.0027     0.1099   0.1152     0.1205  0.1152   0
S.Size(100):Filter(J1)                   0.2011 0.0020     0.1972   0.2011     0.2050  0.2011   0
S.Size(1000):Filter(J1)                 -0.1300 0.0021    -0.1343  -0.1300    -0.1258 -0.1300   0
S.Size(100):Filter(S5)                  -0.0779 0.0020    -0.0817  -0.0779    -0.0741 -0.0779   0
S.Size(1000):Filter(S5)                  0.0713 0.0020     0.0674   0.0713     0.0752  0.0713   0
S.Size(100):Method(CBN)                  0.3289 0.0020     0.3250   0.3289     0.3329  0.3289   0
S.Size(1000):Method(CBN)                -0.3815 0.0020    -0.3854  -0.3815    -0.3776 -0.3815   0
S.Size(100):Method(CBN-A)                0.3260 0.0020     0.3220   0.3260     0.3300  0.3260   0
S.Size(1000):Method(CBN-A)              -0.3760 0.0020    -0.3799  -0.3760    -0.3720 -0.3760   0
S.Size(100):Method(OT)                   0.2402 0.0024     0.2354   0.2402     0.2449  0.2402   0
S.Size(1000):Method(OT)                 -0.2940 0.0024    -0.2987  -0.2940    -0.2893 -0.2940   0
S.Size(100):Method(OT-A)                 0.2447 0.0022     0.2403   0.2447     0.2491  0.2447   0
S.Size(1000):Method(OT-A)               -0.2939 0.0022    -0.2982  -0.2939    -0.2896 -0.2939   0
S.Size(100):Method(DiP)                 -0.5290 0.0050    -0.5389  -0.5290    -0.5191 -0.5290   0
S.Size(1000):Method(DiP)                 0.7405 0.0038     0.7331   0.7405     0.7479  0.7405   0
S.Size(100):S.Time(last)                -0.0938 0.0030    -0.0997  -0.0938    -0.0878 -0.0938   0
S.Size(1000):S.Time(last)                0.0877 0.0031     0.0816   0.0877     0.0938  0.0877   0
S.Size(100):S.Type(singleCell)           0.0306 0.0043     0.0222   0.0306     0.0391  0.0306   0
S.Size(1000):S.Type(singleCell)         -0.0439 0.0044    -0.0526  -0.0439    -0.0352 -0.0439   0
S.Size(100):S.Type(wholeTumor_0.01)     -0.0777 0.0042    -0.0860  -0.0777    -0.0694 -0.0777   0
S.Size(1000):S.Type(wholeTumor_0.01)     0.0734 0.0043     0.0650   0.0734     0.0818  0.0734   0
S.Size(100):Model(Bozic)                 0.1474 0.0053     0.1370   0.1474     0.1578  0.1474   0
S.Size(1000):Model(Bozic)               -0.1389 0.0055    -0.1496  -0.1389    -0.1282 -0.1389   0
S.Size(100):Model(McF_4)                -0.0726 0.0051    -0.0827  -0.0726    -0.0625 -0.0726   0
S.Size(1000):Model(McF_4)                0.0632 0.0052     0.0530   0.0632     0.0735  0.0632   0
S.Size(100):Model(McF_6)                -0.1606 0.0051    -0.1706  -0.1606    -0.1506 -0.1606   0
S.Size(1000):Model(McF_6)                0.1018 0.0052     0.0917   0.1018     0.1119  0.1018   0
S.Size(100):Conjunction(No)             -0.0086 0.0030    -0.0145  -0.0086    -0.0026 -0.0086   0
S.Size(1000):Conjunction(No)             0.0117 0.0031     0.0057   0.0117     0.0178  0.0117   0
S.Size(100):sh(0)                        0.0376 0.0031     0.0316   0.0376     0.0436  0.0376   0
S.Size(1000):sh(0)                      -0.0212 0.0031    -0.0274  -0.0212    -0.0151 -0.0212   0
S.Size(100):TrueGenes(7)                 0.0125 0.0043     0.0040   0.0125     0.0209  0.0125   0
S.Size(1000):TrueGenes(7)               -0.0194 0.0044    -0.0280  -0.0194    -0.0108 -0.0194   0
S.Size(100):TrueGenes(9)                 0.0070 0.0043    -0.0014   0.0070     0.0154  0.0070   0
S.Size(1000):TrueGenes(9)               -0.0053 0.0044    -0.0139  -0.0053     0.0033 -0.0053   0
Filter(J5):Method(CBN)                  -0.1402 0.0040    -0.1479  -0.1402    -0.1324 -0.1402   0
Filter(J1):Method(CBN)                  -0.1135 0.0029    -0.1192  -0.1135    -0.1077 -0.1135   0
Filter(S5):Method(CBN)                  -0.0495 0.0028    -0.0549  -0.0495    -0.0441 -0.0495   0
Filter(J5):Method(CBN-A)                -0.0127 0.0038    -0.0202  -0.0127    -0.0052 -0.0127   0
Filter(J1):Method(CBN-A)                -0.1188 0.0029    -0.1246  -0.1188    -0.1131 -0.1188   0
Filter(S5):Method(CBN-A)                -0.0982 0.0028    -0.1036  -0.0982    -0.0927 -0.0982   0
Filter(J5):Method(OT)                   -0.0498 0.0046    -0.0589  -0.0498    -0.0408 -0.0498   0
Filter(J1):Method(OT)                    0.0044 0.0034    -0.0022   0.0044     0.0111  0.0044   0
Filter(S5):Method(OT)                    0.0077 0.0032     0.0014   0.0077     0.0141  0.0077   0
Filter(J5):Method(OT-A)                  0.0480 0.0039     0.0403   0.0480     0.0557  0.0480   0
Filter(J1):Method(OT-A)                 -0.0021 0.0030    -0.0080  -0.0021     0.0038 -0.0021   0
Filter(S5):Method(OT-A)                 -0.0079 0.0029    -0.0136  -0.0079    -0.0023 -0.0079   0
Filter(J5):Method(DiP)                  -0.0001 0.0072    -0.0142   0.0000     0.0140  0.0000   0
Filter(J1):Method(DiP)                   0.1152 0.0053     0.1048   0.1152     0.1255  0.1152   0
Filter(S5):Method(DiP)                   0.0943 0.0050     0.0846   0.0943     0.1040  0.0943   0
Filter(J5):S.Time(last)                  0.1540 0.0020     0.1501   0.1540     0.1580  0.1540   0
Filter(J1):S.Time(last)                 -0.0545 0.0015    -0.0574  -0.0545    -0.0516 -0.0545   0
Filter(S5):S.Time(last)                  0.0948 0.0014     0.0919   0.0948     0.0976  0.0948   0
Filter(J5):S.Type(singleCell)           -0.0061 0.0029    -0.0117  -0.0061    -0.0005 -0.0061   0
Filter(J1):S.Type(singleCell)           -0.0862 0.0023    -0.0906  -0.0862    -0.0817 -0.0862   0
Filter(S5):S.Type(singleCell)           -0.0082 0.0021    -0.0123  -0.0082    -0.0042 -0.0082   0
Filter(J5):S.Type(wholeTumor_0.01)       0.0089 0.0026     0.0039   0.0089     0.0139  0.0089   0
Filter(J1):S.Type(wholeTumor_0.01)       0.1691 0.0019     0.1653   0.1691     0.1729  0.1691   0
Filter(S5):S.Type(wholeTumor_0.01)       0.0136 0.0018     0.0099   0.0136     0.0172  0.0136   0
Filter(J5):Model(Bozic)                 -0.1684 0.0042    -0.1766  -0.1684    -0.1602 -0.1684   0
Filter(J1):Model(Bozic)                  0.1537 0.0027     0.1485   0.1537     0.1590  0.1537   0
Filter(S5):Model(Bozic)                 -0.0340 0.0027    -0.0393  -0.0340    -0.0286 -0.0340   0
Filter(J5):Model(McF_4)                  0.0938 0.0038     0.0863   0.0938     0.1013  0.0938   0
Filter(J1):Model(McF_4)                 -0.2910 0.0029    -0.2967  -0.2910    -0.2853 -0.2910   0
Filter(S5):Model(McF_4)                  0.0586 0.0026     0.0535   0.0586     0.0637  0.0586   0
Filter(J5):Model(McF_6)                  0.4282 0.0031     0.4221   0.4282     0.4343  0.4282   0
Filter(J1):Model(McF_6)                 -0.0426 0.0023    -0.0470  -0.0426    -0.0381 -0.0426   0
Filter(S5):Model(McF_6)                  0.0060 0.0022     0.0017   0.0060     0.0103  0.0060   0
Filter(J5):Conjunction(No)              -0.0195 0.0019    -0.0232  -0.0195    -0.0158 -0.0195   0
Filter(J1):Conjunction(No)              -0.0077 0.0014    -0.0105  -0.0077    -0.0050 -0.0077   0
Filter(S5):Conjunction(No)               0.0408 0.0014     0.0382   0.0408     0.0435  0.0408   0
Filter(J5):sh(0)                        -0.0096 0.0020    -0.0135  -0.0096    -0.0058 -0.0096   0
Filter(J1):sh(0)                        -0.0534 0.0015    -0.0564  -0.0534    -0.0504 -0.0534   0
Filter(S5):sh(0)                         0.0132 0.0014     0.0104   0.0132     0.0160  0.0132   0
Filter(J5):TrueGenes(7)                  0.2083 0.0026     0.2031   0.2083     0.2135  0.2083   0
Filter(J1):TrueGenes(7)                  0.0181 0.0020     0.0141   0.0181     0.0221  0.0181   0
Filter(S5):TrueGenes(7)                 -0.1918 0.0020    -0.1958  -0.1918    -0.1877 -0.1918   0
Filter(J5):TrueGenes(9)                 -0.1113 0.0028    -0.1168  -0.1113    -0.1057 -0.1113   0
Filter(J1):TrueGenes(9)                 -0.0137 0.0021    -0.0179  -0.0137    -0.0096 -0.0137   0
Filter(S5):TrueGenes(9)                  0.0518 0.0020     0.0479   0.0518     0.0557  0.0518   0
Method(CBN):S.Time(last)                 0.1334 0.0014     0.1306   0.1334     0.1361  0.1334   0
Method(CBN-A):S.Time(last)               0.0827 0.0014     0.0799   0.0827     0.0854  0.0827   0
Method(OT):S.Time(last)                 -0.1072 0.0017    -0.1104  -0.1072    -0.1039 -0.1072   0
Method(OT-A):S.Time(last)                0.1109 0.0015     0.1079   0.1109     0.1140  0.1109   0
Method(DiP):S.Time(last)                -0.2599 0.0028    -0.2653  -0.2599    -0.2545 -0.2599   0
Method(CBN):S.Type(singleCell)           0.0523 0.0020     0.0483   0.0523     0.0563  0.0523   0
Method(CBN-A):S.Type(singleCell)         0.0616 0.0021     0.0576   0.0616     0.0657  0.0616   0
Method(OT):S.Type(singleCell)            0.0148 0.0025     0.0099   0.0148     0.0198  0.0148   0
Method(OT-A):S.Type(singleCell)          0.0245 0.0023     0.0200   0.0245     0.0290  0.0245   0
Method(DiP):S.Type(singleCell)          -0.0811 0.0044    -0.0898  -0.0811    -0.0724 -0.0811   0
Method(CBN):S.Type(wholeTumor_0.01)     -0.0968 0.0018    -0.1004  -0.0968    -0.0932 -0.0968   0
Method(CBN-A):S.Type(wholeTumor_0.01)   -0.1261 0.0019    -0.1297  -0.1261    -0.1224 -0.1261   0
Method(OT):S.Type(wholeTumor_0.01)      -0.0350 0.0022    -0.0394  -0.0350    -0.0306 -0.0350   0
Method(OT-A):S.Type(wholeTumor_0.01)    -0.0550 0.0021    -0.0591  -0.0550    -0.0510 -0.0550   0
Method(DiP):S.Type(wholeTumor_0.01)      0.1662 0.0037     0.1589   0.1662     0.1735  0.1662   0
Method(CBN):Model(Bozic)                 0.0092 0.0025     0.0044   0.0092     0.0141  0.0092   0
Method(CBN-A):Model(Bozic)              -0.0105 0.0025    -0.0155  -0.0105    -0.0056 -0.0105   0
Method(OT):Model(Bozic)                 -0.0555 0.0031    -0.0616  -0.0555    -0.0495 -0.0555   0
Method(OT-A):Model(Bozic)               -0.0970 0.0029    -0.1027  -0.0970    -0.0914 -0.0970   0
Method(DiP):Model(Bozic)                 0.1391 0.0050     0.1292   0.1391     0.1489  0.1391   0
Method(CBN):Model(McF_4)                 0.0817 0.0024     0.0769   0.0817     0.0865  0.0817   0
Method(CBN-A):Model(McF_4)               0.0622 0.0025     0.0574   0.0622     0.0671  0.0622   0
Method(OT):Model(McF_4)                  0.0637 0.0030     0.0578   0.0637     0.0696  0.0637   0
Method(OT-A):Model(McF_4)                0.0446 0.0028     0.0391   0.0446     0.0501  0.0446   0
Method(DiP):Model(McF_4)                -0.1443 0.0052    -0.1545  -0.1443    -0.1341 -0.1443   0
Method(CBN):Model(McF_6)                -0.1723 0.0022    -0.1766  -0.1723    -0.1680 -0.1723   0
Method(CBN-A):Model(McF_6)              -0.1674 0.0022    -0.1718  -0.1674    -0.1631 -0.1674   0
Method(OT):Model(McF_6)                 -0.0186 0.0027    -0.0238  -0.0186    -0.0134 -0.0186   0
Method(OT-A):Model(McF_6)                0.0696 0.0024     0.0648   0.0696     0.0743  0.0696   0
Method(DiP):Model(McF_6)                -0.0342 0.0044    -0.0428  -0.0342    -0.0256 -0.0342   0
Method(CBN):Conjunction(No)             -0.0164 0.0013    -0.0190  -0.0164    -0.0138 -0.0164   0
Method(CBN-A):Conjunction(No)           -0.0248 0.0013    -0.0275  -0.0248    -0.0222 -0.0248   0
Method(OT):Conjunction(No)               0.0037 0.0016     0.0005   0.0037     0.0069  0.0037   0
Method(OT-A):Conjunction(No)             0.0031 0.0015     0.0002   0.0031     0.0060  0.0031   0
Method(DiP):Conjunction(No)              0.0354 0.0027     0.0301   0.0354     0.0407  0.0354   0
Method(CBN):sh(0)                       -0.0260 0.0014    -0.0288  -0.0260    -0.0232 -0.0260   0
Method(CBN-A):sh(0)                     -0.0140 0.0014    -0.0168  -0.0140    -0.0112 -0.0140   0
Method(OT):sh(0)                        -0.0630 0.0017    -0.0665  -0.0630    -0.0596 -0.0630   0
Method(OT-A):sh(0)                      -0.0518 0.0016    -0.0549  -0.0518    -0.0487 -0.0518   0
Method(DiP):sh(0)                        0.1208 0.0029     0.1152   0.1208     0.1264  0.1208   0
Method(CBN):TrueGenes(7)                -0.0242 0.0020    -0.0282  -0.0242    -0.0203 -0.0242   0
Method(CBN-A):TrueGenes(7)               0.0425 0.0020     0.0386   0.0425     0.0465  0.0425   0
Method(OT):TrueGenes(7)                 -0.0283 0.0025    -0.0331  -0.0283    -0.0235 -0.0283   0
Method(OT-A):TrueGenes(7)                0.2362 0.0022     0.2319   0.2362     0.2404  0.2362   0
Method(DiP):TrueGenes(7)                -0.3140 0.0044    -0.3227  -0.3140    -0.3053 -0.3140   0
Method(CBN):TrueGenes(9)                 0.0833 0.0019     0.0795   0.0833     0.0871  0.0833   0
Method(CBN-A):TrueGenes(9)               0.0581 0.0020     0.0543   0.0581     0.0619  0.0581   0
Method(OT):TrueGenes(9)                 -0.0322 0.0024    -0.0370  -0.0322    -0.0275 -0.0322   0
Method(OT-A):TrueGenes(9)               -0.0965 0.0022    -0.1009  -0.0965    -0.0922 -0.0965   0
Method(DiP):TrueGenes(9)                 0.0488 0.0041     0.0408   0.0488     0.0567  0.0488   0
S.Time(last):S.Type(singleCell)          0.0610 0.0031     0.0550   0.0610     0.0671  0.0610   0
S.Time(last):S.Type(wholeTumor_0.01)    -0.1519 0.0030    -0.1578  -0.1519    -0.1460 -0.1519   0
S.Time(last):Model(Bozic)                0.0115 0.0038     0.0041   0.0115     0.0190  0.0115   0
S.Time(last):Model(McF_4)               -0.0855 0.0037    -0.0927  -0.0855    -0.0783 -0.0855   0
S.Time(last):Model(McF_6)               -0.1114 0.0036    -0.1185  -0.1114    -0.1043 -0.1114   0
S.Time(last):Conjunction(No)            -0.0049 0.0022    -0.0091  -0.0049    -0.0006 -0.0049   0
S.Time(last):sh(0)                      -0.0030 0.0022    -0.0073  -0.0030     0.0013 -0.0030   0
S.Time(last):TrueGenes(7)               -0.1280 0.0031    -0.1340  -0.1280    -0.1219 -0.1280   0
S.Time(last):TrueGenes(9)                0.0594 0.0031     0.0534   0.0594     0.0654  0.0594   0
S.Type(singleCell):Model(Bozic)         -0.1013 0.0054    -0.1119  -0.1013    -0.0906 -0.1013   0
S.Type(wholeTumor_0.01):Model(Bozic)     0.2807 0.0052     0.2704   0.2807     0.2910  0.2807   0
S.Type(singleCell):Model(McF_4)          0.0752 0.0052     0.0650   0.0752     0.0854  0.0752   0
S.Type(wholeTumor_0.01):Model(McF_4)    -0.2044 0.0051    -0.2145  -0.2044    -0.1944 -0.2044   0
S.Type(singleCell):Model(McF_6)          0.1728 0.0051     0.1627   0.1728     0.1829  0.1728   0
S.Type(wholeTumor_0.01):Model(McF_6)    -0.4198 0.0051    -0.4297  -0.4198    -0.4098 -0.4198   0
S.Type(singleCell):Conjunction(No)       0.0073 0.0031     0.0012   0.0073     0.0133  0.0073   0
S.Type(wholeTumor_0.01):Conjunction(No) -0.0093 0.0030    -0.0152  -0.0093    -0.0034 -0.0093   0
S.Type(singleCell):sh(0)                -0.0050 0.0031    -0.0111  -0.0050     0.0011 -0.0050   0
S.Type(wholeTumor_0.01):sh(0)            0.0430 0.0030     0.0371   0.0430     0.0490  0.0430   0
S.Type(singleCell):TrueGenes(7)         -0.0086 0.0044    -0.0172  -0.0086     0.0000 -0.0086   0
S.Type(wholeTumor_0.01):TrueGenes(7)     0.0482 0.0043     0.0398   0.0482     0.0565  0.0482   0
S.Type(singleCell):TrueGenes(9)         -0.0110 0.0044    -0.0196  -0.0110    -0.0024 -0.0110   0
S.Type(wholeTumor_0.01):TrueGenes(9)     0.0100 0.0043     0.0016   0.0100     0.0183  0.0100   0
Model(Bozic):Conjunction(No)             0.0023 0.0038    -0.0051   0.0023     0.0098  0.0023   0
Model(McF_4):Conjunction(No)             0.0322 0.0037     0.0250   0.0322     0.0393  0.0321   0
Model(McF_6):Conjunction(No)            -0.0306 0.0036    -0.0377  -0.0306    -0.0235 -0.0306   0
Model(Bozic):sh(0)                      -0.2328 0.0038    -0.2403  -0.2328    -0.2253 -0.2328   0
Model(McF_4):sh(0)                       0.4062 0.0037     0.3989   0.4062     0.4134  0.4062   0
Model(McF_6):sh(0)                       0.4188 0.0036     0.4117   0.4188     0.4259  0.4188   0
Model(Bozic):TrueGenes(7)                0.1068 0.0054     0.0963   0.1068     0.1173  0.1068   0
Model(McF_4):TrueGenes(7)               -0.0447 0.0052    -0.0549  -0.0447    -0.0345 -0.0447   0
Model(McF_6):TrueGenes(7)               -0.0002 0.0051    -0.0103  -0.0002     0.0099 -0.0002   0
Model(Bozic):TrueGenes(9)               -0.0412 0.0054    -0.0518  -0.0412    -0.0307 -0.0412   0
Model(McF_4):TrueGenes(9)                0.0257 0.0052     0.0155   0.0257     0.0358  0.0257   0
Model(McF_6):TrueGenes(9)               -0.0020 0.0051    -0.0121  -0.0020     0.0080 -0.0020   0
Conjunction(No):sh(0)                    0.0071 0.0022     0.0028   0.0071     0.0114  0.0071   0
Conjunction(No):TrueGenes(7)            -0.0045 0.0031    -0.0105  -0.0045     0.0015 -0.0045   0
Conjunction(No):TrueGenes(9)             0.0161 0.0031     0.0101   0.0161     0.0221  0.0161   0
sh(0):TrueGenes(7)                       0.0087 0.0031     0.0026   0.0087     0.0148  0.0087   0
sh(0):TrueGenes(9)                      -0.0232 0.0031    -0.0293  -0.0232    -0.0172 -0.0232   0

Random effects:
Name	  Model
 dataSetID   IID model 

Model hyperparameters:
                        mean    sd      0.025quant 0.5quant 0.975quant mode   
Precision for dataSetID 15.2848  0.2087 14.8344    15.2977  15.6595    15.3220

Expected number of effective parameters(std dev): 14264.30(23.13)
Number of equivalent replicates : 29.07 

Marginal Likelihood:  -818638.73 
> 
>  gc()
            used   (Mb) gc trigger   (Mb)  max used   (Mb)
Ncells   1981399  105.9    5241317  280.0   4679654  250.0
Vcells 184392067 1406.8  541402006 4130.6 663230736 5060.1
>  Nedges.m2A <- fit
>  save(file = "Nedges.m2A.RData", Nedges.m2A)
> 
> 
