# Supplementary material for: Identifying restrictions in the order of accumulation of mutations during tumor progression: effects of passengers, evolutionary models, and sampling
Source: BMC Bioinformatics. 2015 Feb 12;16:41. doi: 10.1186/s12859-015-0466-7 (PMC4339747; doi:10.1186/s12859-015-0466-7)
Supplement: Additional file 9 — Code, scripts, model fits. A zip file (Code_scripts_model_fits.zip) that contains shell and R scripts to run simulations, analysis, and produce tables and figures, as well as the output of GLMM model fits (and the code to obtain them). [file 12859_2015_466_MOESM9_ESM.zip › Code_scripts_model_fits/INLA/P/run-all-reparams-P-PFD.Rout]

R version 3.0.3 Patched (2014-03-06 r65254) -- "Warm Puppy"
Copyright (C) 2014 The R Foundation for Statistical Computing
Platform: x86_64-pc-linux-gnu (64-bit)

R is free software and comes with ABSOLUTELY NO WARRANTY.
You are welcome to redistribute it under certain conditions.
Type 'license()' or 'licence()' for distribution details.

  Natural language support but running in an English locale

R is a collaborative project with many contributors.
Type 'contributors()' for more information and
'citation()' on how to cite R or R packages in publications.

Type 'demo()' for some demos, 'help()' for on-line help, or
'help.start()' for an HTML browser interface to help.
Type 'q()' to quit R.

> ## We never get the s.d. (or quantiles) for the redundant parameter, of
> ## course.  Trying other tricks with INLA is complicated and I never got
> ## it to work. So it is just simpler to change which is the last value of
> ## a factor, so as to get the other value as the parameter. If this is
> ## done systematically, one gets all sd. Need care if there are
> ## interactions, as you need many more runs. This file systematically
> ## refits 6 models. This way, you get all parameters for single and 2-way
> ## interactions. Beware: this uses sum-to-zero constraings (contr.sum,
> ## actually contr.Sum).
> 
> Sys.getpid()
[1] 23206
> system("hostname")
coleonyx
> options(width = 220)
> library(car); packageVersion("car")
[1] '2.0.19'
> library(INLA); packageVersion("INLA")
Loading required package: sp
Loading required package: Matrix
Loading required package: splines
[1] '0.0.1392038736'
> sessionInfo()
R version 3.0.3 Patched (2014-03-06 r65254)
Platform: x86_64-pc-linux-gnu (64-bit)

locale:
 [1] LC_CTYPE=en_US.ISO-8859-15    LC_NUMERIC=C                  LC_TIME=en_GB.UTF-8           LC_COLLATE=en_US.ISO-8859-15  LC_MONETARY=en_US.ISO-8859-15 LC_MESSAGES=en_US.ISO-8859-15 LC_PAPER=en_GB.UTF-8         
 [8] LC_NAME=C                     LC_ADDRESS=C                  LC_TELEPHONE=C                LC_MEASUREMENT=en_GB.UTF-8    LC_IDENTIFICATION=C          

attached base packages:
[1] splines   stats     graphics  grDevices utils     datasets  methods   base     

other attached packages:
[1] INLA_0.0-1392038736 Matrix_1.1-2-2      sp_1.0-14           car_2.0-19         

loaded via a namespace (and not attached):
[1] grid_3.0.3      lattice_0.20-27 MASS_7.3-29     nnet_7.3-7     
> options(decorate.contrasts = c("(",")"))
> options(decorate.contr.Sum = "")
> options(contrasts = c("contr.Sum", "contr.poly"))
> 
> ## This does NOT cover all the needed reparams so as to have
> ## all three-way interactinos. For two way yes.
> 
> table.reparam.P <- cbind(
+     Filter       = c(1, 1, -1, -1, -1, 1),
+     Method       = c(1, -1, 1, -1, 1, -1),
+     S.Time       = c(1, -1, -1, -1, 1, 1),
+     S.Type       = c(1, 1, -1, -1, 1, -1),
+     S.Size       = c(1, -1, 1, -1, -1, 1),
+     Model        = c(1, -1, -1, 1, 1, -1),
+     Conjunction  = c(1, 1, 1, -1, -1, -1),
+     sh           = c(1, -1, 1, 1, -1, -1),
+     TrueGenes    = c(1, 1, -1, 1, -1, -1)
+     )
> 
> table.reparam.NP <- cbind(
+     S.Type       = c(1, 1, -1, -1, -1, 1),
+     Method       = c(1, -1, 1, -1, 1, -1),
+     S.Time       = c(1, -1, -1, -1, 1, 1),
+ ##    S.Type     = c(1, 1, -1, -1, 1,  1),
+     S.Size       = c(1, -1, 1, -1, -1, 1),
+     Model        = c(1, -1, -1, 1, 1, -1),
+     Conjunction  = c(1, 1, 1, -1, -1, -1),
+     sh           = c(1, -1, 1, 1, -1, -1),
+     TrueGenes    = c(1, 1, -1, 1, -1, -1)
+     )
> 
> 
> 
> ## A bigger table, that covers many (not all) 3-way, if you ever need it.
> 
> ## table.reparam.P <- cbind(
> ##     Filter       = c(1, 1, -1, -1, -1, 1, 1, -1),
> ##     Method       = c(1, -1, 1, -1, 1, -1, 1, -1),
> ##     S.Time       = c(1, -1, -1, -1, 1, 1, -1, 1),
> ##     S.Type       = c(1, 1, -1, -1, 1, -1, -1, 1),
> ##     S.Size       = c(1, -1, 1, -1, -1, 1, -1, 1),
> ##     Model        = c(1, -1, -1, 1, 1, -1, 1, -1),
> ##     Conjunction  = c(1, 1, 1, -1, -1, -1, 1, -1),
> ##     sh           = c(1, -1, 1, 1, -1, -1, -1, 1),
> ##     TrueGenes    = c(1, 1, -1, 1, -1, -1, 1, -1)
> ##     )
> 
> ## table.reparam.NP <- cbind(
> ##     S.Type       = c(1, 1, -1, -1, -1, 1, 1, -1),
> ##     Method       = c(1, -1, 1, -1, 1, -1, 1, -1),
> ##     S.Time       = c(1, -1, -1, -1, 1, 1, -1, 1),
> ## ##    S.Type       = c(1, 1, -1, -1, 1, -1, -1, 1),
> ##     S.Size       = c(1, -1, 1, -1, -1, 1, -1, 1),
> ##     Model        = c(1, -1, -1, 1, 1, -1, 1, -1),
> ##     Conjunction  = c(1, 1, 1, -1, -1, -1, 1, -1),
> ##     sh           = c(1, -1, 1, 1, -1, -1, -1, 1),
> ##     TrueGenes    = c(1, 1, -1, 1, -1, -1, 1, -1)
> ##     )
> 
> 
> recoding.function <- function(table, index, data){
+     v.names <- colnames(table)
+     ## switch last and first levels if -1. Nope, rev is simpler.
+     for(vname in v.names) {
+         if(table[index, vname] == -1) {
+             o.levels <- levels(data[[vname]])
+             ## nlevels <- nlevels(data[[vname]])
+             new.levels <- rev(o.levels)
+             data[[vname]] <- factor(data[[vname]], levels = new.levels)
+         }
+     }
+     return(data)
+ }
> 
> the.inla.fit <- function(np.or.p, var, dd, nthreads = 4) {
+     options(decorate.contrasts = c("(",")"))
+     options(decorate.contr.Sum = "")
+     options(contrasts = c("contr.Sum", "contr.poly"))
+ 
+     ## This is a huge model!!
+     ## if(np.or.p == "P") {
+     ##     right.side <- '(S.Size + Filter + Method + S.Time + S.Type + Model + Conjunction + sh + TrueGenes)^2 + (Filter + Method + S.Type + S.Time)^3 + f(dataSetID, model = "iid")'
+     ## } else if(np.or.p == "NP") {
+     ##     right.side <- '(S.Size + Method + S.Time + S.Type + Model + Conjunction + sh + TrueGenes)^2 + (Method + S.Type + S.Time)^3 + f(dataSetID, model = "iid")'
+     ## }
+ 
+     if(np.or.p == "P") {
+         right.side <- '(S.Size + Filter + Method + S.Time + S.Type + Model + Conjunction + sh + TrueGenes)^2 + f(dataSetID, model = "iid")'
+     } else if(np.or.p == "NP") {
+         right.side <- '(S.Size + Method + S.Time + S.Type + Model + Conjunction + sh + TrueGenes)^2 + f(dataSetID, model = "iid")'
+     }
+ 
+ 
+     
+     if(var == "Diff") {
+         fit0 <- inla(as.formula(paste("Diff ~", right.side)),
+                      family = "poisson",
+                      data = dd,
+                      num.threads = nthreads
+                      )
+     } else if(var == "PFD") {
+         to.omit <- which( (dd$TP + dd$FP) == 0 )
+         dd <- dd[-to.omit, ]
+         gc()
+         fit0 <- inla(as.formula(paste("FP ~", right.side)),
+                      family = "binomial",
+                      Ntrials = Inferred.edges,
+                      data = dd,
+                      num.threads = nthreads
+                      )
+     } else if(var == "PND") {
+         fit0 <- inla(as.formula(paste("FN ~", right.side)),
+                      family = "binomial",
+                      Ntrials = True.edges,
+                      data = dd,
+                      num.threads = nthreads
+                      )
+     } else if(var == "FPF") {
+         dd$nontrue.edges <- dd$FP + dd$TN
+         fit0 <- inla(as.formula(paste("FP ~", right.side)),
+                      family = "binomial",
+                      Ntrials = Nontrue.edges,
+                      data = dd,
+                      num.threads = nthreads
+                      )
+     }
+     ## yes, all this rm and gc, etc, on purpose
+     print(fit0$cpu.used)
+     fit <- inla.hyperpar(fit0)
+     rm(fit0)
+     print(fit$cpu.used)
+     summary.fixed <- fit$summary.fixed
+     rm(fit)
+     gc()
+     return(summary.fixed)
+ }
> 
> 
> arguments.script <- commandArgs(trailingOnly = TRUE)
> np.or.p <- arguments.script[1]
> var <- arguments.script[2]
> 
> 
> if(np.or.p == "P") {
+     load("P.stats.RData"); dim(P.stats)
+     table.reparam <- table.reparam.P 
+     data <- P.stats 
+ } else if(np.or.p == "NP") {
+     load("NP.stats.RData"); dim(NP.stats)
+     table.reparam <- table.reparam.NP 
+     data <- NP.stats 
+ }
> rm(NP.stats, P.stats) ## for room and to make sure neve used again. 
Warning message:
In rm(NP.stats, P.stats) : object 'NP.stats' not found
> 
> l.results <- list()
> 
> for(i in 1:nrow(table.reparam)) {
+     cat(paste0("\n  Doing i = ", i, "\n"))
+     dd <- recoding.function(table.reparam, i, data)
+     l.results[[i]] <- the.inla.fit(np.or.p, var, dd)
+     print(l.results[[i]])
+     rm(dd)
+     gc()
+ }

  Doing i = 1
 Pre-processing    Running inla Post-processing           Total 
      33.678945     5156.622110        1.925571     5192.226626 
 Pre-processing    Running inla Post-processing           Total 
    163.6117055    1063.7319303       0.1108367    1227.4544725 
                                                mean          sd   0.025quant     0.5quant    0.975quant         mode          kld
(Intercept)                             -0.572339363 0.006434333 -0.584975101 -0.572338546 -5.597197e-01 -0.572336359 1.254833e-21
S.Size(1000)                            -1.079910443 0.007810357 -1.095255628 -1.079907041 -1.064598e+00 -1.079899547 1.819988e-12
S.Size(200)                              0.151927231 0.007326146  0.137544302  0.151926733  1.662998e-01  0.151926355 0.000000e+00
Filter(J5)                              -0.565400694 0.009380966 -0.583841204 -0.565393415 -5.470174e-01 -0.565378003 4.532950e-22
Filter(J1)                              -0.052122246 0.006374278 -0.064640192 -0.052121384 -3.962052e-02 -0.052119114 8.478601e-24
Filter(S5)                              -0.437021273 0.006161905 -0.449121310 -0.437020725 -4.249353e-01 -0.437019100 0.000000e+00
Method(CBN)                              0.878907286 0.005980220  0.867168351  0.878906341  8.906407e-01  0.878904948 1.552194e-12
Method(CBN-A)                            0.704523387 0.005949578  0.692844297  0.704522552  7.161964e-01  0.704521379 0.000000e+00
Method(OT)                              -0.998673503 0.008188920 -1.014768795 -0.998667807 -9.826245e-01 -0.998655674 4.632211e-23
Method(OT-A)                            -0.761556897 0.006792782 -0.774897242 -0.761555800 -7.482348e-01 -0.761553021 0.000000e+00
Method(DiP)                              0.179760126 0.017608778  0.145172329  0.179764953  2.142895e-01  0.179776141 1.118927e-14
S.Time(last)                             0.128630318 0.005220545  0.118380128  0.128630321  1.388711e-01  0.128630771 0.000000e+00
S.Type(singleCell)                      -0.216508642 0.007639849 -0.231510245 -0.216508205 -2.015232e-01 -0.216506680 0.000000e+00
S.Type(wholeTumor_0.01)                  0.459296306 0.006943336  0.445663384  0.459296355  4.729165e-01  0.459297043 0.000000e+00
Model(Bozic)                             0.789226934 0.009222130  0.771123965  0.789225554  8.073210e-01  0.789223563 7.982293e-22
Model(exp)                               0.508442347 0.011344212  0.486175166  0.508440180  5.307012e-01  0.508436789 0.000000e+00
Model(McF_4)                            -0.684217437 0.009467944 -0.702817665 -0.684213866 -6.656540e-01 -0.684205892 3.096270e-13
Conjunction(No)                         -0.099336526 0.005004696 -0.109162514 -0.099336661 -8.951878e-02 -0.099336507 7.444626e-24
sh(0)                                   -0.454041523 0.005455918 -0.464754505 -0.454041305 -4.433395e-01 -0.454040406 0.000000e+00
TrueGenes(7)                            -0.402822617 0.007651892 -0.417857410 -0.402818820 -3.878225e-01 -0.402810447 1.185094e-13
TrueGenes(9)                             0.365440284 0.007320855  0.351073216  0.365437923  3.798073e-01  0.365433779 2.589385e-13
S.Size(1000):Filter(J5)                  0.197562174 0.006963725  0.183886310  0.197563232  2.112197e-01  0.197565948 7.154462e-14
S.Size(200):Filter(J5)                  -0.010841076 0.006728938 -0.024054327 -0.010840564  2.357260e-03 -0.010838965 0.000000e+00
S.Size(1000):Filter(J1)                 -0.249940008 0.005545830 -0.260830485 -0.249939442 -2.390626e-01 -0.249937834 0.000000e+00
S.Size(200):Filter(J1)                  -0.126160441 0.005155065 -0.136281828 -0.126160499 -1.160480e-01 -0.126160179 0.000000e+00
S.Size(1000):Filter(S5)                  0.117147229 0.005130489  0.107073397  0.117147406  1.272109e-01  0.117148197 0.000000e+00
S.Size(200):Filter(S5)                   0.008250042 0.004914948 -0.001399983  0.008250014  1.789140e-02  0.008250374 0.000000e+00
S.Size(1000):Method(CBN)                 0.671376017 0.006121605  0.659370990  0.671371067  6.833975e-01  0.671361643 1.907478e-21
S.Size(200):Method(CBN)                 -0.150732283 0.005526849 -0.161584337 -0.150732105 -1.398911e-01 -0.150731280 0.000000e+00
S.Size(1000):Method(CBN-A)               0.638790927 0.006147052  0.626735638  0.638786081  6.508620e-01  0.638776869 0.000000e+00
S.Size(200):Method(CBN-A)               -0.142686515 0.005548048 -0.153580300 -0.142686300 -1.318039e-01 -0.142685399 5.635726e-14
S.Size(1000):Method(OT)                  0.333359002 0.007510227  0.318618135  0.333357325  3.480957e-01  0.333354594 0.000000e+00
S.Size(200):Method(OT)                  -0.062156571 0.006636838 -0.075188622 -0.062156183 -4.913858e-02 -0.062154844 0.000000e+00
S.Size(1000):Method(OT-A)                0.472590288 0.006634577  0.459573434  0.472586960  4.856137e-01  0.472580839 4.508134e-22
S.Size(200):Method(OT-A)                -0.090848279 0.005932975 -0.102498734 -0.090847763 -7.921133e-02 -0.090846225 0.000000e+00
S.Size(1000):Method(DiP)                -1.573881796 0.019721900 -1.612765957 -1.573827738 -1.535332e+00 -1.573717499 0.000000e+00
S.Size(200):Method(DiP)                  0.487705652 0.016803491  0.454739491  0.487696591  5.206918e-01  0.487679815 0.000000e+00
S.Size(1000):S.Time(last)                0.183548124 0.006064498  0.171643217  0.183547307  1.954467e-01  0.183546180 0.000000e+00
S.Size(200):S.Time(last)                -0.038287302 0.005867512 -0.049807973 -0.038287259 -2.677742e-02 -0.038286674 4.723823e-15
S.Size(1000):S.Type(singleCell)         -0.146256427 0.008684413 -0.163308606 -0.146256146 -1.292214e-01 -0.146254846 2.300114e-14
S.Size(200):S.Type(singleCell)           0.075977186 0.008361896  0.059560224  0.075976788  9.238132e-02  0.075976699 4.218621e-23
S.Size(1000):S.Type(wholeTumor_0.01)     0.304594770 0.008227720  0.288441591  0.304594257  3.207360e-01  0.304593923 0.000000e+00
S.Size(200):S.Type(wholeTumor_0.01)     -0.117931180 0.008049462 -0.133734941 -0.117931498 -1.021401e-01 -0.117931455 0.000000e+00
S.Size(1000):Model(Bozic)                0.009297700 0.010601549 -0.011514711  0.009296634  3.009697e-02  0.009295392 0.000000e+00
S.Size(200):Model(Bozic)                -0.052721328 0.010312608 -0.072971373 -0.052720712 -3.249324e-02 -0.052718601 9.926167e-24
S.Size(1000):Model(exp)                  0.169667894 0.011546834  0.147008519  0.169663753  1.923295e-01  0.169656403 0.000000e+00
S.Size(200):Model(exp)                  -0.102025918 0.011345259 -0.124304389 -0.102024988 -7.977299e-02 -0.102022161 0.000000e+00
S.Size(1000):Model(McF_4)               -0.083816835 0.010187905 -0.103823599 -0.083815683 -6.383477e-02 -0.083812508 2.233388e-23
S.Size(200):Model(McF_4)                 0.062694838 0.009873731  0.043311094  0.062693885  8.206612e-02  0.062692810 0.000000e+00
S.Size(1000):Conjunction(No)             0.017179523 0.005972071  0.005455474  0.017178914  2.889621e-02  0.017178199 0.000000e+00
S.Size(200):Conjunction(No)             -0.003614774 0.005809817 -0.015022286 -0.003614689  7.781828e-03 -0.003614029 0.000000e+00
S.Size(1000):sh(0)                       0.040536088 0.006101689  0.028558054  0.040535308  5.250748e-02  0.040534259 6.617445e-24
S.Size(200):sh(0)                       -0.042655192 0.005919162 -0.054277330 -0.042655127 -3.104405e-02 -0.042654497 0.000000e+00
S.Size(1000):TrueGenes(7)               -0.187432975 0.008676447 -0.204477510 -0.187429968 -1.704207e-01 -0.187423190 6.913018e-14
S.Size(200):TrueGenes(7)                 0.026455733 0.008330762  0.010100808  0.026455025  4.279961e-02  0.026454311 0.000000e+00
S.Size(1000):TrueGenes(9)                0.097876647 0.008481550  0.081227978  0.097875151  1.145184e-01  0.097872866 5.624828e-23
S.Size(200):TrueGenes(9)                -0.005765301 0.008273992 -0.022009763 -0.005765668  1.046632e-02 -0.005765703 3.959316e-16
Filter(J5):Method(CBN)                   0.157136877 0.010578807  0.136385961  0.157130035  1.779067e-01  0.157117188 0.000000e+00
Filter(J1):Method(CBN)                  -0.170200405 0.007808690 -0.185528555 -0.170201639 -1.548794e-01 -0.170203457 2.844945e-14
Filter(S5):Method(CBN)                   0.051951450 0.007325444  0.037570727  0.051950695  6.632321e-02  0.051949799 2.688337e-24
Filter(J5):Method(CBN-A)                 0.068415267 0.010474627  0.047867401  0.068408948  8.897933e-02  0.068397142 0.000000e+00
Filter(J1):Method(CBN-A)                -0.134973558 0.007807087 -0.150299006 -0.134974639 -1.196561e-01 -0.134976147 0.000000e+00
Filter(S5):Method(CBN-A)                 0.051791011 0.007392931  0.037277425  0.051790380  6.629483e-02  0.051789738 0.000000e+00
Filter(J5):Method(OT)                   -0.510385426 0.016755438 -0.543366730 -0.510357572 -4.775886e-01 -0.510300212 0.000000e+00
Filter(J1):Method(OT)                    0.249194744 0.010126590  0.229318983  0.249192334  2.690657e-01  0.249188351 0.000000e+00
Filter(S5):Method(OT)                   -0.236182881 0.010614858 -0.257027423 -0.236181832 -2.153632e-01 -0.236178826 1.539579e-14
Filter(J5):Method(OT-A)                 -0.094946564 0.012184045 -0.118876482 -0.094944036 -7.105253e-02 -0.094937926 5.842749e-15
Filter(J1):Method(OT-A)                  0.087464886 0.008428172  0.070917827  0.087464551  1.039987e-01  0.087464591 6.105250e-15
Filter(S5):Method(OT-A)                 -0.136159024 0.008474023 -0.152800298 -0.136157945 -1.195389e-01 -0.136155059 0.000000e+00
Filter(J5):Method(DiP)                  -0.003742080 0.031138982 -0.065104876 -0.003667276  5.715038e-02 -0.003514407 3.340484e-15
Filter(J1):Method(DiP)                  -0.079241638 0.021406668 -0.121292915 -0.079234588 -3.726788e-02 -0.079218614 4.135903e-25
Filter(S5):Method(DiP)                   0.100539936 0.019815918  0.061626920  0.100541972  1.394061e-01  0.100547738 0.000000e+00
Filter(J5):S.Time(last)                 -0.166297221 0.005530510 -0.177151660 -0.166298696 -1.554445e-01 -0.166301192 5.671525e-14
Filter(J1):S.Time(last)                  0.103129824 0.003934861  0.095405365  0.103129369  1.108497e-01  0.103128788 5.601980e-14
Filter(S5):S.Time(last)                  0.184384265 0.003970752  0.176589873  0.184383624  1.921751e-01  0.184382674 0.000000e+00
Filter(J5):S.Type(singleCell)            0.032753808 0.007509267  0.018005743  0.032755227  4.748053e-02  0.032758714 2.884075e-15
Filter(J1):S.Type(singleCell)           -0.061147188 0.005775862 -0.072487888 -0.061147102 -4.981733e-02 -0.061146439 3.249950e-15
Filter(S5):S.Type(singleCell)           -0.023023659 0.005479531 -0.033783026 -0.023023407 -1.227552e-02 -0.023022438 0.000000e+00
Filter(J5):S.Type(wholeTumor_0.01)      -0.099879293 0.006727054 -0.113085986 -0.099879751 -8.668213e-02 -0.099880103 0.000000e+00
Filter(J1):S.Type(wholeTumor_0.01)       0.131475628 0.005009987  0.121639957  0.131475272  1.413043e-01  0.131474983 1.008126e-23
Filter(S5):S.Type(wholeTumor_0.01)       0.020649941 0.004853237  0.011121820  0.020649661  3.017091e-02  0.020649509 5.753834e-16
Filter(J5):Model(Bozic)                 -0.270610769 0.010128462 -0.290499220 -0.270610087 -2.507443e-01 -0.270607859 6.763995e-14
Filter(J1):Model(Bozic)                  0.130057860 0.006866068  0.116579968  0.130056799  1.435293e-01  0.130055249 0.000000e+00
Filter(S5):Model(Bozic)                  0.254511836 0.006819933  0.241124033  0.254510946  2.678923e-01  0.254509735 1.716400e-23
Filter(J5):Model(exp)                   -0.008421617 0.013524542 -0.034972456 -0.008422823  1.811163e-02 -0.008424100 0.000000e+00
Filter(J1):Model(exp)                    0.012863071 0.008388024 -0.003602549  0.012861835  2.932049e-02  0.012860063 1.926198e-16
Filter(S5):Model(exp)                    0.135658974 0.008326277  0.119312896  0.135658322  1.519937e-01  0.135657719 6.100457e-24
Filter(J5):Model(McF_4)                  0.113734581 0.010176779  0.093745597  0.113737166  1.336910e-01  0.113743220 0.000000e+00
Filter(J1):Model(McF_4)                 -0.065672842 0.007485815 -0.080371378 -0.065672594 -5.098912e-02 -0.065671461 0.000000e+00
Filter(S5):Model(McF_4)                 -0.246716536 0.006935177 -0.260335280 -0.246715836 -2.331141e-01 -0.246713842 4.735609e-23
Filter(J5):Conjunction(No)              -0.009356737 0.004777736 -0.018737672 -0.009356660  1.519214e-05 -0.009356099 2.968561e-16
Filter(J1):Conjunction(No)              -0.026062566 0.003588634 -0.033108445 -0.026062606 -1.902291e-02 -0.026062381 1.938705e-25
Filter(S5):Conjunction(No)               0.051041923 0.003476818  0.044215884  0.051041782  5.786251e-02  0.051041793 0.000000e+00
Filter(J5):sh(0)                         0.061976757 0.005090183  0.051981938  0.061976976  7.196122e-02  0.061977848 1.033976e-25
Filter(J1):sh(0)                        -0.046252584 0.003885611 -0.053881554 -0.046252624 -3.863037e-02 -0.046252375 0.000000e+00
Filter(S5):sh(0)                         0.036698759 0.003730394  0.029374615  0.036698696  4.401656e-02  0.036698885 0.000000e+00
Filter(J5):TrueGenes(7)                 -0.376478228 0.006958606 -0.390146169 -0.376476455 -3.628326e-01 -0.376472305 0.000000e+00
Filter(J1):TrueGenes(7)                 -0.051992013 0.005239002 -0.062278267 -0.051992050 -4.171496e-02 -0.051991681 7.900291e-15
Filter(S5):TrueGenes(7)                 -0.166208045 0.005447718 -0.176905926 -0.166207465 -1.555232e-01 -0.166205840 0.000000e+00
Filter(J5):TrueGenes(9)                  0.320477111 0.007015068  0.306706421  0.320476136  3.342406e-01  0.320474773 9.326461e-23
Filter(J1):TrueGenes(9)                 -0.037881213 0.005309223 -0.048304471 -0.037881547 -2.746563e-02 -0.037881768 0.000000e+00
Filter(S5):TrueGenes(9)                 -0.057535903 0.005124453 -0.067597247 -0.057535941 -4.748355e-02 -0.057535583 6.462349e-25
Method(CBN):S.Time(last)                 0.264243478 0.003953261  0.256482646  0.264243108  2.719993e-01  0.264242700 2.150670e-23
Method(CBN-A):S.Time(last)               0.274713313 0.003966319  0.266927016  0.274712883  2.824949e-01  0.274712356 2.595279e-23
Method(OT):S.Time(last)                  0.052912834 0.004786299  0.043517315  0.052912147  6.230357e-02  0.052911174 9.465438e-15
Method(OT-A):S.Time(last)               -0.003363129 0.004287751 -0.011780262 -0.003363652  5.049208e-03 -0.003364340 1.240771e-24
Method(DiP):S.Time(last)                -0.502345879 0.010889384 -0.523737999 -0.502341955 -4.809951e-01 -0.502333153 2.340689e-13
Method(CBN):S.Type(singleCell)           0.047267443 0.005829624  0.035825120  0.047266175  5.870632e-02  0.047264123 4.756289e-24
Method(CBN-A):S.Type(singleCell)         0.064546362 0.005863754  0.053036897  0.064545139  7.605208e-02  0.064543180 0.000000e+00
Method(OT):S.Type(singleCell)           -0.131033833 0.007243320 -0.145256253 -0.131033584 -1.168258e-01 -0.131032470 3.306396e-14
Method(OT-A):S.Type(singleCell)         -0.077519308 0.006392661 -0.090069924 -0.077519602 -6.497853e-02 -0.077519652 1.033976e-25
Method(DiP):S.Type(singleCell)           0.091321047 0.017644058  0.056649603  0.091330684  1.259074e-01  0.091351536 2.786142e-15
Method(CBN):S.Type(wholeTumor_0.01)     -0.094678594 0.005178061 -0.104844801 -0.094678765 -8.452073e-02 -0.094678670 3.234937e-14
Method(CBN-A):S.Type(wholeTumor_0.01)   -0.158510387 0.005196851 -0.168713631 -0.158510509 -1.483158e-01 -0.158510313 0.000000e+00
Method(OT):S.Type(wholeTumor_0.01)       0.249450304 0.006365243  0.236954894  0.249449537  2.619385e-01  0.249448535 8.563087e-14
Method(OT-A):S.Type(wholeTumor_0.01)     0.146656492 0.005608524  0.135645537  0.146656173  1.576591e-01  0.146656007 4.807987e-24
Method(DiP):S.Type(wholeTumor_0.01)     -0.108539978 0.014777298 -0.137546697 -0.108542499 -7.954581e-02 -0.108546311 0.000000e+00
Method(CBN):Model(Bozic)                -0.439188627 0.007124011 -0.453175840 -0.439188700 -4.252138e-01 -0.439188243 2.734457e-13
Method(CBN-A):Model(Bozic)              -0.415060032 0.007135505 -0.429070017 -0.415060035 -4.010628e-01 -0.415059439 3.101927e-25
Method(OT):Model(Bozic)                  0.002346517 0.008151125 -0.013657190  0.002346389  1.833630e-02  0.002346822 4.015834e-16
Method(OT-A):Model(Bozic)               -0.174071565 0.007526469 -0.188850789 -0.174071025 -1.593088e-01 -0.174069303 2.895132e-24
Method(DiP):Model(Bozic)                 0.778493408 0.018263651  0.742689599  0.778474143  8.143711e-01  0.778436989 1.067063e-21
Method(CBN):Model(exp)                  -0.386314279 0.008761986 -0.403515857 -0.386314923 -3.691249e-01 -0.386315474 1.807653e-13
Method(CBN-A):Model(exp)                -0.373753094 0.008717060 -0.390867442 -0.373753402 -3.566527e-01 -0.373753281 1.826334e-13
Method(OT):Model(exp)                   -0.140941906 0.009846697 -0.160276475 -0.140941447 -1.216276e-01 -0.140939689 5.583469e-24
Method(OT-A):Model(exp)                 -0.307233792 0.009186448 -0.325274128 -0.307232620 -2.892164e-01 -0.307229489 8.222331e-14
Method(DiP):Model(exp)                   0.850476761 0.022905615  0.805568846  0.850454019  8.954695e-01  0.850410274 4.235165e-22
Method(CBN):Model(McF_4)                 0.660574630 0.007546398  0.645772160  0.660569677  6.753910e-01  0.660560368 0.000000e+00
Method(CBN-A):Model(McF_4)               0.693565412 0.007583261  0.678690430  0.693560506  7.084539e-01  0.693551295 0.000000e+00
Method(OT):Model(McF_4)                  0.155189948 0.008876709  0.137767406  0.155187821  1.726083e-01  0.155184301 3.598236e-23
Method(OT-A):Model(McF_4)                0.118866258 0.008261474  0.102653668  0.118863440  1.350796e-01  0.118858481 0.000000e+00
Method(DiP):Model(McF_4)                -0.663670657 0.022370999 -0.707723636 -0.663627449 -6.198973e-01 -0.663538776 0.000000e+00
Method(CBN):Conjunction(No)              0.084589509 0.003709218  0.077307284  0.084589329  9.186608e-02  0.084589282 0.000000e+00
Method(CBN-A):Conjunction(No)            0.073036139 0.003723195  0.065726463  0.073035962  8.034012e-02  0.073035921 3.128518e-14
Method(OT):Conjunction(No)              -0.037311842 0.004495635 -0.046138561 -0.037311877 -2.849300e-02 -0.037311566 5.364486e-15
Method(OT-A):Conjunction(No)            -0.005342135 0.003991029 -0.013177791 -0.005342274  2.487131e-03 -0.005342216 0.000000e+00
Method(DiP):Conjunction(No)             -0.061454364 0.010246542 -0.081575454 -0.061453413 -4.135693e-02 -0.061450636 1.033976e-24
Method(CBN):sh(0)                        0.255786261 0.004171113  0.247601512  0.255784567  2.639729e-01  0.255781517 7.353636e-22
Method(CBN-A):sh(0)                      0.294883170 0.004187391  0.286666446  0.294881481  3.031017e-01  0.294878442 0.000000e+00
Method(OT):sh(0)                         0.116727905 0.005108525  0.106699950  0.116727139  1.267509e-01  0.116726034 3.323604e-14
Method(OT-A):sh(0)                       0.159329511 0.004536821  0.150425429  0.159328267  1.682323e-01  0.159326153 1.158053e-23
Method(DiP):sh(0)                       -0.697480106 0.013148219 -0.723352554 -0.697461061 -6.717368e-01 -0.697421697 1.605522e-13
Method(CBN):TrueGenes(7)                -0.274567912 0.006027156 -0.286402945 -0.274567510 -2.627459e-01 -0.274566192 5.686867e-23
Method(CBN-A):TrueGenes(7)              -0.383268216 0.005945031 -0.394942670 -0.383267590 -3.716079e-01 -0.383265828 3.926558e-13
Method(OT):TrueGenes(7)                  0.325390547 0.007284466  0.311089082  0.325390206  3.396808e-01  0.325390137 1.307660e-13
Method(OT-A):TrueGenes(7)               -0.250212257 0.006213118 -0.262414295 -0.250211223 -2.380271e-01 -0.250208618 0.000000e+00
Method(DiP):TrueGenes(7)                 0.859255788 0.018343061  0.823282737  0.859241175  8.952768e-01  0.859213377 0.000000e+00
Method(CBN):TrueGenes(9)                 0.188906363 0.005566415  0.177981393  0.188904899  1.998295e-01  0.188902430 0.000000e+00
Method(CBN-A):TrueGenes(9)               0.278954228 0.005602361  0.267958762  0.278952735  2.899479e-01  0.278950213 0.000000e+00
Method(OT):TrueGenes(9)                 -0.062083308 0.006688168 -0.075213969 -0.062083656 -4.896272e-02 -0.062083790 0.000000e+00
Method(OT-A):TrueGenes(9)                0.182841662 0.005951246  0.171159440  0.182840776  1.945181e-01  0.182839501 7.258510e-23
Method(DiP):TrueGenes(9)                -0.673689155 0.015984062 -0.705107939 -0.673677313 -6.423647e-01 -0.673652177 8.536504e-22
S.Time(last):S.Type(singleCell)          0.087066499 0.006002362  0.075283264  0.087065793  9.884286e-02  0.087064885 0.000000e+00
S.Time(last):S.Type(wholeTumor_0.01)    -0.179382513 0.005749284 -0.190672831 -0.179381864 -1.681061e-01 -0.179380073 0.000000e+00
S.Time(last):Model(Bozic)               -0.149926427 0.007375036 -0.164412240 -0.149924604 -1.354640e-01 -0.149920318 1.646089e-22
S.Time(last):Model(exp)                 -0.159247754 0.008113521 -0.175184432 -0.159245616 -1.433375e-01 -0.159240632 0.000000e+00
S.Time(last):Model(McF_4)               -0.095819252 0.007055543 -0.109667612 -0.095820895 -8.197447e-02 -0.095823595 1.742366e-14
S.Time(last):Conjunction(No)            -0.027274352 0.004151638 -0.035425960 -0.027274320 -1.913038e-02 -0.027273906 3.145149e-15
S.Time(last):sh(0)                      -0.062436622 0.004252113 -0.070790615 -0.062434842 -5.410012e-02 -0.062430897 0.000000e+00
S.Time(last):TrueGenes(7)                0.173554722 0.006010857  0.161760816  0.173551965  1.853531e-01  0.173546927 4.801284e-14
S.Time(last):TrueGenes(9)               -0.050450943 0.005932824 -0.062104086 -0.050449453 -3.881672e-02 -0.050445956 0.000000e+00
S.Type(singleCell):Model(Bozic)         -0.030896140 0.010548339 -0.051603838 -0.030897286 -1.020105e-02 -0.030898691 0.000000e+00
S.Type(wholeTumor_0.01):Model(Bozic)     0.050473637 0.010078820  0.030680174  0.050475088  7.024094e-02  0.050478854 1.323489e-23
S.Type(singleCell):Model(exp)           -0.028803104 0.011713469 -0.051797377 -0.028804607 -5.821546e-03 -0.028806632 3.951020e-16
S.Type(wholeTumor_0.01):Model(exp)       0.041778044 0.010971650  0.020228524  0.041780546  6.329398e-02  0.041786505 0.000000e+00
S.Type(singleCell):Model(McF_4)          0.020870727 0.010060959  0.001115221  0.020871194  4.060556e-02  0.020872983 2.677759e-16
S.Type(wholeTumor_0.01):Model(McF_4)    -0.019754746 0.009719982 -0.038832689 -0.019757041 -6.815545e-04 -0.019760824 3.308722e-24
S.Type(singleCell):Conjunction(No)       0.002706288 0.005924360 -0.008925065  0.002706014  1.432851e-02  0.002705966 9.098987e-24
S.Type(wholeTumor_0.01):Conjunction(No) -0.001376867 0.005688620 -0.012545895 -0.001376962  9.782460e-03 -0.001376671 4.187998e-16
S.Type(singleCell):sh(0)                 0.062358889 0.006056586  0.050469939  0.062357928  7.424228e-02  0.062356513 0.000000e+00
S.Type(wholeTumor_0.01):sh(0)           -0.158847890 0.005805042 -0.170251982 -0.158845771 -1.474660e-01 -0.158841014 5.147774e-14
S.Type(singleCell):TrueGenes(7)         -0.140879313 0.008533851 -0.157638802 -0.140878037 -1.241422e-01 -0.140874754 0.000000e+00
S.Type(wholeTumor_0.01):TrueGenes(7)     0.337567965 0.008198655  0.321482262  0.337563900  3.536614e-01  0.337556411 1.032298e-13
S.Type(singleCell):TrueGenes(9)          0.068003026 0.008437881  0.051439454  0.068001749  8.455851e-02  0.067999901 0.000000e+00
S.Type(wholeTumor_0.01):TrueGenes(9)    -0.149518958 0.008106995 -0.165442549 -0.149516932 -1.336212e-01 -0.149512177 0.000000e+00
Model(Bozic):Conjunction(No)            -0.013363345 0.007263889 -0.027625503 -0.013363374  8.859204e-04 -0.013362818 0.000000e+00
Model(exp):Conjunction(No)              -0.006945534 0.007944875 -0.022545276 -0.006945380  8.639078e-03 -0.006944398 8.271806e-24
Model(McF_4):Conjunction(No)            -0.050954734 0.006999094 -0.064695272 -0.050955349 -3.722337e-02 -0.050955991 4.426461e-15
Model(Bozic):sh(0)                      -0.153869511 0.007478244 -0.168553595 -0.153869175 -1.392007e-01 -0.153867868 0.000000e+00
Model(exp):sh(0)                        -0.222732615 0.008482340 -0.239377975 -0.222735746 -2.060852e-01 -0.222741325 0.000000e+00
Model(McF_4):sh(0)                       0.150993440 0.007070327  0.137108184  0.150994483  1.648602e-01  0.150997174 6.617445e-24
Model(Bozic):TrueGenes(7)               -0.085080345 0.010387343 -0.105479700 -0.085078849 -6.470795e-02 -0.085074967 0.000000e+00
Model(exp):TrueGenes(7)                 -0.618534819 0.011542710 -0.641214471 -0.618529267 -5.959066e-01 -0.618517102 2.083218e-13
Model(McF_4):TrueGenes(7)                0.276541891 0.010140565  0.256642500  0.276538122  2.964439e-01  0.276531402 0.000000e+00
Model(Bozic):TrueGenes(9)                0.039068596 0.010409526  0.018635729  0.039066666  5.949345e-02  0.039063674 1.000572e-15
Model(exp):TrueGenes(9)                  0.399163102 0.011457952  0.376683094  0.399157298  4.216547e-01  0.399146591 1.057076e-13
Model(McF_4):TrueGenes(9)               -0.185743367 0.009938047 -0.205262948 -0.185741059 -1.662544e-01 -0.185735581 0.000000e+00
Conjunction(No):sh(0)                    0.025097462 0.004184169  0.016882432  0.025097340  3.330565e-02  0.025097450 0.000000e+00
Conjunction(No):TrueGenes(7)            -0.042303507 0.005904186 -0.053894538 -0.042304024 -3.072022e-02 -0.042304563 0.000000e+00
Conjunction(No):TrueGenes(9)             0.001977679 0.005855055 -0.009518044  0.001977556  1.346356e-02  0.001977805 3.953287e-16
sh(0):TrueGenes(7)                      -0.149884005 0.006067758 -0.161808958 -0.149880135 -1.379913e-01 -0.149871795 0.000000e+00
sh(0):TrueGenes(9)                       0.090620515 0.005981130  0.078885398  0.090617616  1.023609e-01  0.090612285 0.000000e+00

  Doing i = 2
 Pre-processing    Running inla Post-processing           Total 
      29.792864     5663.020607        1.579692     5694.393164 
 Pre-processing    Running inla Post-processing           Total 
    163.3653588    1015.1135113       0.1153762    1178.5942464 
                                                mean          sd   0.025quant     0.5quant    0.975quant         mode          kld
(Intercept)                             -0.572351096 0.006435123 -0.584988268 -0.572350317 -5.597298e-01 -0.572348208 0.000000e+00
S.Size(100)                              0.927997991 0.007737242  0.912813677  0.927995513  9.431821e-01  0.927991191 0.000000e+00
S.Size(200)                              0.151926301 0.007327907  0.137539934  0.151925799  1.663023e-01  0.151925412 3.763672e-23
Filter(J5)                              -0.565403391 0.009380967 -0.583843903 -0.565396112 -5.470201e-01 -0.565380700 0.000000e+00
Filter(J1)                              -0.052123880 0.006374280 -0.064641830 -0.052123019 -3.962215e-02 -0.052120748 0.000000e+00
Filter(S5)                              -0.437031805 0.006161745 -0.449131515 -0.437031260 -4.249462e-01 -0.437029645 1.666769e-22
Method(DiP-A)                           -0.002921922 0.011021895 -0.024566116 -0.002920716  1.869580e-02 -0.002917359 1.240771e-24
Method(DiP)                              0.179758342 0.017608794  0.145170519  0.179763167  2.142878e-01  0.179774350 0.000000e+00
Method(OT-A)                            -0.761561621 0.006792756 -0.774901915 -0.761560524 -7.482396e-01 -0.761557746 1.203062e-12
Method(OT)                              -0.998676216 0.008188916 -1.014771499 -0.998670521 -9.826272e-01 -0.998658388 8.278038e-13
Method(CBN-A)                            0.704526893 0.005949569  0.692847817  0.704526058  7.161999e-01  0.704524885 0.000000e+00
S.Time(unif)                            -0.128627312 0.005221771 -0.138879059 -0.128627596 -1.183834e-01 -0.128627725 7.568703e-23
S.Type(singleCell)                      -0.216507610 0.007641546 -0.231512551 -0.216507169 -2.015188e-01 -0.216505637 1.550964e-22
S.Type(wholeTumor_0.01)                  0.459288159 0.006945048  0.445652007  0.459288167  4.729118e-01  0.459288773 7.655557e-22
Model(McF_6)                            -0.613467041 0.008498225 -0.630160195 -0.613464502 -5.968032e-01 -0.613458680 0.000000e+00
Model(McF_4)                            -0.684230514 0.009469716 -0.702834054 -0.684226997 -6.656635e-01 -0.684219130 0.000000e+00
Model(exp)                               0.508469165 0.011345390  0.486199393  0.508467097  5.307300e-01  0.508463903 8.561319e-23
Conjunction(No)                         -0.099335526 0.005005989 -0.109164061 -0.099335656 -8.951526e-02 -0.099335493 7.403266e-23
sh(Inf)                                  0.454029104 0.005456819  0.443316709  0.454028520  4.647349e-01  0.454027812 0.000000e+00
TrueGenes(7)                            -0.402896294 0.007647053 -0.417918078 -0.402893689 -3.879026e-01 -0.402887750 0.000000e+00
TrueGenes(9)                             0.365485419 0.007320038  0.351118758  0.365483480  3.798497e-01  0.365480186 2.078291e-23
S.Size(100):Filter(J5)                  -0.186715971 0.006776467 -0.200020987 -0.186715983 -1.734230e-01 -0.186715433 7.555334e-14
S.Size(200):Filter(J5)                  -0.010841517 0.006728943 -0.024054779 -0.010841005  2.356829e-03 -0.010839407 1.496569e-16
S.Size(100):Filter(J1)                   0.376102440 0.005019331  0.366249692  0.376101647  3.859506e-01  0.376100478 0.000000e+00
S.Size(200):Filter(J1)                  -0.126160693 0.005155070 -0.136282090 -0.126160751 -1.160482e-01 -0.126160431 3.011454e-24
S.Size(100):Filter(S5)                  -0.125394135 0.004897010 -0.135008534 -0.125394302 -1.157876e-01 -0.125394222 0.000000e+00
S.Size(200):Filter(S5)                   0.008249488 0.004914956 -0.001400553  0.008249460  1.789087e-02  0.008249819 2.805117e-16
S.Size(100):Method(DiP-A)                0.583405918 0.012160192  0.559552702  0.583398168  6.072802e-01  0.583383631 3.201189e-22
S.Size(200):Method(DiP-A)               -0.041298612 0.009399300 -0.059755820 -0.041297792 -2.286282e-02 -0.041295350 1.840816e-15
S.Size(100):Method(DiP)                  1.086228213 0.020585946  1.045889590  1.086200283  1.126685e+00  1.086145916 2.619802e-13
S.Size(200):Method(DiP)                  0.487705882 0.016803506  0.454739692  0.487696821  5.206921e-01  0.487680045 5.128520e-23
S.Size(100):Method(OT-A)                -0.381743158 0.006495612 -0.394503449 -0.381740916 -3.690070e-01 -0.381735864 3.920836e-22
S.Size(200):Method(OT-A)                -0.090848249 0.005932980 -0.102498714 -0.090847733 -7.921129e-02 -0.090846195 0.000000e+00
S.Size(100):Method(OT)                  -0.271201124 0.007124619 -0.285194308 -0.271199590 -2.572292e-01 -0.271195905 3.722313e-24
S.Size(200):Method(OT)                  -0.062156052 0.006636845 -0.075188116 -0.062155665 -4.913805e-02 -0.062154325 0.000000e+00
S.Size(100):Method(CBN-A)               -0.496112036 0.006143750 -0.508181855 -0.496109667 -4.840664e-01 -0.496104390 0.000000e+00
S.Size(200):Method(CBN-A)               -0.142686748 0.005548056 -0.153580549 -0.142686533 -1.318041e-01 -0.142685632 0.000000e+00
S.Size(100):S.Time(unif)                 0.145264852 0.005794225  0.133889726  0.145264337  1.566324e-01  0.145263792 1.323489e-22
S.Size(200):S.Time(unif)                 0.038289222 0.005869712  0.026765433  0.038288861  4.980446e-02  0.038288633 0.000000e+00
S.Size(100):S.Type(singleCell)           0.070281667 0.008257622  0.054069782  0.070281158  8.648153e-02  0.070280836 2.316106e-23
S.Size(200):S.Type(singleCell)           0.075978129 0.008365009  0.059555056  0.075977738  9.238834e-02  0.075977660 0.000000e+00
S.Size(100):S.Type(wholeTumor_0.01)     -0.186666469 0.007978979 -0.202332772 -0.186666464 -1.710145e-01 -0.186665777 4.218621e-23
S.Size(200):S.Type(wholeTumor_0.01)     -0.117929755 0.008052582 -0.133739654 -0.117930063 -1.021326e-01 -0.117930000 1.337611e-14
S.Size(100):Model(McF_6)                 0.003118201 0.009544966 -0.015617049  0.003116231  2.184721e-02  0.003113078 3.068072e-16
S.Size(200):Model(McF_6)                 0.092077947 0.009621362  0.073193903  0.092075569  1.109579e-01  0.092071600 0.000000e+00
S.Size(100):Model(McF_4)                 0.021129766 0.009767386  0.001954570  0.021128905  4.029218e-02  0.021128003 0.000000e+00
S.Size(200):Model(McF_4)                 0.062703042 0.009877408  0.043311933  0.062702147  8.208136e-02  0.062701185 4.445128e-15
S.Size(100):Model(exp)                  -0.067675404 0.011076321 -0.089427210 -0.067673993 -4.595131e-02 -0.067670214 9.098987e-24
S.Size(200):Model(exp)                  -0.102047644 0.011348613 -0.124332257 -0.102046855 -7.978779e-02 -0.102044306 0.000000e+00
S.Size(100):Conjunction(No)             -0.013567171 0.005745181 -0.024847621 -0.013567135 -2.297245e-03 -0.013566575 0.000000e+00
S.Size(200):Conjunction(No)             -0.003617641 0.005812030 -0.015029425 -0.003617577  7.783345e-03 -0.003616956 3.761281e-16
S.Size(100):sh(Inf)                     -0.002113538 0.005839738 -0.013578010 -0.002114058  9.343319e-03 -0.002114608 0.000000e+00
S.Size(200):sh(Inf)                      0.042658391 0.005921344  0.031033273  0.042658014  5.427495e-02  0.042657760 1.546108e-15
S.Size(100):TrueGenes(7)                 0.161007636 0.008236703  0.144842667  0.161005139  1.771716e-01  0.161000812 2.556957e-14
S.Size(200):TrueGenes(7)                 0.026461277 0.008333858  0.010100176  0.026460608  4.281110e-02  0.026459971 7.805272e-16
S.Size(100):TrueGenes(9)                -0.092127203 0.008189695 -0.108209474 -0.092126429 -7.606394e-02 -0.092124178 3.805031e-23
S.Size(200):TrueGenes(9)                -0.005765064 0.008277122 -0.022015658 -0.005765429  1.047268e-02 -0.005765462 3.461781e-16
Filter(J5):Method(DiP-A)                 0.383794582 0.014561332  0.355201378  0.383795657  4.123557e-01  0.383799050 0.000000e+00
Filter(J1):Method(DiP-A)                 0.047772835 0.011911493  0.024381260  0.047774285  7.113499e-02  0.047778208 4.135903e-25
Filter(S5):Method(DiP-A)                 0.168078717 0.011088179  0.146303820  0.168080111  1.898260e-01  0.168083852 0.000000e+00
Filter(J5):Method(DiP)                  -0.003745769 0.031138977 -0.065108557 -0.003670964  5.714668e-02 -0.003518093 3.561495e-15
Filter(J1):Method(DiP)                  -0.079240537 0.021406668 -0.121291811 -0.079233487 -3.726678e-02 -0.079217515 4.731971e-16
Filter(S5):Method(DiP)                   0.100543936 0.019815912  0.061630933  0.100545971  1.394101e-01  0.100551736 0.000000e+00
Filter(J5):Method(OT-A)                 -0.094948009 0.012184042 -0.118877921 -0.094945481 -7.105398e-02 -0.094939371 5.842752e-15
Filter(J1):Method(OT-A)                  0.087465746 0.008428171  0.070918691  0.087465411  1.039995e-01  0.087465452 1.292470e-25
Filter(S5):Method(OT-A)                 -0.136159218 0.008474023 -0.152800491 -0.136158139 -1.195391e-01 -0.136155253 1.344168e-23
Filter(J5):Method(OT)                   -0.510389018 0.016755428 -0.543370303 -0.510361165 -4.775922e-01 -0.510303806 0.000000e+00
Filter(J1):Method(OT)                    0.249196084 0.010126588  0.229320326  0.249193673  2.690670e-01  0.249189691 3.383249e-14
Filter(S5):Method(OT)                   -0.236182309 0.010614857 -0.257026848 -0.236181260 -2.153626e-01 -0.236178254 2.543580e-23
Filter(J5):Method(CBN-A)                 0.068418958 0.010474617  0.047871111  0.068412638  8.898300e-02  0.068400833 0.000000e+00
Filter(J1):Method(CBN-A)                -0.134975372 0.007807084 -0.150300815 -0.134976452 -1.196580e-01 -0.134977960 5.376674e-24
Filter(S5):Method(CBN-A)                 0.051788230 0.007392924  0.037274657  0.051787598  6.629203e-02  0.051786956 0.000000e+00
Filter(J5):S.Time(unif)                  0.166299621 0.005530505  0.155437454  0.166300786  1.771454e-01  0.166303592 5.671537e-14
Filter(J1):S.Time(unif)                 -0.103130119 0.003934865 -0.110856606 -0.103129886 -9.541199e-02 -0.103129083 0.000000e+00
Filter(S5):S.Time(unif)                 -0.184391153 0.003970649 -0.192188434 -0.184390739 -1.766033e-01 -0.184389571 4.694250e-23
Filter(J5):S.Type(singleCell)            0.032754784 0.007509269  0.018006714  0.032756203  4.748151e-02  0.032759690 0.000000e+00
Filter(J1):S.Type(singleCell)           -0.061148004 0.005775868 -0.072488716 -0.061147918 -4.981814e-02 -0.061147256 1.344168e-24
Filter(S5):S.Type(singleCell)           -0.023024350 0.005479539 -0.033783733 -0.023024098 -1.227620e-02 -0.023023129 1.805478e-15
Filter(J5):S.Type(wholeTumor_0.01)      -0.099881396 0.006727052 -0.113088083 -0.099881854 -8.668424e-02 -0.099882206 0.000000e+00
Filter(J1):S.Type(wholeTumor_0.01)       0.131476490 0.005009992  0.121640810  0.131476135  1.413051e-01  0.131475846 0.000000e+00
Filter(S5):S.Type(wholeTumor_0.01)       0.020652282 0.004853234  0.011124166  0.020652002  3.017324e-02  0.020651850 0.000000e+00
Filter(J5):Model(McF_6)                  0.165311531 0.008036597  0.149530721  0.165312068  1.810749e-01  0.165313827 0.000000e+00
Filter(J1):Model(McF_6)                 -0.077251348 0.005830028 -0.088698524 -0.077251220 -6.581535e-02 -0.077250468 0.000000e+00
Filter(S5):Model(McF_6)                 -0.143447300 0.005696573 -0.154632989 -0.143446989 -1.322736e-01 -0.143445882 5.345679e-14
Filter(J5):Model(McF_4)                  0.113736705 0.010176782  0.093747715  0.113739290  1.336931e-01  0.113745344 0.000000e+00
Filter(J1):Model(McF_4)                 -0.065673446 0.007485824 -0.080372000 -0.065673198 -5.098970e-02 -0.065672065 1.085675e-24
Filter(S5):Model(McF_4)                 -0.246710722 0.006935144 -0.260329404 -0.246710022 -2.331084e-01 -0.246708027 1.447566e-23
Filter(J5):Model(exp)                   -0.008428519 0.013524539 -0.034979350 -0.008429726  1.810473e-02 -0.008431003 0.000000e+00
Filter(J1):Model(exp)                    0.012863951 0.008388044 -0.003601708  0.012862714  2.932140e-02  0.012860942 4.135903e-25
Filter(S5):Model(exp)                    0.135645527 0.008326103  0.119299807  0.135644871  1.519799e-01  0.135644257 4.911385e-24
Filter(J5):Conjunction(No)              -0.009356800 0.004777740 -0.018737743 -0.009356723  1.513712e-05 -0.009356162 2.584939e-25
Filter(J1):Conjunction(No)              -0.026062921 0.003588638 -0.033108808 -0.026062960 -1.902325e-02 -0.026062736 4.209407e-15
Filter(S5):Conjunction(No)               0.051042646 0.003476822  0.044216597  0.051042505  5.786324e-02  0.051042516 1.793805e-14
Filter(J5):sh(Inf)                      -0.061978307 0.005090181 -0.071970995 -0.061978813 -5.199195e-02 -0.061979399 0.000000e+00
Filter(J1):sh(Inf)                       0.046253599 0.003885614  0.038625031  0.046253420  5.387619e-02  0.046253390 7.181100e-15
Filter(S5):sh(Inf)                      -0.036697025 0.003730393 -0.044020924 -0.036697172 -2.937901e-02 -0.036697151 0.000000e+00
Filter(J5):TrueGenes(7)                 -0.376483659 0.006958572 -0.390151533 -0.376481887 -3.628381e-01 -0.376477738 2.866025e-13
Filter(J1):TrueGenes(7)                 -0.051992338 0.005239009 -0.062278605 -0.051992375 -4.171527e-02 -0.051992006 7.900271e-15
Filter(S5):TrueGenes(7)                 -0.166209583 0.005447724 -0.176907475 -0.166209003 -1.555247e-01 -0.166207378 0.000000e+00
Filter(J5):TrueGenes(9)                  0.320482142 0.007015040  0.306711508  0.320481168  3.342456e-01  0.320479805 0.000000e+00
Filter(J1):TrueGenes(9)                 -0.037882794 0.005309227 -0.048306060 -0.037883128 -2.746720e-02 -0.037883349 3.846340e-15
Filter(S5):TrueGenes(9)                 -0.057538189 0.005124453 -0.067599532 -0.057538227 -4.748583e-02 -0.057537869 1.238615e-14
Method(DiP-A):S.Time(unif)               0.086156984 0.006855635  0.072691673  0.086158604  9.960101e-02  0.086162438 0.000000e+00
Method(DiP):S.Time(unif)                 0.502345980 0.010889406  0.480978613  0.502341443  5.237189e-01  0.502333254 5.351859e-22
Method(OT-A):S.Time(unif)                0.003363991 0.004287754 -0.005055508  0.003364273  1.177423e-02  0.003365202 4.146513e-16
Method(OT):S.Time(unif)                 -0.052911861 0.004786302 -0.062310620 -0.052911445 -4.352400e-02 -0.052910202 0.000000e+00
Method(CBN-A):S.Time(unif)              -0.274713936 0.003966327 -0.282502116 -0.274713729 -2.669340e-01 -0.274712978 0.000000e+00
Method(DiP-A):S.Type(singleCell)         0.005447816 0.010321966 -0.014824730  0.005449897  2.569029e-02  0.005454952 2.544049e-16
Method(DiP):S.Type(singleCell)           0.091321718 0.017644094  0.056650202  0.091331356  1.259081e-01  0.091352208 0.000000e+00
Method(OT-A):S.Type(singleCell)         -0.077519923 0.006392669 -0.090070554 -0.077520217 -6.497913e-02 -0.077520267 0.000000e+00
Method(OT):S.Type(singleCell)           -0.131032059 0.007243326 -0.145254491 -0.131031809 -1.168240e-01 -0.131030696 0.000000e+00
Method(CBN-A):S.Type(singleCell)         0.064546588 0.005863770  0.053037092  0.064545365  7.605233e-02  0.064543406 6.306471e-15
Method(DiP-A):S.Type(wholeTumor_0.01)   -0.034383818 0.008806069 -0.051671990 -0.034384448 -1.710796e-02 -0.034384966 1.033976e-25
Method(DiP):S.Type(wholeTumor_0.01)     -0.108540018 0.014777329 -0.137546799 -0.108542539 -7.954579e-02 -0.108546351 3.929108e-24
Method(OT-A):S.Type(wholeTumor_0.01)     0.146657677 0.005608529  0.135646713  0.146657358  1.576603e-01  0.146657193 0.000000e+00
Method(OT):S.Type(wholeTumor_0.01)       0.249446895 0.006365234  0.236951501  0.249446127  2.619351e-01  0.249445125 0.000000e+00
Method(CBN-A):S.Type(wholeTumor_0.01)   -0.158511553 0.005196862 -0.168714817 -0.158511675 -1.483169e-01 -0.158511479 4.523644e-25
Method(DiP-A):Model(McF_6)               0.359297866 0.011084727  0.337540674  0.359295528  3.810481e-01  0.359291772 1.129458e-13
Method(DiP):Model(McF_6)                -0.965194977 0.019648531 -1.003875634 -0.965160778 -9.267391e-01 -0.965090428 1.437871e-13
Method(OT-A):Model(McF_6)                0.362433736 0.006814804  0.349060101  0.362431424  3.758079e-01  0.362427360 0.000000e+00
Method(OT):Model(McF_6)                 -0.016602599 0.007682102 -0.031682797 -0.016603628 -1.530482e-03 -0.016605046 0.000000e+00
Method(CBN-A):Model(McF_6)               0.095228671 0.006366664  0.082735877  0.095226027  1.077247e-01  0.095221254 0.000000e+00
Method(DiP-A):Model(McF_4)              -0.964359854 0.017058565 -0.997943340 -0.964329658 -9.309743e-01 -0.964267568 0.000000e+00
Method(DiP):Model(McF_4)                -0.663677283 0.022371010 -0.707730282 -0.663634075 -6.199039e-01 -0.663545404 5.545989e-14
Method(OT-A):Model(McF_4)                0.118866191 0.008261482  0.102653585  0.118863373  1.350796e-01  0.118858414 0.000000e+00
Method(OT):Model(McF_4)                  0.155191203 0.008876717  0.137768645  0.155189076  1.726096e-01  0.155185557 2.201534e-14
Method(CBN-A):Model(McF_4)               0.693572187 0.007583221  0.678697281  0.693567282  7.084606e-01  0.693558072 4.826617e-13
Method(DiP-A):Model(exp)                 0.357689345 0.016559197  0.325203920  0.357679906  3.901973e-01  0.357662349 0.000000e+00
Method(DiP):Model(exp)                   0.850482848 0.022905637  0.805574887  0.850460107  8.954756e-01  0.850416364 8.122914e-22
Method(OT-A):Model(exp)                 -0.307237861 0.009186442 -0.325278184 -0.307236690 -2.892205e-01 -0.307233560 8.222344e-14
Method(OT):Model(exp)                   -0.140940514 0.009846711 -0.160275110 -0.140940054 -1.216261e-01 -0.140938297 8.375204e-24
Method(CBN-A):Model(exp)                -0.373759967 0.008717032 -0.390874256 -0.373760276 -3.566596e-01 -0.373760157 2.901594e-24
Method(DiP-A):Conjunction(No)           -0.053512269 0.006164735 -0.065617022 -0.053512004 -4.142005e-02 -0.053510948 0.000000e+00
Method(DiP):Conjunction(No)             -0.061454489 0.010246565 -0.081575624 -0.061453538 -4.135701e-02 -0.061450760 3.097954e-15
Method(OT-A):Conjunction(No)            -0.005341539 0.003991033 -0.013177204 -0.005341678  2.487736e-03 -0.005341620 0.000000e+00
Method(OT):Conjunction(No)              -0.037312791 0.004495639 -0.046139517 -0.037312825 -2.849394e-02 -0.037312515 3.877409e-25
Method(CBN-A):Conjunction(No)            0.073036093 0.003723205  0.065726398  0.073035915  8.034009e-02  0.073035874 1.163223e-24
Method(DiP-A):sh(Inf)                    0.129201468 0.006933833  0.115591464  0.129200082  1.428067e-01  0.129197885 3.608141e-14
Method(DiP):sh(Inf)                      0.697481636 0.013148239  0.671722936  0.697461851  7.233263e-01  0.697423213 0.000000e+00
Method(OT-A):sh(Inf)                    -0.159330674 0.004536824 -0.168241307 -0.159329685 -1.504337e-01 -0.159327315 8.428036e-14
Method(OT):sh(Inf)                      -0.116726193 0.005108525 -0.126757793 -0.116725715 -1.067064e-01 -0.116724322 3.323604e-14
Method(CBN-A):sh(Inf)                   -0.294884132 0.004187399 -0.303110085 -0.294882678 -2.866738e-01 -0.294879404 3.957324e-13
Method(DiP-A):TrueGenes(7)              -0.276624079 0.009649520 -0.295576148 -0.276622059 -2.577005e-01 -0.276617185 0.000000e+00
Method(DiP):TrueGenes(7)                 0.859241561 0.018342990  0.823268667  0.859226943  8.952625e-01  0.859199132 0.000000e+00
Method(OT-A):TrueGenes(7)               -0.250212179 0.006213126 -0.262414232 -0.250211144 -2.380270e-01 -0.250208539 3.825710e-23
Method(OT):TrueGenes(7)                  0.325394534 0.007284452  0.311093094  0.325394193  3.396848e-01  0.325394126 0.000000e+00
Method(CBN-A):TrueGenes(7)              -0.383263755 0.005945012 -0.394938174 -0.383263127 -3.716035e-01 -0.383261364 3.926583e-13
Method(DiP-A):TrueGenes(9)               0.085093066 0.009215311  0.067001005  0.085092565  1.031714e-01  0.085092339 7.754818e-26
Method(DiP):TrueGenes(9)                -0.673681205 0.015984059 -0.705099986 -0.673669363 -6.423568e-01 -0.673644223 0.000000e+00
Method(OT-A):TrueGenes(9)                0.182840764 0.005951252  0.171158532  0.182839878  1.945172e-01  0.182838604 9.795882e-14
Method(OT):TrueGenes(9)                 -0.062084821 0.006688170 -0.075215488 -0.062085169 -4.896422e-02 -0.062085303 2.067952e-25
Method(CBN-A):TrueGenes(9)               0.278952650 0.005602371  0.267957166  0.278951157  2.899463e-01  0.278948635 0.000000e+00
S.Time(unif):S.Type(singleCell)         -0.087072683 0.006004476 -0.098863076 -0.087072358 -7.529488e-02 -0.087071195 6.782881e-23
S.Time(unif):S.Type(wholeTumor_0.01)     0.179391940 0.005751331  0.168102176  0.179391035  1.906764e-01  0.179389704 0.000000e+00
S.Time(unif):Model(McF_6)               -0.405030626 0.006914742 -0.418615167 -0.405027935 -3.914734e-01 -0.405021925 7.394995e-22
S.Time(unif):Model(McF_4)                0.095802022 0.007057783  0.081941210  0.095803136  1.096440e-01  0.095805975 0.000000e+00
S.Time(unif):Model(exp)                  0.159276856 0.008115151  0.143350231  0.159274482  1.752021e-01  0.159270393 3.951194e-14
S.Time(unif):Conjunction(No)             0.027276110 0.004153192  0.019122294  0.027275857  3.542386e-02  0.027275700 3.142796e-15
S.Time(unif):sh(Inf)                    -0.062460055 0.004252452 -0.070813956 -0.062458521 -5.412228e-02 -0.062455067 0.000000e+00
S.Time(unif):TrueGenes(7)               -0.173584966 0.006011638 -0.185394629 -0.173582851 -1.617978e-01 -0.173578079 4.800037e-14
S.Time(unif):TrueGenes(9)                0.050470927 0.005934385  0.038823977  0.050469267  6.211641e-02  0.050466430 1.488925e-23
S.Type(singleCell):Model(McF_6)          0.038813884 0.009793011  0.019583204  0.038814785  5.802197e-02  0.038817428 5.652594e-16
S.Type(wholeTumor_0.01):Model(McF_6)    -0.072459833 0.009510386 -0.091123346 -0.072463108 -5.379528e-02 -0.072468895 0.000000e+00
S.Type(singleCell):Model(McF_4)          0.020862452 0.010064593  0.001100003  0.020862862  4.060454e-02  0.020864540 2.675826e-16
S.Type(wholeTumor_0.01):Model(McF_4)    -0.019731231 0.009723199 -0.038815998 -0.019733341 -6.522459e-04 -0.019736762 2.867028e-16
S.Type(singleCell):Model(exp)           -0.028790390 0.011716991 -0.051791779 -0.028791817 -5.802141e-03 -0.028793693 5.790264e-24
S.Type(wholeTumor_0.01):Model(exp)       0.041738670 0.010973969  0.020185548  0.041740866  6.325992e-02  0.041746217 0.000000e+00
S.Type(singleCell):Conjunction(No)       0.002707726 0.005926559 -0.008927961  0.002707461  1.433423e-02  0.002707432 3.979046e-16
S.Type(wholeTumor_0.01):Conjunction(No) -0.001377585 0.005690828 -0.012550920 -0.001377684  9.786076e-03 -0.001377403 4.152055e-16
S.Type(singleCell):sh(Inf)              -0.062368943 0.006058602 -0.074266265 -0.062368393 -5.048556e-02 -0.062366772 0.000000e+00
S.Type(wholeTumor_0.01):sh(Inf)          0.158875554 0.005805988  0.147482227  0.158873377  1.702705e-01  0.158869484 0.000000e+00
S.Type(singleCell):TrueGenes(7)         -0.140895862 0.008536650 -0.157660469 -0.140894704 -1.241530e-01 -0.140891653 7.279189e-23
S.Type(wholeTumor_0.01):TrueGenes(7)     0.337612121 0.008199542  0.321523355  0.337608528  3.537060e-01  0.337601982 0.000000e+00
S.Type(singleCell):TrueGenes(9)          0.068014121 0.008440838  0.051444535  0.068012921  8.457518e-02  0.068011226 6.086941e-15
S.Type(wholeTumor_0.01):TrueGenes(9)    -0.149545952 0.008109265 -0.165473284 -0.149544156 -1.336431e-01 -0.149539854 7.444626e-24
Model(McF_6):Conjunction(No)             0.071264929 0.006816070  0.057882789  0.071264640  8.463642e-02  0.071264637 9.334739e-15
Model(McF_4):Conjunction(No)            -0.050949614 0.007001710 -0.064695380 -0.050950193 -3.721322e-02 -0.050950763 0.000000e+00
Model(exp):Conjunction(No)              -0.006949883 0.007947501 -0.022554685 -0.006949756  8.639942e-03 -0.006948829 4.291302e-16
Model(McF_6):sh(Inf)                    -0.225590627 0.006904864 -0.239143488 -0.225592146 -2.120418e-01 -0.225594617 0.000000e+00
Model(McF_4):sh(Inf)                    -0.150978337 0.007072643 -0.164861171 -0.150979665 -1.371009e-01 -0.150981735 0.000000e+00
Model(exp):sh(Inf)                       0.222692530 0.008483010  0.206029911  0.222694857  2.393270e-01  0.222700262 2.410628e-14
Model(McF_6):TrueGenes(7)                0.427123284 0.009794096  0.407904244  0.427119500  4.463457e-01  0.427112704 0.000000e+00
Model(McF_4):TrueGenes(7)                0.276586151 0.010142474  0.256681880  0.276582787  2.964908e-01  0.276576871 0.000000e+00
Model(exp):TrueGenes(7)                 -0.618604365 0.011542577 -0.641281523 -0.618599545 -5.959746e-01 -0.618588847 3.788487e-22
Model(McF_6):TrueGenes(9)               -0.252535667 0.009710285 -0.271610354 -0.252532555 -2.334957e-01 -0.252525463 7.359127e-14
Model(McF_4):TrueGenes(9)               -0.185774716 0.009940844 -0.205298990 -0.185772664 -1.662797e-01 -0.185767693 1.422751e-22
Model(exp):TrueGenes(9)                  0.399221521 0.011458863  0.376738211  0.399216255  4.217134e-01  0.399206624 0.000000e+00
Conjunction(No):sh(Inf)                 -0.025097540 0.004185723 -0.033315635 -0.025097654 -1.688633e-02 -0.025097529 3.094135e-15
Conjunction(No):TrueGenes(7)            -0.042299044 0.005906371 -0.053894444 -0.042299530 -3.071156e-02 -0.042300007 8.271806e-25
Conjunction(No):TrueGenes(9)             0.001977326 0.005857266 -0.009522719  0.001977201  1.346754e-02  0.001977445 0.000000e+00
sh(Inf):TrueGenes(7)                     0.149931271 0.006066508  0.138030479  0.149927741  1.618407e-01  0.149921117 4.713599e-14
sh(Inf):TrueGenes(9)                    -0.090652570 0.005981697 -0.102403768 -0.090650342 -7.892444e-02 -0.090645343 0.000000e+00

  Doing i = 3
 Pre-processing    Running inla Post-processing           Total 
      29.049060     5093.694508        1.549711     5124.293279 


### The rest is gone. But this completed execution OK. I think I messed up breaking the pipe of output
### or did something funny with git.
