# Supplementary material for: Identifying restrictions in the order of accumulation of mutations during tumor progression: effects of passengers, evolutionary models, and sampling
Source: BMC Bioinformatics. 2015 Feb 12;16:41. doi: 10.1186/s12859-015-0466-7 (PMC4339747; doi:10.1186/s12859-015-0466-7)
Supplement: Additional file 9 — Code, scripts, model fits. A zip file (Code_scripts_model_fits.zip) that contains shell and R scripts to run simulations, analysis, and produce tables and figures, as well as the output of GLMM model fits (and the code to obtain them). [file 12859_2015_466_MOESM9_ESM.zip › Code_scripts_model_fits/INLA/P/Diff-m3A.Rout]

R version 3.0.3 Patched (2014-03-06 r65254) -- "Warm Puppy"
Copyright (C) 2014 The R Foundation for Statistical Computing
Platform: x86_64-pc-linux-gnu (64-bit)

R is free software and comes with ABSOLUTELY NO WARRANTY.
You are welcome to redistribute it under certain conditions.
Type 'license()' or 'licence()' for distribution details.

  Natural language support but running in an English locale

R is a collaborative project with many contributors.
Type 'contributors()' for more information and
'citation()' on how to cite R or R packages in publications.

Type 'demo()' for some demos, 'help()' for on-line help, or
'help.start()' for an HTML browser interface to help.
Type 'q()' to quit R.

> Sys.getpid()
[1] 5997
>  system("hostname")
Lacerta
>  options(width = 220)
>  library(car); packageVersion("car")
[1] '2.0.19'
>  library(INLA); packageVersion("INLA")
Loading required package: sp
Loading required package: Matrix
Loading required package: splines
[1] '0.0.1392038736'
>  sessionInfo()
R version 3.0.3 Patched (2014-03-06 r65254)
Platform: x86_64-pc-linux-gnu (64-bit)

locale:
 [1] LC_CTYPE=en_US.ISO-8859-15    LC_NUMERIC=C                  LC_TIME=en_GB.iso885915       LC_COLLATE=en_US.ISO-8859-15  LC_MONETARY=en_US.ISO-8859-15 LC_MESSAGES=en_US.ISO-8859-15 LC_PAPER=en_GB.UTF-8         
 [8] LC_NAME=C                     LC_ADDRESS=C                  LC_TELEPHONE=C                LC_MEASUREMENT=en_GB.UTF-8    LC_IDENTIFICATION=C          

attached base packages:
[1] splines   stats     graphics  grDevices utils     datasets  methods   base     

other attached packages:
[1] INLA_0.0-1392038736 Matrix_1.1-2-2      sp_1.0-14           car_2.0-19         

loaded via a namespace (and not attached):
[1] grid_3.0.3      lattice_0.20-27 MASS_7.3-29     nnet_7.3-7     
>  options(decorate.contrasts = c("(",")"))
>  options(decorate.contr.Sum = "")
>  ## options(decorate.contrasts = c(".",""))
>  options(contrasts = c("contr.Sum", "contr.poly"))
>  load("P.stats.RData"); dim(P.stats)
[1] 414720     25
>  ## recode levels for easier reading
>  tmpm <- P.stats$S.Size
>  P.stats$S.Size <- factor(P.stats$S.Size, levels = c("100", "1000", "200"))
>  table(P.stats$S.Size, tmpm)
      tmpm
         1000    200    100
  100       0      0 138240
  1000 138240      0      0
  200       0 138240      0
>  rm(tmpm)
>  tmpm <- P.stats$Model
>  P.stats$Model <- factor(P.stats$Model, levels = c("Bozic", "McF_4", "McF_6", "exp"))
>  table(P.stats$Model, tmpm)
       tmpm
         Bozic    exp  McF_4  McF_6
  Bozic 103680      0      0      0
  McF_4      0      0 103680      0
  McF_6      0      0      0 103680
  exp        0 103680      0      0
>  
>  
> 
> 
>  fit0 <- inla(Diff ~ (S.Size + Filter + Method + S.Time + S.Type + Model + Conjunction + sh + TrueGenes)^3 + f(dataSetID, model = "iid")
+ , family = "poisson"
+  , data = P.stats
+  ## , control.predictor = list(compute = TRUE)
+  , control.compute = list(dic = TRUE, cpo = TRUE),
+  num.threads = 6)
>  
> 
> 
>  fit0$cpu.used
 Pre-processing    Running inla Post-processing           Total 
      140.01999    549282.88991        81.97504    549504.88494 
> 
>  ## in case a crash in next step
>  save(file = "Diff.m3A.tmp.RData", fit0)
>  gc()
            used   (Mb) gc trigger   (Mb)  max used   (Mb)
Ncells   7811411  417.2   13739133  733.8  13046794  696.8
Vcells 500944269 3822.0 1043971230 7964.9 994610233 7588.3
> 
>  fit <- inla.hyperpar(fit0)


taucs_malloc_stub fail to malloc 1721742864 bytes
Aborted
Error in inla.inlaprogram.has.crashed() : 
  The inla-program exited with an error. Unless you interupted it yourself, please rerun with verbose=TRUE and check the output carefully.
  If this does help; please contact the developers at <help@r-inla.org>.
Calls: inla.hyperpar ... inla.rerun -> do.call -> inla -> inla.inlaprogram.has.crashed
Execution halted

### So we get crashes. Just get the summary


> load("Diff.m3A.tmp.RData")
>  summary(fit0)


Call:
c("inla(formula = Diff ~ (S.Size + Filter + Method + S.Time + S.Type + ",  "    Model + Conjunction + sh + TrueGenes)^3 + f(dataSetID, model = \"iid\"), ",  "    family = \"poisson\", data = P.stats, control.compute = list(dic = TRUE, ",  "        cpo = TRUE), num.threads = 6)")

Time used:
 Pre-processing    Running inla Post-processing           Total 
        140.020      549282.890          81.975      549504.885 

Fixed effects:
                                                         mean     sd 0.025quant 0.5quant 0.975quant    mode kld
(Intercept)                                            2.1387 0.0006     2.1376   2.1387     2.1398  2.1387   0
S.Size(100)                                            0.1269 0.0008     0.1254   0.1269     0.1284  0.1269   0
S.Size(1000)                                          -0.1735 0.0008    -0.1752  -0.1735    -0.1719 -0.1735   0
Filter(J5)                                            -0.0290 0.0010    -0.0309  -0.0290    -0.0271 -0.0290   0
Filter(J1)                                            -0.0333 0.0010    -0.0352  -0.0333    -0.0314 -0.0333   0
Filter(S5)                                            -0.1154 0.0010    -0.1173  -0.1154    -0.1134 -0.1154   0
Method(CBN)                                            0.1975 0.0011     0.1953   0.1975     0.1998  0.1975   0
Method(CBN-A)                                          0.1373 0.0012     0.1350   0.1373     0.1396  0.1373   0
Method(OT)                                            -0.1774 0.0013    -0.1801  -0.1774    -0.1748 -0.1774   0
Method(OT-A)                                          -0.3478 0.0015    -0.3506  -0.3478    -0.3449 -0.3478   0
Method(DiP)                                            0.1340 0.0012     0.1317   0.1340     0.1363  0.1340   0
S.Time(last)                                           0.0560 0.0006     0.0549   0.0560     0.0571  0.0560   0
S.Type(singleCell)                                    -0.0263 0.0008    -0.0279  -0.0263    -0.0248 -0.0263   0
S.Type(wholeTumor_0.01)                                0.0530 0.0008     0.0515   0.0530     0.0545  0.0530   0
Model(Bozic)                                           0.1212 0.0009     0.1194   0.1212     0.1230  0.1212   0
Model(McF_4)                                          -0.0490 0.0010    -0.0510  -0.0490    -0.0471 -0.0490   0
Model(McF_6)                                          -0.1574 0.0010    -0.1595  -0.1574    -0.1554 -0.1574   0
Conjunction(No)                                       -0.1400 0.0006    -0.1411  -0.1400    -0.1389 -0.1400   0
sh(0)                                                 -0.0474 0.0006    -0.0485  -0.0474    -0.0464 -0.0474   0
TrueGenes(7)                                          -0.0097 0.0008    -0.0113  -0.0097    -0.0081 -0.0097   0
TrueGenes(9)                                          -0.0885 0.0008    -0.0901  -0.0885    -0.0869 -0.0885   0
S.Size(100):Filter(J5)                                -0.0794 0.0013    -0.0819  -0.0794    -0.0768 -0.0794   0
S.Size(1000):Filter(J5)                                0.1019 0.0014     0.0992   0.1019     0.1046  0.1019   0
S.Size(100):Filter(J1)                                 0.0027 0.0013     0.0002   0.0027     0.0052  0.0027   0
S.Size(1000):Filter(J1)                                0.0237 0.0014     0.0210   0.0237     0.0264  0.0237   0
S.Size(100):Filter(S5)                                -0.0176 0.0013    -0.0202  -0.0176    -0.0150 -0.0176   0
S.Size(1000):Filter(S5)                                0.0138 0.0014     0.0109   0.0138     0.0166  0.0138   0
S.Size(100):Method(CBN)                               -0.0730 0.0016    -0.0760  -0.0730    -0.0699 -0.0730   0
S.Size(1000):Method(CBN)                               0.1161 0.0016     0.1130   0.1161     0.1193  0.1161   0
S.Size(100):Method(CBN-A)                             -0.0612 0.0016    -0.0643  -0.0612    -0.0581 -0.0612   0
S.Size(1000):Method(CBN-A)                             0.1004 0.0017     0.0972   0.1004     0.1037  0.1004   0
S.Size(100):Method(OT)                                -0.0367 0.0018    -0.0402  -0.0367    -0.0332 -0.0367   0
S.Size(1000):Method(OT)                                0.0726 0.0019     0.0689   0.0726     0.0763  0.0726   0
S.Size(100):Method(OT-A)                              -0.0272 0.0019    -0.0310  -0.0272    -0.0234 -0.0272   0
S.Size(1000):Method(OT-A)                              0.0640 0.0021     0.0599   0.0640     0.0680  0.0640   0
S.Size(100):Method(DiP)                                0.0602 0.0016     0.0571   0.0602     0.0633  0.0602   0
S.Size(1000):Method(DiP)                              -0.1234 0.0018    -0.1269  -0.1234    -0.1199 -0.1234   0
S.Size(100):S.Time(last)                              -0.0041 0.0007    -0.0056  -0.0041    -0.0026 -0.0041   0
S.Size(1000):S.Time(last)                             -0.0020 0.0008    -0.0036  -0.0020    -0.0005 -0.0020   0
S.Size(100):S.Type(singleCell)                        -0.0023 0.0011    -0.0044  -0.0023    -0.0002 -0.0023   0
S.Size(1000):S.Type(singleCell)                       -0.0050 0.0011    -0.0072  -0.0050    -0.0028 -0.0050   0
S.Size(100):S.Type(wholeTumor_0.01)                    0.0032 0.0010     0.0012   0.0032     0.0053  0.0032   0
S.Size(1000):S.Type(wholeTumor_0.01)                   0.0057 0.0011     0.0035   0.0057     0.0079  0.0057   0
S.Size(100):Model(Bozic)                              -0.0377 0.0012    -0.0401  -0.0377    -0.0353 -0.0377   0
S.Size(1000):Model(Bozic)                              0.0669 0.0013     0.0643   0.0669     0.0695  0.0669   0
S.Size(100):Model(McF_4)                               0.0153 0.0013     0.0127   0.0153     0.0179  0.0153   0
S.Size(1000):Model(McF_4)                             -0.0334 0.0014    -0.0362  -0.0334    -0.0306 -0.0334   0
S.Size(100):Model(McF_6)                               0.0960 0.0014     0.0933   0.0960     0.0987  0.0960   0
S.Size(1000):Model(McF_6)                             -0.1439 0.0015    -0.1469  -0.1439    -0.1408 -0.1439   0
S.Size(100):Conjunction(No)                            0.0175 0.0007     0.0161   0.0175     0.0190  0.0175   0
S.Size(1000):Conjunction(No)                          -0.0267 0.0008    -0.0282  -0.0267    -0.0251 -0.0267   0
S.Size(100):sh(0)                                     -0.0053 0.0007    -0.0067  -0.0053    -0.0038 -0.0053   0
S.Size(1000):sh(0)                                     0.0153 0.0008     0.0137   0.0153     0.0168  0.0153   0
S.Size(100):TrueGenes(7)                              -0.0032 0.0011    -0.0053  -0.0032    -0.0011 -0.0032   0
S.Size(1000):TrueGenes(7)                              0.0080 0.0011     0.0058   0.0080     0.0103  0.0080   0
S.Size(100):TrueGenes(9)                              -0.0048 0.0011    -0.0069  -0.0048    -0.0027 -0.0048   0
S.Size(1000):TrueGenes(9)                              0.0092 0.0012     0.0070   0.0092     0.0115  0.0092   0
Filter(J5):Method(CBN)                                -0.0754 0.0020    -0.0793  -0.0754    -0.0715 -0.0754   0
Filter(J1):Method(CBN)                                -0.0443 0.0020    -0.0482  -0.0443    -0.0404 -0.0443   0
Filter(S5):Method(CBN)                                 0.0364 0.0020     0.0325   0.0364     0.0403  0.0364   0
Filter(J5):Method(CBN-A)                              -0.0720 0.0020    -0.0760  -0.0720    -0.0681 -0.0720   0
Filter(J1):Method(CBN-A)                              -0.0481 0.0020    -0.0521  -0.0481    -0.0441 -0.0481   0
Filter(S5):Method(CBN-A)                               0.0272 0.0021     0.0232   0.0272     0.0313  0.0272   0
Filter(J5):Method(OT)                                  0.1156 0.0022     0.1113   0.1156     0.1199  0.1156   0
Filter(J1):Method(OT)                                  0.0530 0.0022     0.0486   0.0530     0.0574  0.0530   0
Filter(S5):Method(OT)                                 -0.0425 0.0024    -0.0472  -0.0425    -0.0378 -0.0425   0
Filter(J5):Method(OT-A)                                0.1277 0.0024     0.1230   0.1277     0.1323  0.1277   0
Filter(J1):Method(OT-A)                                0.0487 0.0024     0.0439   0.0487     0.0535  0.0487   0
Filter(S5):Method(OT-A)                               -0.0820 0.0026    -0.0872  -0.0820    -0.0769 -0.0820   0
Filter(J5):Method(DiP)                                -0.0523 0.0020    -0.0562  -0.0523    -0.0483 -0.0523   0
Filter(J1):Method(DiP)                                -0.0040 0.0020    -0.0079  -0.0040     0.0000 -0.0040   0
Filter(S5):Method(DiP)                                 0.0359 0.0021     0.0318   0.0359     0.0399  0.0359   0
Filter(J5):S.Time(last)                               -0.0387 0.0009    -0.0405  -0.0387    -0.0368 -0.0387   0
Filter(J1):S.Time(last)                                0.0082 0.0009     0.0064   0.0082     0.0101  0.0082   0
Filter(S5):S.Time(last)                                0.0253 0.0010     0.0234   0.0253     0.0272  0.0253   0
Filter(J5):S.Type(singleCell)                          0.0279 0.0013     0.0253   0.0279     0.0305  0.0279   0
Filter(J1):S.Type(singleCell)                         -0.0061 0.0013    -0.0087  -0.0061    -0.0035 -0.0061   0
Filter(S5):S.Type(singleCell)                          0.0062 0.0014     0.0036   0.0062     0.0089  0.0062   0
Filter(J5):S.Type(wholeTumor_0.01)                    -0.0626 0.0013    -0.0652  -0.0626    -0.0601 -0.0626   0
Filter(J1):S.Type(wholeTumor_0.01)                     0.0063 0.0013     0.0037   0.0063     0.0088  0.0063   0
Filter(S5):S.Type(wholeTumor_0.01)                    -0.0189 0.0014    -0.0215  -0.0189    -0.0162 -0.0189   0
Filter(J5):Model(Bozic)                               -0.0683 0.0016    -0.0714  -0.0683    -0.0652 -0.0683   0
Filter(J1):Model(Bozic)                               -0.0084 0.0016    -0.0115  -0.0084    -0.0054 -0.0084   0
Filter(S5):Model(Bozic)                                0.0423 0.0016     0.0391   0.0423     0.0454  0.0423   0
Filter(J5):Model(McF_4)                                0.0138 0.0017     0.0105   0.0138     0.0170  0.0138   0
Filter(J1):Model(McF_4)                                0.0020 0.0017    -0.0013   0.0020     0.0053  0.0020   0
Filter(S5):Model(McF_4)                               -0.0327 0.0017    -0.0362  -0.0327    -0.0293 -0.0327   0
Filter(J5):Model(McF_6)                                0.0546 0.0017     0.0513   0.0546     0.0580  0.0546   0
Filter(J1):Model(McF_6)                                0.0026 0.0017    -0.0008   0.0026     0.0060  0.0026   0
Filter(S5):Model(McF_6)                               -0.0597 0.0018    -0.0633  -0.0597    -0.0561 -0.0597   0
Filter(J5):Conjunction(No)                             0.0077 0.0009     0.0059   0.0077     0.0095  0.0077   0
Filter(J1):Conjunction(No)                             0.0013 0.0009    -0.0005   0.0013     0.0032  0.0013   0
Filter(S5):Conjunction(No)                            -0.0147 0.0010    -0.0166  -0.0147    -0.0128 -0.0147   0
Filter(J5):sh(0)                                       0.0462 0.0009     0.0444   0.0462     0.0481  0.0462   0
Filter(J1):sh(0)                                       0.0080 0.0009     0.0061   0.0080     0.0098  0.0080   0
Filter(S5):sh(0)                                       0.0064 0.0010     0.0045   0.0064     0.0083  0.0064   0
Filter(J5):TrueGenes(7)                               -0.0736 0.0014    -0.0763  -0.0736    -0.0709 -0.0736   0
Filter(J1):TrueGenes(7)                               -0.0316 0.0014    -0.0342  -0.0316    -0.0289 -0.0316   0
Filter(S5):TrueGenes(7)                                0.0132 0.0014     0.0105   0.0132     0.0159  0.0132   0
Filter(J5):TrueGenes(9)                                0.0351 0.0014     0.0324   0.0351     0.0377  0.0351   0
Filter(J1):TrueGenes(9)                               -0.0014 0.0014    -0.0041  -0.0014     0.0013 -0.0014   0
Filter(S5):TrueGenes(9)                               -0.0300 0.0014    -0.0327  -0.0300    -0.0272 -0.0300   0
Method(CBN):S.Time(last)                               0.0588 0.0011     0.0566   0.0588     0.0610  0.0588   0
Method(CBN-A):S.Time(last)                             0.0932 0.0012     0.0909   0.0932     0.0955  0.0932   0
Method(OT):S.Time(last)                                0.0121 0.0013     0.0095   0.0121     0.0147  0.0121   0
Method(OT-A):S.Time(last)                             -0.1344 0.0014    -0.1372  -0.1344    -0.1317 -0.1344   0
Method(DiP):S.Time(last)                              -0.0041 0.0012    -0.0063  -0.0041    -0.0018 -0.0041   0
Method(CBN):S.Type(singleCell)                        -0.0177 0.0016    -0.0209  -0.0177    -0.0146 -0.0177   0
Method(CBN-A):S.Type(singleCell)                      -0.0119 0.0016    -0.0151  -0.0119    -0.0087 -0.0119   0
Method(OT):S.Type(singleCell)                          0.0031 0.0018    -0.0005   0.0031     0.0067  0.0031   0
Method(OT-A):S.Type(singleCell)                        0.0054 0.0020     0.0015   0.0054     0.0093  0.0054   0
Method(DiP):S.Type(singleCell)                         0.0080 0.0016     0.0048   0.0080     0.0112  0.0080   0
Method(CBN):S.Type(wholeTumor_0.01)                    0.0391 0.0015     0.0360   0.0391     0.0421  0.0391   0
Method(CBN-A):S.Type(wholeTumor_0.01)                  0.0252 0.0016     0.0221   0.0253     0.0284  0.0253   0
Method(OT):S.Type(wholeTumor_0.01)                    -0.0120 0.0018    -0.0156  -0.0120    -0.0084 -0.0120   0
Method(OT-A):S.Type(wholeTumor_0.01)                  -0.0183 0.0020    -0.0222  -0.0183    -0.0144 -0.0183   0
Method(DiP):S.Type(wholeTumor_0.01)                   -0.0109 0.0016    -0.0141  -0.0109    -0.0077 -0.0109   0
Method(CBN):Model(Bozic)                              -0.0860 0.0019    -0.0897  -0.0860    -0.0822 -0.0860   0
Method(CBN-A):Model(Bozic)                            -0.0488 0.0019    -0.0526  -0.0488    -0.0450 -0.0488   0
Method(OT):Model(Bozic)                                0.1006 0.0021     0.0965   0.1006     0.1047  0.1006   0
Method(OT-A):Model(Bozic)                              0.1263 0.0023     0.1219   0.1263     0.1308  0.1263   0
Method(DiP):Model(Bozic)                              -0.0629 0.0019    -0.0667  -0.0629    -0.0591 -0.0629   0
Method(CBN):Model(McF_4)                               0.0622 0.0019     0.0584   0.0622     0.0660  0.0622   0
Method(CBN-A):Model(McF_4)                             0.1083 0.0020     0.1044   0.1083     0.1122  0.1083   0
Method(OT):Model(McF_4)                               -0.0630 0.0023    -0.0677  -0.0630    -0.0585 -0.0630   0
Method(OT-A):Model(McF_4)                             -0.1389 0.0026    -0.1440  -0.1389    -0.1338 -0.1389   0
Method(DiP):Model(McF_4)                               0.0374 0.0020     0.0334   0.0374     0.0414  0.0374   0
Method(CBN):Model(McF_6)                               0.1187 0.0020     0.1148   0.1187     0.1227  0.1187   0
Method(CBN-A):Model(McF_6)                             0.0052 0.0021     0.0010   0.0052     0.0094  0.0052   0
Method(OT):Model(McF_6)                               -0.1521 0.0025    -0.1571  -0.1521    -0.1472 -0.1521   0
Method(OT-A):Model(McF_6)                             -0.1545 0.0027    -0.1599  -0.1545    -0.1492 -0.1545   0
Method(DiP):Model(McF_6)                               0.1193 0.0021     0.1152   0.1193     0.1234  0.1193   0
Method(CBN):Conjunction(No)                            0.0424 0.0011     0.0402   0.0424     0.0446  0.0424   0
Method(CBN-A):Conjunction(No)                          0.0344 0.0011     0.0322   0.0344     0.0367  0.0344   0
Method(OT):Conjunction(No)                            -0.0215 0.0013    -0.0240  -0.0215    -0.0189 -0.0215   0
Method(OT-A):Conjunction(No)                          -0.0912 0.0014    -0.0940  -0.0912    -0.0884 -0.0912   0
Method(DiP):Conjunction(No)                            0.0284 0.0012     0.0261   0.0284     0.0306  0.0284   0
Method(CBN):sh(0)                                     -0.0025 0.0011    -0.0047  -0.0025    -0.0003 -0.0025   0
Method(CBN-A):sh(0)                                    0.0137 0.0011     0.0114   0.0137     0.0159  0.0137   0
Method(OT):sh(0)                                       0.0171 0.0013     0.0145   0.0171     0.0196  0.0171   0
Method(OT-A):sh(0)                                     0.0352 0.0014     0.0325   0.0352     0.0380  0.0352   0
Method(DiP):sh(0)                                     -0.0403 0.0011    -0.0426  -0.0403    -0.0381 -0.0403   0
Method(CBN):TrueGenes(7)                              -0.0274 0.0016    -0.0305  -0.0274    -0.0242 -0.0274   0
Method(CBN-A):TrueGenes(7)                            -0.0967 0.0017    -0.1000  -0.0967    -0.0935 -0.0967   0
Method(OT):TrueGenes(7)                                0.2087 0.0018     0.2051   0.2087     0.2122  0.2087   0
Method(OT-A):TrueGenes(7)                             -0.1946 0.0021    -0.1988  -0.1946    -0.1905 -0.1946   0
Method(DiP):TrueGenes(7)                               0.1151 0.0016     0.1119   0.1151     0.1182  0.1151   0
Method(CBN):TrueGenes(9)                               0.0101 0.0016     0.0069   0.0101     0.0132  0.0101   0
Method(CBN-A):TrueGenes(9)                             0.0647 0.0016     0.0615   0.0647     0.0679  0.0647   0
Method(OT):TrueGenes(9)                               -0.0745 0.0019    -0.0782  -0.0745    -0.0707 -0.0745   0
Method(OT-A):TrueGenes(9)                              0.1125 0.0020     0.1086   0.1125     0.1164  0.1125   0
Method(DiP):TrueGenes(9)                              -0.0904 0.0017    -0.0937  -0.0904    -0.0871 -0.0904   0
S.Time(last):S.Type(singleCell)                        0.0042 0.0008     0.0027   0.0042     0.0057  0.0042   0
S.Time(last):S.Type(wholeTumor_0.01)                  -0.0094 0.0008    -0.0109  -0.0094    -0.0079 -0.0094   0
S.Time(last):Model(Bozic)                             -0.0465 0.0009    -0.0483  -0.0465    -0.0447 -0.0465   0
S.Time(last):Model(McF_4)                             -0.0362 0.0010    -0.0381  -0.0362    -0.0343 -0.0362   0
S.Time(last):Model(McF_6)                              0.1313 0.0010     0.1293   0.1313     0.1333  0.1313   0
S.Time(last):Conjunction(No)                           0.0012 0.0005     0.0001   0.0012     0.0022  0.0012   0
S.Time(last):sh(0)                                    -0.0040 0.0005    -0.0051  -0.0040    -0.0029 -0.0040   0
S.Time(last):TrueGenes(7)                              0.0334 0.0008     0.0319   0.0334     0.0349  0.0334   0
S.Time(last):TrueGenes(9)                              0.0156 0.0008     0.0141   0.0156     0.0171  0.0156   0
S.Type(singleCell):Model(Bozic)                       -0.0213 0.0013    -0.0239  -0.0213    -0.0188 -0.0213   0
S.Type(wholeTumor_0.01):Model(Bozic)                   0.0380 0.0013     0.0356   0.0380     0.0405  0.0380   0
S.Type(singleCell):Model(McF_4)                        0.0125 0.0014     0.0098   0.0125     0.0151  0.0125   0
S.Type(wholeTumor_0.01):Model(McF_4)                  -0.0219 0.0013    -0.0245  -0.0219    -0.0192 -0.0219   0
S.Type(singleCell):Model(McF_6)                        0.0098 0.0014     0.0071   0.0098     0.0126  0.0098   0
S.Type(wholeTumor_0.01):Model(McF_6)                  -0.0228 0.0014    -0.0255  -0.0228    -0.0201 -0.0228   0
S.Type(singleCell):Conjunction(No)                    -0.0020 0.0008    -0.0035  -0.0020    -0.0005 -0.0020   0
S.Type(wholeTumor_0.01):Conjunction(No)                0.0034 0.0008     0.0019   0.0034     0.0048  0.0034   0
S.Type(singleCell):sh(0)                               0.0199 0.0008     0.0184   0.0199     0.0214  0.0199   0
S.Type(wholeTumor_0.01):sh(0)                         -0.0446 0.0007    -0.0461  -0.0446    -0.0432 -0.0446   0
S.Type(singleCell):TrueGenes(7)                       -0.0227 0.0011    -0.0248  -0.0227    -0.0205 -0.0227   0
S.Type(wholeTumor_0.01):TrueGenes(7)                   0.0492 0.0011     0.0471   0.0492     0.0513  0.0492   0
S.Type(singleCell):TrueGenes(9)                        0.0074 0.0011     0.0052   0.0074     0.0095  0.0074   0
S.Type(wholeTumor_0.01):TrueGenes(9)                  -0.0168 0.0011    -0.0190  -0.0168    -0.0147 -0.0168   0
Model(Bozic):Conjunction(No)                           0.0222 0.0009     0.0204   0.0222     0.0239  0.0222   0
Model(McF_4):Conjunction(No)                          -0.0192 0.0010    -0.0211  -0.0192    -0.0173 -0.0192   0
Model(McF_6):Conjunction(No)                          -0.0253 0.0010    -0.0272  -0.0253    -0.0233 -0.0253   0
Model(Bozic):sh(0)                                    -0.0101 0.0009    -0.0119  -0.0101    -0.0083 -0.0101   0
Model(McF_4):sh(0)                                     0.0124 0.0010     0.0106   0.0124     0.0143  0.0124   0
Model(McF_6):sh(0)                                     0.0044 0.0010     0.0024   0.0044     0.0063  0.0044   0
Model(Bozic):TrueGenes(7)                             -0.0149 0.0013    -0.0175  -0.0149    -0.0124 -0.0149   0
Model(McF_4):TrueGenes(7)                              0.0386 0.0014     0.0359   0.0386     0.0413  0.0386   0
Model(McF_6):TrueGenes(7)                              0.0297 0.0014     0.0269   0.0297     0.0325  0.0297   0
Model(Bozic):TrueGenes(9)                             -0.0032 0.0013    -0.0058  -0.0032    -0.0007 -0.0032   0
Model(McF_4):TrueGenes(9)                             -0.0299 0.0014    -0.0326  -0.0299    -0.0271 -0.0299   0
Model(McF_6):TrueGenes(9)                              0.0164 0.0015     0.0136   0.0164     0.0193  0.0164   0
Conjunction(No):sh(0)                                 -0.0040 0.0005    -0.0051  -0.0040    -0.0030 -0.0040   0
Conjunction(No):TrueGenes(7)                          -0.0649 0.0008    -0.0665  -0.0649    -0.0634 -0.0649   0
Conjunction(No):TrueGenes(9)                          -0.0059 0.0008    -0.0074  -0.0059    -0.0043 -0.0059   0
sh(0):TrueGenes(7)                                    -0.0120 0.0008    -0.0135  -0.0120    -0.0104 -0.0120   0
sh(0):TrueGenes(9)                                     0.0024 0.0008     0.0008   0.0024     0.0039  0.0024   0
S.Size(100):Filter(J5):Method(CBN)                     0.0246 0.0027     0.0192   0.0246     0.0300  0.0246   0
S.Size(1000):Filter(J5):Method(CBN)                   -0.0448 0.0028    -0.0503  -0.0448    -0.0394 -0.0448   0
S.Size(100):Filter(J1):Method(CBN)                    -0.0045 0.0027    -0.0098  -0.0045     0.0007 -0.0045   0
S.Size(1000):Filter(J1):Method(CBN)                   -0.0010 0.0028    -0.0064  -0.0010     0.0045 -0.0010   0
S.Size(100):Filter(S5):Method(CBN)                    -0.0259 0.0027    -0.0313  -0.0259    -0.0206 -0.0259   0
S.Size(1000):Filter(S5):Method(CBN)                    0.0391 0.0028     0.0337   0.0391     0.0446  0.0391   0
S.Size(100):Filter(J5):Method(CBN-A)                   0.0202 0.0028     0.0148   0.0202     0.0257  0.0203   0
S.Size(1000):Filter(J5):Method(CBN-A)                 -0.0387 0.0028    -0.0443  -0.0387    -0.0331 -0.0387   0
S.Size(100):Filter(J1):Method(CBN-A)                   0.0002 0.0027    -0.0052   0.0002     0.0056  0.0002   0
S.Size(1000):Filter(J1):Method(CBN-A)                 -0.0053 0.0028    -0.0108  -0.0053     0.0003 -0.0053   0
S.Size(100):Filter(S5):Method(CBN-A)                  -0.0229 0.0028    -0.0283  -0.0229    -0.0174 -0.0229   0
S.Size(1000):Filter(S5):Method(CBN-A)                  0.0353 0.0028     0.0297   0.0353     0.0409  0.0353   0
S.Size(100):Filter(J5):Method(OT)                      0.0094 0.0030     0.0036   0.0094     0.0153  0.0094   0
S.Size(1000):Filter(J5):Method(OT)                    -0.0222 0.0030    -0.0281  -0.0222    -0.0162 -0.0222   0
S.Size(100):Filter(J1):Method(OT)                      0.0077 0.0030     0.0019   0.0077     0.0135  0.0077   0
S.Size(1000):Filter(J1):Method(OT)                    -0.0061 0.0031    -0.0122  -0.0061     0.0000 -0.0061   0
S.Size(100):Filter(S5):Method(OT)                     -0.0122 0.0031    -0.0183  -0.0122    -0.0060 -0.0122   0
S.Size(1000):Filter(S5):Method(OT)                     0.0199 0.0032     0.0136   0.0199     0.0262  0.0199   0
S.Size(100):Filter(J5):Method(OT-A)                    0.0029 0.0032    -0.0033   0.0029     0.0091  0.0029   0
S.Size(1000):Filter(J5):Method(OT-A)                  -0.0174 0.0032    -0.0237  -0.0174    -0.0110 -0.0174   0
S.Size(100):Filter(J1):Method(OT-A)                    0.0138 0.0032     0.0076   0.0138     0.0200  0.0138   0
S.Size(1000):Filter(J1):Method(OT-A)                  -0.0097 0.0033    -0.0162  -0.0097    -0.0031 -0.0096   0
S.Size(100):Filter(S5):Method(OT-A)                   -0.0180 0.0034    -0.0247  -0.0180    -0.0114 -0.0180   0
S.Size(1000):Filter(S5):Method(OT-A)                   0.0293 0.0035     0.0224   0.0293     0.0361  0.0293   0
S.Size(100):Filter(J5):Method(DiP)                    -0.0249 0.0027    -0.0303  -0.0249    -0.0195 -0.0249   0
S.Size(1000):Filter(J5):Method(DiP)                    0.0573 0.0029     0.0515   0.0573     0.0631  0.0573   0
S.Size(100):Filter(J1):Method(DiP)                    -0.0093 0.0027    -0.0145  -0.0093    -0.0040 -0.0093   0
S.Size(1000):Filter(J1):Method(DiP)                    0.0097 0.0030     0.0039   0.0097     0.0155  0.0097   0
S.Size(100):Filter(S5):Method(DiP)                     0.0348 0.0027     0.0294   0.0348     0.0401  0.0348   0
S.Size(1000):Filter(S5):Method(DiP)                   -0.0573 0.0030    -0.0633  -0.0573    -0.0513 -0.0573   0
S.Size(100):Filter(J5):S.Time(last)                    0.0172 0.0013     0.0147   0.0172     0.0197  0.0172   0
S.Size(1000):Filter(J5):S.Time(last)                  -0.0197 0.0013    -0.0223  -0.0197    -0.0171 -0.0197   0
S.Size(100):Filter(J1):S.Time(last)                    0.0019 0.0013    -0.0005   0.0019     0.0044  0.0019   0
S.Size(1000):Filter(J1):S.Time(last)                  -0.0102 0.0013    -0.0129  -0.0102    -0.0076 -0.0102   0
S.Size(100):Filter(S5):S.Time(last)                    0.0194 0.0013     0.0169   0.0194     0.0219  0.0194   0
S.Size(1000):Filter(S5):S.Time(last)                  -0.0203 0.0014    -0.0230  -0.0203    -0.0176 -0.0203   0
S.Size(100):Filter(J5):S.Type(singleCell)             -0.0021 0.0018    -0.0056  -0.0021     0.0015 -0.0021   0
S.Size(1000):Filter(J5):S.Type(singleCell)             0.0085 0.0019     0.0049   0.0085     0.0122  0.0085   0
S.Size(100):Filter(J1):S.Type(singleCell)             -0.0263 0.0018    -0.0298  -0.0263    -0.0228 -0.0263   0
S.Size(1000):Filter(J1):S.Type(singleCell)             0.0315 0.0019     0.0278   0.0315     0.0352  0.0315   0
S.Size(100):Filter(S5):S.Type(singleCell)             -0.0071 0.0018    -0.0107  -0.0071    -0.0035 -0.0071   0
S.Size(1000):Filter(S5):S.Type(singleCell)             0.0152 0.0019     0.0114   0.0152     0.0190  0.0152   0
S.Size(100):Filter(J5):S.Type(wholeTumor_0.01)         0.0060 0.0018     0.0025   0.0060     0.0095  0.0060   0
S.Size(1000):Filter(J5):S.Type(wholeTumor_0.01)       -0.0151 0.0019    -0.0188  -0.0151    -0.0114 -0.0151   0
S.Size(100):Filter(J1):S.Type(wholeTumor_0.01)         0.0543 0.0017     0.0509   0.0543     0.0577  0.0543   0
S.Size(1000):Filter(J1):S.Type(wholeTumor_0.01)       -0.0605 0.0019    -0.0642  -0.0605    -0.0569 -0.0605   0
S.Size(100):Filter(S5):S.Type(wholeTumor_0.01)         0.0154 0.0018     0.0119   0.0154     0.0188  0.0154   0
S.Size(1000):Filter(S5):S.Type(wholeTumor_0.01)       -0.0249 0.0019    -0.0286  -0.0249    -0.0212 -0.0249   0
S.Size(100):Filter(J5):Model(Bozic)                    0.0113 0.0022     0.0070   0.0113     0.0155  0.0113   0
S.Size(1000):Filter(J5):Model(Bozic)                  -0.0317 0.0022    -0.0361  -0.0317    -0.0273 -0.0317   0
S.Size(100):Filter(J1):Model(Bozic)                    0.0112 0.0021     0.0070   0.0112     0.0153  0.0112   0
S.Size(1000):Filter(J1):Model(Bozic)                  -0.0250 0.0022    -0.0294  -0.0250    -0.0206 -0.0250   0
S.Size(100):Filter(S5):Model(Bozic)                   -0.0174 0.0021    -0.0216  -0.0174    -0.0132 -0.0174   0
S.Size(1000):Filter(S5):Model(Bozic)                   0.0241 0.0023     0.0196   0.0241     0.0285  0.0241   0
S.Size(100):Filter(J5):Model(McF_4)                   -0.0196 0.0022    -0.0240  -0.0196    -0.0152 -0.0196   0
S.Size(1000):Filter(J5):Model(McF_4)                   0.0344 0.0023     0.0298   0.0344     0.0390  0.0344   0
S.Size(100):Filter(J1):Model(McF_4)                   -0.0189 0.0022    -0.0232  -0.0189    -0.0146 -0.0189   0
S.Size(1000):Filter(J1):Model(McF_4)                   0.0352 0.0024     0.0305   0.0352     0.0398  0.0352   0
S.Size(100):Filter(S5):Model(McF_4)                   -0.0017 0.0023    -0.0061  -0.0017     0.0028 -0.0017   0
S.Size(1000):Filter(S5):Model(McF_4)                  -0.0002 0.0024    -0.0050  -0.0002     0.0046 -0.0002   0
S.Size(100):Filter(J5):Model(McF_6)                   -0.0231 0.0023    -0.0275  -0.0231    -0.0187 -0.0231   0
S.Size(1000):Filter(J5):Model(McF_6)                   0.0457 0.0024     0.0409   0.0457     0.0505  0.0457   0
S.Size(100):Filter(J1):Model(McF_6)                   -0.0004 0.0022    -0.0048  -0.0004     0.0039 -0.0004   0
S.Size(1000):Filter(J1):Model(McF_6)                   0.0152 0.0025     0.0104   0.0152     0.0201  0.0152   0
S.Size(100):Filter(S5):Model(McF_6)                    0.0165 0.0023     0.0120   0.0165     0.0210  0.0165   0
S.Size(1000):Filter(S5):Model(McF_6)                  -0.0081 0.0026    -0.0132  -0.0081    -0.0031 -0.0081   0
S.Size(100):Filter(J5):Conjunction(No)                -0.0098 0.0013    -0.0123  -0.0098    -0.0073 -0.0098   0
S.Size(1000):Filter(J5):Conjunction(No)                0.0136 0.0013     0.0110   0.0136     0.0162  0.0136   0
S.Size(100):Filter(J1):Conjunction(No)                -0.0027 0.0013    -0.0052  -0.0027    -0.0002 -0.0027   0
S.Size(1000):Filter(J1):Conjunction(No)                0.0069 0.0013     0.0043   0.0069     0.0096  0.0069   0
S.Size(100):Filter(S5):Conjunction(No)                 0.0029 0.0013     0.0004   0.0029     0.0054  0.0029   0
S.Size(1000):Filter(S5):Conjunction(No)               -0.0052 0.0014    -0.0079  -0.0052    -0.0025 -0.0052   0
S.Size(100):Filter(J5):sh(0)                           0.0064 0.0013     0.0039   0.0064     0.0088  0.0064   0
S.Size(1000):Filter(J5):sh(0)                         -0.0130 0.0013    -0.0156  -0.0130    -0.0104 -0.0130   0
S.Size(100):Filter(J1):sh(0)                          -0.0227 0.0012    -0.0251  -0.0227    -0.0202 -0.0227   0
S.Size(1000):Filter(J1):sh(0)                          0.0199 0.0013     0.0172   0.0199     0.0225  0.0199   0
S.Size(100):Filter(S5):sh(0)                          -0.0048 0.0013    -0.0073  -0.0048    -0.0023 -0.0048   0
S.Size(1000):Filter(S5):sh(0)                          0.0065 0.0014     0.0038   0.0065     0.0092  0.0065   0
S.Size(100):Filter(J5):TrueGenes(7)                    0.0173 0.0018     0.0137   0.0173     0.0209  0.0173   0
S.Size(1000):Filter(J5):TrueGenes(7)                  -0.0273 0.0019    -0.0311  -0.0273    -0.0236 -0.0273   0
S.Size(100):Filter(J1):TrueGenes(7)                    0.0017 0.0018    -0.0018   0.0017     0.0052  0.0017   0
S.Size(1000):Filter(J1):TrueGenes(7)                  -0.0057 0.0019    -0.0094  -0.0057    -0.0020 -0.0057   0
S.Size(100):Filter(S5):TrueGenes(7)                   -0.0132 0.0018    -0.0168  -0.0132    -0.0096 -0.0132   0
S.Size(1000):Filter(S5):TrueGenes(7)                   0.0256 0.0019     0.0218   0.0256     0.0293  0.0256   0
S.Size(100):Filter(J5):TrueGenes(9)                   -0.0083 0.0018    -0.0119  -0.0083    -0.0047 -0.0083   0
S.Size(1000):Filter(J5):TrueGenes(9)                   0.0115 0.0019     0.0078   0.0115     0.0152  0.0115   0
S.Size(100):Filter(J1):TrueGenes(9)                   -0.0001 0.0018    -0.0037  -0.0001     0.0034 -0.0001   0
S.Size(1000):Filter(J1):TrueGenes(9)                   0.0002 0.0019    -0.0036   0.0002     0.0040  0.0002   0
S.Size(100):Filter(S5):TrueGenes(9)                    0.0025 0.0019    -0.0012   0.0025     0.0061  0.0025   0
S.Size(1000):Filter(S5):TrueGenes(9)                  -0.0066 0.0020    -0.0105  -0.0066    -0.0027 -0.0066   0
S.Size(100):Method(CBN):S.Time(last)                  -0.0058 0.0015    -0.0088  -0.0058    -0.0029 -0.0058   0
S.Size(1000):Method(CBN):S.Time(last)                  0.0122 0.0016     0.0091   0.0122     0.0153  0.0122   0
S.Size(100):Method(CBN-A):S.Time(last)                -0.0148 0.0016    -0.0178  -0.0148    -0.0118 -0.0148   0
S.Size(1000):Method(CBN-A):S.Time(last)                0.0232 0.0016     0.0200   0.0232     0.0264  0.0232   0
S.Size(100):Method(OT):S.Time(last)                   -0.0196 0.0017    -0.0230  -0.0196    -0.0161 -0.0196   0
S.Size(1000):Method(OT):S.Time(last)                   0.0254 0.0018     0.0218   0.0254     0.0289  0.0254   0
S.Size(100):Method(OT-A):S.Time(last)                 -0.0035 0.0018    -0.0071  -0.0035     0.0001 -0.0035   0
S.Size(1000):Method(OT-A):S.Time(last)                 0.0108 0.0019     0.0070   0.0108     0.0146  0.0108   0
S.Size(100):Method(DiP):S.Time(last)                   0.0068 0.0015     0.0038   0.0068     0.0098  0.0068   0
S.Size(1000):Method(DiP):S.Time(last)                 -0.0164 0.0017    -0.0198  -0.0164    -0.0131 -0.0164   0
S.Size(100):Method(CBN):S.Type(singleCell)             0.0020 0.0021    -0.0022   0.0020     0.0062  0.0020   0
S.Size(1000):Method(CBN):S.Type(singleCell)           -0.0049 0.0022    -0.0093  -0.0049    -0.0005 -0.0049   0
S.Size(100):Method(CBN-A):S.Type(singleCell)           0.0017 0.0022    -0.0026   0.0017     0.0059  0.0017   0
S.Size(1000):Method(CBN-A):S.Type(singleCell)         -0.0023 0.0023    -0.0068  -0.0023     0.0022 -0.0023   0
S.Size(100):Method(OT):S.Type(singleCell)              0.0020 0.0024    -0.0028   0.0020     0.0068  0.0020   0
S.Size(1000):Method(OT):S.Type(singleCell)            -0.0021 0.0026    -0.0071  -0.0021     0.0029 -0.0021   0
S.Size(100):Method(OT-A):S.Type(singleCell)            0.0019 0.0026    -0.0032   0.0019     0.0070  0.0019   0
S.Size(1000):Method(OT-A):S.Type(singleCell)          -0.0045 0.0027    -0.0099  -0.0045     0.0009 -0.0045   0
S.Size(100):Method(DiP):S.Type(singleCell)            -0.0026 0.0022    -0.0069  -0.0026     0.0016 -0.0026   0
S.Size(1000):Method(DiP):S.Type(singleCell)            0.0044 0.0024    -0.0003   0.0044     0.0092  0.0044   0
S.Size(100):Method(CBN):S.Type(wholeTumor_0.01)       -0.0090 0.0021    -0.0131  -0.0090    -0.0050 -0.0090   0
S.Size(1000):Method(CBN):S.Type(wholeTumor_0.01)       0.0077 0.0022     0.0035   0.0077     0.0120  0.0077   0
S.Size(100):Method(CBN-A):S.Type(wholeTumor_0.01)     -0.0073 0.0021    -0.0114  -0.0073    -0.0031 -0.0073   0
S.Size(1000):Method(CBN-A):S.Type(wholeTumor_0.01)     0.0065 0.0022     0.0022   0.0065     0.0109  0.0065   0
S.Size(100):Method(OT):S.Type(wholeTumor_0.01)        -0.0019 0.0024    -0.0066  -0.0019     0.0028 -0.0019   0
S.Size(1000):Method(OT):S.Type(wholeTumor_0.01)        0.0039 0.0025    -0.0010   0.0039     0.0089  0.0039   0
S.Size(100):Method(OT-A):S.Type(wholeTumor_0.01)      -0.0035 0.0026    -0.0085  -0.0035     0.0016 -0.0035   0
S.Size(1000):Method(OT-A):S.Type(wholeTumor_0.01)      0.0088 0.0027     0.0035   0.0088     0.0141  0.0088   0
S.Size(100):Method(DiP):S.Type(wholeTumor_0.01)        0.0075 0.0021     0.0034   0.0075     0.0117  0.0075   0
S.Size(1000):Method(DiP):S.Type(wholeTumor_0.01)      -0.0088 0.0024    -0.0134  -0.0088    -0.0041 -0.0088   0
S.Size(100):Method(CBN):Model(Bozic)                   0.0502 0.0026     0.0451   0.0502     0.0552  0.0502   0
S.Size(1000):Method(CBN):Model(Bozic)                 -0.0708 0.0027    -0.0760  -0.0708    -0.0656 -0.0708   0
S.Size(100):Method(CBN-A):Model(Bozic)                 0.0476 0.0026     0.0425   0.0476     0.0526  0.0476   0
S.Size(1000):Method(CBN-A):Model(Bozic)               -0.0661 0.0027    -0.0714  -0.0661    -0.0608 -0.0661   0
S.Size(100):Method(OT):Model(Bozic)                    0.0036 0.0028    -0.0020   0.0036     0.0091  0.0036   0
S.Size(1000):Method(OT):Model(Bozic)                  -0.0175 0.0029    -0.0233  -0.0175    -0.0117 -0.0175   0
S.Size(100):Method(OT-A):Model(Bozic)                  0.0077 0.0030     0.0018   0.0077     0.0136  0.0077   0
S.Size(1000):Method(OT-A):Model(Bozic)                -0.0199 0.0032    -0.0261  -0.0199    -0.0137 -0.0199   0
S.Size(100):Method(DiP):Model(Bozic)                  -0.0374 0.0026    -0.0425  -0.0374    -0.0324 -0.0374   0
S.Size(1000):Method(DiP):Model(Bozic)                  0.0719 0.0028     0.0664   0.0719     0.0774  0.0719   0
S.Size(100):Method(CBN):Model(McF_4)                  -0.0199 0.0026    -0.0250  -0.0199    -0.0148 -0.0199   0
S.Size(1000):Method(CBN):Model(McF_4)                  0.0299 0.0027     0.0245   0.0299     0.0352  0.0299   0
S.Size(100):Method(CBN-A):Model(McF_4)                -0.0360 0.0026    -0.0412  -0.0360    -0.0308 -0.0360   0
S.Size(1000):Method(CBN-A):Model(McF_4)                0.0536 0.0028     0.0482   0.0536     0.0591  0.0536   0
S.Size(100):Method(OT):Model(McF_4)                   -0.0069 0.0031    -0.0130  -0.0069    -0.0009 -0.0069   0
S.Size(1000):Method(OT):Model(McF_4)                   0.0237 0.0033     0.0173   0.0237     0.0301  0.0237   0
S.Size(100):Method(OT-A):Model(McF_4)                  0.0021 0.0034    -0.0045   0.0021     0.0087  0.0021   0
S.Size(1000):Method(OT-A):Model(McF_4)                 0.0107 0.0036     0.0036   0.0107     0.0177  0.0107   0
S.Size(100):Method(DiP):Model(McF_4)                   0.0120 0.0026     0.0068   0.0120     0.0172  0.0120   0
S.Size(1000):Method(DiP):Model(McF_4)                 -0.0192 0.0030    -0.0252  -0.0192    -0.0133 -0.0192   0
S.Size(100):Method(CBN):Model(McF_6)                  -0.0913 0.0027    -0.0965  -0.0913    -0.0861 -0.0913   0
S.Size(1000):Method(CBN):Model(McF_6)                  0.1314 0.0028     0.1259   0.1314     0.1369  0.1314   0
S.Size(100):Method(CBN-A):Model(McF_6)                -0.0644 0.0028    -0.0698  -0.0644    -0.0589 -0.0644   0
S.Size(1000):Method(CBN-A):Model(McF_6)                0.0936 0.0030     0.0878   0.0936     0.0994  0.0936   0
S.Size(100):Method(OT):Model(McF_6)                   -0.0103 0.0033    -0.0167  -0.0103    -0.0040 -0.0103   0
S.Size(1000):Method(OT):Model(McF_6)                   0.0321 0.0035     0.0252   0.0321     0.0390  0.0321   0
S.Size(100):Method(OT-A):Model(McF_6)                 -0.0274 0.0035    -0.0343  -0.0274    -0.0205 -0.0274   0
S.Size(1000):Method(OT-A):Model(McF_6)                 0.0535 0.0038     0.0460   0.0535     0.0610  0.0535   0
S.Size(100):Method(DiP):Model(McF_6)                   0.0649 0.0027     0.0597   0.0649     0.0702  0.0649   0
S.Size(1000):Method(DiP):Model(McF_6)                 -0.1371 0.0032    -0.1434  -0.1371    -0.1309 -0.1371   0
S.Size(100):Method(CBN):Conjunction(No)               -0.0154 0.0015    -0.0184  -0.0154    -0.0125 -0.0154   0
S.Size(1000):Method(CBN):Conjunction(No)               0.0233 0.0016     0.0203   0.0233     0.0264  0.0233   0
S.Size(100):Method(CBN-A):Conjunction(No)             -0.0147 0.0015    -0.0177  -0.0147    -0.0117 -0.0147   0
S.Size(1000):Method(CBN-A):Conjunction(No)             0.0235 0.0016     0.0203   0.0235     0.0266  0.0235   0
S.Size(100):Method(OT):Conjunction(No)                -0.0071 0.0017    -0.0105  -0.0071    -0.0037 -0.0071   0
S.Size(1000):Method(OT):Conjunction(No)                0.0111 0.0018     0.0075   0.0111     0.0146  0.0111   0
S.Size(100):Method(OT-A):Conjunction(No)               0.0015 0.0019    -0.0022   0.0015     0.0051  0.0015   0
S.Size(1000):Method(OT-A):Conjunction(No)              0.0037 0.0020    -0.0001   0.0037     0.0076  0.0037   0
S.Size(100):Method(DiP):Conjunction(No)                0.0071 0.0015     0.0042   0.0071     0.0101  0.0071   0
S.Size(1000):Method(DiP):Conjunction(No)              -0.0127 0.0017    -0.0160  -0.0127    -0.0093 -0.0127   0
S.Size(100):Method(CBN):sh(0)                         -0.0017 0.0015    -0.0046  -0.0017     0.0013 -0.0017   0
S.Size(1000):Method(CBN):sh(0)                        -0.0072 0.0016    -0.0103  -0.0072    -0.0041 -0.0072   0
S.Size(100):Method(CBN-A):sh(0)                       -0.0045 0.0015    -0.0076  -0.0045    -0.0015 -0.0045   0
S.Size(1000):Method(CBN-A):sh(0)                      -0.0040 0.0016    -0.0071  -0.0040    -0.0008 -0.0040   0
S.Size(100):Method(OT):sh(0)                          -0.0002 0.0017    -0.0035  -0.0002     0.0032 -0.0002   0
S.Size(1000):Method(OT):sh(0)                         -0.0099 0.0018    -0.0134  -0.0099    -0.0063 -0.0099   0
S.Size(100):Method(OT-A):sh(0)                         0.0010 0.0018    -0.0026   0.0010     0.0046  0.0010   0
S.Size(1000):Method(OT-A):sh(0)                       -0.0085 0.0019    -0.0123  -0.0085    -0.0048 -0.0085   0
S.Size(100):Method(DiP):sh(0)                          0.0150 0.0015     0.0120   0.0150     0.0180  0.0150   0
S.Size(1000):Method(DiP):sh(0)                        -0.0083 0.0017    -0.0117  -0.0083    -0.0050 -0.0083   0
S.Size(100):Method(CBN):TrueGenes(7)                   0.0031 0.0021    -0.0011   0.0031     0.0073  0.0031   0
S.Size(1000):Method(CBN):TrueGenes(7)                 -0.0088 0.0022    -0.0132  -0.0088    -0.0044 -0.0088   0
S.Size(100):Method(CBN-A):TrueGenes(7)                 0.0265 0.0022     0.0222   0.0265     0.0309  0.0265   0
S.Size(1000):Method(CBN-A):TrueGenes(7)               -0.0366 0.0023    -0.0411  -0.0366    -0.0320 -0.0366   0
S.Size(100):Method(OT):TrueGenes(7)                   -0.0005 0.0024    -0.0052  -0.0005     0.0042 -0.0005   0
S.Size(1000):Method(OT):TrueGenes(7)                  -0.0013 0.0025    -0.0062  -0.0013     0.0036 -0.0013   0
S.Size(100):Method(OT-A):TrueGenes(7)                  0.0307 0.0027     0.0254   0.0307     0.0360  0.0307   0
S.Size(1000):Method(OT-A):TrueGenes(7)                -0.0389 0.0029    -0.0445  -0.0389    -0.0333 -0.0389   0
S.Size(100):Method(DiP):TrueGenes(7)                  -0.0859 0.0021    -0.0901  -0.0859    -0.0818 -0.0859   0
S.Size(1000):Method(DiP):TrueGenes(7)                  0.1503 0.0023     0.1458   0.1503     0.1549  0.1503   0
S.Size(100):Method(CBN):TrueGenes(9)                   0.0162 0.0022     0.0120   0.0162     0.0205  0.0162   0
S.Size(1000):Method(CBN):TrueGenes(9)                 -0.0202 0.0023    -0.0247  -0.0202    -0.0158 -0.0202   0
S.Size(100):Method(CBN-A):TrueGenes(9)                -0.0012 0.0022    -0.0055  -0.0012     0.0031 -0.0012   0
S.Size(1000):Method(CBN-A):TrueGenes(9)               -0.0035 0.0023    -0.0080  -0.0035     0.0010 -0.0035   0
S.Size(100):Method(OT):TrueGenes(9)                    0.0001 0.0025    -0.0049   0.0001     0.0052  0.0002   0
S.Size(1000):Method(OT):TrueGenes(9)                  -0.0073 0.0027    -0.0125  -0.0073    -0.0021 -0.0073   0
S.Size(100):Method(OT-A):TrueGenes(9)                 -0.0142 0.0026    -0.0193  -0.0142    -0.0090 -0.0142   0
S.Size(1000):Method(OT-A):TrueGenes(9)                 0.0132 0.0027     0.0078   0.0132     0.0186  0.0132   0
S.Size(100):Method(DiP):TrueGenes(9)                   0.0323 0.0022     0.0279   0.0323     0.0367  0.0323   0
S.Size(1000):Method(DiP):TrueGenes(9)                 -0.0433 0.0025    -0.0483  -0.0433    -0.0384 -0.0433   0
S.Size(100):S.Time(last):S.Type(singleCell)           -0.0092 0.0010    -0.0112  -0.0092    -0.0073 -0.0092   0
S.Size(1000):S.Time(last):S.Type(singleCell)           0.0153 0.0011     0.0132   0.0153     0.0175  0.0153   0
S.Size(100):S.Time(last):S.Type(wholeTumor_0.01)       0.0159 0.0010     0.0140   0.0159     0.0179  0.0159   0
S.Size(1000):S.Time(last):S.Type(wholeTumor_0.01)     -0.0231 0.0011    -0.0252  -0.0231    -0.0210 -0.0231   0
S.Size(100):S.Time(last):Model(Bozic)                  0.0128 0.0012     0.0104   0.0128     0.0151  0.0128   0
S.Size(1000):S.Time(last):Model(Bozic)                -0.0155 0.0013    -0.0180  -0.0155    -0.0130 -0.0155   0
S.Size(100):S.Time(last):Model(McF_4)                  0.0121 0.0012     0.0097   0.0121     0.0146  0.0121   0
S.Size(1000):S.Time(last):Model(McF_4)                -0.0201 0.0014    -0.0228  -0.0201    -0.0174 -0.0201   0
S.Size(100):S.Time(last):Model(McF_6)                 -0.0377 0.0013    -0.0402  -0.0377    -0.0352 -0.0377   0
S.Size(1000):S.Time(last):Model(McF_6)                 0.0597 0.0015     0.0569   0.0597     0.0626  0.0597   0
S.Size(100):S.Time(last):Conjunction(No)               0.0001 0.0007    -0.0013   0.0001     0.0015  0.0001   0
S.Size(1000):S.Time(last):Conjunction(No)             -0.0012 0.0008    -0.0027  -0.0012     0.0003 -0.0012   0
S.Size(100):S.Time(last):sh(0)                        -0.0031 0.0007    -0.0045  -0.0031    -0.0017 -0.0031   0
S.Size(1000):S.Time(last):sh(0)                        0.0094 0.0008     0.0079   0.0094     0.0109  0.0094   0
S.Size(100):S.Time(last):TrueGenes(7)                 -0.0041 0.0010    -0.0061  -0.0041    -0.0021 -0.0041   0
S.Size(1000):S.Time(last):TrueGenes(7)                 0.0096 0.0011     0.0075   0.0096     0.0118  0.0096   0
S.Size(100):S.Time(last):TrueGenes(9)                 -0.0076 0.0010    -0.0097  -0.0076    -0.0056 -0.0076   0
S.Size(1000):S.Time(last):TrueGenes(9)                 0.0052 0.0011     0.0030   0.0052     0.0074  0.0052   0
S.Size(100):S.Type(singleCell):Model(Bozic)           -0.0037 0.0017    -0.0071  -0.0037    -0.0004 -0.0037   0
S.Size(1000):S.Type(singleCell):Model(Bozic)           0.0132 0.0018     0.0096   0.0132     0.0167  0.0132   0
S.Size(100):S.Type(wholeTumor_0.01):Model(Bozic)       0.0162 0.0017     0.0130   0.0162     0.0195  0.0162   0
S.Size(1000):S.Type(wholeTumor_0.01):Model(Bozic)     -0.0405 0.0018    -0.0439  -0.0405    -0.0370 -0.0405   0
S.Size(100):S.Type(singleCell):Model(McF_4)            0.0107 0.0018     0.0072   0.0107     0.0141  0.0107   0
S.Size(1000):S.Type(singleCell):Model(McF_4)          -0.0168 0.0019    -0.0206  -0.0168    -0.0130 -0.0168   0
S.Size(100):S.Type(wholeTumor_0.01):Model(McF_4)      -0.0267 0.0017    -0.0301  -0.0267    -0.0233 -0.0267   0
S.Size(1000):S.Type(wholeTumor_0.01):Model(McF_4)      0.0385 0.0019     0.0348   0.0385     0.0422  0.0385   0
S.Size(100):S.Type(singleCell):Model(McF_6)            0.0089 0.0018     0.0054   0.0089     0.0125  0.0089   0
S.Size(1000):S.Type(singleCell):Model(McF_6)          -0.0231 0.0020    -0.0271  -0.0231    -0.0191 -0.0231   0
S.Size(100):S.Type(wholeTumor_0.01):Model(McF_6)      -0.0235 0.0018    -0.0270  -0.0235    -0.0201 -0.0235   0
S.Size(1000):S.Type(wholeTumor_0.01):Model(McF_6)      0.0565 0.0020     0.0526   0.0565     0.0604  0.0565   0
S.Size(100):S.Type(singleCell):Conjunction(No)         0.0001 0.0010    -0.0019   0.0001     0.0020  0.0001   0
S.Size(1000):S.Type(singleCell):Conjunction(No)       -0.0019 0.0011    -0.0040  -0.0019     0.0003 -0.0019   0
S.Size(100):S.Type(wholeTumor_0.01):Conjunction(No)   -0.0010 0.0010    -0.0029  -0.0010     0.0010 -0.0010   0
S.Size(1000):S.Type(wholeTumor_0.01):Conjunction(No)   0.0017 0.0011    -0.0004   0.0017     0.0038  0.0017   0
S.Size(100):S.Type(singleCell):sh(0)                   0.0016 0.0010    -0.0004   0.0016     0.0036  0.0016   0
S.Size(1000):S.Type(singleCell):sh(0)                 -0.0024 0.0011    -0.0045  -0.0024    -0.0003 -0.0024   0
S.Size(100):S.Type(wholeTumor_0.01):sh(0)              0.0001 0.0010    -0.0018   0.0001     0.0021  0.0001   0
S.Size(1000):S.Type(wholeTumor_0.01):sh(0)             0.0038 0.0011     0.0018   0.0038     0.0059  0.0038   0
S.Size(100):S.Type(singleCell):TrueGenes(7)            0.0063 0.0014     0.0035   0.0063     0.0091  0.0063   0
S.Size(1000):S.Type(singleCell):TrueGenes(7)          -0.0112 0.0015    -0.0142  -0.0112    -0.0081 -0.0112   0
S.Size(100):S.Type(wholeTumor_0.01):TrueGenes(7)      -0.0122 0.0014    -0.0149  -0.0122    -0.0095 -0.0122   0
S.Size(1000):S.Type(wholeTumor_0.01):TrueGenes(7)      0.0165 0.0015     0.0135   0.0165     0.0194  0.0165   0
S.Size(100):S.Type(singleCell):TrueGenes(9)           -0.0009 0.0015    -0.0037  -0.0009     0.0020 -0.0009   0
S.Size(1000):S.Type(singleCell):TrueGenes(9)           0.0001 0.0016    -0.0030   0.0001     0.0032  0.0001   0
S.Size(100):S.Type(wholeTumor_0.01):TrueGenes(9)       0.0010 0.0014    -0.0018   0.0010     0.0038  0.0010   0
S.Size(1000):S.Type(wholeTumor_0.01):TrueGenes(9)      0.0011 0.0015    -0.0019   0.0011     0.0041  0.0011   0
S.Size(100):Model(Bozic):Conjunction(No)              -0.0077 0.0012    -0.0101  -0.0077    -0.0053 -0.0077   0
S.Size(1000):Model(Bozic):Conjunction(No)              0.0107 0.0013     0.0081   0.0107     0.0132  0.0107   0
S.Size(100):Model(McF_4):Conjunction(No)               0.0024 0.0013    -0.0001   0.0024     0.0048  0.0024   0
S.Size(1000):Model(McF_4):Conjunction(No)             -0.0074 0.0014    -0.0100  -0.0074    -0.0047 -0.0074   0
S.Size(100):Model(McF_6):Conjunction(No)               0.0153 0.0013     0.0128   0.0153     0.0178  0.0153   0
S.Size(1000):Model(McF_6):Conjunction(No)             -0.0216 0.0014    -0.0244  -0.0216    -0.0187 -0.0216   0
S.Size(100):Model(Bozic):sh(0)                        -0.0061 0.0012    -0.0084  -0.0061    -0.0037 -0.0061   0
S.Size(1000):Model(Bozic):sh(0)                        0.0105 0.0013     0.0080   0.0105     0.0130  0.0105   0
S.Size(100):Model(McF_4):sh(0)                         0.0150 0.0012     0.0125   0.0150     0.0174  0.0150   0
S.Size(1000):Model(McF_4):sh(0)                       -0.0163 0.0014    -0.0189  -0.0163    -0.0136 -0.0163   0
S.Size(100):Model(McF_6):sh(0)                         0.0188 0.0013     0.0163   0.0188     0.0212  0.0188   0
S.Size(1000):Model(McF_6):sh(0)                       -0.0205 0.0014    -0.0233  -0.0205    -0.0177 -0.0205   0
S.Size(100):Model(Bozic):TrueGenes(7)                  0.0037 0.0017     0.0004   0.0037     0.0071  0.0037   0
S.Size(1000):Model(Bozic):TrueGenes(7)                -0.0110 0.0018    -0.0145  -0.0110    -0.0074 -0.0110   0
S.Size(100):Model(McF_4):TrueGenes(7)                 -0.0065 0.0017    -0.0099  -0.0065    -0.0030 -0.0065   0
S.Size(1000):Model(McF_4):TrueGenes(7)                 0.0023 0.0019    -0.0014   0.0023     0.0061  0.0023   0
S.Size(100):Model(McF_6):TrueGenes(7)                  0.0007 0.0018    -0.0028   0.0007     0.0042  0.0007   0
S.Size(1000):Model(McF_6):TrueGenes(7)                 0.0113 0.0020     0.0073   0.0113     0.0152  0.0113   0
S.Size(100):Model(Bozic):TrueGenes(9)                  0.0040 0.0017     0.0006   0.0040     0.0074  0.0040   0
S.Size(1000):Model(Bozic):TrueGenes(9)                -0.0062 0.0019    -0.0099  -0.0062    -0.0026 -0.0062   0
S.Size(100):Model(McF_4):TrueGenes(9)                  0.0064 0.0018     0.0028   0.0064     0.0099  0.0064   0
S.Size(1000):Model(McF_4):TrueGenes(9)                -0.0035 0.0020    -0.0074  -0.0035     0.0004 -0.0035   0
S.Size(100):Model(McF_6):TrueGenes(9)                 -0.0111 0.0018    -0.0147  -0.0111    -0.0075 -0.0111   0
S.Size(1000):Model(McF_6):TrueGenes(9)                 0.0146 0.0021     0.0106   0.0146     0.0187  0.0146   0
S.Size(100):Conjunction(No):sh(0)                     -0.0004 0.0007    -0.0018  -0.0004     0.0010 -0.0004   0
S.Size(1000):Conjunction(No):sh(0)                     0.0023 0.0008     0.0008   0.0023     0.0038  0.0023   0
S.Size(100):Conjunction(No):TrueGenes(7)               0.0072 0.0010     0.0052   0.0072     0.0092  0.0072   0
S.Size(1000):Conjunction(No):TrueGenes(7)             -0.0084 0.0011    -0.0105  -0.0084    -0.0062 -0.0084   0
S.Size(100):Conjunction(No):TrueGenes(9)               0.0005 0.0010    -0.0015   0.0005     0.0026  0.0005   0
S.Size(1000):Conjunction(No):TrueGenes(9)             -0.0023 0.0011    -0.0045  -0.0023    -0.0001 -0.0023   0
S.Size(100):sh(0):TrueGenes(7)                         0.0015 0.0010    -0.0005   0.0015     0.0035  0.0015   0
S.Size(1000):sh(0):TrueGenes(7)                       -0.0076 0.0011    -0.0097  -0.0076    -0.0055 -0.0076   0
S.Size(100):sh(0):TrueGenes(9)                         0.0000 0.0010    -0.0020   0.0000     0.0020  0.0000   0
S.Size(1000):sh(0):TrueGenes(9)                        0.0007 0.0011    -0.0014   0.0007     0.0029  0.0007   0
Filter(J5):Method(CBN):S.Time(last)                   -0.0359 0.0020    -0.0398  -0.0359    -0.0321 -0.0359   0
Filter(J1):Method(CBN):S.Time(last)                   -0.0077 0.0019    -0.0116  -0.0077    -0.0039 -0.0077   0
Filter(S5):Method(CBN):S.Time(last)                    0.0270 0.0020     0.0231   0.0270     0.0308  0.0270   0
Filter(J5):Method(CBN-A):S.Time(last)                 -0.0350 0.0020    -0.0389  -0.0350    -0.0310 -0.0350   0
Filter(J1):Method(CBN-A):S.Time(last)                  0.0074 0.0020     0.0035   0.0074     0.0113  0.0074   0
Filter(S5):Method(CBN-A):S.Time(last)                  0.0418 0.0020     0.0378   0.0418     0.0458  0.0418   0
Filter(J5):Method(OT):S.Time(last)                     0.0064 0.0022     0.0022   0.0064     0.0107  0.0064   0
Filter(J1):Method(OT):S.Time(last)                     0.0174 0.0022     0.0131   0.0174     0.0217  0.0174   0
Filter(S5):Method(OT):S.Time(last)                    -0.0183 0.0023    -0.0228  -0.0183    -0.0138 -0.0183   0
Filter(J5):Method(OT-A):S.Time(last)                   0.0167 0.0023     0.0122   0.0167     0.0211  0.0167   0
Filter(J1):Method(OT-A):S.Time(last)                   0.0143 0.0023     0.0098   0.0143     0.0188  0.0143   0
Filter(S5):Method(OT-A):S.Time(last)                  -0.0442 0.0024    -0.0490  -0.0442    -0.0394 -0.0442   0
Filter(J5):Method(DiP):S.Time(last)                    0.0246 0.0020     0.0207   0.0246     0.0285  0.0246   0
Filter(J1):Method(DiP):S.Time(last)                   -0.0163 0.0019    -0.0201  -0.0163    -0.0124 -0.0163   0
Filter(S5):Method(DiP):S.Time(last)                   -0.0014 0.0020    -0.0053  -0.0014     0.0024 -0.0014   0
Filter(J5):Method(CBN):S.Type(singleCell)              0.0033 0.0028    -0.0021   0.0033     0.0087  0.0033   0
Filter(J1):Method(CBN):S.Type(singleCell)             -0.0043 0.0028    -0.0097  -0.0043     0.0011 -0.0043   0
Filter(S5):Method(CBN):S.Type(singleCell)             -0.0032 0.0028    -0.0086  -0.0032     0.0022 -0.0032   0
Filter(J5):Method(CBN-A):S.Type(singleCell)           -0.0004 0.0028    -0.0059  -0.0004     0.0051 -0.0004   0
Filter(J1):Method(CBN-A):S.Type(singleCell)           -0.0059 0.0028    -0.0114  -0.0059    -0.0004 -0.0059   0
Filter(S5):Method(CBN-A):S.Type(singleCell)            0.0010 0.0028    -0.0046   0.0010     0.0065  0.0010   0
Filter(J5):Method(OT):S.Type(singleCell)               0.0073 0.0030     0.0014   0.0073     0.0132  0.0073   0
Filter(J1):Method(OT):S.Type(singleCell)               0.0051 0.0031    -0.0009   0.0051     0.0110  0.0051   0
Filter(S5):Method(OT):S.Type(singleCell)               0.0034 0.0032    -0.0029   0.0034     0.0097  0.0034   0
Filter(J5):Method(OT-A):S.Type(singleCell)             0.0196 0.0032     0.0133   0.0196     0.0258  0.0196   0
Filter(J1):Method(OT-A):S.Type(singleCell)             0.0049 0.0033    -0.0015   0.0049     0.0113  0.0049   0
Filter(S5):Method(OT-A):S.Type(singleCell)            -0.0006 0.0035    -0.0073  -0.0006     0.0062 -0.0006   0
Filter(J5):Method(DiP):S.Type(singleCell)             -0.0155 0.0028    -0.0210  -0.0155    -0.0100 -0.0155   0
Filter(J1):Method(DiP):S.Type(singleCell)             -0.0001 0.0028    -0.0055  -0.0001     0.0054 -0.0001   0
Filter(S5):Method(DiP):S.Type(singleCell)             -0.0009 0.0028    -0.0064  -0.0009     0.0046 -0.0009   0
Filter(J5):Method(CBN):S.Type(wholeTumor_0.01)        -0.0063 0.0027    -0.0117  -0.0063    -0.0010 -0.0063   0
Filter(J1):Method(CBN):S.Type(wholeTumor_0.01)         0.0041 0.0027    -0.0011   0.0041     0.0094  0.0041   0
Filter(S5):Method(CBN):S.Type(wholeTumor_0.01)         0.0033 0.0027    -0.0020   0.0033     0.0085  0.0033   0
Filter(J5):Method(CBN-A):S.Type(wholeTumor_0.01)       0.0055 0.0028     0.0000   0.0055     0.0109  0.0055   0
Filter(J1):Method(CBN-A):S.Type(wholeTumor_0.01)       0.0106 0.0027     0.0053   0.0106     0.0160  0.0106   0
Filter(S5):Method(CBN-A):S.Type(wholeTumor_0.01)      -0.0084 0.0028    -0.0139  -0.0084    -0.0030 -0.0084   0
Filter(J5):Method(OT):S.Type(wholeTumor_0.01)         -0.0154 0.0030    -0.0213  -0.0154    -0.0095 -0.0154   0
Filter(J1):Method(OT):S.Type(wholeTumor_0.01)         -0.0088 0.0030    -0.0147  -0.0088    -0.0029 -0.0088   0
Filter(S5):Method(OT):S.Type(wholeTumor_0.01)         -0.0070 0.0031    -0.0132  -0.0070    -0.0009 -0.0070   0
Filter(J5):Method(OT-A):S.Type(wholeTumor_0.01)       -0.0402 0.0032    -0.0465  -0.0402    -0.0339 -0.0402   0
Filter(J1):Method(OT-A):S.Type(wholeTumor_0.01)       -0.0094 0.0032    -0.0157  -0.0094    -0.0031 -0.0094   0
Filter(S5):Method(OT-A):S.Type(wholeTumor_0.01)       -0.0047 0.0034    -0.0114  -0.0047     0.0020 -0.0047   0
Filter(J5):Method(DiP):S.Type(wholeTumor_0.01)         0.0295 0.0028     0.0241   0.0295     0.0350  0.0295   0
Filter(J1):Method(DiP):S.Type(wholeTumor_0.01)         0.0021 0.0027    -0.0032   0.0021     0.0074  0.0021   0
Filter(S5):Method(DiP):S.Type(wholeTumor_0.01)         0.0100 0.0028     0.0046   0.0100     0.0154  0.0100   0
Filter(J5):Method(CBN):Model(Bozic)                    0.0434 0.0034     0.0368   0.0434     0.0500  0.0434   0
Filter(J1):Method(CBN):Model(Bozic)                    0.0153 0.0033     0.0089   0.0153     0.0218  0.0153   0
Filter(S5):Method(CBN):Model(Bozic)                   -0.0206 0.0033    -0.0270  -0.0206    -0.0141 -0.0206   0
Filter(J5):Method(CBN-A):Model(Bozic)                  0.0427 0.0034     0.0360   0.0427     0.0493  0.0427   0
Filter(J1):Method(CBN-A):Model(Bozic)                  0.0136 0.0033     0.0071   0.0136     0.0202  0.0136   0
Filter(S5):Method(CBN-A):Model(Bozic)                 -0.0153 0.0033    -0.0219  -0.0153    -0.0088 -0.0153   0
Filter(J5):Method(OT):Model(Bozic)                    -0.0482 0.0036    -0.0552  -0.0482    -0.0412 -0.0482   0
Filter(J1):Method(OT):Model(Bozic)                    -0.0225 0.0035    -0.0295  -0.0225    -0.0155 -0.0225   0
Filter(S5):Method(OT):Model(Bozic)                     0.0410 0.0037     0.0338   0.0410     0.0482  0.0410   0
Filter(J5):Method(OT-A):Model(Bozic)                  -0.0607 0.0038    -0.0681  -0.0607    -0.0533 -0.0607   0
Filter(J1):Method(OT-A):Model(Bozic)                  -0.0116 0.0038    -0.0190  -0.0116    -0.0042 -0.0116   0
Filter(S5):Method(OT-A):Model(Bozic)                   0.0580 0.0040     0.0502   0.0580     0.0658  0.0580   0
Filter(J5):Method(DiP):Model(Bozic)                    0.0163 0.0034     0.0096   0.0163     0.0229  0.0163   0
Filter(J1):Method(DiP):Model(Bozic)                    0.0016 0.0033    -0.0049   0.0016     0.0081  0.0016   0
Filter(S5):Method(DiP):Model(Bozic)                   -0.0367 0.0033    -0.0433  -0.0367    -0.0301 -0.0367   0
Filter(J5):Method(CBN):Model(McF_4)                   -0.0567 0.0034    -0.0634  -0.0567    -0.0500 -0.0567   0
Filter(J1):Method(CBN):Model(McF_4)                   -0.0332 0.0034    -0.0399  -0.0332    -0.0266 -0.0332   0
Filter(S5):Method(CBN):Model(McF_4)                    0.0240 0.0034     0.0173   0.0240     0.0307  0.0240   0
Filter(J5):Method(CBN-A):Model(McF_4)                 -0.0381 0.0034    -0.0448  -0.0381    -0.0313 -0.0381   0
Filter(J1):Method(CBN-A):Model(McF_4)                 -0.0278 0.0034    -0.0345  -0.0278    -0.0211 -0.0278   0
Filter(S5):Method(CBN-A):Model(McF_4)                  0.0346 0.0034     0.0279   0.0346     0.0414  0.0346   0
Filter(J5):Method(OT):Model(McF_4)                     0.0573 0.0038     0.0499   0.0573     0.0647  0.0573   0
Filter(J1):Method(OT):Model(McF_4)                     0.0427 0.0038     0.0352   0.0427     0.0503  0.0427   0
Filter(S5):Method(OT):Model(McF_4)                    -0.0437 0.0042    -0.0519  -0.0437    -0.0356 -0.0437   0
Filter(J5):Method(OT-A):Model(McF_4)                   0.0562 0.0041     0.0481   0.0562     0.0643  0.0562   0
Filter(J1):Method(OT-A):Model(McF_4)                   0.0496 0.0042     0.0413   0.0496     0.0578  0.0496   0
Filter(S5):Method(OT-A):Model(McF_4)                  -0.0742 0.0047    -0.0833  -0.0742    -0.0650 -0.0741   0
Filter(J5):Method(DiP):Model(McF_4)                   -0.0144 0.0035    -0.0212  -0.0144    -0.0077 -0.0144   0
Filter(J1):Method(DiP):Model(McF_4)                   -0.0161 0.0034    -0.0228  -0.0161    -0.0095 -0.0161   0
Filter(S5):Method(DiP):Model(McF_4)                    0.0322 0.0034     0.0254   0.0322     0.0389  0.0322   0
Filter(J5):Method(CBN):Model(McF_6)                   -0.0303 0.0034    -0.0370  -0.0303    -0.0236 -0.0303   0
Filter(J1):Method(CBN):Model(McF_6)                   -0.0027 0.0034    -0.0093  -0.0027     0.0040 -0.0027   0
Filter(S5):Method(CBN):Model(McF_6)                   -0.0008 0.0035    -0.0076  -0.0008     0.0060 -0.0008   0
Filter(J5):Method(CBN-A):Model(McF_6)                 -0.0362 0.0036    -0.0432  -0.0362    -0.0291 -0.0362   0
Filter(J1):Method(CBN-A):Model(McF_6)                 -0.0105 0.0036    -0.0175  -0.0105    -0.0035 -0.0105   0
Filter(S5):Method(CBN-A):Model(McF_6)                 -0.0296 0.0037    -0.0368  -0.0296    -0.0224 -0.0296   0
Filter(J5):Method(OT):Model(McF_6)                     0.0340 0.0040     0.0261   0.0340     0.0419  0.0340   0
Filter(J1):Method(OT):Model(McF_6)                     0.0071 0.0041    -0.0010   0.0071     0.0151  0.0071   0
Filter(S5):Method(OT):Model(McF_6)                    -0.0282 0.0044    -0.0369  -0.0282    -0.0195 -0.0282   0
Filter(J5):Method(OT-A):Model(McF_6)                   0.0133 0.0043     0.0049   0.0133     0.0217  0.0133   0
Filter(J1):Method(OT-A):Model(McF_6)                  -0.0016 0.0044    -0.0103  -0.0016     0.0071 -0.0016   0
Filter(S5):Method(OT-A):Model(McF_6)                  -0.0446 0.0049    -0.0542  -0.0446    -0.0351 -0.0446   0
Filter(J5):Method(DiP):Model(McF_6)                    0.0055 0.0034    -0.0012   0.0055     0.0123  0.0055   0
Filter(J1):Method(DiP):Model(McF_6)                    0.0061 0.0034    -0.0006   0.0061     0.0127  0.0061   0
Filter(S5):Method(DiP):Model(McF_6)                    0.0591 0.0035     0.0523   0.0591     0.0659  0.0591   0
Filter(J5):Method(CBN):Conjunction(No)                -0.0222 0.0020    -0.0261  -0.0222    -0.0184 -0.0222   0
Filter(J1):Method(CBN):Conjunction(No)                -0.0081 0.0019    -0.0119  -0.0081    -0.0043 -0.0081   0
Filter(S5):Method(CBN):Conjunction(No)                 0.0141 0.0019     0.0102   0.0141     0.0179  0.0141   0
Filter(J5):Method(CBN-A):Conjunction(No)              -0.0238 0.0020    -0.0277  -0.0238    -0.0199 -0.0238   0
Filter(J1):Method(CBN-A):Conjunction(No)              -0.0083 0.0020    -0.0122  -0.0083    -0.0045 -0.0083   0
Filter(S5):Method(CBN-A):Conjunction(No)               0.0166 0.0020     0.0127   0.0166     0.0205  0.0166   0
Filter(J5):Method(OT):Conjunction(No)                  0.0274 0.0021     0.0232   0.0274     0.0316  0.0274   0
Filter(J1):Method(OT):Conjunction(No)                  0.0095 0.0022     0.0052   0.0095     0.0137  0.0095   0
Filter(S5):Method(OT):Conjunction(No)                 -0.0130 0.0023    -0.0175  -0.0130    -0.0086 -0.0130   0
Filter(J5):Method(OT-A):Conjunction(No)                0.0347 0.0023     0.0302   0.0347     0.0392  0.0347   0
Filter(J1):Method(OT-A):Conjunction(No)                0.0092 0.0023     0.0046   0.0092     0.0138  0.0092   0
Filter(S5):Method(OT-A):Conjunction(No)               -0.0319 0.0025    -0.0368  -0.0319    -0.0270 -0.0319   0
Filter(J5):Method(DiP):Conjunction(No)                -0.0095 0.0020    -0.0134  -0.0095    -0.0056 -0.0095   0
Filter(J1):Method(DiP):Conjunction(No)                -0.0012 0.0019    -0.0050  -0.0012     0.0026 -0.0012   0
Filter(S5):Method(DiP):Conjunction(No)                 0.0082 0.0020     0.0043   0.0082     0.0121  0.0082   0
Filter(J5):Method(CBN):sh(0)                          -0.0117 0.0019    -0.0155  -0.0117    -0.0079 -0.0117   0
Filter(J1):Method(CBN):sh(0)                          -0.0014 0.0019    -0.0052  -0.0014     0.0023 -0.0014   0
Filter(S5):Method(CBN):sh(0)                           0.0039 0.0019     0.0001   0.0039     0.0077  0.0039   0
Filter(J5):Method(CBN-A):sh(0)                        -0.0025 0.0020    -0.0064  -0.0025     0.0014 -0.0025   0
Filter(J1):Method(CBN-A):sh(0)                        -0.0017 0.0020    -0.0055  -0.0017     0.0022 -0.0017   0
Filter(S5):Method(CBN-A):sh(0)                         0.0114 0.0020     0.0076   0.0114     0.0153  0.0114   0
Filter(J5):Method(OT):sh(0)                           -0.0028 0.0021    -0.0069  -0.0028     0.0014 -0.0028   0
Filter(J1):Method(OT):sh(0)                           -0.0035 0.0021    -0.0077  -0.0035     0.0007 -0.0035   0
Filter(S5):Method(OT):sh(0)                            0.0036 0.0022    -0.0008   0.0036     0.0080  0.0036   0
Filter(J5):Method(OT-A):sh(0)                          0.0066 0.0023     0.0022   0.0066     0.0110  0.0066   0
Filter(J1):Method(OT-A):sh(0)                          0.0022 0.0023    -0.0023   0.0022     0.0067  0.0022   0
Filter(S5):Method(OT-A):sh(0)                          0.0134 0.0024     0.0086   0.0134     0.0182  0.0134   0
Filter(J5):Method(DiP):sh(0)                           0.0049 0.0020     0.0011   0.0049     0.0088  0.0049   0
Filter(J1):Method(DiP):sh(0)                           0.0020 0.0019    -0.0019   0.0020     0.0058  0.0020   0
Filter(S5):Method(DiP):sh(0)                          -0.0166 0.0020    -0.0205  -0.0166    -0.0127 -0.0166   0
Filter(J5):Method(CBN):TrueGenes(7)                    0.0254 0.0028     0.0199   0.0254     0.0309  0.0254   0
Filter(J1):Method(CBN):TrueGenes(7)                    0.0178 0.0028     0.0124   0.0178     0.0232  0.0178   0
Filter(S5):Method(CBN):TrueGenes(7)                   -0.0277 0.0028    -0.0332  -0.0277    -0.0223 -0.0277   0
Filter(J5):Method(CBN-A):TrueGenes(7)                 -0.0141 0.0029    -0.0198  -0.0141    -0.0083 -0.0141   0
Filter(J1):Method(CBN-A):TrueGenes(7)                  0.0102 0.0029     0.0046   0.0102     0.0158  0.0102   0
Filter(S5):Method(CBN-A):TrueGenes(7)                 -0.0183 0.0029    -0.0240  -0.0183    -0.0127 -0.0183   0
Filter(J5):Method(OT):TrueGenes(7)                    -0.0515 0.0030    -0.0573  -0.0515    -0.0456 -0.0515   0
Filter(J1):Method(OT):TrueGenes(7)                    -0.0409 0.0030    -0.0468  -0.0409    -0.0351 -0.0409   0
Filter(S5):Method(OT):TrueGenes(7)                     0.0611 0.0031     0.0550   0.0611     0.0672  0.0611   0
Filter(J5):Method(OT-A):TrueGenes(7)                  -0.0170 0.0034    -0.0237  -0.0170    -0.0103 -0.0170   0
Filter(J1):Method(OT-A):TrueGenes(7)                  -0.0469 0.0035    -0.0537  -0.0469    -0.0401 -0.0469   0
Filter(S5):Method(OT-A):TrueGenes(7)                  -0.0121 0.0036    -0.0191  -0.0121    -0.0050 -0.0121   0
Filter(J5):Method(DiP):TrueGenes(7)                    0.0304 0.0028     0.0249   0.0304     0.0359  0.0304   0
Filter(J1):Method(DiP):TrueGenes(7)                    0.0331 0.0027     0.0277   0.0331     0.0384  0.0331   0
Filter(S5):Method(DiP):TrueGenes(7)                    0.0042 0.0028    -0.0012   0.0042     0.0096  0.0042   0
Filter(J5):Method(CBN):TrueGenes(9)                   -0.0020 0.0028    -0.0075  -0.0020     0.0035 -0.0020   0
Filter(J1):Method(CBN):TrueGenes(9)                   -0.0042 0.0028    -0.0096  -0.0042     0.0013 -0.0042   0
Filter(S5):Method(CBN):TrueGenes(9)                    0.0043 0.0028    -0.0012   0.0043     0.0098  0.0043   0
Filter(J5):Method(CBN-A):TrueGenes(9)                  0.0211 0.0028     0.0156   0.0211     0.0267  0.0211   0
Filter(J1):Method(CBN-A):TrueGenes(9)                  0.0065 0.0028     0.0010   0.0065     0.0120  0.0065   0
Filter(S5):Method(CBN-A):TrueGenes(9)                  0.0022 0.0028    -0.0034   0.0022     0.0078  0.0022   0
Filter(J5):Method(OT):TrueGenes(9)                     0.0112 0.0031     0.0050   0.0112     0.0173  0.0112   0
Filter(J1):Method(OT):TrueGenes(9)                     0.0052 0.0032    -0.0011   0.0052     0.0114  0.0052   0
Filter(S5):Method(OT):TrueGenes(9)                    -0.0273 0.0034    -0.0340  -0.0273    -0.0207 -0.0273   0
Filter(J5):Method(OT-A):TrueGenes(9)                  -0.0033 0.0032    -0.0096  -0.0033     0.0030 -0.0033   0
Filter(J1):Method(OT-A):TrueGenes(9)                   0.0107 0.0033     0.0043   0.0107     0.0172  0.0107   0
Filter(S5):Method(OT-A):TrueGenes(9)                   0.0102 0.0035     0.0034   0.0102     0.0170  0.0102   0
Filter(J5):Method(DiP):TrueGenes(9)                   -0.0137 0.0029    -0.0194  -0.0137    -0.0080 -0.0137   0
Filter(J1):Method(DiP):TrueGenes(9)                   -0.0108 0.0029    -0.0165  -0.0108    -0.0052 -0.0108   0
Filter(S5):Method(DiP):TrueGenes(9)                    0.0023 0.0029    -0.0035   0.0023     0.0080  0.0023   0
Filter(J5):S.Time(last):S.Type(singleCell)            -0.0028 0.0013    -0.0053  -0.0028    -0.0002 -0.0028   0
Filter(J1):S.Time(last):S.Type(singleCell)            -0.0082 0.0013    -0.0108  -0.0082    -0.0057 -0.0082   0
Filter(S5):S.Time(last):S.Type(singleCell)            -0.0212 0.0013    -0.0238  -0.0212    -0.0187 -0.0212   0
Filter(J5):S.Time(last):S.Type(wholeTumor_0.01)        0.0064 0.0013     0.0038   0.0064     0.0089  0.0064   0
Filter(J1):S.Time(last):S.Type(wholeTumor_0.01)        0.0188 0.0013     0.0163   0.0188     0.0212  0.0188   0
Filter(S5):S.Time(last):S.Type(wholeTumor_0.01)        0.0460 0.0013     0.0434   0.0460     0.0485  0.0460   0
Filter(J5):S.Time(last):Model(Bozic)                   0.0008 0.0016    -0.0022   0.0008     0.0039  0.0008   0
Filter(J1):S.Time(last):Model(Bozic)                  -0.0118 0.0015    -0.0148  -0.0118    -0.0088 -0.0118   0
Filter(S5):S.Time(last):Model(Bozic)                   0.0104 0.0016     0.0074   0.0104     0.0135  0.0104   0
Filter(J5):S.Time(last):Model(McF_4)                   0.0167 0.0016     0.0135   0.0167     0.0198  0.0167   0
Filter(J1):S.Time(last):Model(McF_4)                   0.0088 0.0016     0.0057   0.0088     0.0119  0.0088   0
Filter(S5):S.Time(last):Model(McF_4)                  -0.0079 0.0016    -0.0111  -0.0079    -0.0046 -0.0079   0
Filter(J5):S.Time(last):Model(McF_6)                  -0.0168 0.0016    -0.0201  -0.0168    -0.0136 -0.0168   0
Filter(J1):S.Time(last):Model(McF_6)                   0.0249 0.0017     0.0216   0.0249     0.0281  0.0249   0
Filter(S5):S.Time(last):Model(McF_6)                   0.0170 0.0017     0.0136   0.0170     0.0203  0.0170   0
Filter(J5):S.Time(last):Conjunction(No)                0.0000 0.0009    -0.0018   0.0000     0.0018  0.0000   0
Filter(J1):S.Time(last):Conjunction(No)               -0.0008 0.0009    -0.0025  -0.0008     0.0010 -0.0008   0
Filter(S5):S.Time(last):Conjunction(No)                0.0047 0.0009     0.0029   0.0047     0.0065  0.0047   0
Filter(J5):S.Time(last):sh(0)                          0.0116 0.0009     0.0098   0.0116     0.0134  0.0116   0
Filter(J1):S.Time(last):sh(0)                          0.0022 0.0009     0.0004   0.0022     0.0040  0.0022   0
Filter(S5):S.Time(last):sh(0)                         -0.0076 0.0009    -0.0094  -0.0076    -0.0058 -0.0076   0
Filter(J5):S.Time(last):TrueGenes(7)                   0.0022 0.0013    -0.0004   0.0022     0.0048  0.0022   0
Filter(J1):S.Time(last):TrueGenes(7)                   0.0005 0.0013    -0.0020   0.0005     0.0031  0.0005   0
Filter(S5):S.Time(last):TrueGenes(7)                  -0.0207 0.0013    -0.0233  -0.0207    -0.0182 -0.0207   0
Filter(J5):S.Time(last):TrueGenes(9)                  -0.0093 0.0013    -0.0119  -0.0093    -0.0067 -0.0093   0
Filter(J1):S.Time(last):TrueGenes(9)                  -0.0049 0.0013    -0.0075  -0.0049    -0.0023 -0.0049   0
Filter(S5):S.Time(last):TrueGenes(9)                   0.0166 0.0014     0.0140   0.0166     0.0193  0.0166   0
Filter(J5):S.Type(singleCell):Model(Bozic)             0.0204 0.0022     0.0161   0.0204     0.0247  0.0204   0
Filter(J1):S.Type(singleCell):Model(Bozic)            -0.0149 0.0022    -0.0192  -0.0149    -0.0106 -0.0149   0
Filter(S5):S.Type(singleCell):Model(Bozic)            -0.0181 0.0022    -0.0225  -0.0181    -0.0138 -0.0181   0
Filter(J5):S.Type(wholeTumor_0.01):Model(Bozic)       -0.0480 0.0022    -0.0523  -0.0480    -0.0437 -0.0480   0
Filter(J1):S.Type(wholeTumor_0.01):Model(Bozic)        0.0277 0.0021     0.0236   0.0277     0.0319  0.0277   0
Filter(S5):S.Type(wholeTumor_0.01):Model(Bozic)        0.0471 0.0021     0.0429   0.0471     0.0513  0.0471   0
Filter(J5):S.Type(singleCell):Model(McF_4)            -0.0130 0.0023    -0.0174  -0.0130    -0.0085 -0.0130   0
Filter(J1):S.Type(singleCell):Model(McF_4)             0.0103 0.0023     0.0059   0.0103     0.0147  0.0103   0
Filter(S5):S.Type(singleCell):Model(McF_4)             0.0145 0.0023     0.0099   0.0145     0.0190  0.0145   0
Filter(J5):S.Type(wholeTumor_0.01):Model(McF_4)        0.0298 0.0023     0.0253   0.0298     0.0342  0.0298   0
Filter(J1):S.Type(wholeTumor_0.01):Model(McF_4)       -0.0208 0.0022    -0.0252  -0.0208    -0.0164 -0.0208   0
Filter(S5):S.Type(wholeTumor_0.01):Model(McF_4)       -0.0316 0.0023    -0.0361  -0.0316    -0.0271 -0.0316   0
Filter(J5):S.Type(singleCell):Model(McF_6)            -0.0172 0.0023    -0.0217  -0.0172    -0.0127 -0.0172   0
Filter(J1):S.Type(singleCell):Model(McF_6)             0.0078 0.0023     0.0032   0.0078     0.0123  0.0078   0
Filter(S5):S.Type(singleCell):Model(McF_6)             0.0172 0.0024     0.0125   0.0172     0.0218  0.0172   0
Filter(J5):S.Type(wholeTumor_0.01):Model(McF_6)        0.0383 0.0023     0.0339   0.0383     0.0428  0.0383   0
Filter(J1):S.Type(wholeTumor_0.01):Model(McF_6)       -0.0127 0.0023    -0.0172  -0.0127    -0.0083 -0.0127   0
Filter(S5):S.Type(wholeTumor_0.01):Model(McF_6)       -0.0408 0.0023    -0.0454  -0.0408    -0.0362 -0.0408   0
Filter(J5):S.Type(singleCell):Conjunction(No)          0.0036 0.0013     0.0010   0.0036     0.0061  0.0036   0
Filter(J1):S.Type(singleCell):Conjunction(No)         -0.0019 0.0013    -0.0045  -0.0019     0.0006 -0.0019   0
Filter(S5):S.Type(singleCell):Conjunction(No)         -0.0002 0.0013    -0.0028  -0.0002     0.0024 -0.0002   0
Filter(J5):S.Type(wholeTumor_0.01):Conjunction(No)    -0.0062 0.0013    -0.0087  -0.0062    -0.0036 -0.0062   0
Filter(J1):S.Type(wholeTumor_0.01):Conjunction(No)     0.0014 0.0013    -0.0011   0.0014     0.0039  0.0014   0
Filter(S5):S.Type(wholeTumor_0.01):Conjunction(No)    -0.0019 0.0013    -0.0044  -0.0019     0.0007 -0.0019   0
Filter(J5):S.Type(singleCell):sh(0)                   -0.0123 0.0013    -0.0149  -0.0123    -0.0098 -0.0123   0
Filter(J1):S.Type(singleCell):sh(0)                    0.0105 0.0013     0.0080   0.0105     0.0131  0.0105   0
Filter(S5):S.Type(singleCell):sh(0)                    0.0137 0.0013     0.0112   0.0137     0.0163  0.0137   0
Filter(J5):S.Type(wholeTumor_0.01):sh(0)               0.0278 0.0013     0.0253   0.0278     0.0303  0.0278   0
Filter(J1):S.Type(wholeTumor_0.01):sh(0)              -0.0239 0.0013    -0.0264  -0.0239    -0.0215 -0.0239   0
Filter(S5):S.Type(wholeTumor_0.01):sh(0)              -0.0208 0.0013    -0.0233  -0.0208    -0.0183 -0.0208   0
Filter(J5):S.Type(singleCell):TrueGenes(7)            -0.0009 0.0019    -0.0045  -0.0009     0.0027 -0.0009   0
Filter(J1):S.Type(singleCell):TrueGenes(7)            -0.0054 0.0018    -0.0090  -0.0054    -0.0018 -0.0054   0
Filter(S5):S.Type(singleCell):TrueGenes(7)             0.0067 0.0019     0.0030   0.0067     0.0103  0.0067   0
Filter(J5):S.Type(wholeTumor_0.01):TrueGenes(7)       -0.0008 0.0018    -0.0044  -0.0008     0.0028 -0.0008   0
Filter(J1):S.Type(wholeTumor_0.01):TrueGenes(7)        0.0078 0.0018     0.0043   0.0078     0.0113  0.0078   0
Filter(S5):S.Type(wholeTumor_0.01):TrueGenes(7)       -0.0117 0.0018    -0.0153  -0.0117    -0.0082 -0.0117   0
Filter(J5):S.Type(singleCell):TrueGenes(9)             0.0094 0.0019     0.0057   0.0094     0.0130  0.0094   0
Filter(J1):S.Type(singleCell):TrueGenes(9)             0.0043 0.0019     0.0007   0.0043     0.0080  0.0043   0
Filter(S5):S.Type(singleCell):TrueGenes(9)            -0.0077 0.0019    -0.0114  -0.0077    -0.0039 -0.0077   0
Filter(J5):S.Type(wholeTumor_0.01):TrueGenes(9)       -0.0207 0.0019    -0.0243  -0.0207    -0.0170 -0.0207   0
Filter(J1):S.Type(wholeTumor_0.01):TrueGenes(9)       -0.0085 0.0018    -0.0121  -0.0085    -0.0049 -0.0085   0
Filter(S5):S.Type(wholeTumor_0.01):TrueGenes(9)        0.0140 0.0019     0.0104   0.0140     0.0177  0.0140   0
Filter(J5):Model(Bozic):Conjunction(No)               -0.0127 0.0016    -0.0157  -0.0127    -0.0096 -0.0127   0
Filter(J1):Model(Bozic):Conjunction(No)               -0.0021 0.0015    -0.0051  -0.0021     0.0009 -0.0021   0
Filter(S5):Model(Bozic):Conjunction(No)                0.0070 0.0016     0.0040   0.0070     0.0101  0.0070   0
Filter(J5):Model(McF_4):Conjunction(No)                0.0097 0.0016     0.0065   0.0097     0.0129  0.0097   0
Filter(J1):Model(McF_4):Conjunction(No)                0.0032 0.0016     0.0000   0.0032     0.0063  0.0032   0
Filter(S5):Model(McF_4):Conjunction(No)                0.0038 0.0016     0.0006   0.0038     0.0070  0.0038   0
Filter(J5):Model(McF_6):Conjunction(No)                0.0097 0.0016     0.0065   0.0097     0.0129  0.0097   0
Filter(J1):Model(McF_6):Conjunction(No)                0.0022 0.0016    -0.0011   0.0022     0.0054  0.0022   0
Filter(S5):Model(McF_6):Conjunction(No)               -0.0195 0.0017    -0.0228  -0.0195    -0.0162 -0.0195   0
Filter(J5):Model(Bozic):sh(0)                          0.0285 0.0016     0.0255   0.0285     0.0316  0.0285   0
Filter(J1):Model(Bozic):sh(0)                         -0.0105 0.0015    -0.0135  -0.0105    -0.0075 -0.0105   0
Filter(S5):Model(Bozic):sh(0)                          0.0039 0.0015     0.0008   0.0039     0.0069  0.0039   0
Filter(J5):Model(McF_4):sh(0)                         -0.0255 0.0016    -0.0286  -0.0255    -0.0224 -0.0255   0
Filter(J1):Model(McF_4):sh(0)                         -0.0065 0.0016    -0.0096  -0.0065    -0.0033 -0.0065   0
Filter(S5):Model(McF_4):sh(0)                         -0.0129 0.0016    -0.0161  -0.0129    -0.0097 -0.0129   0
Filter(J5):Model(McF_6):sh(0)                         -0.0357 0.0016    -0.0389  -0.0357    -0.0325 -0.0357   0
Filter(J1):Model(McF_6):sh(0)                         -0.0042 0.0016    -0.0074  -0.0042    -0.0011 -0.0042   0
Filter(S5):Model(McF_6):sh(0)                         -0.0116 0.0017    -0.0149  -0.0116    -0.0083 -0.0116   0
Filter(J5):Model(Bozic):TrueGenes(7)                   0.0142 0.0022     0.0098   0.0142     0.0186  0.0142   0
Filter(J1):Model(Bozic):TrueGenes(7)                   0.0166 0.0022     0.0123   0.0166     0.0208  0.0166   0
Filter(S5):Model(Bozic):TrueGenes(7)                   0.0056 0.0022     0.0013   0.0056     0.0099  0.0056   0
Filter(J5):Model(McF_4):TrueGenes(7)                  -0.0200 0.0023    -0.0245  -0.0200    -0.0156 -0.0200   0
Filter(J1):Model(McF_4):TrueGenes(7)                  -0.0188 0.0023    -0.0233  -0.0188    -0.0144 -0.0188   0
Filter(S5):Model(McF_4):TrueGenes(7)                  -0.0006 0.0023    -0.0051  -0.0006     0.0039 -0.0006   0
Filter(J5):Model(McF_6):TrueGenes(7)                  -0.0114 0.0023    -0.0160  -0.0114    -0.0068 -0.0114   0
Filter(J1):Model(McF_6):TrueGenes(7)                  -0.0118 0.0023    -0.0163  -0.0118    -0.0073 -0.0118   0
Filter(S5):Model(McF_6):TrueGenes(7)                  -0.0287 0.0024    -0.0334  -0.0287    -0.0241 -0.0287   0
Filter(J5):Model(Bozic):TrueGenes(9)                  -0.0001 0.0022    -0.0045  -0.0001     0.0043 -0.0001   0
Filter(J1):Model(Bozic):TrueGenes(9)                   0.0018 0.0022    -0.0026   0.0018     0.0061  0.0018   0
Filter(S5):Model(Bozic):TrueGenes(9)                   0.0096 0.0023     0.0052   0.0096     0.0141  0.0096   0
Filter(J5):Model(McF_4):TrueGenes(9)                   0.0010 0.0023    -0.0036   0.0010     0.0055  0.0010   0
Filter(J1):Model(McF_4):TrueGenes(9)                   0.0150 0.0023     0.0105   0.0150     0.0196  0.0150   0
Filter(S5):Model(McF_4):TrueGenes(9)                   0.0031 0.0024    -0.0016   0.0031     0.0078  0.0031   0
Filter(J5):Model(McF_6):TrueGenes(9)                  -0.0024 0.0024    -0.0070  -0.0024     0.0023 -0.0024   0
Filter(J1):Model(McF_6):TrueGenes(9)                  -0.0204 0.0024    -0.0250  -0.0204    -0.0158 -0.0204   0
Filter(S5):Model(McF_6):TrueGenes(9)                  -0.0134 0.0024    -0.0182  -0.0134    -0.0086 -0.0134   0
Filter(J5):Conjunction(No):sh(0)                       0.0031 0.0009     0.0013   0.0031     0.0049  0.0031   0
Filter(J1):Conjunction(No):sh(0)                      -0.0007 0.0009    -0.0024  -0.0007     0.0011 -0.0007   0
Filter(S5):Conjunction(No):sh(0)                      -0.0011 0.0009    -0.0030  -0.0011     0.0007 -0.0011   0
Filter(J5):Conjunction(No):TrueGenes(7)               -0.0159 0.0013    -0.0185  -0.0159    -0.0133 -0.0159   0
Filter(J1):Conjunction(No):TrueGenes(7)               -0.0068 0.0013    -0.0094  -0.0068    -0.0042 -0.0068   0
Filter(S5):Conjunction(No):TrueGenes(7)                0.0005 0.0013    -0.0020   0.0005     0.0031  0.0005   0
Filter(J5):Conjunction(No):TrueGenes(9)                0.0120 0.0013     0.0094   0.0120     0.0146  0.0120   0
Filter(J1):Conjunction(No):TrueGenes(9)                0.0013 0.0013    -0.0013   0.0013     0.0039  0.0013   0
Filter(S5):Conjunction(No):TrueGenes(9)               -0.0049 0.0014    -0.0075  -0.0049    -0.0022 -0.0049   0
Filter(J5):sh(0):TrueGenes(7)                         -0.0113 0.0013    -0.0138  -0.0113    -0.0087 -0.0113   0
Filter(J1):sh(0):TrueGenes(7)                         -0.0090 0.0013    -0.0115  -0.0090    -0.0064 -0.0090   0
Filter(S5):sh(0):TrueGenes(7)                          0.0094 0.0013     0.0069   0.0094     0.0120  0.0094   0
Filter(J5):sh(0):TrueGenes(9)                          0.0130 0.0013     0.0104   0.0130     0.0156  0.0130   0
Filter(J1):sh(0):TrueGenes(9)                          0.0092 0.0013     0.0066   0.0092     0.0117  0.0092   0
Filter(S5):sh(0):TrueGenes(9)                         -0.0079 0.0013    -0.0105  -0.0079    -0.0052 -0.0079   0
Method(CBN):S.Time(last):S.Type(singleCell)           -0.0103 0.0016    -0.0134  -0.0103    -0.0073 -0.0103   0
Method(CBN-A):S.Time(last):S.Type(singleCell)          0.0022 0.0016    -0.0009   0.0022     0.0053  0.0022   0
Method(OT):S.Time(last):S.Type(singleCell)             0.0077 0.0018     0.0042   0.0077     0.0112  0.0077   0
Method(OT-A):S.Time(last):S.Type(singleCell)           0.0061 0.0019     0.0024   0.0061     0.0098  0.0061   0
Method(DiP):S.Time(last):S.Type(singleCell)           -0.0048 0.0016    -0.0079  -0.0048    -0.0018 -0.0048   0
Method(CBN):S.Time(last):S.Type(wholeTumor_0.01)       0.0200 0.0015     0.0170   0.0200     0.0229  0.0200   0
Method(CBN-A):S.Time(last):S.Type(wholeTumor_0.01)    -0.0071 0.0016    -0.0102  -0.0071    -0.0041 -0.0071   0
Method(OT):S.Time(last):S.Type(wholeTumor_0.01)       -0.0150 0.0018    -0.0185  -0.0150    -0.0116 -0.0150   0
Method(OT-A):S.Time(last):S.Type(wholeTumor_0.01)     -0.0123 0.0019    -0.0160  -0.0123    -0.0087 -0.0123   0
Method(DiP):S.Time(last):S.Type(wholeTumor_0.01)       0.0102 0.0015     0.0072   0.0102     0.0132  0.0102   0
Method(CBN):S.Time(last):Model(Bozic)                 -0.0109 0.0019    -0.0145  -0.0109    -0.0073 -0.0109   0
Method(CBN-A):S.Time(last):Model(Bozic)               -0.0566 0.0019    -0.0603  -0.0566    -0.0529 -0.0566   0
Method(OT):S.Time(last):Model(Bozic)                  -0.0029 0.0021    -0.0070  -0.0029     0.0011 -0.0029   0
Method(OT-A):S.Time(last):Model(Bozic)                 0.0014 0.0022    -0.0029   0.0014     0.0057  0.0014   0
Method(DiP):S.Time(last):Model(Bozic)                  0.0388 0.0019     0.0351   0.0388     0.0425  0.0388   0
Method(CBN):S.Time(last):Model(McF_4)                 -0.0398 0.0019    -0.0435  -0.0398    -0.0361 -0.0398   0
Method(CBN-A):S.Time(last):Model(McF_4)                0.0093 0.0019     0.0055   0.0093     0.0130  0.0093   0
Method(OT):S.Time(last):Model(McF_4)                   0.0525 0.0023     0.0480   0.0525     0.0569  0.0525   0
Method(OT-A):S.Time(last):Model(McF_4)                -0.0107 0.0025    -0.0155  -0.0107    -0.0059 -0.0107   0
Method(DiP):S.Time(last):Model(McF_4)                  0.0032 0.0019    -0.0005   0.0032     0.0070  0.0032   0
Method(CBN):S.Time(last):Model(McF_6)                  0.0808 0.0020     0.0769   0.0808     0.0846  0.0808   0
Method(CBN-A):S.Time(last):Model(McF_6)                0.1287 0.0021     0.1246   0.1287     0.1328  0.1287   0
Method(OT):S.Time(last):Model(McF_6)                  -0.0512 0.0024    -0.0560  -0.0512    -0.0465 -0.0512   0
Method(OT-A):S.Time(last):Model(McF_6)                -0.0208 0.0026    -0.0259  -0.0208    -0.0158 -0.0208   0
Method(DiP):S.Time(last):Model(McF_6)                 -0.0769 0.0019    -0.0808  -0.0769    -0.0731 -0.0769   0
Method(CBN):S.Time(last):Conjunction(No)               0.0056 0.0011     0.0034   0.0056     0.0077  0.0056   0
Method(CBN-A):S.Time(last):Conjunction(No)             0.0087 0.0011     0.0065   0.0087     0.0109  0.0087   0
Method(OT):S.Time(last):Conjunction(No)                0.0197 0.0013     0.0172   0.0197     0.0222  0.0197   0
Method(OT-A):S.Time(last):Conjunction(No)             -0.0287 0.0014    -0.0313  -0.0287    -0.0260 -0.0287   0
Method(DiP):S.Time(last):Conjunction(No)               0.0021 0.0011    -0.0001   0.0021     0.0043  0.0021   0
Method(CBN):S.Time(last):sh(0)                        -0.0095 0.0011    -0.0116  -0.0095    -0.0073 -0.0095   0
Method(CBN-A):S.Time(last):sh(0)                      -0.0090 0.0011    -0.0112  -0.0090    -0.0068 -0.0090   0
Method(OT):S.Time(last):sh(0)                         -0.0039 0.0013    -0.0063  -0.0039    -0.0014 -0.0039   0
Method(OT-A):S.Time(last):sh(0)                        0.0041 0.0013     0.0015   0.0041     0.0067  0.0041   0
Method(DiP):S.Time(last):sh(0)                         0.0077 0.0011     0.0056   0.0077     0.0099  0.0077   0
Method(CBN):S.Time(last):TrueGenes(7)                 -0.0516 0.0016    -0.0547  -0.0516    -0.0486 -0.0516   0
Method(CBN-A):S.Time(last):TrueGenes(7)               -0.0263 0.0016    -0.0295  -0.0263    -0.0231 -0.0263   0
Method(OT):S.Time(last):TrueGenes(7)                   0.2135 0.0017     0.2101   0.2135     0.2170  0.2135   0
Method(OT-A):S.Time(last):TrueGenes(7)                -0.1093 0.0020    -0.1131  -0.1093    -0.1054 -0.1093   0
Method(DiP):S.Time(last):TrueGenes(7)                  0.0070 0.0015     0.0040   0.0070     0.0100  0.0070   0
Method(CBN):S.Time(last):TrueGenes(9)                  0.0057 0.0016     0.0026   0.0057     0.0088  0.0057   0
Method(CBN-A):S.Time(last):TrueGenes(9)                0.0059 0.0016     0.0028   0.0059     0.0090  0.0059   0
Method(OT):S.Time(last):TrueGenes(9)                  -0.0730 0.0018    -0.0767  -0.0730    -0.0694 -0.0730   0
Method(OT-A):S.Time(last):TrueGenes(9)                 0.0782 0.0019     0.0745   0.0782     0.0819  0.0782   0
Method(DiP):S.Time(last):TrueGenes(9)                 -0.0226 0.0016    -0.0258  -0.0226    -0.0194 -0.0226   0
Method(CBN):S.Type(singleCell):Model(Bozic)            0.0006 0.0026    -0.0046   0.0006     0.0057  0.0006   0
Method(CBN-A):S.Type(singleCell):Model(Bozic)          0.0146 0.0027     0.0094   0.0146     0.0199  0.0146   0
Method(OT):S.Type(singleCell):Model(Bozic)            -0.0037 0.0029    -0.0094  -0.0037     0.0020 -0.0037   0
Method(OT-A):S.Type(singleCell):Model(Bozic)          -0.0061 0.0031    -0.0122  -0.0061     0.0000 -0.0061   0
Method(DiP):S.Type(singleCell):Model(Bozic)           -0.0030 0.0027    -0.0082  -0.0030     0.0023 -0.0030   0
Method(CBN):S.Type(wholeTumor_0.01):Model(Bozic)      -0.0021 0.0025    -0.0071  -0.0021     0.0029 -0.0021   0
Method(CBN-A):S.Type(wholeTumor_0.01):Model(Bozic)    -0.0261 0.0026    -0.0312  -0.0261    -0.0210 -0.0261   0
Method(OT):S.Type(wholeTumor_0.01):Model(Bozic)        0.0038 0.0028    -0.0017   0.0038     0.0094  0.0038   0
Method(OT-A):S.Type(wholeTumor_0.01):Model(Bozic)      0.0035 0.0030    -0.0024   0.0036     0.0095  0.0036   0
Method(DiP):S.Type(wholeTumor_0.01):Model(Bozic)       0.0137 0.0026     0.0086   0.0137     0.0187  0.0137   0
Method(CBN):S.Type(singleCell):Model(McF_4)           -0.0026 0.0027    -0.0079  -0.0026     0.0026 -0.0026   0
Method(CBN-A):S.Type(singleCell):Model(McF_4)         -0.0167 0.0027    -0.0220  -0.0167    -0.0114 -0.0167   0
Method(OT):S.Type(singleCell):Model(McF_4)             0.0082 0.0032     0.0020   0.0082     0.0143  0.0082   0
Method(OT-A):S.Type(singleCell):Model(McF_4)           0.0005 0.0035    -0.0063   0.0005     0.0073  0.0005   0
Method(DiP):S.Type(singleCell):Model(McF_4)            0.0066 0.0027     0.0013   0.0066     0.0120  0.0066   0
Method(CBN):S.Type(wholeTumor_0.01):Model(McF_4)       0.0054 0.0026     0.0002   0.0054     0.0105  0.0054   0
Method(CBN-A):S.Type(wholeTumor_0.01):Model(McF_4)     0.0360 0.0026     0.0308   0.0360     0.0411  0.0360   0
Method(OT):S.Type(wholeTumor_0.01):Model(McF_4)       -0.0104 0.0031    -0.0166  -0.0104    -0.0043 -0.0104   0
Method(OT-A):S.Type(wholeTumor_0.01):Model(McF_4)      0.0042 0.0034    -0.0026   0.0042     0.0109  0.0042   0
Method(DiP):S.Type(wholeTumor_0.01):Model(McF_4)      -0.0203 0.0027    -0.0256  -0.0203    -0.0150 -0.0203   0
Method(CBN):S.Type(singleCell):Model(McF_6)           -0.0054 0.0027    -0.0107  -0.0054     0.0000 -0.0054   0
Method(CBN-A):S.Type(singleCell):Model(McF_6)         -0.0184 0.0028    -0.0240  -0.0184    -0.0129 -0.0184   0
Method(OT):S.Type(singleCell):Model(McF_6)            -0.0021 0.0034    -0.0087  -0.0021     0.0045 -0.0021   0
Method(OT-A):S.Type(singleCell):Model(McF_6)           0.0002 0.0036    -0.0069   0.0002     0.0073  0.0002   0
Method(DiP):S.Type(singleCell):Model(McF_6)            0.0141 0.0027     0.0088   0.0141     0.0195  0.0141   0
Method(CBN):S.Type(wholeTumor_0.01):Model(McF_6)       0.0154 0.0026     0.0102   0.0154     0.0206  0.0154   0
Method(CBN-A):S.Type(wholeTumor_0.01):Model(McF_6)     0.0301 0.0028     0.0247   0.0301     0.0356  0.0301   0
Method(OT):S.Type(wholeTumor_0.01):Model(McF_6)        0.0007 0.0033    -0.0058   0.0007     0.0072  0.0007   0
Method(OT-A):S.Type(wholeTumor_0.01):Model(McF_6)      0.0038 0.0036    -0.0033   0.0038     0.0108  0.0038   0
Method(DiP):S.Type(wholeTumor_0.01):Model(McF_6)      -0.0297 0.0027    -0.0350  -0.0297    -0.0244 -0.0297   0
Method(CBN):S.Type(singleCell):Conjunction(No)         0.0000 0.0016    -0.0030   0.0000     0.0031  0.0000   0
Method(CBN-A):S.Type(singleCell):Conjunction(No)      -0.0004 0.0016    -0.0034  -0.0004     0.0027 -0.0004   0
Method(OT):S.Type(singleCell):Conjunction(No)         -0.0026 0.0018    -0.0061  -0.0026     0.0009 -0.0026   0
Method(OT-A):S.Type(singleCell):Conjunction(No)       -0.0018 0.0019    -0.0055  -0.0018     0.0020 -0.0018   0
Method(DiP):S.Type(singleCell):Conjunction(No)         0.0020 0.0016    -0.0010   0.0020     0.0051  0.0020   0
Method(CBN):S.Type(wholeTumor_0.01):Conjunction(No)    0.0012 0.0015    -0.0017   0.0012     0.0041  0.0012   0
Method(CBN-A):S.Type(wholeTumor_0.01):Conjunction(No)  0.0010 0.0015    -0.0020   0.0010     0.0040  0.0010   0
Method(OT):S.Type(wholeTumor_0.01):Conjunction(No)     0.0054 0.0017     0.0019   0.0054     0.0088  0.0054   0
Method(OT-A):S.Type(wholeTumor_0.01):Conjunction(No)   0.0013 0.0019    -0.0024   0.0013     0.0050  0.0013   0
Method(DiP):S.Type(wholeTumor_0.01):Conjunction(No)   -0.0028 0.0015    -0.0058  -0.0028     0.0003 -0.0028   0
Method(CBN):S.Type(singleCell):sh(0)                   0.0006 0.0015    -0.0024   0.0006     0.0037  0.0006   0
Method(CBN-A):S.Type(singleCell):sh(0)                -0.0102 0.0016    -0.0133  -0.0102    -0.0071 -0.0102   0
Method(OT):S.Type(singleCell):sh(0)                   -0.0021 0.0018    -0.0056  -0.0021     0.0013 -0.0021   0
Method(OT-A):S.Type(singleCell):sh(0)                  0.0074 0.0019     0.0037   0.0074     0.0111  0.0074   0
Method(DiP):S.Type(singleCell):sh(0)                   0.0000 0.0016    -0.0031   0.0000     0.0031  0.0000   0
Method(CBN):S.Type(wholeTumor_0.01):sh(0)              0.0016 0.0015    -0.0013   0.0016     0.0046  0.0016   0
Method(CBN-A):S.Type(wholeTumor_0.01):sh(0)            0.0261 0.0015     0.0231   0.0261     0.0291  0.0261   0
Method(OT):S.Type(wholeTumor_0.01):sh(0)               0.0020 0.0017    -0.0014   0.0020     0.0053  0.0020   0
Method(OT-A):S.Type(wholeTumor_0.01):sh(0)            -0.0173 0.0019    -0.0209  -0.0173    -0.0137 -0.0173   0
Method(DiP):S.Type(wholeTumor_0.01):sh(0)             -0.0022 0.0015    -0.0053  -0.0022     0.0008 -0.0022   0
Method(CBN):S.Type(singleCell):TrueGenes(7)           -0.0005 0.0022    -0.0049  -0.0005     0.0038 -0.0005   0
Method(CBN-A):S.Type(singleCell):TrueGenes(7)          0.0036 0.0023    -0.0009   0.0036     0.0081  0.0036   0
Method(OT):S.Type(singleCell):TrueGenes(7)            -0.0073 0.0025    -0.0121  -0.0073    -0.0025 -0.0073   0
Method(OT-A):S.Type(singleCell):TrueGenes(7)          -0.0003 0.0028    -0.0058  -0.0003     0.0052 -0.0003   0
Method(DiP):S.Type(singleCell):TrueGenes(7)            0.0004 0.0022    -0.0039   0.0004     0.0047  0.0004   0
Method(CBN):S.Type(wholeTumor_0.01):TrueGenes(7)       0.0052 0.0021     0.0010   0.0052     0.0094  0.0052   0
Method(CBN-A):S.Type(wholeTumor_0.01):TrueGenes(7)    -0.0016 0.0022    -0.0059  -0.0016     0.0027 -0.0016   0
Method(OT):S.Type(wholeTumor_0.01):TrueGenes(7)        0.0138 0.0024     0.0091   0.0138     0.0184  0.0138   0
Method(OT-A):S.Type(wholeTumor_0.01):TrueGenes(7)     -0.0088 0.0027    -0.0142  -0.0088    -0.0035 -0.0088   0
Method(DiP):S.Type(wholeTumor_0.01):TrueGenes(7)       0.0017 0.0021    -0.0025   0.0017     0.0059  0.0017   0
Method(CBN):S.Type(singleCell):TrueGenes(9)           -0.0001 0.0022    -0.0044  -0.0001     0.0043 -0.0001   0
Method(CBN-A):S.Type(singleCell):TrueGenes(9)         -0.0002 0.0022    -0.0046  -0.0002     0.0042 -0.0002   0
Method(OT):S.Type(singleCell):TrueGenes(9)             0.0050 0.0026    -0.0002   0.0050     0.0101  0.0050   0
Method(OT-A):S.Type(singleCell):TrueGenes(9)          -0.0012 0.0027    -0.0064  -0.0012     0.0041 -0.0012   0
Method(DiP):S.Type(singleCell):TrueGenes(9)           -0.0002 0.0023    -0.0047  -0.0002     0.0044 -0.0002   0
Method(CBN):S.Type(wholeTumor_0.01):TrueGenes(9)      -0.0074 0.0022    -0.0116  -0.0074    -0.0031 -0.0074   0
Method(CBN-A):S.Type(wholeTumor_0.01):TrueGenes(9)    -0.0010 0.0022    -0.0053  -0.0010     0.0033 -0.0010   0
Method(OT):S.Type(wholeTumor_0.01):TrueGenes(9)       -0.0078 0.0026    -0.0128  -0.0078    -0.0027 -0.0078   0
Method(OT-A):S.Type(wholeTumor_0.01):TrueGenes(9)      0.0088 0.0026     0.0036   0.0088     0.0140  0.0088   0
Method(DiP):S.Type(wholeTumor_0.01):TrueGenes(9)      -0.0012 0.0023    -0.0057  -0.0012     0.0032 -0.0012   0
Method(CBN):Model(Bozic):Conjunction(No)              -0.0288 0.0019    -0.0324  -0.0288    -0.0251 -0.0288   0
Method(CBN-A):Model(Bozic):Conjunction(No)            -0.0258 0.0019    -0.0295  -0.0258    -0.0221 -0.0258   0
Method(OT):Model(Bozic):Conjunction(No)                0.0144 0.0021     0.0104   0.0144     0.0185  0.0144   0
Method(OT-A):Model(Bozic):Conjunction(No)              0.0514 0.0022     0.0470   0.0514     0.0557  0.0514   0
Method(DiP):Model(Bozic):Conjunction(No)              -0.0103 0.0019    -0.0140  -0.0103    -0.0066 -0.0103   0
Method(CBN):Model(McF_4):Conjunction(No)               0.0167 0.0019     0.0130   0.0167     0.0205  0.0167   0
Method(CBN-A):Model(McF_4):Conjunction(No)             0.0255 0.0019     0.0217   0.0255     0.0292  0.0255   0
Method(OT):Model(McF_4):Conjunction(No)               -0.0226 0.0023    -0.0271  -0.0226    -0.0182 -0.0226   0
Method(OT-A):Model(McF_4):Conjunction(No)             -0.0422 0.0025    -0.0472  -0.0422    -0.0373 -0.0422   0
Method(DiP):Model(McF_4):Conjunction(No)               0.0101 0.0019     0.0063   0.0101     0.0139  0.0101   0
Method(CBN):Model(McF_6):Conjunction(No)               0.0421 0.0019     0.0384   0.0421     0.0459  0.0421   0
Method(CBN-A):Model(McF_6):Conjunction(No)             0.0250 0.0020     0.0211   0.0250     0.0290  0.0250   0
Method(OT):Model(McF_6):Conjunction(No)               -0.0074 0.0024    -0.0121  -0.0074    -0.0027 -0.0074   0
Method(OT-A):Model(McF_6):Conjunction(No)             -0.0642 0.0026    -0.0694  -0.0642    -0.0590 -0.0642   0
Method(DiP):Model(McF_6):Conjunction(No)               0.0159 0.0019     0.0121   0.0159     0.0198  0.0159   0
Method(CBN):Model(Bozic):sh(0)                        -0.0163 0.0018    -0.0199  -0.0163    -0.0126 -0.0163   0
Method(CBN-A):Model(Bozic):sh(0)                      -0.0131 0.0019    -0.0168  -0.0131    -0.0095 -0.0131   0
Method(OT):Model(Bozic):sh(0)                          0.0048 0.0020     0.0008   0.0048     0.0088  0.0048   0
Method(OT-A):Model(Bozic):sh(0)                        0.0003 0.0022    -0.0040   0.0003     0.0045  0.0003   0
Method(DiP):Model(Bozic):sh(0)                         0.0116 0.0019     0.0080   0.0116     0.0153  0.0116   0
Method(CBN):Model(McF_4):sh(0)                         0.0088 0.0019     0.0051   0.0088     0.0125  0.0088   0
Method(CBN-A):Model(McF_4):sh(0)                       0.0041 0.0019     0.0003   0.0041     0.0078  0.0041   0
Method(OT):Model(McF_4):sh(0)                          0.0040 0.0022    -0.0003   0.0040     0.0084  0.0040   0
Method(OT-A):Model(McF_4):sh(0)                       -0.0151 0.0024    -0.0199  -0.0151    -0.0103 -0.0151   0
Method(DiP):Model(McF_4):sh(0)                         0.0036 0.0019    -0.0001   0.0036     0.0074  0.0036   0
Method(CBN):Model(McF_6):sh(0)                         0.0243 0.0019     0.0206   0.0243     0.0280  0.0243   0
Method(CBN-A):Model(McF_6):sh(0)                       0.0323 0.0020     0.0284   0.0323     0.0362  0.0323   0
Method(OT):Model(McF_6):sh(0)                         -0.0216 0.0024    -0.0262  -0.0216    -0.0170 -0.0216   0
Method(OT-A):Model(McF_6):sh(0)                       -0.0081 0.0025    -0.0131  -0.0081    -0.0031 -0.0081   0
Method(DiP):Model(McF_6):sh(0)                        -0.0211 0.0019    -0.0249  -0.0211    -0.0173 -0.0211   0
Method(CBN):Model(Bozic):TrueGenes(7)                 -0.0319 0.0026    -0.0371  -0.0319    -0.0267 -0.0319   0
Method(CBN-A):Model(Bozic):TrueGenes(7)                0.0331 0.0027     0.0278   0.0331     0.0384  0.0331   0
Method(OT):Model(Bozic):TrueGenes(7)                  -0.0570 0.0028    -0.0626  -0.0570    -0.0514 -0.0570   0
Method(OT-A):Model(Bozic):TrueGenes(7)                 0.0529 0.0032     0.0466   0.0529     0.0592  0.0529   0
Method(DiP):Model(Bozic):TrueGenes(7)                 -0.0219 0.0026    -0.0271  -0.0219    -0.0168 -0.0219   0
Method(CBN):Model(McF_4):TrueGenes(7)                  0.0227 0.0027     0.0175   0.0227     0.0279  0.0227   0
Method(CBN-A):Model(McF_4):TrueGenes(7)                0.0480 0.0027     0.0426   0.0480     0.0533  0.0480   0
Method(OT):Model(McF_4):TrueGenes(7)                   0.0106 0.0031     0.0046   0.0106     0.0167  0.0106   0
Method(OT-A):Model(McF_4):TrueGenes(7)                -0.0826 0.0037    -0.0897  -0.0826    -0.0754 -0.0826   0
Method(DiP):Model(McF_4):TrueGenes(7)                  0.0170 0.0027     0.0118   0.0170     0.0223  0.0170   0
Method(CBN):Model(McF_6):TrueGenes(7)                  0.0489 0.0027     0.0436   0.0489     0.0542  0.0489   0
Method(CBN-A):Model(McF_6):TrueGenes(7)               -0.0828 0.0029    -0.0885  -0.0828    -0.0771 -0.0828   0
Method(OT):Model(McF_6):TrueGenes(7)                   0.1162 0.0032     0.1099   0.1162     0.1225  0.1162   0
Method(OT-A):Model(McF_6):TrueGenes(7)                -0.0635 0.0038    -0.0710  -0.0635    -0.0561 -0.0635   0
Method(DiP):Model(McF_6):TrueGenes(7)                  0.0471 0.0027     0.0418   0.0471     0.0523  0.0471   0
Method(CBN):Model(Bozic):TrueGenes(9)                  0.0503 0.0026     0.0451   0.0503     0.0555  0.0503   0
Method(CBN-A):Model(Bozic):TrueGenes(9)                0.0018 0.0027    -0.0035   0.0018     0.0070  0.0018   0
Method(OT):Model(Bozic):TrueGenes(9)                  -0.0087 0.0030    -0.0147  -0.0087    -0.0028 -0.0087   0
Method(OT-A):Model(Bozic):TrueGenes(9)                -0.0498 0.0031    -0.0559  -0.0498    -0.0437 -0.0498   0
Method(DiP):Model(Bozic):TrueGenes(9)                  0.0177 0.0028     0.0123   0.0177     0.0231  0.0177   0
Method(CBN):Model(McF_4):TrueGenes(9)                  0.0009 0.0027    -0.0044   0.0009     0.0063  0.0009   0
Method(CBN-A):Model(McF_4):TrueGenes(9)                0.0106 0.0027     0.0053   0.0106     0.0160  0.0106   0
Method(OT):Model(McF_4):TrueGenes(9)                  -0.0388 0.0034    -0.0454  -0.0388    -0.0322 -0.0388   0
Method(OT-A):Model(McF_4):TrueGenes(9)                 0.0338 0.0035     0.0269   0.0338     0.0406  0.0338   0
Method(DiP):Model(McF_4):TrueGenes(9)                 -0.0119 0.0029    -0.0175  -0.0119    -0.0063 -0.0119   0
Method(CBN):Model(McF_6):TrueGenes(9)                 -0.0989 0.0028    -0.1044  -0.0989    -0.0934 -0.0989   0
Method(CBN-A):Model(McF_6):TrueGenes(9)               -0.0243 0.0029    -0.0299  -0.0243    -0.0187 -0.0243   0
Method(OT):Model(McF_6):TrueGenes(9)                   0.0399 0.0035     0.0330   0.0399     0.0468  0.0399   0
Method(OT-A):Model(McF_6):TrueGenes(9)                 0.0767 0.0036     0.0697   0.0767     0.0837  0.0767   0
Method(DiP):Model(McF_6):TrueGenes(9)                 -0.0310 0.0029    -0.0366  -0.0310    -0.0254 -0.0310   0
Method(CBN):Conjunction(No):sh(0)                      0.0008 0.0011    -0.0013   0.0008     0.0030  0.0008   0
Method(CBN-A):Conjunction(No):sh(0)                    0.0013 0.0011    -0.0009   0.0013     0.0035  0.0013   0
Method(OT):Conjunction(No):sh(0)                       0.0007 0.0012    -0.0017   0.0007     0.0032  0.0007   0
Method(OT-A):Conjunction(No):sh(0)                     0.0078 0.0014     0.0051   0.0078     0.0104  0.0078   0
Method(DiP):Conjunction(No):sh(0)                     -0.0054 0.0011    -0.0076  -0.0054    -0.0032 -0.0054   0
Method(CBN):Conjunction(No):TrueGenes(7)               0.0133 0.0016     0.0102   0.0133     0.0163  0.0133   0
Method(CBN-A):Conjunction(No):TrueGenes(7)             0.0116 0.0016     0.0085   0.0116     0.0148  0.0116   0
Method(OT):Conjunction(No):TrueGenes(7)                0.0244 0.0017     0.0210   0.0244     0.0278  0.0244   0
Method(OT-A):Conjunction(No):TrueGenes(7)             -0.0775 0.0020    -0.0815  -0.0775    -0.0735 -0.0775   0
Method(DiP):Conjunction(No):TrueGenes(7)               0.0260 0.0016     0.0230   0.0260     0.0291  0.0260   0
Method(CBN):Conjunction(No):TrueGenes(9)               0.0038 0.0016     0.0008   0.0038     0.0069  0.0038   0
Method(CBN-A):Conjunction(No):TrueGenes(9)             0.0023 0.0016    -0.0008   0.0023     0.0054  0.0023   0
Method(OT):Conjunction(No):TrueGenes(9)               -0.0216 0.0019    -0.0253  -0.0216    -0.0180 -0.0216   0
Method(OT-A):Conjunction(No):TrueGenes(9)              0.0228 0.0019     0.0190   0.0228     0.0265  0.0228   0
Method(DiP):Conjunction(No):TrueGenes(9)              -0.0087 0.0016    -0.0119  -0.0087    -0.0055 -0.0087   0
Method(CBN):sh(0):TrueGenes(7)                        -0.0134 0.0015    -0.0164  -0.0134    -0.0103 -0.0134   0
Method(CBN-A):sh(0):TrueGenes(7)                      -0.0040 0.0016    -0.0071  -0.0040    -0.0009 -0.0040   0
Method(OT):sh(0):TrueGenes(7)                         -0.0086 0.0017    -0.0119  -0.0086    -0.0052 -0.0086   0
Method(OT-A):sh(0):TrueGenes(7)                        0.0135 0.0020     0.0096   0.0135     0.0173  0.0135   0
Method(DiP):sh(0):TrueGenes(7)                        -0.0013 0.0015    -0.0043  -0.0013     0.0017 -0.0013   0
Method(CBN):sh(0):TrueGenes(9)                         0.0079 0.0016     0.0048   0.0079     0.0109  0.0079   0
Method(CBN-A):sh(0):TrueGenes(9)                       0.0021 0.0016    -0.0010   0.0021     0.0052  0.0021   0
Method(OT):sh(0):TrueGenes(9)                         -0.0019 0.0018    -0.0055  -0.0019     0.0017 -0.0019   0
Method(OT-A):sh(0):TrueGenes(9)                       -0.0093 0.0019    -0.0130  -0.0093    -0.0056 -0.0093   0
Method(DiP):sh(0):TrueGenes(9)                         0.0049 0.0016     0.0017   0.0049     0.0081  0.0049   0
S.Time(last):S.Type(singleCell):Model(Bozic)          -0.0044 0.0012    -0.0068  -0.0044    -0.0020 -0.0044   0
S.Time(last):S.Type(wholeTumor_0.01):Model(Bozic)      0.0070 0.0012     0.0046   0.0070     0.0094  0.0070   0
S.Time(last):S.Type(singleCell):Model(McF_4)           0.0053 0.0013     0.0028   0.0053     0.0078  0.0053   0
S.Time(last):S.Type(wholeTumor_0.01):Model(McF_4)     -0.0090 0.0013    -0.0115  -0.0090    -0.0065 -0.0090   0
S.Time(last):S.Type(singleCell):Model(McF_6)          -0.0050 0.0013    -0.0076  -0.0050    -0.0024 -0.0050   0
S.Time(last):S.Type(wholeTumor_0.01):Model(McF_6)      0.0088 0.0013     0.0062   0.0088     0.0113  0.0088   0
S.Time(last):S.Type(singleCell):Conjunction(No)        0.0008 0.0007    -0.0007   0.0008     0.0022  0.0008   0
S.Time(last):S.Type(wholeTumor_0.01):Conjunction(No)  -0.0023 0.0007    -0.0037  -0.0023    -0.0009 -0.0023   0
S.Time(last):S.Type(singleCell):sh(0)                  0.0007 0.0007    -0.0007   0.0007     0.0022  0.0007   0
S.Time(last):S.Type(wholeTumor_0.01):sh(0)            -0.0035 0.0007    -0.0049  -0.0035    -0.0021 -0.0035   0
S.Time(last):S.Type(singleCell):TrueGenes(7)           0.0124 0.0010     0.0104   0.0124     0.0145  0.0124   0
S.Time(last):S.Type(wholeTumor_0.01):TrueGenes(7)     -0.0192 0.0010    -0.0211  -0.0192    -0.0172 -0.0192   0
S.Time(last):S.Type(singleCell):TrueGenes(9)          -0.0096 0.0011    -0.0116  -0.0096    -0.0075 -0.0096   0
S.Time(last):S.Type(wholeTumor_0.01):TrueGenes(9)      0.0138 0.0010     0.0117   0.0138     0.0158  0.0138   0
S.Time(last):Model(Bozic):Conjunction(No)             -0.0058 0.0009    -0.0075  -0.0058    -0.0041 -0.0058   0
S.Time(last):Model(McF_4):Conjunction(No)             -0.0056 0.0009    -0.0074  -0.0056    -0.0038 -0.0056   0
S.Time(last):Model(McF_6):Conjunction(No)              0.0135 0.0009     0.0117   0.0135     0.0154  0.0135   0
S.Time(last):Model(Bozic):sh(0)                       -0.0144 0.0009    -0.0161  -0.0144    -0.0127 -0.0144   0
S.Time(last):Model(McF_4):sh(0)                        0.0124 0.0009     0.0106   0.0124     0.0141  0.0124   0
S.Time(last):Model(McF_6):sh(0)                        0.0185 0.0009     0.0167   0.0185     0.0203  0.0185   0
S.Time(last):Model(Bozic):TrueGenes(7)                 0.0148 0.0012     0.0124   0.0148     0.0172  0.0148   0
S.Time(last):Model(McF_4):TrueGenes(7)                 0.0237 0.0013     0.0212   0.0237     0.0262  0.0237   0
S.Time(last):Model(McF_6):TrueGenes(7)                -0.0425 0.0013    -0.0451  -0.0425    -0.0399 -0.0425   0
S.Time(last):Model(Bozic):TrueGenes(9)                -0.0348 0.0013    -0.0373  -0.0348    -0.0323 -0.0348   0
S.Time(last):Model(McF_4):TrueGenes(9)                -0.0221 0.0013    -0.0247  -0.0221    -0.0195 -0.0221   0
S.Time(last):Model(McF_6):TrueGenes(9)                 0.0815 0.0014     0.0788   0.0815     0.0842  0.0815   0
S.Time(last):Conjunction(No):sh(0)                     0.0017 0.0005     0.0007   0.0017     0.0027  0.0017   0
S.Time(last):Conjunction(No):TrueGenes(7)              0.0048 0.0007     0.0034   0.0048     0.0063  0.0048   0
S.Time(last):Conjunction(No):TrueGenes(9)             -0.0004 0.0008    -0.0018  -0.0004     0.0011 -0.0004   0
S.Time(last):sh(0):TrueGenes(7)                        0.0077 0.0007     0.0062   0.0077     0.0091  0.0077   0
S.Time(last):sh(0):TrueGenes(9)                       -0.0111 0.0008    -0.0126  -0.0111    -0.0096 -0.0111   0
S.Type(singleCell):Model(Bozic):Conjunction(No)       -0.0024 0.0012    -0.0048  -0.0024     0.0000 -0.0024   0
S.Type(wholeTumor_0.01):Model(Bozic):Conjunction(No)   0.0055 0.0012     0.0032   0.0055     0.0079  0.0055   0
S.Type(singleCell):Model(McF_4):Conjunction(No)        0.0038 0.0013     0.0012   0.0038     0.0063  0.0038   0
S.Type(wholeTumor_0.01):Model(McF_4):Conjunction(No)  -0.0079 0.0013    -0.0103  -0.0079    -0.0054 -0.0079   0
S.Type(singleCell):Model(McF_6):Conjunction(No)       -0.0008 0.0013    -0.0033  -0.0008     0.0018 -0.0008   0
S.Type(wholeTumor_0.01):Model(McF_6):Conjunction(No)   0.0007 0.0013    -0.0018   0.0007     0.0032  0.0007   0
S.Type(singleCell):Model(Bozic):sh(0)                  0.0037 0.0012     0.0013   0.0037     0.0061  0.0037   0
S.Type(wholeTumor_0.01):Model(Bozic):sh(0)            -0.0092 0.0012    -0.0116  -0.0092    -0.0068 -0.0092   0
S.Type(singleCell):Model(McF_4):sh(0)                 -0.0087 0.0013    -0.0112  -0.0087    -0.0062 -0.0087   0
S.Type(wholeTumor_0.01):Model(McF_4):sh(0)             0.0210 0.0013     0.0186   0.0210     0.0235  0.0210   0
S.Type(singleCell):Model(McF_6):sh(0)                 -0.0061 0.0013    -0.0087  -0.0061    -0.0036 -0.0061   0
S.Type(wholeTumor_0.01):Model(McF_6):sh(0)             0.0135 0.0013     0.0110   0.0135     0.0161  0.0135   0
S.Type(singleCell):Model(Bozic):TrueGenes(7)          -0.0087 0.0018    -0.0122  -0.0087    -0.0053 -0.0087   0
S.Type(wholeTumor_0.01):Model(Bozic):TrueGenes(7)      0.0199 0.0017     0.0166   0.0199     0.0232  0.0199   0
S.Type(singleCell):Model(McF_4):TrueGenes(7)           0.0055 0.0018     0.0020   0.0055     0.0091  0.0055   0
S.Type(wholeTumor_0.01):Model(McF_4):TrueGenes(7)     -0.0166 0.0018    -0.0201  -0.0166    -0.0131 -0.0166   0
S.Type(singleCell):Model(McF_6):TrueGenes(7)          -0.0022 0.0018    -0.0058  -0.0022     0.0014 -0.0022   0
S.Type(wholeTumor_0.01):Model(McF_6):TrueGenes(7)      0.0054 0.0018     0.0018   0.0054     0.0089  0.0054   0
S.Type(singleCell):Model(Bozic):TrueGenes(9)           0.0072 0.0018     0.0037   0.0072     0.0107  0.0072   0
S.Type(wholeTumor_0.01):Model(Bozic):TrueGenes(9)     -0.0151 0.0017    -0.0185  -0.0151    -0.0116 -0.0151   0
S.Type(singleCell):Model(McF_4):TrueGenes(9)          -0.0063 0.0019    -0.0099  -0.0063    -0.0026 -0.0063   0
S.Type(wholeTumor_0.01):Model(McF_4):TrueGenes(9)      0.0173 0.0018     0.0137   0.0173     0.0209  0.0173   0
S.Type(singleCell):Model(McF_6):TrueGenes(9)           0.0026 0.0019    -0.0011   0.0026     0.0063  0.0026   0
S.Type(wholeTumor_0.01):Model(McF_6):TrueGenes(9)     -0.0078 0.0019    -0.0115  -0.0078    -0.0042 -0.0078   0
S.Type(singleCell):Conjunction(No):sh(0)               0.0008 0.0007    -0.0007   0.0008     0.0022  0.0008   0
S.Type(wholeTumor_0.01):Conjunction(No):sh(0)         -0.0022 0.0007    -0.0036  -0.0022    -0.0008 -0.0022   0
S.Type(singleCell):Conjunction(No):TrueGenes(7)       -0.0024 0.0010    -0.0045  -0.0024    -0.0004 -0.0024   0
S.Type(wholeTumor_0.01):Conjunction(No):TrueGenes(7)   0.0038 0.0010     0.0018   0.0038     0.0058  0.0038   0
S.Type(singleCell):Conjunction(No):TrueGenes(9)        0.0004 0.0011    -0.0017   0.0004     0.0025  0.0004   0
S.Type(wholeTumor_0.01):Conjunction(No):TrueGenes(9)  -0.0014 0.0010    -0.0035  -0.0014     0.0006 -0.0014   0
S.Type(singleCell):sh(0):TrueGenes(7)                 -0.0072 0.0010    -0.0092  -0.0072    -0.0051 -0.0072   0
S.Type(wholeTumor_0.01):sh(0):TrueGenes(7)             0.0148 0.0010     0.0128   0.0148     0.0168  0.0148   0
S.Type(singleCell):sh(0):TrueGenes(9)                  0.0056 0.0011     0.0035   0.0056     0.0077  0.0056   0
S.Type(wholeTumor_0.01):sh(0):TrueGenes(9)            -0.0142 0.0010    -0.0162  -0.0142    -0.0122 -0.0142   0
Model(Bozic):Conjunction(No):sh(0)                     0.0034 0.0009     0.0017   0.0034     0.0051  0.0034   0
Model(McF_4):Conjunction(No):sh(0)                    -0.0011 0.0009    -0.0029  -0.0011     0.0007 -0.0011   0
Model(McF_6):Conjunction(No):sh(0)                    -0.0032 0.0009    -0.0050  -0.0032    -0.0014 -0.0032   0
Model(Bozic):Conjunction(No):TrueGenes(7)             -0.0035 0.0012    -0.0059  -0.0035    -0.0010 -0.0035   0
Model(McF_4):Conjunction(No):TrueGenes(7)              0.0080 0.0013     0.0055   0.0080     0.0105  0.0080   0
Model(McF_6):Conjunction(No):TrueGenes(7)             -0.0011 0.0013    -0.0037  -0.0011     0.0015 -0.0011   0
Model(Bozic):Conjunction(No):TrueGenes(9)              0.0060 0.0013     0.0035   0.0060     0.0085  0.0060   0
Model(McF_4):Conjunction(No):TrueGenes(9)             -0.0157 0.0013    -0.0183  -0.0157    -0.0131 -0.0157   0
Model(McF_6):Conjunction(No):TrueGenes(9)              0.0034 0.0013     0.0007   0.0034     0.0060  0.0034   0
Model(Bozic):sh(0):TrueGenes(7)                       -0.0163 0.0012    -0.0188  -0.0163    -0.0139 -0.0163   0
Model(McF_4):sh(0):TrueGenes(7)                        0.0099 0.0013     0.0074   0.0099     0.0123  0.0099   0
Model(McF_6):sh(0):TrueGenes(7)                        0.0147 0.0013     0.0122   0.0147     0.0173  0.0147   0
Model(Bozic):sh(0):TrueGenes(9)                       -0.0013 0.0013    -0.0038  -0.0013     0.0012 -0.0013   0
Model(McF_4):sh(0):TrueGenes(9)                       -0.0025 0.0013    -0.0051  -0.0025     0.0000 -0.0025   0
Model(McF_6):sh(0):TrueGenes(9)                        0.0029 0.0013     0.0003   0.0029     0.0055  0.0029   0
Conjunction(No):sh(0):TrueGenes(7)                    -0.0006 0.0007    -0.0020  -0.0006     0.0009 -0.0006   0
Conjunction(No):sh(0):TrueGenes(9)                    -0.0007 0.0008    -0.0022  -0.0007     0.0008 -0.0007   0

Random effects:
Name	  Model
 dataSetID   IID model 

Model hyperparameters:
                        mean      sd        0.025quant 0.5quant  0.975quant mode     
Precision for dataSetID  77352.27  31024.25  33430.84   71870.63 153224.45   62029.45

Expected number of effective parameters(std dev): 1133.92(17.19)
Number of equivalent replicates : 365.74 

Deviance Information Criterion: 1832525.76
Effective number of parameters: 1133.86

Marginal Likelihood:  -925361.76 
CPO and PIT are computed

Posterior marginals for linear predictor and fitted values computed

>  summary(fit0$cpo$failure)

   Min. 1st Qu.  Median    Mean 3rd Qu.    Max. 
      0       0       0       0       0       0 
>  cat(paste("\nLog CPO = ", -mean(log(fit0$cpo$cpo)), "
"))
 
Log CPO =  2.20855525305192 
> 
