# Supplementary material for: Identifying restrictions in the order of accumulation of mutations during tumor progression: effects of passengers, evolutionary models, and sampling
Source: BMC Bioinformatics. 2015 Feb 12;16:41. doi: 10.1186/s12859-015-0466-7 (PMC4339747; doi:10.1186/s12859-015-0466-7)
Supplement: Additional file 9 — Code, scripts, model fits. A zip file (Code_scripts_model_fits.zip) that contains shell and R scripts to run simulations, analysis, and produce tables and figures, as well as the output of GLMM model fits (and the code to obtain them). [file 12859_2015_466_MOESM9_ESM.zip › Code_scripts_model_fits/INLA/P/PND-m3A.Rout]

R version 3.0.3 Patched (2014-03-06 r65254) -- "Warm Puppy"
Copyright (C) 2014 The R Foundation for Statistical Computing
Platform: x86_64-pc-linux-gnu (64-bit)

R is free software and comes with ABSOLUTELY NO WARRANTY.
You are welcome to redistribute it under certain conditions.
Type 'license()' or 'licence()' for distribution details.

  Natural language support but running in an English locale

R is a collaborative project with many contributors.
Type 'contributors()' for more information and
'citation()' on how to cite R or R packages in publications.

Type 'demo()' for some demos, 'help()' for on-line help, or
'help.start()' for an HTML browser interface to help.
Type 'q()' to quit R.

> Sys.getpid()
[1] 6023
>  system("hostname")
Lacerta
>  options(width = 220)
>  library(car); packageVersion("car")
[1] '2.0.19'
>  library(INLA); packageVersion("INLA")
Loading required package: sp
Loading required package: Matrix
Loading required package: splines
[1] '0.0.1392038736'
>  sessionInfo()
R version 3.0.3 Patched (2014-03-06 r65254)
Platform: x86_64-pc-linux-gnu (64-bit)

locale:
 [1] LC_CTYPE=en_US.ISO-8859-15    LC_NUMERIC=C                  LC_TIME=en_GB.iso885915       LC_COLLATE=en_US.ISO-8859-15  LC_MONETARY=en_US.ISO-8859-15 LC_MESSAGES=en_US.ISO-8859-15 LC_PAPER=en_GB.UTF-8         
 [8] LC_NAME=C                     LC_ADDRESS=C                  LC_TELEPHONE=C                LC_MEASUREMENT=en_GB.UTF-8    LC_IDENTIFICATION=C          

attached base packages:
[1] splines   stats     graphics  grDevices utils     datasets  methods   base     

other attached packages:
[1] INLA_0.0-1392038736 Matrix_1.1-2-2      sp_1.0-14           car_2.0-19         

loaded via a namespace (and not attached):
[1] grid_3.0.3      lattice_0.20-27 MASS_7.3-29     nnet_7.3-7     
>  options(decorate.contrasts = c("(",")"))
>  options(decorate.contr.Sum = "")
>  ## options(decorate.contrasts = c(".",""))
>  options(contrasts = c("contr.Sum", "contr.poly"))
>  load("P.stats.RData"); dim(P.stats)
[1] 414720     25
>  ## recode levels for easier reading
>  tmpm <- P.stats$S.Size
>  P.stats$S.Size <- factor(P.stats$S.Size, levels = c("100", "1000", "200"))
>  table(P.stats$S.Size, tmpm)
      tmpm
         1000    200    100
  100       0      0 138240
  1000 138240      0      0
  200       0 138240      0
>  rm(tmpm)
>  tmpm <- P.stats$Model
>  P.stats$Model <- factor(P.stats$Model, levels = c("Bozic", "McF_4", "McF_6", "exp"))
>  table(P.stats$Model, tmpm)
       tmpm
         Bozic    exp  McF_4  McF_6
  Bozic 103680      0      0      0
  McF_4      0      0 103680      0
  McF_6      0      0      0 103680
  exp        0 103680      0      0
>  
>  
> 
> 
>  fit0 <- inla(FN ~ (S.Size + Filter + Method + S.Time + S.Type + Model + Conjunction + sh + TrueGenes)^3 + f(dataSetID, model = "iid")
+ , family = "binomial"
+  , data = P.stats
+ , Ntrials = True.edges
+  ## , control.predictor = list(compute = TRUE)
+  , control.compute = list(dic = TRUE, cpo = TRUE),
+  num.threads = 6)
>  
> 
> 
>  fit0$cpu.used
 Pre-processing    Running inla Post-processing           Total 
       142.3704    1287446.2675        106.2414    1287694.8793 
> 
>  ## in case a crash in next step
>  save(file = "PND.m3A.tmp.RData", fit0)
>  gc()
            used   (Mb) gc trigger   (Mb)  max used   (Mb)
Ncells   7811406  417.2   13739133  733.8  13046794  696.8
Vcells 501151676 3823.5 1044406734 7968.2 995024999 7591.5
> 
>  fit <- inla.hyperpar(fit0)
>  summary(fit)

Call:
c("inla(formula = FN ~ (S.Size + Filter + Method + S.Time + S.Type + ",  "    Model + Conjunction + sh + TrueGenes)^3 + f(dataSetID, model = \"iid\"), ",  "    family = \"binomial\", data = P.stats, Ntrials = True.edges, ",  "    control.compute = list(dic = TRUE, cpo = TRUE), num.threads = 6)" )

Time used:
 Pre-processing    Running inla Post-processing           Total 
      1685.7050     257902.2163          0.6504     259588.5717 

Fixed effects:
                                                         mean     sd 0.025quant 0.5quant 0.975quant    mode kld
(Intercept)                                            3.0810 0.0095     3.0629   3.0808     3.1003  3.0804   0
S.Size(100)                                            0.6912 0.0136     0.6652   0.6909     0.7188  0.6904   0
S.Size(1000)                                          -0.7779 0.0084    -0.7947  -0.7778    -0.7616 -0.7776   0
Filter(J5)                                             1.4439 0.0103     1.4237   1.4439     1.4643  1.4438   0
Filter(J1)                                             0.0249 0.0061     0.0130   0.0249     0.0368  0.0249   0
Filter(S5)                                            -0.2073 0.0061    -0.2193  -0.2073    -0.1953 -0.2073   0
Method(CBN)                                           -0.8655 0.0097    -0.8852  -0.8653    -0.8469 -0.8649   0
Method(CBN-A)                                         -1.0175 0.0096    -1.0370  -1.0173    -0.9991 -1.0168   0
Method(OT)                                            -0.9410 0.0098    -0.9609  -0.9409    -0.9223 -0.9405   0
Method(OT-A)                                          -1.6025 0.0096    -1.6220  -1.6023    -1.5842 -1.6019   0
Method(DiP)                                            2.9557 0.0364     2.8881   2.9543     3.0314  2.9511   0
S.Time(last)                                          -0.4530 0.0044    -0.4616  -0.4530    -0.4444 -0.4530   0
S.Type(singleCell)                                     0.3450 0.0062     0.3328   0.3450     0.3571  0.3450   0
S.Type(wholeTumor_0.01)                               -0.9002 0.0054    -0.9108  -0.9002    -0.8896 -0.9002   0
Model(Bozic)                                           0.6042 0.0112     0.5819   0.6043     0.6259  0.6045   0
Model(McF_4)                                          -0.9738 0.0095    -0.9929  -0.9737    -0.9555 -0.9734   0
Model(McF_6)                                          -2.3414 0.0093    -2.3602  -2.3413    -2.3235 -2.3410   0
Conjunction(No)                                       -0.2890 0.0039    -0.2966  -0.2890    -0.2814 -0.2890   0
sh(0)                                                  0.2807 0.0060     0.2688   0.2807     0.2924  0.2808   0
TrueGenes(7)                                          -0.1326 0.0099    -0.1511  -0.1329    -0.1122 -0.1336   0
TrueGenes(9)                                           0.2598 0.0072     0.2453   0.2598     0.2738  0.2600   0
S.Size(100):Filter(J5)                                -0.1310 0.0086    -0.1479  -0.1311    -0.1141 -0.1311   0
S.Size(1000):Filter(J5)                                0.1763 0.0073     0.1620   0.1763     0.1907  0.1763   0
S.Size(100):Filter(J1)                                -0.0568 0.0065    -0.0695  -0.0568    -0.0441 -0.0568   0
S.Size(1000):Filter(J1)                                0.0740 0.0053     0.0635   0.0740     0.0845  0.0740   0
S.Size(100):Filter(S5)                                 0.0120 0.0061     0.0001   0.0120     0.0239  0.0120   0
S.Size(1000):Filter(S5)                               -0.0134 0.0051    -0.0235  -0.0134    -0.0033 -0.0134   0
S.Size(100):Method(CBN)                               -0.8654 0.0139    -0.8934  -0.8652    -0.8389 -0.8646   0
S.Size(1000):Method(CBN)                               0.9411 0.0087     0.9243   0.9410     0.9585  0.9408   0
S.Size(100):Method(CBN-A)                             -0.8312 0.0138    -0.8591  -0.8309    -0.8048 -0.8303   0
S.Size(1000):Method(CBN-A)                             0.9037 0.0086     0.8871   0.9036     0.9210  0.9035   0
S.Size(100):Method(OT)                                -0.7923 0.0139    -0.8204  -0.7921    -0.7658 -0.7915   0
S.Size(1000):Method(OT)                                0.8691 0.0087     0.8522   0.8690     0.8865  0.8688   0
S.Size(100):Method(OT-A)                              -0.8236 0.0138    -0.8514  -0.8233    -0.7973 -0.8228   0
S.Size(1000):Method(OT-A)                              0.9024 0.0085     0.8859   0.9023     0.9194  0.9021   0
S.Size(100):Method(DiP)                                1.7314 0.0533     1.6311   1.7298     1.8410  1.7264   0
S.Size(1000):Method(DiP)                              -2.0585 0.0300    -2.1196  -2.0578    -2.0016 -2.0562   0
S.Size(100):S.Time(last)                               0.1548 0.0047     0.1455   0.1548     0.1641  0.1548   0
S.Size(1000):S.Time(last)                             -0.1461 0.0043    -0.1546  -0.1461    -0.1376 -0.1461   0
S.Size(100):S.Type(singleCell)                         0.0010 0.0070    -0.0128   0.0010     0.0148  0.0010   0
S.Size(1000):S.Type(singleCell)                       -0.0078 0.0062    -0.0199  -0.0078     0.0043 -0.0078   0
S.Size(100):S.Type(wholeTumor_0.01)                   -0.0221 0.0063    -0.0345  -0.0221    -0.0097 -0.0221   0
S.Size(1000):S.Type(wholeTumor_0.01)                   0.0372 0.0057     0.0260   0.0372     0.0484  0.0372   0
S.Size(100):Model(Bozic)                              -0.0351 0.0151    -0.0651  -0.0350    -0.0057 -0.0347   0
S.Size(1000):Model(Bozic)                              0.0577 0.0105     0.0371   0.0576     0.0783  0.0576   0
S.Size(100):Model(McF_4)                              -0.0005 0.0127    -0.0260  -0.0003     0.0238  0.0001   0
S.Size(1000):Model(McF_4)                              0.0350 0.0089     0.0176   0.0349     0.0526  0.0348   0
S.Size(100):Model(McF_6)                               0.1586 0.0124     0.1336   0.1588     0.1825  0.1592   0
S.Size(1000):Model(McF_6)                             -0.0644 0.0087    -0.0814  -0.0645    -0.0471 -0.0646   0
S.Size(100):Conjunction(No)                            0.0079 0.0046    -0.0011   0.0079     0.0169  0.0079   0
S.Size(1000):Conjunction(No)                          -0.0244 0.0041    -0.0325  -0.0244    -0.0163 -0.0244   0
S.Size(100):sh(0)                                     -0.3593 0.0087    -0.3767  -0.3592    -0.3425 -0.3589   0
S.Size(1000):sh(0)                                     0.3371 0.0057     0.3259   0.3371     0.3485  0.3370   0
S.Size(100):TrueGenes(7)                               0.1950 0.0076     0.1801   0.1950     0.2100  0.1950   0
S.Size(1000):TrueGenes(7)                             -0.2155 0.0063    -0.2279  -0.2154    -0.2031 -0.2154   0
S.Size(100):TrueGenes(9)                              -0.0975 0.0070    -0.1113  -0.0975    -0.0837 -0.0975   0
S.Size(1000):TrueGenes(9)                              0.1271 0.0063     0.1148   0.1271     0.1395  0.1271   0
Filter(J5):Method(CBN)                                 0.0920 0.0108     0.0707   0.0920     0.1133  0.0919   0
Filter(J1):Method(CBN)                                 0.0403 0.0076     0.0254   0.0403     0.0551  0.0403   0
Filter(S5):Method(CBN)                                 0.0279 0.0073     0.0135   0.0279     0.0422  0.0279   0
Filter(J5):Method(CBN-A)                              -0.0164 0.0103    -0.0367  -0.0164     0.0038 -0.0164   0
Filter(J1):Method(CBN-A)                               0.0516 0.0074     0.0371   0.0516     0.0661  0.0516   0
Filter(S5):Method(CBN-A)                               0.0701 0.0071     0.0561   0.0701     0.0841  0.0701   0
Filter(J5):Method(OT)                                  0.1437 0.0107     0.1227   0.1436     0.1646  0.1436   0
Filter(J1):Method(OT)                                  0.1054 0.0076     0.0905   0.1054     0.1204  0.1054   0
Filter(S5):Method(OT)                                 -0.0091 0.0074    -0.0236  -0.0091     0.0054 -0.0091   0
Filter(J5):Method(OT-A)                                0.1952 0.0100     0.1756   0.1952     0.2148  0.1952   0
Filter(J1):Method(OT-A)                                0.1470 0.0072     0.1329   0.1470     0.1611  0.1470   0
Filter(S5):Method(OT-A)                               -0.0065 0.0070    -0.0203  -0.0065     0.0073 -0.0065   0
Filter(J5):Method(DiP)                                -0.1388 0.0241    -0.1859  -0.1389    -0.0913 -0.1391   0
Filter(J1):Method(DiP)                                -0.1902 0.0171    -0.2237  -0.1902    -0.1566 -0.1902   0
Filter(S5):Method(DiP)                                -0.1059 0.0160    -0.1372  -0.1059    -0.0745 -0.1059   0
Filter(J5):S.Time(last)                               -0.3448 0.0055    -0.3555  -0.3448    -0.3341 -0.3448   0
Filter(J1):S.Time(last)                                0.1971 0.0037     0.1899   0.1971     0.2044  0.1971   0
Filter(S5):S.Time(last)                               -0.1869 0.0038    -0.1945  -0.1869    -0.1794 -0.1869   0
Filter(J5):S.Type(singleCell)                          0.1357 0.0085     0.1190   0.1357     0.1524  0.1356   0
Filter(J1):S.Type(singleCell)                          0.0028 0.0054    -0.0079   0.0028     0.0134  0.0028   0
Filter(S5):S.Type(singleCell)                          0.0199 0.0053     0.0095   0.0199     0.0303  0.0199   0
Filter(J5):S.Type(wholeTumor_0.01)                    -0.3078 0.0070    -0.3215  -0.3077    -0.2941 -0.3077   0
Filter(J1):S.Type(wholeTumor_0.01)                     0.0138 0.0047     0.0045   0.0138     0.0231  0.0138   0
Filter(S5):S.Type(wholeTumor_0.01)                    -0.0717 0.0046    -0.0809  -0.0717    -0.0626 -0.0717   0
Filter(J5):Model(Bozic)                               -0.2338 0.0130    -0.2593  -0.2338    -0.2084 -0.2338   0
Filter(J1):Model(Bozic)                               -0.0555 0.0081    -0.0715  -0.0555    -0.0395 -0.0555   0
Filter(S5):Model(Bozic)                                0.1873 0.0082     0.1713   0.1873     0.2033  0.1873   0
Filter(J5):Model(McF_4)                               -0.3027 0.0108    -0.3241  -0.3027    -0.2815 -0.3027   0
Filter(J1):Model(McF_4)                                0.3596 0.0066     0.3466   0.3596     0.3726  0.3596   0
Filter(S5):Model(McF_4)                               -0.2042 0.0065    -0.2169  -0.2042    -0.1915 -0.2042   0
Filter(J5):Model(McF_6)                               -0.5063 0.0102    -0.5264  -0.5063    -0.4864 -0.5062   0
Filter(J1):Model(McF_6)                                0.2906 0.0061     0.2785   0.2906     0.3026  0.2906   0
Filter(S5):Model(McF_6)                               -0.1575 0.0063    -0.1698  -0.1575    -0.1451 -0.1575   0
Filter(J5):Conjunction(No)                             0.1703 0.0047     0.1611   0.1703     0.1795  0.1703   0
Filter(J1):Conjunction(No)                             0.0459 0.0034     0.0392   0.0459     0.0525  0.0459   0
Filter(S5):Conjunction(No)                            -0.0435 0.0033    -0.0499  -0.0435    -0.0370 -0.0435   0
Filter(J5):sh(0)                                       0.3358 0.0071     0.3218   0.3357     0.3498  0.3357   0
Filter(J1):sh(0)                                      -0.0386 0.0043    -0.0470  -0.0386    -0.0302 -0.0386   0
Filter(S5):sh(0)                                       0.0321 0.0042     0.0237   0.0321     0.0404  0.0321   0
Filter(J5):TrueGenes(7)                               -0.5188 0.0071    -0.5328  -0.5188    -0.5049 -0.5188   0
Filter(J1):TrueGenes(7)                               -0.1191 0.0053    -0.1294  -0.1191    -0.1088 -0.1191   0
Filter(S5):TrueGenes(7)                                0.1366 0.0052     0.1264   0.1366     0.1468  0.1366   0
Filter(J5):TrueGenes(9)                                0.2950 0.0080     0.2792   0.2950     0.3108  0.2949   0
Filter(J1):TrueGenes(9)                                0.0389 0.0055     0.0282   0.0389     0.0497  0.0389   0
Filter(S5):TrueGenes(9)                               -0.0767 0.0052    -0.0870  -0.0767    -0.0664 -0.0767   0
Method(CBN):S.Time(last)                               0.0189 0.0046     0.0098   0.0189     0.0280  0.0189   0
Method(CBN-A):S.Time(last)                             0.0417 0.0046     0.0328   0.0417     0.0507  0.0417   0
Method(OT):S.Time(last)                                0.3267 0.0050     0.3169   0.3267     0.3365  0.3267   0
Method(OT-A):S.Time(last)                             -0.3395 0.0045    -0.3484  -0.3395    -0.3306 -0.3395   0
Method(DiP):S.Time(last)                               0.1807 0.0113     0.1584   0.1807     0.2030  0.1808   0
Method(CBN):S.Type(singleCell)                        -0.0908 0.0065    -0.1036  -0.0908    -0.0780 -0.0908   0
Method(CBN-A):S.Type(singleCell)                      -0.0921 0.0064    -0.1046  -0.0921    -0.0795 -0.0921   0
Method(OT):S.Type(singleCell)                         -0.0797 0.0066    -0.0926  -0.0797    -0.0668 -0.0797   0
Method(OT-A):S.Type(singleCell)                       -0.0567 0.0062    -0.0689  -0.0567    -0.0445 -0.0567   0
Method(DiP):S.Type(singleCell)                         0.1435 0.0154     0.1134   0.1435     0.1738  0.1435   0
Method(CBN):S.Type(wholeTumor_0.01)                    0.2479 0.0058     0.2364   0.2479     0.2593  0.2479   0
Method(CBN-A):S.Type(wholeTumor_0.01)                  0.2444 0.0057     0.2332   0.2444     0.2556  0.2444   0
Method(OT):S.Type(wholeTumor_0.01)                     0.2092 0.0059     0.1976   0.2092     0.2208  0.2092   0
Method(OT-A):S.Type(wholeTumor_0.01)                   0.1719 0.0056     0.1610   0.1719     0.1829  0.1719   0
Method(DiP):S.Type(wholeTumor_0.01)                   -0.4103 0.0134    -0.4366  -0.4103    -0.3840 -0.4102   0
Method(CBN):Model(Bozic)                              -0.1833 0.0119    -0.2063  -0.1834    -0.1598 -0.1835   0
Method(CBN-A):Model(Bozic)                            -0.0703 0.0118    -0.0931  -0.0704    -0.0470 -0.0705   0
Method(OT):Model(Bozic)                                0.1290 0.0120     0.1058   0.1289     0.1527  0.1288   0
Method(OT-A):Model(Bozic)                              0.2244 0.0116     0.2019   0.2243     0.2473  0.2241   0
Method(DiP):Model(Bozic)                              -0.1134 0.0385    -0.1914  -0.1125    -0.0402 -0.1107   0
Method(CBN):Model(McF_4)                               0.3865 0.0101     0.3670   0.3863     0.4066  0.3861   0
Method(CBN-A):Model(McF_4)                             0.4690 0.0099     0.4498   0.4688     0.4888  0.4686   0
Method(OT):Model(McF_4)                                0.1783 0.0100     0.1590   0.1782     0.1984  0.1780   0
Method(OT-A):Model(McF_4)                              0.2676 0.0098     0.2488   0.2674     0.2871  0.2672   0
Method(DiP):Model(McF_4)                              -0.7487 0.0331    -0.8171  -0.7475    -0.6869 -0.7450   0
Method(CBN):Model(McF_6)                               0.6214 0.0096     0.6029   0.6213     0.6407  0.6210   0
Method(CBN-A):Model(McF_6)                             0.4743 0.0095     0.4561   0.4742     0.4934  0.4739   0
Method(OT):Model(McF_6)                                0.2653 0.0098     0.2465   0.2652     0.2849  0.2649   0
Method(OT-A):Model(McF_6)                              0.0059 0.0097    -0.0128   0.0058     0.0254  0.0055   0
Method(DiP):Model(McF_6)                              -0.5551 0.0324    -0.6224  -0.5539    -0.4949 -0.5512   0
Method(CBN):Conjunction(No)                            0.0411 0.0042     0.0329   0.0411     0.0493  0.0411   0
Method(CBN-A):Conjunction(No)                          0.0411 0.0041     0.0330   0.0411     0.0491  0.0411   0
Method(OT):Conjunction(No)                            -0.0677 0.0042    -0.0760  -0.0677    -0.0594 -0.0677   0
Method(OT-A):Conjunction(No)                          -0.0806 0.0040    -0.0885  -0.0806    -0.0728 -0.0806   0
Method(DiP):Conjunction(No)                           -0.0611 0.0096    -0.0801  -0.0611    -0.0423 -0.0611   0
Method(CBN):sh(0)                                      0.2458 0.0061     0.2339   0.2458     0.2579  0.2457   0
Method(CBN-A):sh(0)                                    0.2580 0.0060     0.2463   0.2580     0.2699  0.2579   0
Method(OT):sh(0)                                       0.2810 0.0062     0.2690   0.2810     0.2932  0.2809   0
Method(OT-A):sh(0)                                     0.2955 0.0059     0.2839   0.2954     0.3072  0.2954   0
Method(DiP):sh(0)                                     -0.8893 0.0209    -0.9313  -0.8890    -0.8490 -0.8883   0
Method(CBN):TrueGenes(7)                              -0.3742 0.0102    -0.3951  -0.3739    -0.3552 -0.3733   0
Method(CBN-A):TrueGenes(7)                            -0.6068 0.0101    -0.6276  -0.6065    -0.5879 -0.6058   0
Method(OT):TrueGenes(7)                                0.2177 0.0109     0.1955   0.2180     0.2383  0.2186   0
Method(OT-A):TrueGenes(7)                             -0.9518 0.0101    -0.9725  -0.9515    -0.9329 -0.9508   0
Method(DiP):TrueGenes(7)                               1.7279 0.0430     1.6491   1.7258     1.8181  1.7214   0
Method(CBN):TrueGenes(9)                               0.1869 0.0076     0.1722   0.1868     0.2020  0.1867   0
Method(CBN-A):TrueGenes(9)                             0.3217 0.0075     0.3071   0.3216     0.3367  0.3215   0
Method(OT):TrueGenes(9)                               -0.0908 0.0076    -0.1056  -0.0909    -0.0756 -0.0910   0
Method(OT-A):TrueGenes(9)                              0.4657 0.0074     0.4514   0.4657     0.4805  0.4655   0
Method(DiP):TrueGenes(9)                              -0.9380 0.0239    -0.9875  -0.9371    -0.8934 -0.9352   0
S.Time(last):S.Type(singleCell)                       -0.0482 0.0043    -0.0567  -0.0482    -0.0397 -0.0482   0
S.Time(last):S.Type(wholeTumor_0.01)                   0.1475 0.0040     0.1396   0.1475     0.1554  0.1475   0
S.Time(last):Model(Bozic)                             -0.0376 0.0062    -0.0498  -0.0376    -0.0255 -0.0376   0
S.Time(last):Model(McF_4)                              0.1777 0.0053     0.1673   0.1777     0.1880  0.1777   0
S.Time(last):Model(McF_6)                              0.4266 0.0051     0.4166   0.4266     0.4367  0.4266   0
S.Time(last):Conjunction(No)                          -0.0614 0.0029    -0.0671  -0.0614    -0.0557 -0.0614   0
S.Time(last):sh(0)                                    -0.1039 0.0032    -0.1102  -0.1039    -0.0977 -0.1039   0
S.Time(last):TrueGenes(7)                              0.4709 0.0043     0.4623   0.4709     0.4794  0.4709   0
S.Time(last):TrueGenes(9)                             -0.2325 0.0045    -0.2413  -0.2325    -0.2237 -0.2325   0
S.Type(singleCell):Model(Bozic)                        0.1040 0.0089     0.0866   0.1040     0.1214  0.1040   0
S.Type(wholeTumor_0.01):Model(Bozic)                  -0.4101 0.0079    -0.4256  -0.4101    -0.3947 -0.4101   0
S.Type(singleCell):Model(McF_4)                       -0.2023 0.0074    -0.2168  -0.2023    -0.1879 -0.2023   0
S.Type(wholeTumor_0.01):Model(McF_4)                   0.5692 0.0068     0.5558   0.5692     0.5826  0.5692   0
S.Type(singleCell):Model(McF_6)                       -0.2788 0.0072    -0.2930  -0.2788    -0.2647 -0.2788   0
S.Type(wholeTumor_0.01):Model(McF_6)                   0.7246 0.0067     0.7115   0.7246     0.7377  0.7246   0
S.Type(singleCell):Conjunction(No)                     0.0316 0.0041     0.0236   0.0316     0.0396  0.0316   0
S.Type(wholeTumor_0.01):Conjunction(No)               -0.0662 0.0038    -0.0737  -0.0662    -0.0587 -0.0662   0
S.Type(singleCell):sh(0)                               0.0888 0.0045     0.0800   0.0888     0.0976  0.0888   0
S.Type(wholeTumor_0.01):sh(0)                         -0.2904 0.0042    -0.2986  -0.2904    -0.2821 -0.2904   0
S.Type(singleCell):TrueGenes(7)                       -0.0621 0.0060    -0.0739  -0.0621    -0.0503 -0.0621   0
S.Type(wholeTumor_0.01):TrueGenes(7)                   0.1072 0.0057     0.0960   0.1072     0.1184  0.1072   0
S.Type(singleCell):TrueGenes(9)                        0.0623 0.0062     0.0501   0.0623     0.0746  0.0623   0
S.Type(wholeTumor_0.01):TrueGenes(9)                  -0.1172 0.0058    -0.1286  -0.1172    -0.1059 -0.1172   0
Model(Bozic):Conjunction(No)                           0.0611 0.0055     0.0503   0.0611     0.0720  0.0611   0
Model(McF_4):Conjunction(No)                          -0.0710 0.0048    -0.0805  -0.0710    -0.0615 -0.0710   0
Model(McF_6):Conjunction(No)                          -0.1161 0.0047    -0.1254  -0.1161    -0.1068 -0.1161   0
Model(Bozic):sh(0)                                     0.1990 0.0064     0.1863   0.1990     0.2116  0.1990   0
Model(McF_4):sh(0)                                    -0.6646 0.0056    -0.6755  -0.6646    -0.6537 -0.6646   0
Model(McF_6):sh(0)                                    -0.6212 0.0055    -0.6320  -0.6212    -0.6104 -0.6212   0
Model(Bozic):TrueGenes(7)                             -0.3159 0.0114    -0.3389  -0.3156    -0.2941 -0.3151   0
Model(McF_4):TrueGenes(7)                              0.1436 0.0105     0.1221   0.1438     0.1634  0.1444   0
Model(McF_6):TrueGenes(7)                              0.1628 0.0104     0.1416   0.1631     0.1824  0.1637   0
Model(Bozic):TrueGenes(9)                              0.1536 0.0097     0.1347   0.1536     0.1727  0.1535   0
Model(McF_4):TrueGenes(9)                             -0.1805 0.0084    -0.1969  -0.1806    -0.1639 -0.1807   0
Model(McF_6):TrueGenes(9)                             -0.1369 0.0081    -0.1527  -0.1369    -0.1207 -0.1370   0
Conjunction(No):sh(0)                                  0.0299 0.0030     0.0240   0.0299     0.0358  0.0299   0
Conjunction(No):TrueGenes(7)                          -0.1230 0.0041    -0.1311  -0.1230    -0.1150 -0.1230   0
Conjunction(No):TrueGenes(9)                          -0.0799 0.0042    -0.0881  -0.0799    -0.0716 -0.0799   0
sh(0):TrueGenes(7)                                    -0.2181 0.0045    -0.2270  -0.2181    -0.2092 -0.2181   0
sh(0):TrueGenes(9)                                     0.1743 0.0047     0.1650   0.1743     0.1835  0.1743   0
S.Size(100):Filter(J5):Method(CBN)                     0.0695 0.0104     0.0490   0.0695     0.0899  0.0695   0
S.Size(1000):Filter(J5):Method(CBN)                   -0.1187 0.0094    -0.1372  -0.1187    -0.1002 -0.1187   0
S.Size(100):Filter(J1):Method(CBN)                     0.0506 0.0087     0.0336   0.0506     0.0676  0.0506   0
S.Size(1000):Filter(J1):Method(CBN)                   -0.0791 0.0079    -0.0946  -0.0791    -0.0636 -0.0791   0
S.Size(100):Filter(S5):Method(CBN)                     0.0008 0.0080    -0.0150   0.0008     0.0165  0.0008   0
S.Size(1000):Filter(S5):Method(CBN)                    0.0211 0.0074     0.0065   0.0211     0.0356  0.0211   0
S.Size(100):Filter(J5):Method(CBN-A)                   0.0860 0.0102     0.0659   0.0860     0.1059  0.0860   0
S.Size(1000):Filter(J5):Method(CBN-A)                 -0.1357 0.0091    -0.1535  -0.1357    -0.1179 -0.1357   0
S.Size(100):Filter(J1):Method(CBN-A)                   0.0390 0.0086     0.0221   0.0390     0.0559  0.0391   0
S.Size(1000):Filter(J1):Method(CBN-A)                 -0.0626 0.0078    -0.0779  -0.0626    -0.0473 -0.0626   0
S.Size(100):Filter(S5):Method(CBN-A)                   0.0007 0.0080    -0.0150   0.0007     0.0163  0.0007   0
S.Size(1000):Filter(S5):Method(CBN-A)                  0.0235 0.0073     0.0091   0.0235     0.0379  0.0235   0
S.Size(100):Filter(J5):Method(OT)                      0.0654 0.0104     0.0450   0.0654     0.0858  0.0655   0
S.Size(1000):Filter(J5):Method(OT)                    -0.1076 0.0093    -0.1259  -0.1076    -0.0893 -0.1076   0
S.Size(100):Filter(J1):Method(OT)                      0.0472 0.0087     0.0301   0.0472     0.0642  0.0472   0
S.Size(1000):Filter(J1):Method(OT)                    -0.0639 0.0079    -0.0794  -0.0639    -0.0484 -0.0639   0
S.Size(100):Filter(S5):Method(OT)                     -0.0183 0.0082    -0.0343  -0.0183    -0.0023 -0.0183   0
S.Size(1000):Filter(S5):Method(OT)                     0.0202 0.0075     0.0054   0.0202     0.0350  0.0202   0
S.Size(100):Filter(J5):Method(OT-A)                    0.0630 0.0100     0.0433   0.0630     0.0826  0.0630   0
S.Size(1000):Filter(J5):Method(OT-A)                  -0.1021 0.0089    -0.1196  -0.1021    -0.0847 -0.1022   0
S.Size(100):Filter(J1):Method(OT-A)                    0.0564 0.0084     0.0398   0.0564     0.0729  0.0564   0
S.Size(1000):Filter(J1):Method(OT-A)                  -0.0711 0.0076    -0.0860  -0.0711    -0.0562 -0.0711   0
S.Size(100):Filter(S5):Method(OT-A)                   -0.0196 0.0081    -0.0355  -0.0196    -0.0038 -0.0196   0
S.Size(1000):Filter(S5):Method(OT-A)                   0.0234 0.0074     0.0088   0.0234     0.0379  0.0234   0
S.Size(100):Filter(J5):Method(DiP)                    -0.0975 0.0256    -0.1474  -0.0977    -0.0470 -0.0979   0
S.Size(1000):Filter(J5):Method(DiP)                    0.1501 0.0174     0.1158   0.1502     0.1842  0.1503   0
S.Size(100):Filter(J1):Method(DiP)                    -0.0976 0.0203    -0.1375  -0.0977    -0.0576 -0.0978   0
S.Size(1000):Filter(J1):Method(DiP)                    0.1135 0.0142     0.0856   0.1135     0.1413  0.1135   0
S.Size(100):Filter(S5):Method(DiP)                    -0.0092 0.0179    -0.0444  -0.0092     0.0260 -0.0092   0
S.Size(1000):Filter(S5):Method(DiP)                    0.0074 0.0129    -0.0180   0.0074     0.0327  0.0074   0
S.Size(100):Filter(J5):S.Time(last)                    0.0506 0.0046     0.0415   0.0506     0.0598  0.0507   0
S.Size(1000):Filter(J5):S.Time(last)                  -0.0609 0.0045    -0.0697  -0.0609    -0.0521 -0.0609   0
S.Size(100):Filter(J1):S.Time(last)                    0.0055 0.0038    -0.0019   0.0055     0.0130  0.0055   0
S.Size(1000):Filter(J1):S.Time(last)                   0.0015 0.0036    -0.0056   0.0015     0.0086  0.0015   0
S.Size(100):Filter(S5):S.Time(last)                   -0.0085 0.0037    -0.0158  -0.0085    -0.0013 -0.0085   0
S.Size(1000):Filter(S5):S.Time(last)                   0.0019 0.0035    -0.0051   0.0019     0.0088  0.0019   0
S.Size(100):Filter(J5):S.Type(singleCell)              0.0246 0.0065     0.0119   0.0246     0.0374  0.0246   0
S.Size(1000):Filter(J5):S.Type(singleCell)            -0.0192 0.0062    -0.0313  -0.0192    -0.0070 -0.0192   0
S.Size(100):Filter(J1):S.Type(singleCell)             -0.0195 0.0055    -0.0302  -0.0195    -0.0088 -0.0195   0
S.Size(1000):Filter(J1):S.Type(singleCell)             0.0122 0.0053     0.0019   0.0122     0.0225  0.0122   0
S.Size(100):Filter(S5):S.Type(singleCell)              0.0022 0.0052    -0.0080   0.0022     0.0124  0.0022   0
S.Size(1000):Filter(S5):S.Type(singleCell)             0.0109 0.0050     0.0012   0.0109     0.0207  0.0109   0
S.Size(100):Filter(J5):S.Type(wholeTumor_0.01)        -0.0286 0.0061    -0.0406  -0.0286    -0.0165 -0.0286   0
S.Size(1000):Filter(J5):S.Type(wholeTumor_0.01)        0.0133 0.0058     0.0019   0.0133     0.0247  0.0133   0
S.Size(100):Filter(J1):S.Type(wholeTumor_0.01)         0.0081 0.0052    -0.0020   0.0081     0.0182  0.0081   0
S.Size(1000):Filter(J1):S.Type(wholeTumor_0.01)       -0.0024 0.0049    -0.0121  -0.0024     0.0072 -0.0024   0
S.Size(100):Filter(S5):S.Type(wholeTumor_0.01)         0.0086 0.0049    -0.0011   0.0086     0.0183  0.0086   0
S.Size(1000):Filter(S5):S.Type(wholeTumor_0.01)       -0.0165 0.0047    -0.0257  -0.0165    -0.0072 -0.0165   0
S.Size(100):Filter(J5):Model(Bozic)                    0.0509 0.0098     0.0317   0.0509     0.0700  0.0509   0
S.Size(1000):Filter(J5):Model(Bozic)                  -0.0562 0.0097    -0.0752  -0.0562    -0.0371 -0.0562   0
S.Size(100):Filter(J1):Model(Bozic)                   -0.0397 0.0076    -0.0547  -0.0397    -0.0247 -0.0397   0
S.Size(1000):Filter(J1):Model(Bozic)                   0.0331 0.0077     0.0181   0.0331     0.0481  0.0331   0
S.Size(100):Filter(S5):Model(Bozic)                    0.0164 0.0075     0.0017   0.0164     0.0310  0.0164   0
S.Size(1000):Filter(S5):Model(Bozic)                  -0.0217 0.0074    -0.0363  -0.0217    -0.0071 -0.0217   0
S.Size(100):Filter(J5):Model(McF_4)                    0.0079 0.0085    -0.0088   0.0079     0.0246  0.0079   0
S.Size(1000):Filter(J5):Model(McF_4)                   0.0000 0.0084    -0.0165   0.0000     0.0166  0.0000   0
S.Size(100):Filter(J1):Model(McF_4)                    0.0510 0.0068     0.0376   0.0510     0.0644  0.0510   0
S.Size(1000):Filter(J1):Model(McF_4)                  -0.0472 0.0066    -0.0602  -0.0472    -0.0341 -0.0472   0
S.Size(100):Filter(S5):Model(McF_4)                   -0.0230 0.0063    -0.0353  -0.0230    -0.0107 -0.0230   0
S.Size(1000):Filter(S5):Model(McF_4)                   0.0163 0.0061     0.0042   0.0163     0.0284  0.0163   0
S.Size(100):Filter(J5):Model(McF_6)                    0.0604 0.0077     0.0453   0.0604     0.0755  0.0604   0
S.Size(1000):Filter(J5):Model(McF_6)                  -0.0407 0.0077    -0.0557  -0.0407    -0.0256 -0.0407   0
S.Size(100):Filter(J1):Model(McF_6)                    0.0123 0.0061     0.0003   0.0123     0.0242  0.0123   0
S.Size(1000):Filter(J1):Model(McF_6)                   0.0008 0.0060    -0.0109   0.0008     0.0126  0.0008   0
S.Size(100):Filter(S5):Model(McF_6)                   -0.0537 0.0061    -0.0656  -0.0536    -0.0417 -0.0536   0
S.Size(1000):Filter(S5):Model(McF_6)                   0.0398 0.0059     0.0281   0.0398     0.0514  0.0398   0
S.Size(100):Filter(J5):Conjunction(No)                -0.0150 0.0044    -0.0236  -0.0150    -0.0064 -0.0150   0
S.Size(1000):Filter(J5):Conjunction(No)                0.0264 0.0042     0.0182   0.0264     0.0346  0.0264   0
S.Size(100):Filter(J1):Conjunction(No)                -0.0148 0.0037    -0.0221  -0.0148    -0.0075 -0.0148   0
S.Size(1000):Filter(J1):Conjunction(No)                0.0225 0.0036     0.0155   0.0225     0.0295  0.0225   0
S.Size(100):Filter(S5):Conjunction(No)                 0.0083 0.0036     0.0013   0.0083     0.0154  0.0083   0
S.Size(1000):Filter(S5):Conjunction(No)               -0.0058 0.0034    -0.0126  -0.0058     0.0009 -0.0058   0
S.Size(100):Filter(J5):sh(0)                          -0.0031 0.0047    -0.0123  -0.0031     0.0060 -0.0031   0
S.Size(1000):Filter(J5):sh(0)                         -0.0075 0.0044    -0.0162  -0.0075     0.0012 -0.0075   0
S.Size(100):Filter(J1):sh(0)                          -0.0208 0.0040    -0.0286  -0.0208    -0.0130 -0.0208   0
S.Size(1000):Filter(J1):sh(0)                          0.0211 0.0038     0.0137   0.0211     0.0285  0.0211   0
S.Size(100):Filter(S5):sh(0)                           0.0249 0.0038     0.0175   0.0249     0.0324  0.0249   0
S.Size(1000):Filter(S5):sh(0)                         -0.0132 0.0036    -0.0203  -0.0132    -0.0061 -0.0132   0
S.Size(100):Filter(J5):TrueGenes(7)                    0.0107 0.0064    -0.0019   0.0107     0.0233  0.0107   0
S.Size(1000):Filter(J5):TrueGenes(7)                  -0.0136 0.0061    -0.0256  -0.0136    -0.0015 -0.0136   0
S.Size(100):Filter(J1):TrueGenes(7)                    0.0271 0.0055     0.0162   0.0271     0.0380  0.0271   0
S.Size(1000):Filter(J1):TrueGenes(7)                  -0.0149 0.0053    -0.0254  -0.0149    -0.0045 -0.0149   0
S.Size(100):Filter(S5):TrueGenes(7)                   -0.0092 0.0054    -0.0199  -0.0092     0.0014 -0.0092   0
S.Size(1000):Filter(S5):TrueGenes(7)                  -0.0030 0.0052    -0.0132  -0.0030     0.0072 -0.0030   0
S.Size(100):Filter(J5):TrueGenes(9)                   -0.0046 0.0068    -0.0180  -0.0046     0.0089 -0.0046   0
S.Size(1000):Filter(J5):TrueGenes(9)                   0.0050 0.0065    -0.0077   0.0050     0.0178  0.0050   0
S.Size(100):Filter(J1):TrueGenes(9)                   -0.0287 0.0057    -0.0398  -0.0287    -0.0176 -0.0287   0
S.Size(1000):Filter(J1):TrueGenes(9)                   0.0284 0.0054     0.0178   0.0284     0.0390  0.0284   0
S.Size(100):Filter(S5):TrueGenes(9)                    0.0467 0.0054     0.0362   0.0467     0.0572  0.0467   0
S.Size(1000):Filter(S5):TrueGenes(9)                  -0.0404 0.0051    -0.0504  -0.0404    -0.0305 -0.0404   0
S.Size(100):Method(CBN):S.Time(last)                  -0.0636 0.0049    -0.0731  -0.0636    -0.0541 -0.0636   0
S.Size(1000):Method(CBN):S.Time(last)                  0.0627 0.0045     0.0539   0.0627     0.0715  0.0627   0
S.Size(100):Method(CBN-A):S.Time(last)                -0.0628 0.0048    -0.0723  -0.0628    -0.0534 -0.0628   0
S.Size(1000):Method(CBN-A):S.Time(last)                0.0643 0.0044     0.0556   0.0643     0.0729  0.0643   0
S.Size(100):Method(OT):S.Time(last)                   -0.0657 0.0050    -0.0756  -0.0657    -0.0558 -0.0657   0
S.Size(1000):Method(OT):S.Time(last)                   0.0537 0.0046     0.0446   0.0537     0.0628  0.0537   0
S.Size(100):Method(OT-A):S.Time(last)                 -0.0674 0.0050    -0.0771  -0.0674    -0.0577 -0.0674   0
S.Size(1000):Method(OT-A):S.Time(last)                 0.0627 0.0045     0.0538   0.0627     0.0716  0.0627   0
S.Size(100):Method(DiP):S.Time(last)                   0.0480 0.0114     0.0257   0.0480     0.0704  0.0480   0
S.Size(1000):Method(DiP):S.Time(last)                 -0.0885 0.0082    -0.1045  -0.0885    -0.0725 -0.0885   0
S.Size(100):Method(CBN):S.Type(singleCell)            -0.0502 0.0072    -0.0643  -0.0502    -0.0360 -0.0502   0
S.Size(1000):Method(CBN):S.Type(singleCell)            0.0483 0.0064     0.0357   0.0483     0.0609  0.0483   0
S.Size(100):Method(CBN-A):S.Type(singleCell)          -0.0356 0.0072    -0.0496  -0.0355    -0.0215 -0.0355   0
S.Size(1000):Method(CBN-A):S.Type(singleCell)          0.0362 0.0064     0.0237   0.0362     0.0486  0.0362   0
S.Size(100):Method(OT):S.Type(singleCell)             -0.0493 0.0074    -0.0638  -0.0493    -0.0349 -0.0493   0
S.Size(1000):Method(OT):S.Type(singleCell)             0.0612 0.0066     0.0483   0.0612     0.0741  0.0612   0
S.Size(100):Method(OT-A):S.Type(singleCell)           -0.0423 0.0073    -0.0565  -0.0423    -0.0280 -0.0423   0
S.Size(1000):Method(OT-A):S.Type(singleCell)           0.0552 0.0064     0.0426   0.0552     0.0678  0.0552   0
S.Size(100):Method(DiP):S.Type(singleCell)             0.0744 0.0182     0.0388   0.0744     0.1103  0.0743   0
S.Size(1000):Method(DiP):S.Type(singleCell)           -0.1210 0.0123    -0.1453  -0.1210    -0.0969 -0.1210   0
S.Size(100):Method(CBN):S.Type(wholeTumor_0.01)        0.1052 0.0066     0.0923   0.1052     0.1181  0.1052   0
S.Size(1000):Method(CBN):S.Type(wholeTumor_0.01)      -0.1085 0.0060    -0.1204  -0.1085    -0.0967 -0.1085   0
S.Size(100):Method(CBN-A):S.Type(wholeTumor_0.01)      0.0838 0.0065     0.0710   0.0838     0.0966  0.0838   0
S.Size(1000):Method(CBN-A):S.Type(wholeTumor_0.01)    -0.0996 0.0060    -0.1114  -0.0996    -0.0879 -0.0996   0
S.Size(100):Method(OT):S.Type(wholeTumor_0.01)         0.1347 0.0067     0.1214   0.1347     0.1479  0.1347   0
S.Size(1000):Method(OT):S.Type(wholeTumor_0.01)       -0.1527 0.0062    -0.1649  -0.1527    -0.1406 -0.1527   0
S.Size(100):Method(OT-A):S.Type(wholeTumor_0.01)       0.1192 0.0066     0.1062   0.1192     0.1323  0.1192   0
S.Size(1000):Method(OT-A):S.Type(wholeTumor_0.01)     -0.1381 0.0061    -0.1500  -0.1381    -0.1262 -0.1381   0
S.Size(100):Method(DiP):S.Type(wholeTumor_0.01)       -0.2126 0.0152    -0.2425  -0.2126    -0.1829 -0.2126   0
S.Size(1000):Method(DiP):S.Type(wholeTumor_0.01)       0.2942 0.0109     0.2728   0.2942     0.3156  0.2942   0
S.Size(100):Method(CBN):Model(Bozic)                   0.0038 0.0155    -0.0264   0.0037     0.0346  0.0035   0
S.Size(1000):Method(CBN):Model(Bozic)                 -0.0132 0.0111    -0.0350  -0.0131     0.0085 -0.0131   0
S.Size(100):Method(CBN-A):Model(Bozic)                -0.0073 0.0155    -0.0374  -0.0074     0.0234 -0.0076   0
S.Size(1000):Method(CBN-A):Model(Bozic)               -0.0059 0.0110    -0.0275  -0.0059     0.0156 -0.0058   0
S.Size(100):Method(OT):Model(Bozic)                   -0.0213 0.0157    -0.0517  -0.0214     0.0097 -0.0216   0
S.Size(1000):Method(OT):Model(Bozic)                   0.0002 0.0112    -0.0219   0.0003     0.0222  0.0003   0
S.Size(100):Method(OT-A):Model(Bozic)                 -0.0133 0.0154    -0.0433  -0.0134     0.0172 -0.0137   0
S.Size(1000):Method(OT-A):Model(Bozic)                 0.0039 0.0109    -0.0175   0.0039     0.0251  0.0040   0
S.Size(100):Method(DiP):Model(Bozic)                   0.0594 0.0521    -0.0450   0.0602     0.1597  0.0617   0
S.Size(1000):Method(DiP):Model(Bozic)                  0.0085 0.0315    -0.0525   0.0082     0.0712  0.0076   0
S.Size(100):Method(CBN):Model(McF_4)                   0.1052 0.0130     0.0802   0.1050     0.1314  0.1047   0
S.Size(1000):Method(CBN):Model(McF_4)                 -0.1391 0.0094    -0.1578  -0.1391    -0.1207 -0.1390   0
S.Size(100):Method(CBN-A):Model(McF_4)                 0.0824 0.0130     0.0574   0.0822     0.1084  0.0818   0
S.Size(1000):Method(CBN-A):Model(McF_4)               -0.1135 0.0093    -0.1320  -0.1134    -0.0953 -0.1133   0
S.Size(100):Method(OT):Model(McF_4)                    0.0939 0.0131     0.0688   0.0937     0.1200  0.0933   0
S.Size(1000):Method(OT):Model(McF_4)                  -0.1210 0.0094    -0.1396  -0.1209    -0.1026 -0.1208   0
S.Size(100):Method(OT-A):Model(McF_4)                  0.1028 0.0129     0.0781   0.1026     0.1287  0.1022   0
S.Size(1000):Method(OT-A):Model(McF_4)                -0.1291 0.0092    -0.1473  -0.1291    -0.1112 -0.1290   0
S.Size(100):Method(DiP):Model(McF_4)                  -0.1242 0.0422    -0.2109  -0.1228    -0.0450 -0.1200   0
S.Size(1000):Method(DiP):Model(McF_4)                  0.3012 0.0255     0.2526   0.3007     0.3530  0.2995   0
S.Size(100):Method(CBN):Model(McF_6)                  -0.0455 0.0127    -0.0697  -0.0457    -0.0200 -0.0461   0
S.Size(1000):Method(CBN):Model(McF_6)                 -0.0129 0.0091    -0.0309  -0.0129     0.0047 -0.0128   0
S.Size(100):Method(CBN-A):Model(McF_6)                 0.0067 0.0126    -0.0175   0.0065     0.0321  0.0061   0
S.Size(1000):Method(CBN-A):Model(McF_6)               -0.0799 0.0090    -0.0977  -0.0799    -0.0625 -0.0798   0
S.Size(100):Method(OT):Model(McF_6)                    0.0454 0.0128     0.0208   0.0453     0.0712  0.0449   0
S.Size(1000):Method(OT):Model(McF_6)                  -0.1182 0.0093    -0.1366  -0.1182    -0.1001 -0.1181   0
S.Size(100):Method(OT-A):Model(McF_6)                  0.0023 0.0129    -0.0224   0.0021     0.0282  0.0017   0
S.Size(1000):Method(OT-A):Model(McF_6)                -0.0881 0.0093    -0.1066  -0.0881    -0.0700 -0.0880   0
S.Size(100):Method(DiP):Model(McF_6)                  -0.0077 0.0417    -0.0936  -0.0063     0.0703 -0.0034   0
S.Size(1000):Method(DiP):Model(McF_6)                  0.1774 0.0252     0.1296   0.1768     0.2286  0.1756   0
S.Size(100):Method(CBN):Conjunction(No)               -0.0227 0.0048    -0.0321  -0.0227    -0.0133 -0.0227   0
S.Size(1000):Method(CBN):Conjunction(No)               0.0369 0.0044     0.0283   0.0369     0.0455  0.0369   0
S.Size(100):Method(CBN-A):Conjunction(No)             -0.0191 0.0047    -0.0284  -0.0191    -0.0098 -0.0191   0
S.Size(1000):Method(CBN-A):Conjunction(No)             0.0451 0.0043     0.0366   0.0451     0.0536  0.0451   0
S.Size(100):Method(OT):Conjunction(No)                -0.0128 0.0049    -0.0224  -0.0128    -0.0032 -0.0128   0
S.Size(1000):Method(OT):Conjunction(No)                0.0196 0.0045     0.0108   0.0196     0.0284  0.0196   0
S.Size(100):Method(OT-A):Conjunction(No)              -0.0154 0.0049    -0.0250  -0.0154    -0.0058 -0.0154   0
S.Size(1000):Method(OT-A):Conjunction(No)              0.0298 0.0045     0.0210   0.0298     0.0385  0.0298   0
S.Size(100):Method(DiP):Conjunction(No)               -0.0293 0.0110    -0.0509  -0.0293    -0.0078 -0.0293   0
S.Size(1000):Method(DiP):Conjunction(No)               0.0370 0.0079     0.0215   0.0370     0.0524  0.0370   0
S.Size(100):Method(CBN):sh(0)                          0.2935 0.0087     0.2767   0.2934     0.3109  0.2932   0
S.Size(1000):Method(CBN):sh(0)                        -0.2769 0.0058    -0.2883  -0.2769    -0.2657 -0.2768   0
S.Size(100):Method(CBN-A):sh(0)                        0.2855 0.0087     0.2687   0.2854     0.3029  0.2851   0
S.Size(1000):Method(CBN-A):sh(0)                      -0.2656 0.0057    -0.2769  -0.2656    -0.2545 -0.2655   0
S.Size(100):Method(OT):sh(0)                           0.2825 0.0088     0.2656   0.2824     0.3001  0.2822   0
S.Size(1000):Method(OT):sh(0)                         -0.2713 0.0058    -0.2829  -0.2713    -0.2599 -0.2712   0
S.Size(100):Method(OT-A):sh(0)                         0.2966 0.0087     0.2798   0.2965     0.3141  0.2963   0
S.Size(1000):Method(OT-A):sh(0)                       -0.2791 0.0058    -0.2906  -0.2791    -0.2679 -0.2790   0
S.Size(100):Method(DiP):sh(0)                         -0.6873 0.0358    -0.7599  -0.6865    -0.6192 -0.6848   0
S.Size(1000):Method(DiP):sh(0)                         0.7117 0.0189     0.6756   0.7113     0.7498  0.7106   0
S.Size(100):Method(CBN):TrueGenes(7)                  -0.1879 0.0081    -0.2038  -0.1879    -0.1721 -0.1879   0
S.Size(1000):Method(CBN):TrueGenes(7)                  0.2226 0.0069     0.2091   0.2226     0.2362  0.2226   0
S.Size(100):Method(CBN-A):TrueGenes(7)                -0.1036 0.0080    -0.1194  -0.1036    -0.0878 -0.1035   0
S.Size(1000):Method(CBN-A):TrueGenes(7)                0.1236 0.0068     0.1103   0.1236     0.1370  0.1236   0
S.Size(100):Method(OT):TrueGenes(7)                   -0.0789 0.0086    -0.0959  -0.0789    -0.0620 -0.0789   0
S.Size(1000):Method(OT):TrueGenes(7)                   0.1126 0.0075     0.0979   0.1126     0.1273  0.1126   0
S.Size(100):Method(OT-A):TrueGenes(7)                 -0.1291 0.0082    -0.1452  -0.1291    -0.1131 -0.1291   0
S.Size(1000):Method(OT-A):TrueGenes(7)                 0.1549 0.0069     0.1413   0.1549     0.1685  0.1549   0
S.Size(100):Method(DiP):TrueGenes(7)                   0.3623 0.0248     0.3141   0.3622     0.4114  0.3619   0
S.Size(1000):Method(DiP):TrueGenes(7)                 -0.2807 0.0162    -0.3126  -0.2806    -0.2491 -0.2805   0
S.Size(100):Method(CBN):TrueGenes(9)                   0.0827 0.0073     0.0684   0.0827     0.0970  0.0827   0
S.Size(1000):Method(CBN):TrueGenes(9)                 -0.1327 0.0066    -0.1457  -0.1327    -0.1198 -0.1327   0
S.Size(100):Method(CBN-A):TrueGenes(9)                 0.0340 0.0073     0.0197   0.0340     0.0483  0.0340   0
S.Size(1000):Method(CBN-A):TrueGenes(9)               -0.0837 0.0066    -0.0966  -0.0837    -0.0708 -0.0837   0
S.Size(100):Method(OT):TrueGenes(9)                    0.0268 0.0074     0.0122   0.0268     0.0413  0.0268   0
S.Size(1000):Method(OT):TrueGenes(9)                  -0.0838 0.0067    -0.0969  -0.0838    -0.0707 -0.0838   0
S.Size(100):Method(OT-A):TrueGenes(9)                  0.0484 0.0074     0.0339   0.0484     0.0628  0.0484   0
S.Size(1000):Method(OT-A):TrueGenes(9)                -0.0945 0.0066    -0.1075  -0.0945    -0.0814 -0.0945   0
S.Size(100):Method(DiP):TrueGenes(9)                  -0.1727 0.0178    -0.2077  -0.1727    -0.1379 -0.1726   0
S.Size(1000):Method(DiP):TrueGenes(9)                  0.2576 0.0122     0.2336   0.2576     0.2816  0.2576   0
S.Size(100):S.Time(last):S.Type(singleCell)            0.0158 0.0051     0.0058   0.0158     0.0258  0.0158   0
S.Size(1000):S.Time(last):S.Type(singleCell)          -0.0119 0.0051    -0.0218  -0.0119    -0.0019 -0.0119   0
S.Size(100):S.Time(last):S.Type(wholeTumor_0.01)      -0.0500 0.0049    -0.0597  -0.0500    -0.0404 -0.0500   0
S.Size(1000):S.Time(last):S.Type(wholeTumor_0.01)      0.0523 0.0049     0.0427   0.0523     0.0619  0.0523   0
S.Size(100):S.Time(last):Model(Bozic)                  0.0207 0.0065     0.0078   0.0207     0.0335  0.0207   0
S.Size(1000):S.Time(last):Model(Bozic)                -0.0413 0.0067    -0.0543  -0.0413    -0.0282 -0.0413   0
S.Size(100):S.Time(last):Model(McF_4)                 -0.0721 0.0060    -0.0839  -0.0721    -0.0603 -0.0721   0
S.Size(1000):S.Time(last):Model(McF_4)                 0.0704 0.0060     0.0586   0.0704     0.0822  0.0704   0
S.Size(100):S.Time(last):Model(McF_6)                 -0.0675 0.0059    -0.0792  -0.0675    -0.0559 -0.0675   0
S.Size(1000):S.Time(last):Model(McF_6)                 0.0714 0.0060     0.0597   0.0714     0.0831  0.0714   0
S.Size(100):S.Time(last):Conjunction(No)               0.0075 0.0035     0.0005   0.0075     0.0145  0.0075   0
S.Size(1000):S.Time(last):Conjunction(No)             -0.0094 0.0035    -0.0164  -0.0094    -0.0025 -0.0094   0
S.Size(100):S.Time(last):sh(0)                         0.0216 0.0036     0.0145   0.0216     0.0288  0.0216   0
S.Size(1000):S.Time(last):sh(0)                       -0.0203 0.0037    -0.0274  -0.0203    -0.0131 -0.0203   0
S.Size(100):S.Time(last):TrueGenes(7)                 -0.0061 0.0051    -0.0162  -0.0061     0.0039 -0.0061   0
S.Size(1000):S.Time(last):TrueGenes(7)                -0.0013 0.0051    -0.0113  -0.0013     0.0086 -0.0013   0
S.Size(100):S.Time(last):TrueGenes(9)                  0.0037 0.0052    -0.0065   0.0037     0.0139  0.0037   0
S.Size(1000):S.Time(last):TrueGenes(9)                 0.0126 0.0052     0.0025   0.0126     0.0228  0.0126   0
S.Size(100):S.Type(singleCell):Model(Bozic)           -0.0133 0.0093    -0.0315  -0.0133     0.0050 -0.0133   0
S.Size(1000):S.Type(singleCell):Model(Bozic)          -0.0068 0.0095    -0.0254  -0.0068     0.0119 -0.0068   0
S.Size(100):S.Type(wholeTumor_0.01):Model(Bozic)       0.0604 0.0089     0.0429   0.0604     0.0778  0.0604   0
S.Size(1000):S.Type(wholeTumor_0.01):Model(Bozic)     -0.0406 0.0090    -0.0583  -0.0406    -0.0230 -0.0406   0
S.Size(100):S.Type(singleCell):Model(McF_4)            0.0097 0.0085    -0.0070   0.0097     0.0264  0.0097   0
S.Size(1000):S.Type(singleCell):Model(McF_4)           0.0132 0.0085    -0.0034   0.0132     0.0299  0.0132   0
S.Size(100):S.Type(wholeTumor_0.01):Model(McF_4)      -0.0413 0.0083    -0.0576  -0.0413    -0.0250 -0.0413   0
S.Size(1000):S.Type(wholeTumor_0.01):Model(McF_4)      0.0132 0.0083    -0.0030   0.0132     0.0294  0.0132   0
S.Size(100):S.Type(singleCell):Model(McF_6)            0.0232 0.0084     0.0067   0.0232     0.0397  0.0232   0
S.Size(1000):S.Type(singleCell):Model(McF_6)          -0.0345 0.0084    -0.0511  -0.0345    -0.0180 -0.0345   0
S.Size(100):S.Type(wholeTumor_0.01):Model(McF_6)      -0.0773 0.0082    -0.0934  -0.0773    -0.0613 -0.0773   0
S.Size(1000):S.Type(wholeTumor_0.01):Model(McF_6)      0.0706 0.0082     0.0545   0.0706     0.0866  0.0706   0
S.Size(100):S.Type(singleCell):Conjunction(No)         0.0017 0.0050    -0.0082   0.0017     0.0115  0.0017   0
S.Size(1000):S.Type(singleCell):Conjunction(No)        0.0020 0.0050    -0.0079   0.0020     0.0118  0.0020   0
S.Size(100):S.Type(wholeTumor_0.01):Conjunction(No)   -0.0010 0.0049    -0.0106  -0.0010     0.0085 -0.0010   0
S.Size(1000):S.Type(wholeTumor_0.01):Conjunction(No)  -0.0049 0.0048    -0.0144  -0.0049     0.0046 -0.0049   0
S.Size(100):S.Type(singleCell):sh(0)                  -0.0176 0.0052    -0.0278  -0.0176    -0.0074 -0.0176   0
S.Size(1000):S.Type(singleCell):sh(0)                  0.0079 0.0052    -0.0023   0.0079     0.0180  0.0079   0
S.Size(100):S.Type(wholeTumor_0.01):sh(0)              0.0327 0.0050     0.0228   0.0327     0.0425  0.0327   0
S.Size(1000):S.Type(wholeTumor_0.01):sh(0)            -0.0244 0.0050    -0.0342  -0.0244    -0.0146 -0.0244   0
S.Size(100):S.Type(singleCell):TrueGenes(7)            0.0174 0.0072     0.0033   0.0174     0.0316  0.0174   0
S.Size(1000):S.Type(singleCell):TrueGenes(7)          -0.0312 0.0072    -0.0452  -0.0312    -0.0171 -0.0312   0
S.Size(100):S.Type(wholeTumor_0.01):TrueGenes(7)      -0.0227 0.0070    -0.0365  -0.0227    -0.0090 -0.0227   0
S.Size(1000):S.Type(wholeTumor_0.01):TrueGenes(7)      0.0274 0.0069     0.0138   0.0274     0.0410  0.0274   0
S.Size(100):S.Type(singleCell):TrueGenes(9)           -0.0118 0.0074    -0.0263  -0.0118     0.0026 -0.0118   0
S.Size(1000):S.Type(singleCell):TrueGenes(9)           0.0105 0.0073    -0.0039   0.0105     0.0249  0.0105   0
S.Size(100):S.Type(wholeTumor_0.01):TrueGenes(9)       0.0058 0.0071    -0.0081   0.0058     0.0198  0.0058   0
S.Size(1000):S.Type(wholeTumor_0.01):TrueGenes(9)     -0.0021 0.0070    -0.0159  -0.0021     0.0117 -0.0021   0
S.Size(100):Model(Bozic):Conjunction(No)              -0.0165 0.0064    -0.0290  -0.0165    -0.0040 -0.0165   0
S.Size(1000):Model(Bozic):Conjunction(No)              0.0101 0.0064    -0.0025   0.0101     0.0227  0.0101   0
S.Size(100):Model(McF_4):Conjunction(No)               0.0056 0.0059    -0.0060   0.0056     0.0172  0.0056   0
S.Size(1000):Model(McF_4):Conjunction(No)             -0.0007 0.0059    -0.0123  -0.0007     0.0108 -0.0007   0
S.Size(100):Model(McF_6):Conjunction(No)               0.0265 0.0059     0.0150   0.0265     0.0381  0.0265   0
S.Size(1000):Model(McF_6):Conjunction(No)             -0.0343 0.0059    -0.0458  -0.0343    -0.0228 -0.0343   0
S.Size(100):Model(Bozic):sh(0)                        -0.0140 0.0066    -0.0270  -0.0140    -0.0011 -0.0140   0
S.Size(1000):Model(Bozic):sh(0)                        0.0301 0.0067     0.0169   0.0301     0.0433  0.0301   0
S.Size(100):Model(McF_4):sh(0)                         0.0553 0.0061     0.0433   0.0553     0.0672  0.0553   0
S.Size(1000):Model(McF_4):sh(0)                       -0.0349 0.0061    -0.0469  -0.0349    -0.0230 -0.0349   0
S.Size(100):Model(McF_6):sh(0)                         0.0568 0.0060     0.0450   0.0568     0.0687  0.0568   0
S.Size(1000):Model(McF_6):sh(0)                       -0.0752 0.0061    -0.0871  -0.0752    -0.0633 -0.0752   0
S.Size(100):Model(Bozic):TrueGenes(7)                  0.0481 0.0091     0.0302   0.0481     0.0660  0.0481   0
S.Size(1000):Model(Bozic):TrueGenes(7)                -0.0717 0.0092    -0.0897  -0.0717    -0.0537 -0.0717   0
S.Size(100):Model(McF_4):TrueGenes(7)                 -0.0450 0.0086    -0.0618  -0.0450    -0.0282 -0.0450   0
S.Size(1000):Model(McF_4):TrueGenes(7)                 0.0232 0.0085     0.0065   0.0232     0.0398  0.0232   0
S.Size(100):Model(McF_6):TrueGenes(7)                 -0.0627 0.0084    -0.0793  -0.0627    -0.0462 -0.0627   0
S.Size(1000):Model(McF_6):TrueGenes(7)                 0.1160 0.0084     0.0996   0.1160     0.1325  0.1160   0
S.Size(100):Model(Bozic):TrueGenes(9)                 -0.0038 0.0095    -0.0224  -0.0038     0.0149 -0.0038   0
S.Size(1000):Model(Bozic):TrueGenes(9)                -0.0033 0.0096    -0.0222  -0.0033     0.0156 -0.0033   0
S.Size(100):Model(McF_4):TrueGenes(9)                  0.0241 0.0087     0.0071   0.0241     0.0411  0.0241   0
S.Size(1000):Model(McF_4):TrueGenes(9)                -0.0222 0.0086    -0.0391  -0.0222    -0.0053 -0.0222   0
S.Size(100):Model(McF_6):TrueGenes(9)                  0.0295 0.0085     0.0127   0.0295     0.0462  0.0295   0
S.Size(1000):Model(McF_6):TrueGenes(9)                -0.0298 0.0085    -0.0465  -0.0298    -0.0131 -0.0298   0
S.Size(100):Conjunction(No):sh(0)                      0.0027 0.0036    -0.0044   0.0027     0.0097  0.0027   0
S.Size(1000):Conjunction(No):sh(0)                     0.0031 0.0036    -0.0040   0.0031     0.0101  0.0031   0
S.Size(100):Conjunction(No):TrueGenes(7)              -0.0079 0.0050    -0.0178  -0.0079     0.0020 -0.0079   0
S.Size(1000):Conjunction(No):TrueGenes(7)              0.0036 0.0050    -0.0062   0.0036     0.0134  0.0036   0
S.Size(100):Conjunction(No):TrueGenes(9)               0.0040 0.0051    -0.0061   0.0040     0.0140  0.0040   0
S.Size(1000):Conjunction(No):TrueGenes(9)             -0.0106 0.0051    -0.0205  -0.0106    -0.0006 -0.0106   0
S.Size(100):sh(0):TrueGenes(7)                         0.0137 0.0051     0.0036   0.0137     0.0238  0.0137   0
S.Size(1000):sh(0):TrueGenes(7)                       -0.0116 0.0051    -0.0217  -0.0116    -0.0016 -0.0116   0
S.Size(100):sh(0):TrueGenes(9)                        -0.0137 0.0053    -0.0240  -0.0137    -0.0033 -0.0137   0
S.Size(1000):sh(0):TrueGenes(9)                       -0.0045 0.0053    -0.0148  -0.0045     0.0059 -0.0045   0
Filter(J5):Method(CBN):S.Time(last)                   -0.0546 0.0069    -0.0681  -0.0546    -0.0412 -0.0546   0
Filter(J1):Method(CBN):S.Time(last)                   -0.0388 0.0055    -0.0496  -0.0388    -0.0280 -0.0388   0
Filter(S5):Method(CBN):S.Time(last)                    0.0196 0.0053     0.0092   0.0196     0.0299  0.0196   0
Filter(J5):Method(CBN-A):S.Time(last)                 -0.1734 0.0066    -0.1864  -0.1733    -0.1604 -0.1733   0
Filter(J1):Method(CBN-A):S.Time(last)                 -0.0178 0.0054    -0.0284  -0.0178    -0.0072 -0.0178   0
Filter(S5):Method(CBN-A):S.Time(last)                  0.0894 0.0052     0.0792   0.0894     0.0996  0.0894   0
Filter(J5):Method(OT):S.Time(last)                     0.0280 0.0071     0.0140   0.0280     0.0419  0.0280   0
Filter(J1):Method(OT):S.Time(last)                     0.0079 0.0057    -0.0033   0.0079     0.0190  0.0079   0
Filter(S5):Method(OT):S.Time(last)                    -0.0357 0.0055    -0.0465  -0.0357    -0.0250 -0.0357   0
Filter(J5):Method(OT-A):S.Time(last)                   0.0711 0.0065     0.0583   0.0711     0.0838  0.0711   0
Filter(J1):Method(OT-A):S.Time(last)                   0.0326 0.0053     0.0221   0.0326     0.0430  0.0326   0
Filter(S5):Method(OT-A):S.Time(last)                  -0.0734 0.0054    -0.0840  -0.0734    -0.0628 -0.0734   0
Filter(J5):Method(DiP):S.Time(last)                    0.0276 0.0107     0.0066   0.0276     0.0486  0.0277   0
Filter(J1):Method(DiP):S.Time(last)                    0.0008 0.0084    -0.0157   0.0008     0.0173  0.0008   0
Filter(S5):Method(DiP):S.Time(last)                    0.0071 0.0079    -0.0084   0.0071     0.0226  0.0071   0
Filter(J5):Method(CBN):S.Type(singleCell)              0.0241 0.0095     0.0055   0.0241     0.0427  0.0241   0
Filter(J1):Method(CBN):S.Type(singleCell)             -0.0064 0.0079    -0.0219  -0.0064     0.0091 -0.0064   0
Filter(S5):Method(CBN):S.Type(singleCell)             -0.0029 0.0074    -0.0174  -0.0029     0.0116 -0.0029   0
Filter(J5):Method(CBN-A):S.Type(singleCell)           -0.0082 0.0091    -0.0260  -0.0082     0.0096 -0.0082   0
Filter(J1):Method(CBN-A):S.Type(singleCell)           -0.0036 0.0078    -0.0189  -0.0036     0.0117 -0.0036   0
Filter(S5):Method(CBN-A):S.Type(singleCell)            0.0043 0.0073    -0.0100   0.0043     0.0186  0.0043   0
Filter(J5):Method(OT):S.Type(singleCell)               0.0241 0.0094     0.0056   0.0241     0.0426  0.0241   0
Filter(J1):Method(OT):S.Type(singleCell)               0.0140 0.0079    -0.0016   0.0140     0.0295  0.0140   0
Filter(S5):Method(OT):S.Type(singleCell)               0.0054 0.0075    -0.0094   0.0054     0.0201  0.0054   0
Filter(J5):Method(OT-A):S.Type(singleCell)             0.0039 0.0088    -0.0135   0.0039     0.0212  0.0039   0
Filter(J1):Method(OT-A):S.Type(singleCell)             0.0117 0.0075    -0.0031   0.0117     0.0265  0.0117   0
Filter(S5):Method(OT-A):S.Type(singleCell)             0.0103 0.0073    -0.0041   0.0103     0.0246  0.0103   0
Filter(J5):Method(DiP):S.Type(singleCell)             -0.0223 0.0146    -0.0508  -0.0223     0.0063 -0.0223   0
Filter(J1):Method(DiP):S.Type(singleCell)             -0.0046 0.0122    -0.0285  -0.0047     0.0193 -0.0047   0
Filter(S5):Method(DiP):S.Type(singleCell)             -0.0109 0.0112    -0.0328  -0.0109     0.0110 -0.0109   0
Filter(J5):Method(CBN):S.Type(wholeTumor_0.01)        -0.0545 0.0090    -0.0721  -0.0545    -0.0369 -0.0545   0
Filter(J1):Method(CBN):S.Type(wholeTumor_0.01)         0.0025 0.0075    -0.0121   0.0025     0.0171  0.0025   0
Filter(S5):Method(CBN):S.Type(wholeTumor_0.01)         0.0107 0.0070    -0.0031   0.0107     0.0244  0.0107   0
Filter(J5):Method(CBN-A):S.Type(wholeTumor_0.01)       0.0283 0.0087     0.0113   0.0283     0.0453  0.0283   0
Filter(J1):Method(CBN-A):S.Type(wholeTumor_0.01)       0.0100 0.0074    -0.0045   0.0100     0.0244  0.0100   0
Filter(S5):Method(CBN-A):S.Type(wholeTumor_0.01)      -0.0209 0.0069    -0.0345  -0.0209    -0.0073 -0.0209   0
Filter(J5):Method(OT):S.Type(wholeTumor_0.01)         -0.0534 0.0089    -0.0708  -0.0534    -0.0359 -0.0534   0
Filter(J1):Method(OT):S.Type(wholeTumor_0.01)         -0.0229 0.0074    -0.0375  -0.0229    -0.0083 -0.0229   0
Filter(S5):Method(OT):S.Type(wholeTumor_0.01)         -0.0201 0.0072    -0.0341  -0.0201    -0.0060 -0.0201   0
Filter(J5):Method(OT-A):S.Type(wholeTumor_0.01)       -0.0026 0.0084    -0.0191  -0.0026     0.0139 -0.0026   0
Filter(J1):Method(OT-A):S.Type(wholeTumor_0.01)       -0.0129 0.0071    -0.0269  -0.0129     0.0011 -0.0129   0
Filter(S5):Method(OT-A):S.Type(wholeTumor_0.01)       -0.0357 0.0070    -0.0495  -0.0357    -0.0219 -0.0357   0
Filter(J5):Method(DiP):S.Type(wholeTumor_0.01)         0.0372 0.0136     0.0105   0.0372     0.0638  0.0372   0
Filter(J1):Method(DiP):S.Type(wholeTumor_0.01)         0.0024 0.0112    -0.0196   0.0024     0.0244  0.0024   0
Filter(S5):Method(DiP):S.Type(wholeTumor_0.01)         0.0413 0.0104     0.0209   0.0413     0.0617  0.0413   0
Filter(J5):Method(CBN):Model(Bozic)                    0.0534 0.0150     0.0240   0.0534     0.0828  0.0534   0
Filter(J1):Method(CBN):Model(Bozic)                    0.0258 0.0114     0.0034   0.0258     0.0482  0.0258   0
Filter(S5):Method(CBN):Model(Bozic)                    0.0152 0.0111    -0.0066   0.0152     0.0369  0.0151   0
Filter(J5):Method(CBN-A):Model(Bozic)                  0.1914 0.0144     0.1631   0.1914     0.2197  0.1914   0
Filter(J1):Method(CBN-A):Model(Bozic)                  0.0084 0.0112    -0.0137   0.0084     0.0304  0.0084   0
Filter(S5):Method(CBN-A):Model(Bozic)                 -0.0661 0.0108    -0.0874  -0.0661    -0.0448 -0.0661   0
Filter(J5):Method(OT):Model(Bozic)                    -0.0441 0.0152    -0.0740  -0.0441    -0.0143 -0.0441   0
Filter(J1):Method(OT):Model(Bozic)                    -0.0142 0.0116    -0.0371  -0.0142     0.0086 -0.0142   0
Filter(S5):Method(OT):Model(Bozic)                     0.0145 0.0112    -0.0075   0.0145     0.0365  0.0145   0
Filter(J5):Method(OT-A):Model(Bozic)                  -0.1142 0.0136    -0.1408  -0.1142    -0.0875 -0.1142   0
Filter(J1):Method(OT-A):Model(Bozic)                  -0.0370 0.0108    -0.0581  -0.0370    -0.0158 -0.0370   0
Filter(S5):Method(OT-A):Model(Bozic)                   0.0382 0.0105     0.0176   0.0382     0.0587  0.0382   0
Filter(J5):Method(DiP):Model(Bozic)                   -0.0115 0.0283    -0.0669  -0.0115     0.0441 -0.0115   0
Filter(J1):Method(DiP):Model(Bozic)                    0.0214 0.0203    -0.0185   0.0214     0.0613  0.0214   0
Filter(S5):Method(DiP):Model(Bozic)                   -0.0257 0.0192    -0.0633  -0.0257     0.0120 -0.0257   0
Filter(J5):Method(CBN):Model(McF_4)                   -0.0883 0.0133    -0.1143  -0.0883    -0.0622 -0.0883   0
Filter(J1):Method(CBN):Model(McF_4)                    0.0223 0.0103     0.0021   0.0223     0.0426  0.0223   0
Filter(S5):Method(CBN):Model(McF_4)                    0.0312 0.0094     0.0129   0.0312     0.0496  0.0312   0
Filter(J5):Method(CBN-A):Model(McF_4)                 -0.0785 0.0126    -0.1032  -0.0785    -0.0537 -0.0785   0
Filter(J1):Method(CBN-A):Model(McF_4)                 -0.0059 0.0101    -0.0257  -0.0059     0.0139 -0.0059   0
Filter(S5):Method(CBN-A):Model(McF_4)                  0.0586 0.0092     0.0406   0.0586     0.0766  0.0586   0
Filter(J5):Method(OT):Model(McF_4)                     0.0706 0.0131     0.0450   0.0706     0.0962  0.0706   0
Filter(J1):Method(OT):Model(McF_4)                    -0.0030 0.0100    -0.0226  -0.0030     0.0166 -0.0030   0
Filter(S5):Method(OT):Model(McF_4)                    -0.0142 0.0092    -0.0323  -0.0142     0.0040 -0.0142   0
Filter(J5):Method(OT-A):Model(McF_4)                   0.0724 0.0119     0.0491   0.0724     0.0957  0.0724   0
Filter(J1):Method(OT-A):Model(McF_4)                  -0.0141 0.0093    -0.0324  -0.0141     0.0043 -0.0141   0
Filter(S5):Method(OT-A):Model(McF_4)                  -0.0162 0.0088    -0.0335  -0.0162     0.0011 -0.0162   0
Filter(J5):Method(DiP):Model(McF_4)                    0.0110 0.0235    -0.0352   0.0111     0.0570  0.0112   0
Filter(J1):Method(DiP):Model(McF_4)                    0.0116 0.0165    -0.0208   0.0116     0.0439  0.0116   0
Filter(S5):Method(DiP):Model(McF_4)                   -0.0294 0.0150    -0.0588  -0.0294    -0.0001 -0.0294   0
Filter(J5):Method(CBN):Model(McF_6)                   -0.1053 0.0119    -0.1286  -0.1053    -0.0820 -0.1053   0
Filter(J1):Method(CBN):Model(McF_6)                   -0.0929 0.0090    -0.1106  -0.0929    -0.0753 -0.0929   0
Filter(S5):Method(CBN):Model(McF_6)                   -0.0191 0.0088    -0.0363  -0.0191    -0.0019 -0.0191   0
Filter(J5):Method(CBN-A):Model(McF_6)                 -0.1476 0.0112    -0.1695  -0.1476    -0.1257 -0.1476   0
Filter(J1):Method(CBN-A):Model(McF_6)                 -0.0836 0.0088    -0.1009  -0.0836    -0.0663 -0.0836   0
Filter(S5):Method(CBN-A):Model(McF_6)                  0.0304 0.0086     0.0136   0.0304     0.0472  0.0304   0
Filter(J5):Method(OT):Model(McF_6)                     0.0234 0.0118     0.0003   0.0234     0.0465  0.0234   0
Filter(J1):Method(OT):Model(McF_6)                    -0.0111 0.0091    -0.0289  -0.0111     0.0067 -0.0111   0
Filter(S5):Method(OT):Model(McF_6)                    -0.0106 0.0091    -0.0284  -0.0106     0.0072 -0.0106   0
Filter(J5):Method(OT-A):Model(McF_6)                   0.1688 0.0112     0.1469   0.1688     0.1907  0.1688   0
Filter(J1):Method(OT-A):Model(McF_6)                   0.0922 0.0089     0.0747   0.0922     0.1097  0.0922   0
Filter(S5):Method(OT-A):Model(McF_6)                  -0.1050 0.0093    -0.1232  -0.1050    -0.0867 -0.1050   0
Filter(J5):Method(DiP):Model(McF_6)                   -0.0535 0.0215    -0.0959  -0.0535    -0.0117 -0.0533   0
Filter(J1):Method(DiP):Model(McF_6)                    0.0333 0.0150     0.0038   0.0333     0.0627  0.0333   0
Filter(S5):Method(DiP):Model(McF_6)                    0.1037 0.0145     0.0753   0.1037     0.1320  0.1037   0
Filter(J5):Method(CBN):Conjunction(No)                -0.1194 0.0064    -0.1319  -0.1194    -0.1068 -0.1194   0
Filter(J1):Method(CBN):Conjunction(No)                -0.0448 0.0054    -0.0554  -0.0448    -0.0342 -0.0448   0
Filter(S5):Method(CBN):Conjunction(No)                 0.0228 0.0051     0.0128   0.0228     0.0327  0.0228   0
Filter(J5):Method(CBN-A):Conjunction(No)              -0.1205 0.0062    -0.1326  -0.1205    -0.1084 -0.1205   0
Filter(J1):Method(CBN-A):Conjunction(No)              -0.0374 0.0053    -0.0478  -0.0374    -0.0270 -0.0374   0
Filter(S5):Method(CBN-A):Conjunction(No)               0.0414 0.0050     0.0315   0.0414     0.0512  0.0414   0
Filter(J5):Method(OT):Conjunction(No)                  0.0358 0.0064     0.0233   0.0358     0.0482  0.0358   0
Filter(J1):Method(OT):Conjunction(No)                  0.0188 0.0054     0.0082   0.0188     0.0294  0.0188   0
Filter(S5):Method(OT):Conjunction(No)                  0.0012 0.0052    -0.0089   0.0012     0.0114  0.0012   0
Filter(J5):Method(OT-A):Conjunction(No)                0.1680 0.0061     0.1560   0.1680     0.1801  0.1680   0
Filter(J1):Method(OT-A):Conjunction(No)                0.0767 0.0052     0.0664   0.0767     0.0870  0.0767   0
Filter(S5):Method(OT-A):Conjunction(No)               -0.0487 0.0052    -0.0589  -0.0487    -0.0385 -0.0487   0
Filter(J5):Method(DiP):Conjunction(No)                -0.0169 0.0097    -0.0360  -0.0169     0.0022 -0.0169   0
Filter(J1):Method(DiP):Conjunction(No)                -0.0164 0.0081    -0.0323  -0.0164    -0.0006 -0.0164   0
Filter(S5):Method(DiP):Conjunction(No)                 0.0035 0.0075    -0.0113   0.0035     0.0182  0.0035   0
Filter(J5):Method(CBN):sh(0)                          -0.0350 0.0067    -0.0483  -0.0350    -0.0218 -0.0350   0
Filter(J1):Method(CBN):sh(0)                          -0.0016 0.0057    -0.0127  -0.0016     0.0095 -0.0016   0
Filter(S5):Method(CBN):sh(0)                           0.0183 0.0053     0.0078   0.0183     0.0287  0.0183   0
Filter(J5):Method(CBN-A):sh(0)                        -0.0149 0.0065    -0.0276  -0.0149    -0.0021 -0.0149   0
Filter(J1):Method(CBN-A):sh(0)                        -0.0073 0.0056    -0.0182  -0.0073     0.0037 -0.0073   0
Filter(S5):Method(CBN-A):sh(0)                         0.0124 0.0053     0.0021   0.0124     0.0227  0.0124   0
Filter(J5):Method(OT):sh(0)                            0.0065 0.0067    -0.0067   0.0065     0.0197  0.0065   0
Filter(J1):Method(OT):sh(0)                           -0.0161 0.0057    -0.0272  -0.0161    -0.0050 -0.0161   0
Filter(S5):Method(OT):sh(0)                           -0.0074 0.0054    -0.0180  -0.0074     0.0032 -0.0074   0
Filter(J5):Method(OT-A):sh(0)                         -0.0182 0.0063    -0.0306  -0.0182    -0.0057 -0.0182   0
Filter(J1):Method(OT-A):sh(0)                         -0.0176 0.0054    -0.0282  -0.0176    -0.0070 -0.0176   0
Filter(S5):Method(OT-A):sh(0)                         -0.0063 0.0053    -0.0167  -0.0063     0.0041 -0.0063   0
Filter(J5):Method(DiP):sh(0)                           0.0073 0.0112    -0.0148   0.0073     0.0293  0.0073   0
Filter(J1):Method(DiP):sh(0)                           0.0213 0.0094     0.0029   0.0213     0.0397  0.0213   0
Filter(S5):Method(DiP):sh(0)                           0.0118 0.0087    -0.0053   0.0118     0.0288  0.0118   0
Filter(J5):Method(CBN):TrueGenes(7)                   -0.0492 0.0095    -0.0679  -0.0492    -0.0305 -0.0492   0
Filter(J1):Method(CBN):TrueGenes(7)                   -0.0041 0.0081    -0.0200  -0.0041     0.0118 -0.0041   0
Filter(S5):Method(CBN):TrueGenes(7)                   -0.0167 0.0078    -0.0320  -0.0167    -0.0014 -0.0167   0
Filter(J5):Method(CBN-A):TrueGenes(7)                 -0.0984 0.0091    -0.1162  -0.0984    -0.0806 -0.0984   0
Filter(J1):Method(CBN-A):TrueGenes(7)                 -0.0123 0.0079    -0.0279  -0.0123     0.0033 -0.0123   0
Filter(S5):Method(CBN-A):TrueGenes(7)                  0.0313 0.0077     0.0162   0.0313     0.0464  0.0313   0
Filter(J5):Method(OT):TrueGenes(7)                     0.0293 0.0106     0.0085   0.0293     0.0501  0.0293   0
Filter(J1):Method(OT):TrueGenes(7)                    -0.0149 0.0089    -0.0324  -0.0149     0.0025 -0.0149   0
Filter(S5):Method(OT):TrueGenes(7)                    -0.0049 0.0086    -0.0217  -0.0049     0.0120 -0.0049   0
Filter(J5):Method(OT-A):TrueGenes(7)                   0.0369 0.0090     0.0191   0.0369     0.0546  0.0369   0
Filter(J1):Method(OT-A):TrueGenes(7)                   0.0075 0.0078    -0.0079   0.0075     0.0229  0.0075   0
Filter(S5):Method(OT-A):TrueGenes(7)                  -0.0116 0.0079    -0.0270  -0.0116     0.0038 -0.0116   0
Filter(J5):Method(DiP):TrueGenes(7)                    0.0524 0.0178     0.0176   0.0524     0.0874  0.0523   0
Filter(J1):Method(DiP):TrueGenes(7)                   -0.0082 0.0149    -0.0375  -0.0083     0.0210 -0.0083   0
Filter(S5):Method(DiP):TrueGenes(7)                   -0.0119 0.0143    -0.0398  -0.0119     0.0161 -0.0119   0
Filter(J5):Method(CBN):TrueGenes(9)                    0.0719 0.0101     0.0522   0.0719     0.0917  0.0719   0
Filter(J1):Method(CBN):TrueGenes(9)                    0.0211 0.0082     0.0049   0.0211     0.0373  0.0211   0
Filter(S5):Method(CBN):TrueGenes(9)                   -0.0100 0.0077    -0.0250  -0.0100     0.0050 -0.0100   0
Filter(J5):Method(CBN-A):TrueGenes(9)                  0.1377 0.0099     0.1183   0.1377     0.1571  0.1377   0
Filter(J1):Method(CBN-A):TrueGenes(9)                  0.0284 0.0082     0.0123   0.0284     0.0445  0.0284   0
Filter(S5):Method(CBN-A):TrueGenes(9)                 -0.0501 0.0076    -0.0650  -0.0501    -0.0352 -0.0501   0
Filter(J5):Method(OT):TrueGenes(9)                    -0.0894 0.0098    -0.1086  -0.0894    -0.0702 -0.0894   0
Filter(J1):Method(OT):TrueGenes(9)                    -0.0169 0.0081    -0.0328  -0.0169    -0.0009 -0.0169   0
Filter(S5):Method(OT):TrueGenes(9)                     0.0210 0.0077     0.0059   0.0210     0.0361  0.0210   0
Filter(J5):Method(OT-A):TrueGenes(9)                  -0.0227 0.0094    -0.0411  -0.0227    -0.0042 -0.0227   0
Filter(J1):Method(OT-A):TrueGenes(9)                  -0.0095 0.0079    -0.0250  -0.0095     0.0060 -0.0095   0
Filter(S5):Method(OT-A):TrueGenes(9)                   0.0030 0.0077    -0.0121   0.0030     0.0180  0.0030   0
Filter(J5):Method(DiP):TrueGenes(9)                   -0.0726 0.0148    -0.1016  -0.0726    -0.0436 -0.0726   0
Filter(J1):Method(DiP):TrueGenes(9)                   -0.0062 0.0122    -0.0301  -0.0062     0.0178 -0.0062   0
Filter(S5):Method(DiP):TrueGenes(9)                    0.0312 0.0114     0.0088   0.0312     0.0534  0.0312   0
Filter(J5):S.Time(last):S.Type(singleCell)             0.0059 0.0046    -0.0032   0.0059     0.0149  0.0059   0
Filter(J1):S.Time(last):S.Type(singleCell)             0.0058 0.0037    -0.0015   0.0058     0.0132  0.0058   0
Filter(S5):S.Time(last):S.Type(singleCell)            -0.0203 0.0037    -0.0275  -0.0203    -0.0131 -0.0203   0
Filter(J5):S.Time(last):S.Type(wholeTumor_0.01)       -0.0133 0.0045    -0.0221  -0.0133    -0.0046 -0.0133   0
Filter(J1):S.Time(last):S.Type(wholeTumor_0.01)       -0.0437 0.0036    -0.0507  -0.0437    -0.0367 -0.0437   0
Filter(S5):S.Time(last):S.Type(wholeTumor_0.01)        0.0513 0.0035     0.0445   0.0513     0.0582  0.0513   0
Filter(J5):S.Time(last):Model(Bozic)                  -0.1593 0.0080    -0.1750  -0.1593    -0.1437 -0.1593   0
Filter(J1):S.Time(last):Model(Bozic)                   0.0473 0.0056     0.0363   0.0473     0.0583  0.0473   0
Filter(S5):S.Time(last):Model(Bozic)                   0.0372 0.0058     0.0258   0.0372     0.0484  0.0372   0
Filter(J5):S.Time(last):Model(McF_4)                   0.0279 0.0068     0.0146   0.0279     0.0411  0.0279   0
Filter(J1):S.Time(last):Model(McF_4)                   0.0435 0.0049     0.0339   0.0435     0.0531  0.0435   0
Filter(S5):S.Time(last):Model(McF_4)                   0.2162 0.0047     0.2069   0.2162     0.2255  0.2162   0
Filter(J5):S.Time(last):Model(McF_6)                   0.1144 0.0060     0.1028   0.1144     0.1261  0.1144   0
Filter(J1):S.Time(last):Model(McF_6)                  -0.1837 0.0044    -0.1923  -0.1837    -0.1751 -0.1837   0
Filter(S5):S.Time(last):Model(McF_6)                   0.0572 0.0045     0.0483   0.0572     0.0661  0.0572   0
Filter(J5):S.Time(last):Conjunction(No)               -0.0027 0.0032    -0.0089  -0.0027     0.0035 -0.0027   0
Filter(J1):S.Time(last):Conjunction(No)               -0.0135 0.0026    -0.0185  -0.0135    -0.0085 -0.0135   0
Filter(S5):S.Time(last):Conjunction(No)               -0.0164 0.0025    -0.0214  -0.0164    -0.0115 -0.0164   0
Filter(J5):S.Time(last):sh(0)                         -0.0585 0.0033    -0.0649  -0.0585    -0.0522 -0.0585   0
Filter(J1):S.Time(last):sh(0)                          0.0347 0.0026     0.0295   0.0347     0.0399  0.0347   0
Filter(S5):S.Time(last):sh(0)                          0.0032 0.0026    -0.0018   0.0032     0.0083  0.0032   0
Filter(J5):S.Time(last):TrueGenes(7)                   0.0938 0.0046     0.0847   0.0938     0.1029  0.0938   0
Filter(J1):S.Time(last):TrueGenes(7)                  -0.0470 0.0039    -0.0546  -0.0470    -0.0394 -0.0470   0
Filter(S5):S.Time(last):TrueGenes(7)                  -0.0262 0.0038    -0.0337  -0.0262    -0.0187 -0.0262   0
Filter(J5):S.Time(last):TrueGenes(9)                  -0.0657 0.0051    -0.0756  -0.0657    -0.0558 -0.0657   0
Filter(J1):S.Time(last):TrueGenes(9)                  -0.0135 0.0039    -0.0212  -0.0135    -0.0058 -0.0135   0
Filter(S5):S.Time(last):TrueGenes(9)                   0.0565 0.0038     0.0491   0.0565     0.0640  0.0565   0
Filter(J5):S.Type(singleCell):Model(Bozic)             0.0611 0.0117     0.0381   0.0611     0.0840  0.0611   0
Filter(J1):S.Type(singleCell):Model(Bozic)             0.0746 0.0085     0.0579   0.0745     0.0912  0.0745   0
Filter(S5):S.Type(singleCell):Model(Bozic)            -0.0348 0.0081    -0.0508  -0.0348    -0.0188 -0.0348   0
Filter(J5):S.Type(wholeTumor_0.01):Model(Bozic)       -0.0800 0.0097    -0.0991  -0.0800    -0.0610 -0.0800   0
Filter(J1):S.Type(wholeTumor_0.01):Model(Bozic)       -0.1057 0.0074    -0.1202  -0.1057    -0.0912 -0.1057   0
Filter(S5):S.Type(wholeTumor_0.01):Model(Bozic)       -0.0718 0.0072    -0.0859  -0.0718    -0.0577 -0.0718   0
Filter(J5):S.Type(singleCell):Model(McF_4)            -0.2026 0.0097    -0.2215  -0.2026    -0.1837 -0.2026   0
Filter(J1):S.Type(singleCell):Model(McF_4)            -0.0147 0.0070    -0.0284  -0.0147    -0.0009 -0.0147   0
Filter(S5):S.Type(singleCell):Model(McF_4)             0.0384 0.0065     0.0256   0.0384     0.0512  0.0384   0
Filter(J5):S.Type(wholeTumor_0.01):Model(McF_4)        0.4745 0.0084     0.4580   0.4745     0.4910  0.4744   0
Filter(J1):S.Type(wholeTumor_0.01):Model(McF_4)       -0.0116 0.0064    -0.0242  -0.0116     0.0010 -0.0116   0
Filter(S5):S.Type(wholeTumor_0.01):Model(McF_4)       -0.0469 0.0060    -0.0586  -0.0469    -0.0352 -0.0469   0
Filter(J5):S.Type(singleCell):Model(McF_6)            -0.1109 0.0090    -0.1287  -0.1109    -0.0932 -0.1109   0
Filter(J1):S.Type(singleCell):Model(McF_6)             0.0041 0.0064    -0.0084   0.0041     0.0166  0.0041   0
Filter(S5):S.Type(singleCell):Model(McF_6)            -0.0135 0.0063    -0.0258  -0.0135    -0.0011 -0.0135   0
Filter(J5):S.Type(wholeTumor_0.01):Model(McF_6)        0.2396 0.0077     0.2244   0.2396     0.2548  0.2396   0
Filter(J1):S.Type(wholeTumor_0.01):Model(McF_6)       -0.0284 0.0058    -0.0398  -0.0284    -0.0170 -0.0284   0
Filter(S5):S.Type(wholeTumor_0.01):Model(McF_6)        0.0424 0.0058     0.0310   0.0424     0.0538  0.0424   0
Filter(J5):S.Type(singleCell):Conjunction(No)          0.0288 0.0043     0.0203   0.0288     0.0373  0.0288   0
Filter(J1):S.Type(singleCell):Conjunction(No)          0.0022 0.0037    -0.0050   0.0022     0.0094  0.0022   0
Filter(S5):S.Type(singleCell):Conjunction(No)         -0.0063 0.0035    -0.0132  -0.0063     0.0006 -0.0063   0
Filter(J5):S.Type(wholeTumor_0.01):Conjunction(No)    -0.0471 0.0041    -0.0551  -0.0471    -0.0390 -0.0471   0
Filter(J1):S.Type(wholeTumor_0.01):Conjunction(No)    -0.0061 0.0035    -0.0129  -0.0061     0.0007 -0.0061   0
Filter(S5):S.Type(wholeTumor_0.01):Conjunction(No)     0.0006 0.0033    -0.0059   0.0006     0.0072  0.0006   0
Filter(J5):S.Type(singleCell):sh(0)                    0.0031 0.0045    -0.0057   0.0031     0.0119  0.0031   0
Filter(J1):S.Type(singleCell):sh(0)                   -0.0081 0.0038    -0.0157  -0.0081    -0.0006 -0.0081   0
Filter(S5):S.Type(singleCell):sh(0)                    0.0034 0.0036    -0.0038   0.0034     0.0105  0.0034   0
Filter(J5):S.Type(wholeTumor_0.01):sh(0)               0.0075 0.0043    -0.0010   0.0075     0.0159  0.0075   0
Filter(J1):S.Type(wholeTumor_0.01):sh(0)               0.0204 0.0036     0.0132   0.0204     0.0275  0.0204   0
Filter(S5):S.Type(wholeTumor_0.01):sh(0)              -0.0108 0.0035    -0.0177  -0.0108    -0.0040 -0.0108   0
Filter(J5):S.Type(singleCell):TrueGenes(7)             0.0050 0.0063    -0.0074   0.0050     0.0175  0.0050   0
Filter(J1):S.Type(singleCell):TrueGenes(7)            -0.0145 0.0054    -0.0252  -0.0145    -0.0038 -0.0145   0
Filter(S5):S.Type(singleCell):TrueGenes(7)            -0.0153 0.0053    -0.0257  -0.0153    -0.0049 -0.0153   0
Filter(J5):S.Type(wholeTumor_0.01):TrueGenes(7)       -0.0185 0.0061    -0.0304  -0.0185    -0.0066 -0.0185   0
Filter(J1):S.Type(wholeTumor_0.01):TrueGenes(7)        0.0264 0.0052     0.0162   0.0264     0.0365  0.0264   0
Filter(S5):S.Type(wholeTumor_0.01):TrueGenes(7)        0.0397 0.0051     0.0298   0.0397     0.0497  0.0397   0
Filter(J5):S.Type(singleCell):TrueGenes(9)             0.0132 0.0068    -0.0001   0.0132     0.0264  0.0132   0
Filter(J1):S.Type(singleCell):TrueGenes(9)             0.0149 0.0056     0.0039   0.0149     0.0258  0.0149   0
Filter(S5):S.Type(singleCell):TrueGenes(9)            -0.0203 0.0052    -0.0306  -0.0203    -0.0101 -0.0203   0
Filter(J5):S.Type(wholeTumor_0.01):TrueGenes(9)       -0.0128 0.0063    -0.0252  -0.0128    -0.0004 -0.0128   0
Filter(J1):S.Type(wholeTumor_0.01):TrueGenes(9)       -0.0295 0.0052    -0.0398  -0.0295    -0.0193 -0.0295   0
Filter(S5):S.Type(wholeTumor_0.01):TrueGenes(9)        0.0431 0.0050     0.0334   0.0431     0.0529  0.0431   0
Filter(J5):Model(Bozic):Conjunction(No)               -0.0592 0.0066    -0.0721  -0.0592    -0.0462 -0.0592   0
Filter(J1):Model(Bozic):Conjunction(No)               -0.0558 0.0052    -0.0660  -0.0558    -0.0456 -0.0558   0
Filter(S5):Model(Bozic):Conjunction(No)                0.0589 0.0050     0.0490   0.0589     0.0688  0.0589   0
Filter(J5):Model(McF_4):Conjunction(No)                0.1012 0.0058     0.0899   0.1012     0.1126  0.1012   0
Filter(J1):Model(McF_4):Conjunction(No)                0.0479 0.0046     0.0389   0.0479     0.0569  0.0479   0
Filter(S5):Model(McF_4):Conjunction(No)               -0.0147 0.0042    -0.0231  -0.0147    -0.0064 -0.0147   0
Filter(J5):Model(McF_6):Conjunction(No)                0.0130 0.0053     0.0027   0.0130     0.0234  0.0130   0
Filter(J1):Model(McF_6):Conjunction(No)                0.0597 0.0042     0.0515   0.0597     0.0679  0.0597   0
Filter(S5):Model(McF_6):Conjunction(No)               -0.0785 0.0042    -0.0866  -0.0785    -0.0703 -0.0785   0
Filter(J5):Model(Bozic):sh(0)                         -0.0566 0.0088    -0.0739  -0.0566    -0.0395 -0.0566   0
Filter(J1):Model(Bozic):sh(0)                          0.0853 0.0060     0.0735   0.0853     0.0971  0.0853   0
Filter(S5):Model(Bozic):sh(0)                          0.0472 0.0059     0.0357   0.0472     0.0587  0.0472   0
Filter(J5):Model(McF_4):sh(0)                         -0.1813 0.0077    -0.1965  -0.1813    -0.1663 -0.1813   0
Filter(J1):Model(McF_4):sh(0)                          0.0184 0.0051     0.0083   0.0184     0.0285  0.0184   0
Filter(S5):Model(McF_4):sh(0)                         -0.0384 0.0049    -0.0480  -0.0384    -0.0288 -0.0384   0
Filter(J5):Model(McF_6):sh(0)                         -0.2964 0.0074    -0.3110  -0.2964    -0.2820 -0.2963   0
Filter(J1):Model(McF_6):sh(0)                          0.0460 0.0048     0.0366   0.0460     0.0554  0.0460   0
Filter(S5):Model(McF_6):sh(0)                         -0.0377 0.0048    -0.0471  -0.0377    -0.0282 -0.0377   0
Filter(J5):Model(Bozic):TrueGenes(7)                   0.0462 0.0099     0.0268   0.0462     0.0655  0.0462   0
Filter(J1):Model(Bozic):TrueGenes(7)                   0.0477 0.0077     0.0327   0.0477     0.0627  0.0477   0
Filter(S5):Model(Bozic):TrueGenes(7)                  -0.0912 0.0076    -0.1061  -0.0912    -0.0764 -0.0912   0
Filter(J5):Model(McF_4):TrueGenes(7)                  -0.1182 0.0086    -0.1351  -0.1182    -0.1014 -0.1182   0
Filter(J1):Model(McF_4):TrueGenes(7)                  -0.0915 0.0068    -0.1049  -0.0915    -0.0780 -0.0915   0
Filter(S5):Model(McF_4):TrueGenes(7)                   0.1100 0.0066     0.0971   0.1100     0.1229  0.1100   0
Filter(J5):Model(McF_6):TrueGenes(7)                   0.1940 0.0078     0.1786   0.1940     0.2093  0.1940   0
Filter(J1):Model(McF_6):TrueGenes(7)                  -0.0630 0.0062    -0.0752  -0.0630    -0.0507 -0.0630   0
Filter(S5):Model(McF_6):TrueGenes(7)                  -0.0176 0.0063    -0.0300  -0.0176    -0.0053 -0.0176   0
Filter(J5):Model(Bozic):TrueGenes(9)                  -0.0286 0.0112    -0.0506  -0.0286    -0.0066 -0.0286   0
Filter(J1):Model(Bozic):TrueGenes(9)                   0.0064 0.0084    -0.0102   0.0064     0.0230  0.0064   0
Filter(S5):Model(Bozic):TrueGenes(9)                   0.0699 0.0081     0.0541   0.0699     0.0857  0.0699   0
Filter(J5):Model(McF_4):TrueGenes(9)                   0.1462 0.0098     0.1270   0.1462     0.1653  0.1462   0
Filter(J1):Model(McF_4):TrueGenes(9)                   0.0626 0.0073     0.0483   0.0626     0.0769  0.0626   0
Filter(S5):Model(McF_4):TrueGenes(9)                  -0.0640 0.0066    -0.0770  -0.0640    -0.0510 -0.0640   0
Filter(J5):Model(McF_6):TrueGenes(9)                  -0.1873 0.0086    -0.2042  -0.1873    -0.1704 -0.1872   0
Filter(J1):Model(McF_6):TrueGenes(9)                  -0.0571 0.0064    -0.0698  -0.0571    -0.0445 -0.0571   0
Filter(S5):Model(McF_6):TrueGenes(9)                  -0.0430 0.0063    -0.0554  -0.0430    -0.0306 -0.0430   0
Filter(J5):Conjunction(No):sh(0)                      -0.0217 0.0031    -0.0277  -0.0217    -0.0157 -0.0217   0
Filter(J1):Conjunction(No):sh(0)                      -0.0075 0.0026    -0.0126  -0.0075    -0.0024 -0.0075   0
Filter(S5):Conjunction(No):sh(0)                       0.0061 0.0025     0.0012   0.0061     0.0110  0.0061   0
Filter(J5):Conjunction(No):TrueGenes(7)               -0.0175 0.0044    -0.0260  -0.0175    -0.0089 -0.0175   0
Filter(J1):Conjunction(No):TrueGenes(7)                0.0069 0.0038    -0.0005   0.0069     0.0143  0.0069   0
Filter(S5):Conjunction(No):TrueGenes(7)                0.0238 0.0037     0.0165   0.0238     0.0311  0.0238   0
Filter(J5):Conjunction(No):TrueGenes(9)                0.0650 0.0046     0.0560   0.0650     0.0740  0.0650   0
Filter(J1):Conjunction(No):TrueGenes(9)               -0.0087 0.0038    -0.0162  -0.0087    -0.0012 -0.0087   0
Filter(S5):Conjunction(No):TrueGenes(9)               -0.0224 0.0036    -0.0296  -0.0224    -0.0153 -0.0224   0
Filter(J5):sh(0):TrueGenes(7)                         -0.0159 0.0045    -0.0248  -0.0159    -0.0070 -0.0159   0
Filter(J1):sh(0):TrueGenes(7)                         -0.0280 0.0039    -0.0356  -0.0280    -0.0203 -0.0280   0
Filter(S5):sh(0):TrueGenes(7)                         -0.0097 0.0038    -0.0171  -0.0097    -0.0022 -0.0097   0
Filter(J5):sh(0):TrueGenes(9)                         -0.0014 0.0047    -0.0107  -0.0014     0.0079 -0.0014   0
Filter(J1):sh(0):TrueGenes(9)                          0.0129 0.0040     0.0051   0.0129     0.0207  0.0129   0
Filter(S5):sh(0):TrueGenes(9)                          0.0246 0.0037     0.0172   0.0246     0.0319  0.0246   0
Method(CBN):S.Time(last):S.Type(singleCell)           -0.0293 0.0044    -0.0380  -0.0293    -0.0207 -0.0293   0
Method(CBN-A):S.Time(last):S.Type(singleCell)         -0.0121 0.0044    -0.0206  -0.0121    -0.0035 -0.0121   0
Method(OT):S.Time(last):S.Type(singleCell)             0.0146 0.0046     0.0055   0.0146     0.0236  0.0146   0
Method(OT-A):S.Time(last):S.Type(singleCell)           0.0233 0.0045     0.0145   0.0233     0.0321  0.0233   0
Method(DiP):S.Time(last):S.Type(singleCell)           -0.0169 0.0070    -0.0307  -0.0169    -0.0031 -0.0169   0
Method(CBN):S.Time(last):S.Type(wholeTumor_0.01)       0.0611 0.0042     0.0528   0.0611     0.0694  0.0611   0
Method(CBN-A):S.Time(last):S.Type(wholeTumor_0.01)     0.0160 0.0042     0.0078   0.0160     0.0242  0.0160   0
Method(OT):S.Time(last):S.Type(wholeTumor_0.01)       -0.0468 0.0044    -0.0554  -0.0468    -0.0381 -0.0468   0
Method(OT-A):S.Time(last):S.Type(wholeTumor_0.01)     -0.0624 0.0043    -0.0709  -0.0624    -0.0540 -0.0624   0
Method(DiP):S.Time(last):S.Type(wholeTumor_0.01)       0.0419 0.0066     0.0290   0.0419     0.0549  0.0419   0
Method(CBN):S.Time(last):Model(Bozic)                 -0.0307 0.0065    -0.0436  -0.0307    -0.0179 -0.0307   0
Method(CBN-A):S.Time(last):Model(Bozic)               -0.1137 0.0065    -0.1264  -0.1137    -0.1010 -0.1137   0
Method(OT):S.Time(last):Model(Bozic)                  -0.0575 0.0071    -0.0715  -0.0575    -0.0436 -0.0575   0
Method(OT-A):S.Time(last):Model(Bozic)                -0.0384 0.0065    -0.0512  -0.0384    -0.0256 -0.0384   0
Method(DiP):S.Time(last):Model(Bozic)                  0.0742 0.0127     0.0492   0.0742     0.0991  0.0741   0
Method(CBN):S.Time(last):Model(McF_4)                 -0.1617 0.0057    -0.1728  -0.1617    -0.1506 -0.1617   0
Method(CBN-A):S.Time(last):Model(McF_4)               -0.0185 0.0056    -0.0294  -0.0185    -0.0076 -0.0185   0
Method(OT):S.Time(last):Model(McF_4)                  -0.0063 0.0058    -0.0177  -0.0063     0.0052 -0.0063   0
Method(OT-A):S.Time(last):Model(McF_4)                 0.0816 0.0055     0.0707   0.0816     0.0924  0.0816   0
Method(DiP):S.Time(last):Model(McF_4)                 -0.0202 0.0101    -0.0400  -0.0203    -0.0005 -0.0203   0
Method(CBN):S.Time(last):Model(McF_6)                  0.1037 0.0053     0.0932   0.1037     0.1141  0.1037   0
Method(CBN-A):S.Time(last):Model(McF_6)                0.1731 0.0053     0.1628   0.1731     0.1835  0.1731   0
Method(OT):S.Time(last):Model(McF_6)                  -0.0999 0.0057    -0.1111  -0.0999    -0.0887 -0.0999   0
Method(OT-A):S.Time(last):Model(McF_6)                -0.2008 0.0057    -0.2120  -0.2008    -0.1897 -0.2008   0
Method(DiP):S.Time(last):Model(McF_6)                  0.1505 0.0098     0.1314   0.1505     0.1698  0.1505   0
Method(CBN):S.Time(last):Conjunction(No)               0.0499 0.0030     0.0440   0.0499     0.0559  0.0499   0
Method(CBN-A):S.Time(last):Conjunction(No)             0.0747 0.0030     0.0688   0.0747     0.0806  0.0747   0
Method(OT):S.Time(last):Conjunction(No)                0.0090 0.0032     0.0027   0.0090     0.0152  0.0090   0
Method(OT-A):S.Time(last):Conjunction(No)             -0.0688 0.0032    -0.0751  -0.0688    -0.0626 -0.0688   0
Method(DiP):S.Time(last):Conjunction(No)              -0.0266 0.0047    -0.0359  -0.0266    -0.0173 -0.0266   0
Method(CBN):S.Time(last):sh(0)                        -0.0089 0.0032    -0.0151  -0.0089    -0.0027 -0.0089   0
Method(CBN-A):S.Time(last):sh(0)                      -0.0124 0.0031    -0.0186  -0.0124    -0.0063 -0.0124   0
Method(OT):S.Time(last):sh(0)                         -0.0494 0.0033    -0.0559  -0.0494    -0.0429 -0.0494   0
Method(OT-A):S.Time(last):sh(0)                       -0.0452 0.0032    -0.0515  -0.0452    -0.0389 -0.0452   0
Method(DiP):S.Time(last):sh(0)                         0.0506 0.0054     0.0400   0.0506     0.0612  0.0506   0
Method(CBN):S.Time(last):TrueGenes(7)                 -0.2721 0.0047    -0.2814  -0.2721    -0.2630 -0.2721   0
Method(CBN-A):S.Time(last):TrueGenes(7)               -0.2328 0.0046    -0.2419  -0.2328    -0.2237 -0.2328   0
Method(OT):S.Time(last):TrueGenes(7)                   0.7733 0.0056     0.7624   0.7733     0.7842  0.7733   0
Method(OT-A):S.Time(last):TrueGenes(7)                -0.2194 0.0048    -0.2288  -0.2194    -0.2100 -0.2194   0
Method(DiP):S.Time(last):TrueGenes(7)                  0.2683 0.0093     0.2501   0.2683     0.2865  0.2683   0
Method(CBN):S.Time(last):TrueGenes(9)                  0.1284 0.0046     0.1193   0.1284     0.1373  0.1284   0
Method(CBN-A):S.Time(last):TrueGenes(9)                0.1132 0.0046     0.1042   0.1132     0.1221  0.1132   0
Method(OT):S.Time(last):TrueGenes(9)                  -0.3004 0.0048    -0.3098  -0.3004    -0.2911 -0.3004   0
Method(OT-A):S.Time(last):TrueGenes(9)                 0.0453 0.0047     0.0359   0.0453     0.0546  0.0453   0
Method(DiP):S.Time(last):TrueGenes(9)                 -0.0777 0.0072    -0.0918  -0.0777    -0.0635 -0.0776   0
Method(CBN):S.Type(singleCell):Model(Bozic)            0.0022 0.0095    -0.0165   0.0022     0.0208  0.0022   0
Method(CBN-A):S.Type(singleCell):Model(Bozic)          0.0500 0.0094     0.0315   0.0500     0.0685  0.0500   0
Method(OT):S.Type(singleCell):Model(Bozic)            -0.0079 0.0098    -0.0271  -0.0079     0.0113 -0.0079   0
Method(OT-A):S.Type(singleCell):Model(Bozic)          -0.0079 0.0091    -0.0258  -0.0079     0.0100 -0.0079   0
Method(DiP):S.Type(singleCell):Model(Bozic)           -0.0097 0.0187    -0.0463  -0.0097     0.0270 -0.0097   0
Method(CBN):S.Type(wholeTumor_0.01):Model(Bozic)       0.0326 0.0087     0.0154   0.0326     0.0497  0.0326   0
Method(CBN-A):S.Type(wholeTumor_0.01):Model(Bozic)    -0.0370 0.0086    -0.0538  -0.0370    -0.0202 -0.0370   0
Method(OT):S.Type(wholeTumor_0.01):Model(Bozic)        0.0679 0.0089     0.0505   0.0679     0.0853  0.0679   0
Method(OT-A):S.Type(wholeTumor_0.01):Model(Bozic)      0.0785 0.0084     0.0620   0.0785     0.0949  0.0785   0
Method(DiP):S.Type(wholeTumor_0.01):Model(Bozic)      -0.0968 0.0166    -0.1295  -0.0968    -0.0643 -0.0968   0
Method(CBN):S.Type(singleCell):Model(McF_4)            0.0200 0.0079     0.0045   0.0200     0.0355  0.0200   0
Method(CBN-A):S.Type(singleCell):Model(McF_4)         -0.0302 0.0078    -0.0454  -0.0302    -0.0150 -0.0302   0
Method(OT):S.Type(singleCell):Model(McF_4)             0.0580 0.0079     0.0424   0.0580     0.0735  0.0580   0
Method(OT-A):S.Type(singleCell):Model(McF_4)           0.0471 0.0075     0.0323   0.0471     0.0619  0.0471   0
Method(DiP):S.Type(singleCell):Model(McF_4)           -0.0272 0.0136    -0.0539  -0.0272    -0.0005 -0.0272   0
Method(CBN):S.Type(wholeTumor_0.01):Model(McF_4)      -0.0632 0.0075    -0.0778  -0.0632    -0.0486 -0.0632   0
Method(CBN-A):S.Type(wholeTumor_0.01):Model(McF_4)     0.0204 0.0074     0.0060   0.0204     0.0349  0.0204   0
Method(OT):S.Type(wholeTumor_0.01):Model(McF_4)       -0.1382 0.0075    -0.1529  -0.1382    -0.1236 -0.1382   0
Method(OT-A):S.Type(wholeTumor_0.01):Model(McF_4)     -0.1263 0.0072    -0.1404  -0.1263    -0.1122 -0.1263   0
Method(DiP):S.Type(wholeTumor_0.01):Model(McF_4)       0.1058 0.0124     0.0815   0.1058     0.1302  0.1058   0
Method(CBN):S.Type(singleCell):Model(McF_6)            0.0074 0.0075    -0.0073   0.0074     0.0221  0.0074   0
Method(CBN-A):S.Type(singleCell):Model(McF_6)          0.0066 0.0074    -0.0079   0.0066     0.0211  0.0066   0
Method(OT):S.Type(singleCell):Model(McF_6)             0.0184 0.0078     0.0031   0.0184     0.0338  0.0184   0
Method(OT-A):S.Type(singleCell):Model(McF_6)           0.0562 0.0078     0.0408   0.0562     0.0715  0.0562   0
Method(DiP):S.Type(singleCell):Model(McF_6)           -0.0472 0.0132    -0.0732  -0.0472    -0.0213 -0.0472   0
Method(CBN):S.Type(wholeTumor_0.01):Model(McF_6)      -0.0489 0.0070    -0.0627  -0.0489    -0.0350 -0.0489   0
Method(CBN-A):S.Type(wholeTumor_0.01):Model(McF_6)    -0.0615 0.0069    -0.0751  -0.0615    -0.0478 -0.0615   0
Method(OT):S.Type(wholeTumor_0.01):Model(McF_6)       -0.0827 0.0073    -0.0971  -0.0827    -0.0684 -0.0827   0
Method(OT-A):S.Type(wholeTumor_0.01):Model(McF_6)     -0.1682 0.0074    -0.1828  -0.1682    -0.1536 -0.1682   0
Method(DiP):S.Type(wholeTumor_0.01):Model(McF_6)       0.1863 0.0121     0.1626   0.1863     0.2100  0.1863   0
Method(CBN):S.Type(singleCell):Conjunction(No)        -0.0218 0.0043    -0.0303  -0.0218    -0.0133 -0.0218   0
Method(CBN-A):S.Type(singleCell):Conjunction(No)      -0.0195 0.0043    -0.0279  -0.0195    -0.0111 -0.0195   0
Method(OT):S.Type(singleCell):Conjunction(No)         -0.0043 0.0044    -0.0130  -0.0043     0.0044 -0.0043   0
Method(OT-A):S.Type(singleCell):Conjunction(No)        0.0146 0.0044     0.0060   0.0146     0.0232  0.0146   0
Method(DiP):S.Type(singleCell):Conjunction(No)         0.0147 0.0068     0.0014   0.0147     0.0279  0.0147   0
Method(CBN):S.Type(wholeTumor_0.01):Conjunction(No)    0.0390 0.0041     0.0309   0.0390     0.0470  0.0390   0
Method(CBN-A):S.Type(wholeTumor_0.01):Conjunction(No)  0.0345 0.0041     0.0265   0.0345     0.0425  0.0345   0
Method(OT):S.Type(wholeTumor_0.01):Conjunction(No)     0.0097 0.0042     0.0014   0.0097     0.0180  0.0097   0
Method(OT-A):S.Type(wholeTumor_0.01):Conjunction(No)  -0.0383 0.0042    -0.0467  -0.0383    -0.0300 -0.0383   0
Method(DiP):S.Type(wholeTumor_0.01):Conjunction(No)   -0.0096 0.0063    -0.0219  -0.0096     0.0028 -0.0096   0
Method(CBN):S.Type(singleCell):sh(0)                  -0.0016 0.0045    -0.0105  -0.0016     0.0073 -0.0016   0
Method(CBN-A):S.Type(singleCell):sh(0)                -0.0380 0.0045    -0.0468  -0.0380    -0.0293 -0.0380   0
Method(OT):S.Type(singleCell):sh(0)                   -0.0125 0.0047    -0.0217  -0.0125    -0.0034 -0.0125   0
Method(OT-A):S.Type(singleCell):sh(0)                 -0.0081 0.0045    -0.0170  -0.0081     0.0007 -0.0081   0
Method(DiP):S.Type(singleCell):sh(0)                   0.0306 0.0078     0.0154   0.0306     0.0459  0.0306   0
Method(CBN):S.Type(wholeTumor_0.01):sh(0)              0.0304 0.0043     0.0219   0.0304     0.0389  0.0304   0
Method(CBN-A):S.Type(wholeTumor_0.01):sh(0)            0.1027 0.0043     0.0943   0.1027     0.1111  0.1027   0
Method(OT):S.Type(wholeTumor_0.01):sh(0)               0.0346 0.0045     0.0259   0.0346     0.0433  0.0346   0
Method(OT-A):S.Type(wholeTumor_0.01):sh(0)             0.0374 0.0043     0.0289   0.0374     0.0459  0.0374   0
Method(DiP):S.Type(wholeTumor_0.01):sh(0)             -0.1149 0.0074    -0.1295  -0.1149    -0.1004 -0.1149   0
Method(CBN):S.Type(singleCell):TrueGenes(7)           -0.0373 0.0066    -0.0502  -0.0373    -0.0243 -0.0373   0
Method(CBN-A):S.Type(singleCell):TrueGenes(7)         -0.0018 0.0065    -0.0146  -0.0018     0.0110 -0.0018   0
Method(OT):S.Type(singleCell):TrueGenes(7)            -0.0038 0.0073    -0.0182  -0.0038     0.0105 -0.0039   0
Method(OT-A):S.Type(singleCell):TrueGenes(7)           0.0074 0.0066    -0.0056   0.0074     0.0204  0.0074   0
Method(DiP):S.Type(singleCell):TrueGenes(7)           -0.0007 0.0126    -0.0255  -0.0007     0.0241 -0.0008   0
Method(CBN):S.Type(wholeTumor_0.01):TrueGenes(7)       0.0952 0.0063     0.0827   0.0952     0.1076  0.0952   0
Method(CBN-A):S.Type(wholeTumor_0.01):TrueGenes(7)     0.0266 0.0062     0.0144   0.0266     0.0388  0.0266   0
Method(OT):S.Type(wholeTumor_0.01):TrueGenes(7)        0.0112 0.0070    -0.0025   0.0112     0.0250  0.0112   0
Method(OT-A):S.Type(wholeTumor_0.01):TrueGenes(7)     -0.0101 0.0064    -0.0226  -0.0101     0.0023 -0.0101   0
Method(DiP):S.Type(wholeTumor_0.01):TrueGenes(7)      -0.0323 0.0121    -0.0561  -0.0323    -0.0086 -0.0323   0
Method(CBN):S.Type(singleCell):TrueGenes(9)            0.0167 0.0065     0.0039   0.0167     0.0295  0.0167   0
Method(CBN-A):S.Type(singleCell):TrueGenes(9)          0.0194 0.0065     0.0067   0.0194     0.0322  0.0194   0
Method(OT):S.Type(singleCell):TrueGenes(9)            -0.0106 0.0066    -0.0235  -0.0106     0.0024 -0.0106   0
Method(OT-A):S.Type(singleCell):TrueGenes(9)          -0.0032 0.0065    -0.0160  -0.0032     0.0096 -0.0032   0
Method(DiP):S.Type(singleCell):TrueGenes(9)           -0.0095 0.0102    -0.0295  -0.0095     0.0104 -0.0095   0
Method(CBN):S.Type(wholeTumor_0.01):TrueGenes(9)      -0.0551 0.0062    -0.0672  -0.0551    -0.0429 -0.0551   0
Method(CBN-A):S.Type(wholeTumor_0.01):TrueGenes(9)    -0.0469 0.0061    -0.0589  -0.0469    -0.0348 -0.0469   0
Method(OT):S.Type(wholeTumor_0.01):TrueGenes(9)        0.0230 0.0063     0.0107   0.0230     0.0354  0.0230   0
Method(OT-A):S.Type(wholeTumor_0.01):TrueGenes(9)      0.0054 0.0062    -0.0068   0.0054     0.0177  0.0054   0
Method(DiP):S.Type(wholeTumor_0.01):TrueGenes(9)       0.0350 0.0095     0.0163   0.0350     0.0537  0.0350   0
Method(CBN):Model(Bozic):Conjunction(No)              -0.0842 0.0061    -0.0961  -0.0842    -0.0723 -0.0842   0
Method(CBN-A):Model(Bozic):Conjunction(No)            -0.0803 0.0060    -0.0920  -0.0803    -0.0686 -0.0803   0
Method(OT):Model(Bozic):Conjunction(No)                0.0084 0.0062    -0.0038   0.0084     0.0206  0.0084   0
Method(OT-A):Model(Bozic):Conjunction(No)              0.1257 0.0059     0.1141   0.1257     0.1373  0.1257   0
Method(DiP):Model(Bozic):Conjunction(No)              -0.0109 0.0109    -0.0322  -0.0109     0.0104 -0.0109   0
Method(CBN):Model(McF_4):Conjunction(No)               0.0150 0.0053     0.0046   0.0150     0.0254  0.0150   0
Method(CBN-A):Model(McF_4):Conjunction(No)             0.0495 0.0052     0.0392   0.0495     0.0597  0.0495   0
Method(OT):Model(McF_4):Conjunction(No)               -0.0145 0.0053    -0.0250  -0.0145    -0.0041 -0.0145   0
Method(OT-A):Model(McF_4):Conjunction(No)             -0.0101 0.0052    -0.0203  -0.0101     0.0001 -0.0101   0
Method(DiP):Model(McF_4):Conjunction(No)              -0.0359 0.0086    -0.0528  -0.0359    -0.0190 -0.0359   0
Method(CBN):Model(McF_6):Conjunction(No)               0.1981 0.0050     0.1882   0.1981     0.2080  0.1981   0
Method(CBN-A):Model(McF_6):Conjunction(No)             0.1535 0.0050     0.1437   0.1535     0.1632  0.1535   0
Method(OT):Model(McF_6):Conjunction(No)               -0.0120 0.0053    -0.0224  -0.0120    -0.0016 -0.0120   0
Method(OT-A):Model(McF_6):Conjunction(No)             -0.2726 0.0057    -0.2838  -0.2726    -0.2614 -0.2726   0
Method(DiP):Model(McF_6):Conjunction(No)               0.0420 0.0084     0.0256   0.0420     0.0584  0.0420   0
Method(CBN):Model(Bozic):sh(0)                        -0.0385 0.0068    -0.0518  -0.0385    -0.0253 -0.0385   0
Method(CBN-A):Model(Bozic):sh(0)                      -0.0320 0.0067    -0.0450  -0.0320    -0.0189 -0.0320   0
Method(OT):Model(Bozic):sh(0)                         -0.0122 0.0070    -0.0259  -0.0122     0.0015 -0.0122   0
Method(OT-A):Model(Bozic):sh(0)                       -0.0352 0.0065    -0.0479  -0.0352    -0.0224 -0.0352   0
Method(DiP):Model(Bozic):sh(0)                         0.0843 0.0133     0.0582   0.0843     0.1104  0.0843   0
Method(CBN):Model(McF_4):sh(0)                         0.0659 0.0058     0.0546   0.0659     0.0772  0.0659   0
Method(CBN-A):Model(McF_4):sh(0)                       0.0754 0.0057     0.0643   0.0754     0.0865  0.0754   0
Method(OT):Model(McF_4):sh(0)                          0.1130 0.0058     0.1016   0.1130     0.1244  0.1130   0
Method(OT-A):Model(McF_4):sh(0)                        0.1126 0.0055     0.1018   0.1126     0.1235  0.1126   0
Method(DiP):Model(McF_4):sh(0)                        -0.1562 0.0107    -0.1772  -0.1562    -0.1353 -0.1562   0
Method(CBN):Model(McF_6):sh(0)                         0.0622 0.0056     0.0513   0.0622     0.0731  0.0622   0
Method(CBN-A):Model(McF_6):sh(0)                       0.1103 0.0055     0.0995   0.1103     0.1209  0.1103   0
Method(OT):Model(McF_6):sh(0)                          0.0002 0.0058    -0.0112   0.0002     0.0116  0.0002   0
Method(OT-A):Model(McF_6):sh(0)                        0.0593 0.0058     0.0480   0.0593     0.0707  0.0593   0
Method(DiP):Model(McF_6):sh(0)                        -0.1284 0.0106    -0.1492  -0.1284    -0.1077 -0.1284   0
Method(CBN):Model(Bozic):TrueGenes(7)                 -0.0716 0.0121    -0.0947  -0.0718    -0.0472 -0.0722   0
Method(CBN-A):Model(Bozic):TrueGenes(7)                0.1342 0.0120     0.1112   0.1339     0.1584  0.1335   0
Method(OT):Model(Bozic):TrueGenes(7)                   0.1589 0.0134     0.1330   0.1587     0.1858  0.1583   0
Method(OT-A):Model(Bozic):TrueGenes(7)                 0.0513 0.0120     0.0284   0.0511     0.0755  0.0506   0
Method(DiP):Model(Bozic):TrueGenes(7)                 -0.1632 0.0441    -0.2552  -0.1612    -0.0818 -0.1573   0
Method(CBN):Model(McF_4):TrueGenes(7)                  0.2568 0.0113     0.2354   0.2566     0.2797  0.2561   0
Method(CBN-A):Model(McF_4):TrueGenes(7)                0.4275 0.0112     0.4063   0.4272     0.4502  0.4267   0
Method(OT):Model(McF_4):TrueGenes(7)                   0.0044 0.0119    -0.0182   0.0042     0.0284  0.0037   0
Method(OT-A):Model(McF_4):TrueGenes(7)                 0.0250 0.0110     0.0041   0.0248     0.0474  0.0242   0
Method(DiP):Model(McF_4):TrueGenes(7)                 -0.4797 0.0415    -0.5670  -0.4775    -0.4039 -0.4732   0
Method(CBN):Model(McF_6):TrueGenes(7)                  0.4422 0.0108     0.4217   0.4419     0.4643  0.4414   0
Method(CBN-A):Model(McF_6):TrueGenes(7)               -0.0346 0.0107    -0.0549  -0.0349    -0.0127 -0.0354   0
Method(OT):Model(McF_6):TrueGenes(7)                   0.0847 0.0116     0.0626   0.0845     0.1083  0.0840   0
Method(OT-A):Model(McF_6):TrueGenes(7)                 0.3347 0.0112     0.3134   0.3344     0.3574  0.3339   0
Method(DiP):Model(McF_6):TrueGenes(7)                 -0.5176 0.0410    -0.6042  -0.5154    -0.4428 -0.5110   0
Method(CBN):Model(Bozic):TrueGenes(9)                  0.0454 0.0103     0.0251   0.0455     0.0655  0.0455   0
Method(CBN-A):Model(Bozic):TrueGenes(9)               -0.0645 0.0102    -0.0846  -0.0645    -0.0446 -0.0644   0
Method(OT):Model(Bozic):TrueGenes(9)                  -0.1635 0.0104    -0.1840  -0.1634    -0.1431 -0.1634   0
Method(OT-A):Model(Bozic):TrueGenes(9)                 0.0162 0.0101    -0.0038   0.0163     0.0360  0.0163   0
Method(DiP):Model(Bozic):TrueGenes(9)                  0.0560 0.0256     0.0077   0.0552     0.1085  0.0537   0
Method(CBN):Model(McF_4):TrueGenes(9)                 -0.0847 0.0090    -0.1025  -0.0846    -0.0672 -0.0845   0
Method(CBN-A):Model(McF_4):TrueGenes(9)               -0.1722 0.0089    -0.1899  -0.1722    -0.1548 -0.1721   0
Method(OT):Model(McF_4):TrueGenes(9)                  -0.0383 0.0090    -0.0561  -0.0383    -0.0209 -0.0382   0
Method(OT-A):Model(McF_4):TrueGenes(9)                -0.0017 0.0088    -0.0191  -0.0017     0.0154 -0.0016   0
Method(DiP):Model(McF_4):TrueGenes(9)                  0.2075 0.0231     0.1645   0.2066     0.2555  0.2048   0
Method(CBN):Model(McF_6):TrueGenes(9)                 -0.2904 0.0085    -0.3074  -0.2904    -0.2739 -0.2903   0
Method(CBN-A):Model(McF_6):TrueGenes(9)               -0.0588 0.0085    -0.0757  -0.0588    -0.0423 -0.0587   0
Method(OT):Model(McF_6):TrueGenes(9)                   0.1891 0.0087     0.1719   0.1892     0.2061  0.1893   0
Method(OT-A):Model(McF_6):TrueGenes(9)                -0.2580 0.0089    -0.2756  -0.2580    -0.2407 -0.2579   0
Method(DiP):Model(McF_6):TrueGenes(9)                  0.3983 0.0228     0.3560   0.3973     0.4456  0.3954   0
Method(CBN):Conjunction(No):sh(0)                     -0.0098 0.0031    -0.0159  -0.0098    -0.0037 -0.0098   0
Method(CBN-A):Conjunction(No):sh(0)                   -0.0063 0.0031    -0.0124  -0.0063    -0.0003 -0.0063   0
Method(OT):Conjunction(No):sh(0)                      -0.0174 0.0032    -0.0236  -0.0174    -0.0111 -0.0174   0
Method(OT-A):Conjunction(No):sh(0)                     0.0133 0.0032     0.0070   0.0133     0.0195  0.0133   0
Method(DiP):Conjunction(No):sh(0)                      0.0379 0.0053     0.0276   0.0379     0.0482  0.0379   0
Method(CBN):Conjunction(No):TrueGenes(7)               0.1555 0.0046     0.1465   0.1555     0.1645  0.1555   0
Method(CBN-A):Conjunction(No):TrueGenes(7)             0.1472 0.0045     0.1383   0.1472     0.1561  0.1472   0
Method(OT):Conjunction(No):TrueGenes(7)               -0.0246 0.0052    -0.0348  -0.0246    -0.0145 -0.0246   0
Method(OT-A):Conjunction(No):TrueGenes(7)             -0.1384 0.0048    -0.1478  -0.1384    -0.1289 -0.1384   0
Method(DiP):Conjunction(No):TrueGenes(7)              -0.0966 0.0089    -0.1140  -0.0966    -0.0792 -0.0965   0
Method(CBN):Conjunction(No):TrueGenes(9)              -0.0657 0.0045    -0.0746  -0.0657    -0.0568 -0.0657   0
Method(CBN-A):Conjunction(No):TrueGenes(9)            -0.0592 0.0045    -0.0680  -0.0592    -0.0504 -0.0592   0
Method(OT):Conjunction(No):TrueGenes(9)                0.0027 0.0046    -0.0063   0.0027     0.0118  0.0027   0
Method(OT-A):Conjunction(No):TrueGenes(9)              0.0205 0.0047     0.0113   0.0205     0.0297  0.0205   0
Method(DiP):Conjunction(No):TrueGenes(9)               0.0658 0.0070     0.0522   0.0658     0.0795  0.0658   0
Method(CBN):sh(0):TrueGenes(7)                         0.0584 0.0048     0.0489   0.0584     0.0679  0.0584   0
Method(CBN-A):sh(0):TrueGenes(7)                       0.1014 0.0048     0.0921   0.1014     0.1108  0.1014   0
Method(OT):sh(0):TrueGenes(7)                          0.1011 0.0053     0.0907   0.1011     0.1115  0.1011   0
Method(OT-A):sh(0):TrueGenes(7)                        0.1075 0.0049     0.0980   0.1075     0.1171  0.1075   0
Method(DiP):sh(0):TrueGenes(7)                        -0.4815 0.0106    -0.5023  -0.4814    -0.4607 -0.4814   0
Method(CBN):sh(0):TrueGenes(9)                        -0.0403 0.0047    -0.0495  -0.0403    -0.0311 -0.0403   0
Method(CBN-A):sh(0):TrueGenes(9)                      -0.0580 0.0047    -0.0672  -0.0580    -0.0488 -0.0580   0
Method(OT):sh(0):TrueGenes(9)                         -0.0820 0.0048    -0.0914  -0.0820    -0.0727 -0.0820   0
Method(OT-A):sh(0):TrueGenes(9)                       -0.0609 0.0047    -0.0702  -0.0609    -0.0516 -0.0609   0
Method(DiP):sh(0):TrueGenes(9)                         0.2804 0.0081     0.2646   0.2804     0.2962  0.2804   0
S.Time(last):S.Type(singleCell):Model(Bozic)          -0.0895 0.0068    -0.1028  -0.0895    -0.0761 -0.0895   0
S.Time(last):S.Type(wholeTumor_0.01):Model(Bozic)      0.2954 0.0064     0.2828   0.2954     0.3080  0.2954   0
S.Time(last):S.Type(singleCell):Model(McF_4)           0.1455 0.0061     0.1335   0.1455     0.1574  0.1455   0
S.Time(last):S.Type(wholeTumor_0.01):Model(McF_4)     -0.3529 0.0059    -0.3645  -0.3529    -0.3413 -0.3529   0
S.Time(last):S.Type(singleCell):Model(McF_6)           0.0480 0.0060     0.0361   0.0480     0.0598  0.0480   0
S.Time(last):S.Type(wholeTumor_0.01):Model(McF_6)     -0.1695 0.0058    -0.1810  -0.1695    -0.1580 -0.1695   0
S.Time(last):S.Type(singleCell):Conjunction(No)       -0.0019 0.0036    -0.0089  -0.0019     0.0051 -0.0019   0
S.Time(last):S.Type(wholeTumor_0.01):Conjunction(No)  -0.0065 0.0035    -0.0133  -0.0065     0.0002 -0.0065   0
S.Time(last):S.Type(singleCell):sh(0)                 -0.0262 0.0037    -0.0335  -0.0262    -0.0190 -0.0262   0
S.Time(last):S.Type(wholeTumor_0.01):sh(0)             0.0631 0.0036     0.0561   0.0631     0.0701  0.0631   0
S.Time(last):S.Type(singleCell):TrueGenes(7)          -0.0104 0.0051    -0.0205  -0.0104    -0.0003 -0.0104   0
S.Time(last):S.Type(wholeTumor_0.01):TrueGenes(7)      0.0371 0.0050     0.0273   0.0371     0.0468  0.0371   0
S.Time(last):S.Type(singleCell):TrueGenes(9)           0.0159 0.0053     0.0056   0.0159     0.0262  0.0159   0
S.Time(last):S.Type(wholeTumor_0.01):TrueGenes(9)     -0.0360 0.0051    -0.0459  -0.0360    -0.0261 -0.0360   0
S.Time(last):Model(Bozic):Conjunction(No)             -0.0261 0.0046    -0.0351  -0.0261    -0.0171 -0.0261   0
S.Time(last):Model(McF_4):Conjunction(No)             -0.0555 0.0042    -0.0638  -0.0555    -0.0472 -0.0555   0
S.Time(last):Model(McF_6):Conjunction(No)              0.0835 0.0042     0.0752   0.0835     0.0917  0.0835   0
S.Time(last):Model(Bozic):sh(0)                        0.0092 0.0049    -0.0004   0.0092     0.0187  0.0092   0
S.Time(last):Model(McF_4):sh(0)                        0.1204 0.0044     0.1118   0.1204     0.1290  0.1204   0
S.Time(last):Model(McF_6):sh(0)                        0.1042 0.0043     0.0956   0.1042     0.1127  0.1042   0
S.Time(last):Model(Bozic):TrueGenes(7)                 0.1135 0.0067     0.1004   0.1135     0.1266  0.1135   0
S.Time(last):Model(McF_4):TrueGenes(7)                -0.0854 0.0061    -0.0974  -0.0854    -0.0733 -0.0854   0
S.Time(last):Model(McF_6):TrueGenes(7)                -0.1256 0.0060    -0.1374  -0.1256    -0.1138 -0.1256   0
S.Time(last):Model(Bozic):TrueGenes(9)                -0.1290 0.0070    -0.1427  -0.1290    -0.1153 -0.1290   0
S.Time(last):Model(McF_4):TrueGenes(9)                 0.0137 0.0062     0.0014   0.0137     0.0259  0.0137   0
S.Time(last):Model(McF_6):TrueGenes(9)                 0.2537 0.0061     0.2417   0.2537     0.2657  0.2537   0
S.Time(last):Conjunction(No):sh(0)                     0.0091 0.0025     0.0041   0.0091     0.0140  0.0091   0
S.Time(last):Conjunction(No):TrueGenes(7)             -0.0248 0.0036    -0.0318  -0.0248    -0.0177 -0.0248   0
S.Time(last):Conjunction(No):TrueGenes(9)              0.0155 0.0036     0.0084   0.0155     0.0227  0.0155   0
S.Time(last):sh(0):TrueGenes(7)                        0.0376 0.0037     0.0304   0.0376     0.0448  0.0376   0
S.Time(last):sh(0):TrueGenes(9)                       -0.0196 0.0038    -0.0271  -0.0196    -0.0122 -0.0196   0
S.Type(singleCell):Model(Bozic):Conjunction(No)        0.0200 0.0065     0.0072   0.0200     0.0328  0.0200   0
S.Type(wholeTumor_0.01):Model(Bozic):Conjunction(No)  -0.0413 0.0062    -0.0535  -0.0413    -0.0292 -0.0413   0
S.Type(singleCell):Model(McF_4):Conjunction(No)       -0.0132 0.0059    -0.0248  -0.0132    -0.0016 -0.0132   0
S.Type(wholeTumor_0.01):Model(McF_4):Conjunction(No)   0.0347 0.0058     0.0233   0.0347     0.0461  0.0347   0
S.Type(singleCell):Model(McF_6):Conjunction(No)       -0.0162 0.0059    -0.0278  -0.0162    -0.0047 -0.0162   0
S.Type(wholeTumor_0.01):Model(McF_6):Conjunction(No)   0.0359 0.0057     0.0246   0.0359     0.0472  0.0359   0
S.Type(singleCell):Model(Bozic):sh(0)                  0.0330 0.0069     0.0195   0.0330     0.0465  0.0330   0
S.Type(wholeTumor_0.01):Model(Bozic):sh(0)            -0.1921 0.0065    -0.2049  -0.1921    -0.1794 -0.1921   0
S.Type(singleCell):Model(McF_4):sh(0)                 -0.0653 0.0061    -0.0774  -0.0653    -0.0533 -0.0653   0
S.Type(wholeTumor_0.01):Model(McF_4):sh(0)             0.2165 0.0059     0.2048   0.2165     0.2281  0.2165   0
S.Type(singleCell):Model(McF_6):sh(0)                 -0.0709 0.0061    -0.0829  -0.0709    -0.0589 -0.0709   0
S.Type(wholeTumor_0.01):Model(McF_6):sh(0)             0.2284 0.0059     0.2168   0.2284     0.2400  0.2284   0
S.Type(singleCell):Model(Bozic):TrueGenes(7)          -0.0409 0.0093    -0.0592  -0.0409    -0.0226 -0.0409   0
S.Type(wholeTumor_0.01):Model(Bozic):TrueGenes(7)      0.0545 0.0089     0.0370   0.0545     0.0720  0.0545   0
S.Type(singleCell):Model(McF_4):TrueGenes(7)           0.0142 0.0086    -0.0026   0.0142     0.0310  0.0142   0
S.Type(wholeTumor_0.01):Model(McF_4):TrueGenes(7)     -0.0136 0.0084    -0.0300  -0.0136     0.0028 -0.0136   0
S.Type(singleCell):Model(McF_6):TrueGenes(7)          -0.0019 0.0084    -0.0185  -0.0019     0.0147 -0.0019   0
S.Type(wholeTumor_0.01):Model(McF_6):TrueGenes(7)      0.0181 0.0082     0.0020   0.0181     0.0343  0.0181   0
S.Type(singleCell):Model(Bozic):TrueGenes(9)           0.0304 0.0099     0.0110   0.0304     0.0498  0.0304   0
S.Type(wholeTumor_0.01):Model(Bozic):TrueGenes(9)     -0.0394 0.0093    -0.0576  -0.0394    -0.0212 -0.0394   0
S.Type(singleCell):Model(McF_4):TrueGenes(9)          -0.0301 0.0087    -0.0473  -0.0301    -0.0130 -0.0301   0
S.Type(wholeTumor_0.01):Model(McF_4):TrueGenes(9)      0.0644 0.0085     0.0478   0.0644     0.0810  0.0644   0
S.Type(singleCell):Model(McF_6):TrueGenes(9)           0.0000 0.0086    -0.0169   0.0000     0.0169  0.0000   0
S.Type(wholeTumor_0.01):Model(McF_6):TrueGenes(9)     -0.0396 0.0083    -0.0560  -0.0396    -0.0233 -0.0396   0
S.Type(singleCell):Conjunction(No):sh(0)              -0.0050 0.0036    -0.0121  -0.0050     0.0020 -0.0050   0
S.Type(wholeTumor_0.01):Conjunction(No):sh(0)          0.0091 0.0035     0.0022   0.0091     0.0159  0.0091   0
S.Type(singleCell):Conjunction(No):TrueGenes(7)        0.0068 0.0050    -0.0031   0.0068     0.0167  0.0068   0
S.Type(wholeTumor_0.01):Conjunction(No):TrueGenes(7)  -0.0337 0.0049    -0.0433  -0.0337    -0.0241 -0.0337   0
S.Type(singleCell):Conjunction(No):TrueGenes(9)        0.0043 0.0052    -0.0058   0.0043     0.0144  0.0043   0
S.Type(wholeTumor_0.01):Conjunction(No):TrueGenes(9)  -0.0173 0.0050    -0.0271  -0.0173    -0.0076 -0.0173   0
S.Type(singleCell):sh(0):TrueGenes(7)                 -0.0566 0.0052    -0.0668  -0.0566    -0.0465 -0.0566   0
S.Type(wholeTumor_0.01):sh(0):TrueGenes(7)             0.1252 0.0050     0.1154   0.1252     0.1350  0.1252   0
S.Type(singleCell):sh(0):TrueGenes(9)                  0.0295 0.0053     0.0191   0.0295     0.0400  0.0295   0
S.Type(wholeTumor_0.01):sh(0):TrueGenes(9)            -0.0637 0.0051    -0.0738  -0.0637    -0.0537 -0.0637   0
Model(Bozic):Conjunction(No):sh(0)                     0.0231 0.0046     0.0140   0.0231     0.0322  0.0231   0
Model(McF_4):Conjunction(No):sh(0)                    -0.0308 0.0042    -0.0391  -0.0308    -0.0224 -0.0308   0
Model(McF_6):Conjunction(No):sh(0)                    -0.0160 0.0042    -0.0243  -0.0160    -0.0077 -0.0160   0
Model(Bozic):Conjunction(No):TrueGenes(7)             -0.0168 0.0064    -0.0293  -0.0168    -0.0042 -0.0168   0
Model(McF_4):Conjunction(No):TrueGenes(7)             -0.0508 0.0060    -0.0626  -0.0508    -0.0391 -0.0508   0
Model(McF_6):Conjunction(No):TrueGenes(7)              0.0211 0.0059     0.0095   0.0211     0.0328  0.0211   0
Model(Bozic):Conjunction(No):TrueGenes(9)              0.0109 0.0067    -0.0021   0.0109     0.0240  0.0109   0
Model(McF_4):Conjunction(No):TrueGenes(9)             -0.0093 0.0061    -0.0212  -0.0093     0.0026 -0.0093   0
Model(McF_6):Conjunction(No):TrueGenes(9)              0.0049 0.0060    -0.0069   0.0049     0.0166  0.0049   0
Model(Bozic):sh(0):TrueGenes(7)                       -0.0014 0.0066    -0.0144  -0.0014     0.0116 -0.0014   0
Model(McF_4):sh(0):TrueGenes(7)                        0.0598 0.0061     0.0477   0.0598     0.0718  0.0598   0
Model(McF_6):sh(0):TrueGenes(7)                        0.1050 0.0061     0.0931   0.1050     0.1169  0.1050   0
Model(Bozic):sh(0):TrueGenes(9)                        0.0141 0.0071     0.0002   0.0141     0.0280  0.0141   0
Model(McF_4):sh(0):TrueGenes(9)                       -0.1010 0.0063    -0.1134  -0.1010    -0.0887 -0.1010   0
Model(McF_6):sh(0):TrueGenes(9)                       -0.1274 0.0062    -0.1397  -0.1274    -0.1152 -0.1274   0
Conjunction(No):sh(0):TrueGenes(7)                     0.0453 0.0036     0.0382   0.0453     0.0523  0.0453   0
Conjunction(No):sh(0):TrueGenes(9)                    -0.0213 0.0037    -0.0285  -0.0213    -0.0141 -0.0213   0

Random effects:
Name	  Model
 dataSetID   IID model 

Model hyperparameters:
                        mean    sd      0.025quant 0.5quant 0.975quant mode   
Precision for dataSetID 16.7938  0.0075 16.7815    16.7933  16.8070    16.7895

Expected number of effective parameters(std dev): 10833.70(0.9377)
Number of equivalent replicates : 38.28 

Deviance Information Criterion: 898132.55
Effective number of parameters: 10795.72

Marginal Likelihood:  -460314.32 
CPO and PIT are computed

Posterior marginals for linear predictor and fitted values computed

>  summary(fit$cpo$failure)
   Min. 1st Qu.  Median    Mean 3rd Qu.    Max. 
      0       0       0       0       0       0 
>  cat(paste("\nLog CPO = ", -mean(log(fit$cpo$cpo)), "
+ "))

Log CPO =  1.08039999744053 
>  
> 
> 
>  gc()
             used   (Mb) gc trigger    (Mb)   max used    (Mb)
Ncells   12912791  689.7   44956201  2401.0   54837230  2928.7
Vcells 1010599276 7710.3 2953101802 22530.4 3691329557 28162.7
>  PND.m3A <- fit
>  save(file = "PND.m3A.RData", PND.m3A)
> 
> 
