# Supplementary material for: Identifying restrictions in the order of accumulation of mutations during tumor progression: effects of passengers, evolutionary models, and sampling
Source: BMC Bioinformatics. 2015 Feb 12;16:41. doi: 10.1186/s12859-015-0466-7 (PMC4339747; doi:10.1186/s12859-015-0466-7)
Supplement: Additional file 9 — Code, scripts, model fits. A zip file (Code_scripts_model_fits.zip) that contains shell and R scripts to run simulations, analysis, and produce tables and figures, as well as the output of GLMM model fits (and the code to obtain them). [file 12859_2015_466_MOESM9_ESM.zip › Code_scripts_model_fits/INLA/NP/run-all-reparams-NP-Diff.Rout]

R version 3.0.3 Patched (2014-03-06 r65254) -- "Warm Puppy"
Copyright (C) 2014 The R Foundation for Statistical Computing
Platform: x86_64-pc-linux-gnu (64-bit)

R is free software and comes with ABSOLUTELY NO WARRANTY.
You are welcome to redistribute it under certain conditions.
Type 'license()' or 'licence()' for distribution details.

  Natural language support but running in an English locale

R is a collaborative project with many contributors.
Type 'contributors()' for more information and
'citation()' on how to cite R or R packages in publications.

Type 'demo()' for some demos, 'help()' for on-line help, or
'help.start()' for an HTML browser interface to help.
Type 'q()' to quit R.

> ## We never get the s.d. (or quantiles) for the redundant parameter, of
> ## course.  Trying other tricks with INLA is complicated and I never got
> ## it to work. So it is just simpler to change which is the last value of
> ## a factor, so as to get the other value as the parameter. If this is
> ## done systematically, one gets all sd. Need care if there are
> ## interactions, as you need many more runs. This file systematically
> ## refits 6 models. This way, you get all parameters for single and 2-way
> ## interactions. Beware: this uses sum-to-zero constraings (contr.sum,
> ## actually contr.Sum).
> 
> Sys.getpid()
[1] 2235
> system("hostname")
coleonyx
> options(width = 220)
> library(car); packageVersion("car")
[1] '2.0.19'
> library(INLA); packageVersion("INLA")
Loading required package: sp
Loading required package: Matrix
Loading required package: splines
[1] '0.0.1392038736'
> sessionInfo()
R version 3.0.3 Patched (2014-03-06 r65254)
Platform: x86_64-pc-linux-gnu (64-bit)

locale:
 [1] LC_CTYPE=en_US.ISO-8859-15    LC_NUMERIC=C                  LC_TIME=en_GB.UTF-8           LC_COLLATE=en_US.ISO-8859-15  LC_MONETARY=en_US.ISO-8859-15 LC_MESSAGES=en_US.ISO-8859-15 LC_PAPER=en_GB.UTF-8         
 [8] LC_NAME=C                     LC_ADDRESS=C                  LC_TELEPHONE=C                LC_MEASUREMENT=en_GB.UTF-8    LC_IDENTIFICATION=C          

attached base packages:
[1] splines   stats     graphics  grDevices utils     datasets  methods   base     

other attached packages:
[1] INLA_0.0-1392038736 Matrix_1.1-2-2      sp_1.0-14           car_2.0-19         

loaded via a namespace (and not attached):
[1] grid_3.0.3      lattice_0.20-27 MASS_7.3-29     nnet_7.3-7     
> options(decorate.contrasts = c("(",")"))
> options(decorate.contr.Sum = "")
> options(contrasts = c("contr.Sum", "contr.poly"))
> 
> ## This does NOT cover all the needed reparams so as to have
> ## all three-way interactinos. For two way yes.
> 
> table.reparam.P <- cbind(
+     Filter       = c(1, 1, -1, -1, -1, 1),
+     Method       = c(1, -1, 1, -1, 1, -1),
+     S.Time       = c(1, -1, -1, -1, 1, 1),
+     S.Type       = c(1, 1, -1, -1, 1, -1),
+     S.Size       = c(1, -1, 1, -1, -1, 1),
+     Model        = c(1, -1, -1, 1, 1, -1),
+     Conjunction  = c(1, 1, 1, -1, -1, -1),
+     sh           = c(1, -1, 1, 1, -1, -1),
+     TrueGenes    = c(1, 1, -1, 1, -1, -1)
+     )
> 
> table.reparam.NP <- cbind(
+     S.Type       = c(1, 1, -1, -1, -1, 1),
+     Method       = c(1, -1, 1, -1, 1, -1),
+     S.Time       = c(1, -1, -1, -1, 1, 1),
+ ##    S.Type     = c(1, 1, -1, -1, 1,  1),
+     S.Size       = c(1, -1, 1, -1, -1, 1),
+     Model        = c(1, -1, -1, 1, 1, -1),
+     Conjunction  = c(1, 1, 1, -1, -1, -1),
+     sh           = c(1, -1, 1, 1, -1, -1),
+     TrueGenes    = c(1, 1, -1, 1, -1, -1)
+     )
> 
> 
> 
> ## A bigger table, that covers many (not all) 3-way, if you ever need it.
> 
> ## table.reparam.P <- cbind(
> ##     Filter       = c(1, 1, -1, -1, -1, 1, 1, -1),
> ##     Method       = c(1, -1, 1, -1, 1, -1, 1, -1),
> ##     S.Time       = c(1, -1, -1, -1, 1, 1, -1, 1),
> ##     S.Type       = c(1, 1, -1, -1, 1, -1, -1, 1),
> ##     S.Size       = c(1, -1, 1, -1, -1, 1, -1, 1),
> ##     Model        = c(1, -1, -1, 1, 1, -1, 1, -1),
> ##     Conjunction  = c(1, 1, 1, -1, -1, -1, 1, -1),
> ##     sh           = c(1, -1, 1, 1, -1, -1, -1, 1),
> ##     TrueGenes    = c(1, 1, -1, 1, -1, -1, 1, -1)
> ##     )
> 
> ## table.reparam.NP <- cbind(
> ##     S.Type       = c(1, 1, -1, -1, -1, 1, 1, -1),
> ##     Method       = c(1, -1, 1, -1, 1, -1, 1, -1),
> ##     S.Time       = c(1, -1, -1, -1, 1, 1, -1, 1),
> ## ##    S.Type       = c(1, 1, -1, -1, 1, -1, -1, 1),
> ##     S.Size       = c(1, -1, 1, -1, -1, 1, -1, 1),
> ##     Model        = c(1, -1, -1, 1, 1, -1, 1, -1),
> ##     Conjunction  = c(1, 1, 1, -1, -1, -1, 1, -1),
> ##     sh           = c(1, -1, 1, 1, -1, -1, -1, 1),
> ##     TrueGenes    = c(1, 1, -1, 1, -1, -1, 1, -1)
> ##     )
> 
> 
> recoding.function <- function(table, index, data){
+     v.names <- colnames(table)
+     ## switch last and first levels if -1. Nope, rev is simpler.
+     for(vname in v.names) {
+         if(table[index, vname] == -1) {
+             o.levels <- levels(data[[vname]])
+             ## nlevels <- nlevels(data[[vname]])
+             new.levels <- rev(o.levels)
+             data[[vname]] <- factor(data[[vname]], levels = new.levels)
+         }
+     }
+     return(data)
+ }
> 
> the.inla.fit <- function(np.or.p, var, dd, nthreads = 4) {
+     options(decorate.contrasts = c("(",")"))
+     options(decorate.contr.Sum = "")
+     options(contrasts = c("contr.Sum", "contr.poly"))
+ 
+     ## This is a huge model!!
+     ## if(np.or.p == "P") {
+     ##     right.side <- '(S.Size + Filter + Method + S.Time + S.Type + Model + Conjunction + sh + TrueGenes)^2 + (Filter + Method + S.Type + S.Time)^3 + f(dataSetID, model = "iid")'
+     ## } else if(np.or.p == "NP") {
+     ##     right.side <- '(S.Size + Method + S.Time + S.Type + Model + Conjunction + sh + TrueGenes)^2 + (Method + S.Type + S.Time)^3 + f(dataSetID, model = "iid")'
+     ## }
+ 
+     if(np.or.p == "P") {
+         right.side <- '(S.Size + Filter + Method + S.Time + S.Type + Model + Conjunction + sh + TrueGenes)^2 + f(dataSetID, model = "iid")'
+     } else if(np.or.p == "NP") {
+         right.side <- '(S.Size + Method + S.Time + S.Type + Model + Conjunction + sh + TrueGenes)^2 + f(dataSetID, model = "iid")'
+     }
+ 
+ 
+     
+     if(var == "Diff") {
+         fit0 <- inla(as.formula(paste("Diff ~", right.side)),
+                      family = "poisson",
+                      data = dd,
+                      num.threads = nthreads
+                      )
+     } else if(var == "PFD") {
+         to.omit <- which( (dd$TP + dd$FP) == 0 )
+         dd <- dd[-to.omit, ]
+         gc()
+         fit0 <- inla(as.formula(paste("FP ~", right.side)),
+                      family = "binomial",
+                      Ntrials = Inferred.edges,
+                      data = dd,
+                      num.threads = nthreads
+                      )
+     } else if(var == "PND") {
+         fit0 <- inla(as.formula(paste("FN ~", right.side)),
+                      family = "binomial",
+                      Ntrials = True.edges,
+                      data = dd,
+                      num.threads = nthreads
+                      )
+     } else if(var == "FPF") {
+         dd$nontrue.edges <- dd$FP + dd$TN
+         fit0 <- inla(as.formula(paste("FP ~", right.side)),
+                      family = "binomial",
+                      Ntrials = Nontrue.edges,
+                      data = dd,
+                      num.threads = nthreads
+                      )
+     }
+     ## yes, all this rm and gc, etc, on purpose
+     print(fit0$cpu.used)
+     fit <- inla.hyperpar(fit0)
+     rm(fit0)
+     print(fit$cpu.used)
+     summary.fixed <- fit$summary.fixed
+     rm(fit)
+     gc()
+     return(summary.fixed)
+ }
> 
> 
> arguments.script <- commandArgs(trailingOnly = TRUE)
> np.or.p <- arguments.script[1]
> var <- arguments.script[2]
> 
> 
> if(np.or.p == "P") {
+     load("P.stats.RData"); dim(P.stats)
+     table.reparam <- table.reparam.P 
+     data <- P.stats 
+ } else if(np.or.p == "NP") {
+     load("NP.stats.RData"); dim(NP.stats)
+     table.reparam <- table.reparam.NP 
+     data <- NP.stats 
+ }
> rm(NP.stats, P.stats) ## for room and to make sure neve used again. 
Warning message:
In rm(NP.stats, P.stats) : object 'P.stats' not found
> 
> l.results <- list()
> 
> for(i in 1:nrow(table.reparam)) {
+     cat(paste0("\n  Doing i = ", i, "\n"))
+     dd <- recoding.function(table.reparam, i, data)
+     l.results[[i]] <- the.inla.fit(np.or.p, var, dd)
+     print(l.results[[i]])
+     rm(dd)
+     gc()
+ }

  Doing i = 1
 Pre-processing    Running inla Post-processing           Total 
      13.451047     1941.214056        1.755589     1956.420692 
 Pre-processing    Running inla Post-processing           Total 
    57.15769839    168.07418609      0.06257343    225.29445791 
                                                 mean          sd    0.025quant      0.5quant   0.975quant         mode          kld
(Intercept)                              2.0415815883 0.001255161  2.0391160653  2.0415819631  2.044042780  2.041582822 0.000000e+00
S.Size(1000)                            -0.1973209785 0.001743630 -0.2007456023 -0.1973205934 -0.193901619 -0.197319672 1.141173e-12
S.Size(200)                              0.0655429843 0.001627800  0.0623463770  0.0655431699  0.068735641  0.065543681 1.636696e-13
Method(CBN)                              0.3053827250 0.002286887  0.3008913261  0.3053831549  0.309867635  0.305384212 0.000000e+00
Method(CBN-A)                            0.2482496863 0.002342302  0.2436492765  0.2482501862  0.252843120  0.248251389 0.000000e+00
Method(OT)                              -0.5052782247 0.003263163 -0.5116907247 -0.5052763672 -0.498881882 -0.505272360 2.606590e-12
Method(OT-A)                            -0.7950859989 0.003725782 -0.8024094498 -0.7950832604 -0.787784420 -0.795077445 0.000000e+00
Method(DiP)                              0.4147553121 0.002220396  0.4103945893  0.4147557001  0.419109898  0.414756667 2.814878e-12
S.Time(last)                             0.0317270419 0.001178999  0.0294122784  0.0317270056  0.034039890  0.031727033 0.000000e+00
S.Type(singleCell)                      -0.0138512941 0.001655121 -0.0171017674 -0.0138510335 -0.010605236 -0.013850370 4.947213e-15
S.Type(wholeTumor_0.01)                  0.0118154462 0.001628805  0.0086168566  0.0118156349  0.015010066  0.011816152 6.824240e-24
Model(Bozic)                             0.1588269653 0.001920424  0.1550555274  0.1588272475  0.162593391  0.158827977 0.000000e+00
Model(exp)                               0.2100234040 0.001891184  0.2063094826  0.2100236507  0.213732563  0.210024306 0.000000e+00
Model(McF_4)                            -0.1128899982 0.002187055 -0.1171865628 -0.1128891738 -0.108601931 -0.112887333 0.000000e+00
Conjunction(No)                         -0.1734649013 0.001187017 -0.1757959160 -0.1734647662 -0.171136766 -0.173464394 0.000000e+00
sh(0)                                    0.0246280093 0.001164760  0.0223412630  0.0246279525  0.026912980  0.024627937 3.995836e-14
TrueGenes(7)                             0.0025672258 0.001656064 -0.0006849305  0.0025674302  0.005815277  0.002567981 0.000000e+00
TrueGenes(9)                            -0.1359402835 0.001727251 -0.1393326386 -0.1359399352 -0.132552960 -0.135939089 1.265586e-21
S.Size(1000):Method(CBN)                 0.1587255264 0.003184401  0.1524720715  0.1587259092  0.164971144  0.158726948 1.710703e-13
S.Size(200):Method(CBN)                 -0.0578093916 0.003107609 -0.0639121917 -0.0578089682 -0.051714517 -0.057807854 2.245368e-14
S.Size(1000):Method(CBN-A)               0.1364525730 0.003247809  0.1300744017  0.1364530298  0.142822383  0.136454222 6.824240e-24
S.Size(200):Method(CBN-A)               -0.0508329151 0.003158919 -0.0570365336 -0.0508324666 -0.044637453 -0.050831298 0.000000e+00
S.Size(1000):Method(OT)                  0.0389974600 0.004262705  0.0306235694  0.0389989404  0.047355491  0.039002275 0.000000e+00
S.Size(200):Method(OT)                  -0.0294729571 0.004113611 -0.0375529603 -0.0294718627 -0.021406406 -0.029469316 0.000000e+00
S.Size(1000):Method(OT-A)                0.0297162414 0.004814627  0.0202565455  0.0297184419  0.039155093  0.029723269 8.271806e-25
S.Size(200):Method(OT-A)                -0.0311697686 0.004626250 -0.0402576918 -0.0311682070 -0.022098808 -0.031164679 2.532923e-15
S.Size(1000):Method(DiP)                -0.1318683620 0.003219072 -0.1381909901 -0.1318676098 -0.125555683 -0.131865826 0.000000e+00
S.Size(200):Method(DiP)                  0.0723006015 0.002920788  0.0665653849  0.0723007640  0.078029675  0.072301338 1.509605e-23
S.Size(1000):S.Time(last)                0.0025184068 0.001559053 -0.0005424694  0.0025183388  0.005576862  0.002518334 0.000000e+00
S.Size(200):S.Time(last)                 0.0016439022 0.001454814 -0.0012123782  0.0016438576  0.004497819  0.001643891 0.000000e+00
S.Size(1000):S.Type(singleCell)          0.0024275677 0.002183900 -0.0018609270  0.0024277632  0.006711059  0.002428341 0.000000e+00
S.Size(200):S.Type(singleCell)          -0.0010044293 0.002036906 -0.0050039969 -0.0010043403  0.002990989 -0.001003989 3.827891e-16
S.Size(1000):S.Type(wholeTumor_0.01)    -0.0139830346 0.002192028 -0.0182875373 -0.0139828223 -0.009683643 -0.013982210 8.271806e-25
S.Size(200):S.Type(wholeTumor_0.01)      0.0041547607 0.002042807  0.0001436043  0.0041548505  0.008161753  0.004155204 0.000000e+00
S.Size(1000):Model(Bozic)                0.0809848155 0.002588359  0.0759020343  0.0809850658  0.086061563  0.080985788 0.000000e+00
S.Size(200):Model(Bozic)                -0.0209432339 0.002432792 -0.0257203886 -0.0209430450 -0.016171493 -0.020942459 2.289867e-15
S.Size(1000):Model(exp)                  0.1361959933 0.002525411  0.1312370791  0.1361961514  0.141149498  0.136196683 0.000000e+00
S.Size(200):Model(exp)                  -0.0452549098 0.002400059 -0.0499678062 -0.0452547173 -0.040547388 -0.045254127 7.237830e-24
S.Size(1000):Model(McF_4)               -0.0490582437 0.002800325 -0.0545581463 -0.0490576760 -0.043566515 -0.049056299 1.654361e-24
S.Size(200):Model(McF_4)                 0.0204440704 0.002568944  0.0153995147  0.0204442855  0.025482823  0.020444935 0.000000e+00
S.Size(1000):Conjunction(No)            -0.0420336033 0.001568305 -0.0451130089 -0.0420335483 -0.038957317 -0.042033305 0.000000e+00
S.Size(200):Conjunction(No)              0.0130384780 0.001457662  0.0101765166  0.0130384634  0.015897905  0.013038557 0.000000e+00
S.Size(1000):sh(0)                       0.0136730661 0.001548464  0.0106329493  0.0136730084  0.016710724  0.013673024 5.652205e-15
S.Size(200):sh(0)                       -0.0131990111 0.001444045 -0.0160341562 -0.0131990529 -0.010366226 -0.013199015 6.499181e-15
S.Size(1000):TrueGenes(7)                0.0695307495 0.002208108  0.0651949000  0.0695308862  0.073861878  0.069531348 0.000000e+00
S.Size(200):TrueGenes(7)                -0.0269617624 0.002085020 -0.0310558821 -0.0269616451 -0.022872035 -0.026961233 0.000000e+00
S.Size(1000):TrueGenes(9)               -0.0115472752 0.002272677 -0.0160103610 -0.0115469838 -0.007089884 -0.011546206 2.623886e-15
S.Size(200):TrueGenes(9)                 0.0050733939 0.002120131  0.0009102918  0.0050735265  0.009231956  0.005073972 0.000000e+00
Method(CBN):S.Time(last)                 0.0777642293 0.002227785  0.0733906499  0.0777640587  0.082134756  0.077763905 8.738236e-14
Method(CBN-A):S.Time(last)               0.0905192857 0.002265894  0.0860709452  0.0905190936  0.094964624  0.090518900 0.000000e+00
Method(OT):S.Time(last)                  0.0765759314 0.002946237  0.0707921621  0.0765756120  0.082356183  0.076575220 0.000000e+00
Method(OT-A):S.Time(last)               -0.1856680682 0.003342006 -0.1922315127 -0.1856675023 -0.179113760 -0.185666082 0.000000e+00
Method(DiP):S.Time(last)                -0.0227720882 0.002108471 -0.0269117411 -0.0227721428 -0.018635917 -0.022772074 0.000000e+00
Method(CBN):S.Type(singleCell)          -0.0006442534 0.003128221 -0.0067875217 -0.0006438308  0.005491057 -0.000642717 3.462305e-16
Method(CBN-A):S.Type(singleCell)         0.0191182331 0.003169705  0.0128934975  0.0191186614  0.025334905  0.019119790 0.000000e+00
Method(OT):S.Type(singleCell)           -0.0380973148 0.004179607 -0.0463076143 -0.0380959798 -0.029901920 -0.038092945 0.000000e+00
Method(OT-A):S.Type(singleCell)         -0.0567670010 0.004720768 -0.0660417821 -0.0567650110 -0.047511728 -0.056760614 0.000000e+00
Method(DiP):S.Type(singleCell)           0.0353254253 0.002951611  0.0295293295  0.0353257096  0.041114648  0.035326530 1.282130e-23
Method(CBN):S.Type(wholeTumor_0.01)     -0.0025148768 0.003104562 -0.0086116712 -0.0025144612  0.003574041 -0.002513363 3.075868e-16
Method(CBN-A):S.Type(wholeTumor_0.01)   -0.0313310438 0.003174857 -0.0375661044 -0.0313305448 -0.025104448 -0.031329274 0.000000e+00
Method(OT):S.Type(wholeTumor_0.01)       0.0737963974 0.004041916  0.0658578482  0.0737972617  0.081722900  0.073799340 7.858216e-24
Method(OT-A):S.Type(wholeTumor_0.01)     0.1073506769 0.004519541  0.0984735806  0.1073517993  0.116213438  0.107354436 1.943874e-23
Method(DiP):S.Type(wholeTumor_0.01)     -0.0661801387 0.002973603 -0.0720197941 -0.0661797271 -0.060348102 -0.066178649 0.000000e+00
Method(CBN):Model(Bozic)                -0.1445085802 0.003780086 -0.1519333834 -0.1445076035 -0.137095978 -0.144505321 1.214023e-13
Method(CBN-A):Model(Bozic)              -0.0974294789 0.003816970 -0.1049266079 -0.0974285335 -0.089944443 -0.097426311 1.220091e-22
Method(OT):Model(Bozic)                  0.1228587661 0.004796347  0.1134373816  0.1228601568  0.132263830  0.122863356 0.000000e+00
Method(OT-A):Model(Bozic)                0.1503770924 0.005361710  0.1398446696  0.1503788164  0.160890332  0.150382733 0.000000e+00
Method(DiP):Model(Bozic)                -0.0278948203 0.003513601 -0.0347952800 -0.0278942199 -0.021003996 -0.027892716 0.000000e+00
Method(CBN):Model(exp)                  -0.1444428408 0.003723519 -0.1517563167 -0.1444419520 -0.137140976 -0.144439851 0.000000e+00
Method(CBN-A):Model(exp)                -0.0973838459 0.003760707 -0.1047702433 -0.0973829891 -0.090008949 -0.097380950 0.000000e+00
Method(OT):Model(exp)                    0.1038421077 0.004764700  0.0944830695  0.1038434283  0.113185271  0.103846484 0.000000e+00
Method(OT-A):Model(exp)                  0.1378589755 0.005319097  0.1274105988  0.1378605728  0.148288948  0.137864231 0.000000e+00
Method(DiP):Model(exp)                  -0.0270370687 0.003469280 -0.0338503349 -0.0270365264 -0.020233037 -0.027035143 0.000000e+00
Method(CBN):Model(McF_4)                 0.1805622186 0.003862403  0.1729769246  0.1805628155  0.188137271  0.180564342 2.325654e-13
Method(CBN-A):Model(McF_4)               0.2014266660 0.003920086  0.1937280370  0.2014272898  0.209114801  0.201428875 9.946847e-23
Method(OT):Model(McF_4)                 -0.1481690955 0.005587659 -0.1591509312 -0.1481654386 -0.137217567 -0.148157621 5.556105e-14
Method(OT-A):Model(McF_4)               -0.2789684811 0.006647530 -0.2920401553 -0.2789618622 -0.265945437 -0.278948006 1.570253e-13
Method(DiP):Model(McF_4)                 0.0372054982 0.003793974  0.0297543243  0.0372061740  0.044646116  0.037207853 4.135903e-24
Method(CBN):Conjunction(No)              0.1035056436 0.002225090  0.0991369820  0.1035056015  0.107870545  0.103505705 0.000000e+00
Method(CBN-A):Conjunction(No)            0.0949454366 0.002263479  0.0905013572  0.0949454091  0.099385606  0.094945546 4.097129e-24
Method(OT):Conjunction(No)              -0.0869808420 0.003010262 -0.0928929730 -0.0869802627 -0.081077326 -0.086978844 4.785879e-14
Method(OT-A):Conjunction(No)            -0.2113909320 0.003478427 -0.2182245505 -0.2113895875 -0.204571012 -0.211386593 0.000000e+00
Method(DiP):Conjunction(No)              0.0572346432 0.002117990  0.0530761615  0.0572346357  0.061389366  0.057234800 0.000000e+00
Method(CBN):sh(0)                        0.0219771907 0.002209971  0.0176384283  0.0219770751  0.026312628  0.021977030 0.000000e+00
Method(CBN-A):sh(0)                      0.0280434962 0.002248366  0.0236293865  0.0280433675  0.032454284  0.028043300 1.608561e-14
Method(OT):sh(0)                         0.0289435735 0.002925010  0.0232012503  0.0289433334  0.034681977  0.028943099 6.336151e-15
Method(OT-A):sh(0)                       0.0565376780 0.003294520  0.0500703993  0.0565372492  0.063001420  0.056536667 0.000000e+00
Method(DiP):sh(0)                       -0.0721953014 0.002094232 -0.0763071241 -0.0721953130 -0.068087173 -0.072195159 4.924310e-24
Method(CBN):TrueGenes(7)                -0.1559480665 0.003237684 -0.1623069809 -0.1559474007 -0.149598655 -0.155945789 0.000000e+00
Method(CBN-A):TrueGenes(7)              -0.1812522659 0.003312897 -0.1877591588 -0.1812514978 -0.174755578 -0.181249674 0.000000e+00
Method(OT):TrueGenes(7)                  0.4547511148 0.003914531  0.4470657019  0.4547509592  0.462430365  0.454750978 0.000000e+00
Method(OT-A):TrueGenes(7)               -0.0712644440 0.004743336 -0.0805835968 -0.0712624338 -0.061964952 -0.071257995 1.927536e-14
Method(DiP):TrueGenes(7)                 0.0158218334 0.002978375  0.0099731422  0.0158221330  0.021663518  0.015822987 0.000000e+00
Method(CBN):TrueGenes(9)                 0.0573191331 0.003225858  0.0509839982  0.0573196114  0.063645826  0.057320845 0.000000e+00
Method(CBN-A):TrueGenes(9)               0.0779126095 0.003268995  0.0714927557  0.0779130953  0.084323903  0.077914348 0.000000e+00
Method(OT):TrueGenes(9)                 -0.1896098057 0.004590974 -0.1986312613 -0.1896073093 -0.180610433 -0.189601907 0.000000e+00
Method(OT-A):TrueGenes(9)                0.0696163495 0.004735456  0.0603130703  0.0696182256  0.078900726  0.069622395 7.113753e-23
Method(DiP):TrueGenes(9)                -0.0320577067 0.003108031 -0.0381615758 -0.0320572023 -0.025962212 -0.032055926 0.000000e+00
S.Time(last):S.Type(singleCell)          0.0088934614 0.001467092  0.0060131018  0.0088934073  0.011771488  0.008893423 0.000000e+00
S.Time(last):S.Type(wholeTumor_0.01)    -0.0172221365 0.001470902 -0.0201100141 -0.0172221776 -0.014336671 -0.017222136 0.000000e+00
S.Time(last):Model(Bozic)               -0.0979787763 0.001745690 -0.1014063295 -0.0979787662 -0.094554412 -0.097978598 0.000000e+00
S.Time(last):Model(exp)                 -0.0867885980 0.001719809 -0.0901653056 -0.0867885984 -0.083414975 -0.086788453 0.000000e+00
S.Time(last):Model(McF_4)               -0.0199369925 0.001844889 -0.0235591139 -0.0199370508 -0.016317859 -0.019937012 0.000000e+00
S.Time(last):Conjunction(No)            -0.0035315699 0.001049955 -0.0055929785 -0.0035316021 -0.001471867 -0.003531578 7.683495e-16
S.Time(last):sh(0)                       0.0151818833 0.001040285  0.0131394811  0.0151818440  0.017222636  0.015181853 0.000000e+00
S.Time(last):TrueGenes(7)                0.0533028835 0.001500776  0.0503564689  0.0533028014  0.056247060  0.053302764 2.765885e-24
S.Time(last):TrueGenes(9)               -0.0013305599 0.001526672 -0.0043278930 -0.0013306166  0.001664347 -0.001330601 4.542748e-17
S.Type(singleCell):Model(Bozic)         -0.0125243413 0.002458391 -0.0173518841 -0.0125241099 -0.007702494 -0.012523437 0.000000e+00
S.Type(wholeTumor_0.01):Model(Bozic)     0.0126443967 0.002455842  0.0078219141  0.0126446098  0.017461290  0.012645246 1.123543e-15
S.Type(singleCell):Model(exp)            0.0022783360 0.002415992 -0.0024658427  0.0022785283  0.007017112  0.002279119 0.000000e+00
S.Type(wholeTumor_0.01):Model(exp)       0.0062055980 0.002422350  0.0014489308  0.0062057920  0.010956842  0.006206387 0.000000e+00
S.Type(singleCell):Model(McF_4)          0.0090648773 0.002587096  0.0039844231  0.0090651792  0.014139014  0.009066005 0.000000e+00
S.Type(wholeTumor_0.01):Model(McF_4)    -0.0110071347 0.002605750 -0.0161243029 -0.0110068028 -0.005896483 -0.011005916 0.000000e+00
S.Type(singleCell):Conjunction(No)      -0.0012997611 0.001470080 -0.0041861536 -0.0012997588  0.001583980 -0.001299630 2.584939e-25
S.Type(wholeTumor_0.01):Conjunction(No)  0.0035449371 0.001474641  0.0006496030  0.0035449349  0.006437637  0.003545055 0.000000e+00
S.Type(singleCell):sh(0)                 0.0092228465 0.001456548  0.0063631851  0.0092227936  0.012080187  0.009222811 1.292470e-25
S.Type(wholeTumor_0.01):sh(0)           -0.0208668432 0.001460241 -0.0237338057 -0.0208668786 -0.018002305 -0.020866826 0.000000e+00
S.Type(singleCell):TrueGenes(7)         -0.0174059659 0.002105328 -0.0215400214 -0.0174058271 -0.013276458 -0.017405370 0.000000e+00
S.Type(wholeTumor_0.01):TrueGenes(7)     0.0379953110 0.002096048  0.0338795860  0.0379954123  0.042106713  0.037995793 2.378144e-24
S.Type(singleCell):TrueGenes(9)          0.0119247522 0.002134519  0.0077333047  0.0119249173  0.016111453  0.011925430 1.033976e-25
S.Type(wholeTumor_0.01):TrueGenes(9)    -0.0215394093 0.002150312 -0.0257619648 -0.0215392109 -0.017321812 -0.021538630 0.000000e+00
Model(Bozic):Conjunction(No)             0.0283799186 0.001754426  0.0249352582  0.0283799133  0.031821460  0.028380051 2.843433e-24
Model(exp):Conjunction(No)               0.0414460994 0.001726929  0.0380554727  0.0414460787  0.044833742  0.041446183 0.000000e+00
Model(McF_4):Conjunction(No)            -0.0461524389 0.001860770 -0.0498061705 -0.0461523519 -0.042502529 -0.046152020 0.000000e+00
Model(Bozic):sh(0)                       0.0693836261 0.001739495  0.0659685968  0.0693835133  0.072796159  0.069383434 7.166284e-14
Model(exp):sh(0)                         0.0553095605 0.001713049  0.0519464096  0.0553094635  0.058670175  0.055309414 1.158053e-23
Model(McF_4):sh(0)                      -0.0527707471 0.001835586 -0.0563747446 -0.0527707570 -0.049169989 -0.052770622 6.435628e-14
Model(Bozic):TrueGenes(7)               -0.0219229044 0.002516459 -0.0268645415 -0.0219226453 -0.016987220 -0.021921912 2.140131e-15
Model(exp):TrueGenes(7)                 -0.0452996228 0.002486907 -0.0501832241 -0.0452993680 -0.040421898 -0.045298645 0.000000e+00
Model(McF_4):TrueGenes(7)                0.0763380004 0.002620097  0.0711929385  0.0763382399  0.081477033  0.076338943 0.000000e+00
Model(Bozic):TrueGenes(9)               -0.0089792766 0.002560173 -0.0140069290 -0.0089789545 -0.003958005 -0.008978091 0.000000e+00
Model(exp):TrueGenes(9)                  0.0134459002 0.002512080  0.0085128470  0.0134461644  0.018372980  0.013446908 3.515518e-24
Model(McF_4):TrueGenes(9)               -0.0432833728 0.002713469 -0.0486125299 -0.0432828759 -0.037961841 -0.043281648 2.440183e-23
Conjunction(No):sh(0)                    0.0015030206 0.001042519 -0.0005437944  0.0015029904  0.003548132  0.001503018 1.948373e-16
Conjunction(No):TrueGenes(7)            -0.0384580481 0.001508211 -0.0414193627 -0.0384580269 -0.035499558 -0.038457857 0.000000e+00
Conjunction(No):TrueGenes(9)            -0.0265482086 0.001533028 -0.0295582920 -0.0265481730 -0.023541074 -0.026547971 2.274747e-24
sh(0):TrueGenes(7)                      -0.0269539907 0.001489155 -0.0298777340 -0.0269540230 -0.024032741 -0.026953962 1.292470e-26
sh(0):TrueGenes(9)                       0.0160178267 0.001516135  0.0130411979  0.0160177647  0.018992078  0.016017769 1.179165e-14

  Doing i = 2
 Pre-processing    Running inla Post-processing           Total 
      10.705853     1677.352722        1.524526     1689.583101 
 Pre-processing    Running inla Post-processing           Total 
    60.38628793    174.77885461      0.08128309    235.24642563 
                                                 mean          sd    0.025quant      0.5quant    0.975quant          mode          kld
(Intercept)                              2.0415815443 0.001255162  2.0391160181  2.0415819191  2.0440427393  2.0415827783 0.000000e+00
S.Size(100)                              0.1317805313 0.001599533  0.1286395918  0.1317806603  0.1349178851  0.1317810549 6.780218e-13
S.Size(200)                              0.0655429989 0.001627803  0.0623463866  0.0655431845  0.0687356606  0.0655436952 1.636691e-13
Method(DiP-A)                            0.3319966973 0.002305409  0.3274687149  0.3319972005  0.3365177521  0.3319984063 2.838057e-21
Method(DiP)                              0.4147553123 0.002220396  0.4103945896  0.4147557003  0.4191098986  0.4147566677 0.000000e+00
Method(OT-A)                            -0.7950860009 0.003725782 -0.8024094518 -0.7950832624 -0.7877844224 -0.7950774467 0.000000e+00
Method(OT)                              -0.5052782246 0.003263163 -0.5116907246 -0.5052763672 -0.4988818817 -0.5052723602 0.000000e+00
Method(CBN-A)                            0.2482496870 0.002342302  0.2436492773  0.2482501869  0.2528431209  0.2482513894 7.113753e-23
S.Time(unif)                            -0.0317270604 0.001179001 -0.0340418452 -0.0317270905 -0.0294142243 -0.0317270512 0.000000e+00
S.Type(singleCell)                      -0.0138512911 0.001655124 -0.0171017693 -0.0138510305 -0.0106052284 -0.0138503670 4.947198e-15
S.Type(wholeTumor_0.01)                  0.0118154426 0.001628808  0.0086168480  0.0118156313  0.0150100677  0.0118161482 0.000000e+00
Model(McF_6)                            -0.2559531528 0.002271494 -0.2604156167 -0.2559522913 -0.2514995428 -0.2559503687 4.722374e-21
Model(McF_4)                            -0.1128899987 0.002187058 -0.1171865688 -0.1128891743 -0.1086019255 -0.1128873332 0.000000e+00
Model(exp)                               0.2100234181 0.001891187  0.2063094904  0.2100236648  0.2137325837  0.2100243205 1.148747e-21
Conjunction(No)                         -0.1734649174 0.001187019 -0.1757959355 -0.1734647823 -0.1711367789 -0.1734644104 1.231162e-12
sh(Inf)                                 -0.0246280016 0.001164761 -0.0269148919 -0.0246280104 -0.0223431526 -0.0246279295 0.000000e+00
TrueGenes(7)                             0.0025672478 0.001656066 -0.0006849134  0.0025674522  0.0058153035  0.0025680030 6.176962e-16
TrueGenes(9)                            -0.1359403012 0.001727253 -0.1393326610 -0.1359399529 -0.1325529729 -0.1359391070 0.000000e+00
S.Size(100):Method(DiP-A)                0.1350098258 0.002944506  0.1292283824  0.1350098731  0.1407857229  0.1350102175 7.031035e-24
S.Size(200):Method(DiP-A)                0.0969975315 0.002998283  0.0911102320  0.0969976700  0.1028786820  0.0969982023 2.326445e-23
S.Size(100):Method(DiP)                  0.0595716209 0.002889907  0.0538971366  0.0595717499  0.0652402037  0.0595722538 1.964554e-24
S.Size(200):Method(DiP)                  0.0723006031 0.002920788  0.0665653865  0.0723007656  0.0780296765  0.0723013396 2.688337e-23
S.Size(100):Method(OT-A)                 0.0014692948 0.004540608 -0.0074493571  0.0014704815  0.0103732168  0.0014732496 3.286717e-16
S.Size(200):Method(OT-A)                -0.0311697673 0.004626250 -0.0402576904 -0.0311682057 -0.0220988071 -0.0311646773 8.271806e-25
S.Size(100):Method(OT)                  -0.0095132781 0.004051210 -0.0174700897 -0.0095124090 -0.0015685564 -0.0095103204 0.000000e+00
S.Size(200):Method(OT)                  -0.0294729586 0.004113611 -0.0375529617 -0.0294718642 -0.0214064071 -0.0294693178 3.203567e-15
S.Size(100):Method(CBN-A)               -0.0856149043 0.003134195 -0.0917699040 -0.0856144810 -0.0794678769 -0.0856133653 4.414873e-14
S.Size(200):Method(CBN-A)               -0.0508329160 0.003158919 -0.0570365344 -0.0508324675 -0.0446374541 -0.0508312990 8.271806e-24
S.Size(100):S.Time(unif)                 0.0041624128 0.001439087  0.0013370123  0.0041623678  0.0069854803  0.0041623992 0.000000e+00
S.Size(200):S.Time(unif)                -0.0016438814 0.001454817 -0.0045001890 -0.0016439188  0.0012100221 -0.0016438705 2.584939e-26
S.Size(100):S.Type(singleCell)          -0.0014215613 0.002014599 -0.0053772691 -0.0014214930  0.0025301523 -0.0014211851 0.000000e+00
S.Size(200):S.Type(singleCell)          -0.0010044250 0.002036910 -0.0050040008 -0.0010043359  0.0029910016 -0.0010039846 0.000000e+00
S.Size(100):S.Type(wholeTumor_0.01)      0.0098298791 0.002019244  0.0058650750  0.0098299397  0.0137907231  0.0098302325 0.000000e+00
S.Size(200):S.Type(wholeTumor_0.01)      0.0041547476 0.002042812  0.0001435830  0.0041548374  0.0081617483  0.0041551908 0.000000e+00
S.Size(100):Model(McF_6)                 0.1223630204 0.002664497  0.1171312681  0.1223630958  0.1275895732  0.1223634728 4.135903e-23
S.Size(200):Model(McF_6)                 0.0457574045 0.002728989  0.0403985731  0.0457576328  0.0511100723  0.0457583226 2.109311e-23
S.Size(100):Model(McF_4)                 0.0286176243 0.002533882  0.0236420759  0.0286177837  0.0335877414  0.0286183185 2.067952e-25
S.Size(200):Model(McF_4)                 0.0204440691 0.002568949  0.0153995039  0.0204442842  0.0254828316  0.0204449337 3.308722e-24
S.Size(100):Model(exp)                  -0.0909388561 0.002382187 -0.0956166763 -0.0909386586 -0.0862664063 -0.0909380601 0.000000e+00
S.Size(200):Model(exp)                  -0.0452549234 0.002400064 -0.0499678300 -0.0452547309 -0.0405473919 -0.0452541408 3.267363e-23
S.Size(100):Conjunction(No)              0.0289955499 0.001440690  0.0261669565  0.0289955202  0.0318217222  0.0289955826 0.000000e+00
S.Size(200):Conjunction(No)              0.0130384848 0.001457665  0.0101765177  0.0130384702  0.0158979171  0.0130385642 0.000000e+00
S.Size(100):sh(Inf)                      0.0004741229 0.001428430 -0.0023303999  0.0004740935  0.0032762455  0.0004741553 4.216145e-16
S.Size(200):sh(Inf)                      0.0131990119 0.001444048  0.0103638541  0.0131989725  0.0160317971  0.0131990155 6.499154e-15
S.Size(100):TrueGenes(7)                -0.0425673926 0.002065759 -0.0466236582 -0.0425672874 -0.0385154175 -0.0425669012 1.426887e-23
S.Size(200):TrueGenes(7)                -0.0269617710 0.002085024 -0.0310558987 -0.0269616538 -0.0228720354 -0.0269612417 2.067952e-24
S.Size(100):TrueGenes(9)                 0.0064759830 0.002097174  0.0023580505  0.0064760837  0.0105895931  0.0064764637 0.000000e+00
S.Size(200):TrueGenes(9)                 0.0050733828 0.002120135  0.0009102728  0.0050735153  0.0092319529  0.0050739611 0.000000e+00
Method(DiP-A):S.Time(unif)               0.0364186682 0.002155893  0.0321859810  0.0364185877  0.0406479326  0.0364186086 2.332684e-14
Method(DiP):S.Time(unif)                 0.0227720877 0.002108471  0.0186324631  0.0227720235  0.0269082842  0.0227720733 0.000000e+00
Method(OT-A):S.Time(unif)                0.1856680693 0.003342006  0.1791084950  0.1856673151  0.1922258233  0.1856660834 4.839007e-22
Method(OT):S.Time(unif)                 -0.0765759322 0.002946237 -0.0823610880 -0.0765757786 -0.0707969151 -0.0765752207 0.000000e+00
Method(CBN-A):S.Time(unif)              -0.0905192864 0.002265894 -0.0949683792 -0.0905192218 -0.0860746177 -0.0905189003 1.689356e-13
Method(DiP-A):S.Type(singleCell)         0.0410807951 0.003015014  0.0351601330  0.0410811060  0.0469943219  0.0410819859 0.000000e+00
Method(DiP):S.Type(singleCell)           0.0353254256 0.002951611  0.0295293299  0.0353257098  0.0411146482  0.0353265307 6.203855e-25
Method(OT-A):S.Type(singleCell)         -0.0567670014 0.004720768 -0.0660417825 -0.0567650114 -0.0475117288 -0.0567606146 1.240771e-23
Method(OT):S.Type(singleCell)           -0.0380973153 0.004179607 -0.0463076147 -0.0380959803 -0.0299019201 -0.0380929451 0.000000e+00
Method(CBN-A):S.Type(singleCell)         0.0191182336 0.003169705  0.0128934981  0.0191186620  0.0253349054  0.0191197907 0.000000e+00
Method(DiP-A):S.Type(wholeTumor_0.01)   -0.0811080216 0.003050778 -0.0870993908 -0.0811075468 -0.0751247605 -0.0811063348 0.000000e+00
Method(DiP):S.Type(wholeTumor_0.01)     -0.0661801389 0.002973603 -0.0720197942 -0.0661797273 -0.0603481026 -0.0661786487 4.904607e-14
Method(OT-A):S.Type(wholeTumor_0.01)     0.1073506776 0.004519541  0.0984735814  0.1073517999  0.1162134384  0.1073544370 4.246310e-14
Method(OT):S.Type(wholeTumor_0.01)       0.0737963975 0.004041916  0.0658578484  0.0737972618  0.0817228997  0.0737993402 2.654580e-14
Method(CBN-A):S.Type(wholeTumor_0.01)   -0.0313310442 0.003174857 -0.0375661047 -0.0313305452 -0.0251044485 -0.0313292741 0.000000e+00
Method(DiP-A):Model(McF_6)              -0.0317722933 0.004096916 -0.0398197187 -0.0317711315 -0.0237386633 -0.0317684510 0.000000e+00
Method(DiP):Model(McF_6)                 0.0177357974 0.003952770  0.0099720687  0.0177367321  0.0254872482  0.0177389444 0.000000e+00
Method(OT-A):Model(McF_6)               -0.0092211555 0.006454104 -0.0219090663 -0.0092158674  0.0034258488 -0.0092046999 3.253481e-16
Method(OT):Model(McF_6)                 -0.0785000298 0.005711359 -0.0897253426 -0.0784961718 -0.0673063615 -0.0784879395 0.000000e+00
Method(CBN-A):Model(McF_6)              -0.0066007946 0.004258340 -0.0149657695 -0.0065994296  0.0017489683 -0.0065963274 1.240771e-24
Method(DiP-A):Model(McF_4)               0.0079835333 0.003915171  0.0002939346  0.0079843646  0.0156614951  0.0079863661 4.420677e-16
Method(DiP):Model(McF_4)                 0.0372054999 0.003793974  0.0297543260  0.0372061757  0.0446461173  0.0372078544 0.000000e+00
Method(OT-A):Model(McF_4)               -0.2789684895 0.006647530 -0.2920401636 -0.2789618706 -0.2659454459 -0.2789480143 1.388009e-21
Method(OT):Model(McF_4)                 -0.1481691008 0.005587659 -0.1591509364 -0.1481654439 -0.1372175725 -0.1481576260 0.000000e+00
Method(CBN-A):Model(McF_4)               0.2014266696 0.003920086  0.1937280406  0.2014272934  0.2091148040  0.2014288783 0.000000e+00
Method(DiP-A):Model(exp)                 0.0271816670 0.003518753  0.0202713565  0.0271821785  0.0340828259  0.0271835040 9.098987e-24
Method(DiP):Model(exp)                  -0.0270370682 0.003469280 -0.0338503343 -0.0270365258 -0.0202330360 -0.0270351426 4.504033e-15
Method(OT-A):Model(exp)                  0.1378589761 0.005319097  0.1274105995  0.1378605733  0.1482889489  0.1378642319 0.000000e+00
Method(OT):Model(exp)                    0.1038421096 0.004764700  0.0944830716  0.1038434302  0.1131852727  0.1038464862 0.000000e+00
Method(CBN-A):Model(exp)                -0.0973838463 0.003760707 -0.1047702437 -0.0973829895 -0.0900089499 -0.0973809500 0.000000e+00
Method(DiP-A):Conjunction(No)            0.0426928312 0.002167004  0.0384380468  0.0426928460  0.0469436446  0.0426930593 2.308823e-14
Method(DiP):Conjunction(No)              0.0572346436 0.002117990  0.0530761619  0.0572346361  0.0613893661  0.0572348003 0.000000e+00
Method(OT-A):Conjunction(No)            -0.2113909347 0.003478427 -0.2182245532 -0.2113895902 -0.2045710147 -0.2113865953 0.000000e+00
Method(OT):Conjunction(No)              -0.0869808427 0.003010262 -0.0928929736 -0.0869802633 -0.0810773269 -0.0869788447 4.785879e-14
Method(CBN-A):Conjunction(No)            0.0949454374 0.002263479  0.0905013581  0.0949454099  0.0993856073  0.0949455464 9.189460e-24
Method(DiP-A):sh(Inf)                    0.0633082041 0.002141449  0.0591039375  0.0633081028  0.0675091892  0.0633080808 9.457032e-14
Method(DiP):sh(Inf)                      0.0721953029 0.002094232  0.0680837580  0.0721951965  0.0763036787  0.0721951603 0.000000e+00
Method(OT-A):sh(Inf)                    -0.0565376795 0.003294520 -0.0630069283 -0.0565374363 -0.0500756922 -0.0565366686 0.000000e+00
Method(OT):sh(Inf)                      -0.0289435754 0.002925010 -0.0346868229 -0.0289435001 -0.0232059948 -0.0289431011 6.336151e-15
Method(CBN-A):sh(Inf)                   -0.0280434955 0.002248366 -0.0324579886 -0.0280434934 -0.0236330488 -0.0280432988 0.000000e+00
Method(DiP-A):TrueGenes(7)              -0.0620944460 0.003091117 -0.0681649485 -0.0620939947 -0.0560319939 -0.0620928264 2.688337e-23
Method(DiP):TrueGenes(7)                 0.0158218341 0.002978375  0.0099731430  0.0158221337  0.0216635186  0.0158229877 6.203855e-25
Method(OT-A):TrueGenes(7)               -0.0712644432 0.004743336 -0.0805835959 -0.0712624330 -0.0619649513 -0.0712579938 1.927536e-14
Method(OT):TrueGenes(7)                  0.4547511163 0.003914531  0.4470657034  0.4547509607  0.4624303663  0.4547509799 9.056506e-13
Method(CBN-A):TrueGenes(7)              -0.1812522665 0.003312897 -0.1877591593 -0.1812514983 -0.1747555790 -0.1812496749 9.760731e-23
Method(DiP-A):TrueGenes(9)               0.0168399039 0.003147688  0.0106582566  0.0168403798  0.0230132631  0.0168416022 1.367846e-15
Method(DiP):TrueGenes(9)                -0.0320577071 0.003108031 -0.0381615761 -0.0320572027 -0.0259622127 -0.0320559265 0.000000e+00
Method(OT-A):TrueGenes(9)                0.0696163492 0.004735456  0.0603130701  0.0696182253  0.0789007252  0.0696223946 0.000000e+00
Method(OT):TrueGenes(9)                 -0.1896098049 0.004590974 -0.1986312605 -0.1896073086 -0.1806104327 -0.1896019058 7.618333e-22
Method(CBN-A):TrueGenes(9)               0.0779126097 0.003268995  0.0714927559  0.0779130955  0.0843239029  0.0779143481 0.000000e+00
S.Time(unif):S.Type(singleCell)         -0.0088934600 0.001467095 -0.0117738999 -0.0088934885 -0.0060154945 -0.0088934217 0.000000e+00
S.Time(unif):S.Type(wholeTumor_0.01)     0.0172221344 0.001470905  0.0143342530  0.0172220926  0.0201076075  0.0172221334 0.000000e+00
S.Time(unif):Model(McF_6)               -0.2047038860 0.001981482 -0.2085950600 -0.2047036526 -0.2008175625 -0.2047030159 3.548605e-22
S.Time(unif):Model(McF_4)                0.0199370027 0.001844893  0.0163148371  0.0199369571  0.0235561100  0.0199370219 7.754818e-26
S.Time(unif):Model(exp)                  0.0867886337 0.001719813  0.0834122009  0.0867885371  0.0901625149  0.0867884890 7.331249e-14
S.Time(unif):Conjunction(No)             0.0035315627 0.001049957  0.0014701346  0.0035315358  0.0055912558  0.0035315707 1.152520e-15
S.Time(unif):sh(Inf)                     0.0151818881 0.001040287  0.0131394819  0.0151818489  0.0172226448  0.0151818582 1.214922e-24
S.Time(unif):TrueGenes(7)               -0.0533028893 0.001500779 -0.0562495429 -0.0533028917 -0.0503589155 -0.0533027694 0.000000e+00
S.Time(unif):TrueGenes(9)                0.0013305413 0.001526675 -0.0016668776  0.0013305120  0.0043253829  0.0013305824 1.938705e-25
S.Type(singleCell):Model(McF_6)          0.0011853482 0.002740587 -0.0041967694  0.0011857499  0.0065603197  0.0011867889 0.000000e+00
S.Type(wholeTumor_0.01):Model(McF_6)    -0.0078385318 0.002755908 -0.0132508125 -0.0078381029 -0.0024335758 -0.0078370080 0.000000e+00
S.Type(singleCell):Model(McF_4)          0.0090648738 0.002587101  0.0039844099  0.0090651757  0.0141390203  0.0090660013 1.012426e-15
S.Type(wholeTumor_0.01):Model(McF_4)    -0.0110071214 0.002605755 -0.0161242993 -0.0110067896 -0.0058964603 -0.0110059024 9.979832e-16
S.Type(singleCell):Model(exp)            0.0022783360 0.002415997 -0.0024658528  0.0022785284  0.0070171224  0.0022791193 0.000000e+00
S.Type(wholeTumor_0.01):Model(exp)       0.0062055977 0.002422355  0.0014489203  0.0062057916  0.0109568521  0.0062063865 0.000000e+00
S.Type(singleCell):Conjunction(No)      -0.0012997592 0.001470083 -0.0041861575 -0.0012997569  0.0015839879 -0.0012996277 4.409294e-16
S.Type(wholeTumor_0.01):Conjunction(No)  0.0035449360 0.001474644  0.0006495963  0.0035449339  0.0064376413  0.0035450545 0.000000e+00
S.Type(singleCell):sh(Inf)              -0.0092228449 0.001456551 -0.0120825816 -0.0092228740 -0.0063655605 -0.0092228092 0.000000e+00
S.Type(wholeTumor_0.01):sh(Inf)          0.0208668442 0.001460244  0.0179999094  0.0208667974  0.0237314181  0.0208668270 0.000000e+00
S.Type(singleCell):TrueGenes(7)         -0.0174059663 0.002105332 -0.0215400298 -0.0174058276 -0.0132764507 -0.0174053705 0.000000e+00
S.Type(wholeTumor_0.01):TrueGenes(7)     0.0379953116 0.002096052  0.0338795786  0.0379954129  0.0421067212  0.0379957940 2.467777e-14
S.Type(singleCell):TrueGenes(9)          0.0119247508 0.002134523  0.0077332954  0.0119249159  0.0161114598  0.0119254284 0.000000e+00
S.Type(wholeTumor_0.01):TrueGenes(9)    -0.0215394061 0.002150316 -0.0257619695 -0.0215392078 -0.0173218015 -0.0215386273 0.000000e+00
Model(McF_6):Conjunction(No)            -0.0236725209 0.001966315 -0.0275335020 -0.0236724273 -0.0198155873 -0.0236720729 0.000000e+00
Model(McF_4):Conjunction(No)            -0.0461524488 0.001860773 -0.0498061871 -0.0461523618 -0.0425025322 -0.0461520295 6.262581e-14
Model(exp):Conjunction(No)               0.0414461196 0.001726932  0.0380554858  0.0414460989  0.0448337690  0.0414462036 3.635462e-14
Model(McF_6):sh(Inf)                     0.0719224598 0.001942748  0.0681083898  0.0719223364  0.0757337268  0.0719222533 1.149046e-13
Model(McF_4):sh(Inf)                     0.0527707706 0.001835589  0.0491670111  0.0527706771  0.0563717537  0.0527706450 6.435603e-14
Model(exp):sh(Inf)                      -0.0553095763 0.001713052 -0.0586730203 -0.0553095757 -0.0519492095 -0.0553094296 3.618915e-24
Model(McF_6):TrueGenes(7)               -0.0091110287 0.002798856 -0.0146076341 -0.0091105999 -0.0036218248 -0.0091095014 0.000000e+00
Model(McF_4):TrueGenes(7)                0.0763379873 0.002620101  0.0711929158  0.0763382267  0.0814770289  0.0763389295 0.000000e+00
Model(exp):TrueGenes(7)                 -0.0452996390 0.002486912 -0.0501832499 -0.0452993841 -0.0404219046 -0.0452986615 0.000000e+00
Model(McF_6):TrueGenes(9)                0.0388223293 0.002826201  0.0332718147  0.0388228319  0.0443649846  0.0388240807 8.271806e-25
Model(McF_4):TrueGenes(9)               -0.0432833600 0.002713473 -0.0486125264 -0.0432828632 -0.0379618187 -0.0432816355 8.685396e-24
Model(exp):TrueGenes(9)                  0.0134459066 0.002512085  0.0085128436  0.0134461708  0.0183729963  0.0134469142 0.000000e+00
Conjunction(No):sh(Inf)                 -0.0015030170 0.001042521 -0.0035498409 -0.0015030455  0.0005420941 -0.0015030145 3.896730e-16
Conjunction(No):TrueGenes(7)            -0.0384580559 0.001508213 -0.0414193759 -0.0384580346 -0.0354995602 -0.0384578642 0.000000e+00
Conjunction(No):TrueGenes(9)            -0.0265482198 0.001533030 -0.0295583086 -0.0265481842 -0.0235410798 -0.0265479827 3.618915e-24
sh(Inf):TrueGenes(7)                     0.0269539957 0.001489158  0.0240303037  0.0269539441  0.0298753013  0.0269539666 9.952017e-25
sh(Inf):TrueGenes(9)                    -0.0160178287 0.001516138 -0.0189945759 -0.0160178521 -0.0130436725 -0.0160177708 5.169879e-26

  Doing i = 3
 Pre-processing    Running inla Post-processing           Total 
      12.133370     1510.898476        1.568291     1524.600137 
 Pre-processing    Running inla Post-processing           Total 
    59.94965363    200.12008023      0.08575892    260.15549278 
                                                mean          sd    0.025quant     0.5quant    0.975quant         mode          kld
(Intercept)                              2.041581443 0.001255162  2.0391159170  2.041581818  2.0440426384  2.041582677 0.000000e+00
S.Size(1000)                            -0.197321120 0.001743635 -0.2007457530 -0.197320735 -0.1939017515 -0.197319814 1.141167e-12
S.Size(200)                              0.065543026 0.001627806  0.0623464067  0.065543211  0.0687356946  0.065543722 0.000000e+00
Method(CBN)                              0.305382726 0.002286887  0.3008913280  0.305383156  0.3098676364  0.305384214 1.468246e-21
Method(CBN-A)                            0.248249688 0.002342302  0.2436492782  0.248250187  0.2528431211  0.248251390 0.000000e+00
Method(OT)                              -0.505278227 0.003263163 -0.5116907267 -0.505276369 -0.4988818833 -0.505272362 1.013793e-20
Method(OT-A)                            -0.795086002 0.003725780 -0.8024094490 -0.795083263 -0.7877844265 -0.795077447 3.423204e-20
Method(DiP)                              0.414755313 0.002220395  0.4103945910  0.414755701  0.4191098992  0.414756669 2.814878e-12
S.Time(unif)                            -0.031727091 0.001179001 -0.0340418757 -0.031727121 -0.0294142544 -0.031727082 0.000000e+00
S.Type(wholeTumor_0.5)                   0.002038335 0.001647721 -0.0011975664  0.002038582  0.0052699119  0.002039217 0.000000e+00
S.Type(wholeTumor_0.01)                  0.011815434 0.001628812  0.0086168310  0.011815622  0.0150100667  0.011816139 3.308722e-24
Model(McF_6)                            -0.255953206 0.002271488 -0.2604156568 -0.255952345 -0.2514996092 -0.255950422 0.000000e+00
Model(McF_4)                            -0.112889991 0.002187060 -0.1171865648 -0.112889167 -0.1086019145 -0.112887326 1.579915e-22
Model(exp)                               0.210023447 0.001891190  0.2063095135  0.210023694  0.2137326183  0.210024349 0.000000e+00
Conjunction(No)                         -0.173464943 0.001187021 -0.1757959647 -0.173464808 -0.1711368003 -0.173464436 5.080957e-22
sh(0)                                    0.024627988 0.001164764  0.0223412340  0.024627932  0.0269129672  0.024627916 0.000000e+00
TrueGenes(11)                            0.133375655 0.001625961  0.1301826588  0.133375840  0.1365647046  0.133376350 6.561602e-13
TrueGenes(9)                            -0.135940326 0.001727256 -0.1393326920 -0.135939978 -0.1325529917 -0.135939132 2.481542e-23
S.Size(1000):Method(CBN)                 0.158725526 0.003184401  0.1524720713  0.158725909  0.1649711425  0.158726947 1.710703e-13
S.Size(200):Method(CBN)                 -0.057809391 0.003107609 -0.0639121907 -0.057808967 -0.0517145164 -0.057807854 0.000000e+00
S.Size(1000):Method(CBN-A)               0.136452572 0.003247809  0.1300744010  0.136453029  0.1428223815  0.136454222 0.000000e+00
S.Size(200):Method(CBN-A)               -0.050832914 0.003158919 -0.0570365326 -0.050832466 -0.0446374524 -0.050831297 0.000000e+00
S.Size(1000):Method(OT)                  0.038997470 0.004262709  0.0306235732  0.038998950  0.0473555069  0.039002285 0.000000e+00
S.Size(200):Method(OT)                  -0.029472962 0.004113611 -0.0375529656 -0.029471868 -0.0214064098 -0.029469321 3.203567e-15
S.Size(1000):Method(OT-A)                0.029716241 0.004814628  0.0202565448  0.029718441  0.0391550925  0.029723269 0.000000e+00
S.Size(200):Method(OT-A)                -0.031169768 0.004626250 -0.0402576918 -0.031168207 -0.0220988080 -0.031164678 0.000000e+00
S.Size(1000):Method(DiP)                -0.131868365 0.003219072 -0.1381909933 -0.131867613 -0.1255556861 -0.131865829 2.584939e-22
S.Size(200):Method(DiP)                  0.072300603 0.002920788  0.0665653862  0.072300765  0.0780296761  0.072301339 0.000000e+00
S.Size(1000):S.Time(unif)               -0.002518539 0.001559052 -0.0055795545 -0.002518559  0.0005397887 -0.002518467 0.000000e+00
S.Size(200):S.Time(unif)                -0.001643848 0.001454821 -0.0045001644 -0.001643885  0.0012100642 -0.001643837 0.000000e+00
S.Size(1000):S.Type(wholeTumor_0.5)      0.011557737 0.002172935  0.0072908183  0.011557917  0.0158197604  0.011558462 1.654361e-24
S.Size(200):S.Type(wholeTumor_0.5)      -0.003149007 0.002029552 -0.0071341223 -0.003148923  0.0008319951 -0.003148580 0.000000e+00
S.Size(1000):S.Type(wholeTumor_0.01)    -0.013982996 0.002192038 -0.0182875188 -0.013982783 -0.0096835834 -0.013982171 2.274747e-24
S.Size(200):S.Type(wholeTumor_0.01)      0.004154727 0.002042818  0.0001435500  0.004154817  0.0081617410  0.004155171 8.271806e-25
S.Size(1000):Model(McF_6)               -0.168115944 0.003061358 -0.1741296712 -0.168114939 -0.1621132884 -0.168112660 1.850981e-13
S.Size(200):Model(McF_6)                 0.045757441 0.002728995  0.0403985990  0.045757669  0.0511101192  0.045758359 1.550964e-23
S.Size(1000):Model(McF_4)               -0.049058195 0.002800332 -0.0545581133 -0.049057627 -0.0435664509 -0.049056250 3.350081e-23
S.Size(200):Model(McF_4)                 0.020444059 0.002568956  0.0153994793  0.020444274  0.0254828357  0.020444924 4.107115e-15
S.Size(1000):Model(exp)                  0.136196078 0.002525421  0.1312371447  0.136196236  0.1411496016  0.136196767 2.719961e-13
S.Size(200):Model(exp)                  -0.045254940 0.002400072 -0.0499678623 -0.045254747 -0.0405473927 -0.045254157 3.764365e-14
S.Size(1000):Conjunction(No)            -0.042033660 0.001568310 -0.0451130756 -0.042033605 -0.0389573633 -0.042033361 1.178732e-23
S.Size(200):Conjunction(No)              0.013038496 0.001457670  0.0101765207  0.013038482  0.0158979373  0.013038576 6.378257e-15
S.Size(1000):sh(0)                       0.013673042 0.001548470  0.0106329148  0.013672985  0.0167107110  0.013673000 5.652165e-15
S.Size(200):sh(0)                       -0.013199014 0.001444053 -0.0160341737 -0.013199056 -0.0103662145 -0.013199018 2.714186e-25
S.Size(1000):TrueGenes(11)              -0.057981277 0.002138803 -0.0621811096 -0.057981121 -0.0537861470 -0.057980626 0.000000e+00
S.Size(200):TrueGenes(11)                0.021889731 0.001980202  0.0180017168  0.021889746  0.0257741085  0.021889945 6.912438e-15
S.Size(1000):TrueGenes(9)               -0.011547232 0.002272687 -0.0160103374 -0.011546941 -0.0070898216 -0.011546163 0.000000e+00
S.Size(200):TrueGenes(9)                 0.005073365 0.002120141  0.0009102431  0.005073498  0.0092319475  0.005073944 0.000000e+00
Method(CBN):S.Time(unif)                -0.077764227 0.002227784 -0.0821384369 -0.077764182 -0.0733942662 -0.077763903 8.738245e-14
Method(CBN-A):S.Time(unif)              -0.090519287 0.002265893 -0.0949683782 -0.090519223 -0.0860746207 -0.090518901 4.580513e-23
Method(OT):S.Time(unif)                 -0.076575934 0.002946237 -0.0823610903 -0.076575780 -0.0707969161 -0.076575222 2.584939e-23
Method(OT-A):S.Time(unif)                0.185668071 0.003342006  0.1791084965  0.185667316  0.1922258244  0.185666085 3.106317e-13
Method(DiP):S.Time(unif)                 0.022772087 0.002108471  0.0186324614  0.022772023  0.0269082850  0.022772073 6.139231e-26
Method(CBN):S.Type(wholeTumor_0.5)       0.003163595 0.003113238 -0.0029501816  0.003163993  0.0092695754  0.003165057 8.739283e-17
Method(CBN-A):S.Type(wholeTumor_0.5)     0.012217614 0.003160869  0.0060102527  0.012218034  0.0184169757  0.012219145 2.034691e-15
Method(OT):S.Type(wholeTumor_0.5)       -0.035687770 0.004161031 -0.0438614173 -0.035686495 -0.0275286590 -0.035683583 0.000000e+00
Method(OT-A):S.Type(wholeTumor_0.5)     -0.050567789 0.004694118 -0.0597899128 -0.050565911 -0.0413645082 -0.050561740 9.840841e-15
Method(DiP):S.Type(wholeTumor_0.5)       0.030858352 0.002942565  0.0250800412  0.030858629  0.0366298510  0.030859433 4.135903e-24
Method(CBN):S.Type(wholeTumor_0.01)     -0.002514878 0.003104562 -0.0086116724 -0.002514463  0.0035740394 -0.002513365 0.000000e+00
Method(CBN-A):S.Type(wholeTumor_0.01)   -0.031331045 0.003174857 -0.0375661052 -0.031330546 -0.0251044491 -0.031329275 0.000000e+00
Method(OT):S.Type(wholeTumor_0.01)       0.073796399 0.004041916  0.0658578495  0.073797263  0.0817229007  0.073799341 0.000000e+00
Method(OT-A):S.Type(wholeTumor_0.01)     0.107350680 0.004519540  0.0984735840  0.107351802  0.1162134397  0.107354439 4.246311e-14
Method(DiP):S.Type(wholeTumor_0.01)     -0.066180139 0.002973603 -0.0720197942 -0.066179727 -0.0603481028 -0.066178649 0.000000e+00
Method(CBN):Model(McF_6)                 0.108400641 0.004061344  0.1004236603  0.108401602  0.1163650071  0.108403875 5.258487e-14
Method(CBN-A):Model(McF_6)              -0.006600795 0.004258338 -0.0149657657 -0.006599430  0.0017489643 -0.006596327 3.736887e-16
Method(OT):Model(McF_6)                 -0.078500031 0.005711363 -0.0897253502 -0.078496173 -0.0673063562 -0.078487941 0.000000e+00
Method(OT-A):Model(McF_6)               -0.009221151 0.006454102 -0.0219090576 -0.009215863  0.0034258488 -0.009204696 3.253484e-16
Method(DiP):Model(McF_6)                 0.017735797 0.003952771  0.0099720674  0.017736732  0.0254872498  0.017738945 2.602186e-15
Method(CBN):Model(McF_4)                 0.180562226 0.003862403  0.1729769326  0.180562823  0.1881372777  0.180564349 0.000000e+00
Method(CBN-A):Model(McF_4)               0.201426673 0.003920085  0.1937280444  0.201427297  0.2091148069  0.201428882 0.000000e+00
Method(OT):Model(McF_4)                 -0.148169104 0.005587659 -0.1591509397 -0.148165447 -0.1372175749 -0.148157629 0.000000e+00
Method(OT-A):Model(McF_4)               -0.278968494 0.006647530 -0.2920401679 -0.278961875 -0.2659454497 -0.278948018 1.570253e-13
Method(DiP):Model(McF_4)                 0.037205502 0.003793974  0.0297543273  0.037206177  0.0446461194  0.037207856 0.000000e+00
Method(CBN):Model(exp)                  -0.144442843 0.003723518 -0.1517563175 -0.144441955 -0.1371409810 -0.144439854 2.597347e-22
Method(CBN-A):Model(exp)                -0.097383849 0.003760707 -0.1047702442 -0.097382992 -0.0900089539 -0.097380952 2.522901e-23
Method(OT):Model(exp)                    0.103842113 0.004764702  0.0944830702  0.103843434  0.1131852810  0.103846490 0.000000e+00
Method(OT-A):Model(exp)                  0.137858974 0.005319097  0.1274105979  0.137860571  0.1482889462  0.137864230 1.939739e-22
Method(DiP):Model(exp)                  -0.027037069 0.003469280 -0.0338503361 -0.027036527 -0.0202330361 -0.027035143 0.000000e+00
Method(CBN):Conjunction(No)              0.103505646 0.002225089  0.0991369851  0.103505604  0.1078705474  0.103505708 0.000000e+00
Method(CBN-A):Conjunction(No)            0.094945439 0.002263479  0.0905013597  0.094945411  0.0993856081  0.094945548 0.000000e+00
Method(OT):Conjunction(No)              -0.086980844 0.003010262 -0.0928929744 -0.086980264 -0.0810773278 -0.086978846 4.785880e-14
Method(OT-A):Conjunction(No)            -0.211390938 0.003478427 -0.2182245563 -0.211389593 -0.2045710180 -0.211386599 0.000000e+00
Method(DiP):Conjunction(No)              0.057234644 0.002117990  0.0530761623  0.057234637  0.0613893668  0.057234801 0.000000e+00
Method(CBN):sh(0)                        0.021977190 0.002209970  0.0176384284  0.021977074  0.0263126262  0.021977029 0.000000e+00
Method(CBN-A):sh(0)                      0.028043494 0.002248365  0.0236293854  0.028043366  0.0324542814  0.028043298 5.169879e-26
Method(OT):sh(0)                         0.028943579 0.002925011  0.0232012537  0.028943339  0.0346819849  0.028943105 2.378144e-24
Method(OT-A):sh(0)                       0.056537682 0.003294520  0.0500704035  0.056537254  0.0630014244  0.056536671 0.000000e+00
Method(DiP):sh(0)                       -0.072195305 0.002094232 -0.0763071281 -0.072195317 -0.0680871761 -0.072195163 0.000000e+00
Method(CBN):TrueGenes(11)                0.098633469 0.003016333  0.0927108034  0.098633582  0.1045500937  0.098634065 0.000000e+00
Method(CBN-A):TrueGenes(11)              0.103344558 0.003065073  0.0973261650  0.103344682  0.1093567641  0.103345190 9.232486e-14
Method(OT):TrueGenes(11)                -0.265128527 0.004370770 -0.2737150807 -0.265126884 -0.2565589322 -0.265123212 3.632238e-13
Method(OT-A):TrueGenes(11)               0.001663852 0.004519343 -0.0072126679  0.001664912  0.0105263877  0.001667422 0.000000e+00
Method(DiP):TrueGenes(11)                0.016239483 0.002891212  0.0105623582  0.016239638  0.0219105566  0.016240196 0.000000e+00
Method(CBN):TrueGenes(9)                 0.057319134 0.003225857  0.0509839994  0.057319612  0.0636458267  0.057320846 2.083771e-14
Method(CBN-A):TrueGenes(9)               0.077912613 0.003268995  0.0714927591  0.077913098  0.0843239057  0.077914351 4.058278e-14
Method(OT):TrueGenes(9)                 -0.189609811 0.004590974 -0.1986312668 -0.189607315 -0.1806104391 -0.189601912 0.000000e+00
Method(OT-A):TrueGenes(9)                0.069616352 0.004735456  0.0603130729  0.069618228  0.0789007281  0.069622397 1.933956e-14
Method(DiP):TrueGenes(9)                -0.032057707 0.003108031 -0.0381615758 -0.032057202 -0.0259622122 -0.032055926 0.000000e+00
S.Time(unif):S.Type(wholeTumor_0.5)     -0.008328601 0.001461901 -0.0111988430 -0.008328630 -0.0054608219 -0.008328564 0.000000e+00
S.Time(unif):S.Type(wholeTumor_0.01)     0.017222134 0.001470908  0.0143342449  0.017222092  0.0201076144  0.017222133 7.754818e-25
S.Time(unif):Model(McF_6)               -0.204704033 0.001981485 -0.2085952133 -0.204703800 -0.2008177035 -0.204703163 0.000000e+00
S.Time(unif):Model(McF_4)                0.019937022 0.001844898  0.0163148456  0.019936977  0.0235561407  0.019937041 0.000000e+00
S.Time(unif):Model(exp)                  0.086788692 0.001719818  0.0834122489  0.086788595  0.0901625831  0.086788547 1.466241e-13
S.Time(unif):Conjunction(No)             0.003531549 0.001049960  0.0014701153  0.003531522  0.0055912473  0.003531557 7.754818e-26
S.Time(unif):sh(0)                      -0.015181900 0.001040290 -0.0172243705 -0.015181920 -0.0131411895 -0.015181870 0.000000e+00
S.Time(unif):TrueGenes(11)               0.051972479 0.001425254  0.0491742892  0.051972416  0.0547684567  0.051972412 1.067470e-13
S.Time(unif):TrueGenes(9)                0.001330514 0.001526676 -0.0016669066  0.001330485  0.0043253573  0.001330555 0.000000e+00
S.Type(wholeTumor_0.5):Model(McF_6)      0.006657470 0.002728679  0.0012988014  0.006657848  0.0120091437  0.006658838 0.000000e+00
S.Type(wholeTumor_0.01):Model(McF_6)    -0.007838543 0.002755914 -0.0132508347 -0.007838114 -0.0024335753 -0.007837019 0.000000e+00
S.Type(wholeTumor_0.5):Model(McF_4)      0.001945664 0.002581153 -0.0031231115  0.001945962  0.0070081523  0.001946780 4.767646e-16
S.Type(wholeTumor_0.01):Model(McF_4)    -0.011007104 0.002605763 -0.0161242988 -0.011006773 -0.0058964269 -0.011005885 0.000000e+00
S.Type(wholeTumor_0.5):Model(exp)       -0.008481596 0.002410994 -0.0132159639 -0.008481403 -0.0037526254 -0.008480811 0.000000e+00
S.Type(wholeTumor_0.01):Model(exp)       0.006205600 0.002422363  0.0014489072  0.006205793  0.0109568688  0.006206388 0.000000e+00
S.Type(wholeTumor_0.5):Conjunction(No)  -0.002244798 0.001464974 -0.0051211641 -0.002244796  0.0006289268 -0.002244668 3.946759e-16
S.Type(wholeTumor_0.01):Conjunction(No)  0.003544934 0.001474648  0.0006495852  0.003544932  0.0064376477  0.003545052 3.895143e-16
S.Type(wholeTumor_0.5):sh(0)             0.011643943 0.001451416  0.0087943640  0.011643889  0.0144912199  0.011643903 1.809458e-25
S.Type(wholeTumor_0.01):sh(0)           -0.020866845 0.001460248 -0.0237338217 -0.020866880 -0.0180022927 -0.020866828 1.271151e-14
S.Type(wholeTumor_0.5):TrueGenes(11)     0.010972471 0.001988482  0.0070681202  0.010972512  0.0148730224  0.010972764 2.584939e-25
S.Type(wholeTumor_0.01):TrueGenes(11)   -0.016454301 0.002007492 -0.0203960412 -0.016454237 -0.0125165173 -0.016453939 2.171349e-24
S.Type(wholeTumor_0.5):TrueGenes(9)      0.009616753 0.002127899  0.0054383200  0.009616912  0.0137904834  0.009617412 0.000000e+00
S.Type(wholeTumor_0.01):TrueGenes(9)    -0.021539404 0.002150323 -0.0257619798 -0.021539205 -0.0173217865 -0.021538625 0.000000e+00
Model(McF_6):Conjunction(No)            -0.023672554 0.001966319 -0.0275335420 -0.023672460 -0.0198156133 -0.023672106 0.000000e+00
Model(McF_4):Conjunction(No)            -0.046152464 0.001860777 -0.0498062096 -0.046152377 -0.0425025400 -0.046152045 1.654361e-24
Model(exp):Conjunction(No)               0.041446150 0.001726938  0.0380555045  0.041446129  0.0448338111  0.041446234 0.000000e+00
Model(McF_6):sh(0)                      -0.071922490 0.001942753 -0.0757369729 -0.071922476 -0.0681115705 -0.071922283 1.149039e-13
Model(McF_4):sh(0)                      -0.052770809 0.001835596 -0.0563748262 -0.052770819 -0.0491700313 -0.052770684 6.435558e-14
Model(exp):sh(0)                         0.055309606 0.001713058  0.0519464372  0.055309509  0.0586702373  0.055309459 2.326445e-24
Model(McF_6):TrueGenes(11)              -0.029707085 0.002678818 -0.0349675225 -0.029706818 -0.0244529338 -0.029706056 7.554294e-15
Model(McF_4):TrueGenes(11)              -0.033051186 0.002531803 -0.0380227690 -0.033050988 -0.0280852460 -0.033050376 1.691416e-14
Model(exp):TrueGenes(11)                 0.031856120 0.002345483  0.0272507466  0.031856189  0.0364569048  0.031856525 0.000000e+00
Model(McF_6):TrueGenes(9)                0.038822291 0.002826204  0.0332717713  0.038822793  0.0443649515  0.038824042 2.150670e-23
Model(McF_4):TrueGenes(9)               -0.043283344 0.002713481 -0.0486125245 -0.043282847 -0.0379617891 -0.043281620 0.000000e+00
Model(exp):TrueGenes(9)                  0.013445919 0.002512091  0.0085128431  0.013446183  0.0183730206  0.013446926 0.000000e+00
Conjunction(No):sh(0)                    0.001503011 0.001042524 -0.0005438137  0.001502981  0.0035481321  0.001503009 9.047288e-26
Conjunction(No):TrueGenes(11)            0.065006722 0.001423860  0.0622112129  0.065006679  0.0677999154  0.065006713 0.000000e+00
Conjunction(No):TrueGenes(9)            -0.026548240 0.001533034 -0.0295583365 -0.026548205 -0.0235410928 -0.026548003 0.000000e+00
sh(0):TrueGenes(11)                      0.010936113 0.001416662  0.0081547534  0.010936064  0.0137152009  0.010936086 3.376431e-15
sh(0):TrueGenes(9)                       0.016017834 0.001516142  0.0130411918  0.016017772  0.0189920978  0.016017776 0.000000e+00

  Doing i = 4
 Pre-processing    Running inla Post-processing           Total 
      12.066920     1631.993769        1.360116     1645.420806 
 Pre-processing    Running inla Post-processing           Total 
     56.9942462     178.4981022       0.0860486     235.5783970 
                                                  mean          sd    0.025quant      0.5quant    0.975quant          mode          kld
(Intercept)                               2.0415815636 0.001255161  2.0391160388  2.0415819384  2.0440427572  2.0415827976 1.173430e-19
S.Size(100)                               0.1317805151 0.001599532  0.1286395778  0.1317806441  0.1349178666  0.1317810387 6.780227e-13
S.Size(200)                               0.0655429927 0.001627802  0.0623463826  0.0655431783  0.0687356522  0.0655436890 0.000000e+00
Method(DiP-A)                             0.3319966973 0.002305409  0.3274687148  0.3319972004  0.3365177521  0.3319984063 0.000000e+00
Method(DiP)                               0.4147553121 0.002220396  0.4103945893  0.4147557001  0.4191098984  0.4147566675 2.338026e-21
Method(OT-A)                             -0.7950859998 0.003725782 -0.8024094507 -0.7950832613 -0.7877844213 -0.7950774456 0.000000e+00
Method(OT)                               -0.5052782249 0.003263163 -0.5116907249 -0.5052763674 -0.4988818818 -0.5052723604 2.606590e-12
Method(CBN-A)                             0.2482496867 0.002342302  0.2436492769  0.2482501866  0.2528431207  0.2482513891 0.000000e+00
S.Time(unif)                             -0.0317270521 0.001179000 -0.0340418354 -0.0317270823 -0.0294142176 -0.0317270430 0.000000e+00
S.Type(wholeTumor_0.5)                    0.0020383325 0.001647716 -0.0011975598  0.0020385791  0.0052698996  0.0020392142 0.000000e+00
S.Type(wholeTumor_0.01)                   0.0118154442 0.001628807  0.0086168517  0.0118156328  0.0150100670  0.0118161498 0.000000e+00
Model(Bozic)                              0.1588269702 0.001920426  0.1550555288  0.1588272524  0.1625933998  0.1588279820 0.000000e+00
Model(exp)                                0.2100234122 0.001891185  0.2063094874  0.2100236589  0.2137325751  0.2100243146 0.000000e+00
Model(McF_4)                             -0.1128899980 0.002187057 -0.1171865657 -0.1128891736 -0.1086019273 -0.1128873325 0.000000e+00
Conjunction(Yes)                          0.1734649103 0.001187018  0.1711348819  0.1734647083  0.1757939272  0.1734644033 1.231163e-12
sh(0)                                     0.0246280050 0.001164761  0.0223412567  0.0246279482  0.0269129775  0.0246279329 0.000000e+00
TrueGenes(7)                              0.0025672381 0.001656065 -0.0006849209  0.0025674425  0.0058152916  0.0025679933 0.000000e+00
TrueGenes(9)                             -0.1359402934 0.001727252 -0.1393326511 -0.1359399451 -0.1325529671 -0.1359390992 5.814585e-13
S.Size(100):Method(DiP-A)                 0.1350098256 0.002944506  0.1292283821  0.1350098729  0.1407857227  0.1350102173 0.000000e+00
S.Size(200):Method(DiP-A)                 0.0969975310 0.002998283  0.0911102314  0.0969976695  0.1028786815  0.0969982017 0.000000e+00
S.Size(100):Method(DiP)                   0.0595716204 0.002889907  0.0538971360  0.0595717494  0.0652402033  0.0595722533 0.000000e+00
S.Size(200):Method(DiP)                   0.0723006031 0.002920788  0.0665653865  0.0723007656  0.0780296765  0.0723013395 5.083586e-14
S.Size(100):Method(OT-A)                  0.0014692948 0.004540608 -0.0074493572  0.0014704815  0.0103732168  0.0014732496 3.184007e-16
S.Size(200):Method(OT-A)                 -0.0311697675 0.004626250 -0.0402576908 -0.0311682059 -0.0220988072 -0.0311646776 0.000000e+00
S.Size(100):Method(OT)                   -0.0095132772 0.004051210 -0.0174700889 -0.0095124081 -0.0015685555 -0.0095103195 4.135903e-25
S.Size(200):Method(OT)                   -0.0294729577 0.004113611 -0.0375529609 -0.0294718634 -0.0214064062 -0.0294693169 0.000000e+00
S.Size(100):Method(CBN-A)                -0.0856149043 0.003134195 -0.0917699040 -0.0856144809 -0.0794678768 -0.0856133652 4.611532e-23
S.Size(200):Method(CBN-A)                -0.0508329160 0.003158919 -0.0570365345 -0.0508324675 -0.0446374540 -0.0508312990 2.088631e-23
S.Size(100):S.Time(unif)                  0.0041623988 0.001439086  0.0013370009  0.0041623538  0.0069854638  0.0041623853 8.180069e-16
S.Size(200):S.Time(unif)                 -0.0016438907 0.001454816 -0.0045001957 -0.0016439281  0.0012100103 -0.0016438798 4.002067e-16
S.Size(100):S.Type(wholeTumor_0.5)       -0.0084072217 0.002008383 -0.0123507231 -0.0084071539 -0.0044677005 -0.0084068477 7.237830e-25
S.Size(200):S.Type(wholeTumor_0.5)       -0.0031490240 0.002029543 -0.0071341226 -0.0031489392  0.0008319620 -0.0031485970 6.169144e-16
S.Size(100):S.Type(wholeTumor_0.01)       0.0098298802 0.002019242  0.0058650798  0.0098299408  0.0137907205  0.0098302336 8.309669e-16
S.Size(200):S.Type(wholeTumor_0.01)       0.0041547535 0.002042810  0.0001435925  0.0041548433  0.0081617506  0.0041551967 0.000000e+00
S.Size(100):Model(Bozic)                 -0.0600390989 0.002412567 -0.0647765364 -0.0600389122 -0.0553070261 -0.0600383330 3.725474e-14
S.Size(200):Model(Bozic)                 -0.0209432377 0.002432795 -0.0257203981 -0.0209430488 -0.0161714911 -0.0209424633 8.271806e-25
S.Size(100):Model(exp)                   -0.0909388470 0.002382184 -0.0956166627 -0.0909386495 -0.0862664018 -0.0909380511 8.271806e-24
S.Size(200):Model(exp)                   -0.0452549177 0.002400062 -0.0499678197 -0.0452547251 -0.0405473907 -0.0452541351 3.764397e-14
S.Size(100):Model(McF_4)                  0.0286176299 0.002533880  0.0236420858  0.0286177893  0.0335877426  0.0286183241 0.000000e+00
S.Size(200):Model(McF_4)                  0.0204440699 0.002568947  0.0153995089  0.0204442850  0.0254828281  0.0204449345 0.000000e+00
S.Size(100):Conjunction(Yes)             -0.0289955435 0.001440689 -0.0318240705 -0.0289955950 -0.0261693168 -0.0289955763 1.189072e-24
S.Size(200):Conjunction(Yes)             -0.0130384819 0.001457664 -0.0159002917 -0.0130385493 -0.0101789143 -0.0130385613 0.000000e+00
S.Size(100):sh(0)                        -0.0004741273 0.001428429 -0.0032785844 -0.0004741783  0.0023280490 -0.0004741597 0.000000e+00
S.Size(200):sh(0)                        -0.0131990115 0.001444047 -0.0160341598 -0.0131990533 -0.0103662227 -0.0131990150 6.074608e-25
S.Size(100):TrueGenes(7)                 -0.0425673873 0.002065757 -0.0466236494 -0.0425672821 -0.0385154157 -0.0425668959 2.540690e-14
S.Size(200):TrueGenes(7)                 -0.0269617672 0.002085023 -0.0310558914 -0.0269616500 -0.0228720351 -0.0269612379 0.000000e+00
S.Size(100):TrueGenes(9)                  0.0064759861 0.002097172  0.0023580571  0.0064760868  0.0105895928  0.0064764668 1.033976e-24
S.Size(200):TrueGenes(9)                  0.0050733878 0.002120133  0.0009102813  0.0050735203  0.0092319544  0.0050739661 0.000000e+00
Method(DiP-A):S.Time(unif)                0.0364186681 0.002155893  0.0321859808  0.0364185876  0.0406479326  0.0364186085 0.000000e+00
Method(DiP):S.Time(unif)                  0.0227720879 0.002108471  0.0186324632  0.0227720237  0.0269082845  0.0227720735 1.219397e-14
Method(OT-A):S.Time(unif)                 0.1856680690 0.003342006  0.1791084947  0.1856673148  0.1922258232  0.1856660832 1.553158e-13
Method(OT):S.Time(unif)                  -0.0765759319 0.002946237 -0.0823610878 -0.0765757784 -0.0707969148 -0.0765752204 4.996145e-14
Method(CBN-A):S.Time(unif)               -0.0905192861 0.002265894 -0.0949683790 -0.0905192216 -0.0860746174 -0.0905189001 5.216408e-23
Method(DiP-A):S.Type(wholeTumor_0.5)      0.0400312124 0.003004246  0.0341317321  0.0400315101  0.0459236504  0.0400323625 0.000000e+00
Method(DiP):S.Type(wholeTumor_0.5)        0.0308583526 0.002942565  0.0250800413  0.0308586289  0.0366298512  0.0308594330 0.000000e+00
Method(OT-A):S.Type(wholeTumor_0.5)      -0.0505677881 0.004694118 -0.0597899118 -0.0505659096 -0.0413645064 -0.0505617390 9.840840e-15
Method(OT):S.Type(wholeTumor_0.5)        -0.0356877700 0.004161031 -0.0438614175 -0.0356864953 -0.0275286590 -0.0356835827 0.000000e+00
Method(CBN-A):S.Type(wholeTumor_0.5)      0.0122176146 0.003160869  0.0060102527  0.0122180344  0.0184169758  0.0122191453 0.000000e+00
Method(DiP-A):S.Type(wholeTumor_0.01)    -0.0811080213 0.003050778 -0.0870993905 -0.0811075465 -0.0751247602 -0.0811063345 4.659606e-14
Method(DiP):S.Type(wholeTumor_0.01)      -0.0661801387 0.002973603 -0.0720197941 -0.0661797271 -0.0603481024 -0.0661786486 0.000000e+00
Method(OT-A):S.Type(wholeTumor_0.01)      0.1073506770 0.004519541  0.0984735808  0.1073517994  0.1162134379  0.1073544365 4.246310e-14
Method(OT):S.Type(wholeTumor_0.01)        0.0737963975 0.004041916  0.0658578482  0.0737972618  0.0817228997  0.0737993401 5.831623e-23
Method(CBN-A):S.Type(wholeTumor_0.01)    -0.0313310442 0.003174857 -0.0375661048 -0.0313305453 -0.0251044485 -0.0313292742 0.000000e+00
Method(DiP-A):Model(Bozic)               -0.0033823764 0.003585225 -0.0104235196 -0.0033817574  0.0036488997 -0.0033802104 6.589727e-17
Method(DiP):Model(Bozic)                 -0.0278948200 0.003513601 -0.0347952797 -0.0278942196 -0.0210039953 -0.0278927161 1.033976e-24
Method(OT-A):Model(Bozic)                 0.1503770944 0.005361710  0.1398446717  0.1503788185  0.1608903336  0.1503827353 0.000000e+00
Method(OT):Model(Bozic)                   0.1228587667 0.004796347  0.1134373822  0.1228601574  0.1322638308  0.1228633568 0.000000e+00
Method(CBN-A):Model(Bozic)               -0.0974294791 0.003816970 -0.1049266081 -0.0974285337 -0.0899444430 -0.0974263117 0.000000e+00
Method(DiP-A):Model(exp)                  0.0271816665 0.003518753  0.0202713559  0.0271821780  0.0340828255  0.0271835035 0.000000e+00
Method(DiP):Model(exp)                   -0.0270370690 0.003469280 -0.0338503352 -0.0270365266 -0.0202330368 -0.0270351434 0.000000e+00
Method(OT-A):Model(exp)                   0.1378589768 0.005319097  0.1274106001  0.1378605740  0.1482889497  0.1378642326 1.766031e-22
Method(OT):Model(exp)                     0.1038421101 0.004764700  0.0944830720  0.1038434307  0.1131852734  0.1038464867 3.820579e-14
Method(CBN-A):Model(exp)                 -0.0973838464 0.003760707 -0.1047702438 -0.0973829896 -0.0900089499 -0.0973809501 0.000000e+00
Method(DiP-A):Model(McF_4)                0.0079835321 0.003915171  0.0002939334  0.0079843635  0.0156614940  0.0079863649 4.963084e-24
Method(DiP):Model(McF_4)                  0.0372054985 0.003793974  0.0297543246  0.0372061743  0.0446461160  0.0372078530 0.000000e+00
Method(OT-A):Model(McF_4)                -0.2789684856 0.006647530 -0.2920401599 -0.2789618668 -0.2659454419 -0.2789480104 1.563371e-21
Method(OT):Model(McF_4)                  -0.1481690978 0.005587659 -0.1591509335 -0.1481654409 -0.1372175694 -0.1481576230 0.000000e+00
Method(CBN-A):Model(McF_4)                0.2014266670 0.003920086  0.1937280380  0.2014272908  0.2091148015  0.2014288757 1.189072e-22
Method(DiP-A):Conjunction(Yes)           -0.0426928309 0.002167004 -0.0469471707 -0.0426929677 -0.0384416216 -0.0426930590 2.308823e-14
Method(DiP):Conjunction(Yes)             -0.0572346435 0.002117990 -0.0613928198 -0.0572347552 -0.0530796489 -0.0572348002 0.000000e+00
Method(OT-A):Conjunction(Yes)             0.2113909334 0.003478427  0.2045657707  0.2113893932  0.2182183832  0.2113865941 2.867441e-13
Method(OT):Conjunction(Yes)               0.0869808424 0.003010262  0.0810726049  0.0869800935  0.0928878254  0.0869788445 0.000000e+00
Method(CBN-A):Conjunction(Yes)           -0.0949454370 0.002263479 -0.0993893040 -0.0949455369 -0.0905050780 -0.0949455459 0.000000e+00
Method(DiP-A):sh(0)                      -0.0633082037 0.002141449 -0.0675127108 -0.0633082230 -0.0591074326 -0.0633080803 9.457032e-14
Method(DiP):sh(0)                        -0.0721953021 0.002094232 -0.0763071248 -0.0721953137 -0.0680871736 -0.0721951596 9.888282e-14
Method(OT-A):sh(0)                        0.0565376789 0.003294520  0.0500704002  0.0565372501  0.0630014207  0.0565366679 1.997818e-14
Method(OT):sh(0)                          0.0289435746 0.002925010  0.0232012514  0.0289433345  0.0346819785  0.0289431002 6.336151e-15
Method(CBN-A):sh(0)                       0.0280434957 0.002248366  0.0236293859  0.0280433670  0.0324542837  0.0280432990 0.000000e+00
Method(DiP-A):TrueGenes(7)               -0.0620944458 0.003091117 -0.0681649483 -0.0620939945 -0.0560319936 -0.0620928261 2.460862e-23
Method(DiP):TrueGenes(7)                  0.0158218340 0.002978375  0.0099731429  0.0158221336  0.0216635186  0.0158229877 1.654361e-24
Method(OT-A):TrueGenes(7)                -0.0712644433 0.004743336 -0.0805835961 -0.0712624331 -0.0619649514 -0.0712579939 3.970467e-23
Method(OT):TrueGenes(7)                   0.4547511157 0.003914531  0.4470657028  0.4547509601  0.4624303658  0.4547509793 9.056506e-13
Method(CBN-A):TrueGenes(7)               -0.1812522663 0.003312897 -0.1877591592 -0.1812514981 -0.1747555787 -0.1812496747 3.161145e-13
Method(DiP-A):TrueGenes(9)                0.0168399041 0.003147688  0.0106582568  0.0168403800  0.0230132634  0.0168416024 0.000000e+00
Method(DiP):TrueGenes(9)                 -0.0320577071 0.003108031 -0.0381615762 -0.0320572027 -0.0259622126 -0.0320559265 0.000000e+00
Method(OT-A):TrueGenes(9)                 0.0696163493 0.004735456  0.0603130701  0.0696182254  0.0789007253  0.0696223946 8.850833e-23
Method(OT):TrueGenes(9)                  -0.1896098053 0.004590974 -0.1986312610 -0.1896073090 -0.1806104330 -0.1896019062 0.000000e+00
Method(CBN-A):TrueGenes(9)                0.0779126096 0.003268995  0.0714927558  0.0779130954  0.0843239029  0.0779143480 3.143286e-23
S.Time(unif):S.Type(wholeTumor_0.5)      -0.0083286008 0.001461895 -0.0111988306 -0.0083286297 -0.0054608340 -0.0083285640 2.067952e-25
S.Time(unif):S.Type(wholeTumor_0.01)      0.0172221353 0.001470903  0.0143342565  0.0172220936  0.0201076059  0.0172221343 0.000000e+00
S.Time(unif):Model(Bozic)                 0.0979787998 0.001745692  0.0945515903  0.0979786913  0.1014034773  0.0979786214 0.000000e+00
S.Time(unif):Model(exp)                   0.0867886180 0.001719811  0.0834121884  0.0867885215  0.0901624961  0.0867884734 3.246684e-23
S.Time(unif):Model(McF_4)                 0.0199369984 0.001844891  0.0163148358  0.0199369529  0.0235561027  0.0199370176 0.000000e+00
S.Time(unif):Conjunction(Yes)            -0.0035315659 0.001049956 -0.0055929767 -0.0035315981 -0.0014718608 -0.0035315739 0.000000e+00
S.Time(unif):sh(0)                       -0.0151818860 0.001040286 -0.0172243486 -0.0151819054 -0.0131411829 -0.0151818561 1.033976e-25
S.Time(unif):TrueGenes(7)                -0.0533028867 0.001500778 -0.0562495379 -0.0533028891 -0.0503589154 -0.0533027669 4.756289e-24
S.Time(unif):TrueGenes(9)                 0.0013305496 0.001526674 -0.0016668668  0.0013305203  0.0043253887  0.0013305907 0.000000e+00
S.Type(wholeTumor_0.5):Model(Bozic)      -0.0001174896 0.002444465 -0.0049176177 -0.0001172824  0.0046771023 -0.0001166591 0.000000e+00
S.Type(wholeTumor_0.01):Model(Bozic)      0.0126443945 0.002455845  0.0078219062  0.0126446076  0.0174612936  0.0126452437 1.654361e-24
S.Type(wholeTumor_0.5):Model(exp)        -0.0084815958 0.002410983 -0.0132159430 -0.0084814028 -0.0037526460 -0.0084808109 5.828702e-16
S.Type(wholeTumor_0.01):Model(exp)        0.0062055979 0.002422353  0.0014489250  0.0062057918  0.0109568477  0.0062063866 5.774116e-16
S.Type(wholeTumor_0.5):Model(McF_4)       0.0019456801 0.002581143 -0.0031230760  0.0019459785  0.0070081493  0.0019467964 0.000000e+00
S.Type(wholeTumor_0.01):Model(McF_4)     -0.0110071273 0.002605752 -0.0161243009 -0.0110067955 -0.0058964704 -0.0110059082 0.000000e+00
S.Type(wholeTumor_0.5):Conjunction(Yes)   0.0022447974 0.001464968 -0.0006313030  0.0022447128  0.0051187372  0.0022446671 0.000000e+00
S.Type(wholeTumor_0.01):Conjunction(Yes) -0.0035449364 0.001474643 -0.0064400428 -0.0035450173 -0.0006520282 -0.0035450549 0.000000e+00
S.Type(wholeTumor_0.5):sh(0)              0.0116439388 0.001451410  0.0087943713  0.0116438844  0.0144912034  0.0116438980 6.433396e-15
S.Type(wholeTumor_0.01):sh(0)            -0.0208668438 0.001460242 -0.0237338096 -0.0208668792 -0.0180023024 -0.0208668266 0.000000e+00
S.Type(wholeTumor_0.5):TrueGenes(7)      -0.0205876955 0.002098879 -0.0247090781 -0.0205875608 -0.0164708268 -0.0205871123 0.000000e+00
S.Type(wholeTumor_0.01):TrueGenes(7)      0.0379953113 0.002096051  0.0338795818  0.0379954126  0.0421067173  0.0379957936 0.000000e+00
S.Type(wholeTumor_0.5):TrueGenes(9)       0.0096167544 0.002127891  0.0054383371  0.0096169137  0.0137904694  0.0096174140 0.000000e+00
S.Type(wholeTumor_0.01):TrueGenes(9)     -0.0215394075 0.002150314 -0.0257619674 -0.0215392092 -0.0173218063 -0.0215386287 0.000000e+00
Model(Bozic):Conjunction(Yes)            -0.0283799256 0.001754428 -0.0318243314 -0.0283800191 -0.0249381503 -0.0283800583 8.806012e-15
Model(exp):Conjunction(Yes)              -0.0414461107 0.001726931 -0.0448365778 -0.0414461872 -0.0380583187 -0.0414461947 2.998530e-24
Model(McF_4):Conjunction(Yes)             0.0461524443 0.001860772  0.0424995261  0.0461522526  0.0498030856  0.0461520250 6.262591e-14
Model(Bozic):sh(0)                        0.0693836398 0.001739497  0.0659686065  0.0693835269  0.0727961768  0.0693834476 0.000000e+00
Model(exp):sh(0)                          0.0553095693 0.001713051  0.0519464144  0.0553094723  0.0586701875  0.0553094226 1.499265e-24
Model(McF_4):sh(0)                       -0.0527707600 0.001835588 -0.0563747613 -0.0527707700 -0.0491699979 -0.0527706344 9.460878e-24
Model(Bozic):TrueGenes(7)                -0.0219229171 0.002516462 -0.0268645595 -0.0219226580 -0.0169872277 -0.0219219244 4.280253e-15
Model(exp):TrueGenes(7)                  -0.0452996319 0.002486910 -0.0501832386 -0.0452993771 -0.0404219019 -0.0452986545 3.506067e-14
Model(McF_4):TrueGenes(7)                 0.0763379932 0.002620099  0.0711929260  0.0763382326  0.0814770306  0.0763389354 0.000000e+00
Model(Bozic):TrueGenes(9)                -0.0089792732 0.002560175 -0.0140069310 -0.0089789511 -0.0039579966 -0.0089780872 5.169170e-16
Model(exp):TrueGenes(9)                   0.0134459038 0.002512082  0.0085128451  0.0134461680  0.0183729891  0.0134469114 2.067952e-24
Model(McF_4):TrueGenes(9)                -0.0432833656 0.002713471 -0.0486125279 -0.0432828688 -0.0379618284 -0.0432816411 1.613002e-23
Conjunction(Yes):sh(0)                   -0.0015030185 0.001042520 -0.0035498406 -0.0015030471  0.0005420907 -0.0015030160 1.948369e-16
Conjunction(Yes):TrueGenes(7)             0.0384580523 0.001508212  0.0354971081  0.0384579461  0.0414168781  0.0384578607 2.429843e-24
Conjunction(Yes):TrueGenes(9)             0.0265482149 0.001533029  0.0235385905  0.0265480929  0.0295557639  0.0265479778 0.000000e+00
sh(0):TrueGenes(7)                       -0.0269539935 0.001489157 -0.0298777398 -0.0269540257 -0.0240327408 -0.0269539644 2.444552e-14
sh(0):TrueGenes(9)                        0.0160178278 0.001516137  0.0130411960  0.0160177659  0.0189920821  0.0160177699 0.000000e+00

  Doing i = 5
 Pre-processing    Running inla Post-processing           Total 
      11.955319     1748.868589        1.366068     1762.189976 
 Pre-processing    Running inla Post-processing           Total 
    56.38697052    152.53702164      0.06791258    208.99190474 
                                                  mean          sd    0.025quant      0.5quant    0.975quant          mode          kld
(Intercept)                               2.0415815766 0.001255161  2.0391160528  2.0415819514  2.0440427692  2.0415828106 2.146989e-19
S.Size(100)                               0.1317805040 0.001599531  0.1286395682  0.1317806330  0.1349178539  0.1317810275 0.000000e+00
S.Size(200)                               0.0655429885 0.001627801  0.0623463799  0.0655431741  0.0687356466  0.0655436848 1.636695e-13
Method(CBN)                               0.3053827255 0.002286887  0.3008913266  0.3053831554  0.3098676359  0.3053842127 0.000000e+00
Method(CBN-A)                             0.2482496867 0.002342302  0.2436492769  0.2482501866  0.2528431206  0.2482513890 0.000000e+00
Method(OT)                               -0.5052782261 0.003263163 -0.5116907261 -0.5052763687 -0.4988818831 -0.5052723617 2.606590e-12
Method(OT-A)                             -0.7950859988 0.003725782 -0.8024094497 -0.7950832603 -0.7877844204 -0.7950774447 3.998944e-12
Method(DiP)                               0.4147553123 0.002220396  0.4103945896  0.4147557003  0.4191098986  0.4147566677 4.763320e-21
S.Time(last)                              0.0317270467 0.001178999  0.0294122824  0.0317270104  0.0340398961  0.0317270375 2.572015e-24
S.Type(wholeTumor_0.5)                    0.0020383323 0.001647715 -0.0011975584  0.0020385790  0.0052698979  0.0020392140 0.000000e+00
S.Type(wholeTumor_0.01)                   0.0118154454 0.001628806  0.0086168545  0.0118156340  0.0150100667  0.0118161510 0.000000e+00
Model(Bozic)                              0.1588269675 0.001920425  0.1550555281  0.1588272498  0.1625933953  0.1588279793 4.703658e-13
Model(exp)                                0.2100234077 0.001891184  0.2063094847  0.2100236544  0.2137325686  0.2100243101 0.000000e+00
Model(McF_4)                             -0.1128899980 0.002187056 -0.1171865640 -0.1128891736 -0.1086019289 -0.1128873325 0.000000e+00
Conjunction(Yes)                          0.1734649055 0.001187018  0.1711348781  0.1734647035  0.1757939213  0.1734643984 1.231164e-12
sh(Inf)                                  -0.0246280074 0.001164760 -0.0269148950 -0.0246280162 -0.0223431610 -0.0246279353 1.525114e-24
TrueGenes(11)                             0.1333756719 0.001625957  0.1301826850  0.1333758572  0.1365647128  0.1333763672 0.000000e+00
TrueGenes(9)                             -0.1359402888 0.001727252 -0.1393326451 -0.1359399405 -0.1325529639 -0.1359390946 5.814590e-13
S.Size(100):Method(CBN)                  -0.1009117213 0.003086395 -0.1069728355 -0.1009113091 -0.0948584315 -0.1009102199 0.000000e+00
S.Size(200):Method(CBN)                  -0.0578093928 0.003107609 -0.0639121928 -0.0578089693 -0.0517145183 -0.0578078555 0.000000e+00
S.Size(100):Method(CBN-A)                -0.0856149046 0.003134195 -0.0917699042 -0.0856144812 -0.0794678772 -0.0856133655 0.000000e+00
S.Size(200):Method(CBN-A)                -0.0508329162 0.003158919 -0.0570365346 -0.0508324677 -0.0446374543 -0.0508312992 3.259526e-14
S.Size(100):Method(OT)                   -0.0095132768 0.004051210 -0.0174700885 -0.0095124078 -0.0015685551 -0.0095103191 4.128771e-16
S.Size(200):Method(OT)                   -0.0294729573 0.004113611 -0.0375529604 -0.0294718629 -0.0214064058 -0.0294693164 3.203567e-15
S.Size(100):Method(OT-A)                  0.0014692939 0.004540608 -0.0074493581  0.0014704806  0.0103732158  0.0014732487 0.000000e+00
S.Size(200):Method(OT-A)                 -0.0311697679 0.004626250 -0.0402576910 -0.0311682062 -0.0220988077 -0.0311646779 0.000000e+00
S.Size(100):Method(DiP)                   0.0595716204 0.002889907  0.0538971360  0.0595717494  0.0652402031  0.0595722532 2.596406e-14
S.Size(200):Method(DiP)                   0.0723006028 0.002920788  0.0665653862  0.0723007653  0.0780296761  0.0723013392 0.000000e+00
S.Size(100):S.Time(last)                 -0.0041623897 0.001439085 -0.0069878124 -0.0041624257 -0.0013393500 -0.0041623761 4.090039e-16
S.Size(200):S.Time(last)                  0.0016438969 0.001454815 -0.0012123850  0.0016438523  0.0044978152  0.0016438859 0.000000e+00
S.Size(100):S.Type(wholeTumor_0.5)       -0.0084072228 0.002008382 -0.0123507218 -0.0084071551 -0.0044677041 -0.0084068488 6.203855e-25
S.Size(200):S.Type(wholeTumor_0.5)       -0.0031490266 0.002029542 -0.0071341227 -0.0031489418  0.0008319570 -0.0031485995 0.000000e+00
S.Size(100):S.Type(wholeTumor_0.01)       0.0098298809 0.002019240  0.0058650830  0.0098299415  0.0137907188  0.0098302343 8.309679e-16
S.Size(200):S.Type(wholeTumor_0.01)       0.0041547575 0.002042809  0.0001435989  0.0041548472  0.0081617521  0.0041552006 0.000000e+00
S.Size(100):Model(Bozic)                 -0.0600390949 0.002412565 -0.0647765294 -0.0600389082 -0.0553070251 -0.0600383290 0.000000e+00
S.Size(200):Model(Bozic)                 -0.0209432359 0.002432793 -0.0257203932 -0.0209430469 -0.0161714922 -0.0209424614 0.000000e+00
S.Size(100):Model(exp)                   -0.0909388408 0.002382183 -0.0956166534 -0.0909386433 -0.0862663986 -0.0909380448 3.742992e-23
S.Size(200):Model(exp)                   -0.0452549140 0.002400060 -0.0499678131 -0.0452547215 -0.0405473901 -0.0452541314 0.000000e+00
S.Size(100):Model(McF_4)                  0.0286176336 0.002533878  0.0236420924  0.0286177930  0.0335877435  0.0286183278 0.000000e+00
S.Size(200):Model(McF_4)                  0.0204440707 0.002568945  0.0153995126  0.0204442858  0.0254828261  0.0204449353 0.000000e+00
S.Size(100):Conjunction(Yes)             -0.0289955394 0.001440688 -0.0318240647 -0.0289955908 -0.0261693144 -0.0289955722 0.000000e+00
S.Size(200):Conjunction(Yes)             -0.0130384799 0.001457663 -0.0159002880 -0.0130385474 -0.0101789140 -0.0130385594 6.378314e-15
S.Size(100):sh(Inf)                       0.0004741302 0.001428428 -0.0023303884  0.0004741007  0.0032762484  0.0004741626 4.216158e-16
S.Size(200):sh(Inf)                       0.0131990113 0.001444046  0.0103638578  0.0131989718  0.0160317921  0.0131990148 3.618915e-25
S.Size(100):TrueGenes(11)                 0.0360925114 0.001956560  0.0322509782  0.0360925058  0.0399305643  0.0360926604 2.832201e-14
S.Size(200):TrueGenes(11)                 0.0218896875 0.001980193  0.0180016912  0.0218897025  0.0257740463  0.0218899006 0.000000e+00
S.Size(100):TrueGenes(9)                  0.0064759882 0.002097171  0.0023580616  0.0064760889  0.0105895926  0.0064764689 5.169879e-25
S.Size(200):TrueGenes(9)                  0.0050733912 0.002120132  0.0009102870  0.0050735237  0.0092319555  0.0050739695 0.000000e+00
Method(CBN):S.Time(last)                  0.0777642290 0.002227785  0.0733906497  0.0777640584  0.0821347555  0.0777639046 0.000000e+00
Method(CBN-A):S.Time(last)                0.0905192859 0.002265894  0.0860709455  0.0905190938  0.0949646245  0.0905188999 0.000000e+00
Method(OT):S.Time(last)                   0.0765759316 0.002946237  0.0707921623  0.0765756121  0.0823561834  0.0765752201 0.000000e+00
Method(OT-A):S.Time(last)                -0.1856680684 0.003342006 -0.1922315128 -0.1856675025 -0.1791137606 -0.1856660826 3.106317e-13
Method(DiP):S.Time(last)                 -0.0227720881 0.002108471 -0.0269117409 -0.0227721427 -0.0186359166 -0.0227720737 1.219397e-14
Method(CBN):S.Type(wholeTumor_0.5)        0.0031635942 0.003113237 -0.0029501823  0.0031639925  0.0092695746  0.0031650563 4.135903e-25
Method(CBN-A):S.Type(wholeTumor_0.5)      0.0122176145 0.003160869  0.0060102527  0.0122180343  0.0184169756  0.0122191452 6.782303e-16
Method(OT):S.Type(wholeTumor_0.5)        -0.0356877702 0.004161031 -0.0438614177 -0.0356864955 -0.0275286593 -0.0356835829 6.261931e-15
Method(OT-A):S.Type(wholeTumor_0.5)      -0.0505677882 0.004694118 -0.0597899119 -0.0505659097 -0.0413645066 -0.0505617392 2.150670e-23
Method(DiP):S.Type(wholeTumor_0.5)        0.0308583527 0.002942565  0.0250800414  0.0308586290  0.0366298512  0.0308594331 2.481542e-24
Method(CBN):S.Type(wholeTumor_0.01)      -0.0025148769 0.003104562 -0.0086116712 -0.0025144613  0.0035740407 -0.0025133635 4.394097e-17
Method(CBN-A):S.Type(wholeTumor_0.01)    -0.0313310438 0.003174857 -0.0375661043 -0.0313305448 -0.0251044481 -0.0313292737 7.237830e-24
Method(OT):S.Type(wholeTumor_0.01)        0.0737963972 0.004041916  0.0658578481  0.0737972615  0.0817228994  0.0737993399 6.617445e-24
Method(OT-A):S.Type(wholeTumor_0.01)      0.1073506773 0.004519541  0.0984735811  0.1073517997  0.1162134381  0.1073544368 0.000000e+00
Method(DiP):S.Type(wholeTumor_0.01)      -0.0661801389 0.002973603 -0.0720197942 -0.0661797273 -0.0603481026 -0.0661786487 4.904607e-14
Method(CBN):Model(Bozic)                 -0.1445085806 0.003780086 -0.1519333838 -0.1445076039 -0.1370959784 -0.1445053218 0.000000e+00
Method(CBN-A):Model(Bozic)               -0.0974294791 0.003816970 -0.1049266081 -0.0974285338 -0.0899444431 -0.0974263117 0.000000e+00
Method(OT):Model(Bozic)                   0.1228587662 0.004796347  0.1134373819  0.1228601569  0.1322638303  0.1228633564 0.000000e+00
Method(OT-A):Model(Bozic)                 0.1503770930 0.005361710  0.1398446704  0.1503788170  0.1608903321  0.1503827339 6.034254e-14
Method(DiP):Model(Bozic)                 -0.0278948201 0.003513601 -0.0347952798 -0.0278942198 -0.0210039955 -0.0278927163 5.583469e-24
Method(CBN):Model(exp)                   -0.1444428414 0.003723519 -0.1517563173 -0.1444419526 -0.1371409771 -0.1444398521 0.000000e+00
Method(CBN-A):Model(exp)                 -0.0973838465 0.003760707 -0.1047702438 -0.0973829896 -0.0900089501 -0.0973809501 1.360712e-22
Method(OT):Model(exp)                     0.1038421086 0.004764700  0.0944830706  0.1038434292  0.1131852719  0.1038464852 0.000000e+00
Method(OT-A):Model(exp)                   0.1378589753 0.005319097  0.1274105987  0.1378605726  0.1482889482  0.1378642311 0.000000e+00
Method(DiP):Model(exp)                   -0.0270370688 0.003469280 -0.0338503349 -0.0270365264 -0.0202330366 -0.0270351432 4.135903e-24
Method(CBN):Model(McF_4)                  0.1805622194 0.003862403  0.1729769256  0.1805628163  0.1881372714  0.1805643424 0.000000e+00
Method(CBN-A):Model(McF_4)                0.2014266668 0.003920086  0.1937280379  0.2014272906  0.2091148013  0.2014288756 0.000000e+00
Method(OT):Model(McF_4)                  -0.1481690965 0.005587659 -0.1591509321 -0.1481654396 -0.1372175682 -0.1481576217 0.000000e+00
Method(OT-A):Model(McF_4)                -0.2789684820 0.006647530 -0.2920401561 -0.2789618632 -0.2659454384 -0.2789480068 0.000000e+00
Method(DiP):Model(McF_4)                  0.0372054983 0.003793974  0.0297543244  0.0372061741  0.0446461157  0.0372078528 2.895132e-24
Method(CBN):Conjunction(Yes)             -0.1035056438 0.002225090 -0.1078741849 -0.1035057270 -0.0991406347 -0.1035057057 1.751884e-13
Method(CBN-A):Conjunction(Yes)           -0.0949454368 0.002263479 -0.0993893038 -0.0949455367 -0.0905050778 -0.0949455457 1.692962e-13
Method(OT):Conjunction(Yes)               0.0869808420 0.003010262  0.0810726045  0.0869800931  0.0928878249  0.0869788440 0.000000e+00
Method(OT-A):Conjunction(Yes)             0.2113909326 0.003478427  0.2045657699  0.2113893923  0.2182183823  0.2113865933 0.000000e+00
Method(DiP):Conjunction(Yes)             -0.0572346433 0.002117990 -0.0613928196 -0.0572347550 -0.0530796488 -0.0572348000 0.000000e+00
Method(CBN):sh(Inf)                      -0.0219771905 0.002209971 -0.0263162660 -0.0219771993 -0.0176420321 -0.0219770298 0.000000e+00
Method(CBN-A):sh(Inf)                    -0.0280434959 0.002248366 -0.0324579890 -0.0280434938 -0.0236330493 -0.0280432992 1.447566e-24
Method(OT):sh(Inf)                       -0.0289435741 0.002925010 -0.0346868216 -0.0289434988 -0.0232059934 -0.0289430997 1.912855e-24
Method(OT-A):sh(Inf)                     -0.0565376785 0.003294520 -0.0630069273 -0.0565374353 -0.0500756912 -0.0565366676 0.000000e+00
Method(DiP):sh(Inf)                       0.0721953016 0.002094232  0.0680837568  0.0721951953  0.0763036775  0.0721951591 6.953487e-24
Method(CBN):TrueGenes(11)                 0.0986334657 0.003016334  0.0927107989  0.0986335789  0.1045500913  0.0986340618 2.357465e-23
Method(CBN-A):TrueGenes(11)               0.1033445571 0.003065073  0.0973261633  0.1033446809  0.1093567641  0.1033451890 9.232483e-14
Method(OT):TrueGenes(11)                 -0.2651285221 0.004370770 -0.2737150756 -0.2651268786 -0.2565589273 -0.2651232074 0.000000e+00
Method(OT-A):TrueGenes(11)                0.0016638530 0.004519342 -0.0072126658  0.0016649123  0.0105263870  0.0016674225 8.271806e-25
Method(DiP):TrueGenes(11)                 0.0162394834 0.002891211  0.0105623592  0.0162396389  0.0219105566  0.0162401962 0.000000e+00
Method(CBN):TrueGenes(9)                  0.0573191352 0.003225858  0.0509840004  0.0573196135  0.0636458284  0.0573208474 3.019209e-23
Method(CBN-A):TrueGenes(9)                0.0779126121 0.003268995  0.0714927584  0.0779130979  0.0843239053  0.0779143505 4.058278e-14
Method(OT):TrueGenes(9)                  -0.1896098135 0.004590974 -0.1986312691 -0.1896073171 -0.1806104413 -0.1896019144 4.739745e-22
Method(OT-A):TrueGenes(9)                 0.0696163517 0.004735456  0.0603130726  0.0696182278  0.0789007277  0.0696223970 6.452009e-23
Method(DiP):TrueGenes(9)                 -0.0320577062 0.003108031 -0.0381615753 -0.0320572019 -0.0259622119 -0.0320559257 1.122379e-14
S.Time(last):S.Type(wholeTumor_0.5)       0.0083286010 0.001461894  0.0054584444  0.0083285476  0.0111964298  0.0083285643 3.170723e-15
S.Time(last):S.Type(wholeTumor_0.01)     -0.0172221360 0.001470902 -0.0201100150 -0.0172221771 -0.0143366689 -0.0172221350 0.000000e+00
S.Time(last):Model(Bozic)                -0.0979787874 0.001745691 -0.1014063424 -0.0979787773 -0.0945544216 -0.0979786090 1.121864e-23
S.Time(last):Model(exp)                  -0.0867886074 0.001719810 -0.0901653168 -0.0867886078 -0.0834149826 -0.0867884628 0.000000e+00
S.Time(last):Model(McF_4)                -0.0199369953 0.001844890 -0.0235591184 -0.0199370536 -0.0163178597 -0.0199370145 5.428373e-25
S.Time(last):Conjunction(Yes)             0.0035315680 0.001049956  0.0014701428  0.0035315411  0.0055912581  0.0035315759 3.841744e-16
S.Time(last):sh(Inf)                     -0.0151818845 0.001040286 -0.0172243459 -0.0151819039 -0.0131411827 -0.0151818546 0.000000e+00
S.Time(last):TrueGenes(11)               -0.0519724253 0.001425246 -0.0547707308 -0.0519724431 -0.0491765787 -0.0519723582 0.000000e+00
S.Time(last):TrueGenes(9)                -0.0013305551 0.001526673 -0.0043278896 -0.0013306117  0.0016643537 -0.0013305962 5.169879e-26
S.Type(wholeTumor_0.5):Model(Bozic)      -0.0001174915 0.002444463 -0.0049176166 -0.0001172843  0.0046770974 -0.0001166610 0.000000e+00
S.Type(wholeTumor_0.01):Model(Bozic)      0.0126443959 0.002455843  0.0078219106  0.0126446090  0.0174612919  0.0126452451 0.000000e+00
S.Type(wholeTumor_0.5):Model(exp)        -0.0084815961 0.002410982 -0.0132159402 -0.0084814031 -0.0037526493 -0.0084808111 0.000000e+00
S.Type(wholeTumor_0.01):Model(exp)        0.0062055981 0.002422351  0.0014489282  0.0062057920  0.0109568449  0.0062063868 0.000000e+00
S.Type(wholeTumor_0.5):Model(McF_4)       0.0019456830 0.002581142 -0.0031230702  0.0019459814  0.0070081492  0.0019467993 0.000000e+00
S.Type(wholeTumor_0.01):Model(McF_4)     -0.0110071313 0.002605751 -0.0161243020 -0.0110067995 -0.0058964773 -0.0110059122 0.000000e+00
S.Type(wholeTumor_0.5):Conjunction(Yes)   0.0022447971 0.001464967 -0.0006313015  0.0022447126  0.0051187352  0.0022446669 0.000000e+00
S.Type(wholeTumor_0.01):Conjunction(Yes) -0.0035449368 0.001474642 -0.0064400415 -0.0035450177 -0.0006520303 -0.0035450553 0.000000e+00
S.Type(wholeTumor_0.5):sh(Inf)           -0.0116439380 0.001451409 -0.0144935835 -0.0116439653 -0.0087967461 -0.0116438972 1.550964e-25
S.Type(wholeTumor_0.01):sh(Inf)           0.0208668435 0.001460242  0.0179999130  0.0208667966  0.0237314130  0.0208668263 0.000000e+00
S.Type(wholeTumor_0.5):TrueGenes(11)      0.0109724657 0.001988473  0.0070681344  0.0109725072  0.0148729986  0.0109727588 2.570646e-15
S.Type(wholeTumor_0.01):TrueGenes(11)    -0.0164542920 0.002007482 -0.0203960127 -0.0164542283 -0.0125165275 -0.0164539303 0.000000e+00
S.Type(wholeTumor_0.5):TrueGenes(9)       0.0096167551 0.002127890  0.0054383402  0.0096169144  0.0137904677  0.0096174147 0.000000e+00
S.Type(wholeTumor_0.01):TrueGenes(9)     -0.0215394086 0.002150313 -0.0257619661 -0.0215392103 -0.0173218098 -0.0215386298 5.862014e-15
Model(Bozic):Conjunction(Yes)            -0.0283799219 0.001754427 -0.0318243256 -0.0283800154 -0.0249381487 -0.0283800546 3.153626e-24
Model(exp):Conjunction(Yes)              -0.0414461048 0.001726930 -0.0448365697 -0.0414461813 -0.0380583149 -0.0414461888 0.000000e+00
Model(McF_4):Conjunction(Yes)             0.0461524414 0.001860771  0.0424995253  0.0461522497  0.0498030807  0.0461520222 0.000000e+00
Model(Bozic):sh(Inf)                     -0.0693836326 0.001739496 -0.0727990384 -0.0693836177 -0.0659714314 -0.0693834404 1.433255e-13
Model(exp):sh(Inf)                       -0.0553095646 0.001713050 -0.0586730033 -0.0553095641 -0.0519492032 -0.0553094179 0.000000e+00
Model(McF_4):sh(Inf)                      0.0527707531 0.001835587  0.0491669987  0.0527706597  0.0563717312  0.0527706276 0.000000e+00
Model(Bozic):TrueGenes(11)                0.0309047860 0.002381613  0.0262284380  0.0309048668  0.0355764123  0.0309052307 0.000000e+00
Model(exp):TrueGenes(11)                  0.0318560954 0.002345471  0.0272507467  0.0318561639  0.0364568547  0.0318565002 2.274747e-24
Model(McF_4):TrueGenes(11)               -0.0330511874 0.002531794 -0.0380227514 -0.0330509893 -0.0280852655 -0.0330503769 0.000000e+00
Model(Bozic):TrueGenes(9)                -0.0089792747 0.002560174 -0.0140069296 -0.0089789525 -0.0039580009 -0.0089780886 0.000000e+00
Model(exp):TrueGenes(9)                   0.0134459023 0.002512081  0.0085128465  0.0134461665  0.0183729847  0.0134469099 1.073799e-15
Model(McF_4):TrueGenes(9)                -0.0432833700 0.002713470 -0.0486125295 -0.0432828732 -0.0379618355 -0.0432816455 0.000000e+00
Conjunction(Yes):sh(Inf)                  0.0015030196 0.001042520 -0.0005437964  0.0015029895  0.0035481320  0.0015030172 1.948371e-16
Conjunction(Yes):TrueGenes(11)           -0.0650066810 0.001423853 -0.0678021942 -0.0650067181 -0.0622135178 -0.0650066719 0.000000e+00
Conjunction(Yes):TrueGenes(9)             0.0265482116 0.001533028  0.0235385889  0.0265480896  0.0295557590  0.0265479745 6.255553e-24
sh(Inf):TrueGenes(11)                    -0.0109361093 0.001416656 -0.0137175092 -0.0109361402 -0.0081570802 -0.0109360824 0.000000e+00
sh(Inf):TrueGenes(9)                     -0.0160178273 0.001516136 -0.0189945703 -0.0160178507 -0.0130436752 -0.0160177693 0.000000e+00

  Doing i = 6
 Pre-processing    Running inla Post-processing           Total 
       9.811964     1826.911549        1.261709     1837.985222 
 Pre-processing    Running inla Post-processing           Total 
    55.22382474    159.61059785      0.07096887    214.90539145 
                                                 mean          sd    0.025quant     0.5quant    0.975quant         mode          kld
(Intercept)                               2.041581496 0.001255164  2.0391159663  2.041581871  2.0440426949  2.041582730 2.818832e-10
S.Size(1000)                             -0.197321084 0.001743635 -0.2007457173 -0.197320698 -0.1939017145 -0.197319777 1.141166e-12
S.Size(200)                               0.065543014 0.001627805  0.0623463961  0.065543199  0.0687356805  0.065543710 1.062927e-22
Method(DiP-A)                             0.331996698 0.002305409  0.3274687155  0.331997201  0.3365177527  0.331998407 0.000000e+00
Method(DiP)                               0.414755313 0.002220396  0.4103945903  0.414755701  0.4191098993  0.414756668 0.000000e+00
Method(OT-A)                             -0.795086002 0.003725782 -0.8024094525 -0.795083263 -0.7877844231 -0.795077447 3.998944e-12
Method(OT)                               -0.505278227 0.003263163 -0.5116907265 -0.505276369 -0.4988818835 -0.505272362 2.606590e-12
Method(CBN-A)                             0.248249688 0.002342302  0.2436492778  0.248250187  0.2528431215  0.248251390 0.000000e+00
S.Time(last)                              0.031727080 0.001179002  0.0294123095  0.031727044  0.0340399358  0.031727071 2.067952e-24
S.Type(singleCell)                       -0.013851288 0.001655126 -0.0171017713 -0.013851027 -0.0106052200 -0.013850364 4.947182e-15
S.Type(wholeTumor_0.01)                   0.011815439 0.001628810  0.0086168388  0.011815627  0.0150100691  0.011816144 2.067952e-24
Model(McF_6)                             -0.255953179 0.002271497 -0.2604156482 -0.255952317 -0.2514995632 -0.255950395 1.504642e-21
Model(McF_4)                             -0.112889997 0.002187061 -0.1171865728 -0.112889173 -0.1086019180 -0.112887331 4.632211e-23
Model(exp)                                0.210023433 0.001891190  0.2063094991  0.210023680  0.2137326057  0.210024336 0.000000e+00
Conjunction(Yes)                          0.173464934 0.001187021  0.1711349007  0.173464732  0.1757939564  0.173464427 0.000000e+00
sh(Inf)                                  -0.024627993 0.001164763 -0.0269148875 -0.024628002 -0.0223431408 -0.024627921 0.000000e+00
TrueGenes(11)                             0.133375664 0.001625961  0.1301826677  0.133375849  0.1365647134  0.133376359 6.561602e-13
TrueGenes(9)                             -0.135940320 0.001727256 -0.1393326846 -0.135939972 -0.1325529865 -0.135939126 0.000000e+00
S.Size(1000):Method(DiP-A)               -0.232002913 0.003388279 -0.2386586545 -0.232001862 -0.2253590772 -0.231999466 3.022053e-13
S.Size(200):Method(DiP-A)                 0.096997530 0.002998283  0.0911102308  0.096997669  0.1028786808  0.096998201 0.000000e+00
S.Size(1000):Method(DiP)                 -0.131868365 0.003219072 -0.1381909933 -0.131867613 -0.1255556861 -0.131865829 1.674052e-13
S.Size(200):Method(DiP)                   0.072300603 0.002920788  0.0665653862  0.072300765  0.0780296761  0.072301339 5.083586e-14
S.Size(1000):Method(OT-A)                 0.029716239 0.004814627  0.0202565429  0.029718439  0.0391550904  0.029723267 0.000000e+00
S.Size(200):Method(OT-A)                 -0.031169767 0.004626250 -0.0402576900 -0.031168205 -0.0220988067 -0.031164677 0.000000e+00
S.Size(1000):Method(OT)                   0.038997467 0.004262705  0.0306235764  0.038998947  0.0473554972  0.039002281 0.000000e+00
S.Size(200):Method(OT)                   -0.029472960 0.004113611 -0.0375529631 -0.029471866 -0.0214064085 -0.029469319 4.805351e-15
S.Size(1000):Method(CBN-A)                0.136452572 0.003247809  0.1300744007  0.136453029  0.1428223814  0.136454221 7.651421e-23
S.Size(200):Method(CBN-A)                -0.050832914 0.003158919 -0.0570365326 -0.050832466 -0.0446374523 -0.050831297 6.203855e-24
S.Size(1000):S.Time(last)                 0.002518514 0.001559059 -0.0005423745  0.002518446  0.0055769810  0.002518441 0.000000e+00
S.Size(200):S.Time(last)                  0.001643860 0.001454820 -0.0012124327  0.001643815  0.0044977883  0.001643849 4.002043e-16
S.Size(1000):S.Type(singleCell)           0.002427561 0.002183909 -0.0018609498  0.002427756  0.0067110688  0.002428334 0.000000e+00
S.Size(200):S.Type(singleCell)           -0.001004420 0.002036915 -0.0050040048 -0.001004331  0.0029910151 -0.001003980 4.083049e-16
S.Size(1000):S.Type(wholeTumor_0.01)     -0.013983002 0.002192036 -0.0182875212 -0.013982790 -0.0096835947 -0.013982178 0.000000e+00
S.Size(200):S.Type(wholeTumor_0.01)       0.004154734 0.002042816  0.0001435602  0.004154823  0.0081617429  0.004155177 4.059493e-16
S.Size(1000):Model(McF_6)                -0.168115901 0.003061374 -0.1741296599 -0.168114895 -0.1621132139 -0.168112615 2.121718e-22
S.Size(200):Model(McF_6)                  0.045757426 0.002728994  0.0403985845  0.045757654  0.0511101032  0.045758344 0.000000e+00
S.Size(1000):Model(McF_4)                -0.049058212 0.002800334 -0.0545581331 -0.049057645 -0.0435664653 -0.049056267 2.765162e-14
S.Size(200):Model(McF_4)                  0.020444066 0.002568954  0.0153994908  0.020444281  0.0254828387  0.020444931 0.000000e+00
S.Size(1000):Model(exp)                   0.136196062 0.002525422  0.1312371275  0.136196220  0.1411495870  0.136196751 0.000000e+00
S.Size(200):Model(exp)                   -0.045254935 0.002400070 -0.0499678526 -0.045254743 -0.0405473930 -0.045254153 3.764373e-14
S.Size(1000):Conjunction(Yes)             0.042033646 0.001568311  0.0389548109  0.042033503  0.0451104610  0.042033348 0.000000e+00
S.Size(200):Conjunction(Yes)             -0.013038492 0.001457668 -0.0159003101 -0.013038559 -0.0101789156 -0.013038571 0.000000e+00
S.Size(1000):sh(Inf)                     -0.013673048 0.001548470 -0.0167132589 -0.013673077 -0.0106354522 -0.013673005 1.550964e-25
S.Size(200):sh(Inf)                       0.013199013 0.001444051  0.0103638491  0.013198974  0.0160318042  0.013199017 0.000000e+00
S.Size(1000):TrueGenes(11)               -0.057981258 0.002138806 -0.0621810967 -0.057981102 -0.0537861235 -0.057980608 1.654361e-23
S.Size(200):TrueGenes(11)                 0.021889722 0.001980200  0.0180017112  0.021889737  0.0257740961  0.021889935 3.101927e-25
S.Size(1000):TrueGenes(9)                -0.011547238 0.002272685 -0.0160103394 -0.011546947 -0.0070898315 -0.011546169 0.000000e+00
S.Size(200):TrueGenes(9)                  0.005073371 0.002120139  0.0009102525  0.005073503  0.0092319491  0.005073949 3.768786e-16
Method(DiP-A):S.Time(last)               -0.036418669 0.002155893 -0.0406514718 -0.036418709 -0.0321895075 -0.036418609 3.295798e-25
Method(DiP):S.Time(last)                 -0.022772087 0.002108471 -0.0269117402 -0.022772142 -0.0186359160 -0.022772073 0.000000e+00
Method(OT-A):S.Time(last)                -0.185668070 0.003342006 -0.1922315146 -0.185667504 -0.1791137624 -0.185666084 0.000000e+00
Method(OT):S.Time(last)                   0.076575933 0.002946237  0.0707921639  0.076575614  0.0823561850  0.076575222 4.996145e-14
Method(CBN-A):S.Time(last)                0.090519287 0.002265894  0.0860709466  0.090519095  0.0949646257  0.090518901 0.000000e+00
Method(DiP-A):S.Type(singleCell)          0.041080795 0.003015014  0.0351601331  0.041081106  0.0469943221  0.041081986 0.000000e+00
Method(DiP):S.Type(singleCell)            0.035325426 0.002951611  0.0295293300  0.035325710  0.0411146484  0.035326531 5.583469e-24
Method(OT-A):S.Type(singleCell)          -0.056767002 0.004720768 -0.0660417829 -0.056765012 -0.0475117291 -0.056760615 2.977850e-23
Method(OT):S.Type(singleCell)            -0.038097316 0.004179607 -0.0463076151 -0.038095981 -0.0299019205 -0.038092945 0.000000e+00
Method(CBN-A):S.Type(singleCell)          0.019118234 0.003169705  0.0128934984  0.019118662  0.0253349056  0.019119791 0.000000e+00
Method(DiP-A):S.Type(wholeTumor_0.01)    -0.081108022 0.003050778 -0.0870993910 -0.081107547 -0.0751247608 -0.081106335 4.659606e-14
Method(DiP):S.Type(wholeTumor_0.01)      -0.066180139 0.002973603 -0.0720197942 -0.066179727 -0.0603481027 -0.066178649 4.904607e-14
Method(OT-A):S.Type(wholeTumor_0.01)      0.107350679 0.004519541  0.0984735825  0.107351801  0.1162134395  0.107354438 0.000000e+00
Method(OT):S.Type(wholeTumor_0.01)        0.073796398 0.004041916  0.0658578485  0.073797262  0.0817228998  0.073799340 0.000000e+00
Method(CBN-A):S.Type(wholeTumor_0.01)    -0.031331045 0.003174857 -0.0375661051 -0.031330546 -0.0251044489 -0.031329275 0.000000e+00
Method(DiP-A):Model(McF_6)               -0.031772295 0.004096916 -0.0398197201 -0.031771133 -0.0237386647 -0.031768452 0.000000e+00
Method(DiP):Model(McF_6)                  0.017735797 0.003952770  0.0099720685  0.017736732  0.0254872479  0.017738944 1.734791e-15
Method(OT-A):Model(McF_6)                -0.009221153 0.006454104 -0.0219090639 -0.009215865  0.0034258511 -0.009204698 3.253482e-16
Method(OT):Model(McF_6)                  -0.078500031 0.005711359 -0.0897253437 -0.078496173 -0.0673063624 -0.078487940 6.647545e-15
Method(CBN-A):Model(McF_6)               -0.006600795 0.004258340 -0.0149657698 -0.006599430  0.0017489679 -0.006596328 0.000000e+00
Method(DiP-A):Model(McF_4)                0.007983534 0.003915171  0.0002939356  0.007984366  0.0156614960  0.007986367 0.000000e+00
Method(DiP):Model(McF_4)                  0.037205501 0.003793974  0.0297543273  0.037206177  0.0446461185  0.037207856 0.000000e+00
Method(OT-A):Model(McF_4)                -0.278968493 0.006647530 -0.2920401673 -0.278961874 -0.2659454496 -0.278948018 0.000000e+00
Method(OT):Model(McF_4)                  -0.148169103 0.005587659 -0.1591509390 -0.148165447 -0.1372175751 -0.148157629 0.000000e+00
Method(CBN-A):Model(McF_4)                0.201426672 0.003920086  0.1937280428  0.201427296  0.2091148062  0.201428880 1.100150e-22
Method(DiP-A):Model(exp)                  0.027181667 0.003518753  0.0202713567  0.027182179  0.0340828262  0.027183504 4.378272e-15
Method(DiP):Model(exp)                   -0.027037069 0.003469280 -0.0338503347 -0.027036526 -0.0202330364 -0.027035143 2.252017e-15
Method(OT-A):Model(exp)                   0.137858976 0.005319097  0.1274105991  0.137860573  0.1482889486  0.137864232 0.000000e+00
Method(OT):Model(exp)                     0.103842113 0.004764700  0.0944830748  0.103843433  0.1131852759  0.103846489 0.000000e+00
Method(CBN-A):Model(exp)                 -0.097383847 0.003760707 -0.1047702448 -0.097382991 -0.0900089511 -0.097380951 1.290402e-22
Method(DiP-A):Conjunction(Yes)           -0.042692832 0.002167004 -0.0469471718 -0.042692969 -0.0384416228 -0.042693060 2.403994e-24
Method(DiP):Conjunction(Yes)             -0.057234644 0.002117990 -0.0613928203 -0.057234756 -0.0530796494 -0.057234801 5.195728e-24
Method(OT-A):Conjunction(Yes)             0.211390937 0.003478427  0.2045657742  0.211389397  0.2182183866  0.211386598 2.867441e-13
Method(OT):Conjunction(Yes)               0.086980843 0.003010262  0.0810726058  0.086980094  0.0928878262  0.086978845 4.177262e-23
Method(CBN-A):Conjunction(Yes)           -0.094945438 0.002263479 -0.0993893051 -0.094945538 -0.0905050792 -0.094945547 0.000000e+00
Method(DiP-A):sh(Inf)                     0.063308205 0.002141449  0.0591039387  0.063308104  0.0675091905  0.063308082 0.000000e+00
Method(DiP):sh(Inf)                       0.072195304 0.002094232  0.0680837596  0.072195198  0.0763036803  0.072195162 0.000000e+00
Method(OT-A):sh(Inf)                     -0.056537681 0.003294520 -0.0630069301 -0.056537438 -0.0500756940 -0.056536670 0.000000e+00
Method(OT):sh(Inf)                       -0.028943578 0.002925010 -0.0346868252 -0.028943502 -0.0232059971 -0.028943103 0.000000e+00
Method(CBN-A):sh(Inf)                    -0.028043494 0.002248366 -0.0324579876 -0.028043492 -0.0236330478 -0.028043298 0.000000e+00
Method(DiP-A):TrueGenes(11)               0.045258508 0.002939690  0.0394862273  0.045258655  0.0510247016  0.045259198 2.509211e-14
Method(DiP):TrueGenes(11)                 0.016239483 0.002891211  0.0105623587  0.016239638  0.0219105561  0.016240196 1.621290e-15
Method(OT-A):TrueGenes(11)                0.001663852 0.004519342 -0.0072126667  0.001664911  0.0105263861  0.001667422 3.317721e-16
Method(OT):TrueGenes(11)                 -0.265128526 0.004370770 -0.2737150796 -0.265126883 -0.2565589313 -0.265123211 0.000000e+00
Method(CBN-A):TrueGenes(11)               0.103344558 0.003065073  0.0973261640  0.103344682  0.1093567648  0.103345190 0.000000e+00
Method(DiP-A):TrueGenes(9)                0.016839904 0.003147688  0.0106582572  0.016840380  0.0230132637  0.016841603 0.000000e+00
Method(DiP):TrueGenes(9)                 -0.032057706 0.003108031 -0.0381615756 -0.032057202 -0.0259622121 -0.032055926 1.282130e-23
Method(OT-A):TrueGenes(9)                 0.069616352 0.004735456  0.0603130727  0.069618228  0.0789007278  0.069622397 0.000000e+00
Method(OT):TrueGenes(9)                  -0.189609812 0.004590974 -0.1986312674 -0.189607315 -0.1806104396 -0.189601913 1.646079e-13
Method(CBN-A):TrueGenes(9)                0.077912612 0.003268995  0.0714927587  0.077913098  0.0843239057  0.077914351 4.058278e-14
S.Time(last):S.Type(singleCell)           0.008893459 0.001467098  0.0060130872  0.008893405  0.0117714966  0.008893420 0.000000e+00
S.Time(last):S.Type(wholeTumor_0.01)     -0.017222132 0.001470908 -0.0201100218 -0.017222173 -0.0143366549 -0.017222131 6.263966e-15
S.Time(last):Model(McF_6)                 0.204703980 0.001981486  0.2008144940  0.204703635  0.2085918213  0.204703110 8.176680e-22
S.Time(last):Model(McF_4)                -0.019937014 0.001844896 -0.0235591493 -0.019937072 -0.0163178661 -0.019937033 4.652891e-25
S.Time(last):Model(exp)                  -0.086788672 0.001719817 -0.0901653941 -0.086788672 -0.0834150338 -0.086788527 1.466243e-13
S.Time(last):Conjunction(Yes)             0.003531555 0.001049959  0.0014701226  0.003531528  0.0055912522  0.003531563 3.877409e-26
S.Time(last):sh(Inf)                     -0.015181893 0.001040290 -0.0172243622 -0.015181913 -0.0131411843 -0.015181864 0.000000e+00
S.Time(last):TrueGenes(11)               -0.051972469 0.001425252 -0.0547707849 -0.051972487 -0.0491766117 -0.051972402 1.067473e-13
S.Time(last):TrueGenes(9)                -0.001330522 0.001526678 -0.0043278664 -0.001330578  0.0016643970 -0.001330563 4.088442e-16
S.Type(singleCell):Model(McF_6)           0.001185355 0.002740592 -0.0041967732  0.001185756  0.0065603361  0.001186795 1.409683e-17
S.Type(wholeTumor_0.01):Model(McF_6)     -0.007838541 0.002755913 -0.0132508317 -0.007838112 -0.0024335750 -0.007837017 0.000000e+00
S.Type(singleCell):Model(McF_4)           0.009064870 0.002587106  0.0039843961  0.009065172  0.0141390270  0.009065998 5.062112e-16
S.Type(wholeTumor_0.01):Model(McF_4)     -0.011007108 0.002605760 -0.0161242959 -0.011006776 -0.0058964364 -0.011005889 9.979792e-16
S.Type(singleCell):Model(exp)             0.002278336 0.002416002 -0.0024658636  0.002278528  0.0070171332  0.002279119 7.255638e-17
S.Type(wholeTumor_0.01):Model(exp)        0.006205597 0.002422360  0.0014489092  0.006205791  0.0109568624  0.006206386 5.774079e-16
S.Type(singleCell):Conjunction(Yes)       0.001299757 0.001470086 -0.0015863907  0.001299672  0.0041837387  0.001299626 3.429437e-16
S.Type(wholeTumor_0.01):Conjunction(Yes) -0.003544935 0.001474647 -0.0064400500 -0.003545016 -0.0006520182 -0.003545053 1.292470e-25
S.Type(singleCell):sh(Inf)               -0.009222843 0.001456554 -0.0120825860 -0.009222872 -0.0063655526 -0.009222807 3.194015e-15
S.Type(wholeTumor_0.01):sh(Inf)           0.020866845 0.001460247  0.0179999042  0.020866798  0.0237314251  0.020866828 0.000000e+00
S.Type(singleCell):TrueGenes(11)          0.005482794 0.001996397  0.0015628835  0.005482843  0.0093988538  0.005483109 0.000000e+00
S.Type(wholeTumor_0.01):TrueGenes(11)    -0.016454299 0.002007490 -0.0203960343 -0.016454235 -0.0125165192 -0.016453937 0.000000e+00
S.Type(singleCell):TrueGenes(9)           0.011924749 0.002134527  0.0077332858  0.011924915  0.0161114668  0.011925427 0.000000e+00
S.Type(wholeTumor_0.01):TrueGenes(9)     -0.021539403 0.002150320 -0.0257619745 -0.021539205 -0.0173217900 -0.021538624 5.861975e-15
Model(McF_6):Conjunction(Yes)             0.023672545 0.001966319  0.0198124297  0.023672340  0.0275302627  0.023672097 0.000000e+00
Model(McF_4):Conjunction(Yes)             0.046152459 0.001860777  0.0424995305  0.046152267  0.0498031100  0.046152039 0.000000e+00
Model(exp):Conjunction(Yes)              -0.041446141 0.001726936 -0.0448366182 -0.041446217 -0.0380583379 -0.041446224 0.000000e+00
Model(McF_6):sh(Inf)                      0.071922478 0.001942752  0.0681084009  0.071922355  0.0757337521  0.071922271 1.943874e-23
Model(McF_4):sh(Inf)                      0.052770795 0.001835593  0.0491670285  0.052770702  0.0563717856  0.052770670 6.435577e-14
Model(exp):sh(Inf)                       -0.055309593 0.001713056 -0.0586730448 -0.055309593 -0.0519492188 -0.055309446 0.000000e+00
Model(McF_6):TrueGenes(11)               -0.029707070 0.002678821 -0.0349675131 -0.029706803 -0.0244529138 -0.029706041 7.554279e-15
Model(McF_4):TrueGenes(11)               -0.033051186 0.002531803 -0.0380227680 -0.033050988 -0.0280852470 -0.033050376 7.444626e-24
Model(exp):TrueGenes(11)                  0.031856113 0.002345480  0.0272507456  0.031856181  0.0364568905  0.031856518 0.000000e+00
Model(McF_6):TrueGenes(9)                 0.038822303 0.002826206  0.0332717785  0.038822805  0.0443649680  0.038824054 1.357384e-14
Model(McF_4):TrueGenes(9)                -0.043283347 0.002713478 -0.0486125234 -0.043282851 -0.0379617964 -0.043281623 0.000000e+00
Model(exp):TrueGenes(9)                   0.013445914 0.002512090  0.0085128405  0.013446178  0.0183730136  0.013446921 0.000000e+00
Conjunction(Yes):sh(Inf)                  0.001503013 0.001042524 -0.0005438100  0.001502983  0.0035481329  0.001503011 0.000000e+00
Conjunction(Yes):TrueGenes(11)           -0.065006715 0.001423858 -0.0678022385 -0.065006752 -0.0622135410 -0.065006706 0.000000e+00
Conjunction(Yes):TrueGenes(9)             0.026548232 0.001533033  0.0235385994  0.026548110  0.0295557890  0.026547995 4.807987e-24
sh(Inf):TrueGenes(11)                    -0.010936114 0.001416661 -0.0137175250 -0.010936145 -0.0081570748 -0.010936088 0.000000e+00
sh(Inf):TrueGenes(9)                     -0.016017831 0.001516141 -0.0189945842 -0.016017855 -0.0130436691 -0.016017773 0.000000e+00
>  
> n.obj <- paste0(var, ".allreparam.", np.or.p)
> n.save <- paste0(n.obj, ".RData")
> assign(n.obj, l.results)
> save(file = n.save, list = n.obj)
> 
> 
> 
> 
> 
