# Supplementary material for: Identifying restrictions in the order of accumulation of mutations during tumor progression: effects of passengers, evolutionary models, and sampling
Source: BMC Bioinformatics. 2015 Feb 12;16:41. doi: 10.1186/s12859-015-0466-7 (PMC4339747; doi:10.1186/s12859-015-0466-7)
Supplement: Additional file 9 — Code, scripts, model fits. A zip file (Code_scripts_model_fits.zip) that contains shell and R scripts to run simulations, analysis, and produce tables and figures, as well as the output of GLMM model fits (and the code to obtain them). [file 12859_2015_466_MOESM9_ESM.zip › Code_scripts_model_fits/INLA/NP/PND-m4A.Rout]

R version 3.0.3 Patched (2014-03-06 r65254) -- "Warm Puppy"
Copyright (C) 2014 The R Foundation for Statistical Computing
Platform: x86_64-pc-linux-gnu (64-bit)

R is free software and comes with ABSOLUTELY NO WARRANTY.
You are welcome to redistribute it under certain conditions.
Type 'license()' or 'licence()' for distribution details.

  Natural language support but running in an English locale

R is a collaborative project with many contributors.
Type 'contributors()' for more information and
'citation()' on how to cite R or R packages in publications.

Type 'demo()' for some demos, 'help()' for on-line help, or
'help.start()' for an HTML browser interface to help.
Type 'q()' to quit R.

> Sys.getpid()
[1] 1070
>  system("hostname")
Gallotia
>  options(width = 220)
>  library(car); packageVersion("car")
[1] '2.0.19'
>  library(INLA); packageVersion("INLA")
Loading required package: sp
Loading required package: Matrix
Loading required package: splines
[1] '0.0.1392038736'
>  sessionInfo()
R version 3.0.3 Patched (2014-03-06 r65254)
Platform: x86_64-pc-linux-gnu (64-bit)

locale:
 [1] LC_CTYPE=en_US.ISO-8859-15    LC_NUMERIC=C                  LC_TIME=en_GB.iso885915       LC_COLLATE=en_US.ISO-8859-15  LC_MONETARY=en_US.ISO-8859-15 LC_MESSAGES=en_US.ISO-8859-15 LC_PAPER=en_GB.UTF-8         
 [8] LC_NAME=C                     LC_ADDRESS=C                  LC_TELEPHONE=C                LC_MEASUREMENT=en_GB.UTF-8    LC_IDENTIFICATION=C          

attached base packages:
[1] splines   stats     graphics  grDevices utils     datasets  methods   base     

other attached packages:
[1] INLA_0.0-1392038736 Matrix_1.1-2-2      sp_1.0-14           car_2.0-19         

loaded via a namespace (and not attached):
[1] grid_3.0.3      lattice_0.20-27 MASS_7.3-29     nnet_7.3-7     
>  options(decorate.contrasts = c("(",")"))
>  options(decorate.contr.Sum = "")
>  ## options(decorate.contrasts = c(".",""))
>  options(contrasts = c("contr.Sum", "contr.poly"))
>  load("NP.stats.RData"); dim(NP.stats)
[1] 103680     24
>  ## recode levels for easier reading
>  tmpm <- NP.stats$S.Size
>  NP.stats$S.Size <- factor(NP.stats$S.Size, levels = c("100", "1000", "200"))
>  table(NP.stats$S.Size, tmpm)
      tmpm
        1000   200   100
  100      0     0 34560
  1000 34560     0     0
  200      0 34560     0
>  rm(tmpm)
>  tmpm <- NP.stats$Model
>  NP.stats$Model <- factor(NP.stats$Model, levels = c("Bozic", "McF_4", "McF_6", "exp"))
>  table(NP.stats$Model, tmpm)
       tmpm
        Bozic   exp McF_4 McF_6
  Bozic 25920     0     0     0
  McF_4     0     0 25920     0
  McF_6     0     0     0 25920
  exp       0 25920     0     0
>  
>  
> 
> 
>  fit0 <- inla(FN ~ (S.Size + Method + S.Time + S.Type + Model + Conjunction + sh + TrueGenes)^4 + f(dataSetID, model = "iid")
+ , family = "binomial"
+  , data = NP.stats
+ , Ntrials = True.edges
+  ## , control.predictor = list(compute = TRUE)
+  , control.compute = list(dic = TRUE, cpo = TRUE),
+  num.threads = 6)
>  
> 
> 
>  fit0$cpu.used
 Pre-processing    Running inla Post-processing           Total 
   5.930340e+01    1.383949e+06    1.955801e+01    1.384028e+06 
> 
>  ## in case a crash in next step
>  save(file = "PND.m4A.tmp.RData", fit0)
>  gc()
            used   (Mb) gc trigger   (Mb)  max used   (Mb)
Ncells   3171186  169.4    5543382  296.1   4953636  264.6
Vcells 196265610 1497.4  407838017 3111.6 388458997 2963.8
> 
>  fit <- inla.hyperpar(fit0)
>  summary(fit)

Call:
c("inla(formula = FN ~ (S.Size + Method + S.Time + S.Type + Model + ",  "    Conjunction + sh + TrueGenes)^4 + f(dataSetID, model = \"iid\"), ",  "    family = \"binomial\", data = NP.stats, Ntrials = True.edges, ",  "    control.compute = list(dic = TRUE, cpo = TRUE), num.threads = 6)" )

Time used:
 Pre-processing    Running inla Post-processing           Total 
        594.533      479825.130           0.584      480420.247 

Fixed effects:
                                                                      mean     sd 0.025quant 0.5quant 0.975quant    mode kld
(Intercept)                                                         0.5247 0.0056     0.5138   0.5247     0.5357  0.5247   0
S.Size(100)                                                         0.6520 0.0080     0.6364   0.6520     0.6676  0.6520   0
S.Size(1000)                                                       -0.9221 0.0069    -0.9356  -0.9221    -0.9086 -0.9221   0
Method(CBN)                                                        -1.2915 0.0066    -1.3045  -1.2915    -1.2786 -1.2915   0
Method(CBN-A)                                                      -1.3476 0.0067    -1.3607  -1.3476    -1.3344 -1.3475   0
Method(OT)                                                         -0.6505 0.0080    -0.6662  -0.6505    -0.6349 -0.6505   0
Method(OT-A)                                                       -1.5368 0.0102    -1.5568  -1.5367    -1.5169 -1.5366   0
Method(DiP)                                                         2.6346 0.0150     2.6053   2.6346     2.6643  2.6345   0
S.Time(last)                                                        0.0041 0.0053    -0.0063   0.0041     0.0145  0.0041   0
S.Type(singleCell)                                                  0.1078 0.0074     0.0933   0.1078     0.1224  0.1078   0
S.Type(wholeTumor_0.01)                                            -0.3074 0.0069    -0.3210  -0.3074    -0.2938 -0.3074   0
Model(Bozic)                                                        0.4079 0.0091     0.3901   0.4079     0.4257  0.4079   0
Model(McF_4)                                                       -0.2609 0.0086    -0.2777  -0.2609    -0.2441 -0.2609   0
Model(McF_6)                                                       -1.1780 0.0088    -1.1954  -1.1780    -1.1607 -1.1780   0
Conjunction(No)                                                    -0.4651 0.0053    -0.4755  -0.4651    -0.4548 -0.4651   0
sh(0)                                                               0.0270 0.0053     0.0166   0.0270     0.0374  0.0270   0
TrueGenes(7)                                                        0.3484 0.0079     0.3329   0.3484     0.3639  0.3483   0
TrueGenes(9)                                                       -0.0560 0.0072    -0.0701  -0.0560    -0.0418 -0.0560   0
S.Size(100):Method(CBN)                                            -0.6567 0.0094    -0.6752  -0.6567    -0.6383 -0.6567   0
S.Size(1000):Method(CBN)                                            0.9258 0.0085     0.9090   0.9258     0.9425  0.9258   0
S.Size(100):Method(CBN-A)                                          -0.6239 0.0095    -0.6426  -0.6239    -0.6054 -0.6239   0
S.Size(1000):Method(CBN-A)                                          0.8870 0.0087     0.8700   0.8870     0.9040  0.8870   0
S.Size(100):Method(OT)                                             -0.2303 0.0106    -0.2511  -0.2302    -0.2094 -0.2302   0
S.Size(1000):Method(OT)                                             0.4046 0.0102     0.3847   0.4046     0.4245  0.4046   0
S.Size(100):Method(OT-A)                                           -0.1978 0.0126    -0.2226  -0.1978    -0.1731 -0.1978   0
S.Size(1000):Method(OT-A)                                           0.3708 0.0135     0.3442   0.3709     0.3972  0.3709   0
S.Size(100):Method(DiP)                                             0.5448 0.0223     0.5012   0.5447     0.5886  0.5446   0
S.Size(1000):Method(DiP)                                           -0.9872 0.0176    -1.0217  -0.9872    -0.9528 -0.9872   0
S.Size(100):S.Time(last)                                            0.0166 0.0077     0.0016   0.0166     0.0317  0.0166   0
S.Size(1000):S.Time(last)                                           0.0010 0.0063    -0.0114   0.0010     0.0133  0.0010   0
S.Size(100):S.Type(singleCell)                                     -0.0108 0.0106    -0.0316  -0.0108     0.0100 -0.0109   0
S.Size(1000):S.Type(singleCell)                                     0.0059 0.0087    -0.0112   0.0059     0.0230  0.0059   0
S.Size(100):S.Type(wholeTumor_0.01)                                 0.0431 0.0101     0.0233   0.0431     0.0629  0.0431   0
S.Size(1000):S.Type(wholeTumor_0.01)                               -0.0362 0.0083    -0.0525  -0.0362    -0.0199 -0.0362   0
S.Size(100):Model(Bozic)                                           -0.0232 0.0135    -0.0497  -0.0232     0.0035 -0.0233   0
S.Size(1000):Model(Bozic)                                          -0.0337 0.0108    -0.0550  -0.0337    -0.0125 -0.0337   0
S.Size(100):Model(McF_4)                                            0.0674 0.0126     0.0427   0.0674     0.0923  0.0673   0
S.Size(1000):Model(McF_4)                                          -0.0794 0.0105    -0.1000  -0.0794    -0.0589 -0.0794   0
S.Size(100):Model(McF_6)                                            0.2490 0.0122     0.2250   0.2489     0.2730  0.2489   0
S.Size(1000):Model(McF_6)                                          -0.1726 0.0117    -0.1957  -0.1726    -0.1497 -0.1725   0
S.Size(100):Conjunction(No)                                         0.1356 0.0076     0.1207   0.1356     0.1506  0.1356   0
S.Size(1000):Conjunction(No)                                       -0.1952 0.0065    -0.2078  -0.1952    -0.1825 -0.1952   0
S.Size(100):sh(0)                                                  -0.0772 0.0078    -0.0925  -0.0772    -0.0620 -0.0772   0
S.Size(1000):sh(0)                                                  0.1282 0.0063     0.1158   0.1282     0.1406  0.1282   0
S.Size(100):TrueGenes(7)                                           -0.1474 0.0110    -0.1690  -0.1474    -0.1258 -0.1475   0
S.Size(1000):TrueGenes(7)                                           0.1867 0.0094     0.1682   0.1867     0.2051  0.1867   0
S.Size(100):TrueGenes(9)                                            0.0348 0.0104     0.0144   0.0348     0.0552  0.0347   0
S.Size(1000):TrueGenes(9)                                          -0.0473 0.0086    -0.0642  -0.0473    -0.0305 -0.0473   0
Method(CBN):S.Time(last)                                            0.2592 0.0064     0.2467   0.2592     0.2718  0.2592   0
Method(CBN-A):S.Time(last)                                          0.3729 0.0065     0.3602   0.3729     0.3856  0.3729   0
Method(OT):S.Time(last)                                             0.2593 0.0077     0.2442   0.2593     0.2744  0.2593   0
Method(OT-A):S.Time(last)                                          -0.5059 0.0094    -0.5244  -0.5059    -0.4875 -0.5059   0
Method(DiP):S.Time(last)                                           -0.0085 0.0145    -0.0369  -0.0085     0.0199 -0.0085   0
Method(CBN):S.Type(singleCell)                                     -0.1201 0.0089    -0.1377  -0.1201    -0.1026 -0.1201   0
Method(CBN-A):S.Type(singleCell)                                   -0.0692 0.0090    -0.0870  -0.0692    -0.0515 -0.0692   0
Method(OT):S.Type(singleCell)                                      -0.0543 0.0102    -0.0744  -0.0543    -0.0343 -0.0543   0
Method(OT-A):S.Type(singleCell)                                    -0.0123 0.0126    -0.0370  -0.0123     0.0123 -0.0122   0
Method(DiP):S.Type(singleCell)                                      0.0754 0.0202     0.0360   0.0754     0.1151  0.0753   0
Method(CBN):S.Type(wholeTumor_0.01)                                 0.3063 0.0086     0.2895   0.3063     0.3232  0.3063   0
Method(CBN-A):S.Type(wholeTumor_0.01)                               0.2489 0.0087     0.2318   0.2489     0.2660  0.2489   0
Method(OT):S.Type(wholeTumor_0.01)                                  0.0989 0.0098     0.0797   0.0989     0.1181  0.0989   0
Method(OT-A):S.Type(wholeTumor_0.01)                               -0.0060 0.0126    -0.0309  -0.0060     0.0187 -0.0060   0
Method(DiP):S.Type(wholeTumor_0.01)                                -0.1758 0.0190    -0.2130  -0.1759    -0.1385 -0.1759   0
Method(CBN):Model(Bozic)                                           -0.5553 0.0110    -0.5769  -0.5553    -0.5338 -0.5553   0
Method(CBN-A):Model(Bozic)                                         -0.4863 0.0111    -0.5081  -0.4863    -0.4646 -0.4863   0
Method(OT):Model(Bozic)                                             0.1124 0.0122     0.0884   0.1124     0.1363  0.1124   0
Method(OT-A):Model(Bozic)                                           0.3776 0.0138     0.3505   0.3775     0.4046  0.3775   0
Method(DiP):Model(Bozic)                                            0.1475 0.0254     0.0979   0.1474     0.1975  0.1473   0
Method(CBN):Model(McF_4)                                            0.4176 0.0104     0.3971   0.4176     0.4380  0.4176   0
Method(CBN-A):Model(McF_4)                                          0.5337 0.0105     0.5130   0.5337     0.5543  0.5337   0
Method(OT):Model(McF_4)                                            -0.1960 0.0125    -0.2205  -0.1959    -0.1714 -0.1959   0
Method(OT-A):Model(McF_4)                                          -0.2255 0.0161    -0.2573  -0.2255    -0.1939 -0.2254   0
Method(DiP):Model(McF_4)                                           -0.2379 0.0228    -0.2824  -0.2379    -0.1931 -0.2380   0
Method(CBN):Model(McF_6)                                            1.2642 0.0109     1.2428   1.2642     1.2857  1.2642   0
Method(CBN-A):Model(McF_6)                                          1.0576 0.0112     1.0356   1.0576     1.0796  1.0576   0
Method(OT):Model(McF_6)                                            -0.1662 0.0147    -0.1951  -0.1661    -0.1374 -0.1661   0
Method(OT-A):Model(McF_6)                                          -0.7020 0.0215    -0.7447  -0.7018    -0.6601 -0.7016   0
Method(DiP):Model(McF_6)                                           -0.2541 0.0208    -0.2950  -0.2542    -0.2132 -0.2542   0
Method(CBN):Conjunction(No)                                         0.4199 0.0064     0.4074   0.4199     0.4323  0.4199   0
Method(CBN-A):Conjunction(No)                                       0.4130 0.0064     0.4004   0.4130     0.4256  0.4130   0
Method(OT):Conjunction(No)                                         -0.3259 0.0077    -0.3411  -0.3259    -0.3107 -0.3259   0
Method(OT-A):Conjunction(No)                                       -0.6602 0.0100    -0.6800  -0.6602    -0.6407 -0.6601   0
Method(DiP):Conjunction(No)                                         0.0911 0.0141     0.0633   0.0911     0.1188  0.0911   0
Method(CBN):sh(0)                                                   0.0787 0.0064     0.0662   0.0787     0.0912  0.0787   0
Method(CBN-A):sh(0)                                                 0.0807 0.0065     0.0681   0.0807     0.0934  0.0807   0
Method(OT):sh(0)                                                    0.2459 0.0074     0.2314   0.2459     0.2603  0.2459   0
Method(OT-A):sh(0)                                                  0.3377 0.0093     0.3195   0.3377     0.3559  0.3377   0
Method(DiP):sh(0)                                                  -0.4470 0.0145    -0.4756  -0.4470    -0.4185 -0.4470   0
Method(CBN):TrueGenes(7)                                            0.1062 0.0095     0.0876   0.1062     0.1248  0.1063   0
Method(CBN-A):TrueGenes(7)                                         -0.0758 0.0097    -0.0948  -0.0758    -0.0568 -0.0758   0
Method(OT):TrueGenes(7)                                             0.4994 0.0116     0.4767   0.4994     0.5221  0.4994   0
Method(OT-A):TrueGenes(7)                                          -0.7253 0.0145    -0.7539  -0.7253    -0.6970 -0.7252   0
Method(DiP):TrueGenes(7)                                            0.2857 0.0217     0.2433   0.2856     0.3284  0.2855   0
Method(CBN):TrueGenes(9)                                           -0.0773 0.0089    -0.0948  -0.0773    -0.0599 -0.0773   0
Method(CBN-A):TrueGenes(9)                                          0.0068 0.0090    -0.0109   0.0068     0.0244  0.0068   0
Method(OT):TrueGenes(9)                                            -0.0725 0.0104    -0.0929  -0.0725    -0.0522 -0.0725   0
Method(OT-A):TrueGenes(9)                                           0.2829 0.0134     0.2565   0.2829     0.3091  0.2830   0
Method(DiP):TrueGenes(9)                                           -0.1878 0.0190    -0.2250  -0.1878    -0.1504 -0.1879   0
S.Time(last):S.Type(singleCell)                                    -0.0130 0.0064    -0.0256  -0.0130    -0.0004 -0.0130   0
S.Time(last):S.Type(wholeTumor_0.01)                                0.0452 0.0061     0.0332   0.0452     0.0571  0.0452   0
S.Time(last):Model(Bozic)                                          -0.1036 0.0086    -0.1205  -0.1036    -0.0867 -0.1036   0
S.Time(last):Model(McF_4)                                          -0.0778 0.0077    -0.0929  -0.0778    -0.0627 -0.0778   0
S.Time(last):Model(McF_6)                                           0.3887 0.0081     0.3729   0.3887     0.4045  0.3887   0
S.Time(last):Conjunction(No)                                       -0.0490 0.0046    -0.0580  -0.0490    -0.0399 -0.0490   0
S.Time(last):sh(0)                                                  0.0514 0.0048     0.0420   0.0514     0.0609  0.0514   0
S.Time(last):TrueGenes(7)                                           0.2727 0.0070     0.2589   0.2727     0.2865  0.2727   0
S.Time(last):TrueGenes(9)                                          -0.1401 0.0063    -0.1524  -0.1401    -0.1278 -0.1401   0
S.Type(singleCell):Model(Bozic)                                     0.0379 0.0123     0.0138   0.0379     0.0620  0.0378   0
S.Type(wholeTumor_0.01):Model(Bozic)                               -0.1640 0.0112    -0.1860  -0.1640    -0.1419 -0.1640   0
S.Type(singleCell):Model(McF_4)                                    -0.0158 0.0107    -0.0369  -0.0158     0.0052 -0.0158   0
S.Type(wholeTumor_0.01):Model(McF_4)                                0.0706 0.0101     0.0507   0.0706     0.0904  0.0706   0
S.Type(singleCell):Model(McF_6)                                    -0.0894 0.0111    -0.1111  -0.0893    -0.0677 -0.0893   0
S.Type(wholeTumor_0.01):Model(McF_6)                                0.2418 0.0106     0.2209   0.2418     0.2626  0.2418   0
S.Type(singleCell):Conjunction(No)                                  0.0285 0.0064     0.0159   0.0285     0.0410  0.0285   0
S.Type(wholeTumor_0.01):Conjunction(No)                            -0.0632 0.0061    -0.0752  -0.0632    -0.0512 -0.0632   0
S.Type(singleCell):sh(0)                                            0.0007 0.0068    -0.0127   0.0007     0.0140  0.0007   0
S.Type(wholeTumor_0.01):sh(0)                                      -0.0591 0.0064    -0.0716  -0.0591    -0.0465 -0.0591   0
S.Type(singleCell):TrueGenes(7)                                    -0.0520 0.0098    -0.0712  -0.0520    -0.0328 -0.0521   0
S.Type(wholeTumor_0.01):TrueGenes(7)                                0.1034 0.0093     0.0852   0.1034     0.1217  0.1034   0
S.Type(singleCell):TrueGenes(9)                                     0.0315 0.0087     0.0144   0.0315     0.0486  0.0315   0
S.Type(wholeTumor_0.01):TrueGenes(9)                               -0.0621 0.0083    -0.0783  -0.0621    -0.0458 -0.0620   0
Model(Bozic):Conjunction(No)                                        0.1043 0.0084     0.0877   0.1043     0.1208  0.1043   0
Model(McF_4):Conjunction(No)                                       -0.1362 0.0078    -0.1515  -0.1362    -0.1208 -0.1362   0
Model(McF_6):Conjunction(No)                                       -0.1815 0.0084    -0.1980  -0.1815    -0.1651 -0.1815   0
Model(Bozic):sh(0)                                                  0.2596 0.0087     0.2425   0.2596     0.2766  0.2596   0
Model(McF_4):sh(0)                                                 -0.3868 0.0081    -0.4028  -0.3868    -0.3709 -0.3867   0
Model(McF_6):sh(0)                                                 -0.3088 0.0081    -0.3248  -0.3088    -0.2929 -0.3088   0
Model(Bozic):TrueGenes(7)                                          -0.1895 0.0126    -0.2141  -0.1895    -0.1648 -0.1895   0
Model(McF_4):TrueGenes(7)                                           0.1528 0.0117     0.1298   0.1528     0.1758  0.1528   0
Model(McF_6):TrueGenes(7)                                           0.1403 0.0118     0.1170   0.1403     0.1635  0.1403   0
Model(Bozic):TrueGenes(9)                                           0.0447 0.0116     0.0220   0.0447     0.0674  0.0447   0
Model(McF_4):TrueGenes(9)                                          -0.1981 0.0106    -0.2189  -0.1981    -0.1774 -0.1981   0
Model(McF_6):TrueGenes(9)                                           0.1380 0.0111     0.1162   0.1381     0.1598  0.1381   0
Conjunction(No):sh(0)                                               0.0534 0.0048     0.0439   0.0534     0.0629  0.0534   0
Conjunction(No):TrueGenes(7)                                       -0.0422 0.0070    -0.0560  -0.0422    -0.0284 -0.0422   0
Conjunction(No):TrueGenes(9)                                       -0.1341 0.0063    -0.1466  -0.1341    -0.1217 -0.1341   0
sh(0):TrueGenes(7)                                                 -0.0519 0.0073    -0.0661  -0.0519    -0.0376 -0.0519   0
sh(0):TrueGenes(9)                                                  0.0478 0.0066     0.0349   0.0478     0.0607  0.0478   0
S.Size(100):Method(CBN):S.Time(last)                               -0.0401 0.0091    -0.0580  -0.0401    -0.0222 -0.0401   0
S.Size(1000):Method(CBN):S.Time(last)                               0.0325 0.0080     0.0167   0.0325     0.0482  0.0325   0
S.Size(100):Method(CBN-A):S.Time(last)                             -0.0531 0.0092    -0.0712  -0.0531    -0.0350 -0.0531   0
S.Size(1000):Method(CBN-A):S.Time(last)                             0.0314 0.0082     0.0154   0.0314     0.0474  0.0314   0
S.Size(100):Method(OT):S.Time(last)                                -0.1386 0.0101    -0.1585  -0.1386    -0.1187 -0.1386   0
S.Size(1000):Method(OT):S.Time(last)                                0.1469 0.0093     0.1286   0.1469     0.1651  0.1468   0
S.Size(100):Method(OT-A):S.Time(last)                              -0.0726 0.0106    -0.0933  -0.0726    -0.0519 -0.0726   0
S.Size(1000):Method(OT-A):S.Time(last)                              0.0783 0.0100     0.0585   0.0783     0.0980  0.0783   0
S.Size(100):Method(DiP):S.Time(last)                                0.0069 0.0219    -0.0360   0.0070     0.0499  0.0070   0
S.Size(1000):Method(DiP):S.Time(last)                              -0.0629 0.0163    -0.0950  -0.0629    -0.0309 -0.0629   0
S.Size(100):Method(CBN):S.Type(singleCell)                          0.0268 0.0127     0.0019   0.0268     0.0516  0.0268   0
S.Size(1000):Method(CBN):S.Type(singleCell)                        -0.0164 0.0111    -0.0382  -0.0164     0.0054 -0.0164   0
S.Size(100):Method(CBN-A):S.Type(singleCell)                       -0.0186 0.0128    -0.0437  -0.0186     0.0064 -0.0186   0
S.Size(1000):Method(CBN-A):S.Type(singleCell)                       0.0129 0.0113    -0.0092   0.0129     0.0350  0.0129   0
S.Size(100):Method(OT):S.Type(singleCell)                           0.0365 0.0137     0.0095   0.0365     0.0634  0.0365   0
S.Size(1000):Method(OT):S.Type(singleCell)                         -0.0284 0.0124    -0.0527  -0.0284    -0.0042 -0.0284   0
S.Size(100):Method(OT-A):S.Type(singleCell)                         0.0388 0.0144     0.0105   0.0388     0.0670  0.0388   0
S.Size(1000):Method(OT-A):S.Type(singleCell)                       -0.0363 0.0137    -0.0631  -0.0363    -0.0095 -0.0363   0
S.Size(100):Method(DiP):S.Type(singleCell)                         -0.0383 0.0298    -0.0967  -0.0384     0.0203 -0.0385   0
S.Size(1000):Method(DiP):S.Type(singleCell)                         0.0325 0.0225    -0.0117   0.0326     0.0766  0.0326   0
S.Size(100):Method(CBN):S.Type(wholeTumor_0.01)                    -0.0695 0.0122    -0.0936  -0.0695    -0.0455 -0.0695   0
S.Size(1000):Method(CBN):S.Type(wholeTumor_0.01)                    0.0580 0.0109     0.0366   0.0580     0.0794  0.0580   0
S.Size(100):Method(CBN-A):S.Type(wholeTumor_0.01)                  -0.0178 0.0124    -0.0422  -0.0178     0.0064 -0.0178   0
S.Size(1000):Method(CBN-A):S.Type(wholeTumor_0.01)                  0.0200 0.0111    -0.0019   0.0200     0.0418  0.0200   0
S.Size(100):Method(OT):S.Type(wholeTumor_0.01)                     -0.0724 0.0132    -0.0983  -0.0724    -0.0465 -0.0724   0
S.Size(1000):Method(OT):S.Type(wholeTumor_0.01)                     0.0800 0.0121     0.0562   0.0800     0.1037  0.0800   0
S.Size(100):Method(OT-A):S.Type(wholeTumor_0.01)                   -0.0690 0.0142    -0.0968  -0.0690    -0.0412 -0.0690   0
S.Size(1000):Method(OT-A):S.Type(wholeTumor_0.01)                   0.0735 0.0138     0.0465   0.0735     0.1005  0.0736   0
S.Size(100):Method(DiP):S.Type(wholeTumor_0.01)                     0.0823 0.0287     0.0261   0.0822     0.1386  0.0821   0
S.Size(1000):Method(DiP):S.Type(wholeTumor_0.01)                   -0.1405 0.0208    -0.1815  -0.1405    -0.0997 -0.1404   0
S.Size(100):Method(CBN):Model(Bozic)                                0.0671 0.0161     0.0355   0.0671     0.0985  0.0672   0
S.Size(1000):Method(CBN):Model(Bozic)                              -0.0115 0.0139    -0.0388  -0.0115     0.0157 -0.0115   0
S.Size(100):Method(CBN-A):Model(Bozic)                              0.0338 0.0161     0.0021   0.0339     0.0654  0.0339   0
S.Size(1000):Method(CBN-A):Model(Bozic)                            -0.0043 0.0140    -0.0318  -0.0043     0.0232 -0.0043   0
S.Size(100):Method(OT):Model(Bozic)                                 0.1213 0.0172     0.0874   0.1213     0.1550  0.1213   0
S.Size(1000):Method(OT):Model(Bozic)                               -0.1330 0.0153    -0.1630  -0.1330    -0.1029 -0.1330   0
S.Size(100):Method(OT-A):Model(Bozic)                               0.1400 0.0181     0.1044   0.1401     0.1756  0.1401   0
S.Size(1000):Method(OT-A):Model(Bozic)                             -0.1753 0.0174    -0.2095  -0.1754    -0.1411 -0.1754   0
S.Size(100):Method(DiP):Model(Bozic)                               -0.1248 0.0387    -0.2005  -0.1249    -0.0485 -0.1252   0
S.Size(1000):Method(DiP):Model(Bozic)                               0.1344 0.0283     0.0786   0.1344     0.1897  0.1346   0
S.Size(100):Method(CBN):Model(McF_4)                               -0.0652 0.0151    -0.0948  -0.0651    -0.0356 -0.0651   0
S.Size(1000):Method(CBN):Model(McF_4)                               0.0855 0.0134     0.0592   0.0855     0.1117  0.0854   0
S.Size(100):Method(CBN-A):Model(McF_4)                             -0.0958 0.0152    -0.1257  -0.0958    -0.0660 -0.0957   0
S.Size(1000):Method(CBN-A):Model(McF_4)                             0.1245 0.0135     0.0980   0.1245     0.1510  0.1245   0
S.Size(100):Method(OT):Model(McF_4)                                -0.1072 0.0168    -0.1403  -0.1072    -0.0742 -0.1072   0
S.Size(1000):Method(OT):Model(McF_4)                                0.1417 0.0162     0.1099   0.1417     0.1734  0.1417   0
S.Size(100):Method(OT-A):Model(McF_4)                              -0.0380 0.0189    -0.0751  -0.0379    -0.0009 -0.0379   0
S.Size(1000):Method(OT-A):Model(McF_4)                              0.0438 0.0199     0.0046   0.0438     0.0829  0.0439   0
S.Size(100):Method(DiP):Model(McF_4)                                0.0997 0.0347     0.0319   0.0997     0.1680  0.0995   0
S.Size(1000):Method(DiP):Model(McF_4)                              -0.2268 0.0253    -0.2765  -0.2267    -0.1773 -0.2266   0
S.Size(100):Method(CBN):Model(McF_6)                               -0.3350 0.0151    -0.3646  -0.3350    -0.3054 -0.3350   0
S.Size(1000):Method(CBN):Model(McF_6)                               0.2645 0.0148     0.2355   0.2645     0.2935  0.2645   0
S.Size(100):Method(CBN-A):Model(McF_6)                             -0.2534 0.0154    -0.2837  -0.2534    -0.2232 -0.2534   0
S.Size(1000):Method(CBN-A):Model(McF_6)                             0.2010 0.0152     0.1713   0.2010     0.2308  0.2010   0
S.Size(100):Method(OT):Model(McF_6)                                -0.3313 0.0182    -0.3670  -0.3313    -0.2956 -0.3313   0
S.Size(1000):Method(OT):Model(McF_6)                                0.3418 0.0193     0.3039   0.3418     0.3796  0.3418   0
S.Size(100):Method(OT-A):Model(McF_6)                              -0.4143 0.0252    -0.4639  -0.4143    -0.3649 -0.4143   0
S.Size(1000):Method(OT-A):Model(McF_6)                              0.4695 0.0289     0.4123   0.4696     0.5257  0.4699   0
S.Size(100):Method(DiP):Model(McF_6)                                0.4860 0.0322     0.4230   0.4860     0.5495  0.4858   0
S.Size(1000):Method(DiP):Model(McF_6)                              -0.5122 0.0245    -0.5603  -0.5121    -0.4642 -0.5121   0
S.Size(100):Method(CBN):Conjunction(No)                            -0.1223 0.0091    -0.1401  -0.1223    -0.1044 -0.1223   0
S.Size(1000):Method(CBN):Conjunction(No)                            0.1965 0.0082     0.1805   0.1965     0.2125  0.1965   0
S.Size(100):Method(CBN-A):Conjunction(No)                          -0.1193 0.0092    -0.1373  -0.1193    -0.1013 -0.1193   0
S.Size(1000):Method(CBN-A):Conjunction(No)                          0.1702 0.0083     0.1539   0.1702     0.1864  0.1702   0
S.Size(100):Method(OT):Conjunction(No)                              0.0242 0.0102     0.0043   0.0242     0.0442  0.0242   0
S.Size(1000):Method(OT):Conjunction(No)                            -0.0166 0.0097    -0.0357  -0.0166     0.0024 -0.0166   0
S.Size(100):Method(OT-A):Conjunction(No)                            0.0719 0.0123     0.0477   0.0719     0.0960  0.0719   0
S.Size(1000):Method(OT-A):Conjunction(No)                          -0.0595 0.0133    -0.0858  -0.0595    -0.0335 -0.0594   0
S.Size(100):Method(DiP):Conjunction(No)                             0.0227 0.0214    -0.0193   0.0228     0.0647  0.0228   0
S.Size(1000):Method(DiP):Conjunction(No)                           -0.0122 0.0159    -0.0435  -0.0122     0.0190 -0.0123   0
S.Size(100):Method(CBN):sh(0)                                       0.0827 0.0092     0.0647   0.0827     0.1008  0.0827   0
S.Size(1000):Method(CBN):sh(0)                                     -0.1385 0.0080    -0.1543  -0.1385    -0.1227 -0.1385   0
S.Size(100):Method(CBN-A):sh(0)                                     0.0682 0.0093     0.0500   0.0682     0.0864  0.0682   0
S.Size(1000):Method(CBN-A):sh(0)                                   -0.1296 0.0082    -0.1456  -0.1296    -0.1136 -0.1296   0
S.Size(100):Method(OT):sh(0)                                        0.0974 0.0100     0.0778   0.0974     0.1170  0.0974   0
S.Size(1000):Method(OT):sh(0)                                      -0.1857 0.0089    -0.2032  -0.1857    -0.1681 -0.1857   0
S.Size(100):Method(OT-A):sh(0)                                      0.0766 0.0106     0.0558   0.0766     0.0975  0.0766   0
S.Size(1000):Method(OT-A):sh(0)                                    -0.1485 0.0102    -0.1684  -0.1485    -0.1286 -0.1485   0
S.Size(100):Method(DiP):sh(0)                                       0.0097 0.0222    -0.0340   0.0097     0.0533  0.0098   0
S.Size(1000):Method(DiP):sh(0)                                      0.2030 0.0165     0.1706   0.2030     0.2355  0.2030   0
S.Size(100):Method(CBN):TrueGenes(7)                                0.0653 0.0132     0.0393   0.0653     0.0912  0.0653   0
S.Size(1000):Method(CBN):TrueGenes(7)                              -0.0523 0.0119    -0.0757  -0.0523    -0.0289 -0.0523   0
S.Size(100):Method(CBN-A):TrueGenes(7)                              0.0982 0.0134     0.0719   0.0982     0.1245  0.0983   0
S.Size(1000):Method(CBN-A):TrueGenes(7)                            -0.1424 0.0122    -0.1663  -0.1424    -0.1185 -0.1424   0
S.Size(100):Method(OT):TrueGenes(7)                                 0.0364 0.0150     0.0069   0.0364     0.0658  0.0364   0
S.Size(1000):Method(OT):TrueGenes(7)                               -0.0392 0.0138    -0.0663  -0.0392    -0.0121 -0.0392   0
S.Size(100):Method(OT-A):TrueGenes(7)                               0.0825 0.0159     0.0512   0.0825     0.1137  0.0825   0
S.Size(1000):Method(OT-A):TrueGenes(7)                             -0.1084 0.0160    -0.1399  -0.1084    -0.0771 -0.1084   0
S.Size(100):Method(DiP):TrueGenes(7)                               -0.2345 0.0317    -0.2967  -0.2346    -0.1721 -0.2347   0
S.Size(1000):Method(DiP):TrueGenes(7)                               0.5376 0.0258     0.4871   0.5376     0.5882  0.5375   0
S.Size(100):Method(CBN):TrueGenes(9)                               -0.0127 0.0126    -0.0375  -0.0127     0.0121 -0.0127   0
S.Size(1000):Method(CBN):TrueGenes(9)                              -0.0021 0.0112    -0.0242  -0.0021     0.0199 -0.0021   0
S.Size(100):Method(CBN-A):TrueGenes(9)                             -0.0149 0.0127    -0.0398  -0.0148     0.0100 -0.0148   0
S.Size(1000):Method(CBN-A):TrueGenes(9)                             0.0121 0.0114    -0.0102   0.0121     0.0344  0.0121   0
S.Size(100):Method(OT):TrueGenes(9)                                 0.0010 0.0139    -0.0262   0.0010     0.0282  0.0011   0
S.Size(1000):Method(OT):TrueGenes(9)                               -0.0496 0.0130    -0.0751  -0.0496    -0.0242 -0.0496   0
S.Size(100):Method(OT-A):TrueGenes(9)                               0.0137 0.0148    -0.0153   0.0138     0.0427  0.0138   0
S.Size(1000):Method(OT-A):TrueGenes(9)                             -0.0508 0.0145    -0.0793  -0.0508    -0.0223 -0.0507   0
S.Size(100):Method(DiP):TrueGenes(9)                                0.0556 0.0286    -0.0005   0.0555     0.1119  0.0554   0
S.Size(1000):Method(DiP):TrueGenes(9)                              -0.0734 0.0213    -0.1153  -0.0734    -0.0318 -0.0734   0
S.Size(100):S.Time(last):S.Type(singleCell)                        -0.0053 0.0085    -0.0220  -0.0053     0.0115 -0.0053   0
S.Size(1000):S.Time(last):S.Type(singleCell)                        0.0138 0.0076    -0.0011   0.0138     0.0287  0.0138   0
S.Size(100):S.Time(last):S.Type(wholeTumor_0.01)                   -0.0051 0.0081    -0.0209  -0.0051     0.0107 -0.0051   0
S.Size(1000):S.Time(last):S.Type(wholeTumor_0.01)                  -0.0144 0.0075    -0.0291  -0.0144     0.0002 -0.0144   0
S.Size(100):S.Time(last):Model(Bozic)                               0.0100 0.0128    -0.0151   0.0100     0.0352  0.0100   0
S.Size(1000):S.Time(last):Model(Bozic)                             -0.0336 0.0101    -0.0535  -0.0336    -0.0138 -0.0336   0
S.Size(100):S.Time(last):Model(McF_4)                              -0.0215 0.0107    -0.0424  -0.0215    -0.0006 -0.0215   0
S.Size(1000):S.Time(last):Model(McF_4)                              0.0227 0.0094     0.0043   0.0227     0.0411  0.0227   0
S.Size(100):S.Time(last):Model(McF_6)                              -0.0383 0.0106    -0.0592  -0.0383    -0.0175 -0.0383   0
S.Size(1000):S.Time(last):Model(McF_6)                              0.0815 0.0101     0.0617   0.0815     0.1013  0.0815   0
S.Size(100):S.Time(last):Conjunction(No)                            0.0041 0.0060    -0.0077   0.0041     0.0159  0.0041   0
S.Size(1000):S.Time(last):Conjunction(No)                           0.0261 0.0057     0.0149   0.0261     0.0373  0.0261   0
S.Size(100):S.Time(last):sh(0)                                     -0.0216 0.0069    -0.0352  -0.0216    -0.0081 -0.0216   0
S.Size(1000):S.Time(last):sh(0)                                     0.0021 0.0056    -0.0089   0.0022     0.0132  0.0022   0
S.Size(100):S.Time(last):TrueGenes(7)                              -0.0446 0.0092    -0.0627  -0.0446    -0.0265 -0.0446   0
S.Size(1000):S.Time(last):TrueGenes(7)                              0.0248 0.0081     0.0088   0.0248     0.0407  0.0248   0
S.Size(100):S.Time(last):TrueGenes(9)                               0.0215 0.0085     0.0048   0.0215     0.0381  0.0215   0
S.Size(1000):S.Time(last):TrueGenes(9)                              0.0076 0.0076    -0.0074   0.0076     0.0225  0.0076   0
S.Size(100):S.Type(singleCell):Model(Bozic)                        -0.0011 0.0185    -0.0373  -0.0011     0.0352 -0.0012   0
S.Size(1000):S.Type(singleCell):Model(Bozic)                       -0.0259 0.0144    -0.0542  -0.0259     0.0023 -0.0259   0
S.Size(100):S.Type(wholeTumor_0.01):Model(Bozic)                    0.0762 0.0169     0.0430   0.0762     0.1094  0.0762   0
S.Size(1000):S.Type(wholeTumor_0.01):Model(Bozic)                  -0.0388 0.0136    -0.0654  -0.0388    -0.0122 -0.0388   0
S.Size(100):S.Type(singleCell):Model(McF_4)                         0.0346 0.0153     0.0046   0.0346     0.0646  0.0346   0
S.Size(1000):S.Type(singleCell):Model(McF_4)                       -0.0374 0.0131    -0.0631  -0.0374    -0.0117 -0.0374   0
S.Size(100):S.Type(wholeTumor_0.01):Model(McF_4)                   -0.1109 0.0143    -0.1389  -0.1109    -0.0829 -0.1109   0
S.Size(1000):S.Type(wholeTumor_0.01):Model(McF_4)                   0.1173 0.0127     0.0924   0.1173     0.1421  0.1173   0
S.Size(100):S.Type(singleCell):Model(McF_6)                         0.0271 0.0150    -0.0023   0.0271     0.0564  0.0271   0
S.Size(1000):S.Type(singleCell):Model(McF_6)                       -0.0363 0.0138    -0.0634  -0.0363    -0.0092 -0.0363   0
S.Size(100):S.Type(wholeTumor_0.01):Model(McF_6)                   -0.1085 0.0142    -0.1364  -0.1085    -0.0806 -0.1085   0
S.Size(1000):S.Type(wholeTumor_0.01):Model(McF_6)                   0.1349 0.0135     0.1084   0.1349     0.1614  0.1349   0
S.Size(100):S.Type(singleCell):Conjunction(No)                      0.0075 0.0086    -0.0093   0.0075     0.0244  0.0075   0
S.Size(1000):S.Type(singleCell):Conjunction(No)                    -0.0020 0.0079    -0.0175  -0.0020     0.0135 -0.0020   0
S.Size(100):S.Type(wholeTumor_0.01):Conjunction(No)                -0.0081 0.0081    -0.0241  -0.0081     0.0078 -0.0081   0
S.Size(1000):S.Type(wholeTumor_0.01):Conjunction(No)                0.0197 0.0077     0.0045   0.0197     0.0348  0.0197   0
S.Size(100):S.Type(singleCell):sh(0)                                0.0155 0.0098    -0.0038   0.0155     0.0347  0.0156   0
S.Size(1000):S.Type(singleCell):sh(0)                              -0.0368 0.0079    -0.0523  -0.0368    -0.0212 -0.0368   0
S.Size(100):S.Type(wholeTumor_0.01):sh(0)                          -0.0325 0.0092    -0.0504  -0.0325    -0.0145 -0.0324   0
S.Size(1000):S.Type(wholeTumor_0.01):sh(0)                          0.0678 0.0077     0.0527   0.0678     0.0828  0.0678   0
S.Size(100):S.Type(singleCell):TrueGenes(7)                        -0.0035 0.0129    -0.0288  -0.0035     0.0219 -0.0035   0
S.Size(1000):S.Type(singleCell):TrueGenes(7)                       -0.0086 0.0112    -0.0306  -0.0086     0.0134 -0.0086   0
S.Size(100):S.Type(wholeTumor_0.01):TrueGenes(7)                   -0.0005 0.0122    -0.0244  -0.0005     0.0234 -0.0005   0
S.Size(1000):S.Type(wholeTumor_0.01):TrueGenes(7)                   0.0040 0.0109    -0.0174   0.0040     0.0254  0.0040   0
S.Size(100):S.Type(singleCell):TrueGenes(9)                        -0.0014 0.0121    -0.0250  -0.0014     0.0223 -0.0014   0
S.Size(1000):S.Type(singleCell):TrueGenes(9)                        0.0070 0.0105    -0.0137   0.0070     0.0277  0.0070   0
S.Size(100):S.Type(wholeTumor_0.01):TrueGenes(9)                   -0.0125 0.0113    -0.0347  -0.0125     0.0097 -0.0125   0
S.Size(1000):S.Type(wholeTumor_0.01):TrueGenes(9)                  -0.0031 0.0103    -0.0233  -0.0031     0.0172 -0.0031   0
S.Size(100):Model(Bozic):Conjunction(No)                           -0.0351 0.0124    -0.0594  -0.0351    -0.0107 -0.0351   0
S.Size(1000):Model(Bozic):Conjunction(No)                           0.0328 0.0101     0.0129   0.0328     0.0527  0.0328   0
S.Size(100):Model(McF_4):Conjunction(No)                            0.0614 0.0108     0.0402   0.0614     0.0825  0.0614   0
S.Size(1000):Model(McF_4):Conjunction(No)                          -0.0579 0.0098    -0.0772  -0.0579    -0.0387 -0.0579   0
S.Size(100):Model(McF_6):Conjunction(No)                            0.0573 0.0112     0.0353   0.0573     0.0793  0.0573   0
S.Size(1000):Model(McF_6):Conjunction(No)                          -0.0735 0.0114    -0.0960  -0.0735    -0.0511 -0.0734   0
S.Size(100):Model(Bozic):sh(0)                                      0.0206 0.0130    -0.0050   0.0206     0.0460  0.0206   0
S.Size(1000):Model(Bozic):sh(0)                                     0.0318 0.0101     0.0119   0.0318     0.0517  0.0318   0
S.Size(100):Model(McF_4):sh(0)                                      0.0525 0.0121     0.0287   0.0525     0.0761  0.0526   0
S.Size(1000):Model(McF_4):sh(0)                                    -0.0251 0.0097    -0.0441  -0.0251    -0.0061 -0.0251   0
S.Size(100):Model(McF_6):sh(0)                                     -0.0356 0.0113    -0.0578  -0.0356    -0.0135 -0.0356   0
S.Size(1000):Model(McF_6):sh(0)                                    -0.0281 0.0101    -0.0479  -0.0281    -0.0083 -0.0281   0
S.Size(100):Model(Bozic):TrueGenes(7)                               0.0539 0.0182     0.0182   0.0539     0.0897  0.0538   0
S.Size(1000):Model(Bozic):TrueGenes(7)                             -0.0912 0.0148    -0.1202  -0.0912    -0.0623 -0.0912   0
S.Size(100):Model(McF_4):TrueGenes(7)                               0.0458 0.0160     0.0144   0.0458     0.0773  0.0458   0
S.Size(1000):Model(McF_4):TrueGenes(7)                             -0.0986 0.0140    -0.1261  -0.0986    -0.0712 -0.0986   0
S.Size(100):Model(McF_6):TrueGenes(7)                              -0.0044 0.0155    -0.0348  -0.0044     0.0260 -0.0044   0
S.Size(1000):Model(McF_6):TrueGenes(7)                              0.0088 0.0144    -0.0195   0.0088     0.0370  0.0088   0
S.Size(100):Model(Bozic):TrueGenes(9)                              -0.0231 0.0171    -0.0567  -0.0232     0.0105 -0.0232   0
S.Size(1000):Model(Bozic):TrueGenes(9)                              0.0291 0.0138     0.0020   0.0291     0.0562  0.0292   0
S.Size(100):Model(McF_4):TrueGenes(9)                               0.0465 0.0148     0.0175   0.0465     0.0755  0.0465   0
S.Size(1000):Model(McF_4):TrueGenes(9)                             -0.0521 0.0131    -0.0778  -0.0521    -0.0264 -0.0521   0
S.Size(100):Model(McF_6):TrueGenes(9)                              -0.0675 0.0147    -0.0963  -0.0675    -0.0387 -0.0675   0
S.Size(1000):Model(McF_6):TrueGenes(9)                              0.1281 0.0138     0.1011   0.1281     0.1552  0.1281   0
S.Size(100):Conjunction(No):sh(0)                                  -0.0301 0.0068    -0.0435  -0.0301    -0.0167 -0.0301   0
S.Size(1000):Conjunction(No):sh(0)                                  0.0302 0.0059     0.0187   0.0302     0.0417  0.0302   0
S.Size(100):Conjunction(No):TrueGenes(7)                            0.0137 0.0092    -0.0044   0.0137     0.0318  0.0138   0
S.Size(1000):Conjunction(No):TrueGenes(7)                          -0.0179 0.0085    -0.0346  -0.0179    -0.0012 -0.0179   0
S.Size(100):Conjunction(No):TrueGenes(9)                            0.0329 0.0085     0.0162   0.0329     0.0495  0.0329   0
S.Size(1000):Conjunction(No):TrueGenes(9)                          -0.0518 0.0079    -0.0673  -0.0518    -0.0362 -0.0518   0
S.Size(100):sh(0):TrueGenes(7)                                      0.0691 0.0102     0.0491   0.0691     0.0890  0.0691   0
S.Size(1000):sh(0):TrueGenes(7)                                    -0.0695 0.0084    -0.0859  -0.0695    -0.0530 -0.0695   0
S.Size(100):sh(0):TrueGenes(9)                                     -0.0507 0.0095    -0.0694  -0.0507    -0.0321 -0.0507   0
S.Size(1000):sh(0):TrueGenes(9)                                     0.0424 0.0078     0.0271   0.0424     0.0578  0.0424   0
Method(CBN):S.Time(last):S.Type(singleCell)                        -0.0201 0.0081    -0.0359  -0.0201    -0.0042 -0.0201   0
Method(CBN-A):S.Time(last):S.Type(singleCell)                       0.0029 0.0082    -0.0132   0.0029     0.0189  0.0029   0
Method(OT):S.Time(last):S.Type(singleCell)                          0.0039 0.0092    -0.0141   0.0039     0.0220  0.0039   0
Method(OT-A):S.Time(last):S.Type(singleCell)                        0.0174 0.0097    -0.0017   0.0174     0.0364  0.0174   0
Method(DiP):S.Time(last):S.Type(singleCell)                        -0.0308 0.0176    -0.0654  -0.0308     0.0037 -0.0308   0
Method(CBN):S.Time(last):S.Type(wholeTumor_0.01)                    0.0161 0.0079     0.0007   0.0161     0.0315  0.0161   0
Method(CBN-A):S.Time(last):S.Type(wholeTumor_0.01)                 -0.0148 0.0080    -0.0306  -0.0148     0.0009 -0.0148   0
Method(OT):S.Time(last):S.Type(wholeTumor_0.01)                    -0.0467 0.0089    -0.0642  -0.0467    -0.0293 -0.0467   0
Method(OT-A):S.Time(last):S.Type(wholeTumor_0.01)                  -0.0753 0.0098    -0.0945  -0.0753    -0.0561 -0.0753   0
Method(DiP):S.Time(last):S.Type(wholeTumor_0.01)                    0.0834 0.0161     0.0517   0.0834     0.1151  0.0834   0
Method(CBN):S.Time(last):Model(Bozic)                               0.0044 0.0106    -0.0164   0.0044     0.0251  0.0044   0
Method(CBN-A):S.Time(last):Model(Bozic)                            -0.1176 0.0107    -0.1386  -0.1176    -0.0967 -0.1176   0
Method(OT):S.Time(last):Model(Bozic)                               -0.2015 0.0118    -0.2248  -0.2015    -0.1783 -0.2015   0
Method(OT-A):S.Time(last):Model(Bozic)                             -0.0134 0.0127    -0.0382  -0.0134     0.0115 -0.0134   0
Method(DiP):S.Time(last):Model(Bozic)                               0.0990 0.0244     0.0512   0.0990     0.1469  0.0990   0
Method(CBN):S.Time(last):Model(McF_4)                              -0.0342 0.0097    -0.0532  -0.0342    -0.0153 -0.0342   0
Method(CBN-A):S.Time(last):Model(McF_4)                             0.0628 0.0097     0.0436   0.0628     0.0819  0.0628   0
Method(OT):S.Time(last):Model(McF_4)                                0.0396 0.0118     0.0166   0.0396     0.0627  0.0396   0
Method(OT-A):S.Time(last):Model(McF_4)                              0.0279 0.0136     0.0012   0.0279     0.0545  0.0279   0
Method(DiP):S.Time(last):Model(McF_4)                              -0.0978 0.0199    -0.1368  -0.0978    -0.0588 -0.0978   0
Method(CBN):S.Time(last):Model(McF_6)                               0.0241 0.0102     0.0040   0.0241     0.0442  0.0241   0
Method(CBN-A):S.Time(last):Model(McF_6)                             0.1560 0.0105     0.1354   0.1560     0.1767  0.1560   0
Method(OT):S.Time(last):Model(McF_6)                                0.1969 0.0137     0.1702   0.1969     0.2238  0.1968   0
Method(OT-A):S.Time(last):Model(McF_6)                             -0.1828 0.0195    -0.2211  -0.1827    -0.1448 -0.1826   0
Method(DiP):S.Time(last):Model(McF_6)                               0.0520 0.0185     0.0158   0.0519     0.0882  0.0519   0
Method(CBN):S.Time(last):Conjunction(No)                            0.0631 0.0058     0.0516   0.0631     0.0745  0.0631   0
Method(CBN-A):S.Time(last):Conjunction(No)                          0.0887 0.0059     0.0771   0.0887     0.1003  0.0887   0
Method(OT):S.Time(last):Conjunction(No)                             0.0931 0.0070     0.0794   0.0931     0.1069  0.0931   0
Method(OT-A):S.Time(last):Conjunction(No)                          -0.1542 0.0090    -0.1720  -0.1542    -0.1365 -0.1541   0
Method(DiP):S.Time(last):Conjunction(No)                           -0.0467 0.0122    -0.0708  -0.0467    -0.0227 -0.0467   0
Method(CBN):S.Time(last):sh(0)                                     -0.0979 0.0060    -0.1096  -0.0979    -0.0862 -0.0979   0
Method(CBN-A):S.Time(last):sh(0)                                   -0.0909 0.0061    -0.1028  -0.0909    -0.0790 -0.0909   0
Method(OT):S.Time(last):sh(0)                                      -0.0546 0.0068    -0.0680  -0.0546    -0.0413 -0.0546   0
Method(OT-A):S.Time(last):sh(0)                                    -0.0128 0.0073    -0.0271  -0.0128     0.0015 -0.0128   0
Method(DiP):S.Time(last):sh(0)                                      0.1006 0.0136     0.0738   0.1006     0.1273  0.1006   0
Method(CBN):S.Time(last):TrueGenes(7)                              -0.2293 0.0088    -0.2465  -0.2293    -0.2121 -0.2293   0
Method(CBN-A):S.Time(last):TrueGenes(7)                            -0.0804 0.0090    -0.0980  -0.0804    -0.0628 -0.0804   0
Method(OT):S.Time(last):TrueGenes(7)                                0.8546 0.0105     0.8339   0.8546     0.8753  0.8546   0
Method(OT-A):S.Time(last):TrueGenes(7)                             -0.1467 0.0113    -0.1690  -0.1467    -0.1245 -0.1467   0
Method(DiP):S.Time(last):TrueGenes(7)                              -0.0562 0.0205    -0.0964  -0.0562    -0.0160 -0.0562   0
Method(CBN):S.Time(last):TrueGenes(9)                               0.1551 0.0081     0.1391   0.1551     0.1711  0.1551   0
Method(CBN-A):S.Time(last):TrueGenes(9)                             0.1086 0.0082     0.0924   0.1086     0.1248  0.1086   0
Method(OT):S.Time(last):TrueGenes(9)                               -0.3613 0.0094    -0.3799  -0.3613    -0.3429 -0.3613   0
Method(OT-A):S.Time(last):TrueGenes(9)                             -0.0131 0.0103    -0.0333  -0.0131     0.0070 -0.0131   0
Method(DiP):S.Time(last):TrueGenes(9)                              -0.0187 0.0166    -0.0512  -0.0187     0.0138 -0.0187   0
Method(CBN):S.Type(singleCell):Model(Bozic)                        -0.0078 0.0150    -0.0372  -0.0077     0.0216 -0.0077   0
Method(CBN-A):S.Type(singleCell):Model(Bozic)                       0.0538 0.0150     0.0243   0.0538     0.0833  0.0538   0
Method(OT):S.Type(singleCell):Model(Bozic)                          0.0207 0.0161    -0.0110   0.0207     0.0523  0.0207   0
Method(OT-A):S.Type(singleCell):Model(Bozic)                        0.0117 0.0173    -0.0223   0.0117     0.0457  0.0118   0
Method(DiP):S.Type(singleCell):Model(Bozic)                        -0.0122 0.0343    -0.0793  -0.0123     0.0552 -0.0124   0
Method(CBN):S.Type(wholeTumor_0.01):Model(Bozic)                    0.0952 0.0142     0.0673   0.0952     0.1231  0.0952   0
Method(CBN-A):S.Type(wholeTumor_0.01):Model(Bozic)                 -0.0450 0.0145    -0.0734  -0.0450    -0.0165 -0.0450   0
Method(OT):S.Type(wholeTumor_0.01):Model(Bozic)                     0.0185 0.0153    -0.0115   0.0185     0.0484  0.0185   0
Method(OT-A):S.Type(wholeTumor_0.01):Model(Bozic)                   0.0605 0.0168     0.0275   0.0604     0.0934  0.0604   0
Method(DiP):S.Type(wholeTumor_0.01):Model(Bozic)                   -0.0488 0.0308    -0.1092  -0.0488     0.0116 -0.0487   0
Method(CBN):S.Type(singleCell):Model(McF_4)                         0.0024 0.0135    -0.0241   0.0024     0.0289  0.0024   0
Method(CBN-A):S.Type(singleCell):Model(McF_4)                      -0.0636 0.0136    -0.0904  -0.0636    -0.0368 -0.0636   0
Method(OT):S.Type(singleCell):Model(McF_4)                          0.0064 0.0155    -0.0241   0.0064     0.0369  0.0064   0
Method(OT-A):S.Type(singleCell):Model(McF_4)                        0.0219 0.0179    -0.0132   0.0219     0.0569  0.0219   0
Method(DiP):S.Type(singleCell):Model(McF_4)                         0.0579 0.0279     0.0032   0.0579     0.1127  0.0579   0
Method(CBN):S.Type(wholeTumor_0.01):Model(McF_4)                   -0.0082 0.0131    -0.0338  -0.0082     0.0175 -0.0082   0
Method(CBN-A):S.Type(wholeTumor_0.01):Model(McF_4)                  0.1043 0.0132     0.0784   0.1043     0.1302  0.1043   0
Method(OT):S.Type(wholeTumor_0.01):Model(McF_4)                    -0.0499 0.0151    -0.0797  -0.0499    -0.0202 -0.0499   0
Method(OT-A):S.Type(wholeTumor_0.01):Model(McF_4)                  -0.0788 0.0181    -0.1143  -0.0788    -0.0434 -0.0788   0
Method(DiP):S.Type(wholeTumor_0.01):Model(McF_4)                   -0.0857 0.0255    -0.1358  -0.0857    -0.0356 -0.0856   0
Method(CBN):S.Type(singleCell):Model(McF_6)                         0.0318 0.0141     0.0041   0.0318     0.0595  0.0318   0
Method(CBN-A):S.Type(singleCell):Model(McF_6)                       0.0093 0.0145    -0.0192   0.0093     0.0379  0.0093   0
Method(OT):S.Type(singleCell):Model(McF_6)                         -0.0231 0.0177    -0.0579  -0.0231     0.0116 -0.0231   0
Method(OT-A):S.Type(singleCell):Model(McF_6)                       -0.0032 0.0256    -0.0538  -0.0031     0.0469 -0.0030   0
Method(DiP):S.Type(singleCell):Model(McF_6)                        -0.0187 0.0257    -0.0692  -0.0186     0.0318 -0.0186   0
Method(CBN):S.Type(wholeTumor_0.01):Model(McF_6)                   -0.1268 0.0138    -0.1539  -0.1268    -0.0997 -0.1268   0
Method(CBN-A):S.Type(wholeTumor_0.01):Model(McF_6)                 -0.0725 0.0142    -0.1004  -0.0725    -0.0445 -0.0725   0
Method(OT):S.Type(wholeTumor_0.01):Model(McF_6)                     0.0858 0.0171     0.0522   0.0858     0.1194  0.0858   0
Method(OT-A):S.Type(wholeTumor_0.01):Model(McF_6)                  -0.0026 0.0256    -0.0530  -0.0025     0.0473 -0.0024   0
Method(DiP):S.Type(wholeTumor_0.01):Model(McF_6)                    0.0358 0.0242    -0.0118   0.0358     0.0833  0.0358   0
Method(CBN):S.Type(singleCell):Conjunction(No)                     -0.0162 0.0081    -0.0321  -0.0162    -0.0003 -0.0162   0
Method(CBN-A):S.Type(singleCell):Conjunction(No)                   -0.0046 0.0082    -0.0206  -0.0046     0.0115 -0.0046   0
Method(OT):S.Type(singleCell):Conjunction(No)                      -0.0205 0.0093    -0.0387  -0.0205    -0.0023 -0.0205   0
Method(OT-A):S.Type(singleCell):Conjunction(No)                    -0.0013 0.0119    -0.0248  -0.0013     0.0220 -0.0013   0
Method(DiP):S.Type(singleCell):Conjunction(No)                      0.0183 0.0170    -0.0150   0.0183     0.0516  0.0183   0
Method(CBN):S.Type(wholeTumor_0.01):Conjunction(No)                 0.0601 0.0079     0.0446   0.0601     0.0756  0.0601   0
Method(CBN-A):S.Type(wholeTumor_0.01):Conjunction(No)               0.0087 0.0080    -0.0071   0.0087     0.0245  0.0087   0
Method(OT):S.Type(wholeTumor_0.01):Conjunction(No)                  0.0637 0.0090     0.0459   0.0637     0.0815  0.0637   0
Method(OT-A):S.Type(wholeTumor_0.01):Conjunction(No)               -0.0254 0.0122    -0.0494  -0.0254    -0.0017 -0.0254   0
Method(DiP):S.Type(wholeTumor_0.01):Conjunction(No)                -0.0293 0.0157    -0.0602  -0.0293     0.0016 -0.0293   0
Method(CBN):S.Type(singleCell):sh(0)                               -0.0137 0.0084    -0.0302  -0.0137     0.0027 -0.0137   0
Method(CBN-A):S.Type(singleCell):sh(0)                             -0.0429 0.0085    -0.0596  -0.0429    -0.0263 -0.0429   0
Method(OT):S.Type(singleCell):sh(0)                                -0.0006 0.0092    -0.0187  -0.0006     0.0174 -0.0006   0
Method(OT-A):S.Type(singleCell):sh(0)                              -0.0076 0.0099    -0.0271  -0.0076     0.0119 -0.0076   0
Method(DiP):S.Type(singleCell):sh(0)                                0.0383 0.0191     0.0008   0.0383     0.0758  0.0383   0
Method(CBN):S.Type(wholeTumor_0.01):sh(0)                           0.0720 0.0081     0.0561   0.0720     0.0879  0.0720   0
Method(CBN-A):S.Type(wholeTumor_0.01):sh(0)                         0.1674 0.0082     0.1513   0.1674     0.1836  0.1674   0
Method(OT):S.Type(wholeTumor_0.01):sh(0)                            0.0205 0.0089     0.0031   0.0205     0.0379  0.0205   0
Method(OT-A):S.Type(wholeTumor_0.01):sh(0)                          0.0575 0.0099     0.0381   0.0575     0.0770  0.0575   0
Method(DiP):S.Type(wholeTumor_0.01):sh(0)                          -0.1766 0.0177    -0.2114  -0.1766    -0.1419 -0.1765   0
Method(CBN):S.Type(singleCell):TrueGenes(7)                        -0.0256 0.0122    -0.0496  -0.0256    -0.0017 -0.0256   0
Method(CBN-A):S.Type(singleCell):TrueGenes(7)                       0.0442 0.0124     0.0198   0.0442     0.0685  0.0442   0
Method(OT):S.Type(singleCell):TrueGenes(7)                         -0.0157 0.0140    -0.0432  -0.0157     0.0118 -0.0157   0
Method(OT-A):S.Type(singleCell):TrueGenes(7)                        0.0207 0.0152    -0.0092   0.0207     0.0506  0.0208   0
Method(DiP):S.Type(singleCell):TrueGenes(7)                        -0.0838 0.0279    -0.1385  -0.0838    -0.0289 -0.0839   0
Method(CBN):S.Type(wholeTumor_0.01):TrueGenes(7)                    0.0743 0.0118     0.0511   0.0743     0.0975  0.0743   0
Method(CBN-A):S.Type(wholeTumor_0.01):TrueGenes(7)                 -0.0138 0.0121    -0.0376  -0.0138     0.0100 -0.0138   0
Method(OT):S.Type(wholeTumor_0.01):TrueGenes(7)                     0.0120 0.0136    -0.0146   0.0120     0.0386  0.0120   0
Method(OT-A):S.Type(wholeTumor_0.01):TrueGenes(7)                  -0.0685 0.0153    -0.0985  -0.0684    -0.0385 -0.0684   0
Method(DiP):S.Type(wholeTumor_0.01):TrueGenes(7)                    0.1711 0.0271     0.1180   0.1711     0.2245  0.1710   0
Method(CBN):S.Type(singleCell):TrueGenes(9)                         0.0180 0.0113    -0.0042   0.0180     0.0401  0.0180   0
Method(CBN-A):S.Type(singleCell):TrueGenes(9)                      -0.0146 0.0114    -0.0369  -0.0145     0.0078 -0.0145   0
Method(OT):S.Type(singleCell):TrueGenes(9)                          0.0110 0.0126    -0.0138   0.0110     0.0357  0.0110   0
Method(OT-A):S.Type(singleCell):TrueGenes(9)                       -0.0001 0.0136    -0.0268  -0.0001     0.0266 -0.0001   0
Method(DiP):S.Type(singleCell):TrueGenes(9)                         0.0174 0.0228    -0.0273   0.0174     0.0621  0.0173   0
Method(CBN):S.Type(wholeTumor_0.01):TrueGenes(9)                   -0.0262 0.0110    -0.0479  -0.0262    -0.0046 -0.0262   0
Method(CBN-A):S.Type(wholeTumor_0.01):TrueGenes(9)                  0.0082 0.0112    -0.0138   0.0082     0.0302  0.0082   0
Method(OT):S.Type(wholeTumor_0.01):TrueGenes(9)                    -0.0257 0.0123    -0.0498  -0.0257    -0.0016 -0.0257   0
Method(OT-A):S.Type(wholeTumor_0.01):TrueGenes(9)                  -0.0106 0.0137    -0.0375  -0.0106     0.0162 -0.0106   0
Method(DiP):S.Type(wholeTumor_0.01):TrueGenes(9)                   -0.0540 0.0212    -0.0956  -0.0540    -0.0125 -0.0540   0
Method(CBN):Model(Bozic):Conjunction(No)                           -0.1544 0.0104    -0.1750  -0.1544    -0.1339 -0.1544   0
Method(CBN-A):Model(Bozic):Conjunction(No)                         -0.1467 0.0105    -0.1674  -0.1467    -0.1261 -0.1467   0
Method(OT):Model(Bozic):Conjunction(No)                             0.0441 0.0117     0.0211   0.0441     0.0670  0.0441   0
Method(OT-A):Model(Bozic):Conjunction(No)                           0.2335 0.0133     0.2074   0.2334     0.2595  0.2334   0
Method(DiP):Model(Bozic):Conjunction(No)                           -0.0177 0.0235    -0.0640  -0.0177     0.0284 -0.0177   0
Method(CBN):Model(McF_4):Conjunction(No)                            0.1761 0.0098     0.1568   0.1761     0.1953  0.1761   0
Method(CBN-A):Model(McF_4):Conjunction(No)                          0.1721 0.0099     0.1527   0.1721     0.1915  0.1721   0
Method(OT):Model(McF_4):Conjunction(No)                            -0.1956 0.0123    -0.2198  -0.1956    -0.1715 -0.1956   0
Method(OT-A):Model(McF_4):Conjunction(No)                          -0.2257 0.0157    -0.2566  -0.2257    -0.1949 -0.2256   0
Method(DiP):Model(McF_4):Conjunction(No)                           -0.0196 0.0198    -0.0586  -0.0196     0.0192 -0.0196   0
Method(CBN):Model(McF_6):Conjunction(No)                            0.2338 0.0105     0.2132   0.2338     0.2545  0.2338   0
Method(CBN-A):Model(McF_6):Conjunction(No)                          0.2341 0.0108     0.2128   0.2341     0.2553  0.2341   0
Method(OT):Model(McF_6):Conjunction(No)                             0.0437 0.0143     0.0155   0.0437     0.0716  0.0438   0
Method(OT-A):Model(McF_6):Conjunction(No)                          -0.3840 0.0214    -0.4264  -0.3839    -0.3425 -0.3836   0
Method(DiP):Model(McF_6):Conjunction(No)                            0.0661 0.0184     0.0299   0.0661     0.1022  0.0661   0
Method(CBN):Model(Bozic):sh(0)                                     -0.1381 0.0106    -0.1590  -0.1381    -0.1172 -0.1381   0
Method(CBN-A):Model(Bozic):sh(0)                                   -0.1009 0.0107    -0.1220  -0.1009    -0.0798 -0.1009   0
Method(OT):Model(Bozic):sh(0)                                       0.0370 0.0115     0.0143   0.0370     0.0597  0.0370   0
Method(OT-A):Model(Bozic):sh(0)                                     0.0423 0.0126     0.0176   0.0423     0.0670  0.0423   0
Method(DiP):Model(Bozic):sh(0)                                      0.0551 0.0248     0.0064   0.0551     0.1036  0.0552   0
Method(CBN):Model(McF_4):sh(0)                                      0.2811 0.0100     0.2615   0.2811     0.3008  0.2811   0
Method(CBN-A):Model(McF_4):sh(0)                                    0.2639 0.0101     0.2440   0.2639     0.2837  0.2638   0
Method(OT):Model(McF_4):sh(0)                                       0.0060 0.0114    -0.0164   0.0060     0.0285  0.0060   0
Method(OT-A):Model(McF_4):sh(0)                                    -0.0145 0.0133    -0.0405  -0.0145     0.0115 -0.0145   0
Method(DiP):Model(McF_4):sh(0)                                     -0.1784 0.0221    -0.2220  -0.1784    -0.1353 -0.1783   0
Method(CBN):Model(McF_6):sh(0)                                      0.1859 0.0103     0.1657   0.1859     0.2060  0.1858   0
Method(CBN-A):Model(McF_6):sh(0)                                    0.2186 0.0106     0.1979   0.2186     0.2393  0.2186   0
Method(OT):Model(McF_6):sh(0)                                      -0.1193 0.0129    -0.1446  -0.1193    -0.0941 -0.1193   0
Method(OT-A):Model(McF_6):sh(0)                                    -0.0187 0.0188    -0.0557  -0.0187     0.0182 -0.0187   0
Method(DiP):Model(McF_6):sh(0)                                     -0.1585 0.0197    -0.1974  -0.1585    -0.1199 -0.1584   0
Method(CBN):Model(Bozic):TrueGenes(7)                              -0.0581 0.0155    -0.0887  -0.0581    -0.0277 -0.0581   0
Method(CBN-A):Model(Bozic):TrueGenes(7)                             0.1893 0.0157     0.1584   0.1893     0.2201  0.1894   0
Method(OT):Model(Bozic):TrueGenes(7)                               -0.0979 0.0177    -0.1326  -0.0979    -0.0633 -0.0979   0
Method(OT-A):Model(Bozic):TrueGenes(7)                              0.0060 0.0192    -0.0317   0.0060     0.0437  0.0060   0
Method(DiP):Model(Bozic):TrueGenes(7)                              -0.0315 0.0358    -0.1015  -0.0316     0.0390 -0.0318   0
Method(CBN):Model(McF_4):TrueGenes(7)                               0.1057 0.0145     0.0772   0.1057     0.1342  0.1057   0
Method(CBN-A):Model(McF_4):TrueGenes(7)                             0.3546 0.0148     0.3256   0.3546     0.3836  0.3546   0
Method(OT):Model(McF_4):TrueGenes(7)                                0.0812 0.0178     0.0464   0.0812     0.1161  0.0812   0
Method(OT-A):Model(McF_4):TrueGenes(7)                             -0.2770 0.0230    -0.3223  -0.2769    -0.2320 -0.2768   0
Method(DiP):Model(McF_4):TrueGenes(7)                              -0.0543 0.0315    -0.1159  -0.0543     0.0076 -0.0544   0
Method(CBN):Model(McF_6):TrueGenes(7)                               0.1663 0.0149     0.1370   0.1663     0.1956  0.1663   0
Method(CBN-A):Model(McF_6):TrueGenes(7)                            -0.4663 0.0157    -0.4971  -0.4663    -0.4356 -0.4663   0
Method(OT):Model(McF_6):TrueGenes(7)                                0.1603 0.0185     0.1240   0.1602     0.1965  0.1602   0
Method(OT-A):Model(McF_6):TrueGenes(7)                              0.3215 0.0290     0.2642   0.3217     0.3780  0.3220   0
Method(DiP):Model(McF_6):TrueGenes(7)                               0.1882 0.0287     0.1318   0.1881     0.2445  0.1881   0
Method(CBN):Model(Bozic):TrueGenes(9)                               0.0539 0.0146     0.0253   0.0539     0.0825  0.0539   0
Method(CBN-A):Model(Bozic):TrueGenes(9)                            -0.0122 0.0147    -0.0410  -0.0122     0.0166 -0.0122   0
Method(OT):Model(Bozic):TrueGenes(9)                               -0.1089 0.0160    -0.1404  -0.1089    -0.0775 -0.1089   0
Method(OT-A):Model(Bozic):TrueGenes(9)                              0.0543 0.0177     0.0197   0.0543     0.0890  0.0543   0
Method(DiP):Model(Bozic):TrueGenes(9)                               0.0010 0.0313    -0.0604   0.0010     0.0626  0.0009   0
Method(CBN):Model(McF_4):TrueGenes(9)                               0.0690 0.0136     0.0422   0.0690     0.0957  0.0690   0
Method(CBN-A):Model(McF_4):TrueGenes(9)                            -0.0420 0.0137    -0.0690  -0.0420    -0.0151 -0.0420   0
Method(OT):Model(McF_4):TrueGenes(9)                               -0.2838 0.0169    -0.3170  -0.2837    -0.2507 -0.2837   0
Method(OT-A):Model(McF_4):TrueGenes(9)                              0.0556 0.0196     0.0172   0.0556     0.0940  0.0556   0
Method(DiP):Model(McF_4):TrueGenes(9)                               0.0529 0.0261     0.0016   0.0529     0.1041  0.0529   0
Method(CBN):Model(McF_6):TrueGenes(9)                              -0.3011 0.0146    -0.3299  -0.3011    -0.2724 -0.3011   0
Method(CBN-A):Model(McF_6):TrueGenes(9)                            -0.0448 0.0150    -0.0742  -0.0448    -0.0155 -0.0448   0
Method(OT):Model(McF_6):TrueGenes(9)                                0.4417 0.0175     0.4073   0.4417     0.4761  0.4417   0
Method(OT-A):Model(McF_6):TrueGenes(9)                             -0.2472 0.0280    -0.3026  -0.2471    -0.1927 -0.2468   0
Method(DiP):Model(McF_6):TrueGenes(9)                              -0.0027 0.0245    -0.0508  -0.0027     0.0454 -0.0026   0
Method(CBN):Conjunction(No):sh(0)                                  -0.0453 0.0060    -0.0571  -0.0453    -0.0336 -0.0453   0
Method(CBN-A):Conjunction(No):sh(0)                                -0.0405 0.0061    -0.0525  -0.0405    -0.0286 -0.0405   0
Method(OT):Conjunction(No):sh(0)                                    0.0475 0.0069     0.0340   0.0475     0.0609  0.0475   0
Method(OT-A):Conjunction(No):sh(0)                                  0.1401 0.0090     0.1225   0.1401     0.1577  0.1401   0
Method(DiP):Conjunction(No):sh(0)                                  -0.0454 0.0134    -0.0716  -0.0454    -0.0191 -0.0454   0
Method(CBN):Conjunction(No):TrueGenes(7)                            0.1527 0.0087     0.1356   0.1527     0.1699  0.1527   0
Method(CBN-A):Conjunction(No):TrueGenes(7)                          0.1437 0.0089     0.1263   0.1437     0.1612  0.1437   0
Method(OT):Conjunction(No):TrueGenes(7)                             0.0474 0.0106     0.0267   0.0474     0.0681  0.0474   0
Method(OT-A):Conjunction(No):TrueGenes(7)                          -0.2839 0.0139    -0.3114  -0.2839    -0.2567 -0.2838   0
Method(DiP):Conjunction(No):TrueGenes(7)                           -0.0917 0.0201    -0.1312  -0.0917    -0.0524 -0.0917   0
Method(CBN):Conjunction(No):TrueGenes(9)                            0.0474 0.0082     0.0314   0.0474     0.0635  0.0474   0
Method(CBN-A):Conjunction(No):TrueGenes(9)                          0.0489 0.0083     0.0327   0.0489     0.0651  0.0489   0
Method(OT):Conjunction(No):TrueGenes(9)                            -0.1170 0.0096    -0.1358  -0.1170    -0.0982 -0.1170   0
Method(OT-A):Conjunction(No):TrueGenes(9)                          -0.1089 0.0127    -0.1339  -0.1088    -0.0841 -0.1088   0
Method(DiP):Conjunction(No):TrueGenes(9)                            0.0912 0.0160     0.0598   0.0912     0.1227  0.0912   0
Method(CBN):sh(0):TrueGenes(7)                                     -0.0170 0.0089    -0.0346  -0.0170     0.0006 -0.0170   0
Method(CBN-A):sh(0):TrueGenes(7)                                   -0.0344 0.0091    -0.0523  -0.0344    -0.0165 -0.0344   0
Method(OT):sh(0):TrueGenes(7)                                      -0.0764 0.0103    -0.0967  -0.0764    -0.0562 -0.0764   0
Method(OT-A):sh(0):TrueGenes(7)                                    -0.0036 0.0115    -0.0261  -0.0036     0.0189 -0.0036   0
Method(DiP):sh(0):TrueGenes(7)                                      0.0143 0.0213    -0.0275   0.0143     0.0560  0.0143   0
Method(CBN):sh(0):TrueGenes(9)                                     -0.0359 0.0083    -0.0523  -0.0359    -0.0196 -0.0359   0
Method(CBN-A):sh(0):TrueGenes(9)                                    0.0092 0.0084    -0.0073   0.0092     0.0257  0.0092   0
Method(OT):sh(0):TrueGenes(9)                                       0.0382 0.0094     0.0198   0.0382     0.0567  0.0382   0
Method(OT-A):sh(0):TrueGenes(9)                                     0.0335 0.0104     0.0132   0.0335     0.0539  0.0335   0
Method(DiP):sh(0):TrueGenes(9)                                      0.0254 0.0178    -0.0096   0.0254     0.0603  0.0254   0
S.Time(last):S.Type(singleCell):Model(Bozic)                       -0.0497 0.0096    -0.0685  -0.0497    -0.0310 -0.0497   0
S.Time(last):S.Type(wholeTumor_0.01):Model(Bozic)                   0.1175 0.0092     0.0995   0.1175     0.1355  0.1175   0
S.Time(last):S.Type(singleCell):Model(McF_4)                        0.0873 0.0089     0.0698   0.0873     0.1048  0.0873   0
S.Time(last):S.Type(wholeTumor_0.01):Model(McF_4)                  -0.1744 0.0087    -0.1915  -0.1744    -0.1574 -0.1744   0
S.Time(last):S.Type(singleCell):Model(McF_6)                       -0.0208 0.0094    -0.0393  -0.0208    -0.0023 -0.0208   0
S.Time(last):S.Type(wholeTumor_0.01):Model(McF_6)                  -0.0114 0.0092    -0.0294  -0.0114     0.0066 -0.0114   0
S.Time(last):S.Type(singleCell):Conjunction(No)                     0.0044 0.0052    -0.0059   0.0044     0.0146  0.0044   0
S.Time(last):S.Type(wholeTumor_0.01):Conjunction(No)               -0.0045 0.0051    -0.0146  -0.0045     0.0056 -0.0045   0
S.Time(last):S.Type(singleCell):sh(0)                              -0.0226 0.0053    -0.0329  -0.0226    -0.0123 -0.0226   0
S.Time(last):S.Type(wholeTumor_0.01):sh(0)                          0.0504 0.0052     0.0403   0.0504     0.0606  0.0504   0
S.Time(last):S.Type(singleCell):TrueGenes(7)                       -0.0104 0.0078    -0.0257  -0.0104     0.0049 -0.0104   0
S.Time(last):S.Type(wholeTumor_0.01):TrueGenes(7)                   0.0244 0.0076     0.0094   0.0244     0.0394  0.0244   0
S.Time(last):S.Type(singleCell):TrueGenes(9)                        0.0153 0.0073     0.0010   0.0153     0.0295  0.0153   0
S.Time(last):S.Type(wholeTumor_0.01):TrueGenes(9)                  -0.0283 0.0071    -0.0423  -0.0283    -0.0143 -0.0283   0
S.Time(last):Model(Bozic):Conjunction(No)                          -0.0452 0.0067    -0.0585  -0.0452    -0.0320 -0.0452   0
S.Time(last):Model(McF_4):Conjunction(No)                          -0.0595 0.0066    -0.0724  -0.0595    -0.0467 -0.0595   0
S.Time(last):Model(McF_6):Conjunction(No)                           0.1207 0.0075     0.1059   0.1207     0.1355  0.1207   0
S.Time(last):Model(Bozic):sh(0)                                    -0.0092 0.0067    -0.0225  -0.0092     0.0040 -0.0092   0
S.Time(last):Model(McF_4):sh(0)                                     0.0164 0.0065     0.0037   0.0164     0.0291  0.0164   0
S.Time(last):Model(McF_6):sh(0)                                    -0.0003 0.0069    -0.0138  -0.0003     0.0132 -0.0003   0
S.Time(last):Model(Bozic):TrueGenes(7)                              0.1029 0.0104     0.0824   0.1029     0.1234  0.1029   0
S.Time(last):Model(McF_4):TrueGenes(7)                              0.0236 0.0099     0.0042   0.0236     0.0429  0.0236   0
S.Time(last):Model(McF_6):TrueGenes(7)                             -0.1856 0.0100    -0.2053  -0.1856    -0.1659 -0.1856   0
S.Time(last):Model(Bozic):TrueGenes(9)                             -0.1142 0.0094    -0.1328  -0.1142    -0.0957 -0.1142   0
S.Time(last):Model(McF_4):TrueGenes(9)                             -0.0288 0.0090    -0.0465  -0.0288    -0.0112 -0.0288   0
S.Time(last):Model(McF_6):TrueGenes(9)                              0.2190 0.0094     0.2005   0.2190     0.2375  0.2190   0
S.Time(last):Conjunction(No):sh(0)                                  0.0387 0.0038     0.0312   0.0387     0.0462  0.0387   0
S.Time(last):Conjunction(No):TrueGenes(7)                          -0.0010 0.0057    -0.0123  -0.0010     0.0103 -0.0010   0
S.Time(last):Conjunction(No):TrueGenes(9)                          -0.0189 0.0053    -0.0293  -0.0189    -0.0085 -0.0189   0
S.Time(last):sh(0):TrueGenes(7)                                     0.0424 0.0058     0.0312   0.0424     0.0537  0.0424   0
S.Time(last):sh(0):TrueGenes(9)                                     0.0069 0.0053    -0.0035   0.0069     0.0173  0.0069   0
S.Type(singleCell):Model(Bozic):Conjunction(No)                     0.0101 0.0095    -0.0086   0.0101     0.0287  0.0101   0
S.Type(wholeTumor_0.01):Model(Bozic):Conjunction(No)               -0.0275 0.0092    -0.0456  -0.0275    -0.0093 -0.0275   0
S.Type(singleCell):Model(McF_4):Conjunction(No)                    -0.0060 0.0090    -0.0237  -0.0060     0.0117 -0.0060   0
S.Type(wholeTumor_0.01):Model(McF_4):Conjunction(No)                0.0386 0.0089     0.0211   0.0386     0.0561  0.0386   0
S.Type(singleCell):Model(McF_6):Conjunction(No)                    -0.0136 0.0103    -0.0338  -0.0136     0.0067 -0.0135   0
S.Type(wholeTumor_0.01):Model(McF_6):Conjunction(No)                0.0442 0.0101     0.0244   0.0442     0.0640  0.0442   0
S.Type(singleCell):Model(Bozic):sh(0)                              -0.0487 0.0096    -0.0676  -0.0487    -0.0298 -0.0487   0
S.Type(wholeTumor_0.01):Model(Bozic):sh(0)                          0.0021 0.0092    -0.0160   0.0021     0.0202  0.0021   0
S.Type(singleCell):Model(McF_4):sh(0)                              -0.0055 0.0091    -0.0234  -0.0055     0.0124 -0.0055   0
S.Type(wholeTumor_0.01):Model(McF_4):sh(0)                          0.0091 0.0088    -0.0082   0.0091     0.0264  0.0091   0
S.Type(singleCell):Model(McF_6):sh(0)                               0.0335 0.0096     0.0147   0.0335     0.0523  0.0335   0
S.Type(wholeTumor_0.01):Model(McF_6):sh(0)                         -0.0250 0.0093    -0.0433  -0.0250    -0.0067 -0.0250   0
S.Type(singleCell):Model(Bozic):TrueGenes(7)                        0.0052 0.0147    -0.0238   0.0052     0.0340  0.0052   0
S.Type(wholeTumor_0.01):Model(Bozic):TrueGenes(7)                  -0.0075 0.0141    -0.0351  -0.0075     0.0201 -0.0075   0
S.Type(singleCell):Model(McF_4):TrueGenes(7)                       -0.0192 0.0137    -0.0462  -0.0192     0.0077 -0.0192   0
S.Type(wholeTumor_0.01):Model(McF_4):TrueGenes(7)                   0.0071 0.0132    -0.0189   0.0071     0.0330  0.0071   0
S.Type(singleCell):Model(McF_6):TrueGenes(7)                        0.0017 0.0140    -0.0257   0.0017     0.0291  0.0017   0
S.Type(wholeTumor_0.01):Model(McF_6):TrueGenes(7)                   0.0095 0.0135    -0.0170   0.0095     0.0361  0.0095   0
S.Type(singleCell):Model(Bozic):TrueGenes(9)                       -0.0064 0.0133    -0.0326  -0.0065     0.0197 -0.0065   0
S.Type(wholeTumor_0.01):Model(Bozic):TrueGenes(9)                   0.0159 0.0129    -0.0093   0.0159     0.0412  0.0160   0
S.Type(singleCell):Model(McF_4):TrueGenes(9)                        0.0051 0.0125    -0.0193   0.0051     0.0296  0.0051   0
S.Type(wholeTumor_0.01):Model(McF_4):TrueGenes(9)                   0.0324 0.0122     0.0085   0.0324     0.0563  0.0324   0
S.Type(singleCell):Model(McF_6):TrueGenes(9)                        0.0187 0.0131    -0.0069   0.0187     0.0443  0.0187   0
S.Type(wholeTumor_0.01):Model(McF_6):TrueGenes(9)                  -0.0829 0.0127    -0.1079  -0.0829    -0.0579 -0.0829   0
S.Type(singleCell):Conjunction(No):sh(0)                           -0.0198 0.0053    -0.0303  -0.0198    -0.0094 -0.0198   0
S.Type(wholeTumor_0.01):Conjunction(No):sh(0)                       0.0319 0.0053     0.0216   0.0319     0.0422  0.0319   0
S.Type(singleCell):Conjunction(No):TrueGenes(7)                    -0.0058 0.0079    -0.0213  -0.0058     0.0097 -0.0058   0
S.Type(wholeTumor_0.01):Conjunction(No):TrueGenes(7)               -0.0134 0.0078    -0.0286  -0.0133     0.0019 -0.0133   0
S.Type(singleCell):Conjunction(No):TrueGenes(9)                     0.0197 0.0073     0.0053   0.0197     0.0340  0.0197   0
S.Type(wholeTumor_0.01):Conjunction(No):TrueGenes(9)               -0.0290 0.0072    -0.0432  -0.0290    -0.0148 -0.0290   0
S.Type(singleCell):sh(0):TrueGenes(7)                              -0.0119 0.0079    -0.0274  -0.0119     0.0036 -0.0119   0
S.Type(wholeTumor_0.01):sh(0):TrueGenes(7)                          0.0473 0.0078     0.0320   0.0473     0.0626  0.0473   0
S.Type(singleCell):sh(0):TrueGenes(9)                              -0.0027 0.0074    -0.0172  -0.0027     0.0118 -0.0027   0
S.Type(wholeTumor_0.01):sh(0):TrueGenes(9)                         -0.0139 0.0073    -0.0281  -0.0139     0.0004 -0.0139   0
Model(Bozic):Conjunction(No):sh(0)                                  0.0965 0.0068     0.0832   0.0965     0.1098  0.0965   0
Model(McF_4):Conjunction(No):sh(0)                                 -0.0976 0.0066    -0.1105  -0.0976    -0.0846 -0.0976   0
Model(McF_6):Conjunction(No):sh(0)                                 -0.0480 0.0076    -0.0630  -0.0480    -0.0331 -0.0480   0
Model(Bozic):Conjunction(No):TrueGenes(7)                          -0.0455 0.0104    -0.0659  -0.0455    -0.0250 -0.0455   0
Model(McF_4):Conjunction(No):TrueGenes(7)                          -0.1333 0.0103    -0.1535  -0.1333    -0.1131 -0.1333   0
Model(McF_6):Conjunction(No):TrueGenes(7)                           0.1516 0.0112     0.1297   0.1516     0.1735  0.1517   0
Model(Bozic):Conjunction(No):TrueGenes(9)                           0.0214 0.0095     0.0028   0.0214     0.0400  0.0214   0
Model(McF_4):Conjunction(No):TrueGenes(9)                           0.0001 0.0092    -0.0179   0.0001     0.0182  0.0001   0
Model(McF_6):Conjunction(No):TrueGenes(9)                          -0.0546 0.0105    -0.0752  -0.0545    -0.0340 -0.0545   0
Model(Bozic):sh(0):TrueGenes(7)                                    -0.0221 0.0104    -0.0426  -0.0220    -0.0016 -0.0220   0
Model(McF_4):sh(0):TrueGenes(7)                                     0.0507 0.0100     0.0310   0.0507     0.0704  0.0507   0
Model(McF_6):sh(0):TrueGenes(7)                                     0.0627 0.0102     0.0427   0.0627     0.0827  0.0627   0
Model(Bozic):sh(0):TrueGenes(9)                                     0.0157 0.0095    -0.0030   0.0157     0.0343  0.0157   0
Model(McF_4):sh(0):TrueGenes(9)                                    -0.0105 0.0091    -0.0283  -0.0105     0.0073 -0.0105   0
Model(McF_6):sh(0):TrueGenes(9)                                    -0.0121 0.0095    -0.0307  -0.0121     0.0065 -0.0121   0
Conjunction(No):sh(0):TrueGenes(7)                                  0.0177 0.0058     0.0062   0.0177     0.0292  0.0177   0
Conjunction(No):sh(0):TrueGenes(9)                                  0.0186 0.0054     0.0080   0.0186     0.0291  0.0186   0
S.Size(100):Method(CBN):S.Time(last):S.Type(singleCell)             0.0118 0.0107    -0.0093   0.0118     0.0329  0.0118   0
S.Size(1000):Method(CBN):S.Time(last):S.Type(singleCell)           -0.0235 0.0100    -0.0432  -0.0235    -0.0038 -0.0235   0
S.Size(100):Method(CBN-A):S.Time(last):S.Type(singleCell)           0.0237 0.0108     0.0024   0.0237     0.0449  0.0237   0
S.Size(1000):Method(CBN-A):S.Time(last):S.Type(singleCell)         -0.0331 0.0101    -0.0529  -0.0331    -0.0132 -0.0331   0
S.Size(100):Method(OT):S.Time(last):S.Type(singleCell)              0.0052 0.0118    -0.0179   0.0052     0.0283  0.0052   0
S.Size(1000):Method(OT):S.Time(last):S.Type(singleCell)            -0.0210 0.0110    -0.0426  -0.0210     0.0005 -0.0210   0
S.Size(100):Method(OT-A):S.Time(last):S.Type(singleCell)            0.0090 0.0118    -0.0141   0.0090     0.0322  0.0090   0
S.Size(1000):Method(OT-A):S.Time(last):S.Type(singleCell)          -0.0200 0.0111    -0.0417  -0.0200     0.0017 -0.0200   0
S.Size(100):Method(DiP):S.Time(last):S.Type(singleCell)            -0.0169 0.0228    -0.0617  -0.0169     0.0277 -0.0169   0
S.Size(1000):Method(DiP):S.Time(last):S.Type(singleCell)            0.0286 0.0176    -0.0060   0.0286     0.0631  0.0286   0
S.Size(100):Method(CBN):S.Time(last):S.Type(wholeTumor_0.01)       -0.0275 0.0104    -0.0480  -0.0275    -0.0071 -0.0275   0
S.Size(1000):Method(CBN):S.Time(last):S.Type(wholeTumor_0.01)       0.0422 0.0100     0.0226   0.0422     0.0618  0.0422   0
S.Size(100):Method(CBN-A):S.Time(last):S.Type(wholeTumor_0.01)     -0.0074 0.0105    -0.0280  -0.0074     0.0133 -0.0074   0
S.Size(1000):Method(CBN-A):S.Time(last):S.Type(wholeTumor_0.01)     0.0328 0.0101     0.0129   0.0328     0.0527  0.0328   0
S.Size(100):Method(OT):S.Time(last):S.Type(wholeTumor_0.01)         0.0125 0.0113    -0.0097   0.0125     0.0346  0.0125   0
S.Size(1000):Method(OT):S.Time(last):S.Type(wholeTumor_0.01)       -0.0204 0.0109    -0.0417  -0.0204     0.0009 -0.0204   0
S.Size(100):Method(OT-A):S.Time(last):S.Type(wholeTumor_0.01)       0.0117 0.0115    -0.0108   0.0117     0.0342  0.0117   0
S.Size(1000):Method(OT-A):S.Time(last):S.Type(wholeTumor_0.01)     -0.0280 0.0110    -0.0497  -0.0280    -0.0064 -0.0280   0
S.Size(100):Method(DiP):S.Time(last):S.Type(wholeTumor_0.01)       -0.0200 0.0205    -0.0602  -0.0200     0.0202 -0.0200   0
S.Size(1000):Method(DiP):S.Time(last):S.Type(wholeTumor_0.01)       0.0266 0.0166    -0.0059   0.0266     0.0591  0.0266   0
S.Size(100):Method(CBN):S.Time(last):Model(Bozic)                  -0.0166 0.0151    -0.0464  -0.0166     0.0131 -0.0166   0
S.Size(1000):Method(CBN):S.Time(last):Model(Bozic)                  0.0715 0.0130     0.0461   0.0715     0.0970  0.0715   0
S.Size(100):Method(CBN-A):S.Time(last):Model(Bozic)                -0.0174 0.0152    -0.0473  -0.0173     0.0125 -0.0173   0
S.Size(1000):Method(CBN-A):S.Time(last):Model(Bozic)                0.0518 0.0131     0.0261   0.0518     0.0775  0.0518   0
S.Size(100):Method(OT):S.Time(last):Model(Bozic)                    0.0409 0.0161     0.0093   0.0410     0.0725  0.0410   0
S.Size(1000):Method(OT):S.Time(last):Model(Bozic)                  -0.0032 0.0138    -0.0303  -0.0032     0.0239 -0.0032   0
S.Size(100):Method(OT-A):S.Time(last):Model(Bozic)                  0.0242 0.0160    -0.0072   0.0242     0.0555  0.0242   0
S.Size(1000):Method(OT-A):S.Time(last):Model(Bozic)                 0.0029 0.0139    -0.0243   0.0029     0.0300  0.0029   0
S.Size(100):Method(DiP):S.Time(last):Model(Bozic)                  -0.0070 0.0364    -0.0784  -0.0070     0.0646 -0.0071   0
S.Size(1000):Method(DiP):S.Time(last):Model(Bozic)                 -0.1027 0.0257    -0.1532  -0.1027    -0.0523 -0.1027   0
S.Size(100):Method(CBN):S.Time(last):Model(McF_4)                   0.0549 0.0132     0.0291   0.0549     0.0808  0.0549   0
S.Size(1000):Method(CBN):S.Time(last):Model(McF_4)                 -0.0961 0.0122    -0.1200  -0.0961    -0.0722 -0.0961   0
S.Size(100):Method(CBN-A):S.Time(last):Model(McF_4)                 0.0655 0.0132     0.0395   0.0655     0.0915  0.0655   0
S.Size(1000):Method(CBN-A):S.Time(last):Model(McF_4)               -0.0987 0.0123    -0.1227  -0.0987    -0.0746 -0.0987   0
S.Size(100):Method(OT):S.Time(last):Model(McF_4)                   -0.0279 0.0143    -0.0559  -0.0279     0.0001 -0.0279   0
S.Size(1000):Method(OT):S.Time(last):Model(McF_4)                   0.0108 0.0136    -0.0159   0.0108     0.0374  0.0108   0
S.Size(100):Method(OT-A):S.Time(last):Model(McF_4)                 -0.0135 0.0145    -0.0419  -0.0135     0.0149 -0.0135   0
S.Size(1000):Method(OT-A):S.Time(last):Model(McF_4)                -0.0164 0.0138    -0.0434  -0.0164     0.0106 -0.0164   0
S.Size(100):Method(DiP):S.Time(last):Model(McF_4)                  -0.0013 0.0275    -0.0554  -0.0013     0.0526 -0.0012   0
S.Size(1000):Method(DiP):S.Time(last):Model(McF_4)                  0.1124 0.0214     0.0705   0.1124     0.1544  0.1124   0
S.Size(100):Method(CBN):S.Time(last):Model(McF_6)                   0.0320 0.0135     0.0056   0.0320     0.0584  0.0320   0
S.Size(1000):Method(CBN):S.Time(last):Model(McF_6)                 -0.0501 0.0130    -0.0757  -0.0501    -0.0245 -0.0501   0
S.Size(100):Method(CBN-A):S.Time(last):Model(McF_6)                -0.0034 0.0137    -0.0304  -0.0034     0.0236 -0.0034   0
S.Size(1000):Method(CBN-A):S.Time(last):Model(McF_6)               -0.0150 0.0135    -0.0414  -0.0150     0.0114 -0.0150   0
S.Size(100):Method(OT):S.Time(last):Model(McF_6)                   -0.0140 0.0156    -0.0446  -0.0140     0.0166 -0.0140   0
S.Size(1000):Method(OT):S.Time(last):Model(McF_6)                  -0.0577 0.0155    -0.0881  -0.0577    -0.0272 -0.0577   0
S.Size(100):Method(OT-A):S.Time(last):Model(McF_6)                  0.0379 0.0165     0.0055   0.0379     0.0702  0.0379   0
S.Size(1000):Method(OT-A):S.Time(last):Model(McF_6)                -0.0988 0.0160    -0.1302  -0.0988    -0.0674 -0.0988   0
S.Size(100):Method(DiP):S.Time(last):Model(McF_6)                  -0.0982 0.0266    -0.1504  -0.0982    -0.0460 -0.0982   0
S.Size(1000):Method(DiP):S.Time(last):Model(McF_6)                  0.2196 0.0219     0.1765   0.2196     0.2627  0.2196   0
S.Size(100):Method(CBN):S.Time(last):Conjunction(No)                0.0039 0.0076    -0.0111   0.0039     0.0189  0.0039   0
S.Size(1000):Method(CBN):S.Time(last):Conjunction(No)              -0.0427 0.0074    -0.0573  -0.0427    -0.0281 -0.0427   0
S.Size(100):Method(CBN-A):S.Time(last):Conjunction(No)              0.0010 0.0077    -0.0141   0.0010     0.0162  0.0010   0
S.Size(1000):Method(CBN-A):S.Time(last):Conjunction(No)            -0.0245 0.0075    -0.0392  -0.0245    -0.0097 -0.0245   0
S.Size(100):Method(OT):S.Time(last):Conjunction(No)                -0.0561 0.0088    -0.0735  -0.0561    -0.0388 -0.0561   0
S.Size(1000):Method(OT):S.Time(last):Conjunction(No)                0.0617 0.0089     0.0443   0.0617     0.0791  0.0617   0
S.Size(100):Method(OT-A):S.Time(last):Conjunction(No)              -0.0021 0.0094    -0.0206  -0.0021     0.0164 -0.0021   0
S.Size(1000):Method(OT-A):S.Time(last):Conjunction(No)             -0.0024 0.0096    -0.0212  -0.0024     0.0163 -0.0024   0
S.Size(100):Method(DiP):S.Time(last):Conjunction(No)                0.0098 0.0154    -0.0203   0.0098     0.0400  0.0098   0
S.Size(1000):Method(DiP):S.Time(last):Conjunction(No)               0.0784 0.0126     0.0536   0.0784     0.1032  0.0784   0
S.Size(100):Method(CBN):S.Time(last):sh(0)                          0.0237 0.0083     0.0073   0.0237     0.0400  0.0237   0
S.Size(1000):Method(CBN):S.Time(last):sh(0)                        -0.0028 0.0073    -0.0172  -0.0028     0.0116 -0.0028   0
S.Size(100):Method(CBN-A):S.Time(last):sh(0)                        0.0225 0.0084     0.0060   0.0225     0.0390  0.0225   0
S.Size(1000):Method(CBN-A):S.Time(last):sh(0)                      -0.0029 0.0074    -0.0175  -0.0029     0.0117 -0.0029   0
S.Size(100):Method(OT):S.Time(last):sh(0)                           0.0487 0.0090     0.0310   0.0487     0.0664  0.0487   0
S.Size(1000):Method(OT):S.Time(last):sh(0)                         -0.0447 0.0080    -0.0605  -0.0447    -0.0289 -0.0447   0
S.Size(100):Method(OT-A):S.Time(last):sh(0)                         0.0213 0.0091     0.0034   0.0213     0.0391  0.0213   0
S.Size(1000):Method(OT-A):S.Time(last):sh(0)                       -0.0105 0.0082    -0.0266  -0.0105     0.0054 -0.0106   0
S.Size(100):Method(DiP):S.Time(last):sh(0)                         -0.0687 0.0199    -0.1079  -0.0687    -0.0297 -0.0687   0
S.Size(1000):Method(DiP):S.Time(last):sh(0)                         0.0967 0.0139     0.0694   0.0967     0.1240  0.0967   0
S.Size(100):Method(CBN):S.Time(last):TrueGenes(7)                   0.0678 0.0116     0.0450   0.0678     0.0906  0.0678   0
S.Size(1000):Method(CBN):S.Time(last):TrueGenes(7)                 -0.0818 0.0108    -0.1029  -0.0818    -0.0606 -0.0818   0
S.Size(100):Method(CBN-A):S.Time(last):TrueGenes(7)                 0.0529 0.0119     0.0296   0.0529     0.0762  0.0529   0
S.Size(1000):Method(CBN-A):S.Time(last):TrueGenes(7)               -0.0621 0.0111    -0.0838  -0.0621    -0.0403 -0.0621   0
S.Size(100):Method(OT):S.Time(last):TrueGenes(7)                    0.0143 0.0140    -0.0131   0.0143     0.0417  0.0143   0
S.Size(1000):Method(OT):S.Time(last):TrueGenes(7)                  -0.0426 0.0133    -0.0687  -0.0426    -0.0165 -0.0426   0
S.Size(100):Method(OT-A):S.Time(last):TrueGenes(7)                  0.0719 0.0130     0.0463   0.0719     0.0974  0.0719   0
S.Size(1000):Method(OT-A):S.Time(last):TrueGenes(7)                -0.0901 0.0123    -0.1142  -0.0901    -0.0661 -0.0901   0
S.Size(100):Method(DiP):S.Time(last):TrueGenes(7)                  -0.2496 0.0274    -0.3033  -0.2496    -0.1958 -0.2497   0
S.Size(1000):Method(DiP):S.Time(last):TrueGenes(7)                  0.3054 0.0207     0.2648   0.3054     0.3460  0.3054   0
S.Size(100):Method(CBN):S.Time(last):TrueGenes(9)                  -0.0281 0.0109    -0.0496  -0.0281    -0.0067 -0.0281   0
S.Size(1000):Method(CBN):S.Time(last):TrueGenes(9)                  0.0180 0.0102    -0.0021   0.0180     0.0380  0.0180   0
S.Size(100):Method(CBN-A):S.Time(last):TrueGenes(9)                -0.0396 0.0110    -0.0612  -0.0396    -0.0179 -0.0396   0
S.Size(1000):Method(CBN-A):S.Time(last):TrueGenes(9)               -0.0015 0.0104    -0.0219  -0.0015     0.0188 -0.0015   0
S.Size(100):Method(OT):S.Time(last):TrueGenes(9)                    0.0125 0.0121    -0.0112   0.0125     0.0362  0.0125   0
S.Size(1000):Method(OT):S.Time(last):TrueGenes(9)                   0.0075 0.0114    -0.0149   0.0075     0.0300  0.0075   0
S.Size(100):Method(OT-A):S.Time(last):TrueGenes(9)                  0.0038 0.0122    -0.0201   0.0038     0.0276  0.0038   0
S.Size(1000):Method(OT-A):S.Time(last):TrueGenes(9)                 0.0129 0.0114    -0.0095   0.0129     0.0353  0.0129   0
S.Size(100):Method(DiP):S.Time(last):TrueGenes(9)                   0.0892 0.0227     0.0446   0.0892     0.1338  0.0892   0
S.Size(1000):Method(DiP):S.Time(last):TrueGenes(9)                 -0.0594 0.0174    -0.0936  -0.0594    -0.0253 -0.0594   0
S.Size(100):Method(CBN):S.Type(singleCell):Model(Bozic)             0.0144 0.0217    -0.0283   0.0144     0.0568  0.0144   0
S.Size(1000):Method(CBN):S.Type(singleCell):Model(Bozic)            0.0129 0.0183    -0.0231   0.0129     0.0489  0.0129   0
S.Size(100):Method(CBN-A):S.Type(singleCell):Model(Bozic)           0.0016 0.0218    -0.0412   0.0016     0.0442  0.0017   0
S.Size(1000):Method(CBN-A):S.Type(singleCell):Model(Bozic)          0.0221 0.0184    -0.0140   0.0221     0.0583  0.0221   0
S.Size(100):Method(OT):S.Type(singleCell):Model(Bozic)             -0.0411 0.0228    -0.0859  -0.0411     0.0036 -0.0410   0
S.Size(1000):Method(OT):S.Type(singleCell):Model(Bozic)             0.0560 0.0193     0.0182   0.0560     0.0939  0.0560   0
S.Size(100):Method(OT-A):S.Type(singleCell):Model(Bozic)           -0.0449 0.0227    -0.0896  -0.0449    -0.0004 -0.0448   0
S.Size(1000):Method(OT-A):S.Type(singleCell):Model(Bozic)           0.0707 0.0195     0.0325   0.0707     0.1088  0.0707   0
S.Size(100):Method(DiP):S.Type(singleCell):Model(Bozic)             0.0207 0.0524    -0.0817   0.0206     0.1237  0.0203   0
S.Size(1000):Method(DiP):S.Type(singleCell):Model(Bozic)           -0.0487 0.0372    -0.1219  -0.0486     0.0242 -0.0485   0
S.Size(100):Method(CBN):S.Type(wholeTumor_0.01):Model(Bozic)       -0.0445 0.0205    -0.0847  -0.0446    -0.0044 -0.0446   0
S.Size(1000):Method(CBN):S.Type(wholeTumor_0.01):Model(Bozic)       0.0338 0.0178    -0.0013   0.0338     0.0688  0.0338   0
S.Size(100):Method(CBN-A):S.Type(wholeTumor_0.01):Model(Bozic)     -0.0403 0.0206    -0.0808  -0.0403     0.0002 -0.0403   0
S.Size(1000):Method(CBN-A):S.Type(wholeTumor_0.01):Model(Bozic)    -0.0249 0.0181    -0.0605  -0.0249     0.0107 -0.0249   0
S.Size(100):Method(OT):S.Type(wholeTumor_0.01):Model(Bozic)        -0.0705 0.0213    -0.1122  -0.0705    -0.0288 -0.0705   0
S.Size(1000):Method(OT):S.Type(wholeTumor_0.01):Model(Bozic)        0.0393 0.0186     0.0027   0.0393     0.0758  0.0393   0
S.Size(100):Method(OT-A):S.Type(wholeTumor_0.01):Model(Bozic)      -0.0526 0.0213    -0.0945  -0.0526    -0.0108 -0.0526   0
S.Size(1000):Method(OT-A):S.Type(wholeTumor_0.01):Model(Bozic)      0.0168 0.0189    -0.0202   0.0168     0.0538  0.0168   0
S.Size(100):Method(DiP):S.Type(wholeTumor_0.01):Model(Bozic)        0.0864 0.0470    -0.0058   0.0864     0.1785  0.0864   0
S.Size(1000):Method(DiP):S.Type(wholeTumor_0.01):Model(Bozic)      -0.1129 0.0332    -0.1780  -0.1129    -0.0479 -0.1129   0
S.Size(100):Method(CBN):S.Type(singleCell):Model(McF_4)            -0.0133 0.0188    -0.0502  -0.0133     0.0235 -0.0133   0
S.Size(1000):Method(CBN):S.Type(singleCell):Model(McF_4)            0.0374 0.0171     0.0039   0.0374     0.0708  0.0374   0
S.Size(100):Method(CBN-A):S.Type(singleCell):Model(McF_4)          -0.0315 0.0189    -0.0686  -0.0315     0.0055 -0.0315   0
S.Size(1000):Method(CBN-A):S.Type(singleCell):Model(McF_4)          0.0444 0.0171     0.0108   0.0444     0.0780  0.0444   0
S.Size(100):Method(OT):S.Type(singleCell):Model(McF_4)             -0.0144 0.0201    -0.0538  -0.0144     0.0250 -0.0144   0
S.Size(1000):Method(OT):S.Type(singleCell):Model(McF_4)            -0.0199 0.0187    -0.0567  -0.0199     0.0169 -0.0199   0
S.Size(100):Method(OT-A):S.Type(singleCell):Model(McF_4)           -0.0223 0.0203    -0.0621  -0.0223     0.0174 -0.0223   0
S.Size(1000):Method(OT-A):S.Type(singleCell):Model(McF_4)          -0.0153 0.0191    -0.0528  -0.0153     0.0221 -0.0153   0
S.Size(100):Method(DiP):S.Type(singleCell):Model(McF_4)             0.0009 0.0403    -0.0782   0.0009     0.0800  0.0008   0
S.Size(1000):Method(DiP):S.Type(singleCell):Model(McF_4)           -0.0455 0.0305    -0.1055  -0.0455     0.0144 -0.0455   0
S.Size(100):Method(CBN):S.Type(wholeTumor_0.01):Model(McF_4)        0.0633 0.0180     0.0280   0.0633     0.0986  0.0633   0
S.Size(1000):Method(CBN):S.Type(wholeTumor_0.01):Model(McF_4)      -0.1140 0.0168    -0.1469  -0.1140    -0.0811 -0.1140   0
S.Size(100):Method(CBN-A):S.Type(wholeTumor_0.01):Model(McF_4)      0.1003 0.0180     0.0649   0.1003     0.1357  0.1003   0
S.Size(1000):Method(CBN-A):S.Type(wholeTumor_0.01):Model(McF_4)    -0.1125 0.0169    -0.1456  -0.1125    -0.0794 -0.1125   0
S.Size(100):Method(OT):S.Type(wholeTumor_0.01):Model(McF_4)         0.1230 0.0193     0.0851   0.1230     0.1608  0.1230   0
S.Size(1000):Method(OT):S.Type(wholeTumor_0.01):Model(McF_4)       -0.1156 0.0185    -0.1519  -0.1156    -0.0793 -0.1156   0
S.Size(100):Method(OT-A):S.Type(wholeTumor_0.01):Model(McF_4)       0.1209 0.0196     0.0824   0.1209     0.1595  0.1209   0
S.Size(1000):Method(OT-A):S.Type(wholeTumor_0.01):Model(McF_4)     -0.1142 0.0190    -0.1514  -0.1142    -0.0770 -0.1141   0
S.Size(100):Method(DiP):S.Type(wholeTumor_0.01):Model(McF_4)       -0.0952 0.0360    -0.1659  -0.0952    -0.0245 -0.0951   0
S.Size(1000):Method(DiP):S.Type(wholeTumor_0.01):Model(McF_4)       0.2365 0.0279     0.1817   0.2364     0.2912  0.2364   0
S.Size(100):Method(CBN):S.Type(singleCell):Model(McF_6)            -0.0614 0.0188    -0.0984  -0.0614    -0.0245 -0.0614   0
S.Size(1000):Method(CBN):S.Type(singleCell):Model(McF_6)            0.0422 0.0179     0.0071   0.0422     0.0772  0.0422   0
S.Size(100):Method(CBN-A):S.Type(singleCell):Model(McF_6)          -0.0217 0.0191    -0.0593  -0.0217     0.0158 -0.0217   0
S.Size(1000):Method(CBN-A):S.Type(singleCell):Model(McF_6)          0.0444 0.0182     0.0085   0.0444     0.0802  0.0444   0
S.Size(100):Method(OT):S.Type(singleCell):Model(McF_6)             -0.0437 0.0212    -0.0854  -0.0437    -0.0021 -0.0437   0
S.Size(1000):Method(OT):S.Type(singleCell):Model(McF_6)             0.0748 0.0205     0.0346   0.0748     0.1150  0.0748   0
S.Size(100):Method(OT-A):S.Type(singleCell):Model(McF_6)           -0.0080 0.0230    -0.0531  -0.0080     0.0371 -0.0080   0
S.Size(1000):Method(OT-A):S.Type(singleCell):Model(McF_6)           0.0250 0.0222    -0.0186   0.0250     0.0686  0.0250   0
S.Size(100):Method(DiP):S.Type(singleCell):Model(McF_6)             0.0279 0.0380    -0.0468   0.0279     0.1025  0.0279   0
S.Size(1000):Method(DiP):S.Type(singleCell):Model(McF_6)           -0.1201 0.0303    -0.1796  -0.1201    -0.0607 -0.1201   0
S.Size(100):Method(CBN):S.Type(wholeTumor_0.01):Model(McF_6)        0.0964 0.0182     0.0606   0.0964     0.1322  0.0964   0
S.Size(1000):Method(CBN):S.Type(wholeTumor_0.01):Model(McF_6)      -0.1030 0.0177    -0.1377  -0.1030    -0.0683 -0.1030   0
S.Size(100):Method(CBN-A):S.Type(wholeTumor_0.01):Model(McF_6)      0.0891 0.0186     0.0527   0.0891     0.1255  0.0891   0
S.Size(1000):Method(CBN-A):S.Type(wholeTumor_0.01):Model(McF_6)    -0.1064 0.0181    -0.1420  -0.1064    -0.0709 -0.1064   0
S.Size(100):Method(OT):S.Type(wholeTumor_0.01):Model(McF_6)         0.1735 0.0204     0.1334   0.1735     0.2136  0.1735   0
S.Size(1000):Method(OT):S.Type(wholeTumor_0.01):Model(McF_6)       -0.2188 0.0201    -0.2583  -0.2188    -0.1794 -0.2188   0
S.Size(100):Method(OT-A):S.Type(wholeTumor_0.01):Model(McF_6)       0.1327 0.0224     0.0886   0.1327     0.1767  0.1327   0
S.Size(1000):Method(OT-A):S.Type(wholeTumor_0.01):Model(McF_6)     -0.1597 0.0220    -0.2028  -0.1597    -0.1166 -0.1596   0
S.Size(100):Method(DiP):S.Type(wholeTumor_0.01):Model(McF_6)       -0.1630 0.0349    -0.2316  -0.1631    -0.0945 -0.1631   0
S.Size(1000):Method(DiP):S.Type(wholeTumor_0.01):Model(McF_6)       0.3708 0.0286     0.3146   0.3708     0.4270  0.3708   0
S.Size(100):Method(CBN):S.Type(singleCell):Conjunction(No)         -0.0084 0.0108    -0.0297  -0.0084     0.0129 -0.0084   0
S.Size(1000):Method(CBN):S.Type(singleCell):Conjunction(No)         0.0040 0.0103    -0.0163   0.0040     0.0243  0.0040   0
S.Size(100):Method(CBN-A):S.Type(singleCell):Conjunction(No)       -0.0209 0.0109    -0.0423  -0.0209     0.0005 -0.0209   0
S.Size(1000):Method(CBN-A):S.Type(singleCell):Conjunction(No)       0.0006 0.0104    -0.0198   0.0006     0.0210  0.0006   0
S.Size(100):Method(OT):S.Type(singleCell):Conjunction(No)           0.0094 0.0121    -0.0143   0.0094     0.0331  0.0094   0
S.Size(1000):Method(OT):S.Type(singleCell):Conjunction(No)         -0.0006 0.0118    -0.0237  -0.0006     0.0225 -0.0006   0
S.Size(100):Method(OT-A):S.Type(singleCell):Conjunction(No)        -0.0005 0.0130    -0.0260  -0.0005     0.0249 -0.0005   0
S.Size(1000):Method(OT-A):S.Type(singleCell):Conjunction(No)        0.0005 0.0130    -0.0250   0.0005     0.0260  0.0005   0
S.Size(100):Method(DiP):S.Type(singleCell):Conjunction(No)          0.0066 0.0227    -0.0380   0.0066     0.0512  0.0066   0
S.Size(1000):Method(DiP):S.Type(singleCell):Conjunction(No)        -0.0262 0.0178    -0.0612  -0.0262     0.0088 -0.0262   0
S.Size(100):Method(CBN):S.Type(wholeTumor_0.01):Conjunction(No)    -0.0136 0.0105    -0.0343  -0.0136     0.0070 -0.0136   0
S.Size(1000):Method(CBN):S.Type(wholeTumor_0.01):Conjunction(No)    0.0061 0.0103    -0.0141   0.0061     0.0263  0.0061   0
S.Size(100):Method(CBN-A):S.Type(wholeTumor_0.01):Conjunction(No)   0.0051 0.0106    -0.0157   0.0051     0.0259  0.0051   0
S.Size(1000):Method(CBN-A):S.Type(wholeTumor_0.01):Conjunction(No)  0.0246 0.0104     0.0042   0.0246     0.0451  0.0246   0
S.Size(100):Method(OT):S.Type(wholeTumor_0.01):Conjunction(No)     -0.0055 0.0117    -0.0284  -0.0055     0.0174 -0.0055   0
S.Size(1000):Method(OT):S.Type(wholeTumor_0.01):Conjunction(No)    -0.0036 0.0117    -0.0266  -0.0036     0.0193 -0.0036   0
S.Size(100):Method(OT-A):S.Type(wholeTumor_0.01):Conjunction(No)    0.0144 0.0128    -0.0107   0.0144     0.0394  0.0144   0
S.Size(1000):Method(OT-A):S.Type(wholeTumor_0.01):Conjunction(No)  -0.0266 0.0132    -0.0525  -0.0266    -0.0007 -0.0265   0
S.Size(100):Method(DiP):S.Type(wholeTumor_0.01):Conjunction(No)    -0.0093 0.0203    -0.0491  -0.0093     0.0305 -0.0093   0
S.Size(1000):Method(DiP):S.Type(wholeTumor_0.01):Conjunction(No)    0.0344 0.0167     0.0015   0.0344     0.0673  0.0344   0
S.Size(100):Method(CBN):S.Type(singleCell):sh(0)                   -0.0220 0.0118    -0.0452  -0.0221     0.0011 -0.0221   0
S.Size(1000):Method(CBN):S.Type(singleCell):sh(0)                   0.0226 0.0103     0.0025   0.0226     0.0427  0.0226   0
S.Size(100):Method(CBN-A):S.Type(singleCell):sh(0)                 -0.0113 0.0119    -0.0346  -0.0114     0.0119 -0.0114   0
S.Size(1000):Method(CBN-A):S.Type(singleCell):sh(0)                 0.0245 0.0103     0.0042   0.0245     0.0447  0.0245   0
S.Size(100):Method(OT):S.Type(singleCell):sh(0)                    -0.0106 0.0127    -0.0355  -0.0107     0.0142 -0.0107   0
S.Size(1000):Method(OT):S.Type(singleCell):sh(0)                    0.0114 0.0111    -0.0105   0.0114     0.0332  0.0114   0
S.Size(100):Method(OT-A):S.Type(singleCell):sh(0)                  -0.0142 0.0128    -0.0392  -0.0142     0.0109 -0.0142   0
S.Size(1000):Method(OT-A):S.Type(singleCell):sh(0)                  0.0235 0.0113     0.0012   0.0235     0.0457  0.0235   0
S.Size(100):Method(DiP):S.Type(singleCell):sh(0)                    0.0584 0.0277     0.0040   0.0585     0.1126  0.0586   0
S.Size(1000):Method(DiP):S.Type(singleCell):sh(0)                  -0.0300 0.0194    -0.0681  -0.0300     0.0081 -0.0301   0
S.Size(100):Method(CBN):S.Type(wholeTumor_0.01):sh(0)              -0.0002 0.0113    -0.0224  -0.0002     0.0219 -0.0002   0
S.Size(1000):Method(CBN):S.Type(wholeTumor_0.01):sh(0)             -0.0461 0.0101    -0.0660  -0.0461    -0.0262 -0.0461   0
S.Size(100):Method(CBN-A):S.Type(wholeTumor_0.01):sh(0)             0.0267 0.0114     0.0044   0.0267     0.0490  0.0267   0
S.Size(1000):Method(CBN-A):S.Type(wholeTumor_0.01):sh(0)           -0.0508 0.0103    -0.0709  -0.0508    -0.0307 -0.0508   0
S.Size(100):Method(OT):S.Type(wholeTumor_0.01):sh(0)               -0.0086 0.0120    -0.0322  -0.0086     0.0150 -0.0086   0
S.Size(1000):Method(OT):S.Type(wholeTumor_0.01):sh(0)               0.0102 0.0109    -0.0112   0.0102     0.0317  0.0102   0
S.Size(100):Method(OT-A):S.Type(wholeTumor_0.01):sh(0)             -0.0079 0.0122    -0.0319  -0.0079     0.0161 -0.0079   0
S.Size(1000):Method(OT-A):S.Type(wholeTumor_0.01):sh(0)            -0.0014 0.0112    -0.0235  -0.0014     0.0206 -0.0014   0
S.Size(100):Method(DiP):S.Type(wholeTumor_0.01):sh(0)              -0.0538 0.0257    -0.1044  -0.0538    -0.0035 -0.0537   0
S.Size(1000):Method(DiP):S.Type(wholeTumor_0.01):sh(0)              0.0514 0.0182     0.0157   0.0514     0.0871  0.0514   0
S.Size(100):Method(CBN):S.Type(singleCell):TrueGenes(7)             0.0148 0.0163    -0.0172   0.0148     0.0467  0.0148   0
S.Size(1000):Method(CBN):S.Type(singleCell):TrueGenes(7)            0.0002 0.0149    -0.0291   0.0002     0.0295  0.0002   0
S.Size(100):Method(CBN-A):S.Type(singleCell):TrueGenes(7)          -0.0024 0.0165    -0.0349  -0.0024     0.0301 -0.0023   0
S.Size(1000):Method(CBN-A):S.Type(singleCell):TrueGenes(7)         -0.0172 0.0152    -0.0471  -0.0172     0.0127 -0.0172   0
S.Size(100):Method(OT):S.Type(singleCell):TrueGenes(7)             -0.0064 0.0184    -0.0425  -0.0064     0.0297 -0.0064   0
S.Size(1000):Method(OT):S.Type(singleCell):TrueGenes(7)             0.0149 0.0171    -0.0186   0.0149     0.0483  0.0149   0
S.Size(100):Method(OT-A):S.Type(singleCell):TrueGenes(7)           -0.0120 0.0180    -0.0474  -0.0120     0.0234 -0.0119   0
S.Size(1000):Method(OT-A):S.Type(singleCell):TrueGenes(7)           0.0132 0.0169    -0.0199   0.0132     0.0464  0.0132   0
S.Size(100):Method(DiP):S.Type(singleCell):TrueGenes(7)             0.0081 0.0379    -0.0661   0.0080     0.0827  0.0078   0
S.Size(1000):Method(DiP):S.Type(singleCell):TrueGenes(7)           -0.0046 0.0282    -0.0601  -0.0046     0.0507 -0.0045   0
S.Size(100):Method(CBN):S.Type(wholeTumor_0.01):TrueGenes(7)       -0.0587 0.0157    -0.0895  -0.0587    -0.0279 -0.0587   0
S.Size(1000):Method(CBN):S.Type(wholeTumor_0.01):TrueGenes(7)       0.0497 0.0147     0.0207   0.0497     0.0786  0.0497   0
S.Size(100):Method(CBN-A):S.Type(wholeTumor_0.01):TrueGenes(7)     -0.0287 0.0160    -0.0601  -0.0287     0.0026 -0.0287   0
S.Size(1000):Method(CBN-A):S.Type(wholeTumor_0.01):TrueGenes(7)     0.0442 0.0151     0.0146   0.0442     0.0737  0.0442   0
S.Size(100):Method(OT):S.Type(wholeTumor_0.01):TrueGenes(7)        -0.0054 0.0177    -0.0401  -0.0054     0.0292 -0.0054   0
S.Size(1000):Method(OT):S.Type(wholeTumor_0.01):TrueGenes(7)       -0.0008 0.0167    -0.0337  -0.0008     0.0320 -0.0008   0
S.Size(100):Method(OT-A):S.Type(wholeTumor_0.01):TrueGenes(7)      -0.0059 0.0175    -0.0402  -0.0059     0.0284 -0.0059   0
S.Size(1000):Method(OT-A):S.Type(wholeTumor_0.01):TrueGenes(7)     -0.0018 0.0167    -0.0347  -0.0018     0.0309 -0.0018   0
S.Size(100):Method(DiP):S.Type(wholeTumor_0.01):TrueGenes(7)        0.0328 0.0349    -0.0356   0.0328     0.1012  0.0328   0
S.Size(1000):Method(DiP):S.Type(wholeTumor_0.01):TrueGenes(7)      -0.0714 0.0267    -0.1238  -0.0714    -0.0191 -0.0714   0
S.Size(100):Method(CBN):S.Type(singleCell):TrueGenes(9)            -0.0051 0.0154    -0.0354  -0.0051     0.0251 -0.0051   0
S.Size(1000):Method(CBN):S.Type(singleCell):TrueGenes(9)           -0.0018 0.0142    -0.0297  -0.0018     0.0260 -0.0018   0
S.Size(100):Method(CBN-A):S.Type(singleCell):TrueGenes(9)          -0.0053 0.0155    -0.0357  -0.0053     0.0251 -0.0053   0
S.Size(1000):Method(CBN-A):S.Type(singleCell):TrueGenes(9)          0.0237 0.0143    -0.0043   0.0237     0.0518  0.0237   0
S.Size(100):Method(OT):S.Type(singleCell):TrueGenes(9)             -0.0007 0.0167    -0.0335  -0.0007     0.0321 -0.0007   0
S.Size(1000):Method(OT):S.Type(singleCell):TrueGenes(9)            -0.0271 0.0155    -0.0576  -0.0271     0.0033 -0.0271   0
S.Size(100):Method(OT-A):S.Type(singleCell):TrueGenes(9)           -0.0031 0.0170    -0.0364  -0.0031     0.0302 -0.0031   0
S.Size(1000):Method(OT-A):S.Type(singleCell):TrueGenes(9)          -0.0202 0.0158    -0.0512  -0.0202     0.0109 -0.0202   0
S.Size(100):Method(DiP):S.Type(singleCell):TrueGenes(9)             0.0058 0.0323    -0.0575   0.0058     0.0693  0.0057   0
S.Size(1000):Method(DiP):S.Type(singleCell):TrueGenes(9)            0.0246 0.0243    -0.0231   0.0246     0.0722  0.0246   0
S.Size(100):Method(CBN):S.Type(wholeTumor_0.01):TrueGenes(9)        0.0326 0.0149     0.0034   0.0326     0.0618  0.0326   0
S.Size(1000):Method(CBN):S.Type(wholeTumor_0.01):TrueGenes(9)      -0.0152 0.0141    -0.0429  -0.0152     0.0125 -0.0152   0
S.Size(100):Method(CBN-A):S.Type(wholeTumor_0.01):TrueGenes(9)      0.0233 0.0150    -0.0061   0.0233     0.0527  0.0233   0
S.Size(1000):Method(CBN-A):S.Type(wholeTumor_0.01):TrueGenes(9)    -0.0484 0.0143    -0.0765  -0.0484    -0.0204 -0.0484   0
S.Size(100):Method(OT):S.Type(wholeTumor_0.01):TrueGenes(9)        -0.0102 0.0160    -0.0416  -0.0102     0.0212 -0.0102   0
S.Size(1000):Method(OT):S.Type(wholeTumor_0.01):TrueGenes(9)        0.0467 0.0153     0.0167   0.0467     0.0767  0.0467   0
S.Size(100):Method(OT-A):S.Type(wholeTumor_0.01):TrueGenes(9)       0.0077 0.0164    -0.0244   0.0077     0.0399  0.0077   0
S.Size(1000):Method(OT-A):S.Type(wholeTumor_0.01):TrueGenes(9)      0.0284 0.0156    -0.0023   0.0284     0.0591  0.0284   0
S.Size(100):Method(DiP):S.Type(wholeTumor_0.01):TrueGenes(9)       -0.0172 0.0290    -0.0742  -0.0172     0.0398 -0.0172   0
S.Size(1000):Method(DiP):S.Type(wholeTumor_0.01):TrueGenes(9)      -0.0028 0.0227    -0.0474  -0.0028     0.0418 -0.0028   0
S.Size(100):Method(CBN):Model(Bozic):Conjunction(No)                0.0428 0.0149     0.0135   0.0428     0.0721  0.0428   0
S.Size(1000):Method(CBN):Model(Bozic):Conjunction(No)              -0.0603 0.0131    -0.0861  -0.0603    -0.0345 -0.0603   0
S.Size(100):Method(CBN-A):Model(Bozic):Conjunction(No)              0.0471 0.0150     0.0176   0.0471     0.0765  0.0471   0
S.Size(1000):Method(CBN-A):Model(Bozic):Conjunction(No)            -0.0549 0.0133    -0.0809  -0.0549    -0.0289 -0.0549   0
S.Size(100):Method(OT):Model(Bozic):Conjunction(No)                -0.0029 0.0159    -0.0341  -0.0029     0.0282 -0.0029   0
S.Size(1000):Method(OT):Model(Bozic):Conjunction(No)               -0.0215 0.0145    -0.0500  -0.0215     0.0069 -0.0215   0
S.Size(100):Method(OT-A):Model(Bozic):Conjunction(No)               0.0108 0.0170    -0.0226   0.0108     0.0442  0.0108   0
S.Size(1000):Method(OT-A):Model(Bozic):Conjunction(No)             -0.0609 0.0167    -0.0937  -0.0609    -0.0281 -0.0609   0
S.Size(100):Method(DiP):Model(Bozic):Conjunction(No)                0.0165 0.0350    -0.0521   0.0165     0.0851  0.0165   0
S.Size(1000):Method(DiP):Model(Bozic):Conjunction(No)               0.0021 0.0249    -0.0468   0.0021     0.0511  0.0021   0
S.Size(100):Method(CBN):Model(McF_4):Conjunction(No)               -0.0478 0.0134    -0.0741  -0.0478    -0.0216 -0.0478   0
S.Size(1000):Method(CBN):Model(McF_4):Conjunction(No)               0.0785 0.0127     0.0536   0.0785     0.1034  0.0785   0
S.Size(100):Method(CBN-A):Model(McF_4):Conjunction(No)             -0.0621 0.0134    -0.0885  -0.0621    -0.0358 -0.0621   0
S.Size(1000):Method(CBN-A):Model(McF_4):Conjunction(No)             0.0488 0.0127     0.0238   0.0488     0.0738  0.0488   0
S.Size(100):Method(OT):Model(McF_4):Conjunction(No)                -0.0159 0.0152    -0.0457  -0.0159     0.0139 -0.0159   0
S.Size(1000):Method(OT):Model(McF_4):Conjunction(No)                0.0136 0.0157    -0.0172   0.0137     0.0444  0.0137   0
S.Size(100):Method(OT-A):Model(McF_4):Conjunction(No)               0.0293 0.0171    -0.0043   0.0293     0.0629  0.0293   0
S.Size(1000):Method(OT-A):Model(McF_4):Conjunction(No)             -0.0590 0.0190    -0.0964  -0.0590    -0.0219 -0.0590   0
S.Size(100):Method(DiP):Model(McF_4):Conjunction(No)                0.0378 0.0273    -0.0158   0.0378     0.0913  0.0378   0
S.Size(1000):Method(DiP):Model(McF_4):Conjunction(No)              -0.0456 0.0215    -0.0877  -0.0456    -0.0035 -0.0456   0
S.Size(100):Method(CBN):Model(McF_6):Conjunction(No)               -0.0742 0.0141    -0.1018  -0.0742    -0.0466 -0.0742   0
S.Size(1000):Method(CBN):Model(McF_6):Conjunction(No)               0.0649 0.0143     0.0368   0.0649     0.0930  0.0648   0
S.Size(100):Method(CBN-A):Model(McF_6):Conjunction(No)             -0.0872 0.0142    -0.1152  -0.0872    -0.0592 -0.0872   0
S.Size(1000):Method(CBN-A):Model(McF_6):Conjunction(No)             0.1239 0.0146     0.0953   0.1239     0.1525  0.1238   0
S.Size(100):Method(OT):Model(McF_6):Conjunction(No)                -0.0355 0.0177    -0.0702  -0.0355    -0.0007 -0.0355   0
S.Size(1000):Method(OT):Model(McF_6):Conjunction(No)                0.0613 0.0194     0.0232   0.0613     0.0993  0.0613   0
S.Size(100):Method(OT-A):Model(McF_6):Conjunction(No)              -0.0647 0.0247    -0.1132  -0.0647    -0.0164 -0.0647   0
S.Size(1000):Method(OT-A):Model(McF_6):Conjunction(No)              0.1604 0.0288     0.1034   0.1606     0.2166  0.1609   0
S.Size(100):Method(DiP):Model(McF_6):Conjunction(No)                0.0011 0.0263    -0.0506   0.0011     0.0528  0.0011   0
S.Size(1000):Method(DiP):Model(McF_6):Conjunction(No)               0.0438 0.0226    -0.0006   0.0438     0.0882  0.0438   0
S.Size(100):Method(CBN):Model(Bozic):sh(0)                         -0.0270 0.0153    -0.0571  -0.0270     0.0031 -0.0271   0
S.Size(1000):Method(CBN):Model(Bozic):sh(0)                        -0.0220 0.0130    -0.0475  -0.0220     0.0035 -0.0220   0
S.Size(100):Method(CBN-A):Model(Bozic):sh(0)                       -0.0530 0.0154    -0.0832  -0.0530    -0.0227 -0.0530   0
S.Size(1000):Method(CBN-A):Model(Bozic):sh(0)                      -0.0145 0.0131    -0.0403  -0.0145     0.0113 -0.0145   0
S.Size(100):Method(OT):Model(Bozic):sh(0)                           0.0087 0.0161    -0.0229   0.0087     0.0403  0.0086   0
S.Size(1000):Method(OT):Model(Bozic):sh(0)                         -0.0757 0.0137    -0.1026  -0.0757    -0.0488 -0.0757   0
S.Size(100):Method(OT-A):Model(Bozic):sh(0)                        -0.0174 0.0161    -0.0491  -0.0175     0.0143 -0.0175   0
S.Size(1000):Method(OT-A):Model(Bozic):sh(0)                       -0.0484 0.0139    -0.0757  -0.0484    -0.0211 -0.0484   0
S.Size(100):Method(DiP):Model(Bozic):sh(0)                          0.0154 0.0372    -0.0577   0.0155     0.0884  0.0155   0
S.Size(1000):Method(DiP):Model(Bozic):sh(0)                         0.0651 0.0260     0.0142   0.0651     0.1162  0.0650   0
S.Size(100):Method(CBN):Model(McF_4):sh(0)                         -0.0421 0.0144    -0.0702  -0.0421    -0.0139 -0.0422   0
S.Size(1000):Method(CBN):Model(McF_4):sh(0)                         0.0079 0.0124    -0.0165   0.0079     0.0322  0.0079   0
S.Size(100):Method(CBN-A):Model(McF_4):sh(0)                       -0.0127 0.0144    -0.0409  -0.0127     0.0156 -0.0128   0
S.Size(1000):Method(CBN-A):Model(McF_4):sh(0)                      -0.0094 0.0125    -0.0339  -0.0094     0.0151 -0.0094   0
S.Size(100):Method(OT):Model(McF_4):sh(0)                          -0.0034 0.0153    -0.0333  -0.0034     0.0266 -0.0034   0
S.Size(1000):Method(OT):Model(McF_4):sh(0)                         -0.0268 0.0136    -0.0536  -0.0268     0.0000 -0.0268   0
S.Size(100):Method(OT-A):Model(McF_4):sh(0)                        -0.0012 0.0154    -0.0314  -0.0012     0.0291 -0.0013   0
S.Size(1000):Method(OT-A):Model(McF_4):sh(0)                       -0.0365 0.0139    -0.0638  -0.0365    -0.0092 -0.0364   0
S.Size(100):Method(DiP):Model(McF_4):sh(0)                          0.0897 0.0330     0.0246   0.0898     0.1543  0.0899   0
S.Size(1000):Method(DiP):Model(McF_4):sh(0)                         0.0381 0.0235    -0.0078   0.0381     0.0844  0.0380   0
S.Size(100):Method(CBN):Model(McF_6):sh(0)                          0.0446 0.0139     0.0173   0.0446     0.0719  0.0446   0
S.Size(1000):Method(CBN):Model(McF_6):sh(0)                        -0.0020 0.0129    -0.0273  -0.0020     0.0233 -0.0020   0
S.Size(100):Method(CBN-A):Model(McF_6):sh(0)                        0.0570 0.0141     0.0293   0.0570     0.0847  0.0570   0
S.Size(1000):Method(CBN-A):Model(McF_6):sh(0)                       0.0352 0.0132     0.0092   0.0352     0.0611  0.0352   0
S.Size(100):Method(OT):Model(McF_6):sh(0)                          -0.0068 0.0156    -0.0373  -0.0068     0.0237 -0.0068   0
S.Size(1000):Method(OT):Model(McF_6):sh(0)                          0.0742 0.0148     0.0451   0.0742     0.1032  0.0742   0
S.Size(100):Method(OT-A):Model(McF_6):sh(0)                         0.0081 0.0169    -0.0250   0.0081     0.0412  0.0081   0
S.Size(1000):Method(OT-A):Model(McF_6):sh(0)                        0.0623 0.0160     0.0308   0.0623     0.0937  0.0623   0
S.Size(100):Method(DiP):Model(McF_6):sh(0)                         -0.0373 0.0306    -0.0976  -0.0372     0.0226 -0.0370   0
S.Size(1000):Method(DiP):Model(McF_6):sh(0)                        -0.1005 0.0229    -0.1454  -0.1005    -0.0557 -0.1006   0
S.Size(100):Method(CBN):Model(Bozic):TrueGenes(7)                  -0.0316 0.0221    -0.0751  -0.0316     0.0116 -0.0316   0
S.Size(1000):Method(CBN):Model(Bozic):TrueGenes(7)                  0.0515 0.0193     0.0137   0.0515     0.0893  0.0515   0
S.Size(100):Method(CBN-A):Model(Bozic):TrueGenes(7)                -0.0319 0.0223    -0.0757  -0.0319     0.0117 -0.0318   0
S.Size(1000):Method(CBN-A):Model(Bozic):TrueGenes(7)                0.0908 0.0195     0.0525   0.0908     0.1290  0.0908   0
S.Size(100):Method(OT):Model(Bozic):TrueGenes(7)                   -0.0517 0.0243    -0.0994  -0.0517    -0.0040 -0.0516   0
S.Size(1000):Method(OT):Model(Bozic):TrueGenes(7)                   0.0825 0.0214     0.0406   0.0825     0.1244  0.0825   0
S.Size(100):Method(OT-A):Model(Bozic):TrueGenes(7)                 -0.0441 0.0234    -0.0901  -0.0441     0.0018 -0.0440   0
S.Size(1000):Method(OT-A):Model(Bozic):TrueGenes(7)                 0.0706 0.0210     0.0293   0.0706     0.1118  0.0706   0
S.Size(100):Method(DiP):Model(Bozic):TrueGenes(7)                   0.0055 0.0533    -0.0987   0.0054     0.1106  0.0050   0
S.Size(1000):Method(DiP):Model(Bozic):TrueGenes(7)                 -0.0642 0.0398    -0.1424  -0.0641     0.0137 -0.0640   0
S.Size(100):Method(CBN):Model(McF_4):TrueGenes(7)                  -0.0601 0.0199    -0.0991  -0.0601    -0.0211 -0.0601   0
S.Size(1000):Method(CBN):Model(McF_4):TrueGenes(7)                  0.0918 0.0182     0.0561   0.0918     0.1275  0.0918   0
S.Size(100):Method(CBN-A):Model(McF_4):TrueGenes(7)                -0.1100 0.0201    -0.1495  -0.1100    -0.0705 -0.1100   0
S.Size(1000):Method(CBN-A):Model(McF_4):TrueGenes(7)                0.2015 0.0185     0.1652   0.2015     0.2378  0.2015   0
S.Size(100):Method(OT):Model(McF_4):TrueGenes(7)                   -0.0625 0.0226    -0.1069  -0.0625    -0.0180 -0.0625   0
S.Size(1000):Method(OT):Model(McF_4):TrueGenes(7)                   0.1453 0.0215     0.1032   0.1453     0.1874  0.1453   0
S.Size(100):Method(OT-A):Model(McF_4):TrueGenes(7)                 -0.0101 0.0228    -0.0549  -0.0101     0.0347 -0.0101   0
S.Size(1000):Method(OT-A):Model(McF_4):TrueGenes(7)                 0.0846 0.0217     0.0419   0.0846     0.1272  0.0846   0
S.Size(100):Method(DiP):Model(McF_4):TrueGenes(7)                   0.0343 0.0449    -0.0536   0.0342     0.1227  0.0341   0
S.Size(1000):Method(DiP):Model(McF_4):TrueGenes(7)                 -0.0781 0.0349    -0.1467  -0.0780    -0.0097 -0.0779   0
S.Size(100):Method(CBN):Model(McF_6):TrueGenes(7)                  -0.1018 0.0197    -0.1404  -0.1018    -0.0631 -0.1018   0
S.Size(1000):Method(CBN):Model(McF_6):TrueGenes(7)                  0.0844 0.0188     0.0475   0.0844     0.1214  0.0844   0
S.Size(100):Method(CBN-A):Model(McF_6):TrueGenes(7)                 0.0595 0.0205     0.0193   0.0595     0.0996  0.0595   0
S.Size(1000):Method(CBN-A):Model(McF_6):TrueGenes(7)               -0.1142 0.0198    -0.1531  -0.1142    -0.0754 -0.1142   0
S.Size(100):Method(OT):Model(McF_6):TrueGenes(7)                    0.0312 0.0229    -0.0137   0.0312     0.0761  0.0312   0
S.Size(1000):Method(OT):Model(McF_6):TrueGenes(7)                  -0.0034 0.0224    -0.0473  -0.0034     0.0405 -0.0034   0
S.Size(100):Method(OT-A):Model(McF_6):TrueGenes(7)                 -0.0191 0.0240    -0.0662  -0.0191     0.0279 -0.0191   0
S.Size(1000):Method(OT-A):Model(McF_6):TrueGenes(7)                 0.0201 0.0230    -0.0251   0.0201     0.0653  0.0201   0
S.Size(100):Method(DiP):Model(McF_6):TrueGenes(7)                  -0.0312 0.0422    -0.1140  -0.0313     0.0517 -0.0314   0
S.Size(1000):Method(DiP):Model(McF_6):TrueGenes(7)                  0.0044 0.0342    -0.0629   0.0045     0.0714  0.0045   0
S.Size(100):Method(CBN):Model(Bozic):TrueGenes(9)                   0.0048 0.0208    -0.0361   0.0048     0.0457  0.0049   0
S.Size(1000):Method(CBN):Model(Bozic):TrueGenes(9)                  0.0169 0.0182    -0.0188   0.0169     0.0526  0.0169   0
S.Size(100):Method(CBN-A):Model(Bozic):TrueGenes(9)                -0.0177 0.0209    -0.0588  -0.0177     0.0233 -0.0176   0
S.Size(1000):Method(CBN-A):Model(Bozic):TrueGenes(9)                0.0063 0.0183    -0.0297   0.0063     0.0422  0.0063   0
S.Size(100):Method(OT):Model(Bozic):TrueGenes(9)                    0.0517 0.0223     0.0079   0.0517     0.0954  0.0517   0
S.Size(1000):Method(OT):Model(Bozic):TrueGenes(9)                  -0.0375 0.0196    -0.0759  -0.0375     0.0010 -0.0375   0
S.Size(100):Method(OT-A):Model(Bozic):TrueGenes(9)                  0.0275 0.0222    -0.0161   0.0275     0.0711  0.0275   0
S.Size(1000):Method(OT-A):Model(Bozic):TrueGenes(9)                -0.0172 0.0197    -0.0558  -0.0173     0.0213 -0.0173   0
S.Size(100):Method(DiP):Model(Bozic):TrueGenes(9)                   0.0083 0.0478    -0.0853   0.0082     0.1023  0.0080   0
S.Size(1000):Method(DiP):Model(Bozic):TrueGenes(9)                 -0.0472 0.0345    -0.1151  -0.0472     0.0204 -0.0471   0
S.Size(100):Method(CBN):Model(McF_4):TrueGenes(9)                   0.0033 0.0186    -0.0332   0.0033     0.0399  0.0033   0
S.Size(1000):Method(CBN):Model(McF_4):TrueGenes(9)                  0.0148 0.0173    -0.0192   0.0148     0.0487  0.0148   0
S.Size(100):Method(CBN-A):Model(McF_4):TrueGenes(9)                 0.0123 0.0187    -0.0244   0.0123     0.0490  0.0123   0
S.Size(1000):Method(CBN-A):Model(McF_4):TrueGenes(9)               -0.0421 0.0174    -0.0763  -0.0421    -0.0080 -0.0421   0
S.Size(100):Method(OT):Model(McF_4):TrueGenes(9)                    0.0184 0.0206    -0.0220   0.0184     0.0588  0.0184   0
S.Size(1000):Method(OT):Model(McF_4):TrueGenes(9)                  -0.0342 0.0199    -0.0734  -0.0342     0.0049 -0.0341   0
S.Size(100):Method(OT-A):Model(McF_4):TrueGenes(9)                 -0.0099 0.0206    -0.0503  -0.0099     0.0304 -0.0099   0
S.Size(1000):Method(OT-A):Model(McF_4):TrueGenes(9)                -0.0040 0.0198    -0.0429  -0.0040     0.0348 -0.0040   0
S.Size(100):Method(DiP):Model(McF_4):TrueGenes(9)                   0.0178 0.0381    -0.0570   0.0178     0.0924  0.0178   0
S.Size(1000):Method(DiP):Model(McF_4):TrueGenes(9)                 -0.0896 0.0295    -0.1475  -0.0896    -0.0318 -0.0896   0
S.Size(100):Method(CBN):Model(McF_6):TrueGenes(9)                   0.0660 0.0190     0.0287   0.0660     0.1031  0.0660   0
S.Size(1000):Method(CBN):Model(McF_6):TrueGenes(9)                 -0.1337 0.0180    -0.1691  -0.1337    -0.0984 -0.1337   0
S.Size(100):Method(CBN-A):Model(McF_6):TrueGenes(9)                 0.0421 0.0192     0.0044   0.0421     0.0798  0.0421   0
S.Size(1000):Method(CBN-A):Model(McF_6):TrueGenes(9)               -0.0685 0.0184    -0.1047  -0.0685    -0.0324 -0.0685   0
S.Size(100):Method(OT):Model(McF_6):TrueGenes(9)                   -0.0688 0.0204    -0.1089  -0.0688    -0.0288 -0.0688   0
S.Size(1000):Method(OT):Model(McF_6):TrueGenes(9)                  -0.0461 0.0197    -0.0849  -0.0461    -0.0074 -0.0462   0
S.Size(100):Method(OT-A):Model(McF_6):TrueGenes(9)                  0.0145 0.0226    -0.0300   0.0145     0.0589  0.0145   0
S.Size(1000):Method(OT-A):Model(McF_6):TrueGenes(9)                -0.1017 0.0218    -0.1444  -0.1017    -0.0590 -0.1017   0
S.Size(100):Method(DiP):Model(McF_6):TrueGenes(9)                  -0.0485 0.0367    -0.1205  -0.0485     0.0235 -0.0485   0
S.Size(1000):Method(DiP):Model(McF_6):TrueGenes(9)                  0.2404 0.0289     0.1836   0.2404     0.2972  0.2404   0
S.Size(100):Method(CBN):Conjunction(No):sh(0)                       0.0288 0.0083     0.0124   0.0288     0.0452  0.0288   0
S.Size(1000):Method(CBN):Conjunction(No):sh(0)                     -0.0236 0.0076    -0.0385  -0.0236    -0.0088 -0.0236   0
S.Size(100):Method(CBN-A):Conjunction(No):sh(0)                     0.0105 0.0084    -0.0060   0.0105     0.0269  0.0105   0
S.Size(1000):Method(CBN-A):Conjunction(No):sh(0)                   -0.0249 0.0076    -0.0399  -0.0249    -0.0100 -0.0249   0
S.Size(100):Method(OT):Conjunction(No):sh(0)                        0.0122 0.0092    -0.0058   0.0122     0.0302  0.0122   0
S.Size(1000):Method(OT):Conjunction(No):sh(0)                      -0.0196 0.0086    -0.0365  -0.0196    -0.0026 -0.0196   0
S.Size(100):Method(OT-A):Conjunction(No):sh(0)                     -0.0212 0.0099    -0.0407  -0.0212    -0.0017 -0.0212   0
S.Size(1000):Method(OT-A):Conjunction(No):sh(0)                     0.0252 0.0098     0.0060   0.0252     0.0444  0.0252   0
S.Size(100):Method(DiP):Conjunction(No):sh(0)                      -0.0309 0.0194    -0.0690  -0.0309     0.0073 -0.0309   0
S.Size(1000):Method(DiP):Conjunction(No):sh(0)                      0.0132 0.0139    -0.0141   0.0132     0.0405  0.0133   0
S.Size(100):Method(CBN):Conjunction(No):TrueGenes(7)               -0.0241 0.0117    -0.0471  -0.0241    -0.0011 -0.0241   0
S.Size(1000):Method(CBN):Conjunction(No):TrueGenes(7)               0.0428 0.0112     0.0208   0.0428     0.0648  0.0428   0
S.Size(100):Method(CBN-A):Conjunction(No):TrueGenes(7)             -0.0396 0.0119    -0.0630  -0.0397    -0.0163 -0.0397   0
S.Size(1000):Method(CBN-A):Conjunction(No):TrueGenes(7)             0.0461 0.0114     0.0237   0.0461     0.0685  0.0461   0
S.Size(100):Method(OT):Conjunction(No):TrueGenes(7)                -0.0509 0.0138    -0.0780  -0.0509    -0.0238 -0.0509   0
S.Size(1000):Method(OT):Conjunction(No):TrueGenes(7)                0.0733 0.0136     0.0467   0.0733     0.0999  0.0733   0
S.Size(100):Method(OT-A):Conjunction(No):TrueGenes(7)               0.0195 0.0151    -0.0101   0.0195     0.0490  0.0195   0
S.Size(1000):Method(OT-A):Conjunction(No):TrueGenes(7)             -0.0168 0.0157    -0.0477  -0.0168     0.0139 -0.0168   0
S.Size(100):Method(DiP):Conjunction(No):TrueGenes(7)               -0.0272 0.0268    -0.0800  -0.0272     0.0253 -0.0271   0
S.Size(1000):Method(DiP):Conjunction(No):TrueGenes(7)               0.0469 0.0207     0.0063   0.0469     0.0876  0.0469   0
S.Size(100):Method(CBN):Conjunction(No):TrueGenes(9)               -0.0408 0.0111    -0.0625  -0.0408    -0.0191 -0.0408   0
S.Size(1000):Method(CBN):Conjunction(No):TrueGenes(9)               0.0313 0.0107     0.0104   0.0313     0.0522  0.0313   0
S.Size(100):Method(CBN-A):Conjunction(No):TrueGenes(9)             -0.0248 0.0111    -0.0467  -0.0248    -0.0030 -0.0248   0
S.Size(1000):Method(CBN-A):Conjunction(No):TrueGenes(9)             0.0360 0.0108     0.0149   0.0360     0.0571  0.0360   0
S.Size(100):Method(OT):Conjunction(No):TrueGenes(9)                 0.0197 0.0126    -0.0051   0.0197     0.0444  0.0197   0
S.Size(1000):Method(OT):Conjunction(No):TrueGenes(9)               -0.0343 0.0128    -0.0594  -0.0343    -0.0092 -0.0342   0
S.Size(100):Method(OT-A):Conjunction(No):TrueGenes(9)               0.0185 0.0140    -0.0089   0.0185     0.0459  0.0185   0
S.Size(1000):Method(OT-A):Conjunction(No):TrueGenes(9)             -0.0244 0.0145    -0.0530  -0.0244     0.0041 -0.0243   0
S.Size(100):Method(DiP):Conjunction(No):TrueGenes(9)                0.0441 0.0222     0.0005   0.0441     0.0876  0.0441   0
S.Size(1000):Method(DiP):Conjunction(No):TrueGenes(9)              -0.0416 0.0177    -0.0763  -0.0416    -0.0069 -0.0416   0
S.Size(100):Method(CBN):sh(0):TrueGenes(7)                         -0.0625 0.0124    -0.0867  -0.0625    -0.0382 -0.0625   0
S.Size(1000):Method(CBN):sh(0):TrueGenes(7)                         0.0699 0.0109     0.0484   0.0699     0.0913  0.0699   0
S.Size(100):Method(CBN-A):sh(0):TrueGenes(7)                       -0.0834 0.0126    -0.1080  -0.0834    -0.0587 -0.0834   0
S.Size(1000):Method(CBN-A):sh(0):TrueGenes(7)                       0.0705 0.0112     0.0486   0.0705     0.0924  0.0705   0
S.Size(100):Method(OT):sh(0):TrueGenes(7)                          -0.0775 0.0139    -0.1047  -0.0776    -0.0503 -0.0776   0
S.Size(1000):Method(OT):sh(0):TrueGenes(7)                          0.0786 0.0125     0.0541   0.0786     0.1031  0.0786   0
S.Size(100):Method(OT-A):sh(0):TrueGenes(7)                        -0.0665 0.0136    -0.0933  -0.0665    -0.0398 -0.0665   0
S.Size(1000):Method(OT-A):sh(0):TrueGenes(7)                        0.0857 0.0125     0.0612   0.0857     0.1102  0.0857   0
S.Size(100):Method(DiP):sh(0):TrueGenes(7)                          0.2052 0.0310     0.1442   0.2053     0.2660  0.2054   0
S.Size(1000):Method(DiP):sh(0):TrueGenes(7)                        -0.4089 0.0223    -0.4526  -0.4089    -0.3651 -0.4089   0
S.Size(100):Method(CBN):sh(0):TrueGenes(9)                          0.0295 0.0117     0.0065   0.0295     0.0525  0.0295   0
S.Size(1000):Method(CBN):sh(0):TrueGenes(9)                        -0.0407 0.0103    -0.0611  -0.0407    -0.0204 -0.0407   0
S.Size(100):Method(CBN-A):sh(0):TrueGenes(9)                        0.0413 0.0118     0.0182   0.0413     0.0644  0.0413   0
S.Size(1000):Method(CBN-A):sh(0):TrueGenes(9)                      -0.0282 0.0105    -0.0487  -0.0282    -0.0077 -0.0282   0
S.Size(100):Method(OT):sh(0):TrueGenes(9)                           0.0425 0.0126     0.0177   0.0425     0.0673  0.0425   0
S.Size(1000):Method(OT):sh(0):TrueGenes(9)                         -0.0388 0.0114    -0.0611  -0.0388    -0.0165 -0.0388   0
S.Size(100):Method(OT-A):sh(0):TrueGenes(9)                         0.0120 0.0129    -0.0132   0.0120     0.0373  0.0120   0
S.Size(1000):Method(OT-A):sh(0):TrueGenes(9)                       -0.0128 0.0116    -0.0357  -0.0128     0.0100 -0.0128   0
S.Size(100):Method(DiP):sh(0):TrueGenes(9)                         -0.0941 0.0266    -0.1464  -0.0941    -0.0420 -0.0940   0
S.Size(1000):Method(DiP):sh(0):TrueGenes(9)                         0.1737 0.0188     0.1369   0.1737     0.2106  0.1737   0
S.Size(100):S.Time(last):S.Type(singleCell):Model(Bozic)           -0.0323 0.0113    -0.0545  -0.0323    -0.0100 -0.0323   0
S.Size(1000):S.Time(last):S.Type(singleCell):Model(Bozic)           0.0326 0.0112     0.0106   0.0326     0.0547  0.0326   0
S.Size(100):S.Time(last):S.Type(wholeTumor_0.01):Model(Bozic)       0.0339 0.0114     0.0116   0.0339     0.0561  0.0339   0
S.Size(1000):S.Time(last):S.Type(wholeTumor_0.01):Model(Bozic)     -0.0334 0.0113    -0.0556  -0.0334    -0.0112 -0.0334   0
S.Size(100):S.Time(last):S.Type(singleCell):Model(McF_4)            0.0085 0.0112    -0.0135   0.0085     0.0304  0.0085   0
S.Size(1000):S.Time(last):S.Type(singleCell):Model(McF_4)          -0.0052 0.0111    -0.0270  -0.0052     0.0165 -0.0052   0
S.Size(100):S.Time(last):S.Type(wholeTumor_0.01):Model(McF_4)       0.0072 0.0112    -0.0147   0.0072     0.0291  0.0072   0
S.Size(1000):S.Time(last):S.Type(wholeTumor_0.01):Model(McF_4)     -0.0114 0.0111    -0.0332  -0.0114     0.0104 -0.0114   0
S.Size(100):S.Time(last):S.Type(singleCell):Model(McF_6)           -0.0087 0.0118    -0.0318  -0.0087     0.0143 -0.0087   0
S.Size(1000):S.Time(last):S.Type(singleCell):Model(McF_6)          -0.0097 0.0117    -0.0327  -0.0097     0.0133 -0.0097   0
S.Size(100):S.Time(last):S.Type(wholeTumor_0.01):Model(McF_6)      -0.0077 0.0117    -0.0306  -0.0077     0.0152 -0.0077   0
S.Size(1000):S.Time(last):S.Type(wholeTumor_0.01):Model(McF_6)      0.0093 0.0117    -0.0136   0.0093     0.0322  0.0093   0
S.Size(100):S.Time(last):S.Type(singleCell):Conjunction(No)        -0.0111 0.0067    -0.0243  -0.0111     0.0021 -0.0111   0
S.Size(1000):S.Time(last):S.Type(singleCell):Conjunction(No)        0.0078 0.0067    -0.0053   0.0078     0.0208  0.0078   0
S.Size(100):S.Time(last):S.Type(wholeTumor_0.01):Conjunction(No)    0.0012 0.0067    -0.0119   0.0012     0.0144  0.0012   0
S.Size(1000):S.Time(last):S.Type(wholeTumor_0.01):Conjunction(No)  -0.0204 0.0067    -0.0335  -0.0204    -0.0072 -0.0204   0
S.Size(100):S.Time(last):S.Type(singleCell):sh(0)                  -0.0140 0.0067    -0.0271  -0.0140    -0.0010 -0.0140   0
S.Size(1000):S.Time(last):S.Type(singleCell):sh(0)                  0.0151 0.0065     0.0022   0.0151     0.0279  0.0151   0
S.Size(100):S.Time(last):S.Type(wholeTumor_0.01):sh(0)              0.0249 0.0066     0.0118   0.0249     0.0379  0.0249   0
S.Size(1000):S.Time(last):S.Type(wholeTumor_0.01):sh(0)            -0.0479 0.0066    -0.0607  -0.0479    -0.0350 -0.0479   0
S.Size(100):S.Time(last):S.Type(singleCell):TrueGenes(7)           -0.0021 0.0097    -0.0211  -0.0021     0.0168 -0.0021   0
S.Size(1000):S.Time(last):S.Type(singleCell):TrueGenes(7)          -0.0007 0.0095    -0.0194  -0.0007     0.0180 -0.0007   0
S.Size(100):S.Time(last):S.Type(wholeTumor_0.01):TrueGenes(7)      -0.0071 0.0096    -0.0260  -0.0071     0.0118 -0.0071   0
S.Size(1000):S.Time(last):S.Type(wholeTumor_0.01):TrueGenes(7)      0.0079 0.0095    -0.0108   0.0079     0.0266  0.0079   0
S.Size(100):S.Time(last):S.Type(singleCell):TrueGenes(9)            0.0103 0.0094    -0.0081   0.0103     0.0288  0.0103   0
S.Size(1000):S.Time(last):S.Type(singleCell):TrueGenes(9)           0.0011 0.0092    -0.0170   0.0011     0.0192  0.0011   0
S.Size(100):S.Time(last):S.Type(wholeTumor_0.01):TrueGenes(9)      -0.0063 0.0094    -0.0247  -0.0063     0.0120 -0.0063   0
S.Size(1000):S.Time(last):S.Type(wholeTumor_0.01):TrueGenes(9)      0.0065 0.0092    -0.0116   0.0065     0.0246  0.0065   0
S.Size(100):S.Time(last):Model(Bozic):Conjunction(No)              -0.0029 0.0083    -0.0191  -0.0029     0.0133 -0.0029   0
S.Size(1000):S.Time(last):Model(Bozic):Conjunction(No)             -0.0126 0.0083    -0.0288  -0.0126     0.0036 -0.0126   0
S.Size(100):S.Time(last):Model(McF_4):Conjunction(No)              -0.0141 0.0082    -0.0302  -0.0141     0.0021 -0.0141   0
S.Size(1000):S.Time(last):Model(McF_4):Conjunction(No)              0.0035 0.0083    -0.0129   0.0035     0.0198  0.0035   0
S.Size(100):S.Time(last):Model(McF_6):Conjunction(No)              -0.0094 0.0089    -0.0269  -0.0094     0.0080 -0.0094   0
S.Size(1000):S.Time(last):Model(McF_6):Conjunction(No)              0.0370 0.0091     0.0191   0.0370     0.0549  0.0370   0
S.Size(100):S.Time(last):Model(Bozic):sh(0)                         0.0251 0.0081     0.0091   0.0251     0.0410  0.0251   0
S.Size(1000):S.Time(last):Model(Bozic):sh(0)                       -0.0654 0.0081    -0.0812  -0.0654    -0.0496 -0.0654   0
S.Size(100):S.Time(last):Model(McF_4):sh(0)                        -0.0127 0.0081    -0.0286  -0.0127     0.0031 -0.0127   0
S.Size(1000):S.Time(last):Model(McF_4):sh(0)                        0.0249 0.0080     0.0092   0.0249     0.0407  0.0249   0
S.Size(100):S.Time(last):Model(McF_6):sh(0)                         0.0121 0.0085    -0.0046   0.0121     0.0287  0.0121   0
S.Size(1000):S.Time(last):Model(McF_6):sh(0)                        0.0042 0.0084    -0.0123   0.0042     0.0208  0.0042   0
S.Size(100):S.Time(last):Model(Bozic):TrueGenes(7)                 -0.0065 0.0119    -0.0298  -0.0065     0.0168 -0.0065   0
S.Size(1000):S.Time(last):Model(Bozic):TrueGenes(7)                 0.0126 0.0118    -0.0105   0.0126     0.0357  0.0126   0
S.Size(100):S.Time(last):Model(McF_4):TrueGenes(7)                  0.0023 0.0117    -0.0207   0.0023     0.0253  0.0023   0
S.Size(1000):S.Time(last):Model(McF_4):TrueGenes(7)                -0.0269 0.0116    -0.0497  -0.0269    -0.0041 -0.0269   0
S.Size(100):S.Time(last):Model(McF_6):TrueGenes(7)                  0.0192 0.0121    -0.0046   0.0192     0.0430  0.0192   0
S.Size(1000):S.Time(last):Model(McF_6):TrueGenes(7)                 0.0218 0.0121    -0.0018   0.0218     0.0455  0.0218   0
S.Size(100):S.Time(last):Model(Bozic):TrueGenes(9)                 -0.0005 0.0116    -0.0232  -0.0005     0.0221 -0.0005   0
S.Size(1000):S.Time(last):Model(Bozic):TrueGenes(9)                -0.0103 0.0114    -0.0327  -0.0103     0.0121 -0.0103   0
S.Size(100):S.Time(last):Model(McF_4):TrueGenes(9)                 -0.0142 0.0114    -0.0365  -0.0142     0.0082 -0.0142   0
S.Size(1000):S.Time(last):Model(McF_4):TrueGenes(9)                 0.0259 0.0113     0.0037   0.0259     0.0481  0.0259   0
S.Size(100):S.Time(last):Model(McF_6):TrueGenes(9)                  0.0012 0.0120    -0.0223   0.0012     0.0246  0.0012   0
S.Size(1000):S.Time(last):Model(McF_6):TrueGenes(9)                -0.0014 0.0119    -0.0247  -0.0014     0.0219 -0.0014   0
S.Size(100):S.Time(last):Conjunction(No):sh(0)                      0.0020 0.0048    -0.0075   0.0020     0.0115  0.0020   0
S.Size(1000):S.Time(last):Conjunction(No):sh(0)                    -0.0072 0.0048    -0.0167  -0.0072     0.0022 -0.0072   0
S.Size(100):S.Time(last):Conjunction(No):TrueGenes(7)              -0.0140 0.0071    -0.0279  -0.0140    -0.0001 -0.0140   0
S.Size(1000):S.Time(last):Conjunction(No):TrueGenes(7)             -0.0182 0.0071    -0.0321  -0.0182    -0.0044 -0.0182   0
S.Size(100):S.Time(last):Conjunction(No):TrueGenes(9)               0.0007 0.0069    -0.0129   0.0007     0.0142  0.0007   0
S.Size(1000):S.Time(last):Conjunction(No):TrueGenes(9)              0.0305 0.0069     0.0170   0.0305     0.0440  0.0305   0
S.Size(100):S.Time(last):sh(0):TrueGenes(7)                        -0.0086 0.0069    -0.0223  -0.0086     0.0050 -0.0086   0
S.Size(1000):S.Time(last):sh(0):TrueGenes(7)                        0.0147 0.0069     0.0013   0.0147     0.0282  0.0147   0
S.Size(100):S.Time(last):sh(0):TrueGenes(9)                         0.0012 0.0068    -0.0121   0.0012     0.0145  0.0012   0
S.Size(1000):S.Time(last):sh(0):TrueGenes(9)                       -0.0114 0.0067    -0.0245  -0.0114     0.0016 -0.0114   0
S.Size(100):S.Type(singleCell):Model(Bozic):Conjunction(No)        -0.0318 0.0115    -0.0543  -0.0318    -0.0093 -0.0318   0
S.Size(1000):S.Type(singleCell):Model(Bozic):Conjunction(No)        0.0217 0.0114    -0.0008   0.0217     0.0441  0.0217   0
S.Size(100):S.Type(wholeTumor_0.01):Model(Bozic):Conjunction(No)    0.0425 0.0115     0.0199   0.0425     0.0650  0.0425   0
S.Size(1000):S.Type(wholeTumor_0.01):Model(Bozic):Conjunction(No)  -0.0069 0.0115    -0.0295  -0.0069     0.0157 -0.0069   0
S.Size(100):S.Type(singleCell):Model(McF_4):Conjunction(No)         0.0059 0.0114    -0.0165   0.0059     0.0282  0.0059   0
S.Size(1000):S.Type(singleCell):Model(McF_4):Conjunction(No)       -0.0094 0.0115    -0.0320  -0.0094     0.0131 -0.0094   0
S.Size(100):S.Type(wholeTumor_0.01):Model(McF_4):Conjunction(No)   -0.0203 0.0114    -0.0427  -0.0203     0.0020 -0.0203   0
S.Size(1000):S.Type(wholeTumor_0.01):Model(McF_4):Conjunction(No)   0.0063 0.0115    -0.0163   0.0063     0.0289  0.0063   0
S.Size(100):S.Type(singleCell):Model(McF_6):Conjunction(No)         0.0027 0.0122    -0.0212   0.0027     0.0266  0.0027   0
S.Size(1000):S.Type(singleCell):Model(McF_6):Conjunction(No)       -0.0122 0.0123    -0.0364  -0.0122     0.0119 -0.0122   0
S.Size(100):S.Type(wholeTumor_0.01):Model(McF_6):Conjunction(No)   -0.0090 0.0121    -0.0326  -0.0090     0.0147 -0.0090   0
S.Size(1000):S.Type(wholeTumor_0.01):Model(McF_6):Conjunction(No)   0.0023 0.0123    -0.0218   0.0023     0.0264  0.0023   0
S.Size(100):S.Type(singleCell):Model(Bozic):sh(0)                   0.0155 0.0114    -0.0067   0.0155     0.0378  0.0155   0
S.Size(1000):S.Type(singleCell):Model(Bozic):sh(0)                 -0.0003 0.0112    -0.0224  -0.0003     0.0218 -0.0003   0
S.Size(100):S.Type(wholeTumor_0.01):Model(Bozic):sh(0)             -0.0128 0.0114    -0.0351  -0.0128     0.0095 -0.0128   0
S.Size(1000):S.Type(wholeTumor_0.01):Model(Bozic):sh(0)            -0.0173 0.0113    -0.0395  -0.0173     0.0049 -0.0173   0
S.Size(100):S.Type(singleCell):Model(McF_4):sh(0)                  -0.0155 0.0113    -0.0377  -0.0155     0.0066 -0.0155   0
S.Size(1000):S.Type(singleCell):Model(McF_4):sh(0)                  0.0051 0.0112    -0.0169   0.0051     0.0270  0.0051   0
S.Size(100):S.Type(wholeTumor_0.01):Model(McF_4):sh(0)              0.0055 0.0113    -0.0166   0.0055     0.0276  0.0055   0
S.Size(1000):S.Type(wholeTumor_0.01):Model(McF_4):sh(0)            -0.0063 0.0112    -0.0283  -0.0063     0.0157 -0.0063   0
S.Size(100):S.Type(singleCell):Model(McF_6):sh(0)                  -0.0184 0.0118    -0.0415  -0.0184     0.0047 -0.0184   0
S.Size(1000):S.Type(singleCell):Model(McF_6):sh(0)                  0.0135 0.0116    -0.0093   0.0135     0.0363  0.0135   0
S.Size(100):S.Type(wholeTumor_0.01):Model(McF_6):sh(0)              0.0277 0.0117     0.0047   0.0277     0.0507  0.0277   0
S.Size(1000):S.Type(wholeTumor_0.01):Model(McF_6):sh(0)            -0.0172 0.0116    -0.0400  -0.0172     0.0056 -0.0172   0
S.Size(100):S.Type(singleCell):Model(Bozic):TrueGenes(7)           -0.0074 0.0164    -0.0396  -0.0074     0.0248 -0.0074   0
S.Size(1000):S.Type(singleCell):Model(Bozic):TrueGenes(7)          -0.0008 0.0163    -0.0328  -0.0008     0.0311 -0.0008   0
S.Size(100):S.Type(wholeTumor_0.01):Model(Bozic):TrueGenes(7)       0.0262 0.0164    -0.0060   0.0262     0.0583  0.0262   0
S.Size(1000):S.Type(wholeTumor_0.01):Model(Bozic):TrueGenes(7)     -0.0273 0.0163    -0.0593  -0.0273     0.0046 -0.0273   0
S.Size(100):S.Type(singleCell):Model(McF_4):TrueGenes(7)            0.0191 0.0163    -0.0129   0.0191     0.0510  0.0191   0
S.Size(1000):S.Type(singleCell):Model(McF_4):TrueGenes(7)          -0.0210 0.0161    -0.0525  -0.0210     0.0106 -0.0210   0
S.Size(100):S.Type(wholeTumor_0.01):Model(McF_4):TrueGenes(7)      -0.0214 0.0162    -0.0531  -0.0214     0.0103 -0.0214   0
S.Size(1000):S.Type(wholeTumor_0.01):Model(McF_4):TrueGenes(7)      0.0247 0.0160    -0.0067   0.0247     0.0561  0.0247   0
S.Size(100):S.Type(singleCell):Model(McF_6):TrueGenes(7)           -0.0466 0.0168    -0.0796  -0.0466    -0.0137 -0.0466   0
S.Size(1000):S.Type(singleCell):Model(McF_6):TrueGenes(7)           0.0252 0.0166    -0.0073   0.0252     0.0578  0.0252   0
S.Size(100):S.Type(wholeTumor_0.01):Model(McF_6):TrueGenes(7)       0.0158 0.0166    -0.0168   0.0158     0.0484  0.0158   0
S.Size(1000):S.Type(wholeTumor_0.01):Model(McF_6):TrueGenes(7)     -0.0231 0.0165    -0.0555  -0.0231     0.0093 -0.0231   0
S.Size(100):S.Type(singleCell):Model(Bozic):TrueGenes(9)           -0.0055 0.0160    -0.0370  -0.0055     0.0260 -0.0055   0
S.Size(1000):S.Type(singleCell):Model(Bozic):TrueGenes(9)          -0.0091 0.0158    -0.0401  -0.0091     0.0220 -0.0091   0
S.Size(100):S.Type(wholeTumor_0.01):Model(Bozic):TrueGenes(9)      -0.0003 0.0160    -0.0317  -0.0003     0.0312 -0.0003   0
S.Size(1000):S.Type(wholeTumor_0.01):Model(Bozic):TrueGenes(9)      0.0068 0.0159    -0.0244   0.0068     0.0380  0.0068   0
S.Size(100):S.Type(singleCell):Model(McF_4):TrueGenes(9)           -0.0267 0.0158    -0.0578  -0.0267     0.0043 -0.0267   0
S.Size(1000):S.Type(singleCell):Model(McF_4):TrueGenes(9)           0.0179 0.0157    -0.0129   0.0179     0.0487  0.0179   0
S.Size(100):S.Type(wholeTumor_0.01):Model(McF_4):TrueGenes(9)       0.0180 0.0157    -0.0129   0.0180     0.0489  0.0180   0
S.Size(1000):S.Type(wholeTumor_0.01):Model(McF_4):TrueGenes(9)      0.0024 0.0157    -0.0283   0.0024     0.0331  0.0024   0
S.Size(100):S.Type(singleCell):Model(McF_6):TrueGenes(9)            0.0217 0.0164    -0.0105   0.0217     0.0538  0.0217   0
S.Size(1000):S.Type(singleCell):Model(McF_6):TrueGenes(9)          -0.0235 0.0162    -0.0553  -0.0235     0.0082 -0.0235   0
S.Size(100):S.Type(wholeTumor_0.01):Model(McF_6):TrueGenes(9)       0.0043 0.0163    -0.0276   0.0043     0.0362  0.0043   0
S.Size(1000):S.Type(wholeTumor_0.01):Model(McF_6):TrueGenes(9)      0.0239 0.0162    -0.0078   0.0239     0.0556  0.0239   0
S.Size(100):S.Type(singleCell):Conjunction(No):sh(0)               -0.0056 0.0067    -0.0188  -0.0056     0.0076 -0.0056   0
S.Size(1000):S.Type(singleCell):Conjunction(No):sh(0)               0.0005 0.0067    -0.0126   0.0005     0.0136  0.0005   0
S.Size(100):S.Type(wholeTumor_0.01):Conjunction(No):sh(0)          -0.0086 0.0067    -0.0219  -0.0086     0.0046 -0.0086   0
S.Size(1000):S.Type(wholeTumor_0.01):Conjunction(No):sh(0)          0.0051 0.0067    -0.0081   0.0051     0.0182  0.0051   0
S.Size(100):S.Type(singleCell):Conjunction(No):TrueGenes(7)        -0.0042 0.0098    -0.0234  -0.0042     0.0150 -0.0042   0
S.Size(1000):S.Type(singleCell):Conjunction(No):TrueGenes(7)       -0.0078 0.0097    -0.0268  -0.0078     0.0113 -0.0078   0
S.Size(100):S.Type(wholeTumor_0.01):Conjunction(No):TrueGenes(7)   -0.0124 0.0098    -0.0316  -0.0124     0.0068 -0.0124   0
S.Size(1000):S.Type(wholeTumor_0.01):Conjunction(No):TrueGenes(7)   0.0097 0.0097    -0.0094   0.0097     0.0288  0.0097   0
S.Size(100):S.Type(singleCell):Conjunction(No):TrueGenes(9)        -0.0110 0.0096    -0.0298  -0.0110     0.0078 -0.0110   0
S.Size(1000):S.Type(singleCell):Conjunction(No):TrueGenes(9)        0.0140 0.0095    -0.0045   0.0140     0.0326  0.0140   0
S.Size(100):S.Type(wholeTumor_0.01):Conjunction(No):TrueGenes(9)    0.0186 0.0095    -0.0001   0.0186     0.0373  0.0186   0
S.Size(1000):S.Type(wholeTumor_0.01):Conjunction(No):TrueGenes(9)   0.0007 0.0095    -0.0180   0.0007     0.0193  0.0007   0
S.Size(100):S.Type(singleCell):sh(0):TrueGenes(7)                   0.0012 0.0096    -0.0177   0.0012     0.0201  0.0012   0
S.Size(1000):S.Type(singleCell):sh(0):TrueGenes(7)                  0.0056 0.0095    -0.0130   0.0056     0.0242  0.0056   0
S.Size(100):S.Type(wholeTumor_0.01):sh(0):TrueGenes(7)             -0.0182 0.0096    -0.0371  -0.0182     0.0007 -0.0182   0
S.Size(1000):S.Type(wholeTumor_0.01):sh(0):TrueGenes(7)             0.0216 0.0095     0.0030   0.0216     0.0403  0.0216   0
S.Size(100):S.Type(singleCell):sh(0):TrueGenes(9)                  -0.0253 0.0094    -0.0438  -0.0253    -0.0067 -0.0253   0
S.Size(1000):S.Type(singleCell):sh(0):TrueGenes(9)                  0.0212 0.0093     0.0030   0.0212     0.0394  0.0212   0
S.Size(100):S.Type(wholeTumor_0.01):sh(0):TrueGenes(9)              0.0154 0.0094    -0.0030   0.0154     0.0339  0.0154   0
S.Size(1000):S.Type(wholeTumor_0.01):sh(0):TrueGenes(9)            -0.0167 0.0093    -0.0349  -0.0167     0.0015 -0.0167   0
S.Size(100):Model(Bozic):Conjunction(No):sh(0)                     -0.0135 0.0082    -0.0297  -0.0135     0.0026 -0.0135   0
S.Size(1000):Model(Bozic):Conjunction(No):sh(0)                     0.0036 0.0082    -0.0125   0.0036     0.0198  0.0036   0
S.Size(100):Model(McF_4):Conjunction(No):sh(0)                      0.0139 0.0082    -0.0023   0.0139     0.0300  0.0139   0
S.Size(1000):Model(McF_4):Conjunction(No):sh(0)                    -0.0211 0.0083    -0.0375  -0.0211    -0.0048 -0.0211   0
S.Size(100):Model(McF_6):Conjunction(No):sh(0)                     -0.0029 0.0088    -0.0202  -0.0029     0.0144 -0.0029   0
S.Size(1000):Model(McF_6):Conjunction(No):sh(0)                     0.0004 0.0089    -0.0171   0.0004     0.0178  0.0004   0
S.Size(100):Model(Bozic):Conjunction(No):TrueGenes(7)               0.0078 0.0120    -0.0159   0.0078     0.0313  0.0078   0
S.Size(1000):Model(Bozic):Conjunction(No):TrueGenes(7)             -0.0277 0.0120    -0.0513  -0.0277    -0.0041 -0.0277   0
S.Size(100):Model(McF_4):Conjunction(No):TrueGenes(7)              -0.0109 0.0122    -0.0347  -0.0109     0.0130 -0.0109   0
S.Size(1000):Model(McF_4):Conjunction(No):TrueGenes(7)              0.0214 0.0122    -0.0027   0.0214     0.0454  0.0214   0
S.Size(100):Model(McF_6):Conjunction(No):TrueGenes(7)              -0.0242 0.0126    -0.0490  -0.0242     0.0006 -0.0242   0
S.Size(1000):Model(McF_6):Conjunction(No):TrueGenes(7)              0.0315 0.0128     0.0065   0.0315     0.0565  0.0315   0
S.Size(100):Model(Bozic):Conjunction(No):TrueGenes(9)               0.0155 0.0118    -0.0076   0.0155     0.0385  0.0155   0
S.Size(1000):Model(Bozic):Conjunction(No):TrueGenes(9)             -0.0009 0.0117    -0.0240  -0.0009     0.0222 -0.0009   0
S.Size(100):Model(McF_4):Conjunction(No):TrueGenes(9)               0.0324 0.0118     0.0093   0.0324     0.0555  0.0324   0
S.Size(1000):Model(McF_4):Conjunction(No):TrueGenes(9)             -0.0377 0.0120    -0.0614  -0.0377    -0.0141 -0.0377   0
S.Size(100):Model(McF_6):Conjunction(No):TrueGenes(9)              -0.0625 0.0124    -0.0870  -0.0625    -0.0381 -0.0625   0
S.Size(1000):Model(McF_6):Conjunction(No):TrueGenes(9)              0.0445 0.0126     0.0197   0.0445     0.0692  0.0445   0
S.Size(100):Model(Bozic):sh(0):TrueGenes(7)                         0.0097 0.0118    -0.0135   0.0097     0.0328  0.0097   0
S.Size(1000):Model(Bozic):sh(0):TrueGenes(7)                        0.0136 0.0117    -0.0094   0.0136     0.0366  0.0136   0
S.Size(100):Model(McF_4):sh(0):TrueGenes(7)                        -0.0022 0.0117    -0.0252  -0.0022     0.0208 -0.0022   0
S.Size(1000):Model(McF_4):sh(0):TrueGenes(7)                        0.0250 0.0116     0.0022   0.0250     0.0479  0.0250   0
S.Size(100):Model(McF_6):sh(0):TrueGenes(7)                        -0.0360 0.0121    -0.0598  -0.0360    -0.0123 -0.0360   0
S.Size(1000):Model(McF_6):sh(0):TrueGenes(7)                        0.0096 0.0120    -0.0139   0.0096     0.0331  0.0096   0
S.Size(100):Model(Bozic):sh(0):TrueGenes(9)                        -0.0088 0.0116    -0.0315  -0.0088     0.0139 -0.0088   0
S.Size(1000):Model(Bozic):sh(0):TrueGenes(9)                        0.0057 0.0114    -0.0167   0.0057     0.0281  0.0057   0
S.Size(100):Model(McF_4):sh(0):TrueGenes(9)                         0.0169 0.0115    -0.0055   0.0169     0.0394  0.0169   0
S.Size(1000):Model(McF_4):sh(0):TrueGenes(9)                       -0.0341 0.0114    -0.0564  -0.0341    -0.0117 -0.0341   0
S.Size(100):Model(McF_6):sh(0):TrueGenes(9)                         0.0161 0.0119    -0.0072   0.0161     0.0393  0.0161   0
S.Size(1000):Model(McF_6):sh(0):TrueGenes(9)                       -0.0080 0.0117    -0.0310  -0.0080     0.0150 -0.0080   0
S.Size(100):Conjunction(No):sh(0):TrueGenes(7)                     -0.0104 0.0070    -0.0242  -0.0104     0.0034 -0.0104   0
S.Size(1000):Conjunction(No):sh(0):TrueGenes(7)                     0.0163 0.0070     0.0025   0.0163     0.0301  0.0163   0
S.Size(100):Conjunction(No):sh(0):TrueGenes(9)                     -0.0050 0.0069    -0.0185  -0.0050     0.0086 -0.0050   0
S.Size(1000):Conjunction(No):sh(0):TrueGenes(9)                     0.0023 0.0069    -0.0112   0.0023     0.0157  0.0023   0
Method(CBN):S.Time(last):S.Type(singleCell):Model(Bozic)            0.0081 0.0125    -0.0164   0.0081     0.0326  0.0081   0
Method(CBN-A):S.Time(last):S.Type(singleCell):Model(Bozic)          0.0098 0.0126    -0.0149   0.0098     0.0345  0.0098   0
Method(OT):S.Time(last):S.Type(singleCell):Model(Bozic)             0.0253 0.0134    -0.0010   0.0253     0.0516  0.0253   0
Method(OT-A):S.Time(last):S.Type(singleCell):Model(Bozic)           0.0289 0.0133     0.0027   0.0289     0.0551  0.0289   0
Method(DiP):S.Time(last):S.Type(singleCell):Model(Bozic)           -0.0182 0.0235    -0.0643  -0.0182     0.0279 -0.0183   0
Method(CBN):S.Time(last):S.Type(wholeTumor_0.01):Model(Bozic)      -0.0632 0.0123    -0.0874  -0.0632    -0.0390 -0.0632   0
Method(CBN-A):S.Time(last):S.Type(wholeTumor_0.01):Model(Bozic)    -0.0650 0.0125    -0.0896  -0.0650    -0.0404 -0.0650   0
Method(OT):S.Time(last):S.Type(wholeTumor_0.01):Model(Bozic)       -0.0223 0.0130    -0.0478  -0.0223     0.0032 -0.0223   0
Method(OT-A):S.Time(last):S.Type(wholeTumor_0.01):Model(Bozic)     -0.0183 0.0131    -0.0440  -0.0183     0.0073 -0.0183   0
Method(DiP):S.Time(last):S.Type(wholeTumor_0.01):Model(Bozic)       0.0225 0.0212    -0.0191   0.0225     0.0640  0.0225   0
Method(CBN):S.Time(last):S.Type(singleCell):Model(McF_4)           -0.0559 0.0118    -0.0792  -0.0559    -0.0327 -0.0559   0
Method(CBN-A):S.Time(last):S.Type(singleCell):Model(McF_4)         -0.0883 0.0119    -0.1117  -0.0883    -0.0649 -0.0883   0
Method(OT):S.Time(last):S.Type(singleCell):Model(McF_4)            -0.0331 0.0130    -0.0586  -0.0331    -0.0075 -0.0331   0
Method(OT-A):S.Time(last):S.Type(singleCell):Model(McF_4)          -0.0229 0.0132    -0.0487  -0.0229     0.0029 -0.0229   0
Method(DiP):S.Time(last):S.Type(singleCell):Model(McF_4)            0.1143 0.0199     0.0752   0.1143     0.1535  0.1142   0
Method(CBN):S.Time(last):S.Type(wholeTumor_0.01):Model(McF_4)       0.1400 0.0117     0.1170   0.1400     0.1630  0.1400   0
Method(CBN-A):S.Time(last):S.Type(wholeTumor_0.01):Model(McF_4)     0.1618 0.0118     0.1386   0.1618     0.1849  0.1618   0
Method(OT):S.Time(last):S.Type(wholeTumor_0.01):Model(McF_4)       -0.0035 0.0129    -0.0288  -0.0035     0.0218 -0.0035   0
Method(OT-A):S.Time(last):S.Type(wholeTumor_0.01):Model(McF_4)     -0.0022 0.0133    -0.0282  -0.0022     0.0239 -0.0022   0
Method(DiP):S.Time(last):S.Type(wholeTumor_0.01):Model(McF_4)      -0.1860 0.0184    -0.2221  -0.1859    -0.1499 -0.1859   0
Method(CBN):S.Time(last):S.Type(singleCell):Model(McF_6)           -0.0029 0.0126    -0.0275  -0.0029     0.0218 -0.0029   0
Method(CBN-A):S.Time(last):S.Type(singleCell):Model(McF_6)         -0.0006 0.0129    -0.0260  -0.0006     0.0248 -0.0006   0
Method(OT):S.Time(last):S.Type(singleCell):Model(McF_6)             0.0172 0.0149    -0.0121   0.0172     0.0465  0.0172   0
Method(OT-A):S.Time(last):S.Type(singleCell):Model(McF_6)           0.0118 0.0157    -0.0190   0.0118     0.0425  0.0118   0
Method(DiP):S.Time(last):S.Type(singleCell):Model(McF_6)           -0.0408 0.0205    -0.0809  -0.0408    -0.0007 -0.0409   0
Method(CBN):S.Time(last):S.Type(wholeTumor_0.01):Model(McF_6)       0.0332 0.0124     0.0089   0.0332     0.0576  0.0332   0
Method(CBN-A):S.Time(last):S.Type(wholeTumor_0.01):Model(McF_6)     0.0664 0.0128     0.0413   0.0664     0.0915  0.0664   0
Method(OT):S.Time(last):S.Type(wholeTumor_0.01):Model(McF_6)       -0.0196 0.0145    -0.0480  -0.0196     0.0089 -0.0196   0
Method(OT-A):S.Time(last):S.Type(wholeTumor_0.01):Model(McF_6)     -0.0505 0.0155    -0.0811  -0.0505    -0.0201 -0.0505   0
Method(DiP):S.Time(last):S.Type(wholeTumor_0.01):Model(McF_6)       0.0529 0.0191     0.0154   0.0530     0.0904  0.0530   0
Method(CBN):S.Time(last):S.Type(singleCell):Conjunction(No)        -0.0236 0.0071    -0.0375  -0.0236    -0.0097 -0.0236   0
Method(CBN-A):S.Time(last):S.Type(singleCell):Conjunction(No)      -0.0044 0.0071    -0.0184  -0.0044     0.0096 -0.0044   0
Method(OT):S.Time(last):S.Type(singleCell):Conjunction(No)          0.0070 0.0083    -0.0094   0.0070     0.0233  0.0070   0
Method(OT-A):S.Time(last):S.Type(singleCell):Conjunction(No)        0.0142 0.0089    -0.0033   0.0142     0.0316  0.0142   0
Method(DiP):S.Time(last):S.Type(singleCell):Conjunction(No)        -0.0056 0.0117    -0.0285  -0.0056     0.0173 -0.0056   0
Method(CBN):S.Time(last):S.Type(wholeTumor_0.01):Conjunction(No)    0.0175 0.0071     0.0036   0.0175     0.0314  0.0175   0
Method(CBN-A):S.Time(last):S.Type(wholeTumor_0.01):Conjunction(No) -0.0045 0.0072    -0.0185  -0.0045     0.0096 -0.0045   0
Method(OT):S.Time(last):S.Type(wholeTumor_0.01):Conjunction(No)     0.0136 0.0083    -0.0026   0.0136     0.0298  0.0136   0
Method(OT-A):S.Time(last):S.Type(wholeTumor_0.01):Conjunction(No)  -0.0270 0.0091    -0.0449  -0.0270    -0.0091 -0.0270   0
Method(DiP):S.Time(last):S.Type(wholeTumor_0.01):Conjunction(No)    0.0085 0.0110    -0.0131   0.0085     0.0300  0.0085   0
Method(CBN):S.Time(last):S.Type(singleCell):sh(0)                   0.0143 0.0070     0.0005   0.0143     0.0281  0.0143   0
Method(CBN-A):S.Time(last):S.Type(singleCell):sh(0)                 0.0088 0.0071    -0.0052   0.0088     0.0227  0.0088   0
Method(OT):S.Time(last):S.Type(singleCell):sh(0)                    0.0260 0.0077     0.0108   0.0260     0.0412  0.0260   0
Method(OT-A):S.Time(last):S.Type(singleCell):sh(0)                  0.0266 0.0078     0.0112   0.0266     0.0419  0.0266   0
Method(DiP):S.Time(last):S.Type(singleCell):sh(0)                  -0.0210 0.0123    -0.0451  -0.0210     0.0032 -0.0210   0
Method(CBN):S.Time(last):S.Type(wholeTumor_0.01):sh(0)             -0.0644 0.0070    -0.0781  -0.0644    -0.0506 -0.0644   0
Method(CBN-A):S.Time(last):S.Type(wholeTumor_0.01):sh(0)           -0.0120 0.0071    -0.0260  -0.0120     0.0020 -0.0120   0
Method(OT):S.Time(last):S.Type(wholeTumor_0.01):sh(0)              -0.0224 0.0076    -0.0374  -0.0224    -0.0074 -0.0224   0
Method(OT-A):S.Time(last):S.Type(wholeTumor_0.01):sh(0)            -0.0080 0.0078    -0.0234  -0.0080     0.0073 -0.0080   0
Method(DiP):S.Time(last):S.Type(wholeTumor_0.01):sh(0)              0.0248 0.0118     0.0016   0.0248     0.0480  0.0248   0
Method(CBN):S.Time(last):S.Type(singleCell):TrueGenes(7)           -0.0080 0.0105    -0.0287  -0.0080     0.0126 -0.0080   0
Method(CBN-A):S.Time(last):S.Type(singleCell):TrueGenes(7)          0.0356 0.0108     0.0144   0.0356     0.0568  0.0356   0
Method(OT):S.Time(last):S.Type(singleCell):TrueGenes(7)             0.0121 0.0130    -0.0135   0.0121     0.0377  0.0120   0
Method(OT-A):S.Time(last):S.Type(singleCell):TrueGenes(7)          -0.0010 0.0119    -0.0244  -0.0010     0.0225 -0.0010   0
Method(DiP):S.Time(last):S.Type(singleCell):TrueGenes(7)           -0.0252 0.0201    -0.0646  -0.0252     0.0142 -0.0253   0
Method(CBN):S.Time(last):S.Type(wholeTumor_0.01):TrueGenes(7)      -0.0019 0.0104    -0.0224  -0.0019     0.0185 -0.0019   0
Method(CBN-A):S.Time(last):S.Type(wholeTumor_0.01):TrueGenes(7)    -0.0978 0.0107    -0.1189  -0.0978    -0.0768 -0.0978   0
Method(OT):S.Time(last):S.Type(wholeTumor_0.01):TrueGenes(7)       -0.0683 0.0128    -0.0934  -0.0683    -0.0433 -0.0684   0
Method(OT-A):S.Time(last):S.Type(wholeTumor_0.01):TrueGenes(7)     -0.0088 0.0119    -0.0321  -0.0088     0.0145 -0.0088   0
Method(DiP):S.Time(last):S.Type(wholeTumor_0.01):TrueGenes(7)       0.0673 0.0193     0.0294   0.0673     0.1052  0.0673   0
Method(CBN):S.Time(last):S.Type(singleCell):TrueGenes(9)            0.0063 0.0100    -0.0133   0.0063     0.0260  0.0063   0
Method(CBN-A):S.Time(last):S.Type(singleCell):TrueGenes(9)         -0.0256 0.0101    -0.0455  -0.0256    -0.0058 -0.0256   0
Method(OT):S.Time(last):S.Type(singleCell):TrueGenes(9)            -0.0195 0.0112    -0.0415  -0.0195     0.0024 -0.0195   0
Method(OT-A):S.Time(last):S.Type(singleCell):TrueGenes(9)          -0.0053 0.0112    -0.0273  -0.0053     0.0167 -0.0053   0
Method(DiP):S.Time(last):S.Type(singleCell):TrueGenes(9)            0.0265 0.0165    -0.0059   0.0265     0.0589  0.0265   0
Method(CBN):S.Time(last):S.Type(wholeTumor_0.01):TrueGenes(9)       0.0024 0.0100    -0.0171   0.0024     0.0220  0.0024   0
Method(CBN-A):S.Time(last):S.Type(wholeTumor_0.01):TrueGenes(9)     0.0575 0.0101     0.0376   0.0575     0.0773  0.0575   0
Method(OT):S.Time(last):S.Type(wholeTumor_0.01):TrueGenes(9)        0.0565 0.0110     0.0350   0.0565     0.0780  0.0565   0
Method(OT-A):S.Time(last):S.Type(wholeTumor_0.01):TrueGenes(9)      0.0000 0.0111    -0.0218   0.0000     0.0218  0.0000   0
Method(DiP):S.Time(last):S.Type(wholeTumor_0.01):TrueGenes(9)      -0.0434 0.0156    -0.0741  -0.0434    -0.0128 -0.0434   0
Method(CBN):S.Time(last):Model(Bozic):Conjunction(No)               0.0369 0.0090     0.0193   0.0369     0.0545  0.0369   0
Method(CBN-A):S.Time(last):Model(Bozic):Conjunction(No)             0.0566 0.0091     0.0388   0.0566     0.0744  0.0566   0
Method(OT):S.Time(last):Model(Bozic):Conjunction(No)               -0.1151 0.0101    -0.1349  -0.1151    -0.0954 -0.1151   0
Method(OT-A):S.Time(last):Model(Bozic):Conjunction(No)              0.0091 0.0113    -0.0131   0.0091     0.0313  0.0091   0
Method(DiP):S.Time(last):Model(Bozic):Conjunction(No)              -0.0132 0.0156    -0.0439  -0.0132     0.0174 -0.0132   0
Method(CBN):S.Time(last):Model(McF_4):Conjunction(No)               0.0620 0.0087     0.0450   0.0620     0.0790  0.0620   0
Method(CBN-A):S.Time(last):Model(McF_4):Conjunction(No)             0.0892 0.0087     0.0720   0.0891     0.1063  0.0891   0
Method(OT):S.Time(last):Model(McF_4):Conjunction(No)               -0.0299 0.0106    -0.0508  -0.0298    -0.0090 -0.0298   0
Method(OT-A):S.Time(last):Model(McF_4):Conjunction(No)             -0.0249 0.0126    -0.0496  -0.0248    -0.0002 -0.0248   0
Method(DiP):S.Time(last):Model(McF_4):Conjunction(No)              -0.0388 0.0136    -0.0656  -0.0388    -0.0121 -0.0388   0
Method(CBN):S.Time(last):Model(McF_6):Conjunction(No)              -0.1317 0.0098    -0.1509  -0.1317    -0.1124 -0.1317   0
Method(CBN-A):S.Time(last):Model(McF_6):Conjunction(No)            -0.1476 0.0100    -0.1673  -0.1476    -0.1279 -0.1476   0
Method(OT):S.Time(last):Model(McF_6):Conjunction(No)                0.2854 0.0135     0.2591   0.2854     0.3119  0.2853   0
Method(OT-A):S.Time(last):Model(McF_6):Conjunction(No)             -0.0432 0.0193    -0.0813  -0.0432    -0.0054 -0.0430   0
Method(DiP):S.Time(last):Model(McF_6):Conjunction(No)               0.0560 0.0150     0.0266   0.0560     0.0855  0.0560   0
Method(CBN):S.Time(last):Model(Bozic):sh(0)                        -0.0685 0.0089    -0.0859  -0.0685    -0.0511 -0.0685   0
Method(CBN-A):S.Time(last):Model(Bozic):sh(0)                      -0.0166 0.0090    -0.0342  -0.0166     0.0009 -0.0166   0
Method(OT):S.Time(last):Model(Bozic):sh(0)                         -0.0216 0.0096    -0.0403  -0.0216    -0.0029 -0.0216   0
Method(OT-A):S.Time(last):Model(Bozic):sh(0)                        0.0194 0.0096     0.0007   0.0194     0.0382  0.0194   0
Method(DiP):S.Time(last):Model(Bozic):sh(0)                         0.0263 0.0161    -0.0053   0.0263     0.0579  0.0263   0
Method(CBN):S.Time(last):Model(McF_4):sh(0)                         0.0372 0.0085     0.0205   0.0372     0.0539  0.0372   0
Method(CBN-A):S.Time(last):Model(McF_4):sh(0)                       0.0333 0.0086     0.0165   0.0333     0.0501  0.0333   0
Method(OT):S.Time(last):Model(McF_4):sh(0)                         -0.0303 0.0094    -0.0487  -0.0303    -0.0119 -0.0303   0
Method(OT-A):S.Time(last):Model(McF_4):sh(0)                       -0.0285 0.0095    -0.0471  -0.0285    -0.0099 -0.0285   0
Method(DiP):S.Time(last):Model(McF_4):sh(0)                         0.0019 0.0146    -0.0267   0.0019     0.0305  0.0018   0
Method(CBN):S.Time(last):Model(McF_6):sh(0)                         0.0483 0.0091     0.0305   0.0483     0.0661  0.0483   0
Method(CBN-A):S.Time(last):Model(McF_6):sh(0)                       0.0325 0.0093     0.0142   0.0325     0.0508  0.0325   0
Method(OT):S.Time(last):Model(McF_6):sh(0)                          0.0259 0.0107     0.0048   0.0259     0.0469  0.0259   0
Method(OT-A):S.Time(last):Model(McF_6):sh(0)                       -0.0010 0.0113    -0.0231  -0.0010     0.0211 -0.0010   0
Method(DiP):S.Time(last):Model(McF_6):sh(0)                        -0.0135 0.0155    -0.0439  -0.0135     0.0169 -0.0135   0
Method(CBN):S.Time(last):Model(Bozic):TrueGenes(7)                  0.1712 0.0137     0.1443   0.1712     0.1981  0.1712   0
Method(CBN-A):S.Time(last):Model(Bozic):TrueGenes(7)                0.1903 0.0139     0.1630   0.1903     0.2177  0.1903   0
Method(OT):S.Time(last):Model(Bozic):TrueGenes(7)                  -0.0360 0.0163    -0.0679  -0.0361    -0.0041 -0.0361   0
Method(OT-A):S.Time(last):Model(Bozic):TrueGenes(7)                -0.1133 0.0149    -0.1426  -0.1133    -0.0840 -0.1133   0
Method(DiP):S.Time(last):Model(Bozic):TrueGenes(7)                 -0.1986 0.0298    -0.2569  -0.1986    -0.1402 -0.1987   0
Method(CBN):S.Time(last):Model(McF_4):TrueGenes(7)                 -0.3306 0.0129    -0.3559  -0.3306    -0.3053 -0.3306   0
Method(CBN-A):S.Time(last):Model(McF_4):TrueGenes(7)               -0.1140 0.0131    -0.1397  -0.1140    -0.0882 -0.1140   0
Method(OT):S.Time(last):Model(McF_4):TrueGenes(7)                   0.1419 0.0168     0.1089   0.1419     0.1750  0.1418   0
Method(OT-A):S.Time(last):Model(McF_4):TrueGenes(7)                -0.1363 0.0155    -0.1667  -0.1363    -0.1059 -0.1363   0
Method(DiP):S.Time(last):Model(McF_4):TrueGenes(7)                  0.1385 0.0258     0.0879   0.1384     0.1890  0.1384   0
Method(CBN):S.Time(last):Model(McF_6):TrueGenes(7)                 -0.0571 0.0133    -0.0832  -0.0571    -0.0311 -0.0571   0
Method(CBN-A):S.Time(last):Model(McF_6):TrueGenes(7)               -0.1291 0.0142    -0.1570  -0.1292    -0.1013 -0.1292   0
Method(OT):S.Time(last):Model(McF_6):TrueGenes(7)                  -0.1426 0.0165    -0.1750  -0.1426    -0.1101 -0.1426   0
Method(OT-A):S.Time(last):Model(McF_6):TrueGenes(7)                 0.3158 0.0165     0.2835   0.3158     0.3482  0.3158   0
Method(DiP):S.Time(last):Model(McF_6):TrueGenes(7)                  0.0431 0.0248    -0.0055   0.0431     0.0917  0.0431   0
Method(CBN):S.Time(last):Model(Bozic):TrueGenes(9)                 -0.0705 0.0127    -0.0955  -0.0705    -0.0457 -0.0705   0
Method(CBN-A):S.Time(last):Model(Bozic):TrueGenes(9)               -0.1040 0.0128    -0.1291  -0.1040    -0.0789 -0.1040   0
Method(OT):S.Time(last):Model(Bozic):TrueGenes(9)                  -0.0153 0.0141    -0.0430  -0.0153     0.0123 -0.0153   0
Method(OT-A):S.Time(last):Model(Bozic):TrueGenes(9)                 0.1457 0.0138     0.1185   0.1457     0.1728  0.1457   0
Method(DiP):S.Time(last):Model(Bozic):TrueGenes(9)                  0.0328 0.0232    -0.0127   0.0328     0.0782  0.0328   0
Method(CBN):S.Time(last):Model(McF_4):TrueGenes(9)                  0.1355 0.0121     0.1117   0.1355     0.1592  0.1355   0
Method(CBN-A):S.Time(last):Model(McF_4):TrueGenes(9)                0.1029 0.0122     0.0789   0.1029     0.1268  0.1029   0
Method(OT):S.Time(last):Model(McF_4):TrueGenes(9)                  -0.0882 0.0142    -0.1161  -0.0882    -0.0603 -0.0882   0
Method(OT-A):S.Time(last):Model(McF_4):TrueGenes(9)                 0.1027 0.0138     0.0756   0.1027     0.1299  0.1027   0
Method(DiP):S.Time(last):Model(McF_4):TrueGenes(9)                 -0.1079 0.0200    -0.1472  -0.1079    -0.0686 -0.1079   0
Method(CBN):S.Time(last):Model(McF_6):TrueGenes(9)                  0.0256 0.0128     0.0004   0.0256     0.0508  0.0256   0
Method(CBN-A):S.Time(last):Model(McF_6):TrueGenes(9)                0.0376 0.0133     0.0115   0.0375     0.0636  0.0375   0
Method(OT):S.Time(last):Model(McF_6):TrueGenes(9)                   0.1918 0.0143     0.1639   0.1918     0.2198  0.1918   0
Method(OT-A):S.Time(last):Model(McF_6):TrueGenes(9)                -0.3569 0.0155    -0.3872  -0.3568    -0.3266 -0.3568   0
Method(DiP):S.Time(last):Model(McF_6):TrueGenes(9)                  0.1195 0.0200     0.0803   0.1194     0.1586  0.1194   0
Method(CBN):S.Time(last):Conjunction(No):sh(0)                     -0.0573 0.0051    -0.0674  -0.0573    -0.0473 -0.0573   0
Method(CBN-A):S.Time(last):Conjunction(No):sh(0)                   -0.0556 0.0052    -0.0658  -0.0556    -0.0455 -0.0556   0
Method(OT):S.Time(last):Conjunction(No):sh(0)                      -0.0053 0.0061    -0.0172  -0.0053     0.0066 -0.0053   0
Method(OT-A):S.Time(last):Conjunction(No):sh(0)                     0.0451 0.0066     0.0321   0.0451     0.0581  0.0451   0
Method(DiP):S.Time(last):Conjunction(No):sh(0)                      0.0340 0.0088     0.0166   0.0340     0.0513  0.0340   0
Method(CBN):S.Time(last):Conjunction(No):TrueGenes(7)              -0.0097 0.0077    -0.0249  -0.0097     0.0055 -0.0097   0
Method(CBN-A):S.Time(last):Conjunction(No):TrueGenes(7)             0.0297 0.0079     0.0141   0.0297     0.0453  0.0297   0
Method(OT):S.Time(last):Conjunction(No):TrueGenes(7)                0.1004 0.0100     0.0809   0.1004     0.1200  0.1004   0
Method(OT-A):S.Time(last):Conjunction(No):TrueGenes(7)             -0.0678 0.0109    -0.0892  -0.0678    -0.0465 -0.0678   0
Method(DiP):S.Time(last):Conjunction(No):TrueGenes(7)              -0.0104 0.0148    -0.0395  -0.0104     0.0186 -0.0104   0
Method(CBN):S.Time(last):Conjunction(No):TrueGenes(9)               0.0206 0.0074     0.0061   0.0206     0.0351  0.0206   0
Method(CBN-A):S.Time(last):Conjunction(No):TrueGenes(9)             0.0272 0.0075     0.0125   0.0272     0.0419  0.0272   0
Method(OT):S.Time(last):Conjunction(No):TrueGenes(9)               -0.0257 0.0090    -0.0433  -0.0257    -0.0080 -0.0257   0
Method(OT-A):S.Time(last):Conjunction(No):TrueGenes(9)             -0.0150 0.0101    -0.0349  -0.0150     0.0048 -0.0150   0
Method(DiP):S.Time(last):Conjunction(No):TrueGenes(9)              -0.0062 0.0120    -0.0297  -0.0062     0.0173 -0.0062   0
Method(CBN):S.Time(last):sh(0):TrueGenes(7)                        -0.0827 0.0076    -0.0977  -0.0827    -0.0677 -0.0827   0
Method(CBN-A):S.Time(last):sh(0):TrueGenes(7)                      -0.1090 0.0079    -0.1245  -0.1090    -0.0936 -0.1090   0
Method(OT):S.Time(last):sh(0):TrueGenes(7)                         -0.0580 0.0095    -0.0766  -0.0580    -0.0395 -0.0580   0
Method(OT-A):S.Time(last):sh(0):TrueGenes(7)                       -0.0569 0.0087    -0.0740  -0.0569    -0.0398 -0.0569   0
Method(DiP):S.Time(last):sh(0):TrueGenes(7)                         0.2017 0.0154     0.1715   0.2017     0.2320  0.2017   0
Method(CBN):S.Time(last):sh(0):TrueGenes(9)                         0.0222 0.0072     0.0081   0.0222     0.0364  0.0222   0
Method(CBN-A):S.Time(last):sh(0):TrueGenes(9)                       0.0294 0.0073     0.0150   0.0294     0.0437  0.0294   0
Method(OT):S.Time(last):sh(0):TrueGenes(9)                          0.0247 0.0081     0.0088   0.0247     0.0405  0.0247   0
Method(OT-A):S.Time(last):sh(0):TrueGenes(9)                        0.0580 0.0082     0.0419   0.0580     0.0740  0.0580   0
Method(DiP):S.Time(last):sh(0):TrueGenes(9)                        -0.0884 0.0124    -0.1128  -0.0884    -0.0641 -0.0884   0
Method(CBN):S.Type(singleCell):Model(Bozic):Conjunction(No)         0.0164 0.0126    -0.0082   0.0164     0.0411  0.0164   0
Method(CBN-A):S.Type(singleCell):Model(Bozic):Conjunction(No)       0.0392 0.0126     0.0143   0.0392     0.0639  0.0392   0
Method(OT):S.Type(singleCell):Model(Bozic):Conjunction(No)         -0.0060 0.0137    -0.0328  -0.0060     0.0208 -0.0060   0
Method(OT-A):S.Type(singleCell):Model(Bozic):Conjunction(No)        0.0047 0.0153    -0.0253   0.0047     0.0346  0.0046   0
Method(DiP):S.Type(singleCell):Model(Bozic):Conjunction(No)        -0.0193 0.0224    -0.0634  -0.0193     0.0247 -0.0193   0
Method(CBN):S.Type(wholeTumor_0.01):Model(Bozic):Conjunction(No)    0.0163 0.0125    -0.0083   0.0163     0.0408  0.0163   0
Method(CBN-A):S.Type(wholeTumor_0.01):Model(Bozic):Conjunction(No) -0.0234 0.0128    -0.0484  -0.0234     0.0017 -0.0234   0
Method(OT):S.Type(wholeTumor_0.01):Model(Bozic):Conjunction(No)    -0.0007 0.0135    -0.0271  -0.0007     0.0258 -0.0007   0
Method(OT-A):S.Type(wholeTumor_0.01):Model(Bozic):Conjunction(No)   0.0018 0.0153    -0.0283   0.0018     0.0318  0.0017   0
Method(DiP):S.Type(wholeTumor_0.01):Model(Bozic):Conjunction(No)    0.0016 0.0207    -0.0392   0.0016     0.0423  0.0016   0
Method(CBN):S.Type(singleCell):Model(McF_4):Conjunction(No)        -0.0391 0.0121    -0.0627  -0.0391    -0.0154 -0.0391   0
Method(CBN-A):S.Type(singleCell):Model(McF_4):Conjunction(No)      -0.0359 0.0121    -0.0598  -0.0359    -0.0121 -0.0359   0
Method(OT):S.Type(singleCell):Model(McF_4):Conjunction(No)          0.0018 0.0142    -0.0261   0.0018     0.0296  0.0018   0
Method(OT-A):S.Type(singleCell):Model(McF_4):Conjunction(No)        0.0120 0.0165    -0.0204   0.0120     0.0443  0.0120   0
Method(DiP):S.Type(singleCell):Model(McF_4):Conjunction(No)         0.0290 0.0193    -0.0089   0.0290     0.0670  0.0290   0
Method(CBN):S.Type(wholeTumor_0.01):Model(McF_4):Conjunction(No)    0.0189 0.0120    -0.0046   0.0189     0.0425  0.0189   0
Method(CBN-A):S.Type(wholeTumor_0.01):Model(McF_4):Conjunction(No)  0.0491 0.0121     0.0254   0.0491     0.0728  0.0491   0
Method(OT):S.Type(wholeTumor_0.01):Model(McF_4):Conjunction(No)     0.0093 0.0142    -0.0187   0.0093     0.0372  0.0093   0
Method(OT-A):S.Type(wholeTumor_0.01):Model(McF_4):Conjunction(No)  -0.0282 0.0170    -0.0616  -0.0282     0.0051 -0.0282   0
Method(DiP):S.Type(wholeTumor_0.01):Model(McF_4):Conjunction(No)   -0.0431 0.0183    -0.0790  -0.0431    -0.0073 -0.0431   0
Method(CBN):S.Type(singleCell):Model(McF_6):Conjunction(No)         0.0115 0.0133    -0.0147   0.0115     0.0377  0.0115   0
Method(CBN-A):S.Type(singleCell):Model(McF_6):Conjunction(No)       0.0119 0.0135    -0.0147   0.0119     0.0385  0.0119   0
Method(OT):S.Type(singleCell):Model(McF_6):Conjunction(No)         -0.0038 0.0174    -0.0380  -0.0038     0.0302 -0.0038   0
Method(OT-A):S.Type(singleCell):Model(McF_6):Conjunction(No)       -0.0109 0.0254    -0.0610  -0.0109     0.0387 -0.0107   0
Method(DiP):S.Type(singleCell):Model(McF_6):Conjunction(No)        -0.0109 0.0208    -0.0517  -0.0109     0.0298 -0.0109   0
Method(CBN):S.Type(wholeTumor_0.01):Model(McF_6):Conjunction(No)   -0.0694 0.0132    -0.0953  -0.0694    -0.0436 -0.0694   0
Method(CBN-A):S.Type(wholeTumor_0.01):Model(McF_6):Conjunction(No) -0.0734 0.0134    -0.0997  -0.0734    -0.0471 -0.0734   0
Method(OT):S.Type(wholeTumor_0.01):Model(McF_6):Conjunction(No)     0.0334 0.0170     0.0000   0.0334     0.0668  0.0334   0
Method(OT-A):S.Type(wholeTumor_0.01):Model(McF_6):Conjunction(No)   0.0187 0.0254    -0.0313   0.0188     0.0683  0.0189   0
Method(DiP):S.Type(wholeTumor_0.01):Model(McF_6):Conjunction(No)    0.0511 0.0195     0.0128   0.0511     0.0895  0.0511   0
Method(CBN):S.Type(singleCell):Model(Bozic):sh(0)                   0.0092 0.0125    -0.0154   0.0092     0.0338  0.0092   0
Method(CBN-A):S.Type(singleCell):Model(Bozic):sh(0)                 0.0137 0.0126    -0.0111   0.0137     0.0384  0.0137   0
Method(OT):S.Type(singleCell):Model(Bozic):sh(0)                    0.0599 0.0133     0.0337   0.0599     0.0861  0.0599   0
Method(OT-A):S.Type(singleCell):Model(Bozic):sh(0)                  0.0673 0.0134     0.0410   0.0673     0.0936  0.0673   0
Method(DiP):S.Type(singleCell):Model(Bozic):sh(0)                  -0.0777 0.0239    -0.1246  -0.0777    -0.0309 -0.0776   0
Method(CBN):S.Type(wholeTumor_0.01):Model(Bozic):sh(0)              0.0029 0.0123    -0.0213   0.0029     0.0271  0.0029   0
Method(CBN-A):S.Type(wholeTumor_0.01):Model(Bozic):sh(0)            0.0494 0.0126     0.0248   0.0494     0.0740  0.0494   0
Method(OT):S.Type(wholeTumor_0.01):Model(Bozic):sh(0)              -0.0507 0.0129    -0.0760  -0.0507    -0.0253 -0.0507   0
Method(OT-A):S.Type(wholeTumor_0.01):Model(Bozic):sh(0)            -0.0672 0.0131    -0.0929  -0.0672    -0.0415 -0.0672   0
Method(DiP):S.Type(wholeTumor_0.01):Model(Bozic):sh(0)              0.0854 0.0216     0.0430   0.0854     0.1277  0.0854   0
Method(CBN):S.Type(singleCell):Model(McF_4):sh(0)                   0.0019 0.0119    -0.0215   0.0019     0.0254  0.0019   0
Method(CBN-A):S.Type(singleCell):Model(McF_4):sh(0)                 0.0373 0.0120     0.0137   0.0373     0.0609  0.0373   0
Method(OT):S.Type(singleCell):Model(McF_4):sh(0)                   -0.0012 0.0130    -0.0268  -0.0012     0.0243 -0.0012   0
Method(OT-A):S.Type(singleCell):Model(McF_4):sh(0)                 -0.0075 0.0132    -0.0333  -0.0075     0.0183 -0.0075   0
Method(DiP):S.Type(singleCell):Model(McF_4):sh(0)                  -0.0427 0.0211    -0.0842  -0.0426    -0.0013 -0.0426   0
Method(CBN):S.Type(wholeTumor_0.01):Model(McF_4):sh(0)              0.0022 0.0118    -0.0209   0.0022     0.0253  0.0022   0
Method(CBN-A):S.Type(wholeTumor_0.01):Model(McF_4):sh(0)           -0.0916 0.0118    -0.1148  -0.0916    -0.0683 -0.0916   0
Method(OT):S.Type(wholeTumor_0.01):Model(McF_4):sh(0)               0.0415 0.0128     0.0162   0.0415     0.0666  0.0415   0
Method(OT-A):S.Type(wholeTumor_0.01):Model(McF_4):sh(0)             0.0560 0.0131     0.0302   0.0560     0.0817  0.0560   0
Method(DiP):S.Type(wholeTumor_0.01):Model(McF_4):sh(0)              0.0196 0.0197    -0.0190   0.0196     0.0583  0.0196   0
Method(CBN):S.Type(singleCell):Model(McF_6):sh(0)                  -0.0142 0.0125    -0.0387  -0.0142     0.0104 -0.0142   0
Method(CBN-A):S.Type(singleCell):Model(McF_6):sh(0)                -0.0183 0.0128    -0.0434  -0.0183     0.0067 -0.0183   0
Method(OT):S.Type(singleCell):Model(McF_6):sh(0)                   -0.0189 0.0144    -0.0472  -0.0189     0.0093 -0.0189   0
Method(OT-A):S.Type(singleCell):Model(McF_6):sh(0)                 -0.0267 0.0157    -0.0575  -0.0267     0.0041 -0.0267   0
Method(DiP):S.Type(singleCell):Model(McF_6):sh(0)                   0.0776 0.0216     0.0351   0.0776     0.1199  0.0776   0
Method(CBN):S.Type(wholeTumor_0.01):Model(McF_6):sh(0)              0.0368 0.0124     0.0125   0.0368     0.0610  0.0368   0
Method(CBN-A):S.Type(wholeTumor_0.01):Model(McF_6):sh(0)           -0.0052 0.0126    -0.0300  -0.0052     0.0196 -0.0052   0
Method(OT):S.Type(wholeTumor_0.01):Model(McF_6):sh(0)               0.0252 0.0141    -0.0024   0.0252     0.0529  0.0252   0
Method(OT-A):S.Type(wholeTumor_0.01):Model(McF_6):sh(0)             0.0521 0.0155     0.0217   0.0521     0.0826  0.0521   0
Method(DiP):S.Type(wholeTumor_0.01):Model(McF_6):sh(0)             -0.1326 0.0207    -0.1732  -0.1326    -0.0921 -0.1326   0
Method(CBN):S.Type(singleCell):Model(Bozic):TrueGenes(7)           -0.0780 0.0192    -0.1157  -0.0779    -0.0402 -0.0779   0
Method(CBN-A):S.Type(singleCell):Model(Bozic):TrueGenes(7)          0.0695 0.0193     0.0315   0.0695     0.1074  0.0695   0
Method(OT):S.Type(singleCell):Model(Bozic):TrueGenes(7)            -0.0295 0.0215    -0.0716  -0.0295     0.0126 -0.0295   0
Method(OT-A):S.Type(singleCell):Model(Bozic):TrueGenes(7)          -0.0192 0.0207    -0.0599  -0.0192     0.0214 -0.0192   0
Method(DiP):S.Type(singleCell):Model(Bozic):TrueGenes(7)            0.0224 0.0415    -0.0590   0.0224     0.1038  0.0223   0
Method(CBN):S.Type(wholeTumor_0.01):Model(Bozic):TrueGenes(7)       0.0797 0.0187     0.0429   0.0797     0.1164  0.0797   0
Method(CBN-A):S.Type(wholeTumor_0.01):Model(Bozic):TrueGenes(7)    -0.0627 0.0192    -0.1003  -0.0627    -0.0251 -0.0627   0
Method(OT):S.Type(wholeTumor_0.01):Model(Bozic):TrueGenes(7)        0.0647 0.0208     0.0239   0.0647     0.1054  0.0647   0
Method(OT-A):S.Type(wholeTumor_0.01):Model(Bozic):TrueGenes(7)      0.0526 0.0202     0.0129   0.0526     0.0923  0.0526   0
Method(DiP):S.Type(wholeTumor_0.01):Model(Bozic):TrueGenes(7)      -0.0388 0.0384    -0.1143  -0.0388     0.0364 -0.0388   0
Method(CBN):S.Type(singleCell):Model(McF_4):TrueGenes(7)            0.0695 0.0180     0.0341   0.0695     0.1048  0.0695   0
Method(CBN-A):S.Type(singleCell):Model(McF_4):TrueGenes(7)          0.0266 0.0183    -0.0093   0.0266     0.0625  0.0266   0
Method(OT):S.Type(singleCell):Model(McF_4):TrueGenes(7)             0.0039 0.0211    -0.0376   0.0039     0.0453  0.0038   0
Method(OT-A):S.Type(singleCell):Model(McF_4):TrueGenes(7)           0.0077 0.0211    -0.0338   0.0077     0.0491  0.0077   0
Method(DiP):S.Type(singleCell):Model(McF_4):TrueGenes(7)            0.0240 0.0355    -0.0458   0.0240     0.0936  0.0240   0
Method(CBN):S.Type(wholeTumor_0.01):Model(McF_4):TrueGenes(7)      -0.0981 0.0177    -0.1328  -0.0981    -0.0635 -0.0981   0
Method(CBN-A):S.Type(wholeTumor_0.01):Model(McF_4):TrueGenes(7)    -0.0601 0.0179    -0.0953  -0.0601    -0.0249 -0.0601   0
Method(OT):S.Type(wholeTumor_0.01):Model(McF_4):TrueGenes(7)       -0.0094 0.0205    -0.0497  -0.0094     0.0309 -0.0094   0
Method(OT-A):S.Type(wholeTumor_0.01):Model(McF_4):TrueGenes(7)     -0.0135 0.0209    -0.0545  -0.0135     0.0275 -0.0134   0
Method(DiP):S.Type(wholeTumor_0.01):Model(McF_4):TrueGenes(7)      -0.0745 0.0335    -0.1403  -0.0745    -0.0088 -0.0745   0
Method(CBN):S.Type(singleCell):Model(McF_6):TrueGenes(7)           -0.0024 0.0185    -0.0386  -0.0024     0.0339 -0.0024   0
Method(CBN-A):S.Type(singleCell):Model(McF_6):TrueGenes(7)         -0.0687 0.0194    -0.1068  -0.0687    -0.0306 -0.0687   0
Method(OT):S.Type(singleCell):Model(McF_6):TrueGenes(7)             0.0442 0.0220     0.0010   0.0442     0.0874  0.0442   0
Method(OT-A):S.Type(singleCell):Model(McF_6):TrueGenes(7)           0.0324 0.0229    -0.0126   0.0324     0.0774  0.0324   0
Method(DiP):S.Type(singleCell):Model(McF_6):TrueGenes(7)            0.0616 0.0338    -0.0049   0.0616     0.1279  0.0616   0
Method(CBN):S.Type(wholeTumor_0.01):Model(McF_6):TrueGenes(7)      -0.0316 0.0182    -0.0674  -0.0316     0.0042 -0.0316   0
Method(CBN-A):S.Type(wholeTumor_0.01):Model(McF_6):TrueGenes(7)     0.1562 0.0190     0.1190   0.1562     0.1934  0.1562   0
Method(OT):S.Type(wholeTumor_0.01):Model(McF_6):TrueGenes(7)       -0.0524 0.0214    -0.0944  -0.0524    -0.0104 -0.0524   0
Method(OT-A):S.Type(wholeTumor_0.01):Model(McF_6):TrueGenes(7)     -0.0574 0.0226    -0.1018  -0.0574    -0.0131 -0.0574   0
Method(DiP):S.Type(wholeTumor_0.01):Model(McF_6):TrueGenes(7)      -0.1358 0.0329    -0.2003  -0.1358    -0.0713 -0.1358   0
Method(CBN):S.Type(singleCell):Model(Bozic):TrueGenes(9)            0.0223 0.0178    -0.0126   0.0223     0.0572  0.0223   0
Method(CBN-A):S.Type(singleCell):Model(Bozic):TrueGenes(9)         -0.0096 0.0178    -0.0446  -0.0096     0.0253 -0.0096   0
Method(OT):S.Type(singleCell):Model(Bozic):TrueGenes(9)             0.0047 0.0192    -0.0330   0.0047     0.0423  0.0047   0
Method(OT-A):S.Type(singleCell):Model(Bozic):TrueGenes(9)          -0.0045 0.0192    -0.0422  -0.0045     0.0331 -0.0045   0
Method(DiP):S.Type(singleCell):Model(Bozic):TrueGenes(9)           -0.0075 0.0328    -0.0718  -0.0075     0.0568 -0.0075   0
Method(CBN):S.Type(wholeTumor_0.01):Model(Bozic):TrueGenes(9)      -0.0294 0.0176    -0.0639  -0.0294     0.0050 -0.0294   0
Method(CBN-A):S.Type(wholeTumor_0.01):Model(Bozic):TrueGenes(9)    -0.0019 0.0178    -0.0369  -0.0019     0.0331 -0.0019   0
Method(OT):S.Type(wholeTumor_0.01):Model(Bozic):TrueGenes(9)       -0.0487 0.0187    -0.0853  -0.0487    -0.0121 -0.0487   0
Method(OT-A):S.Type(wholeTumor_0.01):Model(Bozic):TrueGenes(9)     -0.0288 0.0188    -0.0656  -0.0288     0.0080 -0.0288   0
Method(DiP):S.Type(wholeTumor_0.01):Model(Bozic):TrueGenes(9)       0.0429 0.0304    -0.0168   0.0429     0.1025  0.0429   0
Method(CBN):S.Type(singleCell):Model(McF_4):TrueGenes(9)           -0.0430 0.0169    -0.0762  -0.0430    -0.0099 -0.0430   0
Method(CBN-A):S.Type(singleCell):Model(McF_4):TrueGenes(9)         -0.0439 0.0170    -0.0773  -0.0439    -0.0106 -0.0439   0
Method(OT):S.Type(singleCell):Model(McF_4):TrueGenes(9)            -0.0088 0.0190    -0.0461  -0.0088     0.0284 -0.0088   0
Method(OT-A):S.Type(singleCell):Model(McF_4):TrueGenes(9)           0.0107 0.0189    -0.0263   0.0107     0.0477  0.0107   0
Method(DiP):S.Type(singleCell):Model(McF_4):TrueGenes(9)            0.0107 0.0279    -0.0440   0.0107     0.0655  0.0107   0
Method(CBN):S.Type(wholeTumor_0.01):Model(McF_4):TrueGenes(9)       0.0292 0.0167    -0.0035   0.0292     0.0620  0.0292   0
Method(CBN-A):S.Type(wholeTumor_0.01):Model(McF_4):TrueGenes(9)     0.0984 0.0168     0.0655   0.0984     0.1314  0.0984   0
Method(OT):S.Type(wholeTumor_0.01):Model(McF_4):TrueGenes(9)        0.0561 0.0187     0.0193   0.0561     0.0928  0.0561   0
Method(OT-A):S.Type(wholeTumor_0.01):Model(McF_4):TrueGenes(9)      0.0188 0.0188    -0.0180   0.0188     0.0556  0.0188   0
Method(DiP):S.Type(wholeTumor_0.01):Model(McF_4):TrueGenes(9)      -0.0032 0.0264    -0.0550  -0.0032     0.0485 -0.0032   0
Method(CBN):S.Type(singleCell):Model(McF_6):TrueGenes(9)           -0.0047 0.0176    -0.0392  -0.0047     0.0298 -0.0047   0
Method(CBN-A):S.Type(singleCell):Model(McF_6):TrueGenes(9)          0.0206 0.0179    -0.0146   0.0206     0.0558  0.0206   0
Method(OT):S.Type(singleCell):Model(McF_6):TrueGenes(9)            -0.0217 0.0193    -0.0596  -0.0217     0.0161 -0.0217   0
Method(OT-A):S.Type(singleCell):Model(McF_6):TrueGenes(9)          -0.0290 0.0214    -0.0711  -0.0290     0.0131 -0.0290   0
Method(DiP):S.Type(singleCell):Model(McF_6):TrueGenes(9)           -0.0193 0.0276    -0.0735  -0.0193     0.0348 -0.0193   0
Method(CBN):S.Type(wholeTumor_0.01):Model(McF_6):TrueGenes(9)       0.0862 0.0174     0.0520   0.0862     0.1203  0.0862   0
Method(CBN-A):S.Type(wholeTumor_0.01):Model(McF_6):TrueGenes(9)    -0.0872 0.0179    -0.1223  -0.0872    -0.0522 -0.0872   0
Method(OT):S.Type(wholeTumor_0.01):Model(McF_6):TrueGenes(9)        0.0250 0.0189    -0.0120   0.0250     0.0620  0.0250   0
Method(OT-A):S.Type(wholeTumor_0.01):Model(McF_6):TrueGenes(9)      0.0296 0.0213    -0.0123   0.0297     0.0715  0.0297   0
Method(DiP):S.Type(wholeTumor_0.01):Model(McF_6):TrueGenes(9)       0.0390 0.0263    -0.0126   0.0390     0.0906  0.0390   0
Method(CBN):S.Type(singleCell):Conjunction(No):sh(0)                0.0178 0.0071     0.0038   0.0178     0.0318  0.0178   0
Method(CBN-A):S.Type(singleCell):Conjunction(No):sh(0)              0.0144 0.0072     0.0003   0.0144     0.0285  0.0144   0
Method(OT):S.Type(singleCell):Conjunction(No):sh(0)                -0.0005 0.0081    -0.0164  -0.0005     0.0154 -0.0005   0
Method(OT-A):S.Type(singleCell):Conjunction(No):sh(0)              -0.0004 0.0089    -0.0179  -0.0004     0.0171 -0.0004   0
Method(DiP):S.Type(singleCell):Conjunction(No):sh(0)               -0.0171 0.0125    -0.0416  -0.0171     0.0075 -0.0171   0
Method(CBN):S.Type(wholeTumor_0.01):Conjunction(No):sh(0)          -0.0081 0.0071    -0.0221  -0.0081     0.0059 -0.0081   0
Method(CBN-A):S.Type(wholeTumor_0.01):Conjunction(No):sh(0)        -0.0117 0.0072    -0.0258  -0.0117     0.0025 -0.0117   0
Method(OT):S.Type(wholeTumor_0.01):Conjunction(No):sh(0)            0.0014 0.0080    -0.0143   0.0014     0.0172  0.0014   0
Method(OT-A):S.Type(wholeTumor_0.01):Conjunction(No):sh(0)          0.0193 0.0091     0.0015   0.0193     0.0371  0.0193   0
Method(DiP):S.Type(wholeTumor_0.01):Conjunction(No):sh(0)           0.0148 0.0120    -0.0088   0.0148     0.0383  0.0148   0
Method(CBN):S.Type(singleCell):Conjunction(No):TrueGenes(7)         0.0361 0.0107     0.0150   0.0361     0.0571  0.0361   0
Method(CBN-A):S.Type(singleCell):Conjunction(No):TrueGenes(7)       0.0365 0.0109     0.0151   0.0365     0.0580  0.0365   0
Method(OT):S.Type(singleCell):Conjunction(No):TrueGenes(7)         -0.0167 0.0130    -0.0422  -0.0167     0.0087 -0.0167   0
Method(OT-A):S.Type(singleCell):Conjunction(No):TrueGenes(7)        0.0031 0.0144    -0.0253   0.0031     0.0313  0.0031   0
Method(DiP):S.Type(singleCell):Conjunction(No):TrueGenes(7)        -0.0533 0.0203    -0.0933  -0.0533    -0.0134 -0.0533   0
Method(CBN):S.Type(wholeTumor_0.01):Conjunction(No):TrueGenes(7)   -0.0378 0.0107    -0.0587  -0.0378    -0.0169 -0.0378   0
Method(CBN-A):S.Type(wholeTumor_0.01):Conjunction(No):TrueGenes(7) -0.0485 0.0109    -0.0699  -0.0485    -0.0271 -0.0485   0
Method(OT):S.Type(wholeTumor_0.01):Conjunction(No):TrueGenes(7)     0.0984 0.0127     0.0734   0.0984     0.1233  0.0984   0
Method(OT-A):S.Type(wholeTumor_0.01):Conjunction(No):TrueGenes(7)  -0.0272 0.0146    -0.0559  -0.0272     0.0015 -0.0271   0
Method(DiP):S.Type(wholeTumor_0.01):Conjunction(No):TrueGenes(7)    0.0685 0.0194     0.0303   0.0685     0.1066  0.0685   0
Method(CBN):S.Type(singleCell):Conjunction(No):TrueGenes(9)        -0.0174 0.0102    -0.0374  -0.0174     0.0026 -0.0174   0
Method(CBN-A):S.Type(singleCell):Conjunction(No):TrueGenes(9)      -0.0209 0.0103    -0.0411  -0.0209    -0.0008 -0.0209   0
Method(OT):S.Type(singleCell):Conjunction(No):TrueGenes(9)         -0.0036 0.0119    -0.0269  -0.0036     0.0197 -0.0036   0
Method(OT-A):S.Type(singleCell):Conjunction(No):TrueGenes(9)       -0.0060 0.0133    -0.0320  -0.0060     0.0200 -0.0060   0
Method(DiP):S.Type(singleCell):Conjunction(No):TrueGenes(9)         0.0339 0.0167     0.0013   0.0339     0.0666  0.0339   0
Method(CBN):S.Type(wholeTumor_0.01):Conjunction(No):TrueGenes(9)    0.0586 0.0102     0.0386   0.0586     0.0786  0.0586   0
Method(CBN-A):S.Type(wholeTumor_0.01):Conjunction(No):TrueGenes(9)  0.0415 0.0103     0.0212   0.0415     0.0617  0.0415   0
Method(OT):S.Type(wholeTumor_0.01):Conjunction(No):TrueGenes(9)    -0.0338 0.0118    -0.0570  -0.0338    -0.0107 -0.0338   0
Method(OT-A):S.Type(wholeTumor_0.01):Conjunction(No):TrueGenes(9)   0.0117 0.0134    -0.0147   0.0117     0.0380  0.0117   0
Method(DiP):S.Type(wholeTumor_0.01):Conjunction(No):TrueGenes(9)   -0.0824 0.0159    -0.1135  -0.0824    -0.0513 -0.0824   0
Method(CBN):S.Type(singleCell):sh(0):TrueGenes(7)                  -0.0128 0.0106    -0.0335  -0.0128     0.0079 -0.0128   0
Method(CBN-A):S.Type(singleCell):sh(0):TrueGenes(7)                -0.0944 0.0108    -0.1156  -0.0944    -0.0733 -0.0944   0
Method(OT):S.Type(singleCell):sh(0):TrueGenes(7)                   -0.0020 0.0122    -0.0259  -0.0020     0.0218 -0.0020   0
Method(OT-A):S.Type(singleCell):sh(0):TrueGenes(7)                 -0.0008 0.0120    -0.0243  -0.0008     0.0227 -0.0008   0
Method(DiP):S.Type(singleCell):sh(0):TrueGenes(7)                   0.0417 0.0210     0.0005   0.0417     0.0828  0.0417   0
Method(CBN):S.Type(wholeTumor_0.01):sh(0):TrueGenes(7)              0.0042 0.0105    -0.0164   0.0042     0.0248  0.0042   0
Method(CBN-A):S.Type(wholeTumor_0.01):sh(0):TrueGenes(7)            0.1729 0.0108     0.1518   0.1729     0.1940  0.1729   0
Method(OT):S.Type(wholeTumor_0.01):sh(0):TrueGenes(7)              -0.0247 0.0120    -0.0482  -0.0247    -0.0012 -0.0247   0
Method(OT-A):S.Type(wholeTumor_0.01):sh(0):TrueGenes(7)            -0.0178 0.0120    -0.0413  -0.0178     0.0057 -0.0178   0
Method(DiP):S.Type(wholeTumor_0.01):sh(0):TrueGenes(7)             -0.0690 0.0206    -0.1094  -0.0689    -0.0286 -0.0689   0
Method(CBN):S.Type(singleCell):sh(0):TrueGenes(9)                   0.0016 0.0100    -0.0181   0.0016     0.0212  0.0016   0
Method(CBN-A):S.Type(singleCell):sh(0):TrueGenes(9)                 0.0594 0.0101     0.0396   0.0594     0.0792  0.0594   0
Method(OT):S.Type(singleCell):sh(0):TrueGenes(9)                    0.0060 0.0110    -0.0156   0.0060     0.0276  0.0060   0
Method(OT-A):S.Type(singleCell):sh(0):TrueGenes(9)                  0.0050 0.0112    -0.0170   0.0050     0.0270  0.0050   0
Method(DiP):S.Type(singleCell):sh(0):TrueGenes(9)                  -0.0267 0.0173    -0.0608  -0.0267     0.0073 -0.0267   0
Method(CBN):S.Type(wholeTumor_0.01):sh(0):TrueGenes(9)             -0.0092 0.0100    -0.0288  -0.0092     0.0103 -0.0092   0
Method(CBN-A):S.Type(wholeTumor_0.01):sh(0):TrueGenes(9)           -0.0957 0.0101    -0.1156  -0.0957    -0.0759 -0.0957   0
Method(OT):S.Type(wholeTumor_0.01):sh(0):TrueGenes(9)               0.0227 0.0108     0.0014   0.0227     0.0439  0.0227   0
Method(OT-A):S.Type(wholeTumor_0.01):sh(0):TrueGenes(9)             0.0293 0.0111     0.0074   0.0293     0.0511  0.0293   0
Method(DiP):S.Type(wholeTumor_0.01):sh(0):TrueGenes(9)              0.0292 0.0167    -0.0036   0.0292     0.0620  0.0292   0
Method(CBN):Model(Bozic):Conjunction(No):sh(0)                     -0.0674 0.0090    -0.0850  -0.0674    -0.0498 -0.0674   0
Method(CBN-A):Model(Bozic):Conjunction(No):sh(0)                   -0.0600 0.0091    -0.0778  -0.0600    -0.0422 -0.0600   0
Method(OT):Model(Bozic):Conjunction(No):sh(0)                       0.0351 0.0099     0.0157   0.0351     0.0544  0.0351   0
Method(OT-A):Model(Bozic):Conjunction(No):sh(0)                     0.0435 0.0112     0.0215   0.0435     0.0655  0.0435   0
Method(DiP):Model(Bozic):Conjunction(No):sh(0)                     -0.0050 0.0159    -0.0362  -0.0050     0.0262 -0.0050   0
Method(CBN):Model(McF_4):Conjunction(No):sh(0)                      0.0603 0.0087     0.0432   0.0603     0.0773  0.0603   0
Method(CBN-A):Model(McF_4):Conjunction(No):sh(0)                    0.0686 0.0087     0.0514   0.0686     0.0858  0.0686   0
Method(OT):Model(McF_4):Conjunction(No):sh(0)                       0.0311 0.0103     0.0109   0.0311     0.0514  0.0312   0
Method(OT-A):Model(McF_4):Conjunction(No):sh(0)                     0.0077 0.0121    -0.0161   0.0077     0.0314  0.0077   0
Method(DiP):Model(McF_4):Conjunction(No):sh(0)                     -0.0227 0.0147    -0.0516  -0.0227     0.0062 -0.0227   0
Method(CBN):Model(McF_6):Conjunction(No):sh(0)                      0.0314 0.0097     0.0124   0.0314     0.0504  0.0314   0
Method(CBN-A):Model(McF_6):Conjunction(No):sh(0)                    0.0389 0.0098     0.0197   0.0389     0.0582  0.0389   0
Method(OT):Model(McF_6):Conjunction(No):sh(0)                      -0.1563 0.0126    -0.1812  -0.1563    -0.1316 -0.1563   0
Method(OT-A):Model(McF_6):Conjunction(No):sh(0)                    -0.0786 0.0187    -0.1153  -0.0786    -0.0420 -0.0786   0
Method(DiP):Model(McF_6):Conjunction(No):sh(0)                      0.0753 0.0162     0.0436   0.0754     0.1070  0.0754   0
Method(CBN):Model(Bozic):Conjunction(No):TrueGenes(7)              -0.0893 0.0138    -0.1165  -0.0893    -0.0622 -0.0893   0
Method(CBN-A):Model(Bozic):Conjunction(No):TrueGenes(7)            -0.0126 0.0140    -0.0401  -0.0126     0.0149 -0.0126   0
Method(OT):Model(Bozic):Conjunction(No):TrueGenes(7)               -0.0486 0.0160    -0.0800  -0.0486    -0.0172 -0.0486   0
Method(OT-A):Model(Bozic):Conjunction(No):TrueGenes(7)              0.0807 0.0181     0.0452   0.0807     0.1162  0.0807   0
Method(DiP):Model(Bozic):Conjunction(No):TrueGenes(7)               0.0211 0.0288    -0.0354   0.0212     0.0775  0.0212   0
Method(CBN):Model(McF_4):Conjunction(No):TrueGenes(7)               0.1565 0.0134     0.1302   0.1565     0.1829  0.1565   0
Method(CBN-A):Model(McF_4):Conjunction(No):TrueGenes(7)             0.1713 0.0137     0.1445   0.1713     0.1981  0.1713   0
Method(OT):Model(McF_4):Conjunction(No):TrueGenes(7)                0.0148 0.0171    -0.0188   0.0149     0.0483  0.0149   0
Method(OT-A):Model(McF_4):Conjunction(No):TrueGenes(7)             -0.1933 0.0224    -0.2376  -0.1933    -0.1495 -0.1931   0
Method(DiP):Model(McF_4):Conjunction(No):TrueGenes(7)              -0.0632 0.0257    -0.1138  -0.0631    -0.0127 -0.0631   0
Method(CBN):Model(McF_6):Conjunction(No):TrueGenes(7)               0.1060 0.0144     0.0779   0.1060     0.1342  0.1060   0
Method(CBN-A):Model(McF_6):Conjunction(No):TrueGenes(7)             0.0144 0.0149    -0.0148   0.0144     0.0436  0.0144   0
Method(OT):Model(McF_6):Conjunction(No):TrueGenes(7)                0.1445 0.0185     0.1081   0.1445     0.1809  0.1445   0
Method(OT-A):Model(McF_6):Conjunction(No):TrueGenes(7)             -0.0464 0.0288    -0.1033  -0.0462     0.0097 -0.0459   0
Method(DiP):Model(McF_6):Conjunction(No):TrueGenes(7)              -0.0319 0.0248    -0.0805  -0.0319     0.0168 -0.0319   0
Method(CBN):Model(Bozic):Conjunction(No):TrueGenes(9)               0.0754 0.0129     0.0500   0.0754     0.1008  0.0754   0
Method(CBN-A):Model(Bozic):Conjunction(No):TrueGenes(9)            -0.0129 0.0131    -0.0386  -0.0129     0.0127 -0.0129   0
Method(OT):Model(Bozic):Conjunction(No):TrueGenes(9)               -0.0449 0.0147    -0.0737  -0.0449    -0.0161 -0.0449   0
Method(OT-A):Model(Bozic):Conjunction(No):TrueGenes(9)              0.0227 0.0166    -0.0100   0.0227     0.0554  0.0226   0
Method(DiP):Model(Bozic):Conjunction(No):TrueGenes(9)              -0.0066 0.0227    -0.0512  -0.0067     0.0379 -0.0067   0
Method(CBN):Model(McF_4):Conjunction(No):TrueGenes(9)               0.0092 0.0126    -0.0155   0.0092     0.0338  0.0092   0
Method(CBN-A):Model(McF_4):Conjunction(No):TrueGenes(9)             0.0334 0.0127     0.0085   0.0334     0.0583  0.0334   0
Method(OT):Model(McF_4):Conjunction(No):TrueGenes(9)               -0.1614 0.0164    -0.1936  -0.1613    -0.1293 -0.1613   0
Method(OT-A):Model(McF_4):Conjunction(No):TrueGenes(9)              0.0304 0.0192    -0.0073   0.0304     0.0680  0.0304   0
Method(DiP):Model(McF_4):Conjunction(No):TrueGenes(9)               0.0338 0.0201    -0.0057   0.0338     0.0733  0.0338   0
Method(CBN):Model(McF_6):Conjunction(No):TrueGenes(9)              -0.1291 0.0139    -0.1565  -0.1291    -0.1018 -0.1291   0
Method(CBN-A):Model(McF_6):Conjunction(No):TrueGenes(9)            -0.0778 0.0141    -0.1056  -0.0778    -0.0500 -0.0778   0
Method(OT):Model(McF_6):Conjunction(No):TrueGenes(9)                0.2085 0.0172     0.1747   0.2085     0.2422  0.2084   0
Method(OT-A):Model(McF_6):Conjunction(No):TrueGenes(9)             -0.0777 0.0277    -0.1326  -0.0776    -0.0236 -0.0773   0
Method(DiP):Model(McF_6):Conjunction(No):TrueGenes(9)               0.0146 0.0205    -0.0257   0.0146     0.0549  0.0146   0
Method(CBN):Model(Bozic):sh(0):TrueGenes(7)                         0.0208 0.0137    -0.0061   0.0208     0.0477  0.0208   0
Method(CBN-A):Model(Bozic):sh(0):TrueGenes(7)                       0.0706 0.0139     0.0433   0.0706     0.0979  0.0706   0
Method(OT):Model(Bozic):sh(0):TrueGenes(7)                         -0.0663 0.0154    -0.0965  -0.0663    -0.0361 -0.0663   0
Method(OT-A):Model(Bozic):sh(0):TrueGenes(7)                       -0.0005 0.0150    -0.0299  -0.0005     0.0288 -0.0005   0
Method(DiP):Model(Bozic):sh(0):TrueGenes(7)                        -0.0246 0.0297    -0.0830  -0.0246     0.0336 -0.0246   0
Method(CBN):Model(McF_4):sh(0):TrueGenes(7)                        -0.0151 0.0130    -0.0407  -0.0152     0.0104 -0.0152   0
Method(CBN-A):Model(McF_4):sh(0):TrueGenes(7)                      -0.0441 0.0132    -0.0701  -0.0441    -0.0182 -0.0441   0
Method(OT):Model(McF_4):sh(0):TrueGenes(7)                          0.0275 0.0153    -0.0025   0.0275     0.0574  0.0275   0
Method(OT-A):Model(McF_4):sh(0):TrueGenes(7)                       -0.0007 0.0153    -0.0307  -0.0007     0.0293 -0.0007   0
Method(DiP):Model(McF_4):sh(0):TrueGenes(7)                         0.1451 0.0269     0.0922   0.1451     0.1978  0.1452   0
Method(CBN):Model(McF_6):sh(0):TrueGenes(7)                        -0.0422 0.0133    -0.0684  -0.0422    -0.0160 -0.0422   0
Method(CBN-A):Model(McF_6):sh(0):TrueGenes(7)                       0.0278 0.0140     0.0004   0.0278     0.0552  0.0278   0
Method(OT):Model(McF_6):sh(0):TrueGenes(7)                          0.0324 0.0159     0.0013   0.0324     0.0636  0.0324   0
Method(OT-A):Model(McF_6):sh(0):TrueGenes(7)                        0.0629 0.0165     0.0304   0.0629     0.0953  0.0629   0
Method(DiP):Model(McF_6):sh(0):TrueGenes(7)                        -0.0664 0.0258    -0.1171  -0.0663    -0.0158 -0.0663   0
Method(CBN):Model(Bozic):sh(0):TrueGenes(9)                        -0.0173 0.0127    -0.0422  -0.0173     0.0076 -0.0173   0
Method(CBN-A):Model(Bozic):sh(0):TrueGenes(9)                      -0.0344 0.0128    -0.0596  -0.0344    -0.0093 -0.0344   0
Method(OT):Model(Bozic):sh(0):TrueGenes(9)                          0.0905 0.0139     0.0633   0.0905     0.1177  0.0905   0
Method(OT-A):Model(Bozic):sh(0):TrueGenes(9)                        0.0506 0.0139     0.0234   0.0506     0.0778  0.0506   0
Method(DiP):Model(Bozic):sh(0):TrueGenes(9)                        -0.0645 0.0235    -0.1106  -0.0645    -0.0184 -0.0645   0
Method(CBN):Model(McF_4):sh(0):TrueGenes(9)                         0.0260 0.0121     0.0022   0.0260     0.0498  0.0260   0
Method(CBN-A):Model(McF_4):sh(0):TrueGenes(9)                       0.0206 0.0122    -0.0035   0.0206     0.0446  0.0206   0
Method(OT):Model(McF_4):sh(0):TrueGenes(9)                         -0.0156 0.0137    -0.0425  -0.0156     0.0113 -0.0156   0
Method(OT-A):Model(McF_4):sh(0):TrueGenes(9)                        0.0142 0.0136    -0.0126   0.0142     0.0409  0.0142   0
Method(DiP):Model(McF_4):sh(0):TrueGenes(9)                        -0.0921 0.0211    -0.1336  -0.0921    -0.0507 -0.0921   0
Method(CBN):Model(McF_6):sh(0):TrueGenes(9)                        -0.0298 0.0126    -0.0547  -0.0298    -0.0050 -0.0298   0
Method(CBN-A):Model(McF_6):sh(0):TrueGenes(9)                      -0.0383 0.0129    -0.0637  -0.0383    -0.0130 -0.0383   0
Method(OT):Model(McF_6):sh(0):TrueGenes(9)                         -0.1209 0.0139    -0.1482  -0.1209    -0.0936 -0.1209   0
Method(OT-A):Model(McF_6):sh(0):TrueGenes(9)                       -0.1195 0.0155    -0.1499  -0.1195    -0.0892 -0.1195   0
Method(DiP):Model(McF_6):sh(0):TrueGenes(9)                         0.1858 0.0210     0.1447   0.1858     0.2270  0.1858   0
Method(CBN):Conjunction(No):sh(0):TrueGenes(7)                     -0.0168 0.0078    -0.0321  -0.0168    -0.0014 -0.0168   0
Method(CBN-A):Conjunction(No):sh(0):TrueGenes(7)                   -0.0343 0.0080    -0.0500  -0.0343    -0.0187 -0.0343   0
Method(OT):Conjunction(No):sh(0):TrueGenes(7)                      -0.0125 0.0094    -0.0310  -0.0125     0.0060 -0.0125   0
Method(OT-A):Conjunction(No):sh(0):TrueGenes(7)                     0.0695 0.0109     0.0481   0.0695     0.0909  0.0695   0
Method(DiP):Conjunction(No):sh(0):TrueGenes(7)                      0.0147 0.0157    -0.0161   0.0147     0.0456  0.0147   0
Method(CBN):Conjunction(No):sh(0):TrueGenes(9)                     -0.0290 0.0074    -0.0435  -0.0290    -0.0145 -0.0290   0
Method(CBN-A):Conjunction(No):sh(0):TrueGenes(9)                   -0.0006 0.0075    -0.0153  -0.0006     0.0140 -0.0006   0
Method(OT):Conjunction(No):sh(0):TrueGenes(9)                       0.0518 0.0087     0.0348   0.0518     0.0689  0.0518   0
Method(OT-A):Conjunction(No):sh(0):TrueGenes(9)                     0.0464 0.0100     0.0268   0.0464     0.0661  0.0464   0
Method(DiP):Conjunction(No):sh(0):TrueGenes(9)                     -0.0391 0.0127    -0.0641  -0.0391    -0.0142 -0.0391   0
S.Time(last):S.Type(singleCell):Model(Bozic):Conjunction(No)       -0.0140 0.0080    -0.0298  -0.0140     0.0018 -0.0140   0
S.Time(last):S.Type(wholeTumor_0.01):Model(Bozic):Conjunction(No)   0.0193 0.0081     0.0034   0.0193     0.0351  0.0193   0
S.Time(last):S.Type(singleCell):Model(McF_4):Conjunction(No)        0.0212 0.0081     0.0054   0.0212     0.0370  0.0212   0
S.Time(last):S.Type(wholeTumor_0.01):Model(McF_4):Conjunction(No)  -0.0003 0.0081    -0.0162  -0.0003     0.0155 -0.0003   0
S.Time(last):S.Type(singleCell):Model(McF_6):Conjunction(No)       -0.0110 0.0087    -0.0280  -0.0110     0.0060 -0.0110   0
S.Time(last):S.Type(wholeTumor_0.01):Model(McF_6):Conjunction(No)  -0.0136 0.0086    -0.0305  -0.0136     0.0033 -0.0136   0
S.Time(last):S.Type(singleCell):Model(Bozic):sh(0)                 -0.0060 0.0079    -0.0216  -0.0060     0.0095 -0.0060   0
S.Time(last):S.Type(wholeTumor_0.01):Model(Bozic):sh(0)             0.0405 0.0080     0.0249   0.0405     0.0561  0.0405   0
S.Time(last):S.Type(singleCell):Model(McF_4):sh(0)                  0.0029 0.0078    -0.0125   0.0029     0.0182  0.0029   0
S.Time(last):S.Type(wholeTumor_0.01):Model(McF_4):sh(0)            -0.0170 0.0079    -0.0324  -0.0170    -0.0016 -0.0170   0
S.Time(last):S.Type(singleCell):Model(McF_6):sh(0)                  0.0200 0.0082     0.0039   0.0200     0.0362  0.0200   0
S.Time(last):S.Type(wholeTumor_0.01):Model(McF_6):sh(0)            -0.0491 0.0082    -0.0652  -0.0491    -0.0330 -0.0491   0
S.Time(last):S.Type(singleCell):Model(Bozic):TrueGenes(7)           0.0036 0.0116    -0.0192   0.0036     0.0264  0.0036   0
S.Time(last):S.Type(wholeTumor_0.01):Model(Bozic):TrueGenes(7)      0.0306 0.0117     0.0077   0.0306     0.0535  0.0306   0
S.Time(last):S.Type(singleCell):Model(McF_4):TrueGenes(7)           0.0118 0.0115    -0.0108   0.0118     0.0344  0.0118   0
S.Time(last):S.Type(wholeTumor_0.01):Model(McF_4):TrueGenes(7)     -0.0418 0.0115    -0.0643  -0.0418    -0.0193 -0.0418   0
S.Time(last):S.Type(singleCell):Model(McF_6):TrueGenes(7)          -0.0006 0.0119    -0.0239  -0.0006     0.0228 -0.0006   0
S.Time(last):S.Type(wholeTumor_0.01):Model(McF_6):TrueGenes(7)     -0.0077 0.0118    -0.0309  -0.0077     0.0155 -0.0077   0
S.Time(last):S.Type(singleCell):Model(Bozic):TrueGenes(9)          -0.0063 0.0113    -0.0284  -0.0063     0.0158 -0.0063   0
S.Time(last):S.Type(wholeTumor_0.01):Model(Bozic):TrueGenes(9)     -0.0120 0.0113    -0.0341  -0.0120     0.0101 -0.0120   0
S.Time(last):S.Type(singleCell):Model(McF_4):TrueGenes(9)          -0.0210 0.0112    -0.0429  -0.0210     0.0009 -0.0210   0
S.Time(last):S.Type(wholeTumor_0.01):Model(McF_4):TrueGenes(9)      0.0780 0.0111     0.0561   0.0780     0.0998  0.0780   0
S.Time(last):S.Type(singleCell):Model(McF_6):TrueGenes(9)           0.0122 0.0117    -0.0107   0.0122     0.0351  0.0122   0
S.Time(last):S.Type(wholeTumor_0.01):Model(McF_6):TrueGenes(9)     -0.0405 0.0116    -0.0633  -0.0405    -0.0178 -0.0405   0
S.Time(last):S.Type(singleCell):Conjunction(No):sh(0)              -0.0077 0.0047    -0.0170  -0.0077     0.0015 -0.0077   0
S.Time(last):S.Type(wholeTumor_0.01):Conjunction(No):sh(0)          0.0087 0.0047    -0.0006   0.0087     0.0179  0.0087   0
S.Time(last):S.Type(singleCell):Conjunction(No):TrueGenes(7)       -0.0074 0.0070    -0.0211  -0.0074     0.0062 -0.0074   0
S.Time(last):S.Type(wholeTumor_0.01):Conjunction(No):TrueGenes(7)  -0.0001 0.0070    -0.0137  -0.0001     0.0136 -0.0001   0
S.Time(last):S.Type(singleCell):Conjunction(No):TrueGenes(9)        0.0024 0.0067    -0.0108   0.0024     0.0156  0.0024   0
S.Time(last):S.Type(wholeTumor_0.01):Conjunction(No):TrueGenes(9)   0.0154 0.0067     0.0022   0.0154     0.0287  0.0154   0
S.Time(last):S.Type(singleCell):sh(0):TrueGenes(7)                  0.0062 0.0068    -0.0071   0.0062     0.0196  0.0062   0
S.Time(last):S.Type(wholeTumor_0.01):sh(0):TrueGenes(7)            -0.0060 0.0068    -0.0194  -0.0060     0.0073 -0.0060   0
S.Time(last):S.Type(singleCell):sh(0):TrueGenes(9)                 -0.0015 0.0066    -0.0144  -0.0015     0.0114 -0.0015   0
S.Time(last):S.Type(wholeTumor_0.01):sh(0):TrueGenes(9)             0.0035 0.0066    -0.0094   0.0035     0.0164  0.0035   0
S.Time(last):Model(Bozic):Conjunction(No):sh(0)                     0.0016 0.0058    -0.0097   0.0016     0.0129  0.0016   0
S.Time(last):Model(McF_4):Conjunction(No):sh(0)                    -0.0072 0.0058    -0.0185  -0.0072     0.0041 -0.0072   0
S.Time(last):Model(McF_6):Conjunction(No):sh(0)                     0.0040 0.0062    -0.0083   0.0040     0.0162  0.0040   0
S.Time(last):Model(Bozic):Conjunction(No):TrueGenes(7)              0.0322 0.0086     0.0154   0.0322     0.0490  0.0322   0
S.Time(last):Model(McF_4):Conjunction(No):TrueGenes(7)              0.0343 0.0087     0.0173   0.0343     0.0514  0.0343   0
S.Time(last):Model(McF_6):Conjunction(No):TrueGenes(7)             -0.0958 0.0090    -0.1135  -0.0958    -0.0781 -0.0958   0
S.Time(last):Model(Bozic):Conjunction(No):TrueGenes(9)             -0.0515 0.0083    -0.0678  -0.0515    -0.0353 -0.0515   0
S.Time(last):Model(McF_4):Conjunction(No):TrueGenes(9)             -0.0318 0.0084    -0.0482  -0.0318    -0.0154 -0.0318   0
S.Time(last):Model(McF_6):Conjunction(No):TrueGenes(9)              0.1363 0.0089     0.1188   0.1363     0.1538  0.1363   0
S.Time(last):Model(Bozic):sh(0):TrueGenes(7)                       -0.0668 0.0084    -0.0832  -0.0668    -0.0504 -0.0668   0
S.Time(last):Model(McF_4):sh(0):TrueGenes(7)                        0.0976 0.0082     0.0814   0.0976     0.1137  0.0976   0
S.Time(last):Model(McF_6):sh(0):TrueGenes(7)                        0.0807 0.0085     0.0640   0.0807     0.0974  0.0807   0
S.Time(last):Model(Bozic):sh(0):TrueGenes(9)                        0.0257 0.0081     0.0098   0.0257     0.0416  0.0257   0
S.Time(last):Model(McF_4):sh(0):TrueGenes(9)                       -0.0540 0.0080    -0.0697  -0.0540    -0.0383 -0.0540   0
S.Time(last):Model(McF_6):sh(0):TrueGenes(9)                       -0.0415 0.0083    -0.0579  -0.0415    -0.0251 -0.0415   0
S.Time(last):Conjunction(No):sh(0):TrueGenes(7)                     0.0050 0.0050    -0.0048   0.0050     0.0148  0.0050   0
S.Time(last):Conjunction(No):sh(0):TrueGenes(9)                     0.0200 0.0048     0.0105   0.0200     0.0295  0.0200   0
S.Type(singleCell):Model(Bozic):Conjunction(No):sh(0)              -0.0126 0.0080    -0.0283  -0.0126     0.0031 -0.0126   0
S.Type(wholeTumor_0.01):Model(Bozic):Conjunction(No):sh(0)          0.0220 0.0081     0.0062   0.0220     0.0378  0.0220   0
S.Type(singleCell):Model(McF_4):Conjunction(No):sh(0)              -0.0045 0.0080    -0.0202  -0.0045     0.0112 -0.0045   0
S.Type(wholeTumor_0.01):Model(McF_4):Conjunction(No):sh(0)         -0.0003 0.0080    -0.0161  -0.0003     0.0154 -0.0003   0
S.Type(singleCell):Model(McF_6):Conjunction(No):sh(0)               0.0243 0.0085     0.0076   0.0243     0.0410  0.0243   0
S.Type(wholeTumor_0.01):Model(McF_6):Conjunction(No):sh(0)         -0.0487 0.0085    -0.0653  -0.0487    -0.0320 -0.0487   0
S.Type(singleCell):Model(Bozic):Conjunction(No):TrueGenes(7)       -0.0118 0.0118    -0.0349  -0.0118     0.0113 -0.0118   0
S.Type(wholeTumor_0.01):Model(Bozic):Conjunction(No):TrueGenes(7)   0.0344 0.0118     0.0112   0.0344     0.0576  0.0344   0
S.Type(singleCell):Model(McF_4):Conjunction(No):TrueGenes(7)       -0.0143 0.0119    -0.0376  -0.0143     0.0091 -0.0143   0
S.Type(wholeTumor_0.01):Model(McF_4):Conjunction(No):TrueGenes(7)   0.0514 0.0119     0.0280   0.0514     0.0747  0.0514   0
S.Type(singleCell):Model(McF_6):Conjunction(No):TrueGenes(7)        0.0259 0.0123     0.0017   0.0259     0.0502  0.0259   0
S.Type(wholeTumor_0.01):Model(McF_6):Conjunction(No):TrueGenes(7)  -0.0848 0.0123    -0.1089  -0.0848    -0.0607 -0.0848   0
S.Type(singleCell):Model(Bozic):Conjunction(No):TrueGenes(9)        0.0154 0.0114    -0.0070   0.0154     0.0378  0.0154   0
S.Type(wholeTumor_0.01):Model(Bozic):Conjunction(No):TrueGenes(9)  -0.0408 0.0115    -0.0634  -0.0408    -0.0183 -0.0408   0
S.Type(singleCell):Model(McF_4):Conjunction(No):TrueGenes(9)       -0.0024 0.0115    -0.0250  -0.0024     0.0201 -0.0024   0
S.Type(wholeTumor_0.01):Model(McF_4):Conjunction(No):TrueGenes(9)   0.0058 0.0115    -0.0167   0.0058     0.0284  0.0058   0
S.Type(singleCell):Model(McF_6):Conjunction(No):TrueGenes(9)       -0.0173 0.0121    -0.0410  -0.0173     0.0064 -0.0173   0
S.Type(wholeTumor_0.01):Model(McF_6):Conjunction(No):TrueGenes(9)   0.0675 0.0120     0.0439   0.0675     0.0911  0.0675   0
S.Type(singleCell):Model(Bozic):sh(0):TrueGenes(7)                 -0.0045 0.0115    -0.0271  -0.0045     0.0182 -0.0045   0
S.Type(wholeTumor_0.01):Model(Bozic):sh(0):TrueGenes(7)             0.0651 0.0116     0.0423   0.0651     0.0878  0.0651   0
S.Type(singleCell):Model(McF_4):sh(0):TrueGenes(7)                  0.0021 0.0114    -0.0204   0.0021     0.0245  0.0021   0
S.Type(wholeTumor_0.01):Model(McF_4):sh(0):TrueGenes(7)            -0.0445 0.0114    -0.0669  -0.0445    -0.0220 -0.0445   0
S.Type(singleCell):Model(McF_6):sh(0):TrueGenes(7)                 -0.0073 0.0118    -0.0304  -0.0073     0.0158 -0.0073   0
S.Type(wholeTumor_0.01):Model(McF_6):sh(0):TrueGenes(7)            -0.0199 0.0117    -0.0429  -0.0199     0.0031 -0.0199   0
S.Type(singleCell):Model(Bozic):sh(0):TrueGenes(9)                  0.0085 0.0113    -0.0136   0.0085     0.0305  0.0085   0
S.Type(wholeTumor_0.01):Model(Bozic):sh(0):TrueGenes(9)            -0.0424 0.0113    -0.0646  -0.0424    -0.0203 -0.0424   0
S.Type(singleCell):Model(McF_4):sh(0):TrueGenes(9)                  0.0127 0.0111    -0.0092   0.0127     0.0345  0.0127   0
S.Type(wholeTumor_0.01):Model(McF_4):sh(0):TrueGenes(9)            -0.0050 0.0111    -0.0268  -0.0050     0.0168 -0.0050   0
S.Type(singleCell):Model(McF_6):sh(0):TrueGenes(9)                 -0.0117 0.0115    -0.0343  -0.0117     0.0108 -0.0117   0
S.Type(wholeTumor_0.01):Model(McF_6):sh(0):TrueGenes(9)             0.0339 0.0114     0.0115   0.0339     0.0564  0.0339   0
S.Type(singleCell):Conjunction(No):sh(0):TrueGenes(7)              -0.0159 0.0069    -0.0294  -0.0159    -0.0024 -0.0159   0
S.Type(wholeTumor_0.01):Conjunction(No):sh(0):TrueGenes(7)          0.0199 0.0069     0.0063   0.0199     0.0334  0.0199   0
S.Type(singleCell):Conjunction(No):sh(0):TrueGenes(9)               0.0036 0.0067    -0.0096   0.0036     0.0167  0.0036   0
S.Type(wholeTumor_0.01):Conjunction(No):sh(0):TrueGenes(9)         -0.0094 0.0067    -0.0226  -0.0094     0.0037 -0.0094   0
Model(Bozic):Conjunction(No):sh(0):TrueGenes(7)                     0.0131 0.0085    -0.0035   0.0131     0.0298  0.0131   0
Model(McF_4):Conjunction(No):sh(0):TrueGenes(7)                    -0.0283 0.0086    -0.0452  -0.0283    -0.0115 -0.0283   0
Model(McF_6):Conjunction(No):sh(0):TrueGenes(7)                     0.0029 0.0089    -0.0145   0.0029     0.0204  0.0029   0
Model(Bozic):Conjunction(No):sh(0):TrueGenes(9)                     0.0191 0.0082     0.0029   0.0191     0.0352  0.0191   0
Model(McF_4):Conjunction(No):sh(0):TrueGenes(9)                     0.0059 0.0083    -0.0103   0.0059     0.0221  0.0059   0
Model(McF_6):Conjunction(No):sh(0):TrueGenes(9)                    -0.0237 0.0087    -0.0408  -0.0237    -0.0067 -0.0237   0

Random effects:
Name	  Model
 dataSetID   IID model 

Model hyperparameters:
                        mean    sd      0.025quant 0.5quant 0.975quant mode   
Precision for dataSetID 12.5595  0.3162 11.9612    12.5433  13.2084    12.5060

Expected number of effective parameters(std dev): 9068.07(77.47)
Number of equivalent replicates : 11.43 

Deviance Information Criterion: 304348.09
Effective number of parameters: 8897.45

Marginal Likelihood:  -171438.23 
CPO and PIT are computed

Posterior marginals for linear predictor and fitted values computed

>  summary(fit$cpo$failure)
   Min. 1st Qu.  Median    Mean 3rd Qu.    Max. 
      0       0       0       0       0       0 
>  cat(paste("\nLog CPO = ", -mean(log(fit$cpo$cpo)), "
+ "))

Log CPO =  1.47927903868559 
>  
> 
> 
>  gc()
            used   (Mb) gc trigger   (Mb)   max used   (Mb)
Ncells   4547894  242.9   14204820  758.7   16198819  865.2
Vcells 391974675 2990.6 1204363219 9188.6 1268862700 9680.7
>  PND.m4A <- fit
>  save(file = "PND.m4A.RData", PND.m4A)
> 
> 
