# Supplementary material for: Identifying restrictions in the order of accumulation of mutations during tumor progression: effects of passengers, evolutionary models, and sampling
Source: BMC Bioinformatics. 2015 Feb 12;16:41. doi: 10.1186/s12859-015-0466-7 (PMC4339747; doi:10.1186/s12859-015-0466-7)
Supplement: Additional file 9 — Code, scripts, model fits. A zip file (Code_scripts_model_fits.zip) that contains shell and R scripts to run simulations, analysis, and produce tables and figures, as well as the output of GLMM model fits (and the code to obtain them). [file 12859_2015_466_MOESM9_ESM.zip › Code_scripts_model_fits/INLA/NP/FPF-m2A.Rout]

R version 3.0.3 Patched (2014-03-06 r65254) -- "Warm Puppy"
Copyright (C) 2014 The R Foundation for Statistical Computing
Platform: x86_64-pc-linux-gnu (64-bit)

R is free software and comes with ABSOLUTELY NO WARRANTY.
You are welcome to redistribute it under certain conditions.
Type 'license()' or 'licence()' for distribution details.

  Natural language support but running in an English locale

R is a collaborative project with many contributors.
Type 'contributors()' for more information and
'citation()' on how to cite R or R packages in publications.

Type 'demo()' for some demos, 'help()' for on-line help, or
'help.start()' for an HTML browser interface to help.
Type 'q()' to quit R.

> Sys.getpid()
[1] 11411
>  system("hostname")
Gallotia
>  options(width = 220)
>  library(car); packageVersion("car")
[1] '2.0.19'
>  library(INLA); packageVersion("INLA")
Loading required package: sp
Loading required package: Matrix
Loading required package: splines
[1] '0.0.1392038736'
>  sessionInfo()
R version 3.0.3 Patched (2014-03-06 r65254)
Platform: x86_64-pc-linux-gnu (64-bit)

locale:
 [1] LC_CTYPE=en_US.ISO-8859-15    LC_NUMERIC=C                  LC_TIME=en_GB.iso885915       LC_COLLATE=en_US.ISO-8859-15  LC_MONETARY=en_US.ISO-8859-15 LC_MESSAGES=en_US.ISO-8859-15 LC_PAPER=en_GB.UTF-8         
 [8] LC_NAME=C                     LC_ADDRESS=C                  LC_TELEPHONE=C                LC_MEASUREMENT=en_GB.UTF-8    LC_IDENTIFICATION=C          

attached base packages:
[1] splines   stats     graphics  grDevices utils     datasets  methods   base     

other attached packages:
[1] INLA_0.0-1392038736 Matrix_1.1-2-2      sp_1.0-14           car_2.0-19         

loaded via a namespace (and not attached):
[1] grid_3.0.3      lattice_0.20-27 MASS_7.3-29     nnet_7.3-7     
>  options(decorate.contrasts = c("(",")"))
>  options(decorate.contr.Sum = "")
>  ## options(decorate.contrasts = c(".",""))
>  options(contrasts = c("contr.Sum", "contr.poly"))
>  load("NP.stats.RData"); dim(NP.stats)
[1] 103680     24
>  ## recode levels for easier reading
>  tmpm <- NP.stats$S.Size
>  NP.stats$S.Size <- factor(NP.stats$S.Size, levels = c("100", "1000", "200"))
>  table(NP.stats$S.Size, tmpm)
      tmpm
        1000   200   100
  100      0     0 34560
  1000 34560     0     0
  200      0 34560     0
>  rm(tmpm)
>  tmpm <- NP.stats$Model
>  NP.stats$Model <- factor(NP.stats$Model, levels = c("Bozic", "McF_4", "McF_6", "exp"))
>  table(NP.stats$Model, tmpm)
       tmpm
        Bozic   exp McF_4 McF_6
  Bozic 25920     0     0     0
  McF_4     0     0 25920     0
  McF_6     0     0     0 25920
  exp       0 25920     0     0
>  
>  
> 
> 
>  fit0 <- inla(FP ~ (S.Size + Method + S.Time + S.Type + Model + Conjunction + sh + TrueGenes)^2 + f(dataSetID, model = "iid")
+ , family = "binomial"
+  , data = NP.stats
+ , Ntrials = Nontrue.edges
+  ## , control.predictor = list(compute = TRUE)
+  , control.compute = list(dic = TRUE, cpo = TRUE),
+  num.threads = 6)
>  
> 
> 
>  fit0$cpu.used
 Pre-processing    Running inla Post-processing           Total 
       16.80081     10276.31804        19.21498     10312.33384 
> 
>  ## in case a crash in next step
>  save(file = "FPF.m2A.tmp.RData", fit0)
>  gc()
           used  (Mb) gc trigger  (Mb) max used  (Mb)
Ncells  3111635 166.2    5241317 280.0  4953636 264.6
Vcells 37179146 283.7   90770218 692.6 90770218 692.6
> 
>  fit <- inla.hyperpar(fit0)
>  summary(fit)

Call:
c("inla(formula = FP ~ (S.Size + Method + S.Time + S.Type + Model + ",  "    Conjunction + sh + TrueGenes)^2 + f(dataSetID, model = \"iid\"), ",  "    family = \"binomial\", data = NP.stats, Ntrials = Nontrue.edges, ",  "    control.compute = list(dic = TRUE, cpo = TRUE), num.threads = 6)" )

Time used:
 Pre-processing    Running inla Post-processing           Total 
       177.2125        329.4535          0.1035        506.7696 

Fixed effects:
                                           mean     sd 0.025quant 0.5quant 0.975quant    mode kld
(Intercept)                             -3.9043 0.0051    -3.9144  -3.9043    -3.8942 -3.9043   0
S.Size(100)                             -0.0935 0.0060    -0.1052  -0.0935    -0.0817 -0.0935   0
S.Size(1000)                             0.0789 0.0057     0.0678   0.0789     0.0900  0.0789   0
Method(CBN)                              2.0729 0.0053     2.0625   2.0729     2.0832  2.0728   0
Method(CBN-A)                            1.9640 0.0054     1.9535   1.9640     1.9745  1.9640   0
Method(OT)                              -1.0831 0.0118    -1.1064  -1.0831    -1.0600 -1.0830   0
Method(OT-A)                            -0.5110 0.0094    -0.5295  -0.5109    -0.4925 -0.5109   0
Method(DiP)                             -1.4867 0.0140    -1.5143  -1.4867    -1.4594 -1.4866   0
S.Time(last)                            -0.0998 0.0043    -0.1082  -0.0998    -0.0915 -0.0998   0
S.Type(singleCell)                      -0.1938 0.0062    -0.2061  -0.1938    -0.1816 -0.1938   0
S.Type(wholeTumor_0.01)                  0.4120 0.0055     0.4011   0.4120     0.4228  0.4120   0
Model(Bozic)                             0.4502 0.0068     0.4368   0.4502     0.4636  0.4502   0
Model(McF_4)                            -0.6086 0.0094    -0.6271  -0.6086    -0.5903 -0.6086   0
Model(McF_6)                            -0.0105 0.0076    -0.0254  -0.0105     0.0044 -0.0105   0
Conjunction(No)                          0.0161 0.0040     0.0082   0.0161     0.0241  0.0161   0
sh(0)                                   -0.1508 0.0042    -0.1590  -0.1508    -0.1426 -0.1508   0
TrueGenes(7)                             0.0710 0.0062     0.0588   0.0710     0.0832  0.0710   0
TrueGenes(9)                            -0.2370 0.0063    -0.2494  -0.2370    -0.2247 -0.2370   0
S.Size(100):Method(CBN)                  0.2159 0.0059     0.2044   0.2159     0.2274  0.2159   0
S.Size(1000):Method(CBN)                -0.2214 0.0056    -0.2323  -0.2214    -0.2105 -0.2214   0
S.Size(100):Method(CBN-A)                0.2272 0.0059     0.2156   0.2272     0.2388  0.2272   0
S.Size(1000):Method(CBN-A)              -0.2422 0.0056    -0.2533  -0.2422    -0.2312 -0.2422   0
S.Size(100):Method(OT)                   0.0901 0.0119     0.0667   0.0901     0.1133  0.0901   0
S.Size(1000):Method(OT)                 -0.0607 0.0117    -0.0838  -0.0607    -0.0377 -0.0607   0
S.Size(100):Method(OT-A)                 0.0825 0.0100     0.0630   0.0825     0.1020  0.0825   0
S.Size(1000):Method(OT-A)               -0.0384 0.0098    -0.0575  -0.0384    -0.0192 -0.0383   0
S.Size(100):Method(DiP)                 -0.3202 0.0152    -0.3501  -0.3201    -0.2905 -0.3201   0
S.Size(1000):Method(DiP)                 0.3494 0.0127     0.3245   0.3494     0.3744  0.3494   0
S.Size(100):S.Time(last)                -0.0551 0.0042    -0.0633  -0.0551    -0.0468 -0.0551   0
S.Size(1000):S.Time(last)                0.0741 0.0043     0.0657   0.0741     0.0824  0.0741   0
S.Size(100):S.Type(singleCell)          -0.0014 0.0059    -0.0130  -0.0014     0.0102 -0.0014   0
S.Size(1000):S.Type(singleCell)          0.0066 0.0060    -0.0052   0.0066     0.0184  0.0066   0
S.Size(100):S.Type(wholeTumor_0.01)      0.0123 0.0059     0.0007   0.0123     0.0239  0.0123   0
S.Size(1000):S.Type(wholeTumor_0.01)    -0.0193 0.0060    -0.0311  -0.0193    -0.0076 -0.0193   0
S.Size(100):Model(Bozic)                -0.0167 0.0071    -0.0305  -0.0167    -0.0028 -0.0167   0
S.Size(1000):Model(Bozic)                0.0417 0.0071     0.0277   0.0417     0.0556  0.0417   0
S.Size(100):Model(McF_4)                -0.0828 0.0074    -0.0973  -0.0828    -0.0683 -0.0828   0
S.Size(1000):Model(McF_4)                0.1096 0.0074     0.0950   0.1096     0.1242  0.1096   0
S.Size(100):Model(McF_6)                 0.1172 0.0078     0.1019   0.1172     0.1324  0.1172   0
S.Size(1000):Model(McF_6)               -0.1798 0.0080    -0.1956  -0.1798    -0.1640 -0.1798   0
S.Size(100):Conjunction(No)              0.0075 0.0042    -0.0007   0.0075     0.0156  0.0075   0
S.Size(1000):Conjunction(No)            -0.0112 0.0042    -0.0195  -0.0112    -0.0030 -0.0112   0
S.Size(100):sh(0)                       -0.0062 0.0042    -0.0144  -0.0062     0.0020 -0.0062   0
S.Size(1000):sh(0)                       0.0147 0.0042     0.0064   0.0147     0.0230  0.0147   0
S.Size(100):TrueGenes(7)                 0.0521 0.0066     0.0390   0.0521     0.0651  0.0521   0
S.Size(1000):TrueGenes(7)               -0.0492 0.0068    -0.0625  -0.0492    -0.0359 -0.0492   0
S.Size(100):TrueGenes(9)                -0.0384 0.0060    -0.0502  -0.0384    -0.0267 -0.0384   0
S.Size(1000):TrueGenes(9)                0.0452 0.0060     0.0334   0.0452     0.0571  0.0452   0
Method(CBN):S.Time(last)                 0.1401 0.0042     0.1319   0.1401     0.1484  0.1401   0
Method(CBN-A):S.Time(last)               0.0754 0.0042     0.0670   0.0754     0.0837  0.0754   0
Method(OT):S.Time(last)                 -0.3167 0.0095    -0.3353  -0.3167    -0.2981 -0.3166   0
Method(OT-A):S.Time(last)                0.0704 0.0073     0.0560   0.0704     0.0847  0.0704   0
Method(DiP):S.Time(last)                -0.1288 0.0102    -0.1489  -0.1288    -0.1089 -0.1288   0
Method(CBN):S.Type(singleCell)           0.2174 0.0061     0.2054   0.2174     0.2294  0.2174   0
Method(CBN-A):S.Type(singleCell)         0.2343 0.0062     0.2222   0.2343     0.2463  0.2342   0
Method(OT):S.Type(singleCell)           -0.1770 0.0142    -0.2049  -0.1770    -0.1492 -0.1769   0
Method(OT-A):S.Type(singleCell)         -0.0942 0.0111    -0.1160  -0.0942    -0.0725 -0.0942   0
Method(DiP):S.Type(singleCell)          -0.0875 0.0156    -0.1181  -0.0874    -0.0570 -0.0874   0
Method(CBN):S.Type(wholeTumor_0.01)     -0.5087 0.0054    -0.5193  -0.5087    -0.4980 -0.5086   0
Method(CBN-A):S.Type(wholeTumor_0.01)   -0.5466 0.0055    -0.5574  -0.5466    -0.5358 -0.5466   0
Method(OT):S.Type(wholeTumor_0.01)       0.3359 0.0113     0.3137   0.3359     0.3581  0.3359   0
Method(OT-A):S.Type(wholeTumor_0.01)     0.1764 0.0093     0.1581   0.1764     0.1946  0.1764   0
Method(DiP):S.Type(wholeTumor_0.01)      0.2901 0.0128     0.2651   0.2901     0.3152  0.2901   0
Method(CBN):Model(Bozic)                -0.1970 0.0066    -0.2099  -0.1970    -0.1840 -0.1970   0
Method(CBN-A):Model(Bozic)              -0.1413 0.0067    -0.1543  -0.1413    -0.1282 -0.1413   0
Method(OT):Model(Bozic)                  0.2086 0.0133     0.1825   0.2086     0.2345  0.2086   0
Method(OT-A):Model(Bozic)               -0.0795 0.0122    -0.1035  -0.0795    -0.0555 -0.0795   0
Method(DiP):Model(Bozic)                 0.2520 0.0150     0.2226   0.2520     0.2814  0.2520   0
Method(CBN):Model(McF_4)                 0.6612 0.0092     0.6432   0.6612     0.6792  0.6611   0
Method(CBN-A):Model(McF_4)               0.6270 0.0093     0.6089   0.6270     0.6453  0.6270   0
Method(OT):Model(McF_4)                 -0.1399 0.0205    -0.1803  -0.1398    -0.0999 -0.1397   0
Method(OT-A):Model(McF_4)               -0.3756 0.0188    -0.4127  -0.3755    -0.3388 -0.3754   0
Method(DiP):Model(McF_4)                -0.1668 0.0230    -0.2122  -0.1667    -0.1219 -0.1665   0
Method(CBN):Model(McF_6)                -0.7204 0.0077    -0.7355  -0.7204    -0.7052 -0.7204   0
Method(CBN-A):Model(McF_6)              -0.8409 0.0080    -0.8565  -0.8409    -0.8253 -0.8409   0
Method(OT):Model(McF_6)                 -0.0739 0.0170    -0.1072  -0.0738    -0.0407 -0.0738   0
Method(OT-A):Model(McF_6)                0.7455 0.0119     0.7222   0.7455     0.7689  0.7455   0
Method(DiP):Model(McF_6)                -0.0939 0.0191    -0.1314  -0.0938    -0.0566 -0.0938   0
Method(CBN):Conjunction(No)              0.0014 0.0040    -0.0064   0.0014     0.0092  0.0014   0
Method(CBN-A):Conjunction(No)           -0.0170 0.0040    -0.0249  -0.0170    -0.0091 -0.0170   0
Method(OT):Conjunction(No)              -0.0167 0.0083    -0.0330  -0.0167    -0.0004 -0.0167   0
Method(OT-A):Conjunction(No)            -0.0071 0.0069    -0.0207  -0.0071     0.0065 -0.0071   0
Method(DiP):Conjunction(No)              0.0460 0.0094     0.0275   0.0460     0.0645  0.0460   0
Method(CBN):sh(0)                        0.2759 0.0041     0.2679   0.2759     0.2839  0.2759   0
Method(CBN-A):sh(0)                      0.2896 0.0041     0.2815   0.2896     0.2977  0.2896   0
Method(OT):sh(0)                        -0.0597 0.0085    -0.0764  -0.0596    -0.0430 -0.0596   0
Method(OT-A):sh(0)                      -0.0028 0.0071    -0.0166  -0.0028     0.0111 -0.0028   0
Method(DiP):sh(0)                       -0.3452 0.0104    -0.3656  -0.3452    -0.3249 -0.3451   0
Method(CBN):TrueGenes(7)                -0.5125 0.0069    -0.5261  -0.5125    -0.4988 -0.5125   0
Method(CBN-A):TrueGenes(7)              -0.5151 0.0071    -0.5290  -0.5151    -0.5013 -0.5151   0
Method(OT):TrueGenes(7)                  0.4571 0.0125     0.4325   0.4571     0.4816  0.4571   0
Method(OT-A):TrueGenes(7)                0.1228 0.0112     0.1006   0.1228     0.1448  0.1228   0
Method(DiP):TrueGenes(7)                 0.2362 0.0149     0.2069   0.2362     0.2654  0.2363   0
Method(CBN):TrueGenes(9)                 0.3413 0.0065     0.3287   0.3413     0.3540  0.3413   0
Method(CBN-A):TrueGenes(9)               0.3359 0.0065     0.3231   0.3359     0.3487  0.3359   0
Method(OT):TrueGenes(9)                 -0.3600 0.0146    -0.3887  -0.3599    -0.3315 -0.3599   0
Method(OT-A):TrueGenes(9)                0.0082 0.0110    -0.0134   0.0082     0.0297  0.0082   0
Method(DiP):TrueGenes(9)                -0.2766 0.0163    -0.3087  -0.2765    -0.2447 -0.2764   0
S.Time(last):S.Type(singleCell)          0.0294 0.0042     0.0210   0.0294     0.0377  0.0294   0
S.Time(last):S.Type(wholeTumor_0.01)    -0.0562 0.0042    -0.0645  -0.0562    -0.0480 -0.0562   0
S.Time(last):Model(Bozic)               -0.2406 0.0051    -0.2505  -0.2406    -0.2307 -0.2406   0
S.Time(last):Model(McF_4)               -0.0062 0.0053    -0.0165  -0.0062     0.0041 -0.0062   0
S.Time(last):Model(McF_6)                0.4605 0.0056     0.4494   0.4605     0.4716  0.4605   0
S.Time(last):Conjunction(No)            -0.0058 0.0030    -0.0117  -0.0058     0.0000 -0.0058   0
S.Time(last):sh(0)                       0.0339 0.0030     0.0281   0.0339     0.0398  0.0339   0
S.Time(last):TrueGenes(7)               -0.0883 0.0048    -0.0977  -0.0883    -0.0788 -0.0883   0
S.Time(last):TrueGenes(9)                0.0724 0.0043     0.0640   0.0724     0.0808  0.0724   0
S.Type(singleCell):Model(Bozic)         -0.0227 0.0071    -0.0367  -0.0227    -0.0087 -0.0227   0
S.Type(wholeTumor_0.01):Model(Bozic)     0.0337 0.0071     0.0198   0.0337     0.0476  0.0337   0
S.Type(singleCell):Model(McF_4)          0.0027 0.0074    -0.0119   0.0027     0.0172  0.0027   0
S.Type(wholeTumor_0.01):Model(McF_4)     0.0248 0.0074     0.0102   0.0248     0.0393  0.0248   0
S.Type(singleCell):Model(McF_6)          0.0386 0.0079     0.0231   0.0386     0.0541  0.0386   0
S.Type(wholeTumor_0.01):Model(McF_6)    -0.1147 0.0079    -0.1302  -0.1147    -0.0992 -0.1147   0
S.Type(singleCell):Conjunction(No)       0.0050 0.0042    -0.0033   0.0050     0.0132  0.0050   0
S.Type(wholeTumor_0.01):Conjunction(No) -0.0032 0.0042    -0.0114  -0.0032     0.0050 -0.0032   0
S.Type(singleCell):sh(0)                 0.0035 0.0042    -0.0048   0.0035     0.0118  0.0035   0
S.Type(wholeTumor_0.01):sh(0)           -0.0110 0.0042    -0.0192  -0.0110    -0.0027 -0.0110   0
S.Type(singleCell):TrueGenes(7)         -0.0595 0.0068    -0.0729  -0.0595    -0.0462 -0.0595   0
S.Type(wholeTumor_0.01):TrueGenes(7)     0.0667 0.0067     0.0536   0.0667     0.0798  0.0667   0
S.Type(singleCell):TrueGenes(9)          0.0247 0.0060     0.0129   0.0247     0.0365  0.0247   0
S.Type(wholeTumor_0.01):TrueGenes(9)    -0.0139 0.0060    -0.0257  -0.0139    -0.0021 -0.0139   0
Model(Bozic):Conjunction(No)             0.0266 0.0050     0.0168   0.0266     0.0364  0.0266   0
Model(McF_4):Conjunction(No)            -0.0130 0.0052    -0.0233  -0.0130    -0.0028 -0.0130   0
Model(McF_6):Conjunction(No)            -0.0523 0.0055    -0.0631  -0.0523    -0.0414 -0.0523   0
Model(Bozic):sh(0)                       0.0701 0.0050     0.0602   0.0701     0.0799  0.0701   0
Model(McF_4):sh(0)                      -0.0870 0.0052    -0.0973  -0.0870    -0.0767 -0.0870   0
Model(McF_6):sh(0)                      -0.0230 0.0056    -0.0339  -0.0230    -0.0121 -0.0230   0
Model(Bozic):TrueGenes(7)                0.1318 0.0079     0.1163   0.1318     0.1473  0.1318   0
Model(McF_4):TrueGenes(7)               -0.1248 0.0087    -0.1420  -0.1248    -0.1078 -0.1248   0
Model(McF_6):TrueGenes(7)               -0.1317 0.0093    -0.1499  -0.1317    -0.1135 -0.1317   0
Model(Bozic):TrueGenes(9)               -0.0417 0.0072    -0.0557  -0.0417    -0.0276 -0.0417   0
Model(McF_4):TrueGenes(9)                0.0609 0.0075     0.0462   0.0609     0.0757  0.0609   0
Model(McF_6):TrueGenes(9)                0.0088 0.0081    -0.0071   0.0088     0.0246  0.0088   0
Conjunction(No):sh(0)                   -0.0032 0.0030    -0.0090  -0.0032     0.0026 -0.0032   0
Conjunction(No):TrueGenes(7)            -0.0287 0.0047    -0.0380  -0.0287    -0.0194 -0.0287   0
Conjunction(No):TrueGenes(9)             0.0374 0.0042     0.0291   0.0374     0.0457  0.0374   0
sh(0):TrueGenes(7)                      -0.0219 0.0048    -0.0313  -0.0219    -0.0126 -0.0219   0
sh(0):TrueGenes(9)                       0.0074 0.0042    -0.0009   0.0074     0.0157  0.0074   0

Random effects:
Name	  Model
 dataSetID   IID model 

Model hyperparameters:
                        mean    sd      0.025quant 0.5quant 0.975quant mode   
Precision for dataSetID 11.6954  0.2254 11.2449    11.6953  12.1469    11.6916

Expected number of effective parameters(std dev): 9885.51(61.78)
Number of equivalent replicates : 10.49 

Deviance Information Criterion: 329130.52
Effective number of parameters: 9835.13

Marginal Likelihood:  -168649.57 
CPO and PIT are computed

Posterior marginals for linear predictor and fitted values computed

>  summary(fit$cpo$failure)
   Min. 1st Qu.  Median    Mean 3rd Qu.    Max. 
      0       0       0       0       0       0 
>  cat(paste("\nLog CPO = ", -mean(log(fit$cpo$cpo)), "
+ "))

Log CPO =  1.63717212859198 
>  
> 
> 
>  gc()
           used  (Mb) gc trigger   (Mb)  max used   (Mb)
Ncells  4470019 238.8   14204820  758.7  16872405  901.1
Vcells 74431341 567.9  267567035 2041.4 332686898 2538.2
>  FPF.m2A <- fit
>  save(file = "FPF.m2A.RData", FPF.m2A)
> 
> 
