# Supplementary material for: Identifying restrictions in the order of accumulation of mutations during tumor progression: effects of passengers, evolutionary models, and sampling
Source: BMC Bioinformatics. 2015 Feb 12;16:41. doi: 10.1186/s12859-015-0466-7 (PMC4339747; doi:10.1186/s12859-015-0466-7)
Supplement: Additional file 9 — Code, scripts, model fits. A zip file (Code_scripts_model_fits.zip) that contains shell and R scripts to run simulations, analysis, and produce tables and figures, as well as the output of GLMM model fits (and the code to obtain them). [file 12859_2015_466_MOESM9_ESM.zip › Code_scripts_model_fits/INLA/NP/FPF-m3A.Rout]

R version 3.0.3 Patched (2014-03-06 r65254) -- "Warm Puppy"
Copyright (C) 2014 The R Foundation for Statistical Computing
Platform: x86_64-pc-linux-gnu (64-bit)

R is free software and comes with ABSOLUTELY NO WARRANTY.
You are welcome to redistribute it under certain conditions.
Type 'license()' or 'licence()' for distribution details.

  Natural language support but running in an English locale

R is a collaborative project with many contributors.
Type 'contributors()' for more information and
'citation()' on how to cite R or R packages in publications.

Type 'demo()' for some demos, 'help()' for on-line help, or
'help.start()' for an HTML browser interface to help.
Type 'q()' to quit R.

> Sys.getpid()
[1] 978
>  system("hostname")
Gallotia
>  options(width = 220)
>  library(car); packageVersion("car")
[1] '2.0.19'
>  library(INLA); packageVersion("INLA")
Loading required package: sp
Loading required package: Matrix
Loading required package: splines
[1] '0.0.1392038736'
>  sessionInfo()
R version 3.0.3 Patched (2014-03-06 r65254)
Platform: x86_64-pc-linux-gnu (64-bit)

locale:
 [1] LC_CTYPE=en_US.ISO-8859-15    LC_NUMERIC=C                  LC_TIME=en_GB.iso885915       LC_COLLATE=en_US.ISO-8859-15  LC_MONETARY=en_US.ISO-8859-15 LC_MESSAGES=en_US.ISO-8859-15 LC_PAPER=en_GB.UTF-8         
 [8] LC_NAME=C                     LC_ADDRESS=C                  LC_TELEPHONE=C                LC_MEASUREMENT=en_GB.UTF-8    LC_IDENTIFICATION=C          

attached base packages:
[1] splines   stats     graphics  grDevices utils     datasets  methods   base     

other attached packages:
[1] INLA_0.0-1392038736 Matrix_1.1-2-2      sp_1.0-14           car_2.0-19         

loaded via a namespace (and not attached):
[1] grid_3.0.3      lattice_0.20-27 MASS_7.3-29     nnet_7.3-7     
>  options(decorate.contrasts = c("(",")"))
>  options(decorate.contr.Sum = "")
>  ## options(decorate.contrasts = c(".",""))
>  options(contrasts = c("contr.Sum", "contr.poly"))
>  load("NP.stats.RData"); dim(NP.stats)
[1] 103680     24
>  ## recode levels for easier reading
>  tmpm <- NP.stats$S.Size
>  NP.stats$S.Size <- factor(NP.stats$S.Size, levels = c("100", "1000", "200"))
>  table(NP.stats$S.Size, tmpm)
      tmpm
        1000   200   100
  100      0     0 34560
  1000 34560     0     0
  200      0 34560     0
>  rm(tmpm)
>  tmpm <- NP.stats$Model
>  NP.stats$Model <- factor(NP.stats$Model, levels = c("Bozic", "McF_4", "McF_6", "exp"))
>  table(NP.stats$Model, tmpm)
       tmpm
        Bozic   exp McF_4 McF_6
  Bozic 25920     0     0     0
  McF_4     0     0 25920     0
  McF_6     0     0     0 25920
  exp       0 25920     0     0
>  
>  
> 
> 
>  fit0 <- inla(FP ~ (S.Size + Method + S.Time + S.Type + Model + Conjunction + sh + TrueGenes)^3 + f(dataSetID, model = "iid")
+ , family = "binomial"
+  , data = NP.stats
+ , Ntrials = Nontrue.edges
+  ## , control.predictor = list(compute = TRUE)
+  , control.compute = list(dic = TRUE, cpo = TRUE),
+  num.threads = 6)
>  
> 
> 
>  fit0$cpu.used
 Pre-processing    Running inla Post-processing           Total 
       29.04087     31686.15966        18.46170     31733.66223 
> 
>  ## in case a crash in next step
>  save(file = "FPF.m3A.tmp.RData", fit0)
>  gc()
           used  (Mb) gc trigger   (Mb)  max used   (Mb)
Ncells  3129651 167.2    5543382  296.1   4953636  264.6
Vcells 85325196 651.0  175327865 1337.7 167019159 1274.3
> 
>  fit <- inla.hyperpar(fit0)
>  summary(fit)

Call:
c("inla(formula = FP ~ (S.Size + Method + S.Time + S.Type + Model + ",  "    Conjunction + sh + TrueGenes)^3 + f(dataSetID, model = \"iid\"), ",  "    family = \"binomial\", data = NP.stats, Ntrials = Nontrue.edges, ",  "    control.compute = list(dic = TRUE, cpo = TRUE), num.threads = 6)" )

Time used:
 Pre-processing    Running inla Post-processing           Total 
       305.5343       2136.9357          0.2356       2442.7056 

Fixed effects:
                                                         mean     sd 0.025quant 0.5quant 0.975quant    mode kld
(Intercept)                                           -4.3589 0.0082    -4.3751  -4.3589    -4.3428 -4.3588   0
S.Size(100)                                           -0.1006 0.0088    -0.1180  -0.1005    -0.0832 -0.1005   0
S.Size(1000)                                           0.0613 0.0084     0.0447   0.0613     0.0779  0.0614   0
Method(CBN)                                            2.5048 0.0084     2.4883   2.5047     2.5213  2.5047   0
Method(CBN-A)                                          2.4081 0.0085     2.3915   2.4080     2.4247  2.4080   0
Method(OT)                                            -1.1498 0.0189    -1.1871  -1.1497    -1.1129 -1.1496   0
Method(OT-A)                                          -0.6888 0.0159    -0.7201  -0.6888    -0.6577 -0.6887   0
Method(DiP)                                           -1.8806 0.0261    -1.9323  -1.8805    -1.8298 -1.8802   0
S.Time(last)                                          -0.1776 0.0065    -0.1905  -0.1776    -0.1649 -0.1776   0
S.Type(singleCell)                                    -0.2140 0.0086    -0.2309  -0.2139    -0.1971 -0.2139   0
S.Type(wholeTumor_0.01)                                0.4997 0.0074     0.4852   0.4997     0.5143  0.4997   0
Model(Bozic)                                           0.5980 0.0095     0.5793   0.5980     0.6167  0.5980   0
Model(McF_4)                                          -0.4685 0.0145    -0.4972  -0.4685    -0.4403 -0.4683   0
Model(McF_6)                                           0.0250 0.0126     0.0003   0.0251     0.0496  0.0252   0
Conjunction(No)                                       -0.0233 0.0053    -0.0337  -0.0233    -0.0128 -0.0233   0
sh(0)                                                 -0.1646 0.0058    -0.1761  -0.1646    -0.1532 -0.1646   0
TrueGenes(7)                                          -0.1893 0.0113    -0.2116  -0.1892    -0.1672 -0.1892   0
TrueGenes(9)                                          -0.1660 0.0093    -0.1843  -0.1660    -0.1477 -0.1660   0
S.Size(100):Method(CBN)                                0.2157 0.0092     0.1976   0.2157     0.2339  0.2157   0
S.Size(1000):Method(CBN)                              -0.1968 0.0089    -0.2142  -0.1968    -0.1793 -0.1968   0
S.Size(100):Method(CBN-A)                              0.2264 0.0093     0.2082   0.2264     0.2447  0.2264   0
S.Size(1000):Method(CBN-A)                            -0.2091 0.0090    -0.2267  -0.2091    -0.1915 -0.2092   0
S.Size(100):Method(OT)                                 0.2461 0.0187     0.2095   0.2462     0.2828  0.2462   0
S.Size(1000):Method(OT)                               -0.2767 0.0206    -0.3174  -0.2766    -0.2363 -0.2765   0
S.Size(100):Method(OT-A)                               0.1040 0.0149     0.0746   0.1040     0.1333  0.1040   0
S.Size(1000):Method(OT-A)                             -0.0530 0.0148    -0.0821  -0.0530    -0.0240 -0.0529   0
S.Size(100):Method(DiP)                               -0.3486 0.0284    -0.4047  -0.3484    -0.2932 -0.3482   0
S.Size(1000):Method(DiP)                               0.2901 0.0263     0.2381   0.2902     0.3414  0.2904   0
S.Size(100):S.Time(last)                              -0.0772 0.0071    -0.0910  -0.0772    -0.0633 -0.0772   0
S.Size(1000):S.Time(last)                              0.1009 0.0068     0.0875   0.1009     0.1142  0.1009   0
S.Size(100):S.Type(singleCell)                        -0.0760 0.0101    -0.0958  -0.0760    -0.0563 -0.0760   0
S.Size(1000):S.Type(singleCell)                        0.0845 0.0095     0.0659   0.0845     0.1032  0.0845   0
S.Size(100):S.Type(wholeTumor_0.01)                    0.1471 0.0089     0.1297   0.1471     0.1645  0.1471   0
S.Size(1000):S.Type(wholeTumor_0.01)                  -0.1964 0.0084    -0.2129  -0.1964    -0.1799 -0.1964   0
S.Size(100):Model(Bozic)                              -0.2106 0.0110    -0.2322  -0.2106    -0.1891 -0.2106   0
S.Size(1000):Model(Bozic)                              0.2937 0.0104     0.2733   0.2937     0.3142  0.2937   0
S.Size(100):Model(McF_4)                              -0.0103 0.0162    -0.0422  -0.0102     0.0213 -0.0101   0
S.Size(1000):Model(McF_4)                              0.0168 0.0146    -0.0118   0.0168     0.0453  0.0168   0
S.Size(100):Model(McF_6)                               0.4737 0.0129     0.4484   0.4737     0.4991  0.4736   0
S.Size(1000):Model(McF_6)                             -0.7236 0.0160    -0.7554  -0.7235    -0.6925 -0.7233   0
S.Size(100):Conjunction(No)                            0.0288 0.0060     0.0169   0.0288     0.0406  0.0288   0
S.Size(1000):Conjunction(No)                          -0.0363 0.0058    -0.0477  -0.0363    -0.0249 -0.0363   0
S.Size(100):sh(0)                                     -0.0234 0.0065    -0.0361  -0.0234    -0.0107 -0.0234   0
S.Size(1000):sh(0)                                     0.0640 0.0063     0.0517   0.0640     0.0763  0.0640   0
S.Size(100):TrueGenes(7)                               0.1805 0.0101     0.1606   0.1805     0.2004  0.1805   0
S.Size(1000):TrueGenes(7)                             -0.1722 0.0100    -0.1918  -0.1722    -0.1526 -0.1722   0
S.Size(100):TrueGenes(9)                              -0.1188 0.0102    -0.1388  -0.1188    -0.0988 -0.1187   0
S.Size(1000):TrueGenes(9)                              0.1127 0.0094     0.0943   0.1127     0.1311  0.1127   0
Method(CBN):S.Time(last)                               0.2904 0.0070     0.2768   0.2904     0.3041  0.2904   0
Method(CBN-A):S.Time(last)                             0.2142 0.0070     0.2005   0.2142     0.2279  0.2142   0
Method(OT):S.Time(last)                               -0.4574 0.0150    -0.4870  -0.4573    -0.4280 -0.4572   0
Method(OT-A):S.Time(last)                             -0.1368 0.0142    -0.1647  -0.1368    -0.1091 -0.1367   0
Method(DiP):S.Time(last)                              -0.1117 0.0196    -0.1504  -0.1117    -0.0734 -0.1115   0
Method(CBN):S.Type(singleCell)                         0.2271 0.0091     0.2093   0.2270     0.2449  0.2270   0
Method(CBN-A):S.Type(singleCell)                       0.2388 0.0091     0.2209   0.2388     0.2568  0.2388   0
Method(OT):S.Type(singleCell)                         -0.1143 0.0205    -0.1548  -0.1143    -0.0742 -0.1142   0
Method(OT-A):S.Type(singleCell)                       -0.1359 0.0163    -0.1680  -0.1358    -0.1039 -0.1358   0
Method(DiP):S.Type(singleCell)                        -0.0585 0.0250    -0.1078  -0.0584    -0.0096 -0.0583   0
Method(CBN):S.Type(wholeTumor_0.01)                   -0.5674 0.0079    -0.5830  -0.5674    -0.5519 -0.5674   0
Method(CBN-A):S.Type(wholeTumor_0.01)                 -0.6071 0.0080    -0.6228  -0.6071    -0.5914 -0.6071   0
Method(OT):S.Type(wholeTumor_0.01)                     0.2167 0.0171     0.1832   0.2167     0.2502  0.2167   0
Method(OT-A):S.Type(wholeTumor_0.01)                   0.2376 0.0133     0.2115   0.2376     0.2637  0.2375   0
Method(DiP):S.Type(wholeTumor_0.01)                    0.2648 0.0213     0.2231   0.2648     0.3066  0.2648   0
Method(CBN):Model(Bozic)                              -0.3469 0.0101    -0.3667  -0.3469    -0.3271 -0.3469   0
Method(CBN-A):Model(Bozic)                            -0.3013 0.0101    -0.3212  -0.3012    -0.2814 -0.3012   0
Method(OT):Model(Bozic)                                0.3694 0.0210     0.3282   0.3694     0.4107  0.3693   0
Method(OT-A):Model(Bozic)                             -0.2010 0.0184    -0.2371  -0.2010    -0.1650 -0.2010   0
Method(DiP):Model(Bozic)                               0.5424 0.0267     0.4901   0.5424     0.5950  0.5423   0
Method(CBN):Model(McF_4)                               0.5590 0.0150     0.5298   0.5590     0.5886  0.5589   0
Method(CBN-A):Model(McF_4)                             0.5302 0.0150     0.5009   0.5301     0.5598  0.5300   0
Method(OT):Model(McF_4)                               -0.2135 0.0335    -0.2796  -0.2133    -0.1482 -0.2130   0
Method(OT-A):Model(McF_4)                             -0.4222 0.0282    -0.4778  -0.4221    -0.3672 -0.4219   0
Method(DiP):Model(McF_4)                               0.1016 0.0424     0.0172   0.1020     0.1838  0.1027   0
Method(CBN):Model(McF_6)                              -0.7970 0.0141    -0.8246  -0.7970    -0.7693 -0.7971   0
Method(CBN-A):Model(McF_6)                            -0.9024 0.0143    -0.9304  -0.9025    -0.8744 -0.9025   0
Method(OT):Model(McF_6)                               -0.3294 0.0322    -0.3931  -0.3292    -0.2666 -0.3289   0
Method(OT-A):Model(McF_6)                              1.0088 0.0204     0.9688   1.0088     1.0489  1.0088   0
Method(DiP):Model(McF_6)                              -0.4447 0.0442    -0.5324  -0.4444    -0.3588 -0.4437   0
Method(CBN):Conjunction(No)                            0.0449 0.0057     0.0337   0.0449     0.0560  0.0449   0
Method(CBN-A):Conjunction(No)                          0.0182 0.0057     0.0069   0.0182     0.0295  0.0182   0
Method(OT):Conjunction(No)                            -0.0617 0.0126    -0.0865  -0.0617    -0.0369 -0.0617   0
Method(OT-A):Conjunction(No)                          -0.0522 0.0102    -0.0721  -0.0522    -0.0323 -0.0522   0
Method(DiP):Conjunction(No)                            0.0580 0.0147     0.0293   0.0580     0.0868  0.0580   0
Method(CBN):sh(0)                                      0.2866 0.0061     0.2745   0.2866     0.2987  0.2866   0
Method(CBN-A):sh(0)                                    0.2945 0.0062     0.2824   0.2945     0.3067  0.2945   0
Method(OT):sh(0)                                       0.1189 0.0142     0.0912   0.1189     0.1467  0.1189   0
Method(OT-A):sh(0)                                    -0.0140 0.0109    -0.0354  -0.0140     0.0074 -0.0140   0
Method(DiP):sh(0)                                     -0.3483 0.0161    -0.3801  -0.3483    -0.3168 -0.3482   0
Method(CBN):TrueGenes(7)                              -0.3065 0.0119    -0.3297  -0.3066    -0.2832 -0.3067   0
Method(CBN-A):TrueGenes(7)                            -0.2926 0.0119    -0.3159  -0.2926    -0.2691 -0.2927   0
Method(OT):TrueGenes(7)                                0.4984 0.0238     0.4515   0.4985     0.5450  0.4986   0
Method(OT-A):TrueGenes(7)                             -0.0598 0.0234    -0.1059  -0.0597    -0.0141 -0.0595   0
Method(DiP):TrueGenes(7)                               0.0199 0.0356    -0.0508   0.0202     0.0890  0.0208   0
Method(CBN):TrueGenes(9)                               0.3002 0.0096     0.2813   0.3002     0.3191  0.3002   0
Method(CBN-A):TrueGenes(9)                             0.2811 0.0097     0.2620   0.2810     0.3001  0.2810   0
Method(OT):TrueGenes(9)                               -0.3857 0.0223    -0.4297  -0.3857    -0.3422 -0.3855   0
Method(OT-A):TrueGenes(9)                              0.0922 0.0183     0.0562   0.0922     0.1281  0.0922   0
Method(DiP):TrueGenes(9)                              -0.2039 0.0283    -0.2595  -0.2039    -0.1485 -0.2038   0
S.Time(last):S.Type(singleCell)                        0.0456 0.0073     0.0312   0.0456     0.0600  0.0456   0
S.Time(last):S.Type(wholeTumor_0.01)                  -0.0505 0.0066    -0.0635  -0.0505    -0.0375 -0.0505   0
S.Time(last):Model(Bozic)                             -0.1827 0.0078    -0.1979  -0.1827    -0.1674 -0.1827   0
S.Time(last):Model(McF_4)                              0.0011 0.0107    -0.0200   0.0011     0.0221  0.0011   0
S.Time(last):Model(McF_6)                              0.2925 0.0104     0.2720   0.2925     0.3128  0.2925   0
S.Time(last):Conjunction(No)                          -0.0263 0.0046    -0.0353  -0.0263    -0.0173 -0.0263   0
S.Time(last):sh(0)                                     0.1149 0.0049     0.1053   0.1149     0.1246  0.1149   0
S.Time(last):TrueGenes(7)                             -0.4431 0.0088    -0.4605  -0.4431    -0.4259 -0.4431   0
S.Time(last):TrueGenes(9)                              0.3101 0.0073     0.2957   0.3101     0.3245  0.3101   0
S.Type(singleCell):Model(Bozic)                       -0.1080 0.0111    -0.1298  -0.1080    -0.0861 -0.1079   0
S.Type(wholeTumor_0.01):Model(Bozic)                   0.1627 0.0097     0.1436   0.1627     0.1818  0.1627   0
S.Type(singleCell):Model(McF_4)                        0.1866 0.0144     0.1583   0.1866     0.2149  0.1867   0
S.Type(wholeTumor_0.01):Model(McF_4)                  -0.2223 0.0136    -0.2490  -0.2223    -0.1957 -0.2223   0
S.Type(singleCell):Model(McF_6)                        0.2122 0.0126     0.1874   0.2122     0.2369  0.2122   0
S.Type(wholeTumor_0.01):Model(McF_6)                  -0.5096 0.0118    -0.5328  -0.5096    -0.4866 -0.5096   0
S.Type(singleCell):Conjunction(No)                    -0.0005 0.0062    -0.0127  -0.0005     0.0117 -0.0005   0
S.Type(wholeTumor_0.01):Conjunction(No)                0.0092 0.0057    -0.0020   0.0092     0.0203  0.0092   0
S.Type(singleCell):sh(0)                              -0.0278 0.0067    -0.0409  -0.0278    -0.0147 -0.0278   0
S.Type(wholeTumor_0.01):sh(0)                          0.0645 0.0061     0.0525   0.0645     0.0764  0.0645   0
S.Type(singleCell):TrueGenes(7)                       -0.0451 0.0113    -0.0673  -0.0451    -0.0230 -0.0451   0
S.Type(wholeTumor_0.01):TrueGenes(7)                   0.0397 0.0097     0.0206   0.0397     0.0587  0.0397   0
S.Type(singleCell):TrueGenes(9)                        0.0229 0.0104     0.0024   0.0229     0.0434  0.0229   0
S.Type(wholeTumor_0.01):TrueGenes(9)                   0.0225 0.0092     0.0043   0.0225     0.0406  0.0225   0
Model(Bozic):Conjunction(No)                           0.0920 0.0069     0.0785   0.0920     0.1055  0.0920   0
Model(McF_4):Conjunction(No)                          -0.1409 0.0097    -0.1600  -0.1409    -0.1219 -0.1409   0
Model(McF_6):Conjunction(No)                          -0.0454 0.0082    -0.0616  -0.0454    -0.0292 -0.0454   0
Model(Bozic):sh(0)                                    -0.0017 0.0074    -0.0162  -0.0017     0.0127 -0.0017   0
Model(McF_4):sh(0)                                     0.2700 0.0103     0.2499   0.2700     0.2902  0.2700   0
Model(McF_6):sh(0)                                     0.1571 0.0088     0.1399   0.1571     0.1744  0.1571   0
Model(Bozic):TrueGenes(7)                              0.3340 0.0123     0.3099   0.3340     0.3581  0.3339   0
Model(McF_4):TrueGenes(7)                             -0.4211 0.0219    -0.4646  -0.4210    -0.3786 -0.4206   0
Model(McF_6):TrueGenes(7)                             -0.2499 0.0160    -0.2814  -0.2499    -0.2186 -0.2499   0
Model(Bozic):TrueGenes(9)                             -0.1175 0.0113    -0.1397  -0.1175    -0.0953 -0.1175   0
Model(McF_4):TrueGenes(9)                              0.2040 0.0170     0.1707   0.2040     0.2374  0.2040   0
Model(McF_6):TrueGenes(9)                              0.0388 0.0145     0.0102   0.0388     0.0672  0.0388   0
Conjunction(No):sh(0)                                 -0.0190 0.0042    -0.0272  -0.0190    -0.0107 -0.0190   0
Conjunction(No):TrueGenes(7)                          -0.1046 0.0068    -0.1180  -0.1046    -0.0912 -0.1046   0
Conjunction(No):TrueGenes(9)                           0.1057 0.0064     0.0931   0.1057     0.1183  0.1057   0
sh(0):TrueGenes(7)                                     0.0433 0.0073     0.0289   0.0433     0.0576  0.0433   0
sh(0):TrueGenes(9)                                    -0.0340 0.0070    -0.0477  -0.0340    -0.0204 -0.0340   0
S.Size(100):Method(CBN):S.Time(last)                   0.0174 0.0071     0.0035   0.0174     0.0312  0.0174   0
S.Size(1000):Method(CBN):S.Time(last)                 -0.0244 0.0067    -0.0376  -0.0244    -0.0112 -0.0244   0
S.Size(100):Method(CBN-A):S.Time(last)                 0.0257 0.0071     0.0117   0.0257     0.0396  0.0257   0
S.Size(1000):Method(CBN-A):S.Time(last)               -0.0363 0.0068    -0.0495  -0.0363    -0.0230 -0.0363   0
S.Size(100):Method(OT):S.Time(last)                    0.1641 0.0151     0.1345   0.1641     0.1937  0.1641   0
S.Size(1000):Method(OT):S.Time(last)                  -0.1664 0.0151    -0.1960  -0.1664    -0.1369 -0.1663   0
S.Size(100):Method(OT-A):S.Time(last)                  0.0182 0.0125    -0.0063   0.0182     0.0426  0.0182   0
S.Size(1000):Method(OT-A):S.Time(last)                -0.0139 0.0127    -0.0387  -0.0139     0.0110 -0.0139   0
S.Size(100):Method(DiP):S.Time(last)                  -0.0460 0.0211    -0.0874  -0.0459    -0.0048 -0.0459   0
S.Size(1000):Method(DiP):S.Time(last)                  0.0184 0.0176    -0.0162   0.0184     0.0529  0.0184   0
S.Size(100):Method(CBN):S.Type(singleCell)             0.0808 0.0103     0.0606   0.0808     0.1011  0.0808   0
S.Size(1000):Method(CBN):S.Type(singleCell)           -0.0875 0.0097    -0.1065  -0.0875    -0.0686 -0.0875   0
S.Size(100):Method(CBN-A):S.Type(singleCell)           0.0918 0.0104     0.0714   0.0918     0.1122  0.0917   0
S.Size(1000):Method(CBN-A):S.Type(singleCell)         -0.0961 0.0097    -0.1152  -0.0961    -0.0769 -0.0960   0
S.Size(100):Method(OT):S.Type(singleCell)              0.0200 0.0220    -0.0232   0.0200     0.0630  0.0201   0
S.Size(1000):Method(OT):S.Type(singleCell)            -0.0260 0.0224    -0.0700  -0.0260     0.0179 -0.0260   0
S.Size(100):Method(OT-A):S.Type(singleCell)            0.0404 0.0170     0.0070   0.0404     0.0738  0.0404   0
S.Size(1000):Method(OT-A):S.Type(singleCell)          -0.0436 0.0169    -0.0768  -0.0436    -0.0104 -0.0436   0
S.Size(100):Method(DiP):S.Type(singleCell)            -0.1397 0.0305    -0.1999  -0.1396    -0.0802 -0.1394   0
S.Size(1000):Method(DiP):S.Type(singleCell)            0.1486 0.0280     0.0938   0.1486     0.2037  0.1485   0
S.Size(100):Method(CBN):S.Type(wholeTumor_0.01)       -0.1547 0.0092    -0.1728  -0.1547    -0.1367 -0.1547   0
S.Size(1000):Method(CBN):S.Type(wholeTumor_0.01)       0.2088 0.0086     0.1918   0.2088     0.2257  0.2087   0
S.Size(100):Method(CBN-A):S.Type(wholeTumor_0.01)     -0.1537 0.0093    -0.1719  -0.1537    -0.1355 -0.1536   0
S.Size(1000):Method(CBN-A):S.Type(wholeTumor_0.01)     0.2013 0.0088     0.1841   0.2013     0.2185  0.2013   0
S.Size(100):Method(OT):S.Type(wholeTumor_0.01)         0.0315 0.0187    -0.0051   0.0315     0.0682  0.0315   0
S.Size(1000):Method(OT):S.Type(wholeTumor_0.01)       -0.0205 0.0184    -0.0567  -0.0205     0.0156 -0.0205   0
S.Size(100):Method(OT-A):S.Type(wholeTumor_0.01)      -0.0330 0.0151    -0.0627  -0.0330    -0.0032 -0.0330   0
S.Size(1000):Method(OT-A):S.Type(wholeTumor_0.01)      0.0514 0.0149     0.0222   0.0514     0.0806  0.0514   0
S.Size(100):Method(DiP):S.Type(wholeTumor_0.01)        0.1590 0.0263     0.1075   0.1589     0.2109  0.1588   0
S.Size(1000):Method(DiP):S.Type(wholeTumor_0.01)      -0.2648 0.0232    -0.3106  -0.2648    -0.2193 -0.2646   0
S.Size(100):Method(CBN):Model(Bozic)                   0.2249 0.0112     0.2028   0.2249     0.2469  0.2249   0
S.Size(1000):Method(CBN):Model(Bozic)                 -0.3055 0.0106    -0.3263  -0.3055    -0.2847 -0.3054   0
S.Size(100):Method(CBN-A):Model(Bozic)                 0.2424 0.0113     0.2203   0.2424     0.2646  0.2424   0
S.Size(1000):Method(CBN-A):Model(Bozic)               -0.3156 0.0107    -0.3366  -0.3155    -0.2946 -0.3155   0
S.Size(100):Method(OT):Model(Bozic)                   -0.2488 0.0211    -0.2903  -0.2488    -0.2074 -0.2487   0
S.Size(1000):Method(OT):Model(Bozic)                   0.2458 0.0221     0.2025   0.2458     0.2893  0.2457   0
S.Size(100):Method(OT-A):Model(Bozic)                 -0.1151 0.0195    -0.1535  -0.1151    -0.0769 -0.1151   0
S.Size(1000):Method(OT-A):Model(Bozic)                 0.0479 0.0186     0.0113   0.0479     0.0844  0.0479   0
S.Size(100):Method(DiP):Model(Bozic)                  -0.1085 0.0301    -0.1677  -0.1085    -0.0494 -0.1085   0
S.Size(1000):Method(DiP):Model(Bozic)                  0.2859 0.0278     0.2317   0.2857     0.3408  0.2854   0
S.Size(100):Method(CBN):Model(McF_4)                  -0.0782 0.0161    -0.1096  -0.0783    -0.0466 -0.0784   0
S.Size(1000):Method(CBN):Model(McF_4)                  0.1048 0.0144     0.0766   0.1048     0.1330  0.1048   0
S.Size(100):Method(CBN-A):Model(McF_4)                -0.0941 0.0161    -0.1256  -0.0941    -0.0623 -0.0943   0
S.Size(1000):Method(CBN-A):Model(McF_4)                0.1029 0.0145     0.0745   0.1029     0.1313  0.1029   0
S.Size(100):Method(OT):Model(McF_4)                    0.2716 0.0317     0.2094   0.2716     0.3338  0.2716   0
S.Size(1000):Method(OT):Model(McF_4)                  -0.2839 0.0346    -0.3521  -0.2838    -0.2163 -0.2836   0
S.Size(100):Method(OT-A):Model(McF_4)                  0.2922 0.0286     0.2361   0.2922     0.3483  0.2922   0
S.Size(1000):Method(OT-A):Model(McF_4)                -0.3240 0.0297    -0.3827  -0.3239    -0.2659 -0.3237   0
S.Size(100):Method(DiP):Model(McF_4)                  -0.4172 0.0510    -0.5189  -0.4167    -0.3187 -0.4155   0
S.Size(1000):Method(DiP):Model(McF_4)                  0.4717 0.0396     0.3944   0.4715     0.5497  0.4712   0
S.Size(100):Method(CBN):Model(McF_6)                  -0.4120 0.0134    -0.4383  -0.4120    -0.3859 -0.4119   0
S.Size(1000):Method(CBN):Model(McF_6)                  0.6338 0.0161     0.6025   0.6337     0.6657  0.6335   0
S.Size(100):Method(CBN-A):Model(McF_6)                -0.4064 0.0135    -0.4330  -0.4064    -0.3799 -0.4063   0
S.Size(1000):Method(CBN-A):Model(McF_6)                0.6534 0.0163     0.6217   0.6533     0.6856  0.6531   0
S.Size(100):Method(OT):Model(McF_6)                    0.2285 0.0282     0.1733   0.2284     0.2841  0.2283   0
S.Size(1000):Method(OT):Model(McF_6)                  -0.2301 0.0391    -0.3077  -0.2298    -0.1542 -0.2293   0
S.Size(100):Method(OT-A):Model(McF_6)                 -0.0948 0.0202    -0.1345  -0.0948    -0.0552 -0.0948   0
S.Size(1000):Method(OT-A):Model(McF_6)                 0.2577 0.0229     0.2128   0.2576     0.3027  0.2575   0
S.Size(100):Method(DiP):Model(McF_6)                   0.6682 0.0422     0.5861   0.6680     0.7516  0.6675   0
S.Size(1000):Method(DiP):Model(McF_6)                 -1.2210 0.0567    -1.3349  -1.2201    -1.1120 -1.2183   0
S.Size(100):Method(CBN):Conjunction(No)               -0.0184 0.0062    -0.0306  -0.0184    -0.0062 -0.0184   0
S.Size(1000):Method(CBN):Conjunction(No)               0.0260 0.0060     0.0143   0.0260     0.0377  0.0260   0
S.Size(100):Method(CBN-A):Conjunction(No)             -0.0211 0.0063    -0.0335  -0.0211    -0.0088 -0.0211   0
S.Size(1000):Method(CBN-A):Conjunction(No)             0.0274 0.0060     0.0156   0.0274     0.0392  0.0274   0
S.Size(100):Method(OT):Conjunction(No)                 0.0302 0.0126     0.0056   0.0302     0.0549  0.0302   0
S.Size(1000):Method(OT):Conjunction(No)               -0.0291 0.0126    -0.0539  -0.0291    -0.0043 -0.0291   0
S.Size(100):Method(OT-A):Conjunction(No)               0.0155 0.0104    -0.0050   0.0155     0.0359  0.0155   0
S.Size(1000):Method(OT-A):Conjunction(No)             -0.0061 0.0103    -0.0263  -0.0061     0.0141 -0.0061   0
S.Size(100):Method(DiP):Conjunction(No)               -0.0065 0.0164    -0.0386  -0.0065     0.0256 -0.0065   0
S.Size(1000):Method(DiP):Conjunction(No)              -0.0073 0.0148    -0.0364  -0.0073     0.0218 -0.0073   0
S.Size(100):Method(CBN):sh(0)                          0.0196 0.0067     0.0066   0.0196     0.0327  0.0196   0
S.Size(1000):Method(CBN):sh(0)                        -0.0619 0.0064    -0.0745  -0.0619    -0.0493 -0.0619   0
S.Size(100):Method(CBN-A):sh(0)                        0.0237 0.0067     0.0106   0.0237     0.0369  0.0237   0
S.Size(1000):Method(CBN-A):sh(0)                      -0.0491 0.0065    -0.0618  -0.0491    -0.0364 -0.0491   0
S.Size(100):Method(OT):sh(0)                          -0.1072 0.0141    -0.1348  -0.1072    -0.0797 -0.1072   0
S.Size(1000):Method(OT):sh(0)                          0.1286 0.0142     0.1007   0.1286     0.1565  0.1286   0
S.Size(100):Method(OT-A):sh(0)                        -0.0355 0.0110    -0.0572  -0.0355    -0.0139 -0.0355   0
S.Size(1000):Method(OT-A):sh(0)                        0.0327 0.0109     0.0112   0.0327     0.0541  0.0327   0
S.Size(100):Method(DiP):sh(0)                          0.0626 0.0184     0.0264   0.0626     0.0986  0.0627   0
S.Size(1000):Method(DiP):sh(0)                        -0.0189 0.0172    -0.0527  -0.0189     0.0150 -0.0189   0
S.Size(100):Method(CBN):TrueGenes(7)                  -0.1447 0.0113    -0.1669  -0.1447    -0.1224 -0.1447   0
S.Size(1000):Method(CBN):TrueGenes(7)                  0.1240 0.0111     0.1021   0.1240     0.1458  0.1240   0
S.Size(100):Method(CBN-A):TrueGenes(7)                -0.1333 0.0115    -0.1558  -0.1333    -0.1108 -0.1333   0
S.Size(1000):Method(CBN-A):TrueGenes(7)                0.1239 0.0113     0.1018   0.1239     0.1460  0.1239   0
S.Size(100):Method(OT):TrueGenes(7)                    0.0222 0.0200    -0.0169   0.0222     0.0614  0.0222   0
S.Size(1000):Method(OT):TrueGenes(7)                  -0.0627 0.0200    -0.1021  -0.0627    -0.0234 -0.0627   0
S.Size(100):Method(OT-A):TrueGenes(7)                  0.0216 0.0191    -0.0159   0.0216     0.0591  0.0216   0
S.Size(1000):Method(OT-A):TrueGenes(7)                -0.0595 0.0192    -0.0973  -0.0595    -0.0219 -0.0595   0
S.Size(100):Method(DiP):TrueGenes(7)                   0.1543 0.0284     0.0985   0.1543     0.2102  0.1542   0
S.Size(1000):Method(DiP):TrueGenes(7)                 -0.1492 0.0250    -0.1983  -0.1491    -0.1002 -0.1491   0
S.Size(100):Method(CBN):TrueGenes(9)                   0.0963 0.0107     0.0752   0.0963     0.1174  0.0962   0
S.Size(1000):Method(CBN):TrueGenes(9)                 -0.0775 0.0099    -0.0969  -0.0775    -0.0580 -0.0775   0
S.Size(100):Method(CBN-A):TrueGenes(9)                 0.0849 0.0108     0.0636   0.0849     0.1062  0.0848   0
S.Size(1000):Method(CBN-A):TrueGenes(9)               -0.0668 0.0100    -0.0865  -0.0668    -0.0471 -0.0668   0
S.Size(100):Method(OT):TrueGenes(9)                    0.0287 0.0226    -0.0158   0.0288     0.0730  0.0288   0
S.Size(1000):Method(OT):TrueGenes(9)                  -0.0229 0.0220    -0.0662  -0.0229     0.0202 -0.0228   0
S.Size(100):Method(OT-A):TrueGenes(9)                  0.0179 0.0178    -0.0170   0.0179     0.0528  0.0180   0
S.Size(1000):Method(OT-A):TrueGenes(9)                 0.0045 0.0174    -0.0296   0.0045     0.0385  0.0045   0
S.Size(100):Method(DiP):TrueGenes(9)                  -0.1108 0.0316    -0.1733  -0.1107    -0.0493 -0.1103   0
S.Size(1000):Method(DiP):TrueGenes(9)                  0.1391 0.0261     0.0879   0.1390     0.1905  0.1390   0
S.Size(100):S.Time(last):S.Type(singleCell)           -0.0138 0.0053    -0.0243  -0.0138    -0.0034 -0.0138   0
S.Size(1000):S.Time(last):S.Type(singleCell)           0.0192 0.0054     0.0085   0.0192     0.0298  0.0192   0
S.Size(100):S.Time(last):S.Type(wholeTumor_0.01)       0.0363 0.0053     0.0259   0.0363     0.0468  0.0363   0
S.Size(1000):S.Time(last):S.Type(wholeTumor_0.01)     -0.0593 0.0054    -0.0699  -0.0593    -0.0486 -0.0593   0
S.Size(100):S.Time(last):Model(Bozic)                  0.0538 0.0064     0.0413   0.0538     0.0663  0.0538   0
S.Size(1000):S.Time(last):Model(Bozic)                -0.0615 0.0065    -0.0743  -0.0615    -0.0488 -0.0615   0
S.Size(100):S.Time(last):Model(McF_4)                  0.0158 0.0066     0.0028   0.0158     0.0288  0.0158   0
S.Size(1000):S.Time(last):Model(McF_4)                -0.0323 0.0067    -0.0455  -0.0323    -0.0191 -0.0323   0
S.Size(100):S.Time(last):Model(McF_6)                 -0.1265 0.0073    -0.1410  -0.1265    -0.1122 -0.1265   0
S.Size(1000):S.Time(last):Model(McF_6)                 0.1494 0.0079     0.1340   0.1494     0.1648  0.1494   0
S.Size(100):S.Time(last):Conjunction(No)              -0.0007 0.0037    -0.0080  -0.0007     0.0067 -0.0007   0
S.Size(1000):S.Time(last):Conjunction(No)              0.0033 0.0038    -0.0042   0.0033     0.0107  0.0033   0
S.Size(100):S.Time(last):sh(0)                        -0.0104 0.0037    -0.0177  -0.0104    -0.0030 -0.0104   0
S.Size(1000):S.Time(last):sh(0)                        0.0182 0.0038     0.0107   0.0182     0.0257  0.0182   0
S.Size(100):S.Time(last):TrueGenes(7)                 -0.0019 0.0065    -0.0147  -0.0019     0.0109 -0.0019   0
S.Size(1000):S.Time(last):TrueGenes(7)                 0.0076 0.0069    -0.0058   0.0076     0.0211  0.0076   0
S.Size(100):S.Time(last):TrueGenes(9)                 -0.0060 0.0055    -0.0168  -0.0060     0.0047 -0.0060   0
S.Size(1000):S.Time(last):TrueGenes(9)                -0.0060 0.0056    -0.0171  -0.0060     0.0050 -0.0060   0
S.Size(100):S.Type(singleCell):Model(Bozic)           -0.0116 0.0090    -0.0292  -0.0116     0.0059 -0.0116   0
S.Size(1000):S.Type(singleCell):Model(Bozic)           0.0248 0.0091     0.0070   0.0248     0.0427  0.0248   0
S.Size(100):S.Type(wholeTumor_0.01):Model(Bozic)       0.0240 0.0089     0.0064   0.0240     0.0415  0.0240   0
S.Size(1000):S.Type(wholeTumor_0.01):Model(Bozic)     -0.0590 0.0091    -0.0769  -0.0590    -0.0411 -0.0590   0
S.Size(100):S.Type(singleCell):Model(McF_4)           -0.0099 0.0093    -0.0282  -0.0099     0.0083 -0.0099   0
S.Size(1000):S.Type(singleCell):Model(McF_4)          -0.0059 0.0094    -0.0243  -0.0059     0.0125 -0.0059   0
S.Size(100):S.Type(wholeTumor_0.01):Model(McF_4)      -0.0032 0.0093    -0.0215  -0.0032     0.0151 -0.0032   0
S.Size(1000):S.Type(wholeTumor_0.01):Model(McF_4)      0.0170 0.0094    -0.0015   0.0170     0.0355  0.0170   0
S.Size(100):S.Type(singleCell):Model(McF_6)            0.0226 0.0101     0.0028   0.0226     0.0423  0.0226   0
S.Size(1000):S.Type(singleCell):Model(McF_6)          -0.0296 0.0105    -0.0503  -0.0296    -0.0090 -0.0296   0
S.Size(100):S.Type(wholeTumor_0.01):Model(McF_6)      -0.0435 0.0100    -0.0631  -0.0435    -0.0239 -0.0435   0
S.Size(1000):S.Type(wholeTumor_0.01):Model(McF_6)      0.0699 0.0104     0.0495   0.0699     0.0903  0.0699   0
S.Size(100):S.Type(singleCell):Conjunction(No)        -0.0125 0.0053    -0.0228  -0.0125    -0.0022 -0.0125   0
S.Size(1000):S.Type(singleCell):Conjunction(No)        0.0110 0.0053     0.0005   0.0110     0.0214  0.0110   0
S.Size(100):S.Type(wholeTumor_0.01):Conjunction(No)    0.0129 0.0052     0.0026   0.0129     0.0232  0.0129   0
S.Size(1000):S.Type(wholeTumor_0.01):Conjunction(No)  -0.0111 0.0053    -0.0215  -0.0111    -0.0006 -0.0111   0
S.Size(100):S.Type(singleCell):sh(0)                   0.0125 0.0053     0.0022   0.0125     0.0228  0.0125   0
S.Size(1000):S.Type(singleCell):sh(0)                 -0.0141 0.0054    -0.0246  -0.0141    -0.0036 -0.0141   0
S.Size(100):S.Type(wholeTumor_0.01):sh(0)             -0.0298 0.0053    -0.0401  -0.0298    -0.0195 -0.0298   0
S.Size(1000):S.Type(wholeTumor_0.01):sh(0)             0.0403 0.0053     0.0298   0.0403     0.0508  0.0403   0
S.Size(100):S.Type(singleCell):TrueGenes(7)            0.0107 0.0088    -0.0066   0.0107     0.0280  0.0107   0
S.Size(1000):S.Type(singleCell):TrueGenes(7)          -0.0132 0.0091    -0.0310  -0.0132     0.0046 -0.0132   0
S.Size(100):S.Type(wholeTumor_0.01):TrueGenes(7)      -0.0065 0.0087    -0.0235  -0.0065     0.0106 -0.0065   0
S.Size(1000):S.Type(wholeTumor_0.01):TrueGenes(7)      0.0150 0.0089    -0.0025   0.0150     0.0325  0.0150   0
S.Size(100):S.Type(singleCell):TrueGenes(9)           -0.0099 0.0076    -0.0248  -0.0099     0.0051 -0.0099   0
S.Size(1000):S.Type(singleCell):TrueGenes(9)           0.0004 0.0077    -0.0148   0.0004     0.0156  0.0004   0
S.Size(100):S.Type(wholeTumor_0.01):TrueGenes(9)       0.0058 0.0076    -0.0091   0.0058     0.0207  0.0058   0
S.Size(1000):S.Type(wholeTumor_0.01):TrueGenes(9)     -0.0002 0.0077    -0.0154  -0.0002     0.0149 -0.0002   0
S.Size(100):Model(Bozic):Conjunction(No)              -0.0083 0.0063    -0.0206  -0.0083     0.0040 -0.0083   0
S.Size(1000):Model(Bozic):Conjunction(No)              0.0105 0.0064    -0.0020   0.0105     0.0230  0.0105   0
S.Size(100):Model(McF_4):Conjunction(No)               0.0057 0.0066    -0.0072   0.0057     0.0186  0.0057   0
S.Size(1000):Model(McF_4):Conjunction(No)             -0.0043 0.0066    -0.0174  -0.0044     0.0087 -0.0044   0
S.Size(100):Model(McF_6):Conjunction(No)               0.0050 0.0070    -0.0088   0.0050     0.0188  0.0050   0
S.Size(1000):Model(McF_6):Conjunction(No)             -0.0123 0.0073    -0.0267  -0.0123     0.0021 -0.0123   0
S.Size(100):Model(Bozic):sh(0)                        -0.0351 0.0063    -0.0474  -0.0351    -0.0227 -0.0351   0
S.Size(1000):Model(Bozic):sh(0)                        0.0284 0.0064     0.0158   0.0284     0.0409  0.0284   0
S.Size(100):Model(McF_4):sh(0)                        -0.0092 0.0066    -0.0222  -0.0092     0.0037 -0.0092   0
S.Size(1000):Model(McF_4):sh(0)                        0.0085 0.0066    -0.0045   0.0085     0.0216  0.0085   0
S.Size(100):Model(McF_6):sh(0)                         0.0507 0.0071     0.0369   0.0507     0.0646  0.0507   0
S.Size(1000):Model(McF_6):sh(0)                       -0.0467 0.0074    -0.0612  -0.0467    -0.0323 -0.0467   0
S.Size(100):Model(Bozic):TrueGenes(7)                 -0.0322 0.0104    -0.0526  -0.0322    -0.0119 -0.0322   0
S.Size(1000):Model(Bozic):TrueGenes(7)                 0.0364 0.0107     0.0153   0.0364     0.0574  0.0364   0
S.Size(100):Model(McF_4):TrueGenes(7)                 -0.0335 0.0114    -0.0559  -0.0335    -0.0111 -0.0335   0
S.Size(1000):Model(McF_4):TrueGenes(7)                 0.0471 0.0117     0.0242   0.0471     0.0701  0.0472   0
S.Size(100):Model(McF_6):TrueGenes(7)                  0.0667 0.0126     0.0420   0.0667     0.0915  0.0667   0
S.Size(1000):Model(McF_6):TrueGenes(7)                -0.0696 0.0139    -0.0969  -0.0696    -0.0425 -0.0696   0
S.Size(100):Model(Bozic):TrueGenes(9)                  0.0233 0.0091     0.0055   0.0233     0.0412  0.0233   0
S.Size(1000):Model(Bozic):TrueGenes(9)                -0.0358 0.0093    -0.0540  -0.0358    -0.0176 -0.0358   0
S.Size(100):Model(McF_4):TrueGenes(9)                  0.0129 0.0096    -0.0059   0.0129     0.0316  0.0129   0
S.Size(1000):Model(McF_4):TrueGenes(9)                -0.0311 0.0097    -0.0501  -0.0311    -0.0121 -0.0311   0
S.Size(100):Model(McF_6):TrueGenes(9)                 -0.0418 0.0105    -0.0625  -0.0418    -0.0211 -0.0418   0
S.Size(1000):Model(McF_6):TrueGenes(9)                 0.0718 0.0111     0.0501   0.0718     0.0935  0.0718   0
S.Size(100):Conjunction(No):sh(0)                     -0.0043 0.0037    -0.0115  -0.0043     0.0030 -0.0043   0
S.Size(1000):Conjunction(No):sh(0)                     0.0015 0.0038    -0.0059   0.0015     0.0089  0.0015   0
S.Size(100):Conjunction(No):TrueGenes(7)               0.0176 0.0061     0.0055   0.0176     0.0296  0.0176   0
S.Size(1000):Conjunction(No):TrueGenes(7)             -0.0075 0.0063    -0.0199  -0.0075     0.0048 -0.0075   0
S.Size(100):Conjunction(No):TrueGenes(9)               0.0000 0.0054    -0.0105   0.0000     0.0105  0.0000   0
S.Size(1000):Conjunction(No):TrueGenes(9)             -0.0051 0.0054    -0.0157  -0.0051     0.0056 -0.0051   0
S.Size(100):sh(0):TrueGenes(7)                         0.0234 0.0062     0.0113   0.0234     0.0355  0.0234   0
S.Size(1000):sh(0):TrueGenes(7)                       -0.0255 0.0063    -0.0380  -0.0255    -0.0131 -0.0255   0
S.Size(100):sh(0):TrueGenes(9)                        -0.0118 0.0054    -0.0224  -0.0118    -0.0013 -0.0118   0
S.Size(1000):sh(0):TrueGenes(9)                        0.0175 0.0055     0.0067   0.0175     0.0282  0.0175   0
Method(CBN):S.Time(last):S.Type(singleCell)           -0.0216 0.0073    -0.0360  -0.0216    -0.0073 -0.0216   0
Method(CBN-A):S.Time(last):S.Type(singleCell)         -0.0124 0.0074    -0.0269  -0.0124     0.0020 -0.0124   0
Method(OT):S.Time(last):S.Type(singleCell)            -0.0558 0.0184    -0.0920  -0.0557    -0.0197 -0.0557   0
Method(OT-A):S.Time(last):S.Type(singleCell)          -0.0680 0.0139    -0.0954  -0.0680    -0.0407 -0.0680   0
Method(DiP):S.Time(last):S.Type(singleCell)            0.1826 0.0198     0.1437   0.1826     0.2216  0.1826   0
Method(CBN):S.Time(last):S.Type(wholeTumor_0.01)       0.0001 0.0066    -0.0129   0.0001     0.0130  0.0001   0
Method(CBN-A):S.Time(last):S.Type(wholeTumor_0.01)    -0.0256 0.0067    -0.0387  -0.0256    -0.0125 -0.0256   0
Method(OT):S.Time(last):S.Type(wholeTumor_0.01)        0.0913 0.0151     0.0617   0.0913     0.1210  0.0913   0
Method(OT-A):S.Time(last):S.Type(wholeTumor_0.01)      0.1243 0.0126     0.0997   0.1243     0.1489  0.1242   0
Method(DiP):S.Time(last):S.Type(wholeTumor_0.01)      -0.2916 0.0178    -0.3267  -0.2916    -0.2567 -0.2915   0
Method(CBN):S.Time(last):Model(Bozic)                 -0.1231 0.0077    -0.1383  -0.1231    -0.1080 -0.1231   0
Method(CBN-A):S.Time(last):Model(Bozic)               -0.0904 0.0078    -0.1057  -0.0904    -0.0751 -0.0904   0
Method(OT):S.Time(last):Model(Bozic)                   0.3419 0.0168     0.3089   0.3419     0.3749  0.3419   0
Method(OT-A):S.Time(last):Model(Bozic)                -0.1325 0.0152    -0.1623  -0.1325    -0.1027 -0.1325   0
Method(DiP):S.Time(last):Model(Bozic)                  0.2277 0.0192     0.1899   0.2277     0.2654  0.2276   0
Method(CBN):S.Time(last):Model(McF_4)                 -0.0558 0.0105    -0.0763  -0.0558    -0.0353 -0.0557   0
Method(CBN-A):S.Time(last):Model(McF_4)               -0.0704 0.0105    -0.0911  -0.0704    -0.0498 -0.0704   0
Method(OT):S.Time(last):Model(McF_4)                  -0.0716 0.0248    -0.1204  -0.0716    -0.0231 -0.0715   0
Method(OT-A):S.Time(last):Model(McF_4)                -0.2745 0.0217    -0.3172  -0.2745    -0.2319 -0.2744   0
Method(DiP):S.Time(last):Model(McF_4)                  0.4126 0.0279     0.3582   0.4126     0.4675  0.4124   0
Method(CBN):S.Time(last):Model(McF_6)                  0.3615 0.0102     0.3415   0.3615     0.3815  0.3614   0
Method(CBN-A):S.Time(last):Model(McF_6)                0.2959 0.0103     0.2757   0.2959     0.3162  0.2959   0
Method(OT):S.Time(last):Model(McF_6)                  -0.6397 0.0255    -0.6903  -0.6396    -0.5900 -0.6393   0
Method(OT-A):S.Time(last):Model(McF_6)                 0.5639 0.0159     0.5327   0.5638     0.5951  0.5638   0
Method(DiP):S.Time(last):Model(McF_6)                 -0.9733 0.0310    -1.0346  -0.9731    -0.9129 -0.9727   0
Method(CBN):S.Time(last):Conjunction(No)               0.0316 0.0046     0.0227   0.0316     0.0405  0.0316   0
Method(CBN-A):S.Time(last):Conjunction(No)             0.0199 0.0046     0.0109   0.0199     0.0289  0.0199   0
Method(OT):S.Time(last):Conjunction(No)               -0.0343 0.0103    -0.0545  -0.0343    -0.0141 -0.0343   0
Method(OT-A):S.Time(last):Conjunction(No)             -0.0152 0.0086    -0.0320  -0.0152     0.0017 -0.0152   0
Method(DiP):S.Time(last):Conjunction(No)               0.0277 0.0118     0.0045   0.0277     0.0509  0.0277   0
Method(CBN):S.Time(last):sh(0)                        -0.1121 0.0049    -0.1217  -0.1121    -0.1025 -0.1121   0
Method(CBN-A):S.Time(last):sh(0)                      -0.0966 0.0049    -0.1063  -0.0966    -0.0869 -0.0966   0
Method(OT):S.Time(last):sh(0)                          0.1304 0.0113     0.1084   0.1304     0.1526  0.1304   0
Method(OT-A):S.Time(last):sh(0)                        0.0223 0.0090     0.0047   0.0223     0.0400  0.0223   0
Method(DiP):S.Time(last):sh(0)                         0.0370 0.0135     0.0104   0.0369     0.0636  0.0369   0
Method(CBN):S.Time(last):TrueGenes(7)                  0.5504 0.0100     0.5309   0.5504     0.5700  0.5503   0
Method(CBN-A):S.Time(last):TrueGenes(7)                0.5737 0.0100     0.5541   0.5736     0.5934  0.5736   0
Method(OT):S.Time(last):TrueGenes(7)                  -0.1275 0.0194    -0.1659  -0.1274    -0.0896 -0.1273   0
Method(OT-A):S.Time(last):TrueGenes(7)                -0.5907 0.0213    -0.6329  -0.5907    -0.5492 -0.5905   0
Method(DiP):S.Time(last):TrueGenes(7)                 -0.3202 0.0267    -0.3733  -0.3200    -0.2686 -0.3195   0
Method(CBN):S.Time(last):TrueGenes(9)                 -0.3441 0.0079    -0.3595  -0.3441    -0.3287 -0.3441   0
Method(CBN-A):S.Time(last):TrueGenes(9)               -0.3736 0.0079    -0.3892  -0.3736    -0.3581 -0.3736   0
Method(OT):S.Time(last):TrueGenes(9)                   0.0291 0.0174    -0.0050   0.0291     0.0632  0.0291   0
Method(OT-A):S.Time(last):TrueGenes(9)                 0.3881 0.0156     0.3577   0.3881     0.4187  0.3880   0
Method(DiP):S.Time(last):TrueGenes(9)                  0.1609 0.0211     0.1197   0.1608     0.2024  0.1607   0
Method(CBN):S.Type(singleCell):Model(Bozic)            0.1260 0.0113     0.1037   0.1260     0.1482  0.1260   0
Method(CBN-A):S.Type(singleCell):Model(Bozic)          0.1394 0.0114     0.1170   0.1394     0.1618  0.1394   0
Method(OT):S.Type(singleCell):Model(Bozic)            -0.0478 0.0244    -0.0958  -0.0478     0.0001 -0.0477   0
Method(OT-A):S.Type(singleCell):Model(Bozic)          -0.0303 0.0230    -0.0756  -0.0303     0.0148 -0.0303   0
Method(DiP):S.Type(singleCell):Model(Bozic)           -0.1153 0.0276    -0.1696  -0.1153    -0.0612 -0.1152   0
Method(CBN):S.Type(wholeTumor_0.01):Model(Bozic)      -0.2139 0.0100    -0.2336  -0.2139    -0.1943 -0.2139   0
Method(CBN-A):S.Type(wholeTumor_0.01):Model(Bozic)    -0.2309 0.0101    -0.2508  -0.2309    -0.2111 -0.2309   0
Method(OT):S.Type(wholeTumor_0.01):Model(Bozic)        0.2082 0.0201     0.1688   0.2082     0.2478  0.2082   0
Method(OT-A):S.Type(wholeTumor_0.01):Model(Bozic)      0.1474 0.0184     0.1113   0.1474     0.1836  0.1474   0
Method(DiP):S.Type(wholeTumor_0.01):Model(Bozic)       0.1002 0.0239     0.0534   0.1002     0.1472  0.1002   0
Method(CBN):S.Type(singleCell):Model(McF_4)           -0.1766 0.0143    -0.2046  -0.1766    -0.1486 -0.1766   0
Method(CBN-A):S.Type(singleCell):Model(McF_4)         -0.1862 0.0143    -0.2143  -0.1862    -0.1580 -0.1862   0
Method(OT):S.Type(singleCell):Model(McF_4)             0.0106 0.0341    -0.0567   0.0106     0.0773  0.0108   0
Method(OT-A):S.Type(singleCell):Model(McF_4)          -0.0969 0.0320    -0.1601  -0.0969    -0.0343 -0.0967   0
Method(DiP):S.Type(singleCell):Model(McF_4)            0.1099 0.0360     0.0390   0.1099     0.1805  0.1100   0
Method(CBN):S.Type(wholeTumor_0.01):Model(McF_4)       0.2355 0.0134     0.2091   0.2355     0.2618  0.2355   0
Method(CBN-A):S.Type(wholeTumor_0.01):Model(McF_4)     0.2309 0.0135     0.2043   0.2309     0.2575  0.2309   0
Method(OT):S.Type(wholeTumor_0.01):Model(McF_4)       -0.2690 0.0305    -0.3289  -0.2690    -0.2094 -0.2690   0
Method(OT-A):S.Type(wholeTumor_0.01):Model(McF_4)     -0.0240 0.0272    -0.0774  -0.0240     0.0293 -0.0240   0
Method(DiP):S.Type(wholeTumor_0.01):Model(McF_4)      -0.0167 0.0357    -0.0868  -0.0166     0.0533 -0.0166   0
Method(CBN):S.Type(singleCell):Model(McF_6)           -0.2832 0.0130    -0.3087  -0.2832    -0.2577 -0.2832   0
Method(CBN-A):S.Type(singleCell):Model(McF_6)         -0.2896 0.0132    -0.3155  -0.2896    -0.2638 -0.2896   0
Method(OT):S.Type(singleCell):Model(McF_6)             0.0916 0.0282     0.0361   0.0916     0.1469  0.0916   0
Method(OT-A):S.Type(singleCell):Model(McF_6)           0.1493 0.0217     0.1068   0.1493     0.1920  0.1493   0
Method(DiP):S.Type(singleCell):Model(McF_6)            0.3614 0.0386     0.2859   0.3614     0.4372  0.3612   0
Method(CBN):S.Type(wholeTumor_0.01):Model(McF_6)       0.6129 0.0122     0.5889   0.6129     0.6369  0.6129   0
Method(CBN-A):S.Type(wholeTumor_0.01):Model(McF_6)     0.6374 0.0124     0.6130   0.6374     0.6618  0.6373   0
Method(OT):S.Type(wholeTumor_0.01):Model(McF_6)       -0.2046 0.0263    -0.2563  -0.2045    -0.1531 -0.2044   0
Method(OT-A):S.Type(wholeTumor_0.01):Model(McF_6)     -0.2858 0.0193    -0.3237  -0.2858    -0.2481 -0.2858   0
Method(DiP):S.Type(wholeTumor_0.01):Model(McF_6)      -0.6368 0.0356    -0.7071  -0.6367    -0.5671 -0.6365   0
Method(CBN):S.Type(singleCell):Conjunction(No)         0.0113 0.0064    -0.0012   0.0113     0.0238  0.0113   0
Method(CBN-A):S.Type(singleCell):Conjunction(No)       0.0053 0.0064    -0.0073   0.0053     0.0180  0.0053   0
Method(OT):S.Type(singleCell):Conjunction(No)         -0.0206 0.0147    -0.0495  -0.0206     0.0082 -0.0206   0
Method(OT-A):S.Type(singleCell):Conjunction(No)       -0.0084 0.0115    -0.0310  -0.0084     0.0142 -0.0084   0
Method(DiP):S.Type(singleCell):Conjunction(No)         0.0007 0.0164    -0.0315   0.0007     0.0329  0.0007   0
Method(CBN):S.Type(wholeTumor_0.01):Conjunction(No)   -0.0156 0.0059    -0.0271  -0.0156    -0.0042 -0.0156   0
Method(CBN-A):S.Type(wholeTumor_0.01):Conjunction(No) -0.0088 0.0059    -0.0205  -0.0088     0.0028 -0.0088   0
Method(OT):S.Type(wholeTumor_0.01):Conjunction(No)     0.0261 0.0124     0.0017   0.0261     0.0505  0.0261   0
Method(OT-A):S.Type(wholeTumor_0.01):Conjunction(No)  -0.0035 0.0103    -0.0237  -0.0035     0.0166 -0.0035   0
Method(DiP):S.Type(wholeTumor_0.01):Conjunction(No)    0.0218 0.0147    -0.0071   0.0218     0.0507  0.0218   0
Method(CBN):S.Type(singleCell):sh(0)                   0.0368 0.0068     0.0234   0.0367     0.0501  0.0367   0
Method(CBN-A):S.Type(singleCell):sh(0)                 0.0295 0.0069     0.0160   0.0295     0.0430  0.0295   0
Method(OT):S.Type(singleCell):sh(0)                   -0.0198 0.0164    -0.0520  -0.0198     0.0122 -0.0198   0
Method(OT-A):S.Type(singleCell):sh(0)                  0.0026 0.0121    -0.0211   0.0026     0.0263  0.0026   0
Method(DiP):S.Type(singleCell):sh(0)                  -0.0571 0.0183    -0.0932  -0.0571    -0.0213 -0.0570   0
Method(CBN):S.Type(wholeTumor_0.01):sh(0)             -0.0824 0.0063    -0.0947  -0.0824    -0.0700 -0.0823   0
Method(CBN-A):S.Type(wholeTumor_0.01):sh(0)           -0.0827 0.0064    -0.0952  -0.0827    -0.0703 -0.0827   0
Method(OT):S.Type(wholeTumor_0.01):sh(0)               0.1553 0.0141     0.1277   0.1553     0.1830  0.1553   0
Method(OT-A):S.Type(wholeTumor_0.01):sh(0)             0.0373 0.0109     0.0158   0.0373     0.0587  0.0372   0
Method(DiP):S.Type(wholeTumor_0.01):sh(0)              0.0605 0.0167     0.0278   0.0605     0.0932  0.0604   0
Method(CBN):S.Type(singleCell):TrueGenes(7)           -0.0116 0.0126    -0.0363  -0.0116     0.0131 -0.0116   0
Method(CBN-A):S.Type(singleCell):TrueGenes(7)         -0.0063 0.0127    -0.0312  -0.0063     0.0186 -0.0063   0
Method(OT):S.Type(singleCell):TrueGenes(7)             0.0795 0.0238     0.0326   0.0795     0.1262  0.0795   0
Method(OT-A):S.Type(singleCell):TrueGenes(7)           0.0700 0.0225     0.0258   0.0700     0.1142  0.0701   0
Method(DiP):S.Type(singleCell):TrueGenes(7)            0.0084 0.0336    -0.0577   0.0084     0.0741  0.0085   0
Method(CBN):S.Type(wholeTumor_0.01):TrueGenes(7)       0.0452 0.0110     0.0236   0.0452     0.0668  0.0452   0
Method(CBN-A):S.Type(wholeTumor_0.01):TrueGenes(7)    -0.0012 0.0112    -0.0231  -0.0012     0.0207 -0.0012   0
Method(OT):S.Type(wholeTumor_0.01):TrueGenes(7)       -0.1673 0.0197    -0.2061  -0.1673    -0.1287 -0.1673   0
Method(OT-A):S.Type(wholeTumor_0.01):TrueGenes(7)     -0.1440 0.0190    -0.1813  -0.1440    -0.1068 -0.1440   0
Method(DiP):S.Type(wholeTumor_0.01):TrueGenes(7)      -0.0006 0.0272    -0.0540  -0.0006     0.0528 -0.0006   0
Method(CBN):S.Type(singleCell):TrueGenes(9)            0.0053 0.0110    -0.0164   0.0053     0.0270  0.0053   0
Method(CBN-A):S.Type(singleCell):TrueGenes(9)         -0.0102 0.0112    -0.0320  -0.0102     0.0117 -0.0102   0
Method(OT):S.Type(singleCell):TrueGenes(9)            -0.0551 0.0279    -0.1101  -0.0550    -0.0007 -0.0548   0
Method(OT-A):S.Type(singleCell):TrueGenes(9)          -0.0284 0.0197    -0.0671  -0.0283     0.0103 -0.0283   0
Method(DiP):S.Type(singleCell):TrueGenes(9)            0.0239 0.0301    -0.0353   0.0240     0.0829  0.0241   0
Method(CBN):S.Type(wholeTumor_0.01):TrueGenes(9)      -0.0573 0.0099    -0.0767  -0.0573    -0.0379 -0.0573   0
Method(CBN-A):S.Type(wholeTumor_0.01):TrueGenes(9)    -0.0128 0.0100    -0.0325  -0.0128     0.0068 -0.0128   0
Method(OT):S.Type(wholeTumor_0.01):TrueGenes(9)        0.1049 0.0227     0.0604   0.1048     0.1495  0.1048   0
Method(OT-A):S.Type(wholeTumor_0.01):TrueGenes(9)      0.0469 0.0174     0.0127   0.0469     0.0811  0.0469   0
Method(DiP):S.Type(wholeTumor_0.01):TrueGenes(9)       0.0511 0.0266    -0.0011   0.0510     0.1034  0.0510   0
Method(CBN):Model(Bozic):Conjunction(No)              -0.0672 0.0070    -0.0810  -0.0672    -0.0534 -0.0672   0
Method(CBN-A):Model(Bozic):Conjunction(No)            -0.0600 0.0071    -0.0740  -0.0600    -0.0461 -0.0600   0
Method(OT):Model(Bozic):Conjunction(No)                0.0402 0.0141     0.0125   0.0402     0.0679  0.0402   0
Method(OT-A):Model(Bozic):Conjunction(No)              0.0520 0.0131     0.0264   0.0520     0.0777  0.0520   0
Method(DiP):Model(Bozic):Conjunction(No)              -0.0144 0.0161    -0.0460  -0.0144     0.0171 -0.0144   0
Method(CBN):Model(McF_4):Conjunction(No)               0.1328 0.0096     0.1140   0.1328     0.1516  0.1328   0
Method(CBN-A):Model(McF_4):Conjunction(No)             0.1533 0.0096     0.1344   0.1533     0.1723  0.1533   0
Method(OT):Model(McF_4):Conjunction(No)               -0.0504 0.0222    -0.0941  -0.0504    -0.0070 -0.0503   0
Method(OT-A):Model(McF_4):Conjunction(No)             -0.1767 0.0205    -0.2170  -0.1766    -0.1366 -0.1766   0
Method(DiP):Model(McF_4):Conjunction(No)               0.0090 0.0245    -0.0392   0.0091     0.0572  0.0091   0
Method(CBN):Model(McF_6):Conjunction(No)              -0.0139 0.0085    -0.0306  -0.0139     0.0028 -0.0139   0
Method(CBN-A):Model(McF_6):Conjunction(No)            -0.0481 0.0086    -0.0651  -0.0481    -0.0312 -0.0481   0
Method(OT):Model(McF_6):Conjunction(No)               -0.0130 0.0188    -0.0499  -0.0130     0.0239 -0.0130   0
Method(OT-A):Model(McF_6):Conjunction(No)              0.0725 0.0139     0.0454   0.0725     0.0997  0.0725   0
Method(DiP):Model(McF_6):Conjunction(No)               0.0359 0.0238    -0.0108   0.0359     0.0827  0.0359   0
Method(CBN):Model(Bozic):sh(0)                         0.0864 0.0075     0.0716   0.0864     0.1012  0.0864   0
Method(CBN-A):Model(Bozic):sh(0)                       0.1236 0.0076     0.1087   0.1236     0.1385  0.1236   0
Method(OT):Model(Bozic):sh(0)                         -0.2215 0.0158    -0.2526  -0.2215    -0.1906 -0.2215   0
Method(OT-A):Model(Bozic):sh(0)                       -0.0668 0.0139    -0.0941  -0.0668    -0.0395 -0.0667   0
Method(DiP):Model(Bozic):sh(0)                         0.0189 0.0180    -0.0164   0.0189     0.0542  0.0189   0
Method(CBN):Model(McF_4):sh(0)                        -0.3743 0.0102    -0.3943  -0.3743    -0.3544 -0.3743   0
Method(CBN-A):Model(McF_4):sh(0)                      -0.3999 0.0102    -0.4200  -0.3999    -0.3799 -0.3999   0
Method(OT):Model(McF_4):sh(0)                          0.5116 0.0254     0.4621   0.5115     0.5617  0.5113   0
Method(OT-A):Model(McF_4):sh(0)                        0.2639 0.0211     0.2226   0.2638     0.3054  0.2637   0
Method(DiP):Model(McF_4):sh(0)                         0.0602 0.0256     0.0098   0.0602     0.1104  0.0602   0
Method(CBN):Model(McF_6):sh(0)                        -0.2516 0.0090    -0.2694  -0.2516    -0.2339 -0.2516   0
Method(CBN-A):Model(McF_6):sh(0)                      -0.2658 0.0092    -0.2839  -0.2658    -0.2478 -0.2658   0
Method(OT):Model(McF_6):sh(0)                          0.0771 0.0202     0.0374   0.0770     0.1167  0.0770   0
Method(OT-A):Model(McF_6):sh(0)                       -0.0226 0.0146    -0.0513  -0.0226     0.0060 -0.0226   0
Method(DiP):Model(McF_6):sh(0)                         0.1724 0.0265     0.1203   0.1724     0.2245  0.1723   0
Method(CBN):Model(Bozic):TrueGenes(7)                 -0.2331 0.0139    -0.2605  -0.2331    -0.2059 -0.2331   0
Method(CBN-A):Model(Bozic):TrueGenes(7)               -0.2307 0.0140    -0.2583  -0.2307    -0.2032 -0.2307   0
Method(OT):Model(Bozic):TrueGenes(7)                  -0.1556 0.0238    -0.2023  -0.1557    -0.1090 -0.1557   0
Method(OT-A):Model(Bozic):TrueGenes(7)                 0.0375 0.0237    -0.0090   0.0375     0.0840  0.0374   0
Method(DiP):Model(Bozic):TrueGenes(7)                  0.3173 0.0326     0.2537   0.3172     0.3818  0.3168   0
Method(CBN):Model(McF_4):TrueGenes(7)                  0.3901 0.0231     0.3452   0.3899     0.4358  0.3896   0
Method(CBN-A):Model(McF_4):TrueGenes(7)                0.3890 0.0232     0.3439   0.3888     0.4349  0.3885   0
Method(OT):Model(McF_4):TrueGenes(7)                  -0.1947 0.0430    -0.2794  -0.1946    -0.1107 -0.1944   0
Method(OT-A):Model(McF_4):TrueGenes(7)                -0.1423 0.0421    -0.2253  -0.1422    -0.0601 -0.1419   0
Method(DiP):Model(McF_4):TrueGenes(7)                 -0.0809 0.0654    -0.2119  -0.0800     0.0450 -0.0782   0
Method(CBN):Model(McF_6):TrueGenes(7)                  0.0445 0.0200     0.0051   0.0445     0.0837  0.0445   0
Method(CBN-A):Model(McF_6):TrueGenes(7)                0.0488 0.0203     0.0088   0.0488     0.0887  0.0488   0
Method(OT):Model(McF_6):TrueGenes(7)                   0.3205 0.0330     0.2558   0.3205     0.3852  0.3205   0
Method(OT-A):Model(McF_6):TrueGenes(7)                -0.1236 0.0314    -0.1852  -0.1236    -0.0621 -0.1235   0
Method(DiP):Model(McF_6):TrueGenes(7)                 -0.3557 0.0535    -0.4615  -0.3554    -0.2514 -0.3548   0
Method(CBN):Model(Bozic):TrueGenes(9)                  0.0855 0.0120     0.0619   0.0855     0.1091  0.0855   0
Method(CBN-A):Model(Bozic):TrueGenes(9)                0.0928 0.0121     0.0690   0.0928     0.1167  0.0928   0
Method(OT):Model(Bozic):TrueGenes(9)                   0.1857 0.0255     0.1357   0.1857     0.2357  0.1857   0
Method(OT-A):Model(Bozic):TrueGenes(9)                -0.1022 0.0227    -0.1468  -0.1022    -0.0577 -0.1021   0
Method(DiP):Model(Bozic):TrueGenes(9)                 -0.0741 0.0293    -0.1316  -0.0741    -0.0168 -0.0740   0
Method(CBN):Model(McF_4):TrueGenes(9)                 -0.2092 0.0176    -0.2437  -0.2092    -0.1748 -0.2092   0
Method(CBN-A):Model(McF_4):TrueGenes(9)               -0.1599 0.0177    -0.1946  -0.1599    -0.1253 -0.1599   0
Method(OT):Model(McF_4):TrueGenes(9)                  -0.0046 0.0412    -0.0861  -0.0044     0.0759 -0.0041   0
Method(OT-A):Model(McF_4):TrueGenes(9)                 0.1076 0.0346     0.0395   0.1076     0.1753  0.1077   0
Method(DiP):Model(McF_4):TrueGenes(9)                  0.0871 0.0478    -0.0065   0.0870     0.1812  0.0869   0
Method(CBN):Model(McF_6):TrueGenes(9)                  0.0279 0.0162    -0.0038   0.0279     0.0597  0.0279   0
Method(CBN-A):Model(McF_6):TrueGenes(9)               -0.0220 0.0165    -0.0543  -0.0221     0.0103 -0.0221   0
Method(OT):Model(McF_6):TrueGenes(9)                  -0.3208 0.0380    -0.3960  -0.3207    -0.2467 -0.3203   0
Method(OT-A):Model(McF_6):TrueGenes(9)                 0.1590 0.0248     0.1104   0.1590     0.2077  0.1590   0
Method(DiP):Model(McF_6):TrueGenes(9)                  0.0524 0.0482    -0.0425   0.0525     0.1468  0.0526   0
Method(CBN):Conjunction(No):sh(0)                      0.0216 0.0043     0.0131   0.0216     0.0301  0.0216   0
Method(CBN-A):Conjunction(No):sh(0)                    0.0246 0.0044     0.0160   0.0246     0.0332  0.0246   0
Method(OT):Conjunction(No):sh(0)                      -0.0316 0.0094    -0.0501  -0.0316    -0.0131 -0.0316   0
Method(OT-A):Conjunction(No):sh(0)                    -0.0084 0.0075    -0.0232  -0.0084     0.0064 -0.0084   0
Method(DiP):Conjunction(No):sh(0)                     -0.0069 0.0110    -0.0285  -0.0069     0.0147 -0.0069   0
Method(CBN):Conjunction(No):TrueGenes(7)               0.0868 0.0077     0.0716   0.0868     0.1019  0.0867   0
Method(CBN-A):Conjunction(No):TrueGenes(7)             0.0791 0.0078     0.0637   0.0791     0.0944  0.0791   0
Method(OT):Conjunction(No):TrueGenes(7)               -0.0146 0.0136    -0.0413  -0.0146     0.0121 -0.0146   0
Method(OT-A):Conjunction(No):TrueGenes(7)             -0.0066 0.0133    -0.0327  -0.0065     0.0195 -0.0065   0
Method(DiP):Conjunction(No):TrueGenes(7)              -0.0465 0.0175    -0.0808  -0.0465    -0.0123 -0.0465   0
Method(CBN):Conjunction(No):TrueGenes(9)              -0.0769 0.0069    -0.0904  -0.0769    -0.0634 -0.0769   0
Method(CBN-A):Conjunction(No):TrueGenes(9)            -0.0792 0.0070    -0.0929  -0.0792    -0.0656 -0.0792   0
Method(OT):Conjunction(No):TrueGenes(9)                0.0192 0.0153    -0.0109   0.0191     0.0493  0.0191   0
Method(OT-A):Conjunction(No):TrueGenes(9)              0.0151 0.0122    -0.0088   0.0151     0.0390  0.0151   0
Method(DiP):Conjunction(No):TrueGenes(9)               0.0693 0.0177     0.0346   0.0692     0.1040  0.0692   0
Method(CBN):sh(0):TrueGenes(7)                        -0.0509 0.0082    -0.0670  -0.0509    -0.0348 -0.0509   0
Method(CBN-A):sh(0):TrueGenes(7)                      -0.0550 0.0083    -0.0713  -0.0550    -0.0387 -0.0550   0
Method(OT):sh(0):TrueGenes(7)                         -0.0133 0.0152    -0.0431  -0.0133     0.0164 -0.0133   0
Method(OT-A):sh(0):TrueGenes(7)                       -0.0068 0.0143    -0.0349  -0.0068     0.0214 -0.0068   0
Method(DiP):sh(0):TrueGenes(7)                         0.0525 0.0205     0.0122   0.0525     0.0928  0.0525   0
Method(CBN):sh(0):TrueGenes(9)                         0.0319 0.0074     0.0174   0.0318     0.0463  0.0318   0
Method(CBN-A):sh(0):TrueGenes(9)                       0.0422 0.0075     0.0275   0.0422     0.0568  0.0422   0
Method(OT):sh(0):TrueGenes(9)                          0.0544 0.0170     0.0211   0.0544     0.0876  0.0544   0
Method(OT-A):sh(0):TrueGenes(9)                       -0.0165 0.0129    -0.0419  -0.0165     0.0087 -0.0165   0
Method(DiP):sh(0):TrueGenes(9)                        -0.0659 0.0204    -0.1062  -0.0658    -0.0259 -0.0657   0
S.Time(last):S.Type(singleCell):Model(Bozic)           0.0238 0.0064     0.0111   0.0238     0.0364  0.0238   0
S.Time(last):S.Type(wholeTumor_0.01):Model(Bozic)     -0.0360 0.0065    -0.0487  -0.0360    -0.0233 -0.0360   0
S.Time(last):S.Type(singleCell):Model(McF_4)          -0.0155 0.0066    -0.0286  -0.0155    -0.0025 -0.0155   0
S.Time(last):S.Type(wholeTumor_0.01):Model(McF_4)      0.0081 0.0067    -0.0050   0.0081     0.0212  0.0081   0
S.Time(last):S.Type(singleCell):Model(McF_6)          -0.0132 0.0075    -0.0280  -0.0132     0.0016 -0.0132   0
S.Time(last):S.Type(wholeTumor_0.01):Model(McF_6)      0.0310 0.0075     0.0164   0.0310     0.0457  0.0310   0
S.Time(last):S.Type(singleCell):Conjunction(No)        0.0017 0.0038    -0.0057   0.0017     0.0091  0.0017   0
S.Time(last):S.Type(wholeTumor_0.01):Conjunction(No)  -0.0064 0.0038    -0.0138  -0.0064     0.0010 -0.0064   0
S.Time(last):S.Type(singleCell):sh(0)                 -0.0013 0.0038    -0.0087  -0.0013     0.0062 -0.0013   0
S.Time(last):S.Type(wholeTumor_0.01):sh(0)             0.0115 0.0038     0.0040   0.0115     0.0189  0.0115   0
S.Time(last):S.Type(singleCell):TrueGenes(7)           0.0078 0.0067    -0.0053   0.0078     0.0209  0.0078   0
S.Time(last):S.Type(wholeTumor_0.01):TrueGenes(7)     -0.0133 0.0066    -0.0263  -0.0133    -0.0002 -0.0133   0
S.Time(last):S.Type(singleCell):TrueGenes(9)          -0.0164 0.0056    -0.0273  -0.0164    -0.0055 -0.0164   0
S.Time(last):S.Type(wholeTumor_0.01):TrueGenes(9)      0.0107 0.0056    -0.0002   0.0107     0.0216  0.0107   0
S.Time(last):Model(Bozic):Conjunction(No)              0.0089 0.0045     0.0000   0.0089     0.0178  0.0089   0
S.Time(last):Model(McF_4):Conjunction(No)             -0.0062 0.0047    -0.0155  -0.0062     0.0030 -0.0062   0
S.Time(last):Model(McF_6):Conjunction(No)             -0.0022 0.0053    -0.0125  -0.0022     0.0081 -0.0022   0
S.Time(last):Model(Bozic):sh(0)                        0.0431 0.0045     0.0341   0.0431     0.0520  0.0431   0
S.Time(last):Model(McF_4):sh(0)                       -0.0241 0.0047    -0.0333  -0.0241    -0.0149 -0.0241   0
S.Time(last):Model(McF_6):sh(0)                       -0.0543 0.0053    -0.0647  -0.0543    -0.0440 -0.0543   0
S.Time(last):Model(Bozic):TrueGenes(7)                -0.2070 0.0080    -0.2226  -0.2070    -0.1914 -0.2070   0
S.Time(last):Model(McF_4):TrueGenes(7)                -0.1120 0.0087    -0.1292  -0.1120    -0.0950 -0.1120   0
S.Time(last):Model(McF_6):TrueGenes(7)                 0.4974 0.0118     0.4743   0.4974     0.5207  0.4974   0
S.Time(last):Model(Bozic):TrueGenes(9)                 0.0951 0.0066     0.0820   0.0951     0.1081  0.0951   0
S.Time(last):Model(McF_4):TrueGenes(9)                 0.0651 0.0070     0.0514   0.0651     0.0788  0.0651   0
S.Time(last):Model(McF_6):TrueGenes(9)                -0.2283 0.0086    -0.2451  -0.2283    -0.2115 -0.2283   0
S.Time(last):Conjunction(No):sh(0)                     0.0050 0.0027    -0.0002   0.0050     0.0102  0.0050   0
S.Time(last):Conjunction(No):TrueGenes(7)             -0.0016 0.0047    -0.0108  -0.0016     0.0075 -0.0016   0
S.Time(last):Conjunction(No):TrueGenes(9)             -0.0013 0.0039    -0.0090  -0.0013     0.0064 -0.0013   0
S.Time(last):sh(0):TrueGenes(7)                        0.0051 0.0047    -0.0041   0.0051     0.0143  0.0051   0
S.Time(last):sh(0):TrueGenes(9)                        0.0022 0.0039    -0.0055   0.0022     0.0099  0.0022   0
S.Type(singleCell):Model(Bozic):Conjunction(No)       -0.0161 0.0063    -0.0285  -0.0161    -0.0037 -0.0161   0
S.Type(wholeTumor_0.01):Model(Bozic):Conjunction(No)   0.0074 0.0063    -0.0051   0.0074     0.0198  0.0074   0
S.Type(singleCell):Model(McF_4):Conjunction(No)        0.0083 0.0066    -0.0046   0.0083     0.0212  0.0083   0
S.Type(wholeTumor_0.01):Model(McF_4):Conjunction(No)  -0.0220 0.0066    -0.0350  -0.0220    -0.0090 -0.0220   0
S.Type(singleCell):Model(McF_6):Conjunction(No)        0.0073 0.0072    -0.0067   0.0073     0.0213  0.0073   0
S.Type(wholeTumor_0.01):Model(McF_6):Conjunction(No)   0.0220 0.0071     0.0081   0.0220     0.0359  0.0220   0
S.Type(singleCell):Model(Bozic):sh(0)                 -0.0145 0.0064    -0.0270  -0.0145    -0.0020 -0.0145   0
S.Type(wholeTumor_0.01):Model(Bozic):sh(0)             0.0319 0.0064     0.0194   0.0319     0.0445  0.0319   0
S.Type(singleCell):Model(McF_4):sh(0)                 -0.0090 0.0066    -0.0219  -0.0090     0.0039 -0.0090   0
S.Type(wholeTumor_0.01):Model(McF_4):sh(0)             0.0200 0.0066     0.0070   0.0200     0.0330  0.0200   0
S.Type(singleCell):Model(McF_6):sh(0)                  0.0234 0.0072     0.0093   0.0234     0.0375  0.0234   0
S.Type(wholeTumor_0.01):Model(McF_6):sh(0)            -0.0519 0.0071    -0.0659  -0.0519    -0.0379 -0.0519   0
S.Type(singleCell):Model(Bozic):TrueGenes(7)          -0.0084 0.0106    -0.0292  -0.0084     0.0125 -0.0084   0
S.Type(wholeTumor_0.01):Model(Bozic):TrueGenes(7)      0.0146 0.0105    -0.0059   0.0146     0.0352  0.0146   0
S.Type(singleCell):Model(McF_4):TrueGenes(7)           0.0287 0.0115     0.0060   0.0287     0.0514  0.0287   0
S.Type(wholeTumor_0.01):Model(McF_4):TrueGenes(7)     -0.0543 0.0116    -0.0770  -0.0543    -0.0317 -0.0543   0
S.Type(singleCell):Model(McF_6):TrueGenes(7)          -0.0524 0.0131    -0.0782  -0.0524    -0.0267 -0.0524   0
S.Type(wholeTumor_0.01):Model(McF_6):TrueGenes(7)      0.1002 0.0127     0.0753   0.1002     0.1250  0.1002   0
S.Type(singleCell):Model(Bozic):TrueGenes(9)           0.0175 0.0092    -0.0006   0.0175     0.0355  0.0175   0
S.Type(wholeTumor_0.01):Model(Bozic):TrueGenes(9)     -0.0454 0.0092    -0.0634  -0.0454    -0.0273 -0.0454   0
S.Type(singleCell):Model(McF_4):TrueGenes(9)          -0.0036 0.0096    -0.0225  -0.0036     0.0152 -0.0036   0
S.Type(wholeTumor_0.01):Model(McF_4):TrueGenes(9)      0.0202 0.0096     0.0012   0.0202     0.0391  0.0202   0
S.Type(singleCell):Model(McF_6):TrueGenes(9)          -0.0046 0.0108    -0.0258  -0.0046     0.0166 -0.0046   0
S.Type(wholeTumor_0.01):Model(McF_6):TrueGenes(9)     -0.0035 0.0106    -0.0243  -0.0035     0.0172 -0.0035   0
S.Type(singleCell):Conjunction(No):sh(0)              -0.0044 0.0037    -0.0117  -0.0044     0.0030 -0.0044   0
S.Type(wholeTumor_0.01):Conjunction(No):sh(0)          0.0043 0.0037    -0.0030   0.0043     0.0116  0.0043   0
S.Type(singleCell):Conjunction(No):TrueGenes(7)        0.0054 0.0063    -0.0070   0.0054     0.0177  0.0054   0
S.Type(wholeTumor_0.01):Conjunction(No):TrueGenes(7)   0.0076 0.0062    -0.0046   0.0076     0.0197  0.0076   0
S.Type(singleCell):Conjunction(No):TrueGenes(9)       -0.0066 0.0054    -0.0172  -0.0066     0.0040 -0.0066   0
S.Type(wholeTumor_0.01):Conjunction(No):TrueGenes(9)  -0.0050 0.0054    -0.0156  -0.0050     0.0056 -0.0050   0
S.Type(singleCell):sh(0):TrueGenes(7)                  0.0179 0.0063     0.0055   0.0179     0.0303  0.0179   0
S.Type(wholeTumor_0.01):sh(0):TrueGenes(7)            -0.0367 0.0062    -0.0489  -0.0367    -0.0245 -0.0367   0
S.Type(singleCell):sh(0):TrueGenes(9)                  0.0024 0.0054    -0.0082   0.0024     0.0131  0.0024   0
S.Type(wholeTumor_0.01):sh(0):TrueGenes(9)             0.0030 0.0054    -0.0077   0.0030     0.0136  0.0030   0
Model(Bozic):Conjunction(No):sh(0)                     0.0058 0.0045    -0.0030   0.0058     0.0145  0.0058   0
Model(McF_4):Conjunction(No):sh(0)                    -0.0016 0.0047    -0.0108  -0.0016     0.0076 -0.0016   0
Model(McF_6):Conjunction(No):sh(0)                    -0.0103 0.0050    -0.0202  -0.0103    -0.0005 -0.0103   0
Model(Bozic):Conjunction(No):TrueGenes(7)              0.0378 0.0074     0.0233   0.0378     0.0522  0.0378   0
Model(McF_4):Conjunction(No):TrueGenes(7)             -0.0091 0.0082    -0.0251  -0.0091     0.0069 -0.0091   0
Model(McF_6):Conjunction(No):TrueGenes(7)             -0.0895 0.0090    -0.1072  -0.0895    -0.0718 -0.0895   0
Model(Bozic):Conjunction(No):TrueGenes(9)             -0.0097 0.0065    -0.0223  -0.0097     0.0030 -0.0097   0
Model(McF_4):Conjunction(No):TrueGenes(9)              0.0098 0.0068    -0.0035   0.0098     0.0231  0.0098   0
Model(McF_6):Conjunction(No):TrueGenes(9)              0.0150 0.0075     0.0003   0.0150     0.0297  0.0150   0
Model(Bozic):sh(0):TrueGenes(7)                       -0.0120 0.0074    -0.0267  -0.0121     0.0026 -0.0121   0
Model(McF_4):sh(0):TrueGenes(7)                       -0.0137 0.0082    -0.0297  -0.0137     0.0023 -0.0137   0
Model(McF_6):sh(0):TrueGenes(7)                       -0.0148 0.0091    -0.0326  -0.0148     0.0030 -0.0148   0
Model(Bozic):sh(0):TrueGenes(9)                        0.0204 0.0065     0.0077   0.0204     0.0331  0.0204   0
Model(McF_4):sh(0):TrueGenes(9)                       -0.0035 0.0068    -0.0168  -0.0035     0.0099 -0.0035   0
Model(McF_6):sh(0):TrueGenes(9)                        0.0072 0.0075    -0.0076   0.0072     0.0220  0.0072   0
Conjunction(No):sh(0):TrueGenes(7)                     0.0058 0.0044    -0.0028   0.0058     0.0145  0.0058   0
Conjunction(No):sh(0):TrueGenes(9)                    -0.0072 0.0038    -0.0147  -0.0072     0.0002 -0.0072   0

Random effects:
Name	  Model
 dataSetID   IID model 

Model hyperparameters:
                        mean    sd      0.025quant 0.5quant 0.975quant mode   
Precision for dataSetID 17.9127  0.4022 17.1238    17.9115  18.6899    17.8719

Expected number of effective parameters(std dev): 8604.00(69.83)
Number of equivalent replicates : 12.05 

Deviance Information Criterion: 293002.62
Effective number of parameters: 8565.23

Marginal Likelihood:  -152864.19 
CPO and PIT are computed

Posterior marginals for linear predictor and fitted values computed

>  summary(fit$cpo$failure)
   Min. 1st Qu.  Median    Mean 3rd Qu.    Max. 
      0       0       0       0       0       0 
>  cat(paste("\nLog CPO = ", -mean(log(fit$cpo$cpo)), "
+ "))

Log CPO =  1.44572877450734 
>  
> 
> 
>  gc()
            used   (Mb) gc trigger   (Mb)  max used   (Mb)
Ncells   4493579  240.0   13497924  720.9  16872405  901.1
Vcells 170534837 1301.1  544240236 4152.3 677005693 5165.2
>  FPF.m3A <- fit
>  save(file = "FPF.m3A.RData", FPF.m3A)
> 
> 
