# Supplementary material for: Identifying restrictions in the order of accumulation of mutations during tumor progression: effects of passengers, evolutionary models, and sampling
Source: BMC Bioinformatics. 2015 Feb 12;16:41. doi: 10.1186/s12859-015-0466-7 (PMC4339747; doi:10.1186/s12859-015-0466-7)
Supplement: Additional file 9 — Code, scripts, model fits. A zip file (Code_scripts_model_fits.zip) that contains shell and R scripts to run simulations, analysis, and produce tables and figures, as well as the output of GLMM model fits (and the code to obtain them). [file 12859_2015_466_MOESM9_ESM.zip › Code_scripts_model_fits/INLA/NP/PFD-m3A.Rout]

R version 3.0.3 Patched (2014-03-06 r65254) -- "Warm Puppy"
Copyright (C) 2014 The R Foundation for Statistical Computing
Platform: x86_64-pc-linux-gnu (64-bit)

R is free software and comes with ABSOLUTELY NO WARRANTY.
You are welcome to redistribute it under certain conditions.
Type 'license()' or 'licence()' for distribution details.

  Natural language support but running in an English locale

R is a collaborative project with many contributors.
Type 'contributors()' for more information and
'citation()' on how to cite R or R packages in publications.

Type 'demo()' for some demos, 'help()' for on-line help, or
'help.start()' for an HTML browser interface to help.
Type 'q()' to quit R.

> Sys.getpid()
[1] 18384
>  system("hostname")
coleonyx
>  options(width = 220)
>  library(car); packageVersion("car")
[1] '2.0.19'
>  library(INLA); packageVersion("INLA")
Loading required package: sp
Loading required package: Matrix
Loading required package: splines
[1] '0.0.1392038736'
>  sessionInfo()
R version 3.0.3 Patched (2014-03-06 r65254)
Platform: x86_64-pc-linux-gnu (64-bit)

locale:
 [1] LC_CTYPE=en_US.ISO-8859-15    LC_NUMERIC=C                  LC_TIME=en_GB.UTF-8           LC_COLLATE=en_US.ISO-8859-15  LC_MONETARY=en_US.ISO-8859-15 LC_MESSAGES=en_US.ISO-8859-15 LC_PAPER=en_GB.UTF-8         
 [8] LC_NAME=C                     LC_ADDRESS=C                  LC_TELEPHONE=C                LC_MEASUREMENT=en_GB.UTF-8    LC_IDENTIFICATION=C          

attached base packages:
[1] splines   stats     graphics  grDevices utils     datasets  methods   base     

other attached packages:
[1] INLA_0.0-1392038736 Matrix_1.1-2-2      sp_1.0-14           car_2.0-19         

loaded via a namespace (and not attached):
[1] grid_3.0.3      lattice_0.20-27 MASS_7.3-29     nnet_7.3-7     
>  options(decorate.contrasts = c("(",")"))
>  options(decorate.contr.Sum = "")
>  ## options(decorate.contrasts = c(".",""))
>  options(contrasts = c("contr.Sum", "contr.poly"))
>  load("NP.stats.RData"); dim(NP.stats)
[1] 103680     24
>  ## recode levels for easier reading
>  tmpm <- NP.stats$S.Size
>  NP.stats$S.Size <- factor(NP.stats$S.Size, levels = c("100", "1000", "200"))
>  table(NP.stats$S.Size, tmpm)
      tmpm
        1000   200   100
  100      0     0 34560
  1000 34560     0     0
  200      0 34560     0
>  rm(tmpm)
>  tmpm <- NP.stats$Model
>  NP.stats$Model <- factor(NP.stats$Model, levels = c("Bozic", "McF_4", "McF_6", "exp"))
>  table(NP.stats$Model, tmpm)
       tmpm
        Bozic   exp McF_4 McF_6
  Bozic 25920     0     0     0
  McF_4     0     0 25920     0
  McF_6     0     0     0 25920
  exp       0 25920     0     0
>  
>  
> 
> 
>  with(NP.stats, table(TP, FP))[1:3, 1:3]
   FP
TP      0    1   2
  0 17534 2452 867
  1  3217  642 275
  2  4390  598 383
>  to.omit <- which( (NP.stats$TP + NP.stats$FP) == 0 )
>  NP.stats <- NP.stats[-to.omit, ]
>  with(NP.stats, table(TP, FP))[1:3, 1:3]
   FP
TP     0    1   2
  0    0 2452 867
  1 3217  642 275
  2 4390  598 383
>  gc()
          used (Mb) gc trigger  (Mb) max used (Mb)
Ncells 1220667 65.2    1967602 105.1  1435361 76.7
Vcells 3146135 24.1    7563374  57.8  7561480 57.7
> 
> 
> 
> fit0 <- inla(FP ~ (S.Size + Method + S.Time + S.Type + Model + Conjunction + sh + TrueGenes)^3 + f(dataSetID, model = "iid")
+ , family = "binomial"
+  , data = NP.stats
+ , Ntrials = Inferred.edges
+  ## , control.predictor = list(compute = TRUE)
+  , control.compute = list(dic = TRUE, cpo = TRUE),
+  num.threads = 6)
>  
> 
> 
>  fit0$cpu.used
 Pre-processing    Running inla Post-processing           Total 
       19.37721     14855.96548        14.17334     14889.51603 
> 
>  ## in case a crash in next step
>  save(file = "PFD.m3A.tmp.RData", fit0)
>  gc()
           used  (Mb) gc trigger   (Mb)  max used (Mb)
Ncells  2777615 148.4    4953636  264.6   4418719  236
Vcells 70966915 541.5  145993540 1113.9 139063227 1061
> 
>  fit <- inla.hyperpar(fit0)
>  summary(fit)

Call:
c("inla(formula = FP ~ (S.Size + Method + S.Time + S.Type + Model + ",  "    Conjunction + sh + TrueGenes)^3 + f(dataSetID, model = \"iid\"), ",  "    family = \"binomial\", data = NP.stats, Ntrials = Inferred.edges, ",  "    control.compute = list(dic = TRUE, cpo = TRUE), num.threads = 6)" )

Time used:
 Pre-processing    Running inla Post-processing           Total 
       246.2710       3141.0836          0.5143       3387.8689 

Fixed effects:
                                                         mean     sd 0.025quant 0.5quant 0.975quant    mode kld
(Intercept)                                           -0.9012 0.0174    -0.9355  -0.9012    -0.8671 -0.9012   0
S.Size(100)                                            0.7873 0.0259     0.7366   0.7872     0.8384  0.7870   0
S.Size(1000)                                          -0.9217 0.0173    -0.9557  -0.9216    -0.8878 -0.9216   0
Method(CBN)                                            0.8870 0.0177     0.8522   0.8870     0.9218  0.8869   0
Method(CBN-A)                                          0.7888 0.0177     0.7540   0.7888     0.8237  0.7888   0
Method(OT)                                            -2.0882 0.0248    -2.1371  -2.0881    -2.0395 -2.0881   0
Method(OT-A)                                          -1.9355 0.0224    -1.9795  -1.9355    -1.8917 -1.9355   0
Method(DiP)                                            1.4996 0.0712     1.3589   1.4999     1.6387  1.5005   0
S.Time(last)                                          -0.2051 0.0098    -0.2243  -0.2051    -0.1860 -0.2051   0
S.Type(singleCell)                                    -0.0763 0.0133    -0.1025  -0.0763    -0.0502 -0.0763   0
S.Type(wholeTumor_0.01)                                0.0921 0.0119     0.0687   0.0921     0.1156  0.0922   0
Model(Bozic)                                           0.7963 0.0196     0.7578   0.7962     0.8347  0.7962   0
Model(McF_4)                                          -0.9153 0.0210    -0.9568  -0.9152    -0.8742 -0.9151   0
Model(McF_6)                                          -0.8598 0.0200    -0.8992  -0.8598    -0.8206 -0.8598   0
Conjunction(No)                                       -0.0414 0.0083    -0.0576  -0.0414    -0.0251 -0.0413   0
sh(0)                                                 -0.3503 0.0112    -0.3723  -0.3502    -0.3285 -0.3501   0
TrueGenes(7)                                          -0.0631 0.0197    -0.1017  -0.0631    -0.0245 -0.0631   0
TrueGenes(9)                                          -0.2073 0.0142    -0.2353  -0.2073    -0.1794 -0.2073   0
S.Size(100):Method(CBN)                               -0.6983 0.0264    -0.7504  -0.6982    -0.6468 -0.6980   0
S.Size(1000):Method(CBN)                               0.8189 0.0180     0.7836   0.8189     0.8543  0.8188   0
S.Size(100):Method(CBN-A)                             -0.6819 0.0264    -0.7340  -0.6818    -0.6303 -0.6816   0
S.Size(1000):Method(CBN-A)                             0.7971 0.0180     0.7618   0.7971     0.8325  0.7970   0
S.Size(100):Method(OT)                                -0.4959 0.0313    -0.5575  -0.4959    -0.4348 -0.4957   0
S.Size(1000):Method(OT)                                0.5338 0.0264     0.4820   0.5339     0.5855  0.5339   0
S.Size(100):Method(OT-A)                              -0.6360 0.0292    -0.6936  -0.6359    -0.5788 -0.6357   0
S.Size(1000):Method(OT-A)                              0.7445 0.0219     0.7015   0.7445     0.7876  0.7445   0
S.Size(100):Method(DiP)                                1.3543 0.1069     1.1444   1.3542     1.5643  1.3540   0
S.Size(1000):Method(DiP)                              -1.7589 0.0708    -1.8981  -1.7588    -1.6199 -1.7588   0
S.Size(100):S.Time(last)                              -0.0790 0.0118    -0.1022  -0.0790    -0.0558 -0.0790   0
S.Size(1000):S.Time(last)                              0.1471 0.0104     0.1267   0.1471     0.1675  0.1471   0
S.Size(100):S.Type(singleCell)                         0.0077 0.0166    -0.0250   0.0077     0.0403  0.0077   0
S.Size(1000):S.Type(singleCell)                       -0.0145 0.0146    -0.0431  -0.0145     0.0141 -0.0145   0
S.Size(100):S.Type(wholeTumor_0.01)                   -0.0417 0.0154    -0.0720  -0.0417    -0.0115 -0.0416   0
S.Size(1000):S.Type(wholeTumor_0.01)                   0.0482 0.0137     0.0213   0.0482     0.0751  0.0482   0
S.Size(100):Model(Bozic)                              -0.0098 0.0286    -0.0661  -0.0098     0.0462 -0.0097   0
S.Size(1000):Model(Bozic)                              0.0843 0.0189     0.0473   0.0843     0.1214  0.0843   0
S.Size(100):Model(McF_4)                              -0.1182 0.0283    -0.1743  -0.1181    -0.0631 -0.1177   0
S.Size(1000):Model(McF_4)                              0.1823 0.0202     0.1427   0.1822     0.2220  0.1822   0
S.Size(100):Model(McF_6)                               0.3004 0.0251     0.2507   0.3005     0.3494  0.3007   0
S.Size(1000):Model(McF_6)                             -0.3348 0.0210    -0.3761  -0.3347    -0.2938 -0.3346   0
S.Size(100):Conjunction(No)                            0.0422 0.0104     0.0217   0.0422     0.0626  0.0422   0
S.Size(1000):Conjunction(No)                          -0.0539 0.0088    -0.0713  -0.0539    -0.0366 -0.0539   0
S.Size(100):sh(0)                                     -0.2938 0.0155    -0.3249  -0.2936    -0.2640 -0.2931   0
S.Size(1000):sh(0)                                     0.3288 0.0111     0.3073   0.3287     0.3507  0.3286   0
S.Size(100):TrueGenes(7)                               0.2126 0.0233     0.1670   0.2126     0.2583  0.2126   0
S.Size(1000):TrueGenes(7)                             -0.1522 0.0189    -0.1894  -0.1522    -0.1153 -0.1521   0
S.Size(100):TrueGenes(9)                              -0.0960 0.0190    -0.1334  -0.0960    -0.0588 -0.0960   0
S.Size(1000):TrueGenes(9)                              0.1236 0.0151     0.0939   0.1236     0.1532  0.1236   0
Method(CBN):S.Time(last)                               0.3939 0.0104     0.3734   0.3939     0.4143  0.3938   0
Method(CBN-A):S.Time(last)                             0.3753 0.0105     0.3548   0.3753     0.3959  0.3753   0
Method(OT):S.Time(last)                               -0.2712 0.0173    -0.3053  -0.2712    -0.2373 -0.2711   0
Method(OT-A):S.Time(last)                             -0.2280 0.0159    -0.2592  -0.2280    -0.1969 -0.2279   0
Method(DiP):S.Time(last)                               0.0165 0.0371    -0.0565   0.0165     0.0893  0.0166   0
Method(CBN):S.Type(singleCell)                         0.0719 0.0142     0.0441   0.0719     0.0997  0.0719   0
Method(CBN-A):S.Type(singleCell)                       0.0992 0.0142     0.0713   0.0992     0.1271  0.0992   0
Method(OT):S.Type(singleCell)                         -0.2268 0.0234    -0.2729  -0.2268    -0.1809 -0.2267   0
Method(OT-A):S.Type(singleCell)                       -0.2435 0.0201    -0.2830  -0.2435    -0.2042 -0.2435   0
Method(DiP):S.Type(singleCell)                         0.1715 0.0503     0.0727   0.1716     0.2700  0.1717   0
Method(CBN):S.Type(wholeTumor_0.01)                   -0.1275 0.0129    -0.1528  -0.1275    -0.1022 -0.1275   0
Method(CBN-A):S.Type(wholeTumor_0.01)                 -0.1784 0.0129    -0.2038  -0.1784    -0.1530 -0.1784   0
Method(OT):S.Type(wholeTumor_0.01)                     0.5330 0.0200     0.4937   0.5330     0.5724  0.5330   0
Method(OT-A):S.Type(wholeTumor_0.01)                   0.5486 0.0171     0.5149   0.5486     0.5822  0.5485   0
Method(DiP):S.Type(wholeTumor_0.01)                   -0.4996 0.0461    -0.5903  -0.4995    -0.4093 -0.4994   0
Method(CBN):Model(Bozic)                              -0.6411 0.0204    -0.6811  -0.6411    -0.6011 -0.6411   0
Method(CBN-A):Model(Bozic)                            -0.5663 0.0204    -0.6065  -0.5663    -0.5263 -0.5663   0
Method(OT):Model(Bozic)                                0.3056 0.0281     0.2505   0.3056     0.3607  0.3056   0
Method(OT-A):Model(Bozic)                             -0.2323 0.0260    -0.2834  -0.2323    -0.1813 -0.2322   0
Method(DiP):Model(Bozic)                               0.9791 0.0762     0.8299   0.9790     1.1290  0.9787   0
Method(CBN):Model(McF_4)                               1.0521 0.0219     1.0093   1.0520     1.0952  1.0519   0
Method(CBN-A):Model(McF_4)                             1.0797 0.0219     1.0369   1.0796     1.1229  1.0795   0
Method(OT):Model(McF_4)                               -0.0170 0.0377    -0.0914  -0.0169     0.0567 -0.0167   0
Method(OT-A):Model(McF_4)                             -0.1713 0.0328    -0.2357  -0.1712    -0.1071 -0.1711   0
Method(DiP):Model(McF_4)                              -0.6642 0.0768    -0.8160  -0.6638    -0.5144 -0.6631   0
Method(CBN):Model(McF_6)                               0.2547 0.0216     0.2123   0.2547     0.2971  0.2547   0
Method(CBN-A):Model(McF_6)                             0.0691 0.0218     0.0264   0.0691     0.1119  0.0691   0
Method(OT):Model(McF_6)                                0.1093 0.0367     0.0370   0.1095     0.1809  0.1097   0
Method(OT-A):Model(McF_6)                              1.3692 0.0263     1.3176   1.3692     1.4208  1.3692   0
Method(DiP):Model(McF_6)                              -1.7580 0.0810    -1.9172  -1.7580    -1.5990 -1.7580   0
Method(CBN):Conjunction(No)                            0.2296 0.0089     0.2120   0.2296     0.2471  0.2295   0
Method(CBN-A):Conjunction(No)                          0.2019 0.0090     0.1843   0.2019     0.2195  0.2019   0
Method(OT):Conjunction(No)                            -0.1408 0.0148    -0.1697  -0.1408    -0.1118 -0.1407   0
Method(OT-A):Conjunction(No)                          -0.0813 0.0126    -0.1060  -0.0812    -0.0565 -0.0812   0
Method(DiP):Conjunction(No)                           -0.1645 0.0312    -0.2258  -0.1645    -0.1034 -0.1644   0
Method(CBN):sh(0)                                      0.4818 0.0117     0.4591   0.4818     0.5048  0.4816   0
Method(CBN-A):sh(0)                                    0.4837 0.0117     0.4609   0.4837     0.5068  0.4836   0
Method(OT):sh(0)                                       0.4563 0.0177     0.4216   0.4562     0.4910  0.4562   0
Method(OT-A):sh(0)                                     0.3192 0.0151     0.2896   0.3192     0.3489  0.3191   0
Method(DiP):sh(0)                                     -1.1852 0.0456    -1.2758  -1.1848    -1.0969 -1.1840   0
Method(CBN):TrueGenes(7)                              -0.5271 0.0204    -0.5672  -0.5271    -0.4870 -0.5270   0
Method(CBN-A):TrueGenes(7)                            -0.5865 0.0205    -0.6267  -0.5865    -0.5463 -0.5865   0
Method(OT):TrueGenes(7)                                0.5150 0.0297     0.4564   0.5151     0.5732  0.5152   0
Method(OT-A):TrueGenes(7)                             -0.5499 0.0285    -0.6061  -0.5498    -0.4941 -0.5497   0
Method(DiP):TrueGenes(7)                               1.2499 0.0817     1.0896   1.2497     1.4105  1.2495   0
Method(CBN):TrueGenes(9)                               0.3964 0.0149     0.3671   0.3963     0.4256  0.3963   0
Method(CBN-A):TrueGenes(9)                             0.4189 0.0150     0.3895   0.4189     0.4483  0.4188   0
Method(OT):TrueGenes(9)                               -0.3588 0.0254    -0.4087  -0.3587    -0.3091 -0.3586   0
Method(OT-A):TrueGenes(9)                              0.3299 0.0218     0.2871   0.3299     0.3726  0.3299   0
Method(DiP):TrueGenes(9)                              -0.8754 0.0553    -0.9843  -0.8753    -0.7673 -0.8751   0
S.Time(last):S.Type(singleCell)                        0.0519 0.0087     0.0349   0.0519     0.0690  0.0519   0
S.Time(last):S.Type(wholeTumor_0.01)                  -0.0232 0.0079    -0.0387  -0.0232    -0.0077 -0.0232   0
S.Time(last):Model(Bozic)                             -0.2013 0.0096    -0.2202  -0.2013    -0.1825 -0.2013   0
S.Time(last):Model(McF_4)                             -0.0220 0.0120    -0.0456  -0.0220     0.0016 -0.0220   0
S.Time(last):Model(McF_6)                              0.4940 0.0132     0.4680   0.4940     0.5198  0.4940   0
S.Time(last):Conjunction(No)                          -0.0557 0.0056    -0.0666  -0.0557    -0.0448 -0.0557   0
S.Time(last):sh(0)                                     0.1488 0.0061     0.1369   0.1488     0.1607  0.1488   0
S.Time(last):TrueGenes(7)                             -0.2223 0.0124    -0.2468  -0.2223    -0.1980 -0.2222   0
S.Time(last):TrueGenes(9)                              0.2066 0.0095     0.1880   0.2066     0.2252  0.2065   0
S.Type(singleCell):Model(Bozic)                       -0.0864 0.0141    -0.1141  -0.0864    -0.0587 -0.0864   0
S.Type(wholeTumor_0.01):Model(Bozic)                  -0.0281 0.0129    -0.0533  -0.0281    -0.0029 -0.0281   0
S.Type(singleCell):Model(McF_4)                        0.1429 0.0159     0.1116   0.1429     0.1742  0.1430   0
S.Type(wholeTumor_0.01):Model(McF_4)                  -0.0239 0.0149    -0.0532  -0.0239     0.0053 -0.0239   0
S.Type(singleCell):Model(McF_6)                        0.0867 0.0173     0.0528   0.0867     0.1205  0.0867   0
S.Type(wholeTumor_0.01):Model(McF_6)                  -0.1224 0.0165    -0.1547  -0.1223    -0.0901 -0.1223   0
S.Type(singleCell):Conjunction(No)                     0.0091 0.0074    -0.0054   0.0091     0.0235  0.0091   0
S.Type(wholeTumor_0.01):Conjunction(No)               -0.0041 0.0068    -0.0174  -0.0041     0.0092 -0.0041   0
S.Type(singleCell):sh(0)                              -0.0330 0.0082    -0.0490  -0.0330    -0.0170 -0.0330   0
S.Type(wholeTumor_0.01):sh(0)                         -0.0153 0.0076    -0.0302  -0.0153    -0.0005 -0.0153   0
S.Type(singleCell):TrueGenes(7)                       -0.0927 0.0160    -0.1242  -0.0926    -0.0613 -0.0926   0
S.Type(wholeTumor_0.01):TrueGenes(7)                   0.1043 0.0141     0.0766   0.1043     0.1320  0.1043   0
S.Type(singleCell):TrueGenes(9)                        0.0490 0.0127     0.0241   0.0490     0.0740  0.0490   0
S.Type(wholeTumor_0.01):TrueGenes(9)                  -0.0186 0.0114    -0.0410  -0.0186     0.0038 -0.0186   0
Model(Bozic):Conjunction(No)                           0.1038 0.0086     0.0870   0.1038     0.1207  0.1038   0
Model(McF_4):Conjunction(No)                          -0.1599 0.0107    -0.1809  -0.1599    -0.1389 -0.1599   0
Model(McF_6):Conjunction(No)                          -0.0471 0.0110    -0.0687  -0.0471    -0.0256 -0.0471   0
Model(Bozic):sh(0)                                     0.0666 0.0095     0.0479   0.0666     0.0851  0.0666   0
Model(McF_4):sh(0)                                    -0.0095 0.0117    -0.0324  -0.0095     0.0134 -0.0095   0
Model(McF_6):sh(0)                                     0.0348 0.0126     0.0102   0.0348     0.0594  0.0347   0
Model(Bozic):TrueGenes(7)                              0.1535 0.0183     0.1174   0.1536     0.1893  0.1537   0
Model(McF_4):TrueGenes(7)                             -0.3585 0.0259    -0.4098  -0.3583    -0.3081 -0.3580   0
Model(McF_6):TrueGenes(7)                             -0.3196 0.0249    -0.3687  -0.3195    -0.2709 -0.3193   0
Model(Bozic):TrueGenes(9)                             -0.0440 0.0146    -0.0726  -0.0440    -0.0154 -0.0441   0
Model(McF_4):TrueGenes(9)                              0.1243 0.0191     0.0868   0.1242     0.1618  0.1242   0
Model(McF_6):TrueGenes(9)                              0.1256 0.0197     0.0869   0.1256     0.1642  0.1256   0
Conjunction(No):sh(0)                                  0.0123 0.0052     0.0020   0.0123     0.0225  0.0123   0
Conjunction(No):TrueGenes(7)                          -0.1660 0.0104    -0.1865  -0.1660    -0.1457 -0.1660   0
Conjunction(No):TrueGenes(9)                           0.1467 0.0082     0.1305   0.1467     0.1629  0.1467   0
sh(0):TrueGenes(7)                                    -0.0844 0.0113    -0.1067  -0.0844    -0.0623 -0.0843   0
sh(0):TrueGenes(9)                                     0.0409 0.0089     0.0235   0.0409     0.0583  0.0409   0
S.Size(100):Method(CBN):S.Time(last)                   0.0203 0.0123    -0.0039   0.0203     0.0445  0.0203   0
S.Size(1000):Method(CBN):S.Time(last)                 -0.0771 0.0109    -0.0985  -0.0771    -0.0557 -0.0771   0
S.Size(100):Method(CBN-A):S.Time(last)                 0.0289 0.0124     0.0046   0.0289     0.0532  0.0289   0
S.Size(1000):Method(CBN-A):S.Time(last)               -0.0909 0.0110    -0.1124  -0.0909    -0.0694 -0.0909   0
S.Size(100):Method(OT):S.Time(last)                    0.1281 0.0190     0.0909   0.1281     0.1654  0.1281   0
S.Size(1000):Method(OT):S.Time(last)                  -0.1789 0.0183    -0.2149  -0.1789    -0.1431 -0.1789   0
S.Size(100):Method(OT-A):S.Time(last)                 -0.0198 0.0163    -0.0518  -0.0198     0.0121 -0.0198   0
S.Size(1000):Method(OT-A):S.Time(last)                -0.0251 0.0157    -0.0559  -0.0251     0.0058 -0.0251   0
S.Size(100):Method(DiP):S.Time(last)                   0.0852 0.0463    -0.0057   0.0852     0.1762  0.0852   0
S.Size(1000):Method(DiP):S.Time(last)                 -0.0654 0.0387    -0.1416  -0.0654     0.0104 -0.0653   0
S.Size(100):Method(CBN):S.Type(singleCell)             0.0051 0.0176    -0.0293   0.0051     0.0396  0.0051   0
S.Size(1000):Method(CBN):S.Type(singleCell)            0.0024 0.0156    -0.0281   0.0024     0.0330  0.0024   0
S.Size(100):Method(CBN-A):S.Type(singleCell)           0.0000 0.0176    -0.0346   0.0000     0.0346  0.0000   0
S.Size(1000):Method(CBN-A):S.Type(singleCell)          0.0097 0.0156    -0.0210   0.0097     0.0404  0.0097   0
S.Size(100):Method(OT):S.Type(singleCell)             -0.0470 0.0268    -0.0997  -0.0470     0.0055 -0.0470   0
S.Size(1000):Method(OT):S.Type(singleCell)             0.0696 0.0265     0.0175   0.0696     0.1215  0.0696   0
S.Size(100):Method(OT-A):S.Type(singleCell)           -0.0304 0.0225    -0.0746  -0.0304     0.0137 -0.0304   0
S.Size(1000):Method(OT-A):S.Type(singleCell)           0.0471 0.0213     0.0052   0.0471     0.0889  0.0471   0
S.Size(100):Method(DiP):S.Type(singleCell)             0.0165 0.0643    -0.1098   0.0165     0.1425  0.0166   0
S.Size(1000):Method(DiP):S.Type(singleCell)           -0.1043 0.0588    -0.2199  -0.1043     0.0108 -0.1041   0
S.Size(100):Method(CBN):S.Type(wholeTumor_0.01)        0.0171 0.0164    -0.0151   0.0171     0.0493  0.0171   0
S.Size(1000):Method(CBN):S.Type(wholeTumor_0.01)      -0.0254 0.0148    -0.0544  -0.0254     0.0036 -0.0254   0
S.Size(100):Method(CBN-A):S.Type(wholeTumor_0.01)      0.0378 0.0165     0.0055   0.0378     0.0702  0.0378   0
S.Size(1000):Method(CBN-A):S.Type(wholeTumor_0.01)    -0.0485 0.0149    -0.0777  -0.0485    -0.0194 -0.0485   0
S.Size(100):Method(OT):S.Type(wholeTumor_0.01)         0.1919 0.0239     0.1450   0.1919     0.2389  0.1919   0
S.Size(1000):Method(OT):S.Type(wholeTumor_0.01)       -0.2291 0.0232    -0.2747  -0.2291    -0.1837 -0.2291   0
S.Size(100):Method(OT-A):S.Type(wholeTumor_0.01)       0.1401 0.0207     0.0995   0.1401     0.1807  0.1400   0
S.Size(1000):Method(OT-A):S.Type(wholeTumor_0.01)     -0.1638 0.0195    -0.2022  -0.1638    -0.1255 -0.1638   0
S.Size(100):Method(DiP):S.Type(wholeTumor_0.01)       -0.2580 0.0610    -0.3782  -0.2579    -0.1387 -0.2577   0
S.Size(1000):Method(DiP):S.Type(wholeTumor_0.01)       0.3983 0.0565     0.2875   0.3982     0.5093  0.3981   0
S.Size(100):Method(CBN):Model(Bozic)                   0.0322 0.0293    -0.0252   0.0322     0.0898  0.0321   0
S.Size(1000):Method(CBN):Model(Bozic)                 -0.1090 0.0199    -0.1481  -0.1090    -0.0699 -0.1089   0
S.Size(100):Method(CBN-A):Model(Bozic)                 0.0398 0.0293    -0.0176   0.0398     0.0975  0.0397   0
S.Size(1000):Method(CBN-A):Model(Bozic)               -0.1177 0.0200    -0.1570  -0.1177    -0.0786 -0.1177   0
S.Size(100):Method(OT):Model(Bozic)                   -0.3523 0.0352    -0.4213  -0.3523    -0.2832 -0.3523   0
S.Size(1000):Method(OT):Model(Bozic)                   0.3154 0.0285     0.2596   0.3153     0.3713  0.3153   0
S.Size(100):Method(OT-A):Model(Bozic)                 -0.2275 0.0342    -0.2946  -0.2276    -0.1604 -0.2276   0
S.Size(1000):Method(OT-A):Model(Bozic)                 0.1386 0.0257     0.0881   0.1386     0.1891  0.1386   0
S.Size(100):Method(DiP):Model(Bozic)                   0.3674 0.1100     0.1515   0.3674     0.5832  0.3673   0
S.Size(1000):Method(DiP):Model(Bozic)                 -0.1377 0.0705    -0.2762  -0.1377     0.0006 -0.1376   0
S.Size(100):Method(CBN):Model(McF_4)                   0.0427 0.0288    -0.0135   0.0425     0.0997  0.0422   0
S.Size(1000):Method(CBN):Model(McF_4)                 -0.0797 0.0209    -0.1208  -0.0796    -0.0388 -0.0796   0
S.Size(100):Method(CBN-A):Model(McF_4)                 0.0296 0.0289    -0.0267   0.0294     0.0867  0.0291   0
S.Size(1000):Method(CBN-A):Model(McF_4)               -0.0783 0.0210    -0.1196  -0.0783    -0.0372 -0.0782   0
S.Size(100):Method(OT):Model(McF_4)                    0.3434 0.0402     0.2647   0.3433     0.4226  0.3432   0
S.Size(1000):Method(OT):Model(McF_4)                  -0.3813 0.0385    -0.4572  -0.3812    -0.3060 -0.3810   0
S.Size(100):Method(OT-A):Model(McF_4)                  0.3484 0.0377     0.2747   0.3483     0.4226  0.3482   0
S.Size(1000):Method(OT-A):Model(McF_4)                -0.4076 0.0338    -0.4743  -0.4075    -0.3414 -0.4073   0
S.Size(100):Method(DiP):Model(McF_4)                  -0.5303 0.1047    -0.7386  -0.5294    -0.3271 -0.5275   0
S.Size(1000):Method(DiP):Model(McF_4)                  0.7102 0.0692     0.5753   0.7098     0.8468  0.7092   0
S.Size(100):Method(CBN):Model(McF_6)                  -0.2642 0.0260    -0.3149  -0.2643    -0.2128 -0.2645   0
S.Size(1000):Method(CBN):Model(McF_6)                  0.2863 0.0220     0.2433   0.2863     0.3295  0.2862   0
S.Size(100):Method(CBN-A):Model(McF_6)                -0.2487 0.0261    -0.2997  -0.2489    -0.1972 -0.2491   0
S.Size(1000):Method(CBN-A):Model(McF_6)                0.2959 0.0221     0.2526   0.2958     0.3394  0.2958   0
S.Size(100):Method(OT):Model(McF_6)                    0.2638 0.0365     0.1923   0.2637     0.3357  0.2635   0
S.Size(1000):Method(OT):Model(McF_6)                  -0.4214 0.0421    -0.5047  -0.4211    -0.3395 -0.4206   0
S.Size(100):Method(OT-A):Model(McF_6)                 -0.0488 0.0303    -0.1080  -0.0489     0.0108 -0.0491   0
S.Size(1000):Method(OT-A):Model(McF_6)                 0.0203 0.0276    -0.0338   0.0203     0.0746  0.0203   0
S.Size(100):Method(DiP):Model(McF_6)                   0.5609 0.0982     0.3671   0.5612     0.7527  0.5619   0
S.Size(1000):Method(DiP):Model(McF_6)                 -0.5551 0.0819    -0.7173  -0.5546    -0.3955 -0.5537   0
S.Size(100):Method(CBN):Conjunction(No)               -0.0268 0.0111    -0.0486  -0.0268    -0.0050 -0.0268   0
S.Size(1000):Method(CBN):Conjunction(No)               0.0452 0.0096     0.0263   0.0452     0.0641  0.0452   0
S.Size(100):Method(CBN-A):Conjunction(No)             -0.0299 0.0112    -0.0519  -0.0299    -0.0080 -0.0299   0
S.Size(1000):Method(CBN-A):Conjunction(No)             0.0382 0.0097     0.0192   0.0382     0.0572  0.0382   0
S.Size(100):Method(OT):Conjunction(No)                 0.0246 0.0164    -0.0076   0.0246     0.0568  0.0246   0
S.Size(1000):Method(OT):Conjunction(No)               -0.0273 0.0158    -0.0583  -0.0273     0.0036 -0.0273   0
S.Size(100):Method(OT-A):Conjunction(No)              -0.0024 0.0143    -0.0304  -0.0024     0.0256 -0.0024   0
S.Size(1000):Method(OT-A):Conjunction(No)              0.0064 0.0132    -0.0196   0.0064     0.0323  0.0064   0
S.Size(100):Method(DiP):Conjunction(No)                0.0438 0.0403    -0.0353   0.0438     0.1229  0.0438   0
S.Size(1000):Method(DiP):Conjunction(No)              -0.0908 0.0345    -0.1586  -0.0908    -0.0233 -0.0907   0
S.Size(100):Method(CBN):sh(0)                          0.2950 0.0160     0.2642   0.2948     0.3269  0.2943   0
S.Size(1000):Method(CBN):sh(0)                        -0.3337 0.0117    -0.3569  -0.3336    -0.3108 -0.3335   0
S.Size(100):Method(CBN-A):sh(0)                        0.2950 0.0160     0.2642   0.2948     0.3271  0.2944   0
S.Size(1000):Method(CBN-A):sh(0)                      -0.3229 0.0118    -0.3462  -0.3229    -0.3000 -0.3227   0
S.Size(100):Method(OT):sh(0)                           0.1905 0.0208     0.1499   0.1904     0.2317  0.1902   0
S.Size(1000):Method(OT):sh(0)                         -0.1936 0.0183    -0.2296  -0.1936    -0.1577 -0.1935   0
S.Size(100):Method(OT-A):sh(0)                         0.2539 0.0185     0.2181   0.2538     0.2906  0.2535   0
S.Size(1000):Method(OT-A):sh(0)                       -0.2643 0.0151    -0.2940  -0.2643    -0.2348 -0.2642   0
S.Size(100):Method(DiP):sh(0)                         -0.5829 0.0663    -0.7172  -0.5814    -0.4566 -0.5785   0
S.Size(1000):Method(DiP):sh(0)                         0.7976 0.0460     0.7087   0.7972     0.8894  0.7962   0
S.Size(100):Method(CBN):TrueGenes(7)                  -0.2072 0.0247    -0.2556  -0.2072    -0.1588 -0.2072   0
S.Size(1000):Method(CBN):TrueGenes(7)                  0.1497 0.0205     0.1095   0.1497     0.1901  0.1497   0
S.Size(100):Method(CBN-A):TrueGenes(7)                -0.1913 0.0247    -0.2398  -0.1913    -0.1429 -0.1913   0
S.Size(1000):Method(CBN-A):TrueGenes(7)                0.1277 0.0205     0.0874   0.1276     0.1680  0.1276   0
S.Size(100):Method(OT):TrueGenes(7)                   -0.0609 0.0308    -0.1213  -0.0609    -0.0006 -0.0609   0
S.Size(1000):Method(OT):TrueGenes(7)                  -0.0199 0.0281    -0.0749  -0.0199     0.0352 -0.0199   0
S.Size(100):Method(OT-A):TrueGenes(7)                 -0.0559 0.0299    -0.1147  -0.0559     0.0028 -0.0559   0
S.Size(1000):Method(OT-A):TrueGenes(7)                -0.0292 0.0270    -0.0822  -0.0293     0.0237 -0.0293   0
S.Size(100):Method(DiP):TrueGenes(7)                   0.5521 0.1022     0.3515   0.5520     0.7528  0.5519   0
S.Size(1000):Method(DiP):TrueGenes(7)                 -0.3548 0.0809    -0.5143  -0.3546    -0.1967 -0.3541   0
S.Size(100):Method(CBN):TrueGenes(9)                   0.0837 0.0201     0.0443   0.0837     0.1232  0.0837   0
S.Size(1000):Method(CBN):TrueGenes(9)                 -0.1076 0.0165    -0.1399  -0.1076    -0.0753 -0.1076   0
S.Size(100):Method(CBN-A):TrueGenes(9)                 0.0748 0.0202     0.0352   0.0748     0.1144  0.0748   0
S.Size(1000):Method(CBN-A):TrueGenes(9)               -0.0957 0.0165    -0.1282  -0.0957    -0.0633 -0.0957   0
S.Size(100):Method(OT):TrueGenes(9)                    0.0330 0.0295    -0.0250   0.0330     0.0910  0.0331   0
S.Size(1000):Method(OT):TrueGenes(9)                  -0.0715 0.0271    -0.1248  -0.0714    -0.0183 -0.0714   0
S.Size(100):Method(OT-A):TrueGenes(9)                  0.0264 0.0251    -0.0229   0.0264     0.0756  0.0264   0
S.Size(1000):Method(OT-A):TrueGenes(9)                -0.0430 0.0224    -0.0870  -0.0430     0.0010 -0.0430   0
S.Size(100):Method(DiP):TrueGenes(9)                  -0.2509 0.0791    -0.4067  -0.2508    -0.0961 -0.2505   0
S.Size(1000):Method(DiP):TrueGenes(9)                  0.4105 0.0620     0.2889   0.4104     0.5321  0.4104   0
S.Size(100):S.Time(last):S.Type(singleCell)           -0.0068 0.0054    -0.0174  -0.0068     0.0037 -0.0068   0
S.Size(1000):S.Time(last):S.Type(singleCell)           0.0167 0.0055     0.0060   0.0167     0.0274  0.0167   0
S.Size(100):S.Time(last):S.Type(wholeTumor_0.01)       0.0214 0.0053     0.0109   0.0214     0.0318  0.0214   0
S.Size(1000):S.Time(last):S.Type(wholeTumor_0.01)     -0.0467 0.0054    -0.0573  -0.0467    -0.0361 -0.0467   0
S.Size(100):S.Time(last):Model(Bozic)                  0.0483 0.0064     0.0356   0.0483     0.0609  0.0483   0
S.Size(1000):S.Time(last):Model(Bozic)                -0.0579 0.0065    -0.0707  -0.0579    -0.0451 -0.0579   0
S.Size(100):S.Time(last):Model(McF_4)                  0.0229 0.0067     0.0097   0.0229     0.0360  0.0229   0
S.Size(1000):S.Time(last):Model(McF_4)                -0.0480 0.0068    -0.0614  -0.0480    -0.0347 -0.0480   0
S.Size(100):S.Time(last):Model(McF_6)                 -0.1198 0.0074    -0.1343  -0.1198    -0.1053 -0.1198   0
S.Size(1000):S.Time(last):Model(McF_6)                 0.1520 0.0078     0.1366   0.1520     0.1673  0.1519   0
S.Size(100):S.Time(last):Conjunction(No)               0.0047 0.0038    -0.0027   0.0047     0.0121  0.0047   0
S.Size(1000):S.Time(last):Conjunction(No)              0.0000 0.0038    -0.0075   0.0000     0.0075  0.0000   0
S.Size(100):S.Time(last):sh(0)                        -0.0081 0.0038    -0.0156  -0.0081    -0.0007 -0.0081   0
S.Size(1000):S.Time(last):sh(0)                        0.0099 0.0038     0.0023   0.0099     0.0174  0.0099   0
S.Size(100):S.Time(last):TrueGenes(7)                  0.0060 0.0070    -0.0077   0.0060     0.0196  0.0060   0
S.Size(1000):S.Time(last):TrueGenes(7)                -0.0178 0.0073    -0.0321  -0.0178    -0.0034 -0.0178   0
S.Size(100):S.Time(last):TrueGenes(9)                 -0.0106 0.0058    -0.0219  -0.0106     0.0007 -0.0106   0
S.Size(1000):S.Time(last):TrueGenes(9)                -0.0011 0.0059    -0.0127  -0.0011     0.0104 -0.0011   0
S.Size(100):S.Type(singleCell):Model(Bozic)           -0.0033 0.0091    -0.0212  -0.0033     0.0145 -0.0033   0
S.Size(1000):S.Type(singleCell):Model(Bozic)           0.0077 0.0092    -0.0104   0.0077     0.0257  0.0077   0
S.Size(100):S.Type(wholeTumor_0.01):Model(Bozic)       0.0196 0.0090     0.0018   0.0196     0.0373  0.0196   0
S.Size(1000):S.Type(wholeTumor_0.01):Model(Bozic)     -0.0341 0.0091    -0.0519  -0.0341    -0.0162 -0.0341   0
S.Size(100):S.Type(singleCell):Model(McF_4)           -0.0069 0.0095    -0.0255  -0.0069     0.0116 -0.0069   0
S.Size(1000):S.Type(singleCell):Model(McF_4)           0.0033 0.0095    -0.0154   0.0033     0.0220  0.0033   0
S.Size(100):S.Type(wholeTumor_0.01):Model(McF_4)      -0.0060 0.0095    -0.0246  -0.0060     0.0125 -0.0060   0
S.Size(1000):S.Type(wholeTumor_0.01):Model(McF_4)      0.0075 0.0095    -0.0112   0.0075     0.0262  0.0075   0
S.Size(100):S.Type(singleCell):Model(McF_6)            0.0195 0.0102    -0.0005   0.0195     0.0396  0.0195   0
S.Size(1000):S.Type(singleCell):Model(McF_6)          -0.0226 0.0106    -0.0435  -0.0226    -0.0018 -0.0226   0
S.Size(100):S.Type(wholeTumor_0.01):Model(McF_6)      -0.0432 0.0101    -0.0631  -0.0432    -0.0233 -0.0432   0
S.Size(1000):S.Type(wholeTumor_0.01):Model(McF_6)      0.0517 0.0105     0.0311   0.0517     0.0724  0.0517   0
S.Size(100):S.Type(singleCell):Conjunction(No)        -0.0114 0.0053    -0.0219  -0.0114    -0.0010 -0.0114   0
S.Size(1000):S.Type(singleCell):Conjunction(No)        0.0103 0.0053    -0.0002   0.0103     0.0208  0.0103   0
S.Size(100):S.Type(wholeTumor_0.01):Conjunction(No)    0.0062 0.0053    -0.0042   0.0062     0.0165  0.0062   0
S.Size(1000):S.Type(wholeTumor_0.01):Conjunction(No)  -0.0009 0.0053    -0.0113  -0.0009     0.0095 -0.0009   0
S.Size(100):S.Type(singleCell):sh(0)                   0.0097 0.0054    -0.0008   0.0097     0.0202  0.0097   0
S.Size(1000):S.Type(singleCell):sh(0)                 -0.0175 0.0054    -0.0281  -0.0175    -0.0070 -0.0175   0
S.Size(100):S.Type(wholeTumor_0.01):sh(0)             -0.0229 0.0053    -0.0334  -0.0229    -0.0125 -0.0229   0
S.Size(1000):S.Type(wholeTumor_0.01):sh(0)             0.0372 0.0053     0.0267   0.0372     0.0476  0.0372   0
S.Size(100):S.Type(singleCell):TrueGenes(7)            0.0160 0.0093    -0.0023   0.0160     0.0343  0.0160   0
S.Size(1000):S.Type(singleCell):TrueGenes(7)          -0.0209 0.0096    -0.0397  -0.0209    -0.0022 -0.0209   0
S.Size(100):S.Type(wholeTumor_0.01):TrueGenes(7)      -0.0275 0.0092    -0.0455  -0.0275    -0.0095 -0.0275   0
S.Size(1000):S.Type(wholeTumor_0.01):TrueGenes(7)      0.0366 0.0094     0.0182   0.0366     0.0550  0.0366   0
S.Size(100):S.Type(singleCell):TrueGenes(9)           -0.0118 0.0080    -0.0275  -0.0118     0.0039 -0.0118   0
S.Size(1000):S.Type(singleCell):TrueGenes(9)           0.0070 0.0081    -0.0088   0.0070     0.0228  0.0070   0
S.Size(100):S.Type(wholeTumor_0.01):TrueGenes(9)       0.0094 0.0079    -0.0062   0.0094     0.0249  0.0094   0
S.Size(1000):S.Type(wholeTumor_0.01):TrueGenes(9)     -0.0130 0.0080    -0.0286  -0.0130     0.0026 -0.0130   0
S.Size(100):Model(Bozic):Conjunction(No)              -0.0093 0.0063    -0.0217  -0.0093     0.0031 -0.0093   0
S.Size(1000):Model(Bozic):Conjunction(No)             -0.0004 0.0064    -0.0129  -0.0004     0.0121 -0.0004   0
S.Size(100):Model(McF_4):Conjunction(No)               0.0108 0.0067    -0.0023   0.0108     0.0239  0.0108   0
S.Size(1000):Model(McF_4):Conjunction(No)             -0.0093 0.0067    -0.0225  -0.0093     0.0040 -0.0093   0
S.Size(100):Model(McF_6):Conjunction(No)              -0.0009 0.0071    -0.0148  -0.0009     0.0131 -0.0009   0
S.Size(1000):Model(McF_6):Conjunction(No)              0.0036 0.0074    -0.0109   0.0036     0.0181  0.0036   0
S.Size(100):Model(Bozic):sh(0)                        -0.0338 0.0064    -0.0464  -0.0338    -0.0213 -0.0338   0
S.Size(1000):Model(Bozic):sh(0)                        0.0357 0.0064     0.0231   0.0357     0.0483  0.0357   0
S.Size(100):Model(McF_4):sh(0)                        -0.0110 0.0067    -0.0242  -0.0110     0.0022 -0.0110   0
S.Size(1000):Model(McF_4):sh(0)                        0.0154 0.0068     0.0021   0.0154     0.0287  0.0154   0
S.Size(100):Model(McF_6):sh(0)                         0.0524 0.0072     0.0383   0.0524     0.0664  0.0524   0
S.Size(1000):Model(McF_6):sh(0)                       -0.0620 0.0074    -0.0766  -0.0620    -0.0474 -0.0620   0
S.Size(100):Model(Bozic):TrueGenes(7)                 -0.0135 0.0110    -0.0350  -0.0135     0.0080 -0.0135   0
S.Size(1000):Model(Bozic):TrueGenes(7)                 0.0206 0.0113    -0.0016   0.0206     0.0427  0.0206   0
S.Size(100):Model(McF_4):TrueGenes(7)                 -0.0414 0.0123    -0.0656  -0.0414    -0.0172 -0.0414   0
S.Size(1000):Model(McF_4):TrueGenes(7)                 0.0631 0.0127     0.0380   0.0631     0.0881  0.0631   0
S.Size(100):Model(McF_6):TrueGenes(7)                  0.0553 0.0137     0.0283   0.0553     0.0822  0.0553   0
S.Size(1000):Model(McF_6):TrueGenes(7)                -0.0745 0.0150    -0.1041  -0.0745    -0.0451 -0.0745   0
S.Size(100):Model(Bozic):TrueGenes(9)                  0.0062 0.0095    -0.0125   0.0062     0.0249  0.0062   0
S.Size(1000):Model(Bozic):TrueGenes(9)                -0.0185 0.0096    -0.0373  -0.0185     0.0004 -0.0185   0
S.Size(100):Model(McF_4):TrueGenes(9)                  0.0256 0.0101     0.0057   0.0256     0.0455  0.0256   0
S.Size(1000):Model(McF_4):TrueGenes(9)                -0.0505 0.0103    -0.0706  -0.0505    -0.0304 -0.0505   0
S.Size(100):Model(McF_6):TrueGenes(9)                 -0.0396 0.0112    -0.0615  -0.0396    -0.0177 -0.0396   0
S.Size(1000):Model(McF_6):TrueGenes(9)                 0.0796 0.0117     0.0566   0.0796     0.1025  0.0796   0
S.Size(100):Conjunction(No):sh(0)                     -0.0040 0.0038    -0.0114  -0.0040     0.0034 -0.0040   0
S.Size(1000):Conjunction(No):sh(0)                    -0.0026 0.0038    -0.0100  -0.0026     0.0048 -0.0026   0
S.Size(100):Conjunction(No):TrueGenes(7)               0.0150 0.0065     0.0022   0.0150     0.0277  0.0150   0
S.Size(1000):Conjunction(No):TrueGenes(7)             -0.0080 0.0066    -0.0210  -0.0080     0.0050 -0.0080   0
S.Size(100):Conjunction(No):TrueGenes(9)              -0.0009 0.0056    -0.0119  -0.0009     0.0101 -0.0009   0
S.Size(1000):Conjunction(No):TrueGenes(9)             -0.0052 0.0056    -0.0163  -0.0052     0.0058 -0.0052   0
S.Size(100):sh(0):TrueGenes(7)                         0.0308 0.0065     0.0180   0.0308     0.0437  0.0308   0
S.Size(1000):sh(0):TrueGenes(7)                       -0.0243 0.0067    -0.0375  -0.0243    -0.0112 -0.0243   0
S.Size(100):sh(0):TrueGenes(9)                        -0.0197 0.0056    -0.0307  -0.0197    -0.0086 -0.0197   0
S.Size(1000):sh(0):TrueGenes(9)                        0.0123 0.0057     0.0012   0.0123     0.0234  0.0123   0
Method(CBN):S.Time(last):S.Type(singleCell)           -0.0401 0.0093    -0.0585  -0.0401    -0.0218 -0.0401   0
Method(CBN-A):S.Time(last):S.Type(singleCell)         -0.0259 0.0094    -0.0444  -0.0259    -0.0075 -0.0259   0
Method(OT):S.Time(last):S.Type(singleCell)            -0.0736 0.0197    -0.1124  -0.0736    -0.0349 -0.0735   0
Method(OT-A):S.Time(last):S.Type(singleCell)          -0.0837 0.0154    -0.1139  -0.0837    -0.0534 -0.0837   0
Method(DiP):S.Time(last):S.Type(singleCell)            0.2084 0.0278     0.1540   0.2084     0.2630  0.2083   0
Method(CBN):S.Time(last):S.Type(wholeTumor_0.01)      -0.0054 0.0086    -0.0223  -0.0054     0.0115 -0.0054   0
Method(CBN-A):S.Time(last):S.Type(wholeTumor_0.01)    -0.0315 0.0087    -0.0485  -0.0315    -0.0145 -0.0315   0
Method(OT):S.Time(last):S.Type(wholeTumor_0.01)        0.0854 0.0166     0.0529   0.0854     0.1180  0.0854   0
Method(OT-A):S.Time(last):S.Type(wholeTumor_0.01)      0.1162 0.0139     0.0889   0.1162     0.1435  0.1161   0
Method(DiP):S.Time(last):S.Type(wholeTumor_0.01)      -0.2596 0.0253    -0.3093  -0.2596    -0.2101 -0.2595   0
Method(CBN):S.Time(last):Model(Bozic)                 -0.0970 0.0105    -0.1175  -0.0970    -0.0764 -0.0970   0
Method(CBN-A):S.Time(last):Model(Bozic)               -0.1091 0.0105    -0.1298  -0.1091    -0.0884 -0.1091   0
Method(OT):S.Time(last):Model(Bozic)                   0.2854 0.0190     0.2482   0.2854     0.3227  0.2854   0
Method(OT-A):S.Time(last):Model(Bozic)                -0.1776 0.0172    -0.2114  -0.1776    -0.1439 -0.1776   0
Method(DiP):S.Time(last):Model(Bozic)                  0.2809 0.0291     0.2238   0.2809     0.3380  0.2808   0
Method(CBN):S.Time(last):Model(McF_4)                 -0.0626 0.0125    -0.0871  -0.0626    -0.0382 -0.0626   0
Method(CBN-A):S.Time(last):Model(McF_4)               -0.0591 0.0125    -0.0837  -0.0591    -0.0345 -0.0590   0
Method(OT):S.Time(last):Model(McF_4)                  -0.0580 0.0264    -0.1100  -0.0580    -0.0063 -0.0579   0
Method(OT-A):S.Time(last):Model(McF_4)                -0.2340 0.0231    -0.2794  -0.2340    -0.1886 -0.2339   0
Method(DiP):S.Time(last):Model(McF_4)                  0.3637 0.0331     0.2989   0.3636     0.4288  0.3634   0
Method(CBN):S.Time(last):Model(McF_6)                  0.2096 0.0138     0.1825   0.2095     0.2367  0.2095   0
Method(CBN-A):S.Time(last):Model(McF_6)                0.2052 0.0140     0.1779   0.2052     0.2326  0.2051   0
Method(OT):S.Time(last):Model(McF_6)                  -0.7190 0.0277    -0.7736  -0.7189    -0.6651 -0.7187   0
Method(OT-A):S.Time(last):Model(McF_6)                 0.4449 0.0186     0.4085   0.4449     0.4814  0.4449   0
Method(DiP):S.Time(last):Model(McF_6)                 -0.8281 0.0476    -0.9222  -0.8279    -0.7353 -0.8274   0
Method(CBN):S.Time(last):Conjunction(No)               0.0649 0.0060     0.0530   0.0649     0.0767  0.0649   0
Method(CBN-A):S.Time(last):Conjunction(No)             0.0567 0.0061     0.0447   0.0567     0.0686  0.0567   0
Method(OT):S.Time(last):Conjunction(No)               -0.0329 0.0116    -0.0558  -0.0329    -0.0100 -0.0329   0
Method(OT-A):S.Time(last):Conjunction(No)              0.0218 0.0097     0.0026   0.0218     0.0408  0.0218   0
Method(DiP):S.Time(last):Conjunction(No)              -0.0769 0.0176    -0.1114  -0.0769    -0.0425 -0.0769   0
Method(CBN):S.Time(last):sh(0)                        -0.1593 0.0065    -0.1721  -0.1593    -0.1465 -0.1593   0
Method(CBN-A):S.Time(last):sh(0)                      -0.1453 0.0066    -0.1582  -0.1453    -0.1324 -0.1453   0
Method(OT):S.Time(last):sh(0)                          0.0756 0.0127     0.0506   0.0756     0.1006  0.0756   0
Method(OT-A):S.Time(last):sh(0)                       -0.0293 0.0103    -0.0494  -0.0293    -0.0091 -0.0293   0
Method(DiP):S.Time(last):sh(0)                         0.1062 0.0200     0.0670   0.1061     0.1454  0.1061   0
Method(CBN):S.Time(last):TrueGenes(7)                  0.3508 0.0140     0.3235   0.3508     0.3782  0.3507   0
Method(CBN-A):S.Time(last):TrueGenes(7)                0.4272 0.0141     0.3996   0.4271     0.4548  0.4271   0
Method(OT):S.Time(last):TrueGenes(7)                   0.2965 0.0232     0.2508   0.2965     0.3418  0.2966   0
Method(OT-A):S.Time(last):TrueGenes(7)                -0.6821 0.0226    -0.7267  -0.6820    -0.6379 -0.6819   0
Method(DiP):S.Time(last):TrueGenes(7)                  0.0348 0.0482    -0.0606   0.0350     0.1288  0.0355   0
Method(CBN):S.Time(last):TrueGenes(9)                 -0.2388 0.0106    -0.2596  -0.2388    -0.2181 -0.2388   0
Method(CBN-A):S.Time(last):TrueGenes(9)               -0.2895 0.0107    -0.3104  -0.2895    -0.2686 -0.2895   0
Method(OT):S.Time(last):TrueGenes(9)                  -0.1996 0.0199    -0.2387  -0.1996    -0.1605 -0.1996   0
Method(OT-A):S.Time(last):TrueGenes(9)                 0.3982 0.0171     0.3646   0.3982     0.4319  0.3981   0
Method(DiP):S.Time(last):TrueGenes(9)                  0.0121 0.0334    -0.0533   0.0121     0.0778  0.0119   0
Method(CBN):S.Type(singleCell):Model(Bozic)            0.1155 0.0155     0.0851   0.1155     0.1459  0.1155   0
Method(CBN-A):S.Type(singleCell):Model(Bozic)          0.1282 0.0155     0.0977   0.1282     0.1587  0.1282   0
Method(OT):S.Type(singleCell):Model(Bozic)            -0.0377 0.0275    -0.0918  -0.0377     0.0163 -0.0377   0
Method(OT-A):S.Type(singleCell):Model(Bozic)          -0.0217 0.0261    -0.0730  -0.0217     0.0293 -0.0217   0
Method(DiP):S.Type(singleCell):Model(Bozic)           -0.0830 0.0450    -0.1712  -0.0830     0.0052 -0.0831   0
Method(CBN):S.Type(wholeTumor_0.01):Model(Bozic)      -0.0384 0.0144    -0.0666  -0.0385    -0.0103 -0.0385   0
Method(CBN-A):S.Type(wholeTumor_0.01):Model(Bozic)    -0.0735 0.0144    -0.1019  -0.0735    -0.0452 -0.0735   0
Method(OT):S.Type(wholeTumor_0.01):Model(Bozic)        0.3124 0.0235     0.2663   0.3124     0.3586  0.3124   0
Method(OT-A):S.Type(wholeTumor_0.01):Model(Bozic)      0.2605 0.0218     0.2178   0.2605     0.3032  0.2605   0
Method(DiP):S.Type(wholeTumor_0.01):Model(Bozic)      -0.2799 0.0421    -0.3627  -0.2799    -0.1973 -0.2798   0
Method(CBN):S.Type(singleCell):Model(McF_4)           -0.1334 0.0169    -0.1665  -0.1334    -0.1003 -0.1334   0
Method(CBN-A):S.Type(singleCell):Model(McF_4)         -0.1552 0.0170    -0.1885  -0.1552    -0.1219 -0.1552   0
Method(OT):S.Type(singleCell):Model(McF_4)             0.0156 0.0360    -0.0552   0.0157     0.0860  0.0159   0
Method(OT-A):S.Type(singleCell):Model(McF_4)          -0.0840 0.0338    -0.1507  -0.0839    -0.0179 -0.0838   0
Method(DiP):S.Type(singleCell):Model(McF_4)            0.0573 0.0436    -0.0284   0.0573     0.1427  0.0573   0
Method(CBN):S.Type(wholeTumor_0.01):Model(McF_4)       0.0484 0.0159     0.0172   0.0484     0.0796  0.0484   0
Method(CBN-A):S.Type(wholeTumor_0.01):Model(McF_4)     0.0629 0.0160     0.0314   0.0629     0.0944  0.0629   0
Method(OT):S.Type(wholeTumor_0.01):Model(McF_4)       -0.3588 0.0322    -0.4221  -0.3588    -0.2958 -0.3588   0
Method(OT-A):S.Type(wholeTumor_0.01):Model(McF_4)     -0.1422 0.0290    -0.1990  -0.1422    -0.0853 -0.1422   0
Method(DiP):S.Type(wholeTumor_0.01):Model(McF_4)       0.1854 0.0420     0.1028   0.1854     0.2678  0.1855   0
Method(CBN):S.Type(singleCell):Model(McF_6)           -0.1775 0.0185    -0.2139  -0.1775    -0.1411 -0.1775   0
Method(CBN-A):S.Type(singleCell):Model(McF_6)         -0.1784 0.0187    -0.2152  -0.1784    -0.1417 -0.1784   0
Method(OT):S.Type(singleCell):Model(McF_6)             0.1696 0.0321     0.1065   0.1696     0.2327  0.1697   0
Method(OT-A):S.Type(singleCell):Model(McF_6)           0.2309 0.0255     0.1808   0.2309     0.2811  0.2309   0
Method(DiP):S.Type(singleCell):Model(McF_6)            0.1678 0.0677     0.0347   0.1678     0.3006  0.1679   0
Method(CBN):S.Type(wholeTumor_0.01):Model(McF_6)       0.2650 0.0179     0.2299   0.2650     0.3000  0.2649   0
Method(CBN-A):S.Type(wholeTumor_0.01):Model(McF_6)     0.2807 0.0181     0.2453   0.2807     0.3161  0.2807   0
Method(OT):S.Type(wholeTumor_0.01):Model(McF_6)       -0.4711 0.0303    -0.5306  -0.4711    -0.4118 -0.4710   0
Method(OT-A):S.Type(wholeTumor_0.01):Model(McF_6)     -0.5637 0.0233    -0.6095  -0.5637    -0.5180 -0.5637   0
Method(DiP):S.Type(wholeTumor_0.01):Model(McF_6)       0.1919 0.0656     0.0630   0.1919     0.3204  0.1920   0
Method(CBN):S.Type(singleCell):Conjunction(No)         0.0047 0.0083    -0.0116   0.0047     0.0210  0.0047   0
Method(CBN-A):S.Type(singleCell):Conjunction(No)       0.0017 0.0084    -0.0147   0.0017     0.0181  0.0017   0
Method(OT):S.Type(singleCell):Conjunction(No)         -0.0360 0.0162    -0.0677  -0.0360    -0.0042 -0.0360   0
Method(OT-A):S.Type(singleCell):Conjunction(No)       -0.0153 0.0131    -0.0410  -0.0153     0.0104 -0.0153   0
Method(DiP):S.Type(singleCell):Conjunction(No)         0.0484 0.0241     0.0012   0.0484     0.0956  0.0484   0
Method(CBN):S.Type(wholeTumor_0.01):Conjunction(No)   -0.0032 0.0078    -0.0185  -0.0032     0.0120 -0.0032   0
Method(CBN-A):S.Type(wholeTumor_0.01):Conjunction(No) -0.0120 0.0079    -0.0274  -0.0120     0.0034 -0.0120   0
Method(OT):S.Type(wholeTumor_0.01):Conjunction(No)     0.0470 0.0141     0.0194   0.0470     0.0746  0.0470   0
Method(OT-A):S.Type(wholeTumor_0.01):Conjunction(No)   0.0172 0.0118    -0.0060   0.0172     0.0405  0.0172   0
Method(DiP):S.Type(wholeTumor_0.01):Conjunction(No)   -0.0604 0.0223    -0.1042  -0.0604    -0.0167 -0.0604   0
Method(CBN):S.Type(singleCell):sh(0)                   0.0354 0.0090     0.0177   0.0354     0.0531  0.0354   0
Method(CBN-A):S.Type(singleCell):sh(0)                 0.0299 0.0091     0.0121   0.0299     0.0477  0.0299   0
Method(OT):S.Type(singleCell):sh(0)                    0.0027 0.0181    -0.0328   0.0027     0.0381  0.0027   0
Method(OT-A):S.Type(singleCell):sh(0)                  0.0218 0.0139    -0.0056   0.0218     0.0491  0.0218   0
Method(DiP):S.Type(singleCell):sh(0)                  -0.1014 0.0277    -0.1559  -0.1014    -0.0472 -0.1013   0
Method(CBN):S.Type(wholeTumor_0.01):sh(0)              0.0027 0.0085    -0.0140   0.0027     0.0195  0.0027   0
Method(CBN-A):S.Type(wholeTumor_0.01):sh(0)            0.0207 0.0086     0.0038   0.0207     0.0375  0.0207   0
Method(OT):S.Type(wholeTumor_0.01):sh(0)               0.1685 0.0159     0.1373   0.1685     0.1998  0.1685   0
Method(OT-A):S.Type(wholeTumor_0.01):sh(0)             0.0771 0.0128     0.0521   0.0771     0.1022  0.0771   0
Method(DiP):S.Type(wholeTumor_0.01):sh(0)             -0.1060 0.0261    -0.1573  -0.1060    -0.0548 -0.1060   0
Method(CBN):S.Type(singleCell):TrueGenes(7)            0.0088 0.0180    -0.0266   0.0088     0.0442  0.0087   0
Method(CBN-A):S.Type(singleCell):TrueGenes(7)          0.0370 0.0181     0.0015   0.0369     0.0725  0.0369   0
Method(OT):S.Type(singleCell):TrueGenes(7)             0.0943 0.0279     0.0396   0.0943     0.1490  0.0943   0
Method(OT-A):S.Type(singleCell):TrueGenes(7)           0.0938 0.0267     0.0414   0.0939     0.1462  0.0939   0
Method(DiP):S.Type(singleCell):TrueGenes(7)           -0.1170 0.0628    -0.2407  -0.1169     0.0058 -0.1166   0
Method(CBN):S.Type(wholeTumor_0.01):TrueGenes(7)       0.0488 0.0162     0.0169   0.0488     0.0807  0.0488   0
Method(CBN-A):S.Type(wholeTumor_0.01):TrueGenes(7)    -0.0294 0.0163    -0.0614  -0.0294     0.0026 -0.0294   0
Method(OT):S.Type(wholeTumor_0.01):TrueGenes(7)       -0.1735 0.0240    -0.2207  -0.1735    -0.1264 -0.1735   0
Method(OT-A):S.Type(wholeTumor_0.01):TrueGenes(7)     -0.1628 0.0232    -0.2084  -0.1628    -0.1172 -0.1628   0
Method(DiP):S.Type(wholeTumor_0.01):TrueGenes(7)       0.1309 0.0553     0.0224   0.1308     0.2394  0.1307   0
Method(CBN):S.Type(singleCell):TrueGenes(9)           -0.0023 0.0143    -0.0304  -0.0023     0.0258 -0.0023   0
Method(CBN-A):S.Type(singleCell):TrueGenes(9)         -0.0263 0.0144    -0.0546  -0.0263     0.0020 -0.0263   0
Method(OT):S.Type(singleCell):TrueGenes(9)            -0.0634 0.0299    -0.1223  -0.0633    -0.0050 -0.0631   0
Method(OT-A):S.Type(singleCell):TrueGenes(9)          -0.0556 0.0225    -0.0998  -0.0556    -0.0115 -0.0556   0
Method(DiP):S.Type(singleCell):TrueGenes(9)            0.0720 0.0448    -0.0159   0.0720     0.1598  0.0720   0
Method(CBN):S.Type(wholeTumor_0.01):TrueGenes(9)      -0.0587 0.0131    -0.0845  -0.0587    -0.0330 -0.0587   0
Method(CBN-A):S.Type(wholeTumor_0.01):TrueGenes(9)    -0.0014 0.0132    -0.0274  -0.0014     0.0246 -0.0014   0
Method(OT):S.Type(wholeTumor_0.01):TrueGenes(9)        0.1086 0.0250     0.0595   0.1086     0.1578  0.1085   0
Method(OT-A):S.Type(wholeTumor_0.01):TrueGenes(9)      0.0831 0.0201     0.0438   0.0831     0.1225  0.0831   0
Method(DiP):S.Type(wholeTumor_0.01):TrueGenes(9)       0.0119 0.0410    -0.0685   0.0119     0.0923  0.0120   0
Method(CBN):Model(Bozic):Conjunction(No)              -0.0929 0.0097    -0.1119  -0.0929    -0.0739 -0.0929   0
Method(CBN-A):Model(Bozic):Conjunction(No)            -0.0844 0.0097    -0.1035  -0.0844    -0.0653 -0.0844   0
Method(OT):Model(Bozic):Conjunction(No)                0.0175 0.0164    -0.0147   0.0175     0.0498  0.0175   0
Method(OT-A):Model(Bozic):Conjunction(No)              0.0170 0.0153    -0.0131   0.0170     0.0471  0.0170   0
Method(DiP):Model(Bozic):Conjunction(No)               0.1148 0.0264     0.0630   0.1148     0.1667  0.1148   0
Method(CBN):Model(McF_4):Conjunction(No)               0.1700 0.0114     0.1477   0.1700     0.1924  0.1700   0
Method(CBN-A):Model(McF_4):Conjunction(No)             0.1885 0.0115     0.1660   0.1885     0.2110  0.1885   0
Method(OT):Model(McF_4):Conjunction(No)               -0.0804 0.0236    -0.1267  -0.0804    -0.0342 -0.0803   0
Method(OT-A):Model(McF_4):Conjunction(No)             -0.2112 0.0217    -0.2539  -0.2111    -0.1686 -0.2111   0
Method(DiP):Model(McF_4):Conjunction(No)               0.0043 0.0300    -0.0546   0.0043     0.0632  0.0044   0
Method(CBN):Model(McF_6):Conjunction(No)               0.0069 0.0120    -0.0166   0.0069     0.0305  0.0069   0
Method(CBN-A):Model(McF_6):Conjunction(No)            -0.0301 0.0121    -0.0539  -0.0301    -0.0063 -0.0302   0
Method(OT):Model(McF_6):Conjunction(No)                0.0664 0.0213     0.0246   0.0664     0.1082  0.0664   0
Method(OT-A):Model(McF_6):Conjunction(No)              0.1789 0.0164     0.1468   0.1789     0.2111  0.1789   0
Method(DiP):Model(McF_6):Conjunction(No)              -0.2462 0.0420    -0.3287  -0.2461    -0.1640 -0.2459   0
Method(CBN):Model(Bozic):sh(0)                         0.0377 0.0105     0.0171   0.0377     0.0583  0.0377   0
Method(CBN-A):Model(Bozic):sh(0)                       0.0711 0.0105     0.0505   0.0711     0.0918  0.0711   0
Method(OT):Model(Bozic):sh(0)                         -0.1823 0.0182    -0.2181  -0.1823    -0.1465 -0.1822   0
Method(OT-A):Model(Bozic):sh(0)                       -0.0572 0.0164    -0.0894  -0.0572    -0.0250 -0.0572   0
Method(DiP):Model(Bozic):sh(0)                         0.0523 0.0299    -0.0065   0.0524     0.1110  0.0524   0
Method(CBN):Model(McF_4):sh(0)                        -0.1119 0.0123    -0.1361  -0.1119    -0.0878 -0.1119   0
Method(CBN-A):Model(McF_4):sh(0)                      -0.1325 0.0124    -0.1568  -0.1325    -0.1081 -0.1325   0
Method(OT):Model(McF_4):sh(0)                          0.6037 0.0267     0.5516   0.6036     0.6563  0.6033   0
Method(OT-A):Model(McF_4):sh(0)                        0.3710 0.0226     0.3268   0.3710     0.4154  0.3709   0
Method(DiP):Model(McF_4):sh(0)                        -0.3609 0.0338    -0.4275  -0.3609    -0.2947 -0.3607   0
Method(CBN):Model(McF_6):sh(0)                        -0.1308 0.0135    -0.1572  -0.1308    -0.1044 -0.1308   0
Method(CBN-A):Model(McF_6):sh(0)                      -0.1354 0.0136    -0.1621  -0.1354    -0.1088 -0.1354   0
Method(OT):Model(McF_6):sh(0)                         -0.0130 0.0232    -0.0587  -0.0130     0.0326 -0.0130   0
Method(OT-A):Model(McF_6):sh(0)                       -0.0588 0.0179    -0.0939  -0.0588    -0.0237 -0.0588   0
Method(DiP):Model(McF_6):sh(0)                         0.1652 0.0502     0.0668   0.1651     0.2638  0.1650   0
Method(CBN):Model(Bozic):TrueGenes(7)                 -0.1479 0.0206    -0.1883  -0.1480    -0.1073 -0.1481   0
Method(CBN-A):Model(Bozic):TrueGenes(7)               -0.0349 0.0207    -0.0755  -0.0350     0.0059 -0.0350   0
Method(OT):Model(Bozic):TrueGenes(7)                  -0.0780 0.0294    -0.1356  -0.0781    -0.0204 -0.0782   0
Method(OT-A):Model(Bozic):TrueGenes(7)                 0.1134 0.0289     0.0567   0.1134     0.1703  0.1133   0
Method(DiP):Model(Bozic):TrueGenes(7)                  0.1435 0.0687     0.0070   0.1441     0.2770  0.1451   0
Method(CBN):Model(McF_4):TrueGenes(7)                  0.4478 0.0279     0.3935   0.4477     0.5029  0.4474   0
Method(CBN-A):Model(McF_4):TrueGenes(7)                0.5614 0.0280     0.5069   0.5612     0.6166  0.5609   0
Method(OT):Model(McF_4):TrueGenes(7)                  -0.1027 0.0462    -0.1935  -0.1026    -0.0123 -0.1024   0
Method(OT-A):Model(McF_4):TrueGenes(7)                -0.0891 0.0453    -0.1784  -0.0890    -0.0004 -0.0888   0
Method(DiP):Model(McF_4):TrueGenes(7)                 -0.2768 0.0881    -0.4527  -0.2758    -0.1064 -0.2738   0
Method(CBN):Model(McF_6):TrueGenes(7)                  0.2084 0.0287     0.1522   0.2083     0.2649  0.2082   0
Method(CBN-A):Model(McF_6):TrueGenes(7)               -0.0826 0.0292    -0.1398  -0.0827    -0.0253 -0.0828   0
Method(OT):Model(McF_6):TrueGenes(7)                   0.4386 0.0398     0.3606   0.4385     0.5166  0.4385   0
Method(OT-A):Model(McF_6):TrueGenes(7)                 0.0383 0.0371    -0.0345   0.0383     0.1111  0.0382   0
Method(DiP):Model(McF_6):TrueGenes(7)                 -0.6254 0.1065    -0.8363  -0.6248    -0.4180 -0.6235   0
Method(CBN):Model(Bozic):TrueGenes(9)                  0.0457 0.0164     0.0134   0.0457     0.0779  0.0457   0
Method(CBN-A):Model(Bozic):TrueGenes(9)                0.0102 0.0165    -0.0223   0.0102     0.0426  0.0102   0
Method(OT):Model(Bozic):TrueGenes(9)                   0.1606 0.0290     0.1038   0.1606     0.2174  0.1606   0
Method(OT-A):Model(Bozic):TrueGenes(9)                -0.1066 0.0260    -0.1577  -0.1066    -0.0556 -0.1065   0
Method(DiP):Model(Bozic):TrueGenes(9)                 -0.0375 0.0488    -0.1328  -0.0376     0.0586 -0.0379   0
Method(CBN):Model(McF_4):TrueGenes(9)                 -0.1895 0.0207    -0.2301  -0.1895    -0.1490 -0.1895   0
Method(CBN-A):Model(McF_4):TrueGenes(9)               -0.2053 0.0208    -0.2461  -0.2053    -0.1646 -0.2052   0
Method(OT):Model(McF_4):TrueGenes(9)                  -0.0861 0.0434    -0.1718  -0.0860    -0.0014 -0.0857   0
Method(OT-A):Model(McF_4):TrueGenes(9)                 0.1062 0.0367     0.0340   0.1062     0.1781  0.1063   0
Method(DiP):Model(McF_4):TrueGenes(9)                  0.1170 0.0597     0.0002   0.1168     0.2346  0.1165   0
Method(CBN):Model(McF_6):TrueGenes(9)                 -0.0957 0.0221    -0.1390  -0.0958    -0.0524 -0.0958   0
Method(CBN-A):Model(McF_6):TrueGenes(9)                0.0030 0.0224    -0.0409   0.0030     0.0469  0.0030   0
Method(OT):Model(McF_6):TrueGenes(9)                  -0.3811 0.0420    -0.4639  -0.3809    -0.2991 -0.3806   0
Method(OT-A):Model(McF_6):TrueGenes(9)                 0.0065 0.0292    -0.0507   0.0065     0.0638  0.0065   0
Method(DiP):Model(McF_6):TrueGenes(9)                  0.4184 0.0804     0.2605   0.4185     0.5760  0.4186   0
Method(CBN):Conjunction(No):sh(0)                     -0.0104 0.0059    -0.0220  -0.0104     0.0012 -0.0104   0
Method(CBN-A):Conjunction(No):sh(0)                   -0.0065 0.0059    -0.0181  -0.0065     0.0052 -0.0065   0
Method(OT):Conjunction(No):sh(0)                      -0.0446 0.0108    -0.0659  -0.0446    -0.0233 -0.0446   0
Method(OT-A):Conjunction(No):sh(0)                    -0.0198 0.0089    -0.0372  -0.0198    -0.0024 -0.0198   0
Method(DiP):Conjunction(No):sh(0)                      0.0623 0.0177     0.0275   0.0623     0.0970  0.0622   0
Method(CBN):Conjunction(No):TrueGenes(7)               0.2022 0.0119     0.1789   0.2022     0.2255  0.2021   0
Method(CBN-A):Conjunction(No):TrueGenes(7)             0.1918 0.0119     0.1685   0.1918     0.2151  0.1918   0
Method(OT):Conjunction(No):TrueGenes(7)                0.0393 0.0173     0.0053   0.0393     0.0733  0.0393   0
Method(OT-A):Conjunction(No):TrueGenes(7)              0.0569 0.0168     0.0240   0.0569     0.0899  0.0569   0
Method(DiP):Conjunction(No):TrueGenes(7)              -0.3846 0.0406    -0.4648  -0.3845    -0.3053 -0.3842   0
Method(CBN):Conjunction(No):TrueGenes(9)              -0.0603 0.0094    -0.0788  -0.0603    -0.0419 -0.0603   0
Method(CBN-A):Conjunction(No):TrueGenes(9)            -0.0599 0.0095    -0.0785  -0.0599    -0.0413 -0.0599   0
Method(OT):Conjunction(No):TrueGenes(9)               -0.0708 0.0176    -0.1053  -0.0708    -0.0362 -0.0708   0
Method(OT-A):Conjunction(No):TrueGenes(9)             -0.0310 0.0143    -0.0591  -0.0310    -0.0028 -0.0310   0
Method(DiP):Conjunction(No):TrueGenes(9)               0.1639 0.0293     0.1064   0.1638     0.2216  0.1638   0
Method(CBN):sh(0):TrueGenes(7)                         0.0730 0.0127     0.0481   0.0730     0.0979  0.0729   0
Method(CBN-A):sh(0):TrueGenes(7)                       0.0474 0.0127     0.0225   0.0474     0.0724  0.0473   0
Method(OT):sh(0):TrueGenes(7)                          0.0186 0.0188    -0.0184   0.0186     0.0556  0.0186   0
Method(OT-A):sh(0):TrueGenes(7)                        0.0394 0.0180     0.0041   0.0394     0.0747  0.0394   0
Method(DiP):sh(0):TrueGenes(7)                        -0.3898 0.0452    -0.4791  -0.3896    -0.3016 -0.3893   0
Method(CBN):sh(0):TrueGenes(9)                        -0.0425 0.0100    -0.0622  -0.0425    -0.0229 -0.0425   0
Method(CBN-A):sh(0):TrueGenes(9)                      -0.0126 0.0101    -0.0324  -0.0126     0.0071 -0.0126   0
Method(OT):sh(0):TrueGenes(9)                          0.0518 0.0192     0.0141   0.0518     0.0895  0.0518   0
Method(OT-A):sh(0):TrueGenes(9)                       -0.0459 0.0151    -0.0755  -0.0459    -0.0164 -0.0459   0
Method(DiP):sh(0):TrueGenes(9)                         0.1678 0.0322     0.1046   0.1678     0.2310  0.1678   0
S.Time(last):S.Type(singleCell):Model(Bozic)           0.0047 0.0065    -0.0080   0.0047     0.0174  0.0047   0
S.Time(last):S.Type(wholeTumor_0.01):Model(Bozic)     -0.0026 0.0064    -0.0152  -0.0026     0.0100 -0.0026   0
S.Time(last):S.Type(singleCell):Model(McF_4)          -0.0018 0.0067    -0.0150  -0.0018     0.0114 -0.0018   0
S.Time(last):S.Type(wholeTumor_0.01):Model(McF_4)     -0.0117 0.0067    -0.0249  -0.0117     0.0015 -0.0117   0
S.Time(last):S.Type(singleCell):Model(McF_6)          -0.0143 0.0075    -0.0290  -0.0143     0.0005 -0.0143   0
S.Time(last):S.Type(wholeTumor_0.01):Model(McF_6)      0.0233 0.0074     0.0087   0.0233     0.0378  0.0233   0
S.Time(last):S.Type(singleCell):Conjunction(No)       -0.0018 0.0038    -0.0093  -0.0018     0.0056 -0.0018   0
S.Time(last):S.Type(wholeTumor_0.01):Conjunction(No)  -0.0040 0.0038    -0.0114  -0.0040     0.0033 -0.0040   0
S.Time(last):S.Type(singleCell):sh(0)                 -0.0095 0.0038    -0.0170  -0.0095    -0.0020 -0.0095   0
S.Time(last):S.Type(wholeTumor_0.01):sh(0)             0.0223 0.0038     0.0149   0.0223     0.0297  0.0223   0
S.Time(last):S.Type(singleCell):TrueGenes(7)           0.0094 0.0071    -0.0046   0.0094     0.0234  0.0094   0
S.Time(last):S.Type(wholeTumor_0.01):TrueGenes(7)     -0.0175 0.0071    -0.0314  -0.0175    -0.0037 -0.0175   0
S.Time(last):S.Type(singleCell):TrueGenes(9)          -0.0154 0.0058    -0.0268  -0.0154    -0.0039 -0.0154   0
S.Time(last):S.Type(wholeTumor_0.01):TrueGenes(9)      0.0128 0.0058     0.0014   0.0128     0.0242  0.0128   0
S.Time(last):Model(Bozic):Conjunction(No)              0.0007 0.0045    -0.0082   0.0007     0.0095  0.0007   0
S.Time(last):Model(McF_4):Conjunction(No)             -0.0034 0.0048    -0.0127  -0.0034     0.0060 -0.0034   0
S.Time(last):Model(McF_6):Conjunction(No)              0.0053 0.0052    -0.0050   0.0053     0.0156  0.0053   0
S.Time(last):Model(Bozic):sh(0)                        0.0430 0.0045     0.0341   0.0430     0.0519  0.0430   0
S.Time(last):Model(McF_4):sh(0)                       -0.0122 0.0048    -0.0216  -0.0122    -0.0028 -0.0122   0
S.Time(last):Model(McF_6):sh(0)                       -0.0593 0.0053    -0.0696  -0.0593    -0.0490 -0.0593   0
S.Time(last):Model(Bozic):TrueGenes(7)                -0.1131 0.0084    -0.1296  -0.1131    -0.0966 -0.1131   0
S.Time(last):Model(McF_4):TrueGenes(7)                -0.1489 0.0094    -0.1674  -0.1489    -0.1304 -0.1489   0
S.Time(last):Model(McF_6):TrueGenes(7)                 0.3758 0.0122     0.3519   0.3757     0.3998  0.3757   0
S.Time(last):Model(Bozic):TrueGenes(9)                 0.0281 0.0069     0.0145   0.0281     0.0416  0.0281   0
S.Time(last):Model(McF_4):TrueGenes(9)                 0.0850 0.0074     0.0705   0.0850     0.0995  0.0850   0
S.Time(last):Model(McF_6):TrueGenes(9)                -0.1325 0.0089    -0.1499  -0.1325    -0.1151 -0.1325   0
S.Time(last):Conjunction(No):sh(0)                    -0.0003 0.0027    -0.0055  -0.0003     0.0049 -0.0003   0
S.Time(last):Conjunction(No):TrueGenes(7)              0.0024 0.0050    -0.0074   0.0024     0.0122  0.0024   0
S.Time(last):Conjunction(No):TrueGenes(9)             -0.0016 0.0041    -0.0097  -0.0016     0.0064 -0.0016   0
S.Time(last):sh(0):TrueGenes(7)                       -0.0029 0.0050    -0.0127  -0.0029     0.0069 -0.0029   0
S.Time(last):sh(0):TrueGenes(9)                        0.0076 0.0041    -0.0004   0.0076     0.0157  0.0076   0
S.Type(singleCell):Model(Bozic):Conjunction(No)       -0.0057 0.0063    -0.0181  -0.0057     0.0067 -0.0057   0
S.Type(wholeTumor_0.01):Model(Bozic):Conjunction(No)   0.0029 0.0062    -0.0094   0.0029     0.0151  0.0029   0
S.Type(singleCell):Model(McF_4):Conjunction(No)       -0.0024 0.0067    -0.0155  -0.0024     0.0106 -0.0024   0
S.Type(wholeTumor_0.01):Model(McF_4):Conjunction(No)  -0.0021 0.0067    -0.0152  -0.0021     0.0110 -0.0021   0
S.Type(singleCell):Model(McF_6):Conjunction(No)        0.0064 0.0072    -0.0077   0.0064     0.0205  0.0064   0
S.Type(wholeTumor_0.01):Model(McF_6):Conjunction(No)   0.0100 0.0071    -0.0039   0.0100     0.0239  0.0100   0
S.Type(singleCell):Model(Bozic):sh(0)                 -0.0225 0.0064    -0.0351  -0.0225    -0.0100 -0.0225   0
S.Type(wholeTumor_0.01):Model(Bozic):sh(0)             0.0243 0.0063     0.0119   0.0243     0.0368  0.0243   0
S.Type(singleCell):Model(McF_4):sh(0)                 -0.0091 0.0067    -0.0222  -0.0091     0.0040 -0.0091   0
S.Type(wholeTumor_0.01):Model(McF_4):sh(0)             0.0145 0.0067     0.0013   0.0145     0.0276  0.0145   0
S.Type(singleCell):Model(McF_6):sh(0)                  0.0277 0.0072     0.0135   0.0277     0.0419  0.0277   0
S.Type(wholeTumor_0.01):Model(McF_6):sh(0)            -0.0392 0.0071    -0.0533  -0.0392    -0.0252 -0.0392   0
S.Type(singleCell):Model(Bozic):TrueGenes(7)          -0.0080 0.0111    -0.0298  -0.0080     0.0137 -0.0080   0
S.Type(wholeTumor_0.01):Model(Bozic):TrueGenes(7)      0.0169 0.0109    -0.0045   0.0169     0.0382  0.0169   0
S.Type(singleCell):Model(McF_4):TrueGenes(7)           0.0380 0.0125     0.0135   0.0380     0.0624  0.0380   0
S.Type(wholeTumor_0.01):Model(McF_4):TrueGenes(7)     -0.0808 0.0125    -0.1054  -0.0808    -0.0563 -0.0808   0
S.Type(singleCell):Model(McF_6):TrueGenes(7)          -0.0714 0.0140    -0.0989  -0.0714    -0.0439 -0.0714   0
S.Type(wholeTumor_0.01):Model(McF_6):TrueGenes(7)      0.1368 0.0137     0.1100   0.1368     0.1636  0.1368   0
S.Type(singleCell):Model(Bozic):TrueGenes(9)           0.0145 0.0096    -0.0043   0.0145     0.0332  0.0145   0
S.Type(wholeTumor_0.01):Model(Bozic):TrueGenes(9)     -0.0400 0.0094    -0.0585  -0.0400    -0.0215 -0.0400   0
S.Type(singleCell):Model(McF_4):TrueGenes(9)          -0.0198 0.0101    -0.0397  -0.0198     0.0001 -0.0198   0
S.Type(wholeTumor_0.01):Model(McF_4):TrueGenes(9)      0.0640 0.0102     0.0441   0.0640     0.0840  0.0640   0
S.Type(singleCell):Model(McF_6):TrueGenes(9)           0.0203 0.0113    -0.0019   0.0203     0.0425  0.0203   0
S.Type(wholeTumor_0.01):Model(McF_6):TrueGenes(9)     -0.0632 0.0111    -0.0849  -0.0632    -0.0415 -0.0632   0
S.Type(singleCell):Conjunction(No):sh(0)              -0.0075 0.0037    -0.0148  -0.0075    -0.0001 -0.0075   0
S.Type(wholeTumor_0.01):Conjunction(No):sh(0)          0.0171 0.0037     0.0098   0.0171     0.0244  0.0171   0
S.Type(singleCell):Conjunction(No):TrueGenes(7)        0.0145 0.0066     0.0015   0.0145     0.0275  0.0145   0
S.Type(wholeTumor_0.01):Conjunction(No):TrueGenes(7)  -0.0149 0.0065    -0.0276  -0.0149    -0.0021 -0.0149   0
S.Type(singleCell):Conjunction(No):TrueGenes(9)       -0.0077 0.0056    -0.0188  -0.0077     0.0033 -0.0077   0
S.Type(wholeTumor_0.01):Conjunction(No):TrueGenes(9)   0.0048 0.0056    -0.0061   0.0048     0.0158  0.0048   0
S.Type(singleCell):sh(0):TrueGenes(7)                 -0.0016 0.0067    -0.0147  -0.0016     0.0114 -0.0016   0
S.Type(wholeTumor_0.01):sh(0):TrueGenes(7)             0.0053 0.0065    -0.0076   0.0053     0.0181  0.0053   0
S.Type(singleCell):sh(0):TrueGenes(9)                  0.0113 0.0056     0.0002   0.0113     0.0224  0.0113   0
S.Type(wholeTumor_0.01):sh(0):TrueGenes(9)            -0.0195 0.0056    -0.0304  -0.0195    -0.0085 -0.0195   0
Model(Bozic):Conjunction(No):sh(0)                     0.0138 0.0044     0.0051   0.0138     0.0225  0.0138   0
Model(McF_4):Conjunction(No):sh(0)                    -0.0116 0.0047    -0.0209  -0.0116    -0.0023 -0.0116   0
Model(McF_6):Conjunction(No):sh(0)                    -0.0112 0.0050    -0.0211  -0.0112    -0.0013 -0.0112   0
Model(Bozic):Conjunction(No):TrueGenes(7)              0.0195 0.0077     0.0044   0.0195     0.0346  0.0195   0
Model(McF_4):Conjunction(No):TrueGenes(7)              0.0143 0.0088    -0.0030   0.0143     0.0316  0.0143   0
Model(McF_6):Conjunction(No):TrueGenes(7)             -0.0553 0.0097    -0.0744  -0.0553    -0.0362 -0.0553   0
Model(Bozic):Conjunction(No):TrueGenes(9)             -0.0030 0.0067    -0.0161  -0.0030     0.0101 -0.0030   0
Model(McF_4):Conjunction(No):TrueGenes(9)             -0.0017 0.0072    -0.0158  -0.0017     0.0124 -0.0017   0
Model(McF_6):Conjunction(No):TrueGenes(9)              0.0057 0.0079    -0.0098   0.0057     0.0212  0.0057   0
Model(Bozic):sh(0):TrueGenes(7)                       -0.0158 0.0078    -0.0310  -0.0158    -0.0005 -0.0158   0
Model(McF_4):sh(0):TrueGenes(7)                       -0.0169 0.0088    -0.0342  -0.0169     0.0004 -0.0169   0
Model(McF_6):sh(0):TrueGenes(7)                        0.0265 0.0098     0.0073   0.0265     0.0456  0.0265   0
Model(Bozic):sh(0):TrueGenes(9)                        0.0220 0.0067     0.0088   0.0220     0.0351  0.0220   0
Model(McF_4):sh(0):TrueGenes(9)                       -0.0002 0.0072    -0.0144  -0.0002     0.0139 -0.0002   0
Model(McF_6):sh(0):TrueGenes(9)                       -0.0190 0.0079    -0.0345  -0.0190    -0.0035 -0.0190   0
Conjunction(No):sh(0):TrueGenes(7)                     0.0059 0.0046    -0.0032   0.0059     0.0150  0.0059   0
Conjunction(No):sh(0):TrueGenes(9)                    -0.0038 0.0040    -0.0115  -0.0038     0.0040 -0.0038   0

Random effects:
Name	  Model
 dataSetID   IID model 

Model hyperparameters:
                        mean   sd     0.025quant 0.5quant 0.975quant mode  
Precision for dataSetID 56.881  3.923 49.860     56.657   65.192     56.163

Expected number of effective parameters(std dev): 3129.46(108.96)
Number of equivalent replicates : 27.53 

Deviance Information Criterion: 222765.08
Effective number of parameters: 3121.90

Marginal Likelihood:  -115836.67 
CPO and PIT are computed

Posterior marginals for linear predictor and fitted values computed

>  summary(fit$cpo$failure)
   Min. 1st Qu.  Median    Mean 3rd Qu.    Max. 
      0       0       0       0       0       0 
>  cat(paste("\nLog CPO = ", -mean(log(fit$cpo$cpo)), "
+ "))

Log CPO =  1.29267860467879 
>  
> 
> 
>  gc()
            used   (Mb) gc trigger   (Mb)  max used   (Mb)
Ncells   3919366  209.4   12183514  650.7  14466089  772.6
Vcells 144215655 1100.3  455064284 3471.9 565953537 4317.9
>  PFD.m3A <- fit
>  save(file = "PFD.m3A.RData", PFD.m3A)
> 
> 
