# Supplementary material for: Identifying restrictions in the order of accumulation of mutations during tumor progression: effects of passengers, evolutionary models, and sampling
Source: BMC Bioinformatics. 2015 Feb 12;16:41. doi: 10.1186/s12859-015-0466-7 (PMC4339747; doi:10.1186/s12859-015-0466-7)
Supplement: Additional file 9 — Code, scripts, model fits. A zip file (Code_scripts_model_fits.zip) that contains shell and R scripts to run simulations, analysis, and produce tables and figures, as well as the output of GLMM model fits (and the code to obtain them). [file 12859_2015_466_MOESM9_ESM.zip › Code_scripts_model_fits/INLA/NP/PFD-m2A-Fongprior.Rout]

R version 3.0.3 Patched (2014-03-06 r65254) -- "Warm Puppy"
Copyright (C) 2014 The R Foundation for Statistical Computing
Platform: x86_64-pc-linux-gnu (64-bit)

R is free software and comes with ABSOLUTELY NO WARRANTY.
You are welcome to redistribute it under certain conditions.
Type 'license()' or 'licence()' for distribution details.

  Natural language support but running in an English locale

R is a collaborative project with many contributors.
Type 'contributors()' for more information and
'citation()' on how to cite R or R packages in publications.

Type 'demo()' for some demos, 'help()' for on-line help, or
'help.start()' for an HTML browser interface to help.
Type 'q()' to quit R.

> Sys.getpid()
[1] 15750
>  system("hostname")
coleonyx
>  options(width = 220)
>  library(car); packageVersion("car")
[1] '2.0.19'
>  library(INLA); packageVersion("INLA")
Loading required package: sp
Loading required package: Matrix
Loading required package: splines
[1] '0.0.1392038736'
>  sessionInfo()
R version 3.0.3 Patched (2014-03-06 r65254)
Platform: x86_64-pc-linux-gnu (64-bit)

locale:
 [1] LC_CTYPE=en_US.ISO-8859-15    LC_NUMERIC=C                  LC_TIME=en_GB.UTF-8           LC_COLLATE=en_US.ISO-8859-15  LC_MONETARY=en_US.ISO-8859-15 LC_MESSAGES=en_US.ISO-8859-15 LC_PAPER=en_GB.UTF-8         
 [8] LC_NAME=C                     LC_ADDRESS=C                  LC_TELEPHONE=C                LC_MEASUREMENT=en_GB.UTF-8    LC_IDENTIFICATION=C          

attached base packages:
[1] splines   stats     graphics  grDevices utils     datasets  methods   base     

other attached packages:
[1] INLA_0.0-1392038736 Matrix_1.1-2-2      sp_1.0-14           car_2.0-19         

loaded via a namespace (and not attached):
[1] grid_3.0.3      lattice_0.20-27 MASS_7.3-29     nnet_7.3-7     
>  options(decorate.contrasts = c("(",")"))
>  options(decorate.contr.Sum = "")
>  ## options(decorate.contrasts = c(".",""))
>  options(contrasts = c("contr.Sum", "contr.poly"))
>  load("NP.stats.RData"); dim(NP.stats)
[1] 103680     24
>  ## recode levels for easier reading
>  tmpm <- NP.stats$S.Size
>  NP.stats$S.Size <- factor(NP.stats$S.Size, levels = c("100", "1000", "200"))
>  table(NP.stats$S.Size, tmpm)
      tmpm
        1000   200   100
  100      0     0 34560
  1000 34560     0     0
  200      0 34560     0
>  rm(tmpm)
>  tmpm <- NP.stats$Model
>  NP.stats$Model <- factor(NP.stats$Model, levels = c("Bozic", "McF_4", "McF_6", "exp"))
>  table(NP.stats$Model, tmpm)
       tmpm
        Bozic   exp McF_4 McF_6
  Bozic 25920     0     0     0
  McF_4     0     0 25920     0
  McF_6     0     0     0 25920
  exp       0 25920     0     0
>  
>  
> 
> 
>  with(NP.stats, table(TP, FP))[1:3, 1:3]
   FP
TP      0    1   2
  0 17534 2452 867
  1  3217  642 275
  2  4390  598 383
>  to.omit <- which( (NP.stats$TP + NP.stats$FP) == 0 )
>  NP.stats <- NP.stats[-to.omit, ]
>  with(NP.stats, table(TP, FP))[1:3, 1:3]
   FP
TP     0    1   2
  0    0 2452 867
  1 3217  642 275
  2 4390  598 383
>  gc()
          used (Mb) gc trigger  (Mb) max used (Mb)
Ncells 1220667 65.2    1967602 105.1  1435361 76.7
Vcells 3146135 24.1    7563374  57.8  7561480 57.7
> 
> 
> 
> fit0 <- inla(FP ~ (S.Size + Method + S.Time + S.Type + Model + Conjunction + sh + TrueGenes)^2 + f(dataSetID, model = "iid", hyper = list(prec = list(param = c(0.5, 0.0164))))
+ , family = "binomial"
+  , data = NP.stats
+ , Ntrials = Inferred.edges
+  ## Fong is run to check effect of prior on fixed effects.
+  ## Unless weird things, no need for predictor, dic, or cpo
+  ## Computing them can increase time by 3 to 6x and makes objects huge
+  ## , control.predictor = list(compute = TRUE)
+  ## , control.compute = list(dic = TRUE, cpo = TRUE),
+  , num.threads = 6)
>  
> 
> 
>  fit0$cpu.used
 Pre-processing    Running inla Post-processing           Total 
      10.173517     1710.822186        2.079355     1723.075058 
> 
>  ## in case a crash in next step
>  save(file = "Diff.m2A.Fongprior.tmp.RData", fit0)
>  gc()
           used  (Mb) gc trigger (Mb) max used  (Mb)
Ncells  1543139  82.5    2564037  137  2251281 120.3
Vcells 17244693 131.6   34077820  260 32476139 247.8
> 
>  fit <- inla.hyperpar(fit0)
>  summary(fit)

Call:
c("inla(formula = FP ~ (S.Size + Method + S.Time + S.Type + Model + ",  "    Conjunction + sh + TrueGenes)^2 + f(dataSetID, model = \"iid\", ",  "    hyper = list(prec = list(param = c(0.5, 0.0164)))), family = \"binomial\", ",  "    data = NP.stats, Ntrials = Inferred.edges, num.threads = 6)" )

Time used:
 Pre-processing    Running inla Post-processing           Total 
        54.2462        249.8456          0.0667        304.1586 

Fixed effects:
                                           mean     sd 0.025quant 0.5quant 0.975quant    mode kld
(Intercept)                             -0.8575 0.0068    -0.8708  -0.8575    -0.8443 -0.8575   0
S.Size(100)                              0.5402 0.0086     0.5233   0.5402     0.5572  0.5402   0
S.Size(1000)                            -0.6859 0.0075    -0.7008  -0.6859    -0.6712 -0.6859   0
Method(CBN)                              0.8576 0.0074     0.8431   0.8576     0.8722  0.8576   0
Method(CBN-A)                            0.7737 0.0074     0.7591   0.7737     0.7883  0.7737   0
Method(OT)                              -1.7131 0.0133    -1.7392  -1.7131    -1.6872 -1.7131   0
Method(OT-A)                            -1.3832 0.0108    -1.4045  -1.3832    -1.3620 -1.3832   0
Method(DiP)                              1.0305 0.0234     0.9847   1.0305     1.0763  1.0305   0
S.Time(last)                            -0.1221 0.0049    -0.1318  -0.1221    -0.1124 -0.1221   0
S.Type(singleCell)                      -0.0494 0.0071    -0.0633  -0.0494    -0.0354 -0.0493   0
S.Type(wholeTumor_0.01)                  0.0902 0.0065     0.0775   0.0902     0.1029  0.0902   0
Model(Bozic)                             0.6371 0.0082     0.6211   0.6371     0.6531  0.6371   0
Model(McF_4)                            -0.7767 0.0101    -0.7965  -0.7767    -0.7569 -0.7766   0
Model(McF_6)                            -0.6298 0.0087    -0.6470  -0.6298    -0.6126 -0.6297   0
Conjunction(No)                          0.0311 0.0047     0.0220   0.0311     0.0403  0.0311   0
sh(0)                                   -0.1448 0.0050    -0.1547  -0.1448    -0.1349 -0.1448   0
TrueGenes(7)                            -0.1134 0.0082    -0.1295  -0.1134    -0.0973 -0.1134   0
TrueGenes(9)                            -0.1010 0.0074    -0.1154  -0.1010    -0.0865 -0.1009   0
S.Size(100):Method(CBN)                 -0.4467 0.0093    -0.4651  -0.4467    -0.4284 -0.4467   0
S.Size(1000):Method(CBN)                 0.5841 0.0084     0.5678   0.5841     0.6006  0.5841   0
S.Size(100):Method(CBN-A)               -0.4355 0.0094    -0.4539  -0.4355    -0.4170 -0.4355   0
S.Size(1000):Method(CBN-A)               0.5677 0.0084     0.5512   0.5677     0.5843  0.5677   0
S.Size(100):Method(OT)                  -0.3083 0.0148    -0.3374  -0.3083    -0.2794 -0.3083   0
S.Size(1000):Method(OT)                  0.4443 0.0141     0.4166   0.4443     0.4719  0.4443   0
S.Size(100):Method(OT-A)                -0.4105 0.0125    -0.4351  -0.4105    -0.3859 -0.4105   0
S.Size(1000):Method(OT-A)                0.5462 0.0118     0.5231   0.5462     0.5693  0.5462   0
S.Size(100):Method(DiP)                  0.8912 0.0307     0.8309   0.8911     0.9515  0.8911   0
S.Size(1000):Method(DiP)                -1.4129 0.0264    -1.4650  -1.4128    -1.3612 -1.4126   0
S.Size(100):S.Time(last)                -0.0534 0.0041    -0.0615  -0.0534    -0.0454 -0.0534   0
S.Size(1000):S.Time(last)                0.0760 0.0041     0.0679   0.0760     0.0841  0.0760   0
S.Size(100):S.Type(singleCell)           0.0111 0.0058    -0.0003   0.0111     0.0226  0.0111   0
S.Size(1000):S.Type(singleCell)         -0.0096 0.0058    -0.0211  -0.0096     0.0018 -0.0096   0
S.Size(100):S.Type(wholeTumor_0.01)     -0.0145 0.0058    -0.0258  -0.0145    -0.0032 -0.0145   0
S.Size(1000):S.Type(wholeTumor_0.01)     0.0129 0.0058     0.0016   0.0129     0.0242  0.0129   0
S.Size(100):Model(Bozic)                -0.0034 0.0069    -0.0170  -0.0034     0.0101 -0.0034   0
S.Size(1000):Model(Bozic)               -0.0020 0.0069    -0.0155  -0.0020     0.0116 -0.0020   0
S.Size(100):Model(McF_4)                -0.0704 0.0073    -0.0847  -0.0704    -0.0562 -0.0704   0
S.Size(1000):Model(McF_4)                0.0941 0.0073     0.0797   0.0941     0.1084  0.0941   0
S.Size(100):Model(McF_6)                 0.0763 0.0076     0.0613   0.0763     0.0912  0.0763   0
S.Size(1000):Model(McF_6)               -0.0779 0.0078    -0.0932  -0.0779    -0.0627 -0.0779   0
S.Size(100):Conjunction(No)              0.0137 0.0041     0.0057   0.0137     0.0217  0.0137   0
S.Size(1000):Conjunction(No)            -0.0153 0.0041    -0.0233  -0.0153    -0.0073 -0.0153   0
S.Size(100):sh(0)                       -0.0190 0.0041    -0.0271  -0.0190    -0.0110 -0.0190   0
S.Size(1000):sh(0)                       0.0404 0.0041     0.0324   0.0404     0.0485  0.0404   0
S.Size(100):TrueGenes(7)                 0.0153 0.0068     0.0020   0.0153     0.0285  0.0153   0
S.Size(1000):TrueGenes(7)                0.0000 0.0068    -0.0134   0.0000     0.0134  0.0000   0
S.Size(100):TrueGenes(9)                -0.0194 0.0060    -0.0312  -0.0194    -0.0076 -0.0194   0
S.Size(1000):TrueGenes(9)                0.0205 0.0060     0.0087   0.0205     0.0323  0.0205   0
Method(CBN):S.Time(last)                 0.2729 0.0055     0.2621   0.2729     0.2837  0.2729   0
Method(CBN-A):S.Time(last)               0.2344 0.0055     0.2235   0.2344     0.2452  0.2344   0
Method(OT):S.Time(last)                 -0.2859 0.0107    -0.3069  -0.2859    -0.2649 -0.2859   0
Method(OT-A):S.Time(last)               -0.0698 0.0083    -0.0861  -0.0698    -0.0535 -0.0698   0
Method(DiP):S.Time(last)                -0.1997 0.0148    -0.2288  -0.1997    -0.1707 -0.1997   0
Method(CBN):S.Type(singleCell)           0.0556 0.0079     0.0400   0.0556     0.0711  0.0556   0
Method(CBN-A):S.Type(singleCell)         0.0799 0.0080     0.0642   0.0799     0.0956  0.0799   0
Method(OT):S.Type(singleCell)           -0.2806 0.0157    -0.3114  -0.2806    -0.2499 -0.2805   0
Method(OT-A):S.Type(singleCell)         -0.1927 0.0123    -0.2169  -0.1926    -0.1685 -0.1926   0
Method(DiP):S.Type(singleCell)           0.2604 0.0218     0.2176   0.2604     0.3031  0.2604   0
Method(CBN):S.Type(wholeTumor_0.01)     -0.1524 0.0074    -0.1669  -0.1524    -0.1379 -0.1524   0
Method(CBN-A):S.Type(wholeTumor_0.01)   -0.1901 0.0075    -0.2047  -0.1901    -0.1754 -0.1901   0
Method(OT):S.Type(wholeTumor_0.01)       0.5263 0.0130     0.5007   0.5263     0.5518  0.5263   0
Method(OT-A):S.Type(wholeTumor_0.01)     0.3757 0.0108     0.3545   0.3757     0.3969  0.3757   0
Method(DiP):S.Type(wholeTumor_0.01)     -0.4397 0.0203    -0.4796  -0.4397    -0.4000 -0.4397   0
Method(CBN):Model(Bozic)                -0.4744 0.0091    -0.4924  -0.4744    -0.4565 -0.4744   0
Method(CBN-A):Model(Bozic)              -0.4374 0.0092    -0.4555  -0.4374    -0.4194 -0.4374   0
Method(OT):Model(Bozic)                  0.1816 0.0154     0.1515   0.1816     0.2117  0.1816   0
Method(OT-A):Model(Bozic)               -0.1105 0.0141    -0.1382  -0.1105    -0.0829 -0.1105   0
Method(DiP):Model(Bozic)                 0.6261 0.0245     0.5781   0.6261     0.6742  0.6260   0
Method(CBN):Model(McF_4)                 0.8877 0.0108     0.8664   0.8877     0.9089  0.8876   0
Method(CBN-A):Model(McF_4)               0.8666 0.0109     0.8452   0.8666     0.8881  0.8666   0
Method(OT):Model(McF_4)                 -0.1572 0.0217    -0.2000  -0.1571    -0.1148 -0.1570   0
Method(OT-A):Model(McF_4)               -0.3485 0.0198    -0.3876  -0.3485    -0.3097 -0.3484   0
Method(DiP):Model(McF_4)                -0.4258 0.0286    -0.4822  -0.4257    -0.3698 -0.4255   0
Method(CBN):Model(McF_6)                 0.0400 0.0099     0.0205   0.0400     0.0595  0.0399   0
Method(CBN-A):Model(McF_6)              -0.0372 0.0101    -0.0570  -0.0372    -0.0174 -0.0372   0
Method(OT):Model(McF_6)                  0.0998 0.0183     0.0638   0.0999     0.1358  0.0999   0
Method(OT-A):Model(McF_6)                0.8816 0.0136     0.8549   0.8816     0.9083  0.8816   0
Method(DiP):Model(McF_6)                -1.1732 0.0281    -1.2287  -1.1732    -1.1183 -1.1730   0
Method(CBN):Conjunction(No)              0.1441 0.0053     0.1337   0.1441     0.1545  0.1441   0
Method(CBN-A):Conjunction(No)            0.1250 0.0053     0.1145   0.1250     0.1355  0.1250   0
Method(OT):Conjunction(No)              -0.0772 0.0096    -0.0961  -0.0772    -0.0583 -0.0772   0
Method(OT-A):Conjunction(No)            -0.0420 0.0080    -0.0576  -0.0420    -0.0263 -0.0420   0
Method(DiP):Conjunction(No)             -0.0714 0.0143    -0.0994  -0.0714    -0.0434 -0.0714   0
Method(CBN):sh(0)                        0.2647 0.0056     0.2537   0.2647     0.2758  0.2647   0
Method(CBN-A):sh(0)                      0.2747 0.0057     0.2635   0.2747     0.2858  0.2747   0
Method(OT):sh(0)                         0.1631 0.0101     0.1434   0.1631     0.1829  0.1631   0
Method(OT-A):sh(0)                       0.1449 0.0083     0.1287   0.1449     0.1611  0.1449   0
Method(DiP):sh(0)                       -0.6025 0.0165    -0.6350  -0.6025    -0.5702 -0.6024   0
Method(CBN):TrueGenes(7)                -0.4506 0.0098    -0.4697  -0.4506    -0.4314 -0.4506   0
Method(CBN-A):TrueGenes(7)              -0.4828 0.0098    -0.5020  -0.4828    -0.4637 -0.4828   0
Method(OT):TrueGenes(7)                  0.4052 0.0157     0.3743   0.4052     0.4360  0.4052   0
Method(OT-A):TrueGenes(7)               -0.1208 0.0134    -0.1471  -0.1208    -0.0945 -0.1208   0
Method(DiP):TrueGenes(7)                 0.6966 0.0288     0.6401   0.6966     0.7531  0.6966   0
Method(CBN):TrueGenes(9)                 0.2769 0.0085     0.2602   0.2769     0.2936  0.2769   0
Method(CBN-A):TrueGenes(9)               0.2914 0.0086     0.2745   0.2914     0.3082  0.2914   0
Method(OT):TrueGenes(9)                 -0.3079 0.0164    -0.3402  -0.3079    -0.2757 -0.3078   0
Method(OT-A):TrueGenes(9)                0.1125 0.0126     0.0877   0.1125     0.1373  0.1125   0
Method(DiP):TrueGenes(9)                -0.4808 0.0242    -0.5285  -0.4808    -0.4334 -0.4807   0
S.Time(last):S.Type(singleCell)          0.0158 0.0041     0.0077   0.0158     0.0239  0.0158   0
S.Time(last):S.Type(wholeTumor_0.01)    -0.0199 0.0041    -0.0279  -0.0199    -0.0119 -0.0199   0
S.Time(last):Model(Bozic)               -0.2664 0.0049    -0.2761  -0.2664    -0.2568 -0.2664   0
S.Time(last):Model(McF_4)               -0.0220 0.0052    -0.0322  -0.0220    -0.0119 -0.0220   0
S.Time(last):Model(McF_6)                0.5688 0.0055     0.5580   0.5688     0.5795  0.5688   0
S.Time(last):Conjunction(No)            -0.0043 0.0029    -0.0099  -0.0043     0.0014 -0.0043   0
S.Time(last):sh(0)                       0.0327 0.0029     0.0270   0.0327     0.0384  0.0327   0
S.Time(last):TrueGenes(7)                0.0007 0.0050    -0.0091   0.0007     0.0104  0.0007   0
S.Time(last):TrueGenes(9)                0.0410 0.0043     0.0326   0.0410     0.0494  0.0410   0
S.Type(singleCell):Model(Bozic)         -0.0039 0.0069    -0.0175  -0.0039     0.0097 -0.0039   0
S.Type(wholeTumor_0.01):Model(Bozic)    -0.0168 0.0068    -0.0302  -0.0168    -0.0034 -0.0168   0
S.Type(singleCell):Model(McF_4)         -0.0020 0.0073    -0.0163  -0.0020     0.0124 -0.0020   0
S.Type(wholeTumor_0.01):Model(McF_4)     0.0494 0.0073     0.0351   0.0494     0.0637  0.0494   0
S.Type(singleCell):Model(McF_6)          0.0031 0.0077    -0.0119   0.0031     0.0182  0.0031   0
S.Type(wholeTumor_0.01):Model(McF_6)    -0.0374 0.0076    -0.0522  -0.0374    -0.0226 -0.0374   0
S.Type(singleCell):Conjunction(No)       0.0060 0.0041    -0.0020   0.0060     0.0141  0.0060   0
S.Type(wholeTumor_0.01):Conjunction(No) -0.0040 0.0040    -0.0119  -0.0040     0.0040 -0.0040   0
S.Type(singleCell):sh(0)                 0.0047 0.0041    -0.0033   0.0047     0.0128  0.0047   0
S.Type(wholeTumor_0.01):sh(0)           -0.0196 0.0041    -0.0276  -0.0196    -0.0117 -0.0196   0
S.Type(singleCell):TrueGenes(7)         -0.0725 0.0069    -0.0860  -0.0725    -0.0591 -0.0725   0
S.Type(wholeTumor_0.01):TrueGenes(7)     0.1074 0.0067     0.0942   0.1074     0.1206  0.1074   0
S.Type(singleCell):TrueGenes(9)          0.0364 0.0060     0.0246   0.0364     0.0482  0.0364   0
S.Type(wholeTumor_0.01):TrueGenes(9)    -0.0408 0.0060    -0.0525  -0.0408    -0.0292 -0.0408   0
Model(Bozic):Conjunction(No)             0.0145 0.0048     0.0050   0.0145     0.0240  0.0145   0
Model(McF_4):Conjunction(No)            -0.0226 0.0051    -0.0327  -0.0226    -0.0125 -0.0226   0
Model(McF_6):Conjunction(No)            -0.0163 0.0054    -0.0268  -0.0163    -0.0058 -0.0163   0
Model(Bozic):sh(0)                       0.1153 0.0049     0.1057   0.1153     0.1248  0.1153   0
Model(McF_4):sh(0)                      -0.1068 0.0051    -0.1169  -0.1068    -0.0967 -0.1068   0
Model(McF_6):sh(0)                      -0.0898 0.0054    -0.1003  -0.0898    -0.0792 -0.0898   0
Model(Bozic):TrueGenes(7)                0.0687 0.0079     0.0530   0.0687     0.0842  0.0687   0
Model(McF_4):TrueGenes(7)                0.0345 0.0090     0.0168   0.0345     0.0521  0.0345   0
Model(McF_6):TrueGenes(7)               -0.1605 0.0093    -0.1789  -0.1605    -0.1422 -0.1605   0
Model(Bozic):TrueGenes(9)               -0.0214 0.0071    -0.0354  -0.0214    -0.0075 -0.0214   0
Model(McF_4):TrueGenes(9)               -0.0332 0.0076    -0.0481  -0.0332    -0.0183 -0.0332   0
Model(McF_6):TrueGenes(9)                0.0457 0.0081     0.0299   0.0457     0.0615  0.0457   0
Conjunction(No):sh(0)                   -0.0012 0.0029    -0.0068  -0.0012     0.0045 -0.0012   0
Conjunction(No):TrueGenes(7)            -0.0003 0.0048    -0.0097  -0.0003     0.0091 -0.0003   0
Conjunction(No):TrueGenes(9)             0.0904 0.0042     0.0821   0.0904     0.0987  0.0904   0
sh(0):TrueGenes(7)                      -0.0610 0.0048    -0.0704  -0.0610    -0.0516 -0.0610   0
sh(0):TrueGenes(9)                       0.0299 0.0042     0.0216   0.0299     0.0382  0.0299   0

Random effects:
Name	  Model
 dataSetID   IID model 

Model hyperparameters:
                        mean    sd      0.025quant 0.5quant 0.975quant mode   
Precision for dataSetID 25.1411  0.9472 23.3647    25.1100  27.0852    25.0428

Expected number of effective parameters(std dev): 4957.66(100.18)
Number of equivalent replicates : 17.38 

Marginal Likelihood:  -123720.11 
>  summary(fit$cpo$failure)
   Mode    NA's 
logical       0 
>  cat(paste("\nLog CPO = ", -mean(log(fit$cpo$cpo)), "
+ "))

Log CPO =  NaN 
>  
> 
> 
>  gc()
           used  (Mb) gc trigger  (Mb)  max used  (Mb)
Ncells  1652688  88.3    3933533 210.1   3708127 198.1
Vcells 32707442 249.6   99735501 761.0 112922870 861.6
>  PFD.m2A.Fongprior <- fit
>  save(file = "PFD.m2A.Fongprior.RData", PFD.m2A.Fongprior)
> 
> 
