# Supplementary material for: Identifying restrictions in the order of accumulation of mutations during tumor progression: effects of passengers, evolutionary models, and sampling
Source: BMC Bioinformatics. 2015 Feb 12;16:41. doi: 10.1186/s12859-015-0466-7 (PMC4339747; doi:10.1186/s12859-015-0466-7)
Supplement: Additional file 9 — Code, scripts, model fits. A zip file (Code_scripts_model_fits.zip) that contains shell and R scripts to run simulations, analysis, and produce tables and figures, as well as the output of GLMM model fits (and the code to obtain them). [file 12859_2015_466_MOESM9_ESM.zip › Code_scripts_model_fits/INLA/NP/run-all-reparams-NP-FPF.Rout]

R version 3.0.3 Patched (2014-03-06 r65254) -- "Warm Puppy"
Copyright (C) 2014 The R Foundation for Statistical Computing
Platform: x86_64-pc-linux-gnu (64-bit)

R is free software and comes with ABSOLUTELY NO WARRANTY.
You are welcome to redistribute it under certain conditions.
Type 'license()' or 'licence()' for distribution details.

  Natural language support but running in an English locale

R is a collaborative project with many contributors.
Type 'contributors()' for more information and
'citation()' on how to cite R or R packages in publications.

Type 'demo()' for some demos, 'help()' for on-line help, or
'help.start()' for an HTML browser interface to help.
Type 'q()' to quit R.

> ## We never get the s.d. (or quantiles) for the redundant parameter, of
> ## course.  Trying other tricks with INLA is complicated and I never got
> ## it to work. So it is just simpler to change which is the last value of
> ## a factor, so as to get the other value as the parameter. If this is
> ## done systematically, one gets all sd. Need care if there are
> ## interactions, as you need many more runs. This file systematically
> ## refits 6 models. This way, you get all parameters for single and 2-way
> ## interactions. Beware: this uses sum-to-zero constraings (contr.sum,
> ## actually contr.Sum).
> 
> Sys.getpid()
[1] 2167
> system("hostname")
coleonyx
> options(width = 220)
> library(car); packageVersion("car")
[1] '2.0.19'
> library(INLA); packageVersion("INLA")
Loading required package: sp
Loading required package: Matrix
Loading required package: splines
[1] '0.0.1392038736'
> sessionInfo()
R version 3.0.3 Patched (2014-03-06 r65254)
Platform: x86_64-pc-linux-gnu (64-bit)

locale:
 [1] LC_CTYPE=en_US.ISO-8859-15    LC_NUMERIC=C                  LC_TIME=en_GB.UTF-8           LC_COLLATE=en_US.ISO-8859-15  LC_MONETARY=en_US.ISO-8859-15 LC_MESSAGES=en_US.ISO-8859-15 LC_PAPER=en_GB.UTF-8         
 [8] LC_NAME=C                     LC_ADDRESS=C                  LC_TELEPHONE=C                LC_MEASUREMENT=en_GB.UTF-8    LC_IDENTIFICATION=C          

attached base packages:
[1] splines   stats     graphics  grDevices utils     datasets  methods   base     

other attached packages:
[1] INLA_0.0-1392038736 Matrix_1.1-2-2      sp_1.0-14           car_2.0-19         

loaded via a namespace (and not attached):
[1] grid_3.0.3      lattice_0.20-27 MASS_7.3-29     nnet_7.3-7     
> options(decorate.contrasts = c("(",")"))
> options(decorate.contr.Sum = "")
> options(contrasts = c("contr.Sum", "contr.poly"))
> 
> ## This does NOT cover all the needed reparams so as to have
> ## all three-way interactinos. For two way yes.
> 
> table.reparam.P <- cbind(
+     Filter       = c(1, 1, -1, -1, -1, 1),
+     Method       = c(1, -1, 1, -1, 1, -1),
+     S.Time       = c(1, -1, -1, -1, 1, 1),
+     S.Type       = c(1, 1, -1, -1, 1, -1),
+     S.Size       = c(1, -1, 1, -1, -1, 1),
+     Model        = c(1, -1, -1, 1, 1, -1),
+     Conjunction  = c(1, 1, 1, -1, -1, -1),
+     sh           = c(1, -1, 1, 1, -1, -1),
+     TrueGenes    = c(1, 1, -1, 1, -1, -1)
+     )
> 
> table.reparam.NP <- cbind(
+     S.Type       = c(1, 1, -1, -1, -1, 1),
+     Method       = c(1, -1, 1, -1, 1, -1),
+     S.Time       = c(1, -1, -1, -1, 1, 1),
+ ##    S.Type     = c(1, 1, -1, -1, 1,  1),
+     S.Size       = c(1, -1, 1, -1, -1, 1),
+     Model        = c(1, -1, -1, 1, 1, -1),
+     Conjunction  = c(1, 1, 1, -1, -1, -1),
+     sh           = c(1, -1, 1, 1, -1, -1),
+     TrueGenes    = c(1, 1, -1, 1, -1, -1)
+     )
> 
> 
> 
> ## A bigger table, that covers many (not all) 3-way, if you ever need it.
> 
> ## table.reparam.P <- cbind(
> ##     Filter       = c(1, 1, -1, -1, -1, 1, 1, -1),
> ##     Method       = c(1, -1, 1, -1, 1, -1, 1, -1),
> ##     S.Time       = c(1, -1, -1, -1, 1, 1, -1, 1),
> ##     S.Type       = c(1, 1, -1, -1, 1, -1, -1, 1),
> ##     S.Size       = c(1, -1, 1, -1, -1, 1, -1, 1),
> ##     Model        = c(1, -1, -1, 1, 1, -1, 1, -1),
> ##     Conjunction  = c(1, 1, 1, -1, -1, -1, 1, -1),
> ##     sh           = c(1, -1, 1, 1, -1, -1, -1, 1),
> ##     TrueGenes    = c(1, 1, -1, 1, -1, -1, 1, -1)
> ##     )
> 
> ## table.reparam.NP <- cbind(
> ##     S.Type       = c(1, 1, -1, -1, -1, 1, 1, -1),
> ##     Method       = c(1, -1, 1, -1, 1, -1, 1, -1),
> ##     S.Time       = c(1, -1, -1, -1, 1, 1, -1, 1),
> ## ##    S.Type       = c(1, 1, -1, -1, 1, -1, -1, 1),
> ##     S.Size       = c(1, -1, 1, -1, -1, 1, -1, 1),
> ##     Model        = c(1, -1, -1, 1, 1, -1, 1, -1),
> ##     Conjunction  = c(1, 1, 1, -1, -1, -1, 1, -1),
> ##     sh           = c(1, -1, 1, 1, -1, -1, -1, 1),
> ##     TrueGenes    = c(1, 1, -1, 1, -1, -1, 1, -1)
> ##     )
> 
> 
> recoding.function <- function(table, index, data){
+     v.names <- colnames(table)
+     ## switch last and first levels if -1. Nope, rev is simpler.
+     for(vname in v.names) {
+         if(table[index, vname] == -1) {
+             o.levels <- levels(data[[vname]])
+             ## nlevels <- nlevels(data[[vname]])
+             new.levels <- rev(o.levels)
+             data[[vname]] <- factor(data[[vname]], levels = new.levels)
+         }
+     }
+     return(data)
+ }
> 
> the.inla.fit <- function(np.or.p, var, dd, nthreads = 4) {
+     options(decorate.contrasts = c("(",")"))
+     options(decorate.contr.Sum = "")
+     options(contrasts = c("contr.Sum", "contr.poly"))
+ 
+     ## This is a huge model!!
+     ## if(np.or.p == "P") {
+     ##     right.side <- '(S.Size + Filter + Method + S.Time + S.Type + Model + Conjunction + sh + TrueGenes)^2 + (Filter + Method + S.Type + S.Time)^3 + f(dataSetID, model = "iid")'
+     ## } else if(np.or.p == "NP") {
+     ##     right.side <- '(S.Size + Method + S.Time + S.Type + Model + Conjunction + sh + TrueGenes)^2 + (Method + S.Type + S.Time)^3 + f(dataSetID, model = "iid")'
+     ## }
+ 
+     if(np.or.p == "P") {
+         right.side <- '(S.Size + Filter + Method + S.Time + S.Type + Model + Conjunction + sh + TrueGenes)^2 + f(dataSetID, model = "iid")'
+     } else if(np.or.p == "NP") {
+         right.side <- '(S.Size + Method + S.Time + S.Type + Model + Conjunction + sh + TrueGenes)^2 + f(dataSetID, model = "iid")'
+     }
+ 
+ 
+     
+     if(var == "Diff") {
+         fit0 <- inla(as.formula(paste("Diff ~", right.side)),
+                      family = "poisson",
+                      data = dd,
+                      num.threads = nthreads
+                      )
+     } else if(var == "PFD") {
+         to.omit <- which( (dd$TP + dd$FP) == 0 )
+         dd <- dd[-to.omit, ]
+         gc()
+         fit0 <- inla(as.formula(paste("FP ~", right.side)),
+                      family = "binomial",
+                      Ntrials = Inferred.edges,
+                      data = dd,
+                      num.threads = nthreads
+                      )
+     } else if(var == "PND") {
+         fit0 <- inla(as.formula(paste("FN ~", right.side)),
+                      family = "binomial",
+                      Ntrials = True.edges,
+                      data = dd,
+                      num.threads = nthreads
+                      )
+     } else if(var == "FPF") {
+         dd$nontrue.edges <- dd$FP + dd$TN
+         fit0 <- inla(as.formula(paste("FP ~", right.side)),
+                      family = "binomial",
+                      Ntrials = Nontrue.edges,
+                      data = dd,
+                      num.threads = nthreads
+                      )
+     }
+     ## yes, all this rm and gc, etc, on purpose
+     print(fit0$cpu.used)
+     fit <- inla.hyperpar(fit0)
+     rm(fit0)
+     print(fit$cpu.used)
+     summary.fixed <- fit$summary.fixed
+     rm(fit)
+     gc()
+     return(summary.fixed)
+ }
> 
> 
> arguments.script <- commandArgs(trailingOnly = TRUE)
> np.or.p <- arguments.script[1]
> var <- arguments.script[2]
> 
> 
> if(np.or.p == "P") {
+     load("P.stats.RData"); dim(P.stats)
+     table.reparam <- table.reparam.P 
+     data <- P.stats 
+ } else if(np.or.p == "NP") {
+     load("NP.stats.RData"); dim(NP.stats)
+     table.reparam <- table.reparam.NP 
+     data <- NP.stats 
+ }
> rm(NP.stats, P.stats) ## for room and to make sure neve used again. 
Warning message:
In rm(NP.stats, P.stats) : object 'P.stats' not found
> 
> l.results <- list()
> 
> for(i in 1:nrow(table.reparam)) {
+     cat(paste0("\n  Doing i = ", i, "\n"))
+     dd <- recoding.function(table.reparam, i, data)
+     l.results[[i]] <- the.inla.fit(np.or.p, var, dd)
+     print(l.results[[i]])
+     rm(dd)
+     gc()
+ }

  Doing i = 1
 Pre-processing    Running inla Post-processing           Total 
       13.03314      2041.45833         1.59698      2056.08846 
 Pre-processing    Running inla Post-processing           Total 
    55.82273650    262.93201327      0.07517886    318.82992864 
                                                mean          sd   0.025quant     0.5quant    0.975quant         mode          kld
(Intercept)                             -3.904285966 0.005147442 -3.914409179 -3.904280370 -3.894203e+00 -3.904268689 3.352103e-11
S.Size(1000)                             0.078924084 0.005665815  0.067796562  0.078925138  9.003559e-02  0.078927735 0.000000e+00
S.Size(200)                              0.014561530 0.005766781  0.003235270  0.014562743  2.587071e-02  0.014565667 4.075241e-16
Method(CBN)                              2.072854803 0.005281121  2.062498284  2.072850449  2.083226e+00  2.072842148 1.592275e-11
Method(CBN-A)                            1.963989928 0.005350612  1.953496357  1.963985787  1.974497e+00  1.963977923 0.000000e+00
Method(OT)                              -1.083118002 0.011836336 -1.106432446 -1.083093029 -1.059963e+00 -1.083041872 1.470065e-20
Method(OT-A)                            -0.510961820 0.009406222 -0.529469539 -0.510948662 -4.925439e-01 -0.510921441 0.000000e+00
Method(DiP)                             -1.486729593 0.013982335 -1.514292888 -1.486692808 -1.459395e+00 -1.486617745 9.936094e-21
S.Time(last)                            -0.099822049 0.004253318 -0.108174192 -0.099821694 -9.147951e-02 -0.099820621 0.000000e+00
S.Type(singleCell)                      -0.193814050 0.006249081 -0.206092312 -0.193811146 -1.815631e-01 -0.193804786 0.000000e+00
S.Type(wholeTumor_0.01)                  0.411979086 0.005522444  0.401137314  0.411978690  4.228131e-01  0.411978361 9.260287e-22
Model(Bozic)                             0.450183246 0.006823061  0.436786250  0.450183386  4.635672e-01  0.450184245 2.980999e-13
Model(exp)                               0.169026707 0.007396284  0.154497859  0.169028986  1.835296e-01  0.169034192 1.585525e-14
Model(McF_4)                            -0.608650925 0.009388700 -0.627126961 -0.608636877 -5.902696e-01 -0.608607868 0.000000e+00
Conjunction(No)                          0.016137078 0.004049485  0.008186710  0.016136907  2.408112e-02  0.016136907 0.000000e+00
sh(0)                                   -0.150804616 0.004169568 -0.158993767 -0.150803775 -1.426276e-01 -0.150801732 8.106370e-23
TrueGenes(7)                             0.071009036 0.006223853  0.058779954  0.071012085  8.321005e-02  0.071018741 0.000000e+00
TrueGenes(9)                            -0.237028535 0.006289310 -0.249388521 -0.237024720 -2.247010e-01 -0.237016524 8.771102e-14
S.Size(1000):Method(CBN)                -0.221419199 0.005559547 -0.232333798 -0.221419585 -2.105124e-01 -0.221419889 0.000000e+00
S.Size(200):Method(CBN)                  0.005538127 0.005632317 -0.005516384  0.005536714  1.659035e-02  0.005534355 2.895132e-24
S.Size(1000):Method(CBN-A)              -0.242212988 0.005636475 -0.253278811 -0.242213311 -2.311555e-01 -0.242213482 8.013312e-25
S.Size(200):Method(CBN-A)                0.014982825 0.005697290  0.003800624  0.014981455  2.616239e-02  0.014979185 0.000000e+00
S.Size(1000):Method(OT)                 -0.060714222 0.011724944 -0.083763998 -0.060704584 -3.773893e-02 -0.060684233 1.577316e-15
S.Size(200):Method(OT)                  -0.029256689 0.011782805 -0.052420767 -0.029246818 -6.168492e-03 -0.029225995 7.809314e-16
S.Size(1000):Method(OT-A)               -0.038358469 0.009765304 -0.057547951 -0.038353075 -1.921642e-02 -0.038341415 0.000000e+00
S.Size(200):Method(OT-A)                -0.044111904 0.009850098 -0.063468921 -0.044106160 -2.480442e-02 -0.044093788 0.000000e+00
S.Size(1000):Method(DiP)                 0.349439252 0.012716178  0.324471106  0.349439571  3.743828e-01  0.349441289 3.205325e-24
S.Size(200):Method(DiP)                 -0.029132184 0.013758290 -0.056184827 -0.029119018 -2.177237e-03 -0.029091410 5.727714e-16
S.Size(1000):S.Time(last)                0.074092821 0.004255717  0.065738851  0.074092180  8.244270e-02  0.074091251 2.394555e-14
S.Size(200):S.Time(last)                -0.019026334 0.004204591 -0.027281680 -0.019026376 -1.077831e-02 -0.019026105 0.000000e+00
S.Size(1000):S.Type(singleCell)          0.006586111 0.005999565 -0.005193940  0.006586195  1.835491e-02  0.006586872 0.000000e+00
S.Size(200):S.Type(singleCell)          -0.005181036 0.005941238 -0.016846119 -0.005181104  6.473746e-03 -0.005180736 0.000000e+00
S.Size(1000):S.Type(wholeTumor_0.01)    -0.019343722 0.005976791 -0.031079651 -0.019343435 -7.620126e-03 -0.019342351 0.000000e+00
S.Size(200):S.Type(wholeTumor_0.01)      0.007005253 0.005916779 -0.004612149  0.007005303  1.861175e-02  0.007005904 2.903427e-16
S.Size(1000):Model(Bozic)                0.041665499 0.007127505  0.027671729  0.041665265  5.564776e-02  0.041665399 0.000000e+00
S.Size(200):Model(Bozic)                -0.024996418 0.007079483 -0.038896597 -0.024996415 -1.110898e-02 -0.024995810 5.408131e-16
S.Size(1000):Model(exp)                  0.028489616 0.007117103  0.014516150  0.028489423  4.245136e-02  0.028489639 1.070222e-15
S.Size(200):Model(exp)                  -0.010783365 0.007057047 -0.024639198 -0.010783463  3.060327e-03 -0.010783062 9.926167e-24
S.Size(1000):Model(McF_4)                0.109632534 0.007438308  0.095029227  0.109632064  1.242251e-01  0.109631749 3.887749e-23
S.Size(200):Model(McF_4)                -0.026843052 0.007394408 -0.041362574 -0.026842701 -1.233876e-02 -0.026841370 5.790264e-24
S.Size(1000):Conjunction(No)            -0.011234628 0.004217998 -0.019516725 -0.011234526 -2.960681e-03 -0.011233962 5.790264e-24
S.Size(200):Conjunction(No)              0.003768710 0.004177833 -0.004433797  0.003768564  1.196452e-02  0.003768624 4.367578e-16
S.Size(1000):sh(0)                       0.014692702 0.004231109  0.006385786  0.014692490  2.299319e-02  0.014692423 0.000000e+00
S.Size(200):sh(0)                       -0.008463396 0.004189494 -0.016689141 -0.008463424 -2.450188e-04 -0.008463127 0.000000e+00
S.Size(1000):TrueGenes(7)               -0.049183273 0.006785085 -0.062509878 -0.049181737 -3.587737e-02 -0.049178076 0.000000e+00
S.Size(200):TrueGenes(7)                -0.002903840 0.006685145 -0.016031843 -0.002903111  1.020811e-02 -0.002901080 0.000000e+00
S.Size(1000):TrueGenes(9)                0.045246750 0.006037190  0.033394893  0.045246136  5.709116e-02  0.045245414 5.949364e-15
S.Size(200):TrueGenes(9)                -0.006807357 0.005979018 -0.018546853 -0.006807339  4.921292e-03 -0.006806794 2.843295e-16
Method(CBN):S.Time(last)                 0.140126378 0.004193628  0.131895856  0.140125228  1.483557e-01  0.140123274 2.229252e-22
Method(CBN-A):S.Time(last)               0.075354074 0.004243547  0.067025455  0.075352953  8.368128e-02  0.075351062 2.408309e-14
Method(OT):S.Time(last)                 -0.316681262 0.009470060 -0.335309990 -0.316669549 -2.981345e-01 -0.316645224 4.748017e-22
Method(OT-A):S.Time(last)                0.070361924 0.007308174  0.056013821  0.070361613  8.469863e-02  0.070361608 3.101927e-25
Method(DiP):S.Time(last)                -0.128848757 0.010199387 -0.148901082 -0.128839838 -1.088642e-01 -0.128821060 1.667563e-14
Method(CBN):S.Type(singleCell)           0.217381326 0.006102997  0.205407941  0.217378083  2.293617e-01  0.217372086 9.314809e-14
Method(CBN-A):S.Type(singleCell)         0.234254889 0.006158979  0.222171433  0.234251700  2.463450e-01  0.234245816 9.146244e-14
Method(OT):S.Type(singleCell)           -0.176978157 0.014207812 -0.204943491 -0.176954951 -1.491670e-01 -0.176907142 1.718723e-14
Method(OT-A):S.Type(singleCell)         -0.094219192 0.011085562 -0.116013636 -0.094209541 -7.249816e-02 -0.094189218 0.000000e+00
Method(DiP):S.Type(singleCell)          -0.087455093 0.015577032 -0.118117832 -0.087428864 -5.696569e-02 -0.087374867 3.574628e-15
Method(CBN):S.Type(wholeTumor_0.01)     -0.508652932 0.005416051 -0.519289473 -0.508652071 -4.980309e-01 -0.508649884 0.000000e+00
Method(CBN-A):S.Type(wholeTumor_0.01)   -0.546569047 0.005497254 -0.557365211 -0.546568124 -5.357879e-01 -0.546565803 1.048451e-21
Method(OT):S.Type(wholeTumor_0.01)       0.335928220 0.011314291  0.313732137  0.335921766  3.581397e-01  0.335909760 0.000000e+00
Method(OT-A):S.Type(wholeTumor_0.01)     0.176359698 0.009321767  0.158060478  0.176358555  1.946485e-01  0.176357051 1.996336e-14
Method(DiP):S.Type(wholeTumor_0.01)      0.290149648 0.012767596  0.265103002  0.290142192  3.152147e-01  0.290128299 0.000000e+00
Method(CBN):Model(Bozic)                -0.196967528 0.006602259 -0.209929613 -0.196967843 -1.840155e-01 -0.196967915 0.000000e+00
Method(CBN-A):Model(Bozic)              -0.141256813 0.006665750 -0.154343580 -0.141257120 -1.281803e-01 -0.141257172 0.000000e+00
Method(OT):Model(Bozic)                  0.208555825 0.013250428  0.182539347  0.208555933  2.345479e-01  0.208557272 0.000000e+00
Method(OT-A):Model(Bozic)               -0.079514601 0.012232350 -0.103542037 -0.079511177 -5.552811e-02 -0.079503262 0.000000e+00
Method(DiP):Model(Bozic)                 0.252031102 0.014969135  0.222638572  0.252031719  2.813934e-01  0.252034225 0.000000e+00
Method(CBN):Model(exp)                   0.256070355 0.007154705  0.242031363  0.256067345  2.701132e-01  0.256061906 4.814191e-22
Method(CBN-A):Model(exp)                 0.355097703 0.007198802  0.340972124  0.355094695  3.692270e-01  0.355089264 2.677934e-13
Method(OT):Model(exp)                    0.005498452 0.014878105 -0.023744956  0.005508984  3.465676e-02  0.005531396 2.525510e-16
Method(OT-A):Model(exp)                 -0.290248875 0.013979475 -0.317739734 -0.290234396 -2.628634e-01 -0.290204130 0.000000e+00
Method(DiP):Model(exp)                   0.009061985 0.016911939 -0.024194238  0.009079045  4.219326e-02  0.009114740 7.818391e-16
Method(CBN):Model(McF_4)                 0.661194632 0.009181566  0.643210479  0.661179611  6.792455e-01  0.661150210 0.000000e+00
Method(CBN-A):Model(McF_4)               0.627042884 0.009263199  0.608897562  0.627028174  6.452530e-01  0.626999406 4.301339e-23
Method(OT):Model(McF_4)                 -0.139889115 0.020484989 -0.180299828 -0.139825593 -9.986695e-02 -0.139696281 2.066944e-15
Method(OT-A):Model(McF_4)               -0.375573129 0.018832454 -0.412709524 -0.375519540 -3.387674e-01 -0.375410318 0.000000e+00
Method(DiP):Model(McF_4)                -0.166810119 0.022988906 -0.212214578 -0.166720628 -1.219422e-01 -0.166538945 4.923624e-15
Method(CBN):Conjunction(No)              0.001414263 0.003963132 -0.006367204  0.001414322  9.188293e-03  0.001414776 1.348228e-17
Method(CBN-A):Conjunction(No)           -0.016977280 0.004010942 -0.024852635 -0.016977216 -9.109478e-03 -0.016976748 4.135903e-25
Method(OT):Conjunction(No)              -0.016721250 0.008311970 -0.033038607 -0.016722118 -4.139956e-04 -0.016723159 1.033976e-25
Method(OT-A):Conjunction(No)            -0.007095567 0.006937831 -0.020715743 -0.007096150  6.515386e-03 -0.007096732 1.550964e-25
Method(DiP):Conjunction(No)              0.045979235 0.009435413  0.027462052  0.045976300  6.449574e-02  0.045971205 4.135903e-25
Method(CBN):sh(0)                        0.275891963 0.004071957  0.267901033  0.275890569  2.838833e-01  0.275888115 0.000000e+00
Method(CBN-A):sh(0)                      0.289573689 0.004118963  0.281490443  0.289572304  2.976572e-01  0.289569871 0.000000e+00
Method(OT):sh(0)                        -0.059651402 0.008514419 -0.076379949 -0.059647656 -4.295891e-02 -0.059639411 0.000000e+00
Method(OT-A):sh(0)                      -0.002759163 0.007064155 -0.016632478 -0.002758015  1.109511e-02 -0.002755111 5.431626e-16
Method(DiP):sh(0)                       -0.345171313 0.010356673 -0.365553795 -0.345155275 -3.248963e-01 -0.345122187 0.000000e+00
Method(CBN):TrueGenes(7)                -0.512454991 0.006937823 -0.526076361 -0.512455158 -4.988451e-01 -0.512454906 0.000000e+00
Method(CBN-A):TrueGenes(7)              -0.515137501 0.007051411 -0.528982520 -0.515137455 -5.013054e-01 -0.515136765 0.000000e+00
Method(OT):TrueGenes(7)                  0.457077859 0.012493881  0.432534497  0.457082099  4.815753e-01  0.457091672 8.890486e-14
Method(OT-A):TrueGenes(7)                0.122760365 0.011247637  0.100644626  0.122771042  1.447967e-01  0.122793439 0.000000e+00
Method(DiP):TrueGenes(7)                 0.236230630 0.014904361  0.206920861  0.236246104  2.654279e-01  0.236278444 1.290402e-22
Method(CBN):TrueGenes(9)                 0.341336035 0.006453890  0.328676539  0.341331804  3.540074e-01  0.341323850 9.917896e-22
Method(CBN-A):TrueGenes(9)               0.335895986 0.006533347  0.323080250  0.335891836  3.487230e-01  0.335884053 1.625619e-13
Method(OT):TrueGenes(9)                 -0.359966707 0.014564499 -0.388661784 -0.359933681 -3.314808e-01 -0.359866121 1.171288e-21
Method(OT-A):TrueGenes(9)                0.008167001 0.010966541 -0.013386702  0.008174298  2.966056e-02  0.008189881 5.634441e-17
Method(DiP):TrueGenes(9)                -0.276553924 0.016286776 -0.308652533 -0.276513555 -2.447082e-01 -0.276431101 0.000000e+00
S.Time(last):S.Type(singleCell)          0.029352636 0.004232139  0.021043609  0.029352454  3.765506e-02  0.029352448 3.026637e-15
S.Time(last):S.Type(wholeTumor_0.01)    -0.056235498 0.004221875 -0.064525086 -0.056235435 -4.795384e-02 -0.056234952 0.000000e+00
S.Time(last):Model(Bozic)               -0.240582013 0.005053696 -0.250510534 -0.240579997 -2.306737e-01 -0.240575508 0.000000e+00
S.Time(last):Model(exp)                 -0.213667518 0.005029439 -0.223546439 -0.213666183 -2.038050e-01 -0.213663073 0.000000e+00
S.Time(last):Model(McF_4)               -0.006219859 0.005249740 -0.016527138 -0.006219953  4.078505e-03 -0.006219696 4.135903e-24
S.Time(last):Conjunction(No)            -0.005834981 0.002977913 -0.011681647 -0.005835081  6.887764e-06 -0.005835030 2.481542e-24
S.Time(last):sh(0)                       0.033921686 0.002986455  0.028058746  0.033921416  3.978076e-02  0.033921126 1.654361e-23
S.Time(last):TrueGenes(7)               -0.088258653 0.004810036 -0.097700479 -0.088259457 -7.882101e-02 -0.088260665 0.000000e+00
S.Time(last):TrueGenes(9)                0.072435396 0.004270465  0.064050242  0.072435517  8.081220e-02  0.072436124 1.009160e-22
S.Type(singleCell):Model(Bozic)         -0.022728493 0.007129909 -0.036728176 -0.022728319 -8.742583e-03 -0.022727367 0.000000e+00
S.Type(wholeTumor_0.01):Model(Bozic)     0.033693839 0.007088087  0.019777237  0.033693683  4.759857e-02  0.033693969 3.237006e-15
S.Type(singleCell):Model(exp)           -0.018523531 0.007100109 -0.032464120 -0.018523558 -4.595554e-03 -0.018523011 5.376754e-16
S.Type(wholeTumor_0.01):Model(exp)       0.056222457 0.007074191  0.042333134  0.056222302  7.009992e-02  0.056222591 8.271806e-24
S.Type(singleCell):Model(McF_4)          0.002659024 0.007411678 -0.011893523  0.002659073  1.719798e-02  0.002659799 0.000000e+00
S.Type(wholeTumor_0.01):Model(McF_4)     0.024766949 0.007433121  0.010170923  0.024767470  3.934673e-02  0.024769147 0.000000e+00
S.Type(singleCell):Conjunction(No)       0.004967021 0.004207068 -0.003292473  0.004966734  1.322055e-02  0.004966514 3.828522e-16
S.Type(wholeTumor_0.01):Conjunction(No) -0.003196407 0.004190906 -0.011425130 -0.003196366  5.024557e-03 -0.003195928 5.790264e-24
S.Type(singleCell):sh(0)                 0.003510824 0.004217808 -0.004769914  0.003510590  1.178528e-02  0.003510478 4.761311e-17
S.Type(wholeTumor_0.01):sh(0)           -0.010971211 0.004204394 -0.019226061 -0.010971290 -2.723474e-03 -0.010971094 0.000000e+00
S.Type(singleCell):TrueGenes(7)         -0.059545321 0.006795191 -0.072889065 -0.059544707 -4.621719e-02 -0.059542897 4.135903e-24
S.Type(wholeTumor_0.01):TrueGenes(7)     0.066748606 0.006677737  0.053633202  0.066750002  7.984428e-02  0.066753374 0.000000e+00
S.Type(singleCell):TrueGenes(9)          0.024696744 0.006019809  0.012876891  0.024696855  3.650517e-02  0.024697588 1.495943e-15
S.Type(wholeTumor_0.01):TrueGenes(9)    -0.013909185 0.006004481 -0.025696673 -0.013909849 -2.128806e-03 -0.013910675 3.758974e-16
Model(Bozic):Conjunction(No)             0.026601325 0.005009040  0.016767910  0.026600796  3.642867e-02  0.026600156 1.158053e-23
Model(exp):Conjunction(No)               0.038704724 0.004996744  0.028895942  0.038704027  4.850839e-02  0.038703050 0.000000e+00
Model(McF_4):Conjunction(No)            -0.013048790 0.005230871 -0.023318877 -0.013048933 -2.787311e-03 -0.013048776 4.953045e-16
Model(Bozic):sh(0)                       0.070085766 0.005024043  0.060222079  0.070085515  7.994182e-02  0.070085436 0.000000e+00
Model(exp):sh(0)                         0.039962612 0.005008021  0.030130471  0.039962331  4.978731e-02  0.039962190 6.484393e-15
Model(McF_4):sh(0)                      -0.087023428 0.005241191 -0.097314426 -0.087023349 -7.674228e-02 -0.087022747 1.578739e-14
Model(Bozic):TrueGenes(7)                0.131783197 0.007893025  0.116283221  0.131784054  1.472642e-01  0.131786442 2.784475e-14
Model(exp):TrueGenes(7)                  0.124771417 0.007890591  0.109278159  0.124771615  1.402494e-01  0.124772680 9.098987e-24
Model(McF_4):TrueGenes(7)               -0.124853458 0.008706656 -0.141954719 -0.124851340 -1.077796e-01 -0.124846347 1.144188e-14
Model(Bozic):TrueGenes(9)               -0.041688580 0.007159417 -0.055745011 -0.041688806 -2.764376e-02 -0.041688652 0.000000e+00
Model(exp):TrueGenes(9)                 -0.028032268 0.007126892 -0.042025612 -0.028032230 -1.405194e-02 -0.028031550 0.000000e+00
Model(McF_4):TrueGenes(9)                0.060946478 0.007506008  0.046208716  0.060946542  7.567040e-02  0.060947306 4.963084e-24
Conjunction(No):sh(0)                   -0.003188967 0.002966902 -0.009013961 -0.003189086  2.631352e-03 -0.003189073 9.622631e-17
Conjunction(No):TrueGenes(7)            -0.028698123 0.004733846 -0.037992985 -0.028698031 -1.941228e-02 -0.028697444 0.000000e+00
Conjunction(No):TrueGenes(9)             0.037419925 0.004233770  0.029107788  0.037419716  4.572562e-02  0.037419653 6.048613e-15
sh(0):TrueGenes(7)                      -0.021911283 0.004759982 -0.031255533 -0.021911848 -1.257245e-02 -0.021912580 1.794448e-15
sh(0):TrueGenes(9)                       0.007413561 0.004247313 -0.000925927  0.007413611  1.574514e-02  0.007414071 1.654361e-24

  Doing i = 2
 Pre-processing    Running inla Post-processing           Total 
      11.357423     1913.986998        1.397248     1926.741669 
 Pre-processing    Running inla Post-processing           Total 
    58.28051710    286.48906302      0.07622719    344.84580731 
                                                mean          sd    0.025quant     0.5quant    0.975quant         mode          kld
(Intercept)                             -3.904316919 0.005145592 -3.914436e+00 -3.904311419 -3.8942373252 -3.904299932 5.524078e-20
S.Size(100)                             -0.093462438 0.005987310 -1.052254e-01 -0.093459998 -0.0817237947 -0.093454592 0.000000e+00
S.Size(200)                              0.014563172 0.005767747  3.234999e-03  0.014564392  0.0258742243  0.014567331 0.000000e+00
Method(DiP-A)                           -0.955771440 0.011547700 -9.785247e-01 -0.955744612 -0.9331875295 -0.955689754 4.162835e-13
Method(DiP)                             -1.486730311 0.013982334 -1.514294e+00 -1.486693529 -1.4593958834 -1.486618474 1.403891e-20
Method(OT-A)                            -0.510965476 0.009406202 -5.294732e-01 -0.510952319 -0.4925476156 -0.510925099 9.926167e-24
Method(OT)                              -1.083116180 0.011836331 -1.106431e+00 -1.083091205 -1.0599613830 -1.083040046 0.000000e+00
Method(CBN-A)                            1.963993586 0.005350580  1.953500e+00  1.963989445  1.9745004178  1.963981581 0.000000e+00
S.Time(unif)                             0.099812899 0.004253703  9.146289e-02  0.099812268  0.1081587648  0.099811361 4.425416e-23
S.Type(singleCell)                      -0.193810381 0.006249943 -2.060904e-01 -0.193807465 -0.1815577831 -0.193801079 0.000000e+00
S.Type(wholeTumor_0.01)                  0.411971063 0.005523306  4.011277e-01  0.411970629  0.4228068987  0.411970226 0.000000e+00
Model(McF_6)                            -0.010515395 0.007586851 -2.542326e-02 -0.010511468  0.0043570851 -0.010502938 1.177246e-16
Model(McF_4)                            -0.608637095 0.009389336 -6.271145e-01 -0.608623019 -0.5902546174 -0.608593952 1.594804e-21
Model(exp)                               0.169030630 0.007397359  1.544996e-01  0.169032926  0.1835356166  0.169038166 0.000000e+00
Conjunction(No)                          0.016134518 0.004050155  8.182871e-03  0.016134336  0.0240799048  0.016134313 0.000000e+00
sh(Inf)                                  0.150798747 0.004170136  1.426142e-01  0.150797648  0.1589819241  0.150795793 0.000000e+00
TrueGenes(7)                             0.070983807 0.006223435  5.875584e-02  0.070986757  0.0831842557  0.070993213 0.000000e+00
TrueGenes(9)                            -0.237021642 0.006290091 -2.493832e-01 -0.237017803 -0.2246926373 -0.237009561 4.996171e-22
S.Size(100):Method(DiP-A)               -0.295323535 0.012180921 -3.192907e-01 -0.295306509 -0.2714725910 -0.295271285 0.000000e+00
S.Size(200):Method(DiP-A)                0.082075183 0.010926278  6.060777e-02  0.082080060  0.1034959375  0.082090782 0.000000e+00
S.Size(100):Method(DiP)                 -0.320168767 0.015174083 -3.500616e-01 -0.320135434 -0.2904878394 -0.320067205 8.271806e-23
S.Size(200):Method(DiP)                 -0.029133263 0.013758291 -5.618591e-02 -0.029120095 -0.0021783173 -0.029092484 5.727713e-16
S.Size(100):Method(OT-A)                 0.082518636 0.009958501  6.295173e-02  0.082523396  0.1020412813  0.082533798 0.000000e+00
S.Size(200):Method(OT-A)                -0.044111470 0.009850097 -6.346849e-02 -0.044105726 -0.0248039874 -0.044093354 0.000000e+00
S.Size(100):Method(OT)                   0.090058820 0.011859179  6.674779e-02  0.090067690  0.1132993834  0.090086508 6.167242e-15
S.Size(200):Method(OT)                  -0.029256579 0.011782808 -5.242066e-02 -0.029246709 -0.0061683768 -0.029225886 3.904655e-16
S.Size(100):Method(CBN-A)                0.227217588 0.005912555  2.156175e-01  0.227214560  0.2388238327  0.227208979 9.924528e-14
S.Size(200):Method(CBN-A)                0.014982840 0.005697298  3.800624e-03  0.014981469  0.0261624218  0.014979200 0.000000e+00
S.Size(100):S.Time(unif)                 0.055071262 0.004194159  4.683776e-02  0.055070760  0.0633000142  0.055070107 1.232681e-14
S.Size(200):S.Time(unif)                 0.019026955 0.004205967  1.076934e-02  0.019026767  0.0272780529  0.019026745 4.135903e-24
S.Size(100):S.Type(singleCell)          -0.001404552 0.005925876 -1.304000e-02 -0.001404435  0.0102196001 -0.001403698 0.000000e+00
S.Size(200):S.Type(singleCell)          -0.005179831 0.005943197 -1.684878e-02 -0.005179887  0.0064787526 -0.005179497 3.836895e-16
S.Size(100):S.Type(wholeTumor_0.01)      0.012343899 0.005907737  7.454108e-04  0.012343558  0.0239336621  0.012343374 7.766191e-16
S.Size(200):S.Type(wholeTumor_0.01)      0.007004441 0.005918732 -4.616759e-03  0.007004483  0.0186147758  0.007005068 9.671702e-17
S.Size(100):Model(McF_6)                 0.117174638 0.007755436  1.019495e-01  0.117173893  0.1323899631  0.117173052 2.646978e-23
S.Size(200):Model(McF_6)                 0.062626785 0.007783316  4.734339e-02  0.062627239  0.0778936818  0.062628810 3.579406e-15
S.Size(100):Model(McF_4)                -0.082793331 0.007380983 -9.728775e-02 -0.082792545 -0.0683165267 -0.082790340 0.000000e+00
S.Size(200):Model(McF_4)                -0.026844006 0.007396776 -4.136814e-02 -0.026843663 -0.0123350614 -0.026842349 0.000000e+00
S.Size(100):Model(exp)                  -0.017707535 0.007040754 -3.153225e-02 -0.017707328 -0.0038966186 -0.017706314 1.093558e-15
S.Size(200):Model(exp)                  -0.010782212 0.007059452 -2.464278e-02 -0.010782300  0.0030661568 -0.010781879 0.000000e+00
S.Size(100):Conjunction(No)              0.007468459 0.004169868 -7.178597e-04  0.007468130  0.0156491134  0.007467820 1.948569e-16
S.Size(200):Conjunction(No)              0.003768892 0.004179223 -4.436339e-03  0.003768748  0.0119674145  0.003768812 3.879710e-16
S.Size(100):sh(Inf)                      0.006229108 0.004179937 -1.977672e-03  0.006229014  0.0144288977  0.006229180 1.939192e-16
S.Size(200):sh(Inf)                      0.008464519 0.004190877  2.365630e-04  0.008464321  0.0166860393  0.008464280 0.000000e+00
S.Size(100):TrueGenes(7)                 0.052103866 0.006650846  3.904534e-02  0.052103871  0.0651504105  0.052104446 0.000000e+00
S.Size(200):TrueGenes(7)                -0.002903916 0.006686844 -1.603524e-02 -0.002903189  0.0102113693 -0.002901164 3.030944e-16
S.Size(100):TrueGenes(9)                -0.038443585 0.005965764 -5.015772e-02 -0.038443335 -0.0267415485 -0.038442327 3.046338e-15
S.Size(200):TrueGenes(9)                -0.006809111 0.005980858 -1.855217e-02 -0.006809105  0.0049231690 -0.006808585 3.788727e-16
Method(DiP-A):S.Time(unif)              -0.159733426 0.008231307 -1.758996e-01 -0.159731872 -0.1435906797 -0.159728055 4.011826e-23
Method(DiP):S.Time(unif)                 0.128844390 0.010199362  1.088461e-01  0.128834896  0.1488769605  0.128816689 0.000000e+00
Method(OT-A):S.Time(unif)               -0.070359862 0.007308165 -8.470856e-02 -0.070359962 -0.0560237173 -0.070359546 8.119955e-15
Method(OT):S.Time(unif)                  0.316678719 0.009470049  2.981202e-01  0.316666474  0.3352880109  0.316642679 0.000000e+00
Method(CBN-A):S.Time(unif)              -0.075353450 0.004243551 -8.368795e-02 -0.075352569 -0.0670314597 -0.075350438 5.459392e-23
Method(DiP-A):S.Type(singleCell)        -0.092790284 0.012442744 -1.172605e-01 -0.092776949 -0.0684163610 -0.092749113 2.801160e-15
Method(DiP):S.Type(singleCell)          -0.087455013 0.015577034 -1.181178e-01 -0.087428783 -0.0569656139 -0.087374783 1.787313e-15
Method(OT-A):S.Type(singleCell)         -0.094219613 0.011085560 -1.160141e-01 -0.094209961 -0.0724985847 -0.094189638 8.271806e-24
Method(OT):S.Type(singleCell)           -0.176975796 0.014207810 -2.049411e-01 -0.176952591 -0.1491645896 -0.176904786 0.000000e+00
Method(CBN-A):S.Type(singleCell)         0.234254773 0.006158984  2.221713e-01  0.234251583  0.2463448462  0.234245699 0.000000e+00
Method(DiP-A):S.Type(wholeTumor_0.01)    0.252744337 0.010451175  2.322320e-01  0.252741684  0.2732526324  0.252737240 6.352724e-14
Method(DiP):S.Type(wholeTumor_0.01)      0.290149288 0.012767597  2.651026e-01  0.290141832  0.3152143065  0.290127937 4.256689e-14
Method(OT-A):S.Type(wholeTumor_0.01)     0.176360214 0.009321765  1.580610e-01  0.176359072  0.1946490287  0.176357568 1.996337e-14
Method(OT):S.Type(wholeTumor_0.01)       0.335925382 0.011314281  3.137293e-01  0.335918927  0.3581368821  0.335906921 5.420462e-14
Method(CBN-A):S.Type(wholeTumor_0.01)   -0.546568901 0.005497257 -5.573651e-01 -0.546567977 -0.5357877166 -0.546565657 9.184554e-13
Method(DiP-A):Model(McF_6)               0.983634029 0.013498390  9.571662e-01  0.983621799  1.0101453278  0.983598374 3.046606e-13
Method(DiP):Model(McF_6)                -0.093866653 0.019052310 -1.313843e-01 -0.093829904 -0.0565868469 -0.093754486 4.778977e-15
Method(OT-A):Model(McF_6)                0.745532673 0.011886967  7.222047e-01  0.745528838  0.7688605867  0.745522143 0.000000e+00
Method(OT):Model(McF_6)                 -0.073868454 0.016957343 -1.072451e-01 -0.073840961 -0.0406746373 -0.073784309 1.508185e-15
Method(CBN-A):Model(McF_6)              -0.840939344 0.007950534 -8.565473e-01 -0.840940109 -0.8253413657 -0.840940972 0.000000e+00
Method(DiP-A):Model(McF_4)              -0.605154687 0.023667188 -6.519562e-01 -0.605043222 -0.5590121999 -0.604817333 7.432726e-14
Method(DiP):Model(McF_4)                -0.166806302 0.022988901 -2.122107e-01 -0.166716822 -0.1219384074 -0.166535160 1.148846e-14
Method(OT-A):Model(McF_4)               -0.375573819 0.018832449 -4.127102e-01 -0.375520236 -0.3387680451 -0.375411027 0.000000e+00
Method(OT):Model(McF_4)                 -0.139884355 0.020484982 -1.802950e-01 -0.139820840 -0.0998621881 -0.139691544 2.066946e-15
Method(CBN-A):Model(McF_4)               0.627038911 0.009263190  6.088936e-01  0.627024202  0.6452490180  0.626995435 0.000000e+00
Method(DiP-A):Model(exp)                -0.335308616 0.016691501 -3.681449e-01 -0.335287248 -0.3026207088 -0.335242919 1.753623e-22
Method(DiP):Model(exp)                   0.009055383 0.016911923 -2.420082e-02  0.009072448  0.0421866184  0.009108153 7.818406e-16
Method(OT-A):Model(exp)                 -0.290247802 0.013979473 -3.177387e-01 -0.290233321 -0.2628623241 -0.290203055 3.550656e-14
Method(OT):Model(exp)                    0.005495753 0.014878101 -2.374765e-02  0.005506285  0.0346540486  0.005528699 4.897960e-16
Method(CBN-A):Model(exp)                 0.355102844 0.007198769  3.409773e-01  0.355099836  0.3692320965  0.355094404 1.464110e-22
Method(DiP-A):Conjunction(No)           -0.006610152 0.007749954 -2.182444e-02 -0.006610880  0.0085942646 -0.006611685 0.000000e+00
Method(DiP):Conjunction(No)              0.045979100 0.009435416  2.746191e-02  0.045976165  0.0644956097  0.045971069 0.000000e+00
Method(OT-A):Conjunction(No)            -0.007095474 0.006937830 -2.071565e-02 -0.007096056  0.0065154787 -0.007096638 7.039032e-17
Method(OT):Conjunction(No)              -0.016722016 0.008311972 -3.303938e-02 -0.016722885 -0.0004147588 -0.016723926 0.000000e+00
Method(CBN-A):Conjunction(No)           -0.016977251 0.004010949 -2.485262e-02 -0.016977187 -0.0091094361 -0.016976718 0.000000e+00
Method(DiP-A):sh(Inf)                    0.157816544 0.008061884  1.420022e-01  0.157811520  0.1736442726  0.157802111 0.000000e+00
Method(DiP):sh(Inf)                      0.345169800 0.010356673  3.248830e-01  0.345153184  0.3655299977  0.345120677 7.444626e-22
Method(OT-A):sh(Inf)                     0.002760522 0.007064152 -1.110489e-02  0.002758976  0.0166218214  0.002756470 5.431630e-16
Method(OT):sh(Inf)                       0.059648082 0.008514404  4.294293e-02  0.059643856  0.0763613513  0.059636091 0.000000e+00
Method(CBN-A):sh(Inf)                   -0.289572960 0.004118966 -2.976637e-01 -0.289571807 -0.2814960552 -0.289569142 0.000000e+00
Method(DiP-A):TrueGenes(7)               0.211653860 0.012384211  1.873018e-01  0.211666140  0.2359156480  0.211691853 2.262161e-14
Method(DiP):TrueGenes(7)                 0.236223818 0.014904320  2.069141e-01  0.236239290  0.2654209643  0.236271627 1.561838e-14
Method(OT-A):TrueGenes(7)                0.122760804 0.011247633  1.006451e-01  0.122771481  0.1447971469  0.122793877 0.000000e+00
Method(OT):TrueGenes(7)                  0.457074097 0.012493866  4.325308e-01  0.457078336  0.4815714974  0.457087907 0.000000e+00
Method(CBN-A):TrueGenes(7)              -0.515132947 0.007051376 -5.289779e-01 -0.515132901 -0.5013009061 -0.515132211 5.582163e-13
Method(DiP-A):TrueGenes(9)              -0.048637385 0.012268198 -7.276055e-02 -0.048625491 -0.0246021853 -0.048600565 2.161076e-15
Method(DiP):TrueGenes(9)                -0.276549496 0.016286766 -3.086481e-01 -0.276509128 -0.2447037874 -0.276426676 0.000000e+00
Method(OT-A):TrueGenes(9)                0.008165409 0.010966537 -1.338829e-02  0.008172705  0.0296589613  0.008188288 0.000000e+00
Method(OT):TrueGenes(9)                 -0.359964001 0.014564492 -3.886591e-01 -0.359930975 -0.3314780712 -0.359863414 0.000000e+00
Method(CBN-A):TrueGenes(9)               0.335895207 0.006533352  3.230795e-01  0.335891057  0.3487222091  0.335883274 8.056739e-22
S.Time(unif):S.Type(singleCell)         -0.029353221 0.004233516 -3.766529e-02 -0.029353282 -0.0210484136 -0.029353048 3.024669e-15
S.Time(unif):S.Type(wholeTumor_0.01)     0.056237634 0.004223228  4.794641e-02  0.056237352  0.0645228344  0.056237143 0.000000e+00
S.Time(unif):Model(McF_6)               -0.460508157 0.005645782 -4.716024e-01 -0.460505004 -0.4494414379 -0.460498161 0.000000e+00
S.Time(unif):Model(McF_4)                0.006219710 0.005251407 -4.090509e-03  0.006219506  0.0165216223  0.006219542 4.914382e-16
S.Time(unif):Model(exp)                  0.213683575 0.005030478  2.038109e-01  0.213682096  0.2235554343  0.213679550 1.371013e-13
S.Time(unif):Conjunction(No)             0.005834798 0.002978886 -1.386252e-05  0.005834729  0.0116784900  0.005834843 4.963084e-24
S.Time(unif):sh(Inf)                     0.033923813 0.002987407  2.805896e-02  0.033923561  0.0397846968  0.033923307 0.000000e+00
S.Time(unif):TrueGenes(7)                0.088246760 0.004810819  7.879971e-02  0.088247217  0.0976826384  0.088248545 3.556877e-23
S.Time(unif):TrueGenes(9)               -0.072431169 0.004271695 -8.081741e-02 -0.072431499 -0.0640507784 -0.072431800 0.000000e+00
S.Type(singleCell):Model(McF_6)          0.038596606 0.007881438  2.311952e-02  0.038597411  0.0540550717  0.038599695 0.000000e+00
S.Type(wholeTumor_0.01):Model(McF_6)    -0.114676456 0.007883994 -1.301578e-01 -0.114675895 -0.0992123434 -0.114674098 0.000000e+00
S.Type(singleCell):Model(McF_4)          0.002661911 0.007414038 -1.189532e-02  0.002661982  0.0172054231  0.002662755 2.481542e-24
S.Type(wholeTumor_0.01):Model(McF_4)     0.024762657 0.007435439  1.016220e-02  0.024763143  0.0393470645  0.024764749 0.000000e+00
S.Type(singleCell):Model(exp)           -0.018522942 0.007102511 -3.246824e-02 -0.018522964 -0.0045902814 -0.018522407 5.373119e-16
S.Type(wholeTumor_0.01):Model(exp)       0.056223117 0.007076585  4.232909e-02  0.056222968  0.0701052471  0.056223268 0.000000e+00
S.Type(singleCell):Conjunction(No)       0.004968841 0.004208447 -3.293394e-03  0.004968569  0.0132250216  0.004968380 0.000000e+00
S.Type(wholeTumor_0.01):Conjunction(No) -0.003198501 0.004192274 -1.142985e-02 -0.003198478  0.0050251834 -0.003198075 3.373641e-16
S.Type(singleCell):sh(Inf)              -0.003512163 0.004219188 -1.179624e-02 -0.003512178  0.0047644177 -0.003511851 4.758197e-17
S.Type(wholeTumor_0.01):sh(Inf)          0.010971975 0.004205769  2.714641e-03  0.010971825  0.0192225862  0.010971879 0.000000e+00
S.Type(singleCell):TrueGenes(7)         -0.059538771 0.006796783 -7.288575e-02 -0.059538118 -0.0462076295 -0.059536229 1.406207e-23
S.Type(wholeTumor_0.01):TrueGenes(7)     0.066734373 0.006679061  5.361665e-02  0.066735677  0.0798328748  0.066738862 0.000000e+00
S.Type(singleCell):TrueGenes(9)          0.024693366 0.006021620  1.287004e-02  0.024693451  0.0365053958  0.024694134 7.475214e-16
S.Type(wholeTumor_0.01):TrueGenes(9)    -0.013901639 0.006006203 -2.569267e-02 -0.013902245 -0.0021180446 -0.013902953 8.271806e-25
Model(McF_6):Conjunction(No)            -0.052267485 0.005534148 -6.313496e-02 -0.052266964 -0.0414128433 -0.052265446 0.000000e+00
Model(McF_4):Conjunction(No)            -0.013049201 0.005232545 -2.332256e-02 -0.013049347 -0.0027844391 -0.013049196 0.000000e+00
Model(exp):Conjunction(No)               0.038710886 0.004998347  2.889881e-02  0.038710243  0.0485175439  0.038709374 2.481542e-24
Model(McF_6):sh(Inf)                     0.023024419 0.005555821  1.211613e-02  0.023024347  0.0339231290  0.023024671 6.617445e-24
Model(McF_4):sh(Inf)                     0.087026051 0.005242848  7.673308e-02  0.087025698  0.0973115645  0.087025432 1.577741e-14
Model(exp):sh(Inf)                      -0.039963868 0.005009713 -4.980011e-02 -0.039963880 -0.0301365616 -0.039963480 2.067952e-23
Model(McF_6):TrueGenes(7)               -0.131688084 0.009298434 -1.499602e-01 -0.131682930 -0.1134612285 -0.131671791 0.000000e+00
Model(McF_4):TrueGenes(7)               -0.124838716 0.008708211 -1.419433e-01 -0.124836517 -0.1077620120 -0.124831363 0.000000e+00
Model(exp):TrueGenes(7)                  0.124775035 0.007892651  1.092777e-01  0.124775259  0.1402569866  0.124776377 4.963084e-24
Model(McF_6):TrueGenes(9)                0.008780908 0.008067436 -7.058159e-03  0.008780633  0.0246070084  0.008780764 0.000000e+00
Model(McF_4):TrueGenes(9)                0.060940742 0.007508108  4.619899e-02  0.060940764  0.0756688843  0.060941443 5.769929e-15
Model(exp):TrueGenes(9)                 -0.028033941 0.007129165 -4.203169e-02 -0.028033917 -0.0140491323 -0.028033265 0.000000e+00
Conjunction(No):sh(Inf)                  0.003188496 0.002967881 -2.638606e-03  0.003188443  0.0090105570  0.003188589 0.000000e+00
Conjunction(No):TrueGenes(7)            -0.028701848 0.004735007 -3.799891e-02 -0.028701780 -0.0194136632 -0.028701244 0.000000e+00
Conjunction(No):TrueGenes(9)             0.037420588 0.004235072  2.910589e-02  0.037420385  0.0457288098  0.037420336 0.000000e+00
sh(Inf):TrueGenes(7)                     0.021905238 0.004761076  1.255643e-02  0.021905496  0.0312440626  0.021906417 1.654361e-24
sh(Inf):TrueGenes(9)                    -0.007411356 0.004248598 -1.575241e-02 -0.007411627  0.0009235755 -0.007411813 5.631063e-16

  Doing i = 3
 Pre-processing    Running inla Post-processing           Total 
      12.428329     1767.478135        1.481899     1781.388363 
 Pre-processing    Running inla Post-processing           Total 
    61.72450161    293.45936370      0.08150411    355.26536942 
                                                mean          sd    0.025quant     0.5quant    0.975quant         mode          kld
(Intercept)                             -3.904294074 0.005147413 -3.914417e+00 -3.904288521 -3.8942110561 -3.904276926 0.000000e+00
S.Size(1000)                             0.078921662 0.005666065  6.779366e-02  0.078922711  0.0900336745  0.078925299 0.000000e+00
S.Size(200)                              0.014561981 0.005767042  3.235207e-03  0.014563195  0.0258716727  0.014566120 4.074872e-16
Method(CBN)                              2.072855783 0.005281118  2.062499e+00  2.072851429  2.0832269291  2.072843129 1.592277e-11
Method(CBN-A)                            1.963990778 0.005350610  1.953497e+00  1.963986637  1.9744976705  1.963978773 1.326632e-20
Method(OT)                              -1.083116274 0.011836331 -1.106431e+00 -1.083091304 -1.0599614622 -1.083040155 0.000000e+00
Method(OT-A)                            -0.510963458 0.009406226 -5.294712e-01 -0.510950299 -0.4925455581 -0.510923075 0.000000e+00
Method(DiP)                             -1.486729730 0.013982340 -1.514293e+00 -1.486692945 -1.4593953020 -1.486617883 0.000000e+00
S.Time(unif)                             0.099819559 0.004253481  9.146989e-02  0.099818961  0.1081649043  0.099818121 4.794145e-14
S.Type(wholeTumor_0.5)                  -0.218144898 0.006316276 -2.305567e-01 -0.218141444 -0.2057635510 -0.218133971 0.000000e+00
S.Type(wholeTumor_0.01)                  0.411976785 0.005522709  4.011345e-01  0.411976386  0.4228113647  0.411976052 4.550047e-13
Model(McF_6)                            -0.010502345 0.007586580 -2.540986e-02 -0.010498358  0.0043694472 -0.010489705 0.000000e+00
Model(McF_4)                            -0.608647115 0.009388935 -6.271236e-01 -0.608633067 -0.5902653468 -0.608604057 0.000000e+00
Model(exp)                               0.169027549 0.007396581  1.544981e-01  0.169029831  0.1835310517  0.169035040 3.170796e-14
Conjunction(No)                          0.016136341 0.004049668  8.185618e-03  0.016136169  0.0240807479  0.016136167 8.263829e-16
sh(0)                                   -0.150803134 0.004169741 -1.589926e-01 -0.150802291 -0.1426257991 -0.150800245 0.000000e+00
TrueGenes(11)                            0.166042335 0.005450593  1.553446e-01  0.166040929  0.1767380621  0.166038564 0.000000e+00
TrueGenes(9)                            -0.237026537 0.006289541 -2.493870e-01 -0.237022721 -0.2246985507 -0.237014523 0.000000e+00
S.Size(1000):Method(CBN)                -0.221419303 0.005559553 -2.323339e-01 -0.221419689 -0.2105125329 -0.221419992 0.000000e+00
S.Size(200):Method(CBN)                  0.005538133 0.005632322 -5.516387e-03  0.005536720  0.0165903672  0.005534361 5.340173e-16
S.Size(1000):Method(CBN-A)              -0.242213126 0.005636480 -2.532790e-01 -0.242213449 -0.2311556196 -0.242213620 1.618172e-23
S.Size(200):Method(CBN-A)                0.014982882 0.005697295  3.800672e-03  0.014981512  0.0261624583  0.014979242 0.000000e+00
S.Size(1000):Method(OT)                 -0.060714997 0.011724952 -8.376479e-02 -0.060705359 -0.0377396941 -0.060685008 0.000000e+00
S.Size(200):Method(OT)                  -0.029256147 0.011782811 -5.242023e-02 -0.029246277 -0.0061679365 -0.029225456 7.809306e-16
S.Size(1000):Method(OT-A)               -0.038358468 0.009765309 -5.754796e-02 -0.038353075 -0.0192164129 -0.038341415 0.000000e+00
S.Size(200):Method(OT-A)                -0.044111830 0.009850101 -6.346885e-02 -0.044106085 -0.0248043403 -0.044093713 0.000000e+00
S.Size(1000):Method(DiP)                 0.349439873 0.012716186  3.244717e-01  0.349440191  0.3743834459  0.349441908 0.000000e+00
S.Size(200):Method(DiP)                 -0.029132932 0.013758295 -5.618559e-02 -0.029119765 -0.0021779774 -0.029092155 0.000000e+00
S.Size(1000):S.Time(unif)               -0.074094163 0.004256080 -8.245190e-02 -0.074093763 -0.0657462878 -0.074092600 8.685396e-23
S.Size(200):S.Time(unif)                 0.019026444 0.004204958  1.077082e-02  0.019026249  0.0272755865  0.019026215 1.532946e-15
S.Size(1000):S.Type(wholeTumor_0.5)      0.012760744 0.005985963  1.008168e-03  0.012760566  0.0245035461  0.012760717 2.481542e-24
S.Size(200):S.Type(wholeTumor_0.5)      -0.001822807 0.005928182 -1.346262e-02 -0.001822749  0.0098060371 -0.001822132 0.000000e+00
S.Size(1000):S.Type(wholeTumor_0.01)    -0.019344582 0.005977311 -3.108153e-02 -0.019344297 -0.0076199627 -0.019343217 4.963084e-24
S.Size(200):S.Type(wholeTumor_0.01)      0.007004975 0.005917298 -4.613444e-03  0.007005023  0.0186124906  0.007005623 2.902917e-16
S.Size(1000):Model(McF_6)               -0.179784053 0.008027025 -1.955514e-01 -0.179781747 -0.1640438866 -0.179776434 0.000000e+00
S.Size(200):Model(McF_6)                 0.062627418 0.007781627  4.734732e-02  0.062627875  0.0778910065  0.062629452 0.000000e+00
S.Size(1000):Model(McF_4)                0.109634934 0.007438926  9.503040e-02  0.109634468  0.1242286803  0.109634162 0.000000e+00
S.Size(200):Model(McF_4)                -0.026843409 0.007395034 -4.136416e-02 -0.026843059 -0.0123378896 -0.026841729 1.240771e-23
S.Size(1000):Model(exp)                  0.028490218 0.007117741  1.451550e-02  0.028490026  0.0424532110  0.028490243 5.350150e-16
S.Size(200):Model(exp)                  -0.010783130 0.007057685 -2.464022e-02 -0.010783227  0.0030618095 -0.010782824 4.081192e-16
S.Size(1000):Conjunction(No)            -0.011235434 0.004218365 -1.951825e-02 -0.011235333 -0.0029607614 -0.011234773 4.963084e-24
S.Size(200):Conjunction(No)              0.003768844 0.004178202 -4.434388e-03  0.003768698  0.0119653748  0.003768759 4.366807e-16
S.Size(1000):sh(0)                       0.014692911 0.004231477  6.385270e-03  0.014692700  0.0229941192  0.014692634 7.568960e-16
S.Size(200):sh(0)                       -0.008463698 0.004189861 -1.669016e-02 -0.008463728 -0.0002445987 -0.008463432 3.860033e-16
S.Size(1000):TrueGenes(11)               0.003940187 0.005753913 -7.355866e-03  0.003939699  0.0152286000  0.003939208 1.654361e-24
S.Size(200):TrueGenes(11)                0.009714139 0.005695296 -1.466948e-03  0.009713693  0.0208874603  0.009713281 8.271806e-25
S.Size(1000):TrueGenes(9)                0.045248544 0.006037677  3.339572e-02  0.045247934  0.0570939022  0.045247218 5.948404e-15
S.Size(200):TrueGenes(9)                -0.006807983 0.005979509 -1.854844e-02 -0.006807965  0.0049216302 -0.006807422 0.000000e+00
Method(CBN):S.Time(unif)                -0.140126322 0.004193633 -1.483629e-01 -0.140125408 -0.1319023339 -0.140123218 0.000000e+00
Method(CBN-A):S.Time(unif)              -0.075353851 0.004243552 -8.368835e-02 -0.075352970 -0.0670318590 -0.075350840 0.000000e+00
Method(OT):S.Time(unif)                  0.316680653 0.009470070  2.981221e-01  0.316668410  0.3352899850  0.316644616 7.737200e-14
Method(OT-A):S.Time(unif)               -0.070361803 0.007308182 -8.471054e-02 -0.070361904 -0.0560256246 -0.070361487 0.000000e+00
Method(DiP):S.Time(unif)                 0.128848102 0.010199405  1.088497e-01  0.128838608  0.1488807554  0.128820401 9.760731e-23
Method(CBN):S.Type(wholeTumor_0.5)       0.291254337 0.006174941  2.791417e-01  0.291250404  0.3033776947  0.291243026 1.819804e-13
Method(CBN-A):S.Type(wholeTumor_0.5)     0.312297303 0.006229173  3.000780e-01  0.312293428  0.3245268915  0.312286171 0.000000e+00
Method(OT):S.Type(wholeTumor_0.5)       -0.158832663 0.014237095 -1.868547e-01 -0.158809729 -0.1309633259 -0.158762463 0.000000e+00
Method(OT-A):S.Type(wholeTumor_0.5)     -0.082085784 0.011142687 -1.039921e-01 -0.082076237 -0.0602524289 -0.082056119 1.746467e-15
Method(DiP):S.Type(wholeTumor_0.5)      -0.202536531 0.016133260 -2.343192e-01 -0.202501017 -0.1709796139 -0.202428327 6.664782e-15
Method(CBN):S.Type(wholeTumor_0.01)     -0.508652658 0.005416055 -5.192892e-01 -0.508651797 -0.4980306007 -0.508649610 0.000000e+00
Method(CBN-A):S.Type(wholeTumor_0.01)   -0.546568781 0.005497258 -5.573650e-01 -0.546567858 -0.5357875956 -0.546565538 8.972842e-22
Method(OT):S.Type(wholeTumor_0.01)       0.335926999 0.011314298  3.137309e-01  0.335920545  0.3581385301  0.335908540 0.000000e+00
Method(OT-A):S.Type(wholeTumor_0.01)     0.176360138 0.009321771  1.580609e-01  0.176358996  0.1946489648  0.176357491 0.000000e+00
Method(DiP):S.Type(wholeTumor_0.01)      0.290149196 0.012767605  2.651025e-01  0.290141740  0.3152142293  0.290127846 4.256684e-14
Method(CBN):Model(McF_6)                -0.720352728 0.007714082 -7.354949e-01 -0.720354036 -0.7052171419 -0.720356011 9.328499e-13
Method(CBN-A):Model(McF_6)              -0.840936559 0.007950556 -8.565446e-01 -0.840937324 -0.8253385376 -0.840938188 1.737079e-23
Method(OT):Model(McF_6)                 -0.073870307 0.016957372 -1.072470e-01 -0.073842815 -0.0406764316 -0.073786165 7.540900e-16
Method(OT-A):Model(McF_6)                0.745532840 0.011886981  7.222048e-01  0.745529004  0.7688607839  0.745522308 0.000000e+00
Method(DiP):Model(McF_6)                -0.093869587 0.019052344 -1.313873e-01 -0.093832835 -0.0565897207 -0.093757411 4.778960e-15
Method(CBN):Model(McF_4)                 0.661193464 0.009181570  6.432093e-01  0.661178444  0.6792442979  0.661149044 0.000000e+00
Method(CBN-A):Model(McF_4)               0.627041662 0.009263203  6.088963e-01  0.627026954  0.6452517953  0.626998187 3.234655e-13
Method(OT):Model(McF_4)                 -0.139886154 0.020484992 -1.802968e-01 -0.139822649 -0.0998639414 -0.139693372 4.133887e-15
Method(OT-A):Model(McF_4)               -0.375574934 0.018832455 -4.127114e-01 -0.375521338 -0.3387691813 -0.375412103 3.912969e-14
Method(DiP):Model(McF_4)                -0.166807942 0.022988910 -2.122124e-01 -0.166718466 -0.1219400238 -0.166536810 9.847245e-15
Method(CBN):Model(exp)                   0.256071872 0.007154712  2.420329e-01  0.256068862  0.2701147062  0.256063422 1.355520e-13
Method(CBN-A):Model(exp)                 0.355099294 0.007198808  3.409737e-01  0.355096286  0.3692286222  0.355090854 2.677929e-13
Method(OT):Model(exp)                    0.005496509 0.014878118 -2.374693e-02  0.005507043  0.0346548330  0.005529460 4.974480e-16
Method(OT-A):Model(exp)                 -0.290247468 0.013979481 -3.177383e-01 -0.290232988 -0.2628619707 -0.290202725 3.550652e-14
Method(DiP):Model(exp)                   0.009059284 0.016911955 -2.419698e-02  0.009076347  0.0421905840  0.009112050 4.264569e-16
Method(CBN):Conjunction(No)              0.001414335 0.003963135 -6.367139e-03  0.001414394  0.0091883715  0.001414848 0.000000e+00
Method(CBN-A):Conjunction(No)           -0.016977213 0.004010946 -2.485258e-02 -0.016977150 -0.0091094041 -0.016976681 0.000000e+00
Method(OT):Conjunction(No)              -0.016721231 0.008311975 -3.303860e-02 -0.016722100 -0.0004139674 -0.016723141 3.923212e-16
Method(OT-A):Conjunction(No)            -0.007095885 0.006937833 -2.071607e-02 -0.007096467  0.0065150723 -0.007097049 0.000000e+00
Method(DiP):Conjunction(No)              0.045979397 0.009435418  2.746221e-02  0.045976462  0.0644959104  0.045971366 0.000000e+00
Method(CBN):sh(0)                        0.275891791 0.004071960  2.679009e-01  0.275890397  0.2838831385  0.275887942 4.184881e-13
Method(CBN-A):sh(0)                      0.289573511 0.004118966  2.814903e-01  0.289572126  0.2976570411  0.289569693 4.089912e-13
Method(OT):sh(0)                        -0.059650623 0.008514423 -7.637918e-02 -0.059646877 -0.0429581235 -0.059638633 2.991092e-15
Method(OT-A):sh(0)                      -0.002759606 0.007064157 -1.663293e-02 -0.002758458  0.0110946702 -0.002755554 5.431622e-16
Method(DiP):sh(0)                       -0.345170708 0.010356678 -3.655532e-01 -0.345154670 -0.3248957087 -0.345121583 0.000000e+00
Method(CBN):TrueGenes(11)                0.171106319 0.005432508  1.604403e-01  0.171106232  0.1817630922  0.171106517 0.000000e+00
Method(CBN-A):TrueGenes(11)              0.179229648 0.005504438  1.684225e-01  0.179229505  0.1900276636  0.179229685 1.145076e-13
Method(OT):TrueGenes(11)                -0.097009354 0.011368090 -1.193225e-01 -0.097011846 -0.0747028466 -0.097015888 1.137373e-23
Method(OT-A):TrueGenes(11)              -0.130873117 0.009319363 -1.491696e-01 -0.130873563 -0.1125908489 -0.130873672 1.997366e-14
Method(DiP):TrueGenes(11)                0.040471081 0.012757573  1.543831e-02  0.040465646  0.0655110514  0.040455811 2.481542e-24
Method(CBN):TrueGenes(9)                 0.341335678 0.006453896  3.286762e-01  0.341331446  0.3540070359  0.341323492 1.778438e-22
Method(CBN-A):TrueGenes(9)               0.335895659 0.006533353  3.230799e-01  0.335891508  0.3487226627  0.335883725 7.527344e-22
Method(OT):TrueGenes(9)                 -0.359965699 0.014564505 -3.886608e-01 -0.359932675 -0.3314797379 -0.359865119 0.000000e+00
Method(OT-A):TrueGenes(9)                0.008166378 0.010966546 -1.338734e-02  0.008173675  0.0296599478  0.008189258 5.070994e-16
Method(DiP):TrueGenes(9)                -0.276553258 0.016286785 -3.086519e-01 -0.276512887 -0.2447075216 -0.276430428 2.615890e-14
S.Time(unif):S.Type(wholeTumor_0.5)     -0.026883284 0.004222903 -3.517477e-02 -0.026883264 -0.0185995028 -0.026882864 0.000000e+00
S.Time(unif):S.Type(wholeTumor_0.01)     0.056236120 0.004222239  4.794688e-02  0.056235821  0.0645194322  0.056235578 0.000000e+00
S.Time(unif):Model(McF_6)               -0.460478738 0.005648008 -4.715781e-01 -0.460475352 -0.4494082755 -0.460468031 0.000000e+00
S.Time(unif):Model(McF_4)                0.006219737 0.005250181 -4.088090e-03  0.006219535  0.0165192497  0.006219575 0.000000e+00
S.Time(unif):Model(exp)                  0.213671808 0.005029853  2.038007e-01  0.213670204  0.2235427765  0.213667402 0.000000e+00
S.Time(unif):Conjunction(No)             0.005834946 0.002978172 -1.232278e-05  0.005834878  0.0116772384  0.005834994 3.819977e-16
S.Time(unif):sh(0)                      -0.033922311 0.002986713 -3.978684e-02 -0.033922210 -0.0280637045 -0.033921754 1.215411e-14
S.Time(unif):TrueGenes(11)              -0.015821172 0.004067165 -2.380462e-02 -0.015821922 -0.0078408831 -0.015823084 0.000000e+00
S.Time(unif):TrueGenes(9)               -0.072434133 0.004270807 -8.081854e-02 -0.072434494 -0.0640553978 -0.072434856 8.106370e-23
S.Type(wholeTumor_0.5):Model(McF_6)      0.076087437 0.007845183  6.068234e-02  0.076087963  0.0914755182  0.076089685 0.000000e+00
S.Type(wholeTumor_0.01):Model(McF_6)    -0.114677892 0.007882346 -1.301560e-01 -0.114677346 -0.0992169606 -0.114675580 0.000000e+00
S.Type(wholeTumor_0.5):Model(McF_4)     -0.027421606 0.007400555 -4.195256e-02 -0.027421472 -0.0129046913 -0.027420577 0.000000e+00
S.Type(wholeTumor_0.01):Model(McF_4)     0.024765806 0.007433743  1.016857e-02  0.024766325  0.0393468120  0.024767997 9.809915e-16
S.Type(wholeTumor_0.5):Model(exp)       -0.037697530 0.007089382 -5.161747e-02 -0.037697414 -0.0237909695 -0.037696581 0.000000e+00
S.Type(wholeTumor_0.01):Model(exp)       0.056222600 0.007074827  4.233203e-02  0.056222446  0.0701013107  0.056222737 0.000000e+00
S.Type(wholeTumor_0.5):Conjunction(No)  -0.001770610 0.004198055 -1.001281e-02 -0.001770760  0.0064648744 -0.001770704 0.000000e+00
S.Type(wholeTumor_0.01):Conjunction(No) -0.003196999 0.004191273 -1.142644e-02 -0.003196959  0.0050246866 -0.003196523 3.857434e-16
S.Type(wholeTumor_0.5):sh(0)             0.007460048 0.004208204 -8.022713e-04  0.007459964  0.0157152692  0.007460152 1.913228e-16
S.Type(wholeTumor_0.01):sh(0)           -0.010971373 0.004204760 -1.922694e-02 -0.010971453 -0.0027229169 -0.010971258 0.000000e+00
S.Type(wholeTumor_0.5):TrueGenes(11)     0.017983587 0.005724682  6.743548e-03  0.017983570  0.0292134287  0.017984023 0.000000e+00
S.Type(wholeTumor_0.01):TrueGenes(11)   -0.052835628 0.005714998 -6.405440e-02 -0.052836415 -0.0416227721 -0.052837511 0.000000e+00
S.Type(wholeTumor_0.5):TrueGenes(9)     -0.010788075 0.006007913 -2.258487e-02 -0.010787864  0.0009967514 -0.010786930 0.000000e+00
S.Type(wholeTumor_0.01):TrueGenes(9)    -0.013907280 0.006004963 -2.569573e-02 -0.013907939 -0.0021259678 -0.013908756 7.444626e-24
Model(McF_6):Conjunction(No)            -0.052260214 0.005533167 -6.312597e-02 -0.052259623 -0.0414076676 -0.052257966 7.082599e-15
Model(McF_4):Conjunction(No)            -0.013048839 0.005231314 -2.331980e-02 -0.013048982 -0.0027864923 -0.013048825 0.000000e+00
Model(exp):Conjunction(No)               0.038706384 0.004997189  2.889672e-02  0.038705691  0.0485109108  0.038704720 6.617445e-24
Model(McF_6):sh(0)                      -0.023025347 0.005554633 -3.393080e-02 -0.023025592 -0.0121285095 -0.023025614 2.635486e-15
Model(McF_4):sh(0)                      -0.087024040 0.005241633 -9.731590e-02 -0.087023963 -0.0767420271 -0.087023362 0.000000e+00
Model(exp):sh(0)                         0.039963016 0.005008470  3.012999e-02  0.039962736  0.0497885964  0.039962596 4.322152e-15
Model(McF_6):TrueGenes(11)               0.122912334 0.007559128  1.080758e-01  0.122910512  0.1377454070  0.122907491 1.517948e-14
Model(McF_4):TrueGenes(11)               0.063912017 0.007160052  4.985370e-02  0.063912006  0.0779575265  0.063912592 4.963084e-24
Model(exp):TrueGenes(11)                -0.096737517 0.006823264 -1.101344e-01 -0.096737578 -0.0833525198 -0.096737122 0.000000e+00
Model(McF_6):TrueGenes(9)                0.008777037 0.008065978 -7.059073e-03  0.008776726  0.0246003796  0.008776786 0.000000e+00
Model(McF_4):TrueGenes(9)                0.060945014 0.007506579  4.620614e-02  0.060945077  0.0756700615  0.060945838 0.000000e+00
Model(exp):TrueGenes(9)                 -0.028032873 0.007127498 -4.202740e-02 -0.028032836 -0.0140513557 -0.028032158 5.335512e-16
Conjunction(No):sh(0)                   -0.003188850 0.002967162 -9.014354e-03 -0.003188968  0.0026319779 -0.003188954 0.000000e+00
Conjunction(No):TrueGenes(11)           -0.008721083 0.004033558 -1.663968e-02 -0.008721445 -0.0008077264 -0.008721830 4.164987e-16
Conjunction(No):TrueGenes(9)             0.037420085 0.004234117  2.910727e-02  0.037419876  0.0457264541  0.037419815 4.135903e-24
sh(0):TrueGenes(11)                      0.014496621 0.004046694  6.550577e-03  0.014496823  0.0224342750  0.014497572 8.271806e-24
sh(0):TrueGenes(9)                       0.007413076 0.004247658 -9.270841e-04  0.007413124  0.0157453341  0.007413582 3.755703e-16

  Doing i = 4
 Pre-processing    Running inla Post-processing           Total 
       12.23794      1726.02218         1.75679      1740.01691 
 Pre-processing    Running inla Post-processing           Total 
    64.16898656    352.25721622      0.08500576    416.51120853 
                                                 mean          sd    0.025quant     0.5quant    0.975quant         mode          kld
(Intercept)                              -3.904287227 0.005145816 -3.9144072039 -3.904281650 -3.894207e+00 -3.904270005 2.033872e-19
S.Size(100)                              -0.093470383 0.005986458 -0.1052316042 -0.093467954 -8.173339e-02 -0.093462566 0.000000e+00
S.Size(200)                               0.014561511 0.005766813  0.0032351752  0.014562729  2.587074e-02  0.014565665 4.075197e-16
Method(DiP-A)                            -0.955766650 0.011547706 -0.9785199471 -0.955739822 -9.331827e-01 -0.955684964 4.162831e-13
Method(DiP)                              -1.486729660 0.013982335 -1.5142929570 -1.486692874 -1.459395e+00 -1.486617810 6.650532e-22
Method(OT-A)                             -0.510962114 0.009406211 -0.5294698111 -0.510948957 -4.925442e-01 -0.510921736 3.137045e-13
Method(OT)                               -1.083117518 0.011836334 -1.1064319516 -1.083092547 -1.059963e+00 -1.083041394 7.924571e-13
Method(CBN-A)                             1.963990096 0.005350589  1.9534965695  1.963985955  1.974497e+00  1.963978090 6.132055e-20
S.Time(unif)                              0.099821680 0.004253157  0.0914727084  0.099821061  1.081664e-01  0.099820179 7.444626e-24
S.Type(wholeTumor_0.5)                   -0.218145838 0.006316052 -0.2305572667 -0.218142375 -2.057650e-01 -0.218134884 8.696987e-14
S.Type(wholeTumor_0.01)                   0.411978617 0.005522383  0.4011370419  0.411978195  4.228126e-01  0.411977816 1.001302e-21
Model(Bozic)                              0.450183286 0.006823106  0.4367862034  0.450183427  4.635673e-01  0.450184286 2.980959e-13
Model(exp)                                0.169026656 0.007396303  0.1544977401  0.169028948  1.835296e-01  0.169034178 3.171034e-14
Model(McF_4)                             -0.608650589 0.009388559 -0.6271264111 -0.608636518 -5.902696e-01 -0.608607465 3.148853e-13
Conjunction(Yes)                         -0.016137020 0.004049495 -0.0240877623 -0.016137069 -8.193276e-03 -0.016136825 8.264538e-16
sh(0)                                    -0.150804162 0.004169524 -0.1589932721 -0.150803305 -1.426273e-01 -0.150801231 3.639595e-23
TrueGenes(7)                              0.071007968 0.006222984  0.0587807403  0.071010966  8.320741e-02  0.071017517 0.000000e+00
TrueGenes(9)                             -0.237028148 0.006289279 -0.2493881186 -0.237024316 -2.247007e-01 -0.237016088 0.000000e+00
S.Size(100):Method(DiP-A)                -0.295321567 0.012180916 -0.3192887436 -0.295304542 -2.714706e-01 -0.295269318 0.000000e+00
S.Size(200):Method(DiP-A)                 0.082074890 0.010926273  0.0606074863  0.082079768  1.034956e-01  0.082090490 3.632672e-15
S.Size(100):Method(DiP)                  -0.320169670 0.015174083 -0.3500625405 -0.320136334 -2.904887e-01 -0.320068101 3.013598e-14
S.Size(200):Method(DiP)                  -0.029132431 0.013758290 -0.0561850748 -0.029119265 -2.177486e-03 -0.029091656 2.863857e-16
S.Size(100):Method(OT-A)                  0.082519329 0.009958502  0.0629524159  0.082524088  1.020420e-01  0.082534491 0.000000e+00
S.Size(200):Method(OT-A)                 -0.044111670 0.009850098 -0.0634686883 -0.044105926 -2.480419e-02 -0.044093554 0.000000e+00
S.Size(100):Method(OT)                    0.090056681 0.011859178  0.0667456496  0.090065551  1.132972e-01  0.090084371 0.000000e+00
S.Size(200):Method(OT)                   -0.029257057 0.011782805 -0.0524211363 -0.029247186 -6.168861e-03 -0.029226363 3.904657e-16
S.Size(100):Method(CBN-A)                 0.227217811 0.005912547  0.2156177408  0.227214783  2.388240e-01  0.227209201 0.000000e+00
S.Size(200):Method(CBN-A)                 0.014982877 0.005697291  0.0038006747  0.014981506  2.616244e-02  0.014979237 8.271806e-25
S.Size(100):S.Time(unif)                  0.055066685 0.004192856  0.0468357713  0.055066171  6.329292e-02  0.055065492 3.308722e-23
S.Size(200):S.Time(unif)                  0.019026296 0.004204643  0.0107712878  0.019026106  2.727480e-02  0.019026080 7.665882e-16
S.Size(100):S.Type(wholeTumor_0.5)       -0.010935601 0.005911795 -0.0225436321 -0.010935407  6.607317e-04 -0.010934516 1.938883e-16
S.Size(200):S.Type(wholeTumor_0.5)       -0.001822631 0.005927737 -0.0134615574 -0.001822576  9.805336e-03 -0.001821963 0.000000e+00
S.Size(100):S.Type(wholeTumor_0.01)       0.012340094 0.005905869  0.0007452971  0.012339743  2.392623e-02  0.012339538 3.885551e-16
S.Size(200):S.Type(wholeTumor_0.01)       0.007005250 0.005916852 -0.0046122692  0.007005294  1.861189e-02  0.007005884 0.000000e+00
S.Size(100):Model(Bozic)                 -0.016667170 0.007062306 -0.0305343403 -0.016666919 -2.814085e-03 -0.016665815 2.481542e-24
S.Size(200):Model(Bozic)                 -0.024996342 0.007079573 -0.0388966935 -0.024996337 -1.110874e-02 -0.024995727 1.158053e-23
S.Size(100):Model(exp)                   -0.017704687 0.007038443 -0.0315248969 -0.017704471 -3.898319e-03 -0.017703442 5.471383e-16
S.Size(200):Model(exp)                   -0.010783242 0.007057137 -0.0246392581 -0.010783333  3.060596e-03 -0.010782918 0.000000e+00
S.Size(100):Model(McF_4)                 -0.082785825 0.007378738 -0.0972759050 -0.082785018 -6.831347e-02 -0.082782773 7.965371e-15
S.Size(200):Model(McF_4)                 -0.026843077 0.007394496 -0.0413627445 -0.026842732 -1.233861e-02 -0.026841413 3.308722e-24
S.Size(100):Conjunction(Yes)             -0.007465835 0.004168538 -0.0156508124 -0.007465734  7.110884e-04 -0.007465177 1.949812e-16
S.Size(200):Conjunction(Yes)             -0.003768758 0.004177886 -0.0119715252 -0.003768848  4.427003e-03 -0.003768676 4.852742e-17
S.Size(100):sh(0)                        -0.006229349 0.004178605 -0.0144333741 -0.006229491  1.967957e-03 -0.006229423 1.940429e-16
S.Size(200):sh(0)                        -0.008463426 0.004189544 -0.0166892411 -0.008463461 -2.449394e-04 -0.008463178 3.860618e-16
S.Size(100):TrueGenes(7)                  0.052095616 0.006649254  0.0390402682  0.052095605  6.513909e-02  0.052096145 1.737079e-23
S.Size(200):TrueGenes(7)                 -0.002903731 0.006685209 -0.0160318485 -0.002903004  1.020835e-02 -0.002900977 3.221953e-16
S.Size(100):TrueGenes(9)                 -0.038438895 0.005964003 -0.0501496143 -0.038438633 -2.674034e-02 -0.038437602 0.000000e+00
S.Size(200):TrueGenes(9)                 -0.006807559 0.005979084 -0.0185471535 -0.006807548  4.921233e-03 -0.006807020 3.790975e-16
Method(DiP-A):S.Time(unif)               -0.159737135 0.008231313 -0.1759032791 -0.159735582 -1.435944e-01 -0.159731765 0.000000e+00
Method(DiP):S.Time(unif)                  0.128848865 0.010199367  0.1088505431  0.128839371  1.488814e-01  0.128821165 0.000000e+00
Method(OT-A):S.Time(unif)                -0.070361956 0.007308169 -0.0847106664 -0.070362057 -5.602580e-02 -0.070361640 0.000000e+00
Method(OT):S.Time(unif)                   0.316680792 0.009470056  0.2981222743  0.316668548  3.352901e-01  0.316644754 0.000000e+00
Method(CBN-A):S.Time(unif)               -0.075354018 0.004243547 -0.0836885050 -0.075353137 -6.703204e-02 -0.075351007 5.004443e-23
Method(DiP-A):S.Type(wholeTumor_0.5)     -0.159873608 0.012699091 -0.1848547957 -0.159857711 -1.350033e-01 -0.159824707 1.075685e-14
Method(DiP):S.Type(wholeTumor_0.5)       -0.202536667 0.016133254 -0.2343193141 -0.202501154 -1.709798e-01 -0.202428465 0.000000e+00
Method(OT-A):S.Type(wholeTumor_0.5)      -0.082085403 0.011142685 -0.1039916907 -0.082075857 -6.025205e-02 -0.082055739 0.000000e+00
Method(OT):S.Type(wholeTumor_0.5)        -0.158832951 0.014237093 -0.1868549658 -0.158810015 -1.309636e-01 -0.158762747 0.000000e+00
Method(CBN-A):S.Type(wholeTumor_0.5)      0.312297406 0.006229170  0.3000781048  0.312293530  3.245270e-01  0.312286273 0.000000e+00
Method(DiP-A):S.Type(wholeTumor_0.01)     0.252742036 0.010451174  0.2322296810  0.252739383  2.732503e-01  0.252734940 0.000000e+00
Method(DiP):S.Type(wholeTumor_0.01)       0.290149751 0.012767596  0.2651031046  0.290142296  3.152148e-01  0.290128402 1.397935e-22
Method(OT-A):S.Type(wholeTumor_0.01)      0.176359996 0.009321767  0.1580607769  0.176358854  1.946488e-01  0.176357350 0.000000e+00
Method(OT):S.Type(wholeTumor_0.01)        0.335927700 0.011314287  0.3137316236  0.335921245  3.581392e-01  0.335909239 5.420457e-14
Method(CBN-A):S.Type(wholeTumor_0.01)    -0.546568969 0.005497254 -0.5573651334 -0.546568045 -5.357878e-01 -0.546565725 9.184564e-13
Method(DiP-A):Model(Bozic)               -0.042828623 0.014416367 -0.0711363471 -0.042827835 -1.455114e-02 -0.042825030 0.000000e+00
Method(DiP):Model(Bozic)                  0.252030904 0.014969135  0.2226383729  0.252031521  2.813931e-01  0.252034028 0.000000e+00
Method(OT-A):Model(Bozic)                -0.079514883 0.012232350 -0.1035423199 -0.079511457 -5.552839e-02 -0.079503542 0.000000e+00
Method(OT):Model(Bozic)                   0.208555570 0.013250414  0.1825391199  0.208555678  2.345476e-01  0.208557016 1.976066e-14
Method(CBN-A):Model(Bozic)               -0.141256834 0.006665742 -0.1543435852 -0.141257141 -1.281803e-01 -0.141257192 3.904211e-14
Method(DiP-A):Model(exp)                 -0.335307336 0.016691503 -0.3681436693 -0.335285967 -3.026194e-01 -0.335241638 1.245287e-14
Method(DiP):Model(exp)                    0.009061503 0.016911927 -0.0241946994  0.009078564  4.219276e-02  0.009114260 7.818402e-16
Method(OT-A):Model(exp)                  -0.290248697 0.013979475 -0.3177395579 -0.290234217 -2.628632e-01 -0.290203950 0.000000e+00
Method(OT):Model(exp)                     0.005498434 0.014878100 -0.0237449656  0.005508966  3.465673e-02  0.005531379 2.525511e-16
Method(CBN-A):Model(exp)                  0.355098075 0.007198774  0.3409725510  0.355095068  3.692273e-01  0.355089636 0.000000e+00
Method(DiP-A):Model(McF_4)               -0.605155078 0.023667187 -0.6519566497 -0.605043605 -5.590126e-01 -0.604817701 2.477576e-14
Method(DiP):Model(McF_4)                 -0.166811843 0.022988896 -0.2122162977 -0.166722347 -1.219440e-01 -0.166540654 1.148847e-14
Method(OT-A):Model(McF_4)                -0.375572268 0.018832453 -0.4127086430 -0.375518685 -3.387665e-01 -0.375409475 0.000000e+00
Method(OT):Model(McF_4)                  -0.139887866 0.020484983 -0.1802985530 -0.139824349 -9.986570e-02 -0.139695048 2.066945e-15
Method(CBN-A):Model(McF_4)                0.627043031 0.009263185  0.6088977384  0.627028321  6.452531e-01  0.626999553 0.000000e+00
Method(DiP-A):Conjunction(Yes)            0.006610788 0.007749949 -0.0086064826  0.006611080  2.181254e-02  0.006612321 0.000000e+00
Method(DiP):Conjunction(Yes)             -0.045979311 0.009435414 -0.0645121433 -0.045976907 -2.747674e-02 -0.045971281 0.000000e+00
Method(OT-A):Conjunction(Yes)             0.007095454 0.006937831 -0.0065269927  0.007095646  2.070439e-02  0.007096619 5.169879e-26
Method(OT):Conjunction(Yes)               0.016721509 0.008311970  0.0004004310  0.016721910  3.302545e-02  0.016723418 2.067952e-25
Method(CBN-A):Conjunction(Yes)            0.016977249 0.004010943  0.0091029305  0.016976960  2.484598e-02  0.016976717 2.527252e-15
Method(DiP-A):sh(0)                      -0.157814596 0.008061883 -0.1736570931 -0.157810026 -1.420119e-01 -0.157800163 1.414479e-22
Method(DiP):sh(0)                        -0.345170512 0.010356674 -0.3655529901 -0.345154476 -3.248955e-01 -0.345121391 0.000000e+00
Method(OT-A):sh(0)                       -0.002759425 0.007064154 -0.0166327396 -0.002758277  1.109485e-02 -0.002755373 5.431627e-16
Method(OT):sh(0)                         -0.059651412 0.008514410 -0.0763799403 -0.059647666 -4.295894e-02 -0.059639421 4.963084e-24
Method(CBN-A):sh(0)                       0.289573449 0.004118962  0.2814902032  0.289572064  2.976570e-01  0.289569631 4.089918e-13
Method(DiP-A):TrueGenes(7)                0.211652700 0.012384208  0.1873005970  0.211664980  2.359145e-01  0.211690694 2.262162e-14
Method(DiP):TrueGenes(7)                  0.236230540 0.014904337  0.2069208205  0.236246013  2.654277e-01  0.236278352 0.000000e+00
Method(OT-A):TrueGenes(7)                 0.122760056 0.011247638  0.1006443142  0.122770734  1.447964e-01  0.122793130 4.301339e-23
Method(OT):TrueGenes(7)                   0.457077688 0.012493875  0.4325343385  0.457081927  4.815751e-01  0.457091500 0.000000e+00
Method(CBN-A):TrueGenes(7)               -0.515137175 0.007051387 -0.5289821486 -0.515137129 -5.013051e-01 -0.515136439 0.000000e+00
Method(DiP-A):TrueGenes(9)               -0.048633457 0.012268198 -0.0727566230 -0.048621564 -2.459826e-02 -0.048596637 0.000000e+00
Method(DiP):TrueGenes(9)                 -0.276553718 0.016286771 -0.3086523196 -0.276513348 -2.447080e-01 -0.276430893 2.615895e-14
Method(OT-A):TrueGenes(9)                 0.008167019 0.010966540 -0.0133866834  0.008174315  2.966058e-02  0.008189898 1.158053e-23
Method(OT):TrueGenes(9)                  -0.359966455 0.014564496 -0.3886615226 -0.359933430 -3.314805e-01 -0.359865871 8.337981e-22
Method(CBN-A):TrueGenes(9)                0.335895820 0.006533347  0.3230800835  0.335891670  3.487228e-01  0.335883887 0.000000e+00
S.Time(unif):S.Type(wholeTumor_0.5)      -0.026882831 0.004222586 -0.0351736639 -0.026882818 -1.859966e-02 -0.026882435 0.000000e+00
S.Time(unif):S.Type(wholeTumor_0.01)      0.056235525 0.004221917  0.0479468871  0.056235237  6.451817e-02  0.056235017 0.000000e+00
S.Time(unif):Model(Bozic)                 0.240583019 0.005052735  0.2306686563  0.240580844  2.505004e-01  0.240576891 1.358962e-13
S.Time(unif):Model(exp)                   0.213668119 0.005029052  0.2037983495  0.213666591  2.235373e-01  0.213663945 4.177262e-22
S.Time(unif):Model(McF_4)                 0.006219879 0.005249803 -0.0040871937  0.006219676  1.651865e-02  0.006219712 0.000000e+00
S.Time(unif):Conjunction(Yes)            -0.005835031 0.002977950 -0.0116817676 -0.005835130  6.902906e-06 -0.005835076 7.641095e-16
S.Time(unif):sh(0)                       -0.033921820 0.002986479 -0.0397858558 -0.033921730 -2.806365e-02 -0.033921297 1.215602e-14
S.Time(unif):TrueGenes(7)                 0.088258113 0.004809811  0.0788129638  0.088258595  9.769195e-02  0.088259972 1.874624e-14
S.Time(unif):TrueGenes(9)                -0.072435153 0.004270475 -0.0808189690 -0.072435492 -6.405713e-02 -0.072435812 2.378033e-14
S.Type(wholeTumor_0.5):Model(Bozic)      -0.010963421 0.007111879 -0.0249272864 -0.010963387  2.987471e-03 -0.010962714 5.358973e-16
S.Type(wholeTumor_0.01):Model(Bozic)      0.033693965 0.007088175  0.0197771761  0.033693817  4.759883e-02  0.033694121 0.000000e+00
S.Type(wholeTumor_0.5):Model(exp)        -0.037697442 0.007088836 -0.0516162836 -0.037697332 -2.379195e-02 -0.037696512 1.078774e-15
S.Type(wholeTumor_0.01):Model(exp)        0.056222447 0.007074281  0.0423329462  0.056222296  7.010007e-02  0.056222594 2.398824e-23
S.Type(wholeTumor_0.5):Model(McF_4)      -0.027421971 0.007400017 -0.0419518820 -0.027421830 -1.290614e-02 -0.027420919 9.899536e-16
S.Type(wholeTumor_0.01):Model(McF_4)      0.024766790 0.007433187  0.0101707164  0.024767286  3.934676e-02  0.024768913 0.000000e+00
S.Type(wholeTumor_0.5):Conjunction(Yes)   0.001770699 0.004197741 -0.0064710570  0.001770611  1.000540e-02  0.001770789 0.000000e+00
S.Type(wholeTumor_0.01):Conjunction(Yes)  0.003196549 0.004190950 -0.0050313539  0.003196284  1.141839e-02  0.003196105 4.340281e-16
S.Type(wholeTumor_0.5):sh(0)              0.007460093 0.004207889 -0.0008015920  0.007460006  1.571470e-02  0.007460187 5.740542e-16
S.Type(wholeTumor_0.01):sh(0)            -0.010971195 0.004204445 -0.0192261259 -0.010971279 -2.723353e-03 -0.010971092 3.833301e-16
S.Type(wholeTumor_0.5):TrueGenes(7)      -0.007194173 0.006749983 -0.0204483111 -0.007193841  6.046000e-03 -0.007192602 2.230880e-16
S.Type(wholeTumor_0.01):TrueGenes(7)      0.066747859 0.006677539  0.0536330326  0.066749193  7.984330e-02  0.066752438 4.135903e-23
S.Type(wholeTumor_0.5):TrueGenes(9)      -0.010787433 0.006007471 -0.0225832906 -0.010787242  9.965722e-04 -0.010786350 1.877616e-16
S.Type(wholeTumor_0.01):TrueGenes(9)     -0.013908795 0.006004467 -0.0256963660 -0.013909418 -2.128554e-03 -0.013910162 1.654361e-24
Model(Bozic):Conjunction(Yes)            -0.026601487 0.005009073 -0.0364371624 -0.026601264 -1.677604e-02 -0.026600394 2.160556e-15
Model(exp):Conjunction(Yes)              -0.038704897 0.004996741 -0.0485168186 -0.038704518 -2.890405e-02 -0.038703334 1.737079e-23
Model(McF_4):Conjunction(Yes)             0.013048724 0.005230934  0.0027785402  0.013048575  2.331034e-02  0.013048718 4.952925e-16
Model(Bozic):sh(0)                        0.070085818 0.005024106  0.0602220045  0.070085570  7.994198e-02  0.070085498 1.718117e-14
Model(exp):sh(0)                          0.039962689 0.005008082  0.0301304135  0.039962415  4.978748e-02  0.039962289 4.322822e-15
Model(McF_4):sh(0)                       -0.087023570 0.005241243 -0.0973146197 -0.087023505 -7.674229e-02 -0.087022933 1.578707e-14
Model(Bozic):TrueGenes(7)                 0.131782893 0.007893091  0.1162828415  0.131783733  1.472641e-01  0.131786089 0.000000e+00
Model(exp):TrueGenes(7)                   0.124771484 0.007890650  0.1092780598  0.124771701  1.402495e-01  0.124772805 1.393075e-14
Model(McF_4):TrueGenes(7)                -0.124852842 0.008706506 -0.1419539630 -0.124850669 -1.077794e-01 -0.124845567 0.000000e+00
Model(Bozic):TrueGenes(9)                -0.041688448 0.007159498 -0.0557450582 -0.041688664 -2.764351e-02 -0.041688490 0.000000e+00
Model(exp):TrueGenes(9)                  -0.028032370 0.007126974 -0.0420258332 -0.028032342 -1.405186e-02 -0.028031683 0.000000e+00
Model(McF_4):TrueGenes(9)                 0.060946194 0.007506050  0.0462084437  0.060946230  7.567027e-02  0.060946936 0.000000e+00
Conjunction(Yes):sh(0)                    0.003188986 0.002966939 -0.0026362714  0.003188935  9.009197e-03  0.003189083 4.811198e-16
Conjunction(Yes):TrueGenes(7)             0.028698082 0.004733861  0.0194044639  0.028697741  3.798509e-02  0.028697457 7.444626e-24
Conjunction(Yes):TrueGenes(9)            -0.037419767 0.004233817 -0.0457325054 -0.037419801 -2.911445e-02 -0.037419510 1.240771e-23
sh(0):TrueGenes(7)                       -0.021911180 0.004759960 -0.0312554605 -0.021911719 -1.257246e-02 -0.021912397 0.000000e+00
sh(0):TrueGenes(9)                        0.007413598 0.004247352 -0.0009259242  0.007413636  1.574528e-02  0.007414072 0.000000e+00

  Doing i = 5
 Pre-processing    Running inla Post-processing           Total 
      13.131381     1947.301664        1.807369     1962.240414 
 Pre-processing    Running inla Post-processing           Total 
    64.27688217    360.59971642      0.08323574    424.95983434 
                                                 mean          sd    0.025quant     0.5quant    0.975quant         mode          kld
(Intercept)                              -3.904286741 0.005147042 -3.914409e+00 -3.904281184 -3.8942044568 -3.904269582 0.000000e+00
S.Size(100)                              -0.093470380 0.005986520 -1.052317e-01 -0.093467966 -0.0817332162 -0.093462612 0.000000e+00
S.Size(200)                               0.014561491 0.005766804  3.235182e-03  0.014562706  0.0258707129  0.014565633 0.000000e+00
Method(CBN)                               2.072854911 0.005281115  2.062498e+00  2.072850556  2.0832260514  2.072842256 0.000000e+00
Method(CBN-A)                             1.963990050 0.005350607  1.953496e+00  1.963985909  1.9744969364  1.963978045 7.755933e-12
Method(OT)                               -1.083117097 0.011836336 -1.106432e+00 -1.083092125 -1.0599622803 -1.083040972 0.000000e+00
Method(OT-A)                             -0.510961706 0.009406217 -5.294694e-01 -0.510948549 -0.4925438172 -0.510921328 3.137041e-13
Method(DiP)                              -1.486729767 0.013982334 -1.514293e+00 -1.486692982 -1.4593953504 -1.486617919 0.000000e+00
S.Time(last)                             -0.099821898 0.004253295 -1.081740e-01 -0.099821536 -0.0914794255 -0.099820448 4.794565e-14
S.Type(wholeTumor_0.5)                   -0.218145777 0.006316056 -2.305572e-01 -0.218142320 -0.2057648653 -0.218134843 0.000000e+00
S.Type(wholeTumor_0.01)                   0.411978772 0.005522441  4.011370e-01  0.411978368  0.4228128376  0.411978025 0.000000e+00
Model(Bozic)                              0.450183300 0.006823091  4.367862e-01  0.450183440  0.4635673298  0.450184299 2.980972e-13
Model(exp)                                0.169026693 0.007396307  1.544978e-01  0.169028975  0.1835296538  0.169034187 3.171031e-14
Model(McF_4)                             -0.608651134 0.009388684 -6.271272e-01 -0.608637079 -0.5902698751 -0.608608055 0.000000e+00
Conjunction(Yes)                         -0.016137068 0.004049497 -2.408780e-02 -0.016137123 -0.0081933036 -0.016136890 0.000000e+00
sh(Inf)                                   0.150804517 0.004169563  1.426210e-01  0.150803436  0.1589865233  0.150801619 0.000000e+00
TrueGenes(11)                             0.166037776 0.005450266  1.553407e-01  0.166036377  0.1767328421  0.166034027 5.839758e-14
TrueGenes(9)                             -0.237028227 0.006289314 -2.493882e-01 -0.237024408 -0.2247006952 -0.237016203 0.000000e+00
S.Size(100):Method(CBN)                   0.215868025 0.005851499  2.043880e-01  0.215864934  0.2273546701  0.215859219 1.013272e-13
S.Size(200):Method(CBN)                   0.005538212 0.005632317 -5.516298e-03  0.005536800  0.0165904372  0.005534440 0.000000e+00
S.Size(100):Method(CBN-A)                 0.227217636 0.005912546  2.156176e-01  0.227214607  0.2388238628  0.227209026 9.924557e-14
S.Size(200):Method(CBN-A)                 0.014982862 0.005697290  3.800661e-03  0.014981492  0.0261624290  0.014979222 1.240771e-24
S.Size(100):Method(OT)                    0.090056166 0.011859180  6.674513e-02  0.090065036  0.1132967327  0.090083855 6.167241e-15
S.Size(200):Method(OT)                   -0.029256582 0.011782805 -5.242066e-02 -0.029246711 -0.0061683852 -0.029225889 3.308722e-24
S.Size(100):Method(OT-A)                  0.082519431 0.009958502  6.295252e-02  0.082524190  0.1020420773  0.082534592 0.000000e+00
S.Size(200):Method(OT-A)                 -0.044111605 0.009850098 -6.346862e-02 -0.044105861 -0.0248041218 -0.044093489 0.000000e+00
S.Size(100):Method(DiP)                  -0.320169364 0.015174080 -3.500622e-01 -0.320136030 -0.2904884456 -0.320067799 3.013599e-14
S.Size(200):Method(DiP)                  -0.029132778 0.013758289 -5.618542e-02 -0.029119611 -0.0021778354 -0.029092001 2.863858e-16
S.Size(100):S.Time(last)                 -0.055066588 0.004192877 -6.329993e-02 -0.055066288 -0.0468424346 -0.055065331 1.233434e-14
S.Size(200):S.Time(last)                 -0.019026260 0.004204626 -2.728167e-02 -0.019026303 -0.0107781645 -0.019026034 0.000000e+00
S.Size(100):S.Type(wholeTumor_0.5)       -0.010935430 0.005911777 -2.254347e-02 -0.010935225  0.0006608445 -0.010934312 0.000000e+00
S.Size(200):S.Type(wholeTumor_0.5)       -0.001822668 0.005927712 -1.346156e-02 -0.001822611  0.0098052523 -0.001821995 3.856969e-16
S.Size(100):S.Type(wholeTumor_0.01)       0.012339883 0.005905861  7.451436e-04  0.012339515  0.0239260468  0.012339276 1.654361e-24
S.Size(200):S.Type(wholeTumor_0.01)       0.007005163 0.005916827 -4.612327e-03  0.007005211  0.0186117553  0.007005808 2.903379e-16
S.Size(100):Model(Bozic)                 -0.016667024 0.007062286 -3.053421e-02 -0.016666757 -0.0028140091 -0.016665624 5.434501e-16
S.Size(200):Model(Bozic)                 -0.024996394 0.007079543 -3.889669e-02 -0.024996390 -0.0111088439 -0.024995782 0.000000e+00
S.Size(100):Model(exp)                   -0.017704586 0.007038422 -3.152481e-02 -0.017704356 -0.0038982893 -0.017703297 5.471415e-16
S.Size(200):Model(exp)                   -0.010783253 0.007057107 -2.463921e-02 -0.010783349  0.0030605477 -0.010782944 0.000000e+00
S.Size(100):Model(McF_4)                 -0.082785516 0.007378760 -9.727574e-02 -0.082784678 -0.0683131961 -0.082782369 0.000000e+00
S.Size(200):Model(McF_4)                 -0.026843173 0.007394467 -4.136281e-02 -0.026842823 -0.0123387661 -0.026841493 9.914402e-16
S.Size(100):Conjunction(Yes)             -0.007465936 0.004168532 -1.565094e-02 -0.007465823  0.0007109496 -0.007465242 0.000000e+00
S.Size(200):Conjunction(Yes)             -0.003768681 0.004177868 -1.197142e-02 -0.003768770  0.0044270468 -0.003768595 8.271806e-25
S.Size(100):sh(Inf)                       0.006229382 0.004178587 -1.974763e-03  0.006229290  0.0144265248  0.006229461 1.940445e-16
S.Size(200):sh(Inf)                       0.008463441 0.004189528  2.381478e-04  0.008463236  0.0166823424  0.008463179 3.860648e-16
S.Size(100):TrueGenes(11)                -0.013654579 0.005681763 -2.481056e-02 -0.013654523 -0.0025091173 -0.013653929 8.396226e-16
S.Size(200):TrueGenes(11)                 0.009713694 0.005694834 -1.466488e-03  0.009713251  0.0208861017  0.009712842 2.089432e-16
S.Size(100):TrueGenes(9)                 -0.038438868 0.005964004 -5.014965e-02 -0.038438588 -0.0267403554 -0.038437518 3.048136e-15
S.Size(200):TrueGenes(9)                 -0.006807468 0.005979064 -1.854705e-02 -0.006807450  0.0049212734 -0.006806908 4.738751e-16
Method(CBN):S.Time(last)                  0.140126442 0.004193628  1.318959e-01  0.140125292  0.1483558071  0.140123337 1.327625e-22
Method(CBN-A):S.Time(last)                0.075354094 0.004243547  6.702548e-02  0.075352974  0.0836813041  0.075351083 2.408309e-14
Method(OT):S.Time(last)                  -0.316681661 0.009470059 -3.353104e-01 -0.316669948 -0.2981348695 -0.316645621 0.000000e+00
Method(OT-A):S.Time(last)                 0.070361969 0.007308171  5.601387e-02  0.070361658  0.0846986736  0.070361653 8.119942e-15
Method(DiP):S.Time(last)                 -0.128848682 0.010199381 -1.489010e-01 -0.128839763 -0.1088641323 -0.128820985 0.000000e+00
Method(CBN):S.Type(wholeTumor_0.5)        0.291254137 0.006174937  2.791415e-01  0.291250204  0.3033774874  0.291242827 1.819806e-13
Method(CBN-A):S.Type(wholeTumor_0.5)      0.312297154 0.006229170  3.000779e-01  0.312293278  0.3245267343  0.312286022 7.692780e-22
Method(OT):S.Type(wholeTumor_0.5)        -0.158832430 0.014237094 -1.868544e-01 -0.158809498 -0.1309630907 -0.158762234 0.000000e+00
Method(OT-A):S.Type(wholeTumor_0.5)      -0.082085608 0.011142684 -1.039919e-01 -0.082076062 -0.0602522573 -0.082055944 3.492936e-15
Method(DiP):S.Type(wholeTumor_0.5)       -0.202537047 0.016133254 -2.343197e-01 -0.202501535 -0.1709801393 -0.202428848 0.000000e+00
Method(CBN):S.Type(wholeTumor_0.01)      -0.508652699 0.005416051 -5.192892e-01 -0.508651838 -0.4980306495 -0.508649651 9.462039e-13
Method(CBN-A):S.Type(wholeTumor_0.01)    -0.546568825 0.005497254 -5.573650e-01 -0.546567902 -0.5357876475 -0.546565582 0.000000e+00
Method(OT):S.Type(wholeTumor_0.01)        0.335927744 0.011314291  3.137317e-01  0.335921290  0.3581392618  0.335909284 0.000000e+00
Method(OT-A):S.Type(wholeTumor_0.01)      0.176359835 0.009321767  1.580606e-01  0.176358693  0.1946486535  0.176357188 1.996336e-14
Method(DiP):S.Type(wholeTumor_0.01)       0.290149201 0.012767596  2.651026e-01  0.290141746  0.3152142144  0.290127853 4.256690e-14
Method(CBN):Model(Bozic)                 -0.196967532 0.006602257 -2.099296e-01 -0.196967847 -0.1840155544 -0.196967919 0.000000e+00
Method(CBN-A):Model(Bozic)               -0.141256881 0.006665748 -1.543436e-01 -0.141257188 -0.1281803787 -0.141257240 0.000000e+00
Method(OT):Model(Bozic)                   0.208554348 0.013250426  1.825379e-01  0.208554457  0.2345464424  0.208555798 0.000000e+00
Method(OT-A):Model(Bozic)                -0.079514781 0.012232350 -1.035422e-01 -0.079511356 -0.0555282933 -0.079503441 0.000000e+00
Method(DiP):Model(Bozic)                  0.252031329 0.014969134  2.226388e-01  0.252031945  0.2813935754  0.252034450 3.096684e-14
Method(CBN):Model(exp)                    0.256070511 0.007154699  2.420315e-01  0.256067502  0.2701133202  0.256062063 2.878589e-22
Method(CBN-A):Model(exp)                  0.355097936 0.007198795  3.409724e-01  0.355094929  0.3692272379  0.355089498 7.949206e-22
Method(OT):Model(exp)                     0.005497685 0.014878104 -2.374572e-02  0.005508218  0.0346559856  0.005530632 2.448979e-16
Method(OT-A):Model(exp)                  -0.290248558 0.013979475 -3.177394e-01 -0.290234078 -0.2628630754 -0.290203812 0.000000e+00
Method(DiP):Model(exp)                    0.009061715 0.016911936 -2.419450e-02  0.009078774  0.0421929892  0.009114469 8.292236e-16
Method(CBN):Model(McF_4)                  0.661194921 0.009181563  6.432108e-01  0.661179900  0.6792457476  0.661150497 0.000000e+00
Method(CBN-A):Model(McF_4)                0.627043224 0.009263196  6.088979e-01  0.627028513  0.6452533486  0.626999743 0.000000e+00
Method(OT):Model(McF_4)                  -0.139888355 0.020484989 -1.802990e-01 -0.139824842 -0.0998661714 -0.139695548 2.066944e-15
Method(OT-A):Model(McF_4)                -0.375572426 0.018832452 -4.127088e-01 -0.375518839 -0.3387666556 -0.375409622 1.956485e-14
Method(DiP):Model(McF_4)                 -0.166810098 0.022988898 -2.122145e-01 -0.166720606 -0.1219422424 -0.166538918 8.206046e-15
Method(CBN):Conjunction(Yes)             -0.001414246 0.003963132 -9.194715e-03 -0.001414528  0.0063606727 -0.001414759 0.000000e+00
Method(CBN-A):Conjunction(Yes)            0.016977274 0.004010943  9.102956e-03  0.016976984  0.0248460005  0.016976742 0.000000e+00
Method(OT):Conjunction(Yes)               0.016720703 0.008311970  3.996235e-04  0.016721104  0.0330246419  0.016722613 0.000000e+00
Method(OT-A):Conjunction(Yes)             0.007095758 0.006937831 -6.526688e-03  0.007095950  0.0207046893  0.007096923 1.550964e-25
Method(DiP):Conjunction(Yes)             -0.045978921 0.009435413 -6.451175e-02 -0.045976518 -0.0274763518 -0.045970891 2.435670e-15
Method(CBN):sh(Inf)                      -0.275892070 0.004071957 -2.838905e-01 -0.275890906 -0.2679074081 -0.275888222 0.000000e+00
Method(CBN-A):sh(Inf)                    -0.289573755 0.004118962 -2.976644e-01 -0.289572602 -0.2814968572 -0.289569937 0.000000e+00
Method(OT):sh(Inf)                        0.059651763 0.008514415  4.294659e-02  0.059647538  0.0763650550  0.059639771 4.486647e-15
Method(OT-A):sh(Inf)                      0.002758901 0.007064154 -1.110652e-02  0.002757355  0.0166202031  0.002754849 0.000000e+00
Method(DiP):sh(Inf)                       0.345171125 0.010356673  3.248843e-01  0.345154508  0.3655313236  0.345121999 6.286573e-23
Method(CBN):TrueGenes(11)                 0.171107352 0.005432501  1.604413e-01  0.171107265  0.1817641115  0.171107551 1.227846e-24
Method(CBN-A):TrueGenes(11)               0.179230576 0.005504430  1.684235e-01  0.179230434  0.1900285762  0.179230613 4.014734e-25
Method(OT):TrueGenes(11)                 -0.097009645 0.011368086 -1.193227e-01 -0.097012136 -0.0747031453 -0.097016178 6.711592e-15
Method(OT-A):TrueGenes(11)               -0.130873663 0.009319360 -1.491702e-01 -0.130874110 -0.1125914035 -0.130874217 0.000000e+00
Method(DiP):TrueGenes(11)                 0.040470413 0.012757564  1.543766e-02  0.040464978  0.0655103662  0.040455143 0.000000e+00
Method(CBN):TrueGenes(9)                  0.341335850 0.006453890  3.286764e-01  0.341331618  0.3540071975  0.341323664 0.000000e+00
Method(CBN-A):TrueGenes(9)                0.335895823 0.006533347  3.230801e-01  0.335891672  0.3487228155  0.335883889 1.993505e-22
Method(OT):TrueGenes(9)                  -0.359966262 0.014564497 -3.886613e-01 -0.359933238 -0.3314803180 -0.359865680 0.000000e+00
Method(OT-A):TrueGenes(9)                 0.008167079 0.010966541 -1.338662e-02  0.008174375  0.0296606390  0.008189958 4.507554e-16
Method(DiP):TrueGenes(9)                 -0.276554138 0.016286775 -3.086528e-01 -0.276513766 -0.2447084223 -0.276431307 2.615893e-14
S.Time(last):S.Type(wholeTumor_0.5)       0.026882823 0.004222572  1.859281e-02  0.026882565  0.0351666801  0.026882405 3.040368e-15
S.Time(last):S.Type(wholeTumor_0.01)     -0.056235631 0.004221907 -6.452527e-02 -0.056235572 -0.0479539057 -0.056235096 1.216530e-14
S.Time(last):Model(Bozic)                -0.240582604 0.005053474 -2.505105e-01 -0.240580638 -0.2306746277 -0.240576246 0.000000e+00
S.Time(last):Model(exp)                  -0.213667822 0.005029372 -2.235465e-01 -0.213666515 -0.2038053916 -0.213663460 0.000000e+00
S.Time(last):Model(McF_4)                -0.006219869 0.005249782 -1.652723e-02 -0.006219962  0.0040785725 -0.006219704 0.000000e+00
S.Time(last):Conjunction(Yes)             0.005835026 0.002977937 -1.178012e-05  0.005834957  0.0116768580  0.005835073 4.963084e-24
S.Time(last):sh(Inf)                     -0.033921756 0.002986477 -3.978582e-02 -0.033921657 -0.0280636084 -0.033921205 0.000000e+00
S.Time(last):TrueGenes(11)                0.015823061 0.004066819  7.836597e-03  0.015823574  0.0237993749  0.015824950 2.458283e-15
S.Time(last):TrueGenes(9)                 0.072435257 0.004270488  6.405007e-02  0.072435373  0.0808121237  0.072435968 0.000000e+00
S.Type(wholeTumor_0.5):Model(Bozic)      -0.010963338 0.007111848 -2.492715e-02 -0.010963303  0.0029875025 -0.010962631 0.000000e+00
S.Type(wholeTumor_0.01):Model(Bozic)      0.033693840 0.007088146  1.977712e-02  0.033693686  0.0475986780  0.033693977 0.000000e+00
S.Type(wholeTumor_0.5):Model(exp)        -0.037697277 0.007088807 -5.161609e-02 -0.037697162 -0.0237918449 -0.037696330 0.000000e+00
S.Type(wholeTumor_0.01):Model(exp)        0.056222339 0.007074251  4.233290e-02  0.056222186  0.0700999153  0.056222478 3.308722e-24
S.Type(wholeTumor_0.5):Model(McF_4)      -0.027421970 0.007399989 -4.195181e-02 -0.027421835 -0.0129061712 -0.027420938 0.000000e+00
S.Type(wholeTumor_0.01):Model(McF_4)      0.024766782 0.007433174  1.017067e-02  0.024767297  0.0393466822  0.024768961 0.000000e+00
S.Type(wholeTumor_0.5):Conjunction(Yes)   0.001770722 0.004197723 -6.471007e-03  0.001770635  0.0100053913  0.001770816 1.201746e-17
S.Type(wholeTumor_0.01):Conjunction(Yes)  0.003196465 0.004190938 -5.031396e-03  0.003196190  0.0114183126  0.003195995 8.271806e-24
S.Type(wholeTumor_0.5):sh(Inf)           -0.007460097 0.004207872 -1.572156e-02 -0.007460249  0.0007946504 -0.007460198 1.913530e-16
S.Type(wholeTumor_0.01):sh(Inf)           0.010971229 0.004204428  2.716537e-03  0.010971073  0.0192192303  0.010971115 3.833332e-16
S.Type(wholeTumor_0.5):TrueGenes(11)      0.017984488 0.005724220  6.745369e-03  0.017984468  0.0292134315  0.017984913 0.000000e+00
S.Type(wholeTumor_0.01):TrueGenes(11)    -0.052837302 0.005714525 -6.405516e-02 -0.052838082 -0.0416253929 -0.052839165 6.640182e-15
S.Type(wholeTumor_0.5):TrueGenes(9)      -0.010787206 0.006007467 -2.258311e-02 -0.010786999  0.0009967539 -0.010786073 0.000000e+00
S.Type(wholeTumor_0.01):TrueGenes(9)     -0.013909020 0.006004505 -2.569658e-02 -0.013909673 -0.0021286240 -0.013910476 8.271806e-25
Model(Bozic):Conjunction(Yes)            -0.026601373 0.005009074 -3.643711e-02 -0.026601132 -0.0167759705 -0.026600224 0.000000e+00
Model(exp):Conjunction(Yes)              -0.038704836 0.004996769 -4.851690e-02 -0.038704430 -0.0289040025 -0.038703191 0.000000e+00
Model(McF_4):Conjunction(Yes)             0.013048695 0.005230913  2.778552e-03  0.013048544  0.0233102758  0.013048684 1.654361e-24
Model(Bozic):sh(Inf)                     -0.070085793 0.005024085 -7.995020e-02 -0.070085825 -0.0602302320 -0.070085464 0.000000e+00
Model(exp):sh(Inf)                       -0.039962564 0.005008063 -4.979560e-02 -0.039962567 -0.0301385117 -0.039962147 0.000000e+00
Model(McF_4):sh(Inf)                      0.087023594 0.005241230  7.673384e-02  0.087023224  0.0973059838  0.087022925 0.000000e+00
Model(Bozic):TrueGenes(11)               -0.090091852 0.006835196 -1.035112e-01 -0.090092258 -0.0766825488 -0.090092494 1.856514e-14
Model(exp):TrueGenes(11)                 -0.096736901 0.006822694 -1.101327e-01 -0.096736963 -0.0833530199 -0.096736510 1.042248e-22
Model(McF_4):TrueGenes(11)                0.063914309 0.007159494  4.985712e-02  0.063914289  0.0779587434  0.063914857 0.000000e+00
Model(Bozic):TrueGenes(9)                -0.041688598 0.007159472 -5.574514e-02 -0.041688820 -0.0276436830 -0.041688661 2.115185e-15
Model(exp):TrueGenes(9)                  -0.028032362 0.007126948 -4.202581e-02 -0.028032326 -0.0140519196 -0.028031651 0.000000e+00
Model(McF_4):TrueGenes(9)                 0.060946640 0.007506052  4.620882e-02  0.060946696  0.0756706670  0.060947446 0.000000e+00
Conjunction(Yes):sh(Inf)                 -0.003188922 0.002966927 -9.013963e-03 -0.003189040  0.0026314429 -0.003189025 4.811237e-16
Conjunction(Yes):TrueGenes(11)            0.008721861 0.004033228  8.024631e-04  0.008721993  0.0166332831  0.008722599 1.654361e-24
Conjunction(Yes):TrueGenes(9)            -0.037419804 0.004233802 -4.573253e-02 -0.037419834 -0.0291145193 -0.037419536 6.048521e-15
sh(Inf):TrueGenes(11)                    -0.014497443 0.004046364 -2.244100e-02 -0.014497869 -0.0065587989 -0.014498383 0.000000e+00
sh(Inf):TrueGenes(9)                     -0.007413556 0.004247343 -1.575212e-02 -0.007413842  0.0009189575 -0.007414056 1.878130e-16

  Doing i = 6
 Pre-processing    Running inla Post-processing           Total 
      12.551369     1467.629923        1.347193     1481.528485 
 Pre-processing    Running inla Post-processing           Total 
    54.71853042    273.35969067      0.07106209    328.14928317 
                                                 mean          sd    0.025quant     0.5quant    0.975quant         mode          kld
(Intercept)                              -3.904286148 0.005147437 -3.9144093510 -3.904280553 -3.8942031892 -3.904268872 3.084457e-19
S.Size(1000)                              0.078924108 0.005665815  0.0677965882  0.078925161  0.0900356188  0.078927756 1.350969e-14
S.Size(200)                               0.014561436 0.005766787  0.0032351646  0.014562649  0.0258706266  0.014565574 8.150468e-16
Method(DiP-A)                            -0.955765662 0.011547728 -0.9785189875 -0.955738838 -0.9331816871 -0.955683989 4.162816e-13
Method(DiP)                              -1.486729414 0.013982336 -1.5142927066 -1.486692629 -1.4593949914 -1.486617569 0.000000e+00
Method(OT-A)                             -0.510961572 0.009406221 -0.5294692884 -0.510948415 -0.4925436760 -0.510921195 0.000000e+00
Method(OT)                               -1.083119143 0.011836337 -1.1064336043 -1.083094165 -1.0599643422 -1.083042998 7.924567e-13
Method(CBN-A)                             1.963990029 0.005350613  1.9534964567  1.963985888  1.9744969266  1.963978024 0.000000e+00
S.Time(last)                             -0.099822023 0.004253320 -0.1081741709 -0.099821668 -0.0914794826 -0.099820596 4.794509e-14
S.Type(singleCell)                       -0.193814155 0.006249084 -0.2060924251 -0.193811251 -0.1815632077 -0.193804889 0.000000e+00
S.Type(wholeTumor_0.01)                   0.411979214 0.005522449  0.4011374331  0.411978817  0.4228132778  0.411978488 0.000000e+00
Model(McF_6)                             -0.010497751 0.007586310 -0.0254047652 -0.010493755  0.0043734910 -0.010485085 0.000000e+00
Model(McF_4)                             -0.608650827 0.009388701 -0.6271268665 -0.608636779 -0.5902695185 -0.608607770 0.000000e+00
Model(exp)                                0.169026744 0.007396294  0.1544978798  0.169029023  0.1835296904  0.169034227 0.000000e+00
Conjunction(Yes)                         -0.016137048 0.004049487 -0.0240877529 -0.016137105 -0.0081932982 -0.016136876 0.000000e+00
sh(Inf)                                   0.150804632 0.004169569  0.1426210998  0.150803556  0.1589866376  0.150801747 0.000000e+00
TrueGenes(11)                             0.166037503 0.005450382  0.1553402289  0.166036084  0.1767328495  0.166033694 0.000000e+00
TrueGenes(9)                             -0.237028477 0.006289320 -0.2493884799 -0.237024663 -0.2247009209 -0.237016468 4.069729e-22
S.Size(1000):Method(DiP-A)                0.213319995 0.010667681  0.1923677430  0.213322386  0.2342398428  0.213328092 3.048739e-14
S.Size(200):Method(DiP-A)                 0.082074296 0.010926273  0.0606068924  0.082079174  0.1034950385  0.082089896 0.000000e+00
S.Size(1000):Method(DiP)                  0.349439285 0.012716179  0.3244711366  0.349439604  0.3743828435  0.349441323 0.000000e+00
S.Size(200):Method(DiP)                  -0.029132077 0.013758290 -0.0561847212 -0.029118911 -0.0021771308 -0.029091302 8.591571e-16
S.Size(1000):Method(OT-A)                -0.038358662 0.009765304 -0.0575481432 -0.038353268 -0.0192166159 -0.038341609 1.654361e-24
S.Size(200):Method(OT-A)                 -0.044111749 0.009850098 -0.0634687664 -0.044106004 -0.0248042651 -0.044093633 1.676179e-15
S.Size(1000):Method(OT)                  -0.060713840 0.011724942 -0.0837636128 -0.060704202 -0.0377385571 -0.060683851 1.577317e-15
S.Size(200):Method(OT)                   -0.029256909 0.011782805 -0.0524209879 -0.029247038 -0.0061687147 -0.029226214 7.809314e-16
S.Size(1000):Method(CBN-A)               -0.242212973 0.005636475 -0.2532787961 -0.242213296 -0.2311554765 -0.242213467 3.101927e-24
S.Size(200):Method(CBN-A)                 0.014982917 0.005697290  0.0038007155  0.014981546  0.0261624833  0.014979276 8.271806e-25
S.Size(1000):S.Time(last)                 0.074092632 0.004255724  0.0657386453  0.074091990  0.0824425249  0.074091062 0.000000e+00
S.Size(200):S.Time(last)                 -0.019026239 0.004204599 -0.0272816009 -0.019026282 -0.0107781963 -0.019026011 7.666040e-16
S.Size(1000):S.Type(singleCell)           0.006586082 0.005999576 -0.0051939917  0.006586167  0.0183549053  0.006586845 2.823842e-16
S.Size(200):S.Type(singleCell)           -0.005180999 0.005941249 -0.0168461051 -0.005181067  0.0064738041 -0.005180700 0.000000e+00
S.Size(1000):S.Type(wholeTumor_0.01)     -0.019343768 0.005976802 -0.0310797179 -0.019343480 -0.0076201492 -0.019342397 6.617445e-24
S.Size(200):S.Type(wholeTumor_0.01)       0.007005251 0.005916790 -0.0046121723  0.007005300  0.0186117680  0.007005900 6.617445e-24
S.Size(1000):Model(McF_6)                -0.179780231 0.008026433 -0.1955464575 -0.179777918 -0.1640412424 -0.179772592 0.000000e+00
S.Size(200):Model(McF_6)                  0.062627368 0.007781020  0.0473484521  0.062627826  0.0778897622  0.062629406 0.000000e+00
S.Size(1000):Model(McF_4)                 0.109632507 0.007438323  0.0950291704  0.109632036  0.1242250842  0.109631721 0.000000e+00
S.Size(200):Model(McF_4)                 -0.026843143 0.007394421 -0.0413626888 -0.026842793 -0.0123388245 -0.026841464 0.000000e+00
S.Size(1000):Model(exp)                   0.028489540 0.007117117  0.0145160459  0.028489347  0.0424513105  0.028489563 1.070218e-15
S.Size(200):Model(exp)                   -0.010783297 0.007057061 -0.0246391567 -0.010783394  0.0030604212 -0.010782992 6.803189e-16
S.Size(1000):Conjunction(Yes)             0.011234653 0.004218006  0.0029538391  0.011234312  0.0195097724  0.011233986 7.617385e-16
S.Size(200):Conjunction(Yes)             -0.003768674 0.004177841 -0.0119713635 -0.003768763  0.0044270023 -0.003768589 0.000000e+00
S.Size(1000):sh(Inf)                     -0.014692658 0.004231117 -0.0230001329 -0.014692684 -0.0063926392 -0.014692379 7.570251e-16
S.Size(200):sh(Inf)                       0.008463373 0.004189502  0.0002381343  0.008463166  0.0166822295  0.008463106 3.308722e-24
S.Size(1000):TrueGenes(11)                0.003939748 0.005753414 -0.0073553245  0.003939260  0.0152271843  0.003938767 5.117750e-17
S.Size(200):TrueGenes(11)                 0.009713633 0.005694798 -0.0014664729  0.009713187  0.0208859814  0.009712772 4.178915e-16
S.Size(1000):TrueGenes(9)                 0.045246836 0.006037199  0.0333949597  0.045246222  0.0570912631  0.045245502 0.000000e+00
S.Size(200):TrueGenes(9)                 -0.006807488 0.005979029 -0.0185470073 -0.006807469  0.0049211817 -0.006806923 0.000000e+00
Method(DiP-A):S.Time(last)                0.159737482 0.008231329  0.1435817714  0.159735466  0.1758895905  0.159732113 2.560297e-14
Method(DiP):S.Time(last)                 -0.128848446 0.010199391 -0.1489007768 -0.128839527 -0.1088638748 -0.128820751 0.000000e+00
Method(OT-A):S.Time(last)                 0.070362201 0.007308174  0.0560140982  0.070361890  0.0846989121  0.070361885 0.000000e+00
Method(OT):S.Time(last)                  -0.316681767 0.009470057 -0.3353104938 -0.316670053 -0.2981349808 -0.316645725 7.737222e-14
Method(CBN-A):S.Time(last)                0.075353974 0.004243547  0.0670253562  0.075352854  0.0836811827  0.075350963 2.408309e-14
Method(DiP-A):S.Type(singleCell)         -0.092789658 0.012442739 -0.1172598372 -0.092776323 -0.0684157435 -0.092748489 0.000000e+00
Method(DiP):S.Type(singleCell)           -0.087454719 0.015577034 -0.1181174631 -0.087428490 -0.0569653169 -0.087374493 2.680970e-15
Method(OT-A):S.Type(singleCell)          -0.094219054 0.011085561 -0.1160134975 -0.094209403 -0.0724980222 -0.094189081 0.000000e+00
Method(OT):S.Type(singleCell)            -0.176978038 0.014207811 -0.2049433801 -0.176954830 -0.1491668402 -0.176907016 0.000000e+00
Method(CBN-A):S.Type(singleCell)          0.234255119 0.006158979  0.2221716621  0.234251929  0.2463451840  0.234246045 0.000000e+00
Method(DiP-A):S.Type(wholeTumor_0.01)     0.252741917 0.010451176  0.2322295572  0.252739265  0.2732502143  0.252734822 0.000000e+00
Method(DiP):S.Type(wholeTumor_0.01)       0.290149888 0.012767597  0.2651032415  0.290142432  0.3152149058  0.290128538 0.000000e+00
Method(OT-A):S.Type(wholeTumor_0.01)      0.176359293 0.009321768  0.1580600725  0.176358151  0.1946481122  0.176356647 0.000000e+00
Method(OT):S.Type(wholeTumor_0.01)        0.335928721 0.011314291  0.3137326406  0.335922266  0.3581402426  0.335910258 5.420453e-14
Method(CBN-A):S.Type(wholeTumor_0.01)    -0.546569163 0.005497254 -0.5573653277 -0.546568240 -0.5357879858 -0.546565920 1.107802e-21
Method(DiP-A):Model(McF_6)                0.983632961 0.013498391  0.9571651467  0.983620732  1.0101442581  0.983597310 0.000000e+00
Method(DiP):Model(McF_6)                 -0.093870704 0.019052322 -0.1313884116 -0.093833950 -0.0565908853 -0.093758522 1.194743e-15
Method(OT-A):Model(McF_6)                 0.745532460 0.011886970  0.7222044433  0.745528625  0.7688603803  0.745521931 7.916118e-22
Method(OT):Model(McF_6)                  -0.073870621 0.016957358 -0.1072472933 -0.073843129 -0.0406767732 -0.073786479 0.000000e+00
Method(CBN-A):Model(McF_6)               -0.840935380 0.007950555 -0.8565434277 -0.840936145 -0.8253373595 -0.840937009 0.000000e+00
Method(DiP-A):Model(McF_4)               -0.605153959 0.023667190 -0.6519554944 -0.605042500 -0.5590114530 -0.604816624 4.955150e-14
Method(DiP):Model(McF_4)                 -0.166810419 0.022988898 -0.2122148647 -0.166720927 -0.1219425613 -0.166539242 1.148846e-14
Method(OT-A):Model(McF_4)                -0.375572872 0.018832451 -0.4127092567 -0.375519285 -0.3387671060 -0.375410066 3.912970e-14
Method(OT):Model(McF_4)                  -0.139889545 0.020484991 -0.1803002648 -0.139826022 -0.0998673817 -0.139696709 1.033472e-14
Method(CBN-A):Model(McF_4)                0.627042835 0.009263197  0.6088975189  0.627028126  0.6452529579  0.626999358 0.000000e+00
Method(DiP-A):Model(exp)                 -0.335307140 0.016691503 -0.3681434710 -0.335285773 -0.3026192309 -0.335241444 0.000000e+00
Method(DiP):Model(exp)                    0.009061810 0.016911939 -0.0241944125  0.009078870  0.0421930904  0.009114565 4.264577e-16
Method(OT-A):Model(exp)                  -0.290248295 0.013979475 -0.3177391502 -0.290233816 -0.2628628106 -0.290203552 0.000000e+00
Method(OT):Model(exp)                     0.005498364 0.014878107 -0.0237450525  0.005508897  0.0346566686  0.005531312 2.525509e-16
Method(CBN-A):Model(exp)                  0.355097615 0.007198799  0.3409720411  0.355094607  0.3692269252  0.355089176 0.000000e+00
Method(DiP-A):Conjunction(Yes)            0.006611042 0.007749949 -0.0086062287  0.006611333  0.0218127893  0.006612575 0.000000e+00
Method(DiP):Conjunction(Yes)             -0.045979045 0.009435413 -0.0645118762 -0.045976642 -0.0274764750 -0.045971015 0.000000e+00
Method(OT-A):Conjunction(Yes)             0.007095508 0.006937831 -0.0065269378  0.007095700  0.0207044390  0.007096673 0.000000e+00
Method(OT):Conjunction(Yes)               0.016721071 0.008311970  0.0003999924  0.016721471  0.0330250101  0.016722980 3.923217e-16
Method(CBN-A):Conjunction(Yes)            0.016977184 0.004010942  0.0091028658  0.016976894  0.0248459098  0.016976652 2.527253e-15
Method(DiP-A):sh(Inf)                     0.157814126 0.008061886  0.1419997461  0.157809102  0.1736418569  0.157799693 0.000000e+00
Method(DiP):sh(Inf)                       0.345170837 0.010356673  0.3248840399  0.345154221  0.3655310358  0.345121714 0.000000e+00
Method(OT-A):sh(Inf)                      0.002759193 0.007064155 -0.0111062257  0.002757647  0.0166204973  0.002755141 0.000000e+00
Method(OT):sh(Inf)                        0.059652391 0.008514419  0.0429472135  0.059648165  0.0763656909  0.059640398 2.991095e-15
Method(CBN-A):sh(Inf)                    -0.289573730 0.004118962 -0.2976644158 -0.289572577 -0.2814968315 -0.289569912 0.000000e+00
Method(DiP-A):TrueGenes(11)              -0.162946600 0.010397845 -0.1833616186 -0.162946709 -0.1425496375 -0.162946047 1.550964e-25
Method(DiP):TrueGenes(11)                 0.040469963 0.012757567  0.0154372050  0.040464529  0.0655099190  0.040454695 0.000000e+00
Method(OT-A):TrueGenes(11)               -0.130873406 0.009319360 -0.1491699141 -0.130873853 -0.1125911465 -0.130873961 1.997368e-14
Method(OT):TrueGenes(11)                 -0.097009082 0.011368085 -0.1193221786 -0.097011574 -0.0747025815 -0.097015617 6.711593e-15
Method(CBN-A):TrueGenes(11)               0.179230623 0.005504436  0.1684235233  0.179230481  0.1900286350  0.179230661 1.145077e-13
Method(DiP-A):TrueGenes(9)               -0.048633102 0.012268207 -0.0727562842 -0.048621209 -0.0245978846 -0.048596283 8.271806e-24
Method(DiP):TrueGenes(9)                 -0.276553433 0.016286779 -0.3086520471 -0.276513064 -0.2447077005 -0.276430611 0.000000e+00
Method(OT-A):TrueGenes(9)                 0.008167025 0.010966542 -0.0133866810  0.008174321  0.0296605882  0.008189904 5.070997e-16
Method(OT):TrueGenes(9)                  -0.359967261 0.014564501 -0.3886623491 -0.359934234 -0.3314813190 -0.359866669 0.000000e+00
Method(CBN-A):TrueGenes(9)                0.335895943 0.006533347  0.3230802055  0.335891793  0.3487229369  0.335884010 0.000000e+00
S.Time(last):S.Type(singleCell)           0.029352651 0.004232147  0.0210436083  0.029352470  0.0376550931  0.029352464 1.654361e-24
S.Time(last):S.Type(wholeTumor_0.01)     -0.056235598 0.004221882 -0.0645251984 -0.056235536 -0.0479539266 -0.056235054 0.000000e+00
S.Time(last):Model(McF_6)                 0.460468160 0.005647800  0.4493902237  0.460464371  0.4715569180  0.460457198 0.000000e+00
S.Time(last):Model(McF_4)                -0.006219833 0.005249749 -0.0165271328 -0.006219926  0.0040785473 -0.006219668 1.229372e-16
S.Time(last):Model(exp)                  -0.213667522 0.005029448 -0.2235464584 -0.213666188 -0.2038050091 -0.213663079 0.000000e+00
S.Time(last):Conjunction(Yes)             0.005834969 0.002977918 -0.0000118018  0.005834901  0.0116767646  0.005835017 0.000000e+00
S.Time(last):sh(Inf)                     -0.033921704 0.002986461 -0.0397857444 -0.033921602 -0.0280635941 -0.033921145 0.000000e+00
S.Time(last):TrueGenes(11)                0.015823282 0.004066825  0.0078367684  0.015823807  0.0237995800  0.015825207 8.194251e-16
S.Time(last):TrueGenes(9)                 0.072435343 0.004270473  0.0640501729  0.072435465  0.0808121658  0.072436072 7.775498e-23
S.Type(singleCell):Model(McF_6)           0.038598528 0.007879146  0.0231258822  0.038599348  0.0540524703  0.038601663 9.098987e-24
S.Type(wholeTumor_0.01):Model(McF_6)     -0.114678085 0.007881749 -0.1301550349 -0.114677539 -0.0992183220 -0.114675775 1.396224e-14
S.Type(singleCell):Model(McF_4)           0.002659023 0.007411692 -0.0118935511  0.002659071  0.0171980065  0.002659798 3.308722e-24
S.Type(wholeTumor_0.01):Model(McF_4)      0.024766868 0.007433132  0.0101708219  0.024767388  0.0393466758  0.024769062 4.905763e-16
S.Type(singleCell):Model(exp)            -0.018523439 0.007100123 -0.0324640529 -0.018523466 -0.0045954333 -0.018522919 0.000000e+00
S.Type(wholeTumor_0.01):Model(exp)        0.056222208 0.007074205  0.0423328560  0.056222054  0.0700996987  0.056222345 0.000000e+00
S.Type(singleCell):Conjunction(Yes)      -0.004967087 0.004207077 -0.0132275869 -0.004967037  0.0032855733 -0.004966579 4.785634e-16
S.Type(wholeTumor_0.01):Conjunction(Yes)  0.003196421 0.004190915 -0.0050313840  0.003196144  0.0114182338  0.003195941 4.822616e-17
S.Type(singleCell):sh(Inf)               -0.003510836 0.004217816 -0.0117922629 -0.003510840  0.0047630325 -0.003510491 0.000000e+00
S.Type(wholeTumor_0.01):sh(Inf)           0.010971135 0.004204402  0.0027164959  0.010970977  0.0192190889  0.010971018 3.833380e-16
S.Type(singleCell):TrueGenes(11)          0.034851597 0.005739137  0.0235834058  0.034851503  0.0461100016  0.034851798 3.291676e-15
S.Type(wholeTumor_0.01):TrueGenes(11)    -0.052837478 0.005714506 -0.0640552686 -0.052838268 -0.0416255769 -0.052839371 0.000000e+00
S.Type(singleCell):TrueGenes(9)           0.024696728 0.006019818  0.0128768573  0.024696839  0.0365051699  0.024697571 2.243907e-15
S.Type(wholeTumor_0.01):TrueGenes(9)     -0.013909166 0.006004490 -0.0256966743 -0.013909830 -0.0021287697 -0.013910654 8.271806e-25
Model(McF_6):Conjunction(Yes)             0.052257621 0.005532751  0.0413970686  0.052256713  0.0631132623  0.052255358 7.083665e-15
Model(McF_4):Conjunction(Yes)             0.013048716 0.005230880  0.0027786363  0.013048564  0.0233102371  0.013048703 4.963084e-24
Model(exp):Conjunction(Yes)              -0.038704699 0.004996753 -0.0485167580 -0.038704284 -0.0289039203 -0.038703027 0.000000e+00
Model(McF_6):sh(Inf)                      0.023025342 0.005554206  0.0121202002  0.023025275  0.0339208785  0.023025610 1.075335e-23
Model(McF_4):sh(Inf)                      0.087023407 0.005241201  0.0767337164  0.087023033  0.0973057530  0.087022726 4.301339e-23
Model(exp):sh(Inf)                       -0.039962643 0.005008030 -0.0497956264 -0.039962644 -0.0301386567 -0.039962221 0.000000e+00
Model(McF_6):TrueGenes(11)                0.122909761 0.007558560  0.1080743304  0.122907934  0.1377417344  0.122904904 0.000000e+00
Model(McF_4):TrueGenes(11)                0.063914300 0.007159472  0.0498571122  0.063914293  0.0779586643  0.063914885 0.000000e+00
Model(exp):TrueGenes(11)                 -0.096736856 0.006822650 -0.1101325799 -0.096736915 -0.0833530680 -0.096736455 0.000000e+00
Model(McF_6):TrueGenes(9)                 0.008775496 0.008065432 -0.0070595351  0.008775183  0.0245977743  0.008775238 1.041682e-16
Model(McF_4):TrueGenes(9)                 0.060946467 0.007506019  0.0462086838  0.060946531  0.0756704141  0.060947295 1.924380e-15
Model(exp):TrueGenes(9)                  -0.028032304 0.007126906 -0.0420256768 -0.028032265 -0.0140519500 -0.028031584 1.075335e-23
Conjunction(Yes):sh(Inf)                 -0.003188998 0.002966908 -0.0090140023 -0.003189116  0.0026313322 -0.003189103 3.849038e-16
Conjunction(Yes):TrueGenes(11)            0.008721929 0.004033207  0.0008025581  0.008722065  0.0166332989  0.008722680 0.000000e+00
Conjunction(Yes):TrueGenes(9)            -0.037419821 0.004233777 -0.0457325013 -0.037419851 -0.0291145866 -0.037419551 0.000000e+00
sh(Inf):TrueGenes(11)                    -0.014497548 0.004046346 -0.0224410515 -0.014497980 -0.0065589234 -0.014498505 8.271806e-24
sh(Inf):TrueGenes(9)                     -0.007413678 0.004247320 -0.0157521855 -0.007413967  0.0009187992 -0.007414187 0.000000e+00
>  
> n.obj <- paste0(var, ".allreparam.", np.or.p)
> n.save <- paste0(n.obj, ".RData")
> assign(n.obj, l.results)
> save(file = n.save, list = n.obj)
> 
> 
> 
> 
> 
