# Supplementary material for: Identifying restrictions in the order of accumulation of mutations during tumor progression: effects of passengers, evolutionary models, and sampling
Source: BMC Bioinformatics. 2015 Feb 12;16:41. doi: 10.1186/s12859-015-0466-7 (PMC4339747; doi:10.1186/s12859-015-0466-7)
Supplement: Additional file 9 — Code, scripts, model fits. A zip file (Code_scripts_model_fits.zip) that contains shell and R scripts to run simulations, analysis, and produce tables and figures, as well as the output of GLMM model fits (and the code to obtain them). [file 12859_2015_466_MOESM9_ESM.zip › Code_scripts_model_fits/INLA/NP/FPF-m4A.Rout]

R version 3.0.3 Patched (2014-03-06 r65254) -- "Warm Puppy"
Copyright (C) 2014 The R Foundation for Statistical Computing
Platform: x86_64-pc-linux-gnu (64-bit)

R is free software and comes with ABSOLUTELY NO WARRANTY.
You are welcome to redistribute it under certain conditions.
Type 'license()' or 'licence()' for distribution details.

  Natural language support but running in an English locale

R is a collaborative project with many contributors.
Type 'contributors()' for more information and
'citation()' on how to cite R or R packages in publications.

Type 'demo()' for some demos, 'help()' for on-line help, or
'help.start()' for an HTML browser interface to help.
Type 'q()' to quit R.

> Sys.getpid()
[1] 1057
>  system("hostname")
Gallotia
>  options(width = 220)
>  library(car); packageVersion("car")
[1] '2.0.19'
>  library(INLA); packageVersion("INLA")
Loading required package: sp
Loading required package: Matrix
Loading required package: splines
[1] '0.0.1392038736'
>  sessionInfo()
R version 3.0.3 Patched (2014-03-06 r65254)
Platform: x86_64-pc-linux-gnu (64-bit)

locale:
 [1] LC_CTYPE=en_US.ISO-8859-15    LC_NUMERIC=C                  LC_TIME=en_GB.iso885915       LC_COLLATE=en_US.ISO-8859-15  LC_MONETARY=en_US.ISO-8859-15 LC_MESSAGES=en_US.ISO-8859-15 LC_PAPER=en_GB.UTF-8         
 [8] LC_NAME=C                     LC_ADDRESS=C                  LC_TELEPHONE=C                LC_MEASUREMENT=en_GB.UTF-8    LC_IDENTIFICATION=C          

attached base packages:
[1] splines   stats     graphics  grDevices utils     datasets  methods   base     

other attached packages:
[1] INLA_0.0-1392038736 Matrix_1.1-2-2      sp_1.0-14           car_2.0-19         

loaded via a namespace (and not attached):
[1] grid_3.0.3      lattice_0.20-27 MASS_7.3-29     nnet_7.3-7     
>  options(decorate.contrasts = c("(",")"))
>  options(decorate.contr.Sum = "")
>  ## options(decorate.contrasts = c(".",""))
>  options(contrasts = c("contr.Sum", "contr.poly"))
>  load("NP.stats.RData"); dim(NP.stats)
[1] 103680     24
>  ## recode levels for easier reading
>  tmpm <- NP.stats$S.Size
>  NP.stats$S.Size <- factor(NP.stats$S.Size, levels = c("100", "1000", "200"))
>  table(NP.stats$S.Size, tmpm)
      tmpm
        1000   200   100
  100      0     0 34560
  1000 34560     0     0
  200      0 34560     0
>  rm(tmpm)
>  tmpm <- NP.stats$Model
>  NP.stats$Model <- factor(NP.stats$Model, levels = c("Bozic", "McF_4", "McF_6", "exp"))
>  table(NP.stats$Model, tmpm)
       tmpm
        Bozic   exp McF_4 McF_6
  Bozic 25920     0     0     0
  McF_4     0     0 25920     0
  McF_6     0     0     0 25920
  exp       0 25920     0     0
>  
>  
> 
> 
>  fit0 <- inla(FP ~ (S.Size + Method + S.Time + S.Type + Model + Conjunction + sh + TrueGenes)^4 + f(dataSetID, model = "iid")
+ , family = "binomial"
+  , data = NP.stats
+ , Ntrials = Nontrue.edges
+  ## , control.predictor = list(compute = TRUE)
+  , control.compute = list(dic = TRUE, cpo = TRUE),
+  num.threads = 6)
>  
> 
> 
>  fit0$cpu.used
 Pre-processing    Running inla Post-processing           Total 
   5.986808e+01    1.297420e+06    1.979669e+01    1.297500e+06 
> 
>  ## in case a crash in next step
>  save(file = "FPF.m4A.tmp.RData", fit0)
>  gc()
            used   (Mb) gc trigger   (Mb)  max used   (Mb)
Ncells   3171188  169.4    5543382  296.1   4953636  264.6
Vcells 196317417 1497.8  407946845 3112.4 388562643 2964.5
> 
>  fit <- inla.hyperpar(fit0)
>  summary(fit)

Call:
c("inla(formula = FP ~ (S.Size + Method + S.Time + S.Type + Model + ",  "    Conjunction + sh + TrueGenes)^4 + f(dataSetID, model = \"iid\"), ",  "    family = \"binomial\", data = NP.stats, Ntrials = Nontrue.edges, ",  "    control.compute = list(dic = TRUE, cpo = TRUE), num.threads = 6)" )

Time used:
 Pre-processing    Running inla Post-processing           Total 
       587.6286     485081.1179          0.5609     485669.3073 

Fixed effects:
                                                                      mean     sd 0.025quant 0.5quant 0.975quant    mode kld
(Intercept)                                                        -4.0486 0.0058    -4.0601  -4.0486    -4.0372 -4.0486   0
S.Size(100)                                                        -0.0003 0.0078    -0.0156  -0.0003     0.0149 -0.0003   0
S.Size(1000)                                                       -0.0070 0.0078    -0.0222  -0.0070     0.0082 -0.0069   0
Method(CBN)                                                         2.1889 0.0066     2.1758   2.1889     2.2019  2.1888   0
Method(CBN-A)                                                       2.0950 0.0067     2.0819   2.0950     2.1080  2.0950   0
Method(OT)                                                         -1.0254 0.0137    -1.0524  -1.0253    -0.9985 -1.0252   0
Method(OT-A)                                                       -0.7045 0.0126    -0.7293  -0.7044    -0.6798 -0.7044   0
Method(DiP)                                                        -1.3822 0.0153    -1.4123  -1.3821    -1.3523 -1.3820   0
S.Time(last)                                                       -0.0713 0.0057    -0.0824  -0.0713    -0.0601 -0.0713   0
S.Type(singleCell)                                                 -0.1744 0.0081    -0.1903  -0.1744    -0.1586 -0.1744   0
S.Type(wholeTumor_0.01)                                             0.3901 0.0071     0.3762   0.3901     0.4040  0.3901   0
Model(Bozic)                                                        0.3838 0.0087     0.3668   0.3838     0.4008  0.3838   0
Model(McF_4)                                                       -0.2952 0.0103    -0.3155  -0.2952    -0.2751 -0.2951   0
Model(McF_6)                                                       -0.0994 0.0096    -0.1182  -0.0993    -0.0806 -0.0993   0
Conjunction(No)                                                    -0.0225 0.0054    -0.0331  -0.0225    -0.0119 -0.0225   0
sh(0)                                                              -0.1120 0.0055    -0.1229  -0.1120    -0.1012 -0.1120   0
TrueGenes(7)                                                       -0.0496 0.0086    -0.0665  -0.0496    -0.0328 -0.0495   0
TrueGenes(9)                                                       -0.1458 0.0079    -0.1614  -0.1458    -0.1304 -0.1458   0
S.Size(100):Method(CBN)                                             0.1178 0.0084     0.1012   0.1178     0.1344  0.1177   0
S.Size(1000):Method(CBN)                                           -0.1136 0.0086    -0.1304  -0.1136    -0.0968 -0.1136   0
S.Size(100):Method(CBN-A)                                           0.1287 0.0085     0.1120   0.1287     0.1455  0.1287   0
S.Size(1000):Method(CBN-A)                                         -0.1302 0.0086    -0.1471  -0.1302    -0.1132 -0.1302   0
S.Size(100):Method(OT)                                              0.1176 0.0176     0.0830   0.1176     0.1520  0.1176   0
S.Size(1000):Method(OT)                                            -0.1198 0.0189    -0.1571  -0.1197    -0.0828 -0.1196   0
S.Size(100):Method(OT-A)                                            0.0783 0.0162     0.0465   0.0783     0.1099  0.0783   0
S.Size(1000):Method(OT-A)                                          -0.0769 0.0170    -0.1103  -0.0768    -0.0436 -0.0768   0
S.Size(100):Method(DiP)                                            -0.2193 0.0210    -0.2607  -0.2192    -0.1781 -0.2191   0
S.Size(1000):Method(DiP)                                            0.2762 0.0198     0.2373   0.2762     0.3149  0.2763   0
S.Size(100):S.Time(last)                                           -0.0982 0.0073    -0.1126  -0.0982    -0.0838 -0.0982   0
S.Size(1000):S.Time(last)                                           0.1111 0.0075     0.0964   0.1111     0.1259  0.1111   0
S.Size(100):S.Type(singleCell)                                     -0.0262 0.0104    -0.0466  -0.0262    -0.0059 -0.0262   0
S.Size(1000):S.Type(singleCell)                                     0.0468 0.0098     0.0275   0.0468     0.0661  0.0468   0
S.Size(100):S.Type(wholeTumor_0.01)                                 0.0600 0.0091     0.0422   0.0600     0.0778  0.0600   0
S.Size(1000):S.Type(wholeTumor_0.01)                               -0.0996 0.0089    -0.1170  -0.0996    -0.0822 -0.0996   0
S.Size(100):Model(Bozic)                                           -0.1854 0.0118    -0.2086  -0.1854    -0.1623 -0.1853   0
S.Size(1000):Model(Bozic)                                           0.2365 0.0107     0.2155   0.2365     0.2575  0.2365   0
S.Size(100):Model(McF_4)                                           -0.0058 0.0139    -0.0331  -0.0058     0.0213 -0.0058   0
S.Size(1000):Model(McF_4)                                           0.0056 0.0137    -0.0214   0.0056     0.0325  0.0056   0
S.Size(100):Model(McF_6)                                            0.3148 0.0118     0.2916   0.3148     0.3379  0.3148   0
S.Size(1000):Model(McF_6)                                          -0.4667 0.0134    -0.4930  -0.4666    -0.4405 -0.4666   0
S.Size(100):Conjunction(No)                                         0.0227 0.0068     0.0093   0.0227     0.0361  0.0227   0
S.Size(1000):Conjunction(No)                                       -0.0417 0.0067    -0.0548  -0.0417    -0.0286 -0.0417   0
S.Size(100):sh(0)                                                  -0.0002 0.0071    -0.0142  -0.0002     0.0138 -0.0002   0
S.Size(1000):sh(0)                                                  0.0190 0.0070     0.0054   0.0190     0.0327  0.0190   0
S.Size(100):TrueGenes(7)                                            0.1352 0.0109     0.1139   0.1353     0.1565  0.1353   0
S.Size(1000):TrueGenes(7)                                          -0.1223 0.0111    -0.1441  -0.1223    -0.1007 -0.1223   0
S.Size(100):TrueGenes(9)                                           -0.0693 0.0102    -0.0895  -0.0693    -0.0493 -0.0693   0
S.Size(1000):TrueGenes(9)                                           0.0744 0.0099     0.0549   0.0744     0.0937  0.0744   0
Method(CBN):S.Time(last)                                            0.1977 0.0065     0.1849   0.1977     0.2104  0.1976   0
Method(CBN-A):S.Time(last)                                          0.1154 0.0065     0.1026   0.1153     0.1282  0.1153   0
Method(OT):S.Time(last)                                            -0.3730 0.0133    -0.3992  -0.3730    -0.3470 -0.3730   0
Method(OT-A):S.Time(last)                                          -0.0740 0.0122    -0.0979  -0.0740    -0.0501 -0.0740   0
Method(DiP):S.Time(last)                                           -0.0861 0.0149    -0.1154  -0.0861    -0.0570 -0.0861   0
Method(CBN):S.Type(singleCell)                                      0.1947 0.0088     0.1776   0.1947     0.2119  0.1947   0
Method(CBN-A):S.Type(singleCell)                                    0.2061 0.0088     0.1888   0.2061     0.2234  0.2061   0
Method(OT):S.Type(singleCell)                                      -0.1019 0.0191    -0.1395  -0.1019    -0.0645 -0.1018   0
Method(OT-A):S.Type(singleCell)                                    -0.1178 0.0175    -0.1521  -0.1177    -0.0836 -0.1177   0
Method(DiP):S.Type(singleCell)                                     -0.0419 0.0211    -0.0835  -0.0419    -0.0007 -0.0418   0
Method(CBN):S.Type(wholeTumor_0.01)                                -0.4669 0.0078    -0.4823  -0.4669    -0.4516 -0.4669   0
Method(CBN-A):S.Type(wholeTumor_0.01)                              -0.5109 0.0079    -0.5264  -0.5109    -0.4953 -0.5109   0
Method(OT):S.Type(wholeTumor_0.01)                                  0.2143 0.0168     0.1813   0.2143     0.2472  0.2143   0
Method(OT-A):S.Type(wholeTumor_0.01)                                0.2502 0.0148     0.2212   0.2502     0.2792  0.2502   0
Method(DiP):S.Type(wholeTumor_0.01)                                 0.1711 0.0185     0.1348   0.1712     0.2074  0.1712   0
Method(CBN):Model(Bozic)                                           -0.1214 0.0096    -0.1403  -0.1214    -0.1025 -0.1214   0
Method(CBN-A):Model(Bozic)                                         -0.0812 0.0097    -0.1002  -0.0812    -0.0622 -0.0812   0
Method(OT):Model(Bozic)                                             0.2301 0.0194     0.1919   0.2301     0.2681  0.2302   0
Method(OT-A):Model(Bozic)                                          -0.0561 0.0186    -0.0928  -0.0560    -0.0195 -0.0560   0
Method(DiP):Model(Bozic)                                            0.1743 0.0224     0.1302   0.1743     0.2180  0.1744   0
Method(CBN):Model(McF_4)                                            0.4014 0.0111     0.3796   0.4014     0.4234  0.4014   0
Method(CBN-A):Model(McF_4)                                          0.3684 0.0112     0.3464   0.3684     0.3905  0.3683   0
Method(OT):Model(McF_4)                                            -0.1383 0.0245    -0.1866  -0.1382    -0.0904 -0.1381   0
Method(OT-A):Model(McF_4)                                          -0.3090 0.0230    -0.3544  -0.3089    -0.2640 -0.3088   0
Method(DiP):Model(McF_4)                                            0.0391 0.0262    -0.0126   0.0392     0.0903  0.0394   0
Method(CBN):Model(McF_6)                                           -0.7108 0.0127    -0.7357  -0.7107    -0.6859 -0.7107   0
Method(CBN-A):Model(McF_6)                                         -0.8036 0.0127    -0.8287  -0.8036    -0.7787 -0.8035   0
Method(OT):Model(McF_6)                                            -0.1325 0.0238    -0.1795  -0.1324    -0.0860 -0.1322   0
Method(OT-A):Model(McF_6)                                           0.6463 0.0198     0.6072   0.6464     0.6852  0.6465   0
Method(DiP):Model(McF_6)                                           -0.0762 0.0258    -0.1271  -0.0761    -0.0258 -0.0759   0
Method(CBN):Conjunction(No)                                         0.0499 0.0059     0.0383   0.0499     0.0616  0.0499   0
Method(CBN-A):Conjunction(No)                                       0.0172 0.0060     0.0054   0.0171     0.0289  0.0171   0
Method(OT):Conjunction(No)                                         -0.0464 0.0130    -0.0719  -0.0464    -0.0210 -0.0464   0
Method(OT-A):Conjunction(No)                                       -0.0495 0.0117    -0.0724  -0.0495    -0.0266 -0.0495   0
Method(DiP):Conjunction(No)                                         0.0346 0.0143     0.0066   0.0346     0.0626  0.0346   0
Method(CBN):sh(0)                                                   0.2324 0.0060     0.2206   0.2324     0.2443  0.2324   0
Method(CBN-A):sh(0)                                                 0.2440 0.0061     0.2321   0.2440     0.2560  0.2440   0
Method(OT):sh(0)                                                    0.0213 0.0134    -0.0050   0.0213     0.0477  0.0213   0
Method(OT-A):sh(0)                                                 -0.0145 0.0120    -0.0381  -0.0145     0.0090 -0.0145   0
Method(DiP):sh(0)                                                  -0.2166 0.0145    -0.2452  -0.2166    -0.1882 -0.2166   0
Method(CBN):TrueGenes(7)                                           -0.4837 0.0105    -0.5043  -0.4837    -0.4632 -0.4837   0
Method(CBN-A):TrueGenes(7)                                         -0.4624 0.0105    -0.4831  -0.4624    -0.4418 -0.4624   0
Method(OT):TrueGenes(7)                                             0.4137 0.0196     0.3751   0.4138     0.4521  0.4139   0
Method(OT-A):TrueGenes(7)                                           0.1435 0.0188     0.1064   0.1435     0.1802  0.1436   0
Method(DiP):TrueGenes(7)                                            0.1923 0.0223     0.1484   0.1924     0.2359  0.1925   0
Method(CBN):TrueGenes(9)                                            0.2996 0.0086     0.2827   0.2996     0.3166  0.2996   0
Method(CBN-A):TrueGenes(9)                                          0.2797 0.0087     0.2627   0.2797     0.2968  0.2797   0
Method(OT):TrueGenes(9)                                            -0.2765 0.0189    -0.3138  -0.2765    -0.2394 -0.2764   0
Method(OT-A):TrueGenes(9)                                          -0.0609 0.0170    -0.0943  -0.0609    -0.0277 -0.0608   0
Method(DiP):TrueGenes(9)                                           -0.1115 0.0204    -0.1517  -0.1115    -0.0716 -0.1114   0
S.Time(last):S.Type(singleCell)                                     0.0474 0.0077     0.0323   0.0474     0.0624  0.0474   0
S.Time(last):S.Type(wholeTumor_0.01)                               -0.0674 0.0068    -0.0808  -0.0674    -0.0540 -0.0674   0
S.Time(last):Model(Bozic)                                          -0.2226 0.0085    -0.2393  -0.2226    -0.2060 -0.2226   0
S.Time(last):Model(McF_4)                                           0.0573 0.0101     0.0375   0.0573     0.0772  0.0573   0
S.Time(last):Model(McF_6)                                           0.3154 0.0095     0.2968   0.3154     0.3341  0.3154   0
S.Time(last):Conjunction(No)                                       -0.0256 0.0051    -0.0357  -0.0256    -0.0156 -0.0256   0
S.Time(last):sh(0)                                                  0.1128 0.0053     0.1024   0.1128     0.1232  0.1128   0
S.Time(last):TrueGenes(7)                                          -0.2644 0.0082    -0.2805  -0.2644    -0.2483 -0.2644   0
S.Time(last):TrueGenes(9)                                           0.1955 0.0074     0.1809   0.1955     0.2101  0.1955   0
S.Type(singleCell):Model(Bozic)                                    -0.1013 0.0118    -0.1245  -0.1013    -0.0781 -0.1012   0
S.Type(wholeTumor_0.01):Model(Bozic)                                0.2211 0.0102     0.2011   0.2211     0.2411  0.2211   0
S.Type(singleCell):Model(McF_4)                                     0.1394 0.0141     0.1118   0.1394     0.1669  0.1395   0
S.Type(wholeTumor_0.01):Model(McF_4)                               -0.2280 0.0130    -0.2536  -0.2280    -0.2026 -0.2280   0
S.Type(singleCell):Model(McF_6)                                     0.1278 0.0122     0.1039   0.1278     0.1516  0.1278   0
S.Type(wholeTumor_0.01):Model(McF_6)                               -0.3470 0.0116    -0.3698  -0.3470    -0.3242 -0.3469   0
S.Type(singleCell):Conjunction(No)                                  0.0048 0.0069    -0.0089   0.0048     0.0184  0.0048   0
S.Type(wholeTumor_0.01):Conjunction(No)                             0.0139 0.0062     0.0016   0.0139     0.0261  0.0139   0
S.Type(singleCell):sh(0)                                            0.0083 0.0073    -0.0060   0.0083     0.0227  0.0083   0
S.Type(wholeTumor_0.01):sh(0)                                      -0.0185 0.0064    -0.0311  -0.0185    -0.0058 -0.0185   0
S.Type(singleCell):TrueGenes(7)                                    -0.0466 0.0114    -0.0691  -0.0466    -0.0242 -0.0465   0
S.Type(wholeTumor_0.01):TrueGenes(7)                                0.0366 0.0101     0.0167   0.0366     0.0564  0.0366   0
S.Type(singleCell):TrueGenes(9)                                     0.0332 0.0104     0.0127   0.0332     0.0537  0.0332   0
S.Type(wholeTumor_0.01):TrueGenes(9)                               -0.0068 0.0093    -0.0251  -0.0068     0.0114 -0.0068   0
Model(Bozic):Conjunction(No)                                        0.0713 0.0078     0.0560   0.0713     0.0865  0.0712   0
Model(McF_4):Conjunction(No)                                       -0.0902 0.0098    -0.1095  -0.0902    -0.0710 -0.0902   0
Model(McF_6):Conjunction(No)                                       -0.0381 0.0086    -0.0550  -0.0381    -0.0213 -0.0381   0
Model(Bozic):sh(0)                                                 -0.0473 0.0081    -0.0632  -0.0473    -0.0314 -0.0473   0
Model(McF_4):sh(0)                                                  0.2098 0.0099     0.1903   0.2098     0.2292  0.2098   0
Model(McF_6):sh(0)                                                  0.0810 0.0086     0.0641   0.0810     0.0980  0.0810   0
Model(Bozic):TrueGenes(7)                                           0.2077 0.0124     0.1834   0.2077     0.2320  0.2078   0
Model(McF_4):TrueGenes(7)                                          -0.1227 0.0152    -0.1526  -0.1227    -0.0931 -0.1227   0
Model(McF_6):TrueGenes(7)                                          -0.3537 0.0146    -0.3824  -0.3536    -0.3251 -0.3536   0
Model(Bozic):TrueGenes(9)                                          -0.0617 0.0117    -0.0846  -0.0617    -0.0388 -0.0616   0
Model(McF_4):TrueGenes(9)                                           0.0436 0.0139     0.0163   0.0436     0.0708  0.0437   0
Model(McF_6):TrueGenes(9)                                           0.0828 0.0127     0.0579   0.0828     0.1077  0.0829   0
Conjunction(No):sh(0)                                              -0.0327 0.0048    -0.0422  -0.0327    -0.0233 -0.0327   0
Conjunction(No):TrueGenes(7)                                       -0.0599 0.0077    -0.0750  -0.0599    -0.0447 -0.0599   0
Conjunction(No):TrueGenes(9)                                        0.0760 0.0070     0.0622   0.0760     0.0898  0.0760   0
sh(0):TrueGenes(7)                                                  0.0001 0.0079    -0.0155   0.0001     0.0156  0.0001   0
sh(0):TrueGenes(9)                                                  0.0172 0.0073     0.0028   0.0172     0.0316  0.0172   0
S.Size(100):Method(CBN):S.Time(last)                                0.0318 0.0080     0.0161   0.0318     0.0475  0.0318   0
S.Size(1000):Method(CBN):S.Time(last)                              -0.0398 0.0083    -0.0560  -0.0398    -0.0235 -0.0398   0
S.Size(100):Method(CBN-A):S.Time(last)                              0.0454 0.0080     0.0296   0.0454     0.0612  0.0454   0
S.Size(1000):Method(CBN-A):S.Time(last)                            -0.0573 0.0084    -0.0737  -0.0573    -0.0409 -0.0573   0
S.Size(100):Method(OT):S.Time(last)                                 0.1209 0.0162     0.0890   0.1209     0.1527  0.1209   0
S.Size(1000):Method(OT):S.Time(last)                               -0.1446 0.0174    -0.1789  -0.1446    -0.1105 -0.1446   0
S.Size(100):Method(OT-A):S.Time(last)                               0.0700 0.0146     0.0413   0.0700     0.0987  0.0700   0
S.Size(1000):Method(OT-A):S.Time(last)                             -0.0942 0.0156    -0.1249  -0.0942    -0.0636 -0.0942   0
S.Size(100):Method(DiP):S.Time(last)                               -0.0791 0.0200    -0.1184  -0.0791    -0.0400 -0.0790   0
S.Size(1000):Method(DiP):S.Time(last)                               0.1311 0.0192     0.0935   0.1311     0.1688  0.1311   0
S.Size(100):Method(CBN):S.Type(singleCell)                          0.0298 0.0111     0.0080   0.0298     0.0516  0.0297   0
S.Size(1000):Method(CBN):S.Type(singleCell)                        -0.0525 0.0107    -0.0735  -0.0525    -0.0315 -0.0525   0
S.Size(100):Method(CBN-A):S.Type(singleCell)                        0.0470 0.0112     0.0250   0.0470     0.0690  0.0469   0
S.Size(1000):Method(CBN-A):S.Type(singleCell)                      -0.0506 0.0108    -0.0718  -0.0506    -0.0293 -0.0506   0
S.Size(100):Method(OT):S.Type(singleCell)                           0.0148 0.0231    -0.0305   0.0148     0.0600  0.0149   0
S.Size(1000):Method(OT):S.Type(singleCell)                          0.0111 0.0233    -0.0347   0.0111     0.0568  0.0112   0
S.Size(100):Method(OT-A):S.Type(singleCell)                         0.0192 0.0202    -0.0204   0.0192     0.0587  0.0193   0
S.Size(1000):Method(OT-A):S.Type(singleCell)                        0.0067 0.0192    -0.0310   0.0068     0.0444  0.0068   0
S.Size(100):Method(DiP):S.Type(singleCell)                         -0.0377 0.0282    -0.0932  -0.0377     0.0174 -0.0376   0
S.Size(1000):Method(DiP):S.Type(singleCell)                         0.0062 0.0259    -0.0448   0.0062     0.0570  0.0063   0
S.Size(100):Method(CBN):S.Type(wholeTumor_0.01)                    -0.0670 0.0099    -0.0864  -0.0670    -0.0476 -0.0670   0
S.Size(1000):Method(CBN):S.Type(wholeTumor_0.01)                    0.1080 0.0097     0.0889   0.1080     0.1271  0.1080   0
S.Size(100):Method(CBN-A):S.Type(wholeTumor_0.01)                  -0.0624 0.0100    -0.0820  -0.0624    -0.0427 -0.0623   0
S.Size(1000):Method(CBN-A):S.Type(wholeTumor_0.01)                  0.0948 0.0099     0.0753   0.0948     0.1142  0.0948   0
S.Size(100):Method(OT):S.Type(wholeTumor_0.01)                      0.0513 0.0200     0.0120   0.0512     0.0905  0.0512   0
S.Size(1000):Method(OT):S.Type(wholeTumor_0.01)                    -0.0583 0.0212    -0.1001  -0.0583    -0.0168 -0.0583   0
S.Size(100):Method(OT-A):S.Type(wholeTumor_0.01)                    0.0348 0.0169     0.0017   0.0348     0.0680  0.0348   0
S.Size(1000):Method(OT-A):S.Type(wholeTumor_0.01)                  -0.0549 0.0167    -0.0877  -0.0548    -0.0221 -0.0548   0
S.Size(100):Method(DiP):S.Type(wholeTumor_0.01)                    -0.0334 0.0247    -0.0820  -0.0334     0.0151 -0.0334   0
S.Size(1000):Method(DiP):S.Type(wholeTumor_0.01)                    0.0259 0.0231    -0.0194   0.0259     0.0712  0.0259   0
S.Size(100):Method(CBN):Model(Bozic)                                0.1957 0.0128     0.1705   0.1957     0.2209  0.1957   0
S.Size(1000):Method(CBN):Model(Bozic)                              -0.2592 0.0120    -0.2828  -0.2592    -0.2357 -0.2592   0
S.Size(100):Method(CBN-A):Model(Bozic)                              0.2195 0.0129     0.1942   0.2195     0.2448  0.2194   0
S.Size(1000):Method(CBN-A):Model(Bozic)                            -0.2676 0.0121    -0.2913  -0.2676    -0.2438 -0.2676   0
S.Size(100):Method(OT):Model(Bozic)                                -0.1571 0.0249    -0.2060  -0.1570    -0.1083 -0.1570   0
S.Size(1000):Method(OT):Model(Bozic)                                0.1253 0.0239     0.0784   0.1253     0.1723  0.1253   0
S.Size(100):Method(OT-A):Model(Bozic)                              -0.1051 0.0237    -0.1517  -0.1051    -0.0587 -0.1050   0
S.Size(1000):Method(OT-A):Model(Bozic)                              0.0828 0.0224     0.0389   0.0828     0.1267  0.0827   0
S.Size(100):Method(DiP):Model(Bozic)                               -0.1030 0.0307    -0.1634  -0.1029    -0.0428 -0.1028   0
S.Size(1000):Method(DiP):Model(Bozic)                               0.1517 0.0258     0.1010   0.1517     0.2025  0.1516   0
S.Size(100):Method(CBN):Model(McF_4)                               -0.0895 0.0148    -0.1186  -0.0895    -0.0604 -0.0896   0
S.Size(1000):Method(CBN):Model(McF_4)                               0.0985 0.0148     0.0695   0.0985     0.1275  0.0985   0
S.Size(100):Method(CBN-A):Model(McF_4)                             -0.0948 0.0150    -0.1241  -0.0948    -0.0654 -0.0948   0
S.Size(1000):Method(CBN-A):Model(McF_4)                             0.0944 0.0149     0.0652   0.0944     0.1237  0.0944   0
S.Size(100):Method(OT):Model(McF_4)                                 0.1783 0.0308     0.1177   0.1783     0.2387  0.1783   0
S.Size(1000):Method(OT):Model(McF_4)                               -0.1965 0.0340    -0.2636  -0.1964    -0.1301 -0.1962   0
S.Size(100):Method(OT-A):Model(McF_4)                               0.2020 0.0288     0.1453   0.2020     0.2585  0.2020   0
S.Size(1000):Method(OT-A):Model(McF_4)                             -0.1928 0.0313    -0.2544  -0.1927    -0.1317 -0.1925   0
S.Size(100):Method(DiP):Model(McF_4)                               -0.1539 0.0370    -0.2269  -0.1538    -0.0816 -0.1536   0
S.Size(1000):Method(DiP):Model(McF_4)                               0.1253 0.0332     0.0601   0.1254     0.1904  0.1254   0
S.Size(100):Method(CBN):Model(McF_6)                               -0.2443 0.0147    -0.2731  -0.2443    -0.2155 -0.2443   0
S.Size(1000):Method(CBN):Model(McF_6)                               0.4162 0.0166     0.3837   0.4162     0.4487  0.4161   0
S.Size(100):Method(CBN-A):Model(McF_6)                             -0.2438 0.0149    -0.2730  -0.2438    -0.2147 -0.2438   0
S.Size(1000):Method(CBN-A):Model(McF_6)                             0.4281 0.0168     0.3952   0.4281     0.4610  0.4281   0
S.Size(100):Method(OT):Model(McF_6)                                 0.1634 0.0287     0.1071   0.1634     0.2197  0.1634   0
S.Size(1000):Method(OT):Model(McF_6)                               -0.1356 0.0343    -0.2033  -0.1355    -0.0686 -0.1352   0
S.Size(100):Method(OT-A):Model(McF_6)                               0.0413 0.0224    -0.0027   0.0413     0.0854  0.0412   0
S.Size(1000):Method(OT-A):Model(McF_6)                             -0.0538 0.0270    -0.1071  -0.0537    -0.0010 -0.0536   0
S.Size(100):Method(DiP):Model(McF_6)                                0.2431 0.0334     0.1774   0.2431     0.3086  0.2431   0
S.Size(1000):Method(DiP):Model(McF_6)                              -0.3401 0.0363    -0.4117  -0.3400    -0.2692 -0.3398   0
S.Size(100):Method(CBN):Conjunction(No)                            -0.0120 0.0074    -0.0265  -0.0120     0.0024 -0.0120   0
S.Size(1000):Method(CBN):Conjunction(No)                            0.0296 0.0073     0.0153   0.0296     0.0438  0.0296   0
S.Size(100):Method(CBN-A):Conjunction(No)                          -0.0168 0.0075    -0.0315  -0.0168    -0.0022 -0.0168   0
S.Size(1000):Method(CBN-A):Conjunction(No)                          0.0337 0.0074     0.0193   0.0337     0.0482  0.0337   0
S.Size(100):Method(OT):Conjunction(No)                              0.0428 0.0152     0.0130   0.0428     0.0727  0.0428   0
S.Size(1000):Method(OT):Conjunction(No)                            -0.0370 0.0162    -0.0689  -0.0370    -0.0052 -0.0369   0
S.Size(100):Method(OT-A):Conjunction(No)                            0.0337 0.0130     0.0082   0.0337     0.0591  0.0337   0
S.Size(1000):Method(OT-A):Conjunction(No)                          -0.0290 0.0131    -0.0547  -0.0290    -0.0034 -0.0290   0
S.Size(100):Method(DiP):Conjunction(No)                             0.0029 0.0187    -0.0338   0.0028     0.0395  0.0028   0
S.Size(1000):Method(DiP):Conjunction(No)                           -0.0344 0.0174    -0.0687  -0.0344    -0.0003 -0.0344   0
S.Size(100):Method(CBN):sh(0)                                      -0.0064 0.0077    -0.0214  -0.0064     0.0087 -0.0064   0
S.Size(1000):Method(CBN):sh(0)                                     -0.0168 0.0075    -0.0317  -0.0168    -0.0020 -0.0168   0
S.Size(100):Method(CBN-A):sh(0)                                     0.0026 0.0077    -0.0126   0.0026     0.0178  0.0026   0
S.Size(1000):Method(CBN-A):sh(0)                                   -0.0055 0.0076    -0.0205  -0.0055     0.0095 -0.0055   0
S.Size(100):Method(OT):sh(0)                                       -0.0751 0.0162    -0.1069  -0.0751    -0.0433 -0.0751   0
S.Size(1000):Method(OT):sh(0)                                       0.0980 0.0172     0.0642   0.0980     0.1319  0.0980   0
S.Size(100):Method(OT-A):sh(0)                                     -0.0792 0.0138    -0.1064  -0.0792    -0.0520 -0.0792   0
S.Size(1000):Method(OT-A):sh(0)                                     0.0982 0.0138     0.0711   0.0982     0.1254  0.0982   0
S.Size(100):Method(DiP):sh(0)                                       0.0788 0.0193     0.0410   0.0788     0.1165  0.0788   0
S.Size(1000):Method(DiP):sh(0)                                     -0.0799 0.0181    -0.1155  -0.0799    -0.0443 -0.0798   0
S.Size(100):Method(CBN):TrueGenes(7)                               -0.0853 0.0124    -0.1097  -0.0853    -0.0609 -0.0853   0
S.Size(1000):Method(CBN):TrueGenes(7)                               0.0823 0.0127     0.0574   0.0823     0.1071  0.0822   0
S.Size(100):Method(CBN-A):TrueGenes(7)                             -0.0788 0.0126    -0.1035  -0.0789    -0.0542 -0.0789   0
S.Size(1000):Method(CBN-A):TrueGenes(7)                             0.0841 0.0128     0.0590   0.0841     0.1092  0.0841   0
S.Size(100):Method(OT):TrueGenes(7)                                 0.0145 0.0235    -0.0316   0.0145     0.0605  0.0145   0
S.Size(1000):Method(OT):TrueGenes(7)                               -0.0883 0.0262    -0.1399  -0.0882    -0.0370 -0.0881   0
S.Size(100):Method(OT-A):TrueGenes(7)                               0.0204 0.0229    -0.0245   0.0204     0.0653  0.0204   0
S.Size(1000):Method(OT-A):TrueGenes(7)                             -0.0984 0.0253    -0.1484  -0.0983    -0.0489 -0.0982   0
S.Size(100):Method(DiP):TrueGenes(7)                                0.0505 0.0294    -0.0073   0.0505     0.1079  0.0506   0
S.Size(1000):Method(DiP):TrueGenes(7)                               0.0124 0.0279    -0.0425   0.0124     0.0671  0.0124   0
S.Size(100):Method(CBN):TrueGenes(9)                                0.0394 0.0109     0.0180   0.0394     0.0609  0.0394   0
S.Size(1000):Method(CBN):TrueGenes(9)                              -0.0427 0.0106    -0.0636  -0.0427    -0.0219 -0.0427   0
S.Size(100):Method(CBN-A):TrueGenes(9)                              0.0312 0.0111     0.0095   0.0312     0.0529  0.0312   0
S.Size(1000):Method(CBN-A):TrueGenes(9)                            -0.0344 0.0108    -0.0555  -0.0344    -0.0133 -0.0344   0
S.Size(100):Method(OT):TrueGenes(9)                                -0.0291 0.0232    -0.0748  -0.0291     0.0164 -0.0290   0
S.Size(1000):Method(OT):TrueGenes(9)                                0.0620 0.0240     0.0148   0.0620     0.1090  0.0620   0
S.Size(100):Method(OT-A):TrueGenes(9)                               0.0070 0.0204    -0.0332   0.0070     0.0470  0.0070   0
S.Size(1000):Method(OT-A):TrueGenes(9)                              0.0328 0.0206    -0.0077   0.0328     0.0733  0.0328   0
S.Size(100):Method(DiP):TrueGenes(9)                               -0.0305 0.0279    -0.0854  -0.0304     0.0241 -0.0303   0
S.Size(1000):Method(DiP):TrueGenes(9)                               0.0396 0.0256    -0.0107   0.0396     0.0898  0.0397   0
S.Size(100):S.Time(last):S.Type(singleCell)                        -0.0383 0.0094    -0.0568  -0.0383    -0.0198 -0.0383   0
S.Size(1000):S.Time(last):S.Type(singleCell)                        0.0850 0.0096     0.0661   0.0850     0.1039  0.0850   0
S.Size(100):S.Time(last):S.Type(wholeTumor_0.01)                    0.0815 0.0084     0.0650   0.0815     0.0980  0.0815   0
S.Size(1000):S.Time(last):S.Type(wholeTumor_0.01)                  -0.1433 0.0085    -0.1601  -0.1433    -0.1265 -0.1433   0
S.Size(100):S.Time(last):Model(Bozic)                               0.1025 0.0103     0.0823   0.1025     0.1227  0.1025   0
S.Size(1000):S.Time(last):Model(Bozic)                             -0.1235 0.0100    -0.1432  -0.1235    -0.1038 -0.1235   0
S.Size(100):S.Time(last):Model(McF_4)                              -0.0329 0.0126    -0.0577  -0.0329    -0.0081 -0.0329   0
S.Size(1000):S.Time(last):Model(McF_4)                             -0.0457 0.0124    -0.0700  -0.0457    -0.0214 -0.0457   0
S.Size(100):S.Time(last):Model(McF_6)                              -0.1646 0.0115    -0.1873  -0.1646    -0.1420 -0.1646   0
S.Size(1000):S.Time(last):Model(McF_6)                              0.2592 0.0135     0.2327   0.2591     0.2856  0.2591   0
S.Size(100):S.Time(last):Conjunction(No)                            0.0193 0.0060     0.0074   0.0193     0.0311  0.0193   0
S.Size(1000):S.Time(last):Conjunction(No)                          -0.0177 0.0062    -0.0299  -0.0177    -0.0056 -0.0177   0
S.Size(100):S.Time(last):sh(0)                                     -0.0234 0.0062    -0.0356  -0.0234    -0.0112 -0.0234   0
S.Size(1000):S.Time(last):sh(0)                                     0.0307 0.0065     0.0180   0.0307     0.0434  0.0307   0
S.Size(100):S.Time(last):TrueGenes(7)                               0.0536 0.0099     0.0342   0.0536     0.0729  0.0536   0
S.Size(1000):S.Time(last):TrueGenes(7)                             -0.0792 0.0108    -0.1003  -0.0792    -0.0581 -0.0792   0
S.Size(100):S.Time(last):TrueGenes(9)                              -0.0741 0.0092    -0.0922  -0.0741    -0.0562 -0.0741   0
S.Size(1000):S.Time(last):TrueGenes(9)                              0.0621 0.0093     0.0439   0.0621     0.0804  0.0621   0
S.Size(100):S.Type(singleCell):Model(Bozic)                        -0.0130 0.0159    -0.0442  -0.0130     0.0181 -0.0130   0
S.Size(1000):S.Type(singleCell):Model(Bozic)                        0.0637 0.0140     0.0362   0.0637     0.0912  0.0637   0
S.Size(100):S.Type(wholeTumor_0.01):Model(Bozic)                    0.0936 0.0133     0.0676   0.0936     0.1196  0.0936   0
S.Size(1000):S.Type(wholeTumor_0.01):Model(Bozic)                  -0.1815 0.0125    -0.2061  -0.1815    -0.1570 -0.1815   0
S.Size(100):S.Type(singleCell):Model(McF_4)                        -0.0510 0.0181    -0.0866  -0.0510    -0.0154 -0.0509   0
S.Size(1000):S.Type(singleCell):Model(McF_4)                        0.0014 0.0170    -0.0320   0.0014     0.0348  0.0014   0
S.Size(100):S.Type(wholeTumor_0.01):Model(McF_4)                   -0.0341 0.0166    -0.0667  -0.0341    -0.0016 -0.0341   0
S.Size(1000):S.Type(wholeTumor_0.01):Model(McF_4)                   0.0755 0.0160     0.0441   0.0755     0.1069  0.0755   0
S.Size(100):S.Type(singleCell):Model(McF_6)                         0.0113 0.0149    -0.0180   0.0113     0.0405  0.0113   0
S.Size(1000):S.Type(singleCell):Model(McF_6)                       -0.0613 0.0166    -0.0939  -0.0613    -0.0289 -0.0613   0
S.Size(100):S.Type(wholeTumor_0.01):Model(McF_6)                   -0.0253 0.0138    -0.0524  -0.0253     0.0018 -0.0253   0
S.Size(1000):S.Type(wholeTumor_0.01):Model(McF_6)                   0.1154 0.0158     0.0845   0.1154     0.1463  0.1155   0
S.Size(100):S.Type(singleCell):Conjunction(No)                     -0.0195 0.0086    -0.0363  -0.0195    -0.0027 -0.0195   0
S.Size(1000):S.Type(singleCell):Conjunction(No)                     0.0136 0.0083    -0.0026   0.0136     0.0298  0.0136   0
S.Size(100):S.Type(wholeTumor_0.01):Conjunction(No)                 0.0212 0.0077     0.0062   0.0212     0.0363  0.0212   0
S.Size(1000):S.Type(wholeTumor_0.01):Conjunction(No)               -0.0218 0.0074    -0.0364  -0.0218    -0.0073 -0.0218   0
S.Size(100):S.Type(singleCell):sh(0)                                0.0383 0.0089     0.0208   0.0383     0.0558  0.0383   0
S.Size(1000):S.Type(singleCell):sh(0)                              -0.0305 0.0088    -0.0478  -0.0305    -0.0133 -0.0305   0
S.Size(100):S.Type(wholeTumor_0.01):sh(0)                          -0.0469 0.0081    -0.0628  -0.0470    -0.0311 -0.0470   0
S.Size(1000):S.Type(wholeTumor_0.01):sh(0)                          0.0588 0.0079     0.0434   0.0588     0.0742  0.0588   0
S.Size(100):S.Type(singleCell):TrueGenes(7)                        -0.0145 0.0138    -0.0416  -0.0145     0.0125 -0.0145   0
S.Size(1000):S.Type(singleCell):TrueGenes(7)                        0.0346 0.0134     0.0082   0.0346     0.0609  0.0346   0
S.Size(100):S.Type(wholeTumor_0.01):TrueGenes(7)                    0.0330 0.0119     0.0096   0.0330     0.0565  0.0330   0
S.Size(1000):S.Type(wholeTumor_0.01):TrueGenes(7)                  -0.0460 0.0119    -0.0693  -0.0460    -0.0227 -0.0460   0
S.Size(100):S.Type(singleCell):TrueGenes(9)                         0.0057 0.0133    -0.0205   0.0057     0.0318  0.0057   0
S.Size(1000):S.Type(singleCell):TrueGenes(9)                       -0.0211 0.0124    -0.0454  -0.0211     0.0033 -0.0211   0
S.Size(100):S.Type(wholeTumor_0.01):TrueGenes(9)                   -0.0272 0.0118    -0.0503  -0.0272    -0.0041 -0.0272   0
S.Size(1000):S.Type(wholeTumor_0.01):TrueGenes(9)                   0.0458 0.0111     0.0240   0.0458     0.0676  0.0458   0
S.Size(100):Model(Bozic):Conjunction(No)                           -0.0131 0.0095    -0.0317  -0.0131     0.0056 -0.0131   0
S.Size(1000):Model(Bozic):Conjunction(No)                           0.0353 0.0091     0.0176   0.0353     0.0531  0.0353   0
S.Size(100):Model(McF_4):Conjunction(No)                            0.0218 0.0124    -0.0024   0.0219     0.0461  0.0219   0
S.Size(1000):Model(McF_4):Conjunction(No)                          -0.0749 0.0119    -0.0984  -0.0749    -0.0515 -0.0749   0
S.Size(100):Model(McF_6):Conjunction(No)                            0.0335 0.0102     0.0135   0.0335     0.0534  0.0335   0
S.Size(1000):Model(McF_6):Conjunction(No)                          -0.0250 0.0117    -0.0479  -0.0250    -0.0022 -0.0250   0
S.Size(100):Model(Bozic):sh(0)                                     -0.0400 0.0100    -0.0597  -0.0400    -0.0203 -0.0400   0
S.Size(1000):Model(Bozic):sh(0)                                     0.0638 0.0095     0.0451   0.0638     0.0825  0.0638   0
S.Size(100):Model(McF_4):sh(0)                                     -0.0542 0.0126    -0.0789  -0.0542    -0.0295 -0.0542   0
S.Size(1000):Model(McF_4):sh(0)                                     0.0096 0.0122    -0.0144   0.0096     0.0335  0.0095   0
S.Size(100):Model(McF_6):sh(0)                                      0.0728 0.0104     0.0523   0.0728     0.0932  0.0728   0
S.Size(1000):Model(McF_6):sh(0)                                    -0.0500 0.0119    -0.0733  -0.0500    -0.0268 -0.0500   0
S.Size(100):Model(Bozic):TrueGenes(7)                               0.0025 0.0143    -0.0255   0.0025     0.0306  0.0025   0
S.Size(1000):Model(Bozic):TrueGenes(7)                             -0.0429 0.0143    -0.0710  -0.0429    -0.0149 -0.0429   0
S.Size(100):Model(McF_4):TrueGenes(7)                              -0.0326 0.0195    -0.0710  -0.0326     0.0056 -0.0325   0
S.Size(1000):Model(McF_4):TrueGenes(7)                              0.0746 0.0193     0.0366   0.0746     0.1125  0.0746   0
S.Size(100):Model(McF_6):TrueGenes(7)                               0.0099 0.0162    -0.0219   0.0099     0.0416  0.0098   0
S.Size(1000):Model(McF_6):TrueGenes(7)                              0.0539 0.0191     0.0163   0.0539     0.0913  0.0540   0
S.Size(100):Model(Bozic):TrueGenes(9)                               0.0261 0.0145    -0.0025   0.0261     0.0545  0.0261   0
S.Size(1000):Model(Bozic):TrueGenes(9)                             -0.0466 0.0136    -0.0732  -0.0466    -0.0200 -0.0466   0
S.Size(100):Model(McF_4):TrueGenes(9)                              -0.0050 0.0182    -0.0407  -0.0050     0.0305 -0.0050   0
S.Size(1000):Model(McF_4):TrueGenes(9)                             -0.0180 0.0171    -0.0517  -0.0180     0.0156 -0.0180   0
S.Size(100):Model(McF_6):TrueGenes(9)                              -0.0755 0.0154    -0.1058  -0.0755    -0.0452 -0.0755   0
S.Size(1000):Model(McF_6):TrueGenes(9)                              0.1149 0.0168     0.0818   0.1149     0.1478  0.1149   0
S.Size(100):Conjunction(No):sh(0)                                   0.0025 0.0057    -0.0087   0.0025     0.0137  0.0025   0
S.Size(1000):Conjunction(No):sh(0)                                  0.0008 0.0056    -0.0101   0.0008     0.0118  0.0008   0
S.Size(100):Conjunction(No):TrueGenes(7)                            0.0444 0.0087     0.0275   0.0444     0.0614  0.0444   0
S.Size(1000):Conjunction(No):TrueGenes(7)                          -0.0256 0.0087    -0.0427  -0.0256    -0.0085 -0.0256   0
S.Size(100):Conjunction(No):TrueGenes(9)                           -0.0112 0.0086    -0.0281  -0.0112     0.0056 -0.0112   0
S.Size(1000):Conjunction(No):TrueGenes(9)                          -0.0010 0.0081    -0.0169  -0.0010     0.0150 -0.0010   0
S.Size(100):sh(0):TrueGenes(7)                                     -0.0188 0.0091    -0.0366  -0.0188    -0.0011 -0.0188   0
S.Size(1000):sh(0):TrueGenes(7)                                    -0.0047 0.0091    -0.0227  -0.0047     0.0132 -0.0047   0
S.Size(100):sh(0):TrueGenes(9)                                      0.0253 0.0089     0.0079   0.0253     0.0428  0.0253   0
S.Size(1000):sh(0):TrueGenes(9)                                    -0.0080 0.0084    -0.0246  -0.0080     0.0085 -0.0080   0
Method(CBN):S.Time(last):S.Type(singleCell)                        -0.0280 0.0084    -0.0445  -0.0280    -0.0116 -0.0280   0
Method(CBN-A):S.Time(last):S.Type(singleCell)                      -0.0138 0.0084    -0.0303  -0.0138     0.0028 -0.0138   0
Method(OT):S.Time(last):S.Type(singleCell)                         -0.0274 0.0176    -0.0621  -0.0274     0.0072 -0.0273   0
Method(OT-A):S.Time(last):S.Type(singleCell)                       -0.0464 0.0163    -0.0783  -0.0464    -0.0145 -0.0463   0
Method(DiP):S.Time(last):S.Type(singleCell)                         0.0789 0.0204     0.0389   0.0789     0.1188  0.0790   0
Method(CBN):S.Time(last):S.Type(wholeTumor_0.01)                    0.0206 0.0076     0.0056   0.0206     0.0355  0.0206   0
Method(CBN-A):S.Time(last):S.Type(wholeTumor_0.01)                 -0.0061 0.0077    -0.0212  -0.0061     0.0091 -0.0061   0
Method(OT):S.Time(last):S.Type(wholeTumor_0.01)                     0.0334 0.0155     0.0031   0.0334     0.0638  0.0335   0
Method(OT-A):S.Time(last):S.Type(wholeTumor_0.01)                   0.0745 0.0139     0.0473   0.0745     0.1017  0.0745   0
Method(DiP):S.Time(last):S.Type(wholeTumor_0.01)                   -0.1345 0.0179    -0.1698  -0.1345    -0.0993 -0.1345   0
Method(CBN):S.Time(last):Model(Bozic)                              -0.0873 0.0094    -0.1058  -0.0873    -0.0689 -0.0873   0
Method(CBN-A):S.Time(last):Model(Bozic)                            -0.0506 0.0094    -0.0692  -0.0506    -0.0321 -0.0506   0
Method(OT):S.Time(last):Model(Bozic)                                0.2092 0.0191     0.1716   0.2092     0.2466  0.2092   0
Method(OT-A):S.Time(last):Model(Bozic)                             -0.0819 0.0182    -0.1176  -0.0819    -0.0463 -0.0819   0
Method(DiP):S.Time(last):Model(Bozic)                               0.1667 0.0216     0.1243   0.1667     0.2091  0.1667   0
Method(CBN):S.Time(last):Model(McF_4)                              -0.1368 0.0110    -0.1583  -0.1368    -0.1153 -0.1368   0
Method(CBN-A):S.Time(last):Model(McF_4)                            -0.1436 0.0110    -0.1653  -0.1436    -0.1220 -0.1436   0
Method(OT):S.Time(last):Model(McF_4)                                0.0648 0.0238     0.0180   0.0648     0.1114  0.0649   0
Method(OT-A):S.Time(last):Model(McF_4)                             -0.0989 0.0223    -0.1428  -0.0989    -0.0552 -0.0989   0
Method(DiP):S.Time(last):Model(McF_4)                               0.3103 0.0258     0.2597   0.3103     0.3609  0.3102   0
Method(CBN):S.Time(last):Model(McF_6)                               0.3874 0.0125     0.3629   0.3874     0.4121  0.3873   0
Method(CBN-A):S.Time(last):Model(McF_6)                             0.3001 0.0126     0.2755   0.3001     0.3248  0.3000   0
Method(OT):S.Time(last):Model(McF_6)                               -0.6135 0.0233    -0.6595  -0.6134    -0.5679 -0.6133   0
Method(OT-A):S.Time(last):Model(McF_6)                              0.1687 0.0193     0.1307   0.1687     0.2066  0.1688   0
Method(DiP):S.Time(last):Model(McF_6)                              -0.6103 0.0255    -0.6604  -0.6103    -0.5604 -0.6102   0
Method(CBN):S.Time(last):Conjunction(No)                            0.0279 0.0056     0.0169   0.0279     0.0389  0.0279   0
Method(CBN-A):S.Time(last):Conjunction(No)                          0.0140 0.0057     0.0029   0.0140     0.0251  0.0140   0
Method(OT):S.Time(last):Conjunction(No)                            -0.0276 0.0118    -0.0508  -0.0276    -0.0044 -0.0276   0
Method(OT-A):S.Time(last):Conjunction(No)                          -0.0197 0.0107    -0.0406  -0.0197     0.0012 -0.0197   0
Method(DiP):S.Time(last):Conjunction(No)                            0.0414 0.0135     0.0149   0.0414     0.0678  0.0414   0
Method(CBN):S.Time(last):sh(0)                                     -0.1079 0.0058    -0.1192  -0.1079    -0.0965 -0.1079   0
Method(CBN-A):S.Time(last):sh(0)                                   -0.0994 0.0058    -0.1109  -0.0994    -0.0880 -0.0994   0
Method(OT):S.Time(last):sh(0)                                       0.1064 0.0123     0.0823   0.1064     0.1306  0.1064   0
Method(OT-A):S.Time(last):sh(0)                                     0.0533 0.0110     0.0317   0.0533     0.0748  0.0532   0
Method(DiP):S.Time(last):sh(0)                                      0.0233 0.0139    -0.0040   0.0233     0.0506  0.0233   0
Method(CBN):S.Time(last):TrueGenes(7)                               0.4063 0.0101     0.3864   0.4063     0.4262  0.4062   0
Method(CBN-A):S.Time(last):TrueGenes(7)                             0.4233 0.0101     0.4034   0.4233     0.4432  0.4232   0
Method(OT):S.Time(last):TrueGenes(7)                               -0.1197 0.0182    -0.1556  -0.1197    -0.0841 -0.1196   0
Method(OT-A):S.Time(last):TrueGenes(7)                             -0.3741 0.0175    -0.4086  -0.3741    -0.3398 -0.3740   0
Method(DiP):S.Time(last):TrueGenes(7)                              -0.1261 0.0213    -0.1681  -0.1261    -0.0844 -0.1260   0
Method(CBN):S.Time(last):TrueGenes(9)                              -0.2471 0.0082    -0.2632  -0.2471    -0.2310 -0.2471   0
Method(CBN-A):S.Time(last):TrueGenes(9)                            -0.2811 0.0083    -0.2973  -0.2811    -0.2649 -0.2810   0
Method(OT):S.Time(last):TrueGenes(9)                                0.0619 0.0175     0.0276   0.0619     0.0962  0.0620   0
Method(OT-A):S.Time(last):TrueGenes(9)                              0.2579 0.0154     0.2277   0.2579     0.2882  0.2579   0
Method(DiP):S.Time(last):TrueGenes(9)                               0.0502 0.0195     0.0118   0.0502     0.0886  0.0502   0
Method(CBN):S.Type(singleCell):Model(Bozic)                         0.1065 0.0130     0.0811   0.1065     0.1319  0.1065   0
Method(CBN-A):S.Type(singleCell):Model(Bozic)                       0.1219 0.0130     0.0963   0.1219     0.1475  0.1219   0
Method(OT):S.Type(singleCell):Model(Bozic)                         -0.0693 0.0261    -0.1206  -0.0693    -0.0181 -0.0693   0
Method(OT-A):S.Type(singleCell):Model(Bozic)                       -0.0445 0.0249    -0.0935  -0.0445     0.0043 -0.0444   0
Method(DiP):S.Type(singleCell):Model(Bozic)                        -0.0438 0.0299    -0.1025  -0.0438     0.0147 -0.0437   0
Method(CBN):S.Type(wholeTumor_0.01):Model(Bozic)                   -0.2482 0.0114    -0.2707  -0.2482    -0.2258 -0.2482   0
Method(CBN-A):S.Type(wholeTumor_0.01):Model(Bozic)                 -0.2659 0.0116    -0.2886  -0.2659    -0.2432 -0.2658   0
Method(OT):S.Type(wholeTumor_0.01):Model(Bozic)                     0.2131 0.0219     0.1701   0.2131     0.2562  0.2130   0
Method(OT-A):S.Type(wholeTumor_0.01):Model(Bozic)                   0.1416 0.0202     0.1019   0.1416     0.1814  0.1416   0
Method(DiP):S.Type(wholeTumor_0.01):Model(Bozic)                    0.0603 0.0254     0.0106   0.0603     0.1101  0.0603   0
Method(CBN):S.Type(singleCell):Model(McF_4)                        -0.1429 0.0150    -0.1723  -0.1429    -0.1134 -0.1429   0
Method(CBN-A):S.Type(singleCell):Model(McF_4)                      -0.1343 0.0151    -0.1640  -0.1343    -0.1046 -0.1344   0
Method(OT):S.Type(singleCell):Model(McF_4)                          0.0228 0.0327    -0.0417   0.0228     0.0868  0.0229   0
Method(OT-A):S.Type(singleCell):Model(McF_4)                       -0.0418 0.0313    -0.1034  -0.0417     0.0194 -0.0415   0
Method(DiP):S.Type(singleCell):Model(McF_4)                         0.1091 0.0357     0.0388   0.1091     0.1790  0.1092   0
Method(CBN):S.Type(wholeTumor_0.01):Model(McF_4)                    0.2568 0.0140     0.2293   0.2568     0.2843  0.2568   0
Method(CBN-A):S.Type(wholeTumor_0.01):Model(McF_4)                  0.2348 0.0142     0.2069   0.2348     0.2628  0.2348   0
Method(OT):S.Type(wholeTumor_0.01):Model(McF_4)                    -0.1350 0.0305    -0.1950  -0.1350    -0.0753 -0.1349   0
Method(OT-A):S.Type(wholeTumor_0.01):Model(McF_4)                  -0.0228 0.0277    -0.0773  -0.0228     0.0315 -0.0228   0
Method(DiP):S.Type(wholeTumor_0.01):Model(McF_4)                   -0.1258 0.0331    -0.1909  -0.1258    -0.0610 -0.1257   0
Method(CBN):S.Type(singleCell):Model(McF_6)                        -0.1716 0.0153    -0.2016  -0.1716    -0.1416 -0.1716   0
Method(CBN-A):S.Type(singleCell):Model(McF_6)                      -0.1958 0.0155    -0.2263  -0.1958    -0.1653 -0.1958   0
Method(OT):S.Type(singleCell):Model(McF_6)                          0.1294 0.0309     0.0686   0.1295     0.1899  0.1296   0
Method(OT-A):S.Type(singleCell):Model(McF_6)                        0.1490 0.0236     0.1027   0.1490     0.1953  0.1490   0
Method(DiP):S.Type(singleCell):Model(McF_6)                         0.0903 0.0338     0.0237   0.0903     0.1565  0.0905   0
Method(CBN):S.Type(wholeTumor_0.01):Model(McF_6)                    0.4233 0.0147     0.3945   0.4233     0.4521  0.4233   0
Method(CBN-A):S.Type(wholeTumor_0.01):Model(McF_6)                  0.4437 0.0150     0.4143   0.4437     0.4730  0.4437   0
Method(OT):S.Type(wholeTumor_0.01):Model(McF_6)                    -0.3089 0.0303    -0.3686  -0.3089    -0.2497 -0.3087   0
Method(OT-A):S.Type(wholeTumor_0.01):Model(McF_6)                  -0.3142 0.0218    -0.3572  -0.3142    -0.2714 -0.3142   0
Method(DiP):S.Type(wholeTumor_0.01):Model(McF_6)                   -0.1734 0.0323    -0.2371  -0.1734    -0.1102 -0.1733   0
Method(CBN):S.Type(singleCell):Conjunction(No)                      0.0088 0.0075    -0.0060   0.0088     0.0236  0.0088   0
Method(CBN-A):S.Type(singleCell):Conjunction(No)                    0.0018 0.0076    -0.0132   0.0018     0.0167  0.0018   0
Method(OT):S.Type(singleCell):Conjunction(No)                      -0.0272 0.0164    -0.0594  -0.0272     0.0049 -0.0272   0
Method(OT-A):S.Type(singleCell):Conjunction(No)                     0.0017 0.0141    -0.0259   0.0017     0.0294  0.0017   0
Method(DiP):S.Type(singleCell):Conjunction(No)                     -0.0054 0.0179    -0.0406  -0.0054     0.0298 -0.0054   0
Method(CBN):S.Type(wholeTumor_0.01):Conjunction(No)                -0.0255 0.0069    -0.0390  -0.0255    -0.0121 -0.0255   0
Method(CBN-A):S.Type(wholeTumor_0.01):Conjunction(No)              -0.0181 0.0070    -0.0318  -0.0181    -0.0045 -0.0181   0
Method(OT):S.Type(wholeTumor_0.01):Conjunction(No)                  0.0346 0.0143     0.0065   0.0346     0.0628  0.0346   0
Method(OT-A):S.Type(wholeTumor_0.01):Conjunction(No)               -0.0026 0.0120    -0.0262  -0.0026     0.0210 -0.0026   0
Method(DiP):S.Type(wholeTumor_0.01):Conjunction(No)                 0.0194 0.0163    -0.0127   0.0193     0.0513  0.0194   0
Method(CBN):S.Type(singleCell):sh(0)                                0.0035 0.0079    -0.0120   0.0035     0.0190  0.0035   0
Method(CBN-A):S.Type(singleCell):sh(0)                              0.0072 0.0080    -0.0085   0.0072     0.0228  0.0072   0
Method(OT):S.Type(singleCell):sh(0)                                 0.0169 0.0177    -0.0178   0.0169     0.0517  0.0169   0
Method(OT-A):S.Type(singleCell):sh(0)                              -0.0019 0.0155    -0.0324  -0.0019     0.0285 -0.0019   0
Method(DiP):S.Type(singleCell):sh(0)                               -0.0235 0.0188    -0.0604  -0.0235     0.0133 -0.0234   0
Method(CBN):S.Type(wholeTumor_0.01):sh(0)                          -0.0152 0.0071    -0.0291  -0.0152    -0.0014 -0.0152   0
Method(CBN-A):S.Type(wholeTumor_0.01):sh(0)                        -0.0174 0.0072    -0.0315  -0.0174    -0.0034 -0.0174   0
Method(OT):S.Type(wholeTumor_0.01):sh(0)                            0.0446 0.0151     0.0150   0.0446     0.0743  0.0446   0
Method(OT-A):S.Type(wholeTumor_0.01):sh(0)                          0.0842 0.0128     0.0591   0.0842     0.1093  0.0842   0
Method(DiP):S.Type(wholeTumor_0.01):sh(0)                          -0.0139 0.0167    -0.0467  -0.0139     0.0188 -0.0140   0
Method(CBN):S.Type(singleCell):TrueGenes(7)                         0.0056 0.0130    -0.0199   0.0056     0.0311  0.0056   0
Method(CBN-A):S.Type(singleCell):TrueGenes(7)                       0.0082 0.0131    -0.0175   0.0082     0.0340  0.0082   0
Method(OT):S.Type(singleCell):TrueGenes(7)                          0.0618 0.0255     0.0115   0.0618     0.1118  0.0619   0
Method(OT-A):S.Type(singleCell):TrueGenes(7)                        0.0709 0.0249     0.0218   0.0710     0.1197  0.0711   0
Method(DiP):S.Type(singleCell):TrueGenes(7)                        -0.0406 0.0299    -0.0995  -0.0405     0.0179 -0.0404   0
Method(CBN):S.Type(wholeTumor_0.01):TrueGenes(7)                    0.0289 0.0118     0.0058   0.0289     0.0520  0.0289   0
Method(CBN-A):S.Type(wholeTumor_0.01):TrueGenes(7)                 -0.0303 0.0120    -0.0539  -0.0303    -0.0068 -0.0303   0
Method(OT):S.Type(wholeTumor_0.01):TrueGenes(7)                    -0.1084 0.0227    -0.1530  -0.1084    -0.0638 -0.1083   0
Method(OT-A):S.Type(wholeTumor_0.01):TrueGenes(7)                  -0.1314 0.0219    -0.1744  -0.1314    -0.0886 -0.1314   0
Method(DiP):S.Type(wholeTumor_0.01):TrueGenes(7)                    0.0927 0.0267     0.0402   0.0927     0.1450  0.0927   0
Method(CBN):S.Type(singleCell):TrueGenes(9)                        -0.0102 0.0112    -0.0320  -0.0102     0.0117 -0.0102   0
Method(CBN-A):S.Type(singleCell):TrueGenes(9)                      -0.0278 0.0113    -0.0499  -0.0278    -0.0057 -0.0278   0
Method(OT):S.Type(singleCell):TrueGenes(9)                         -0.0376 0.0247    -0.0862  -0.0375     0.0108 -0.0375   0
Method(OT-A):S.Type(singleCell):TrueGenes(9)                       -0.0226 0.0224    -0.0667  -0.0226     0.0212 -0.0226   0
Method(DiP):S.Type(singleCell):TrueGenes(9)                         0.0328 0.0269    -0.0201   0.0329     0.0856  0.0329   0
Method(CBN):S.Type(wholeTumor_0.01):TrueGenes(9)                   -0.0203 0.0101    -0.0401  -0.0203    -0.0005 -0.0203   0
Method(CBN-A):S.Type(wholeTumor_0.01):TrueGenes(9)                  0.0364 0.0102     0.0164   0.0364     0.0565  0.0364   0
Method(OT):S.Type(wholeTumor_0.01):TrueGenes(9)                     0.0663 0.0217     0.0237   0.0663     0.1089  0.0663   0
Method(OT-A):S.Type(wholeTumor_0.01):TrueGenes(9)                   0.0612 0.0189     0.0241   0.0612     0.0984  0.0612   0
Method(DiP):S.Type(wholeTumor_0.01):TrueGenes(9)                   -0.0604 0.0246    -0.1087  -0.0604    -0.0122 -0.0603   0
Method(CBN):Model(Bozic):Conjunction(No)                           -0.0559 0.0086    -0.0727  -0.0559    -0.0390 -0.0559   0
Method(CBN-A):Model(Bozic):Conjunction(No)                         -0.0504 0.0087    -0.0674  -0.0504    -0.0334 -0.0504   0
Method(OT):Model(Bozic):Conjunction(No)                             0.0563 0.0172     0.0226   0.0563     0.0900  0.0563   0
Method(OT-A):Model(Bozic):Conjunction(No)                           0.0524 0.0161     0.0209   0.0524     0.0840  0.0524   0
Method(DiP):Model(Bozic):Conjunction(No)                           -0.0018 0.0195    -0.0400  -0.0018     0.0364 -0.0018   0
Method(CBN):Model(McF_4):Conjunction(No)                            0.0768 0.0105     0.0562   0.0768     0.0974  0.0768   0
Method(CBN-A):Model(McF_4):Conjunction(No)                          0.1075 0.0106     0.0867   0.1075     0.1283  0.1075   0
Method(OT):Model(McF_4):Conjunction(No)                            -0.0601 0.0234    -0.1061  -0.0601    -0.0143 -0.0601   0
Method(OT-A):Model(McF_4):Conjunction(No)                          -0.1577 0.0217    -0.2004  -0.1576    -0.1152 -0.1576   0
Method(DiP):Model(McF_4):Conjunction(No)                            0.0186 0.0252    -0.0309   0.0186     0.0680  0.0186   0
Method(CBN):Model(McF_6):Conjunction(No)                            0.0045 0.0108    -0.0166   0.0045     0.0257  0.0045   0
Method(CBN-A):Model(McF_6):Conjunction(No)                         -0.0479 0.0109    -0.0694  -0.0479    -0.0264 -0.0479   0
Method(OT):Model(McF_6):Conjunction(No)                            -0.0468 0.0222    -0.0905  -0.0468    -0.0032 -0.0468   0
Method(OT-A):Model(McF_6):Conjunction(No)                           0.0485 0.0164     0.0162   0.0485     0.0807  0.0485   0
Method(DiP):Model(McF_6):Conjunction(No)                            0.0335 0.0244    -0.0145   0.0335     0.0814  0.0335   0
Method(CBN):Model(Bozic):sh(0)                                      0.1442 0.0089     0.1267   0.1442     0.1616  0.1442   0
Method(CBN-A):Model(Bozic):sh(0)                                    0.1759 0.0090     0.1584   0.1759     0.1935  0.1759   0
Method(OT):Model(Bozic):sh(0)                                      -0.0806 0.0185    -0.1170  -0.0806    -0.0443 -0.0806   0
Method(OT-A):Model(Bozic):sh(0)                                    -0.0484 0.0173    -0.0823  -0.0484    -0.0146 -0.0484   0
Method(DiP):Model(Bozic):sh(0)                                     -0.0849 0.0202    -0.1245  -0.0849    -0.0453 -0.0848   0
Method(CBN):Model(McF_4):sh(0)                                     -0.3128 0.0106    -0.3336  -0.3128    -0.2921 -0.3128   0
Method(CBN-A):Model(McF_4):sh(0)                                   -0.3421 0.0107    -0.3631  -0.3421    -0.3212 -0.3421   0
Method(OT):Model(McF_4):sh(0)                                       0.3390 0.0240     0.2921   0.3390     0.3862  0.3389   0
Method(OT-A):Model(McF_4):sh(0)                                     0.2320 0.0218     0.1893   0.2320     0.2748  0.2319   0
Method(DiP):Model(McF_4):sh(0)                                      0.0610 0.0252     0.0115   0.0610     0.1105  0.0610   0
Method(CBN):Model(McF_6):sh(0)                                     -0.1804 0.0108    -0.2017  -0.1804    -0.1592 -0.1804   0
Method(CBN-A):Model(McF_6):sh(0)                                   -0.1848 0.0110    -0.2064  -0.1848    -0.1632 -0.1848   0
Method(OT):Model(McF_6):sh(0)                                       0.0034 0.0225    -0.0408   0.0034     0.0475  0.0034   0
Method(OT-A):Model(McF_6):sh(0)                                     0.0402 0.0167     0.0075   0.0402     0.0730  0.0402   0
Method(DiP):Model(McF_6):sh(0)                                      0.1055 0.0244     0.0576   0.1055     0.1533  0.1055   0
Method(CBN):Model(Bozic):TrueGenes(7)                              -0.0805 0.0147    -0.1092  -0.0805    -0.0517 -0.0805   0
Method(CBN-A):Model(Bozic):TrueGenes(7)                            -0.0902 0.0148    -0.1192  -0.0902    -0.0612 -0.0903   0
Method(OT):Model(Bozic):TrueGenes(7)                               -0.1783 0.0271    -0.2316  -0.1783    -0.1253 -0.1782   0
Method(OT-A):Model(Bozic):TrueGenes(7)                              0.0675 0.0265     0.0153   0.0675     0.1194  0.0676   0
Method(DiP):Model(Bozic):TrueGenes(7)                               0.0959 0.0313     0.0342   0.0959     0.1573  0.0960   0
Method(CBN):Model(McF_4):TrueGenes(7)                               0.1313 0.0172     0.0976   0.1312     0.1651  0.1312   0
Method(CBN-A):Model(McF_4):TrueGenes(7)                             0.1211 0.0173     0.0871   0.1210     0.1552  0.1210   0
Method(OT):Model(McF_4):TrueGenes(7)                               -0.0642 0.0341    -0.1314  -0.0641     0.0025 -0.0640   0
Method(OT-A):Model(McF_4):TrueGenes(7)                              0.0943 0.0334     0.0284   0.0944     0.1596  0.0946   0
Method(DiP):Model(McF_4):TrueGenes(7)                              -0.1007 0.0386    -0.1768  -0.1006    -0.0254 -0.1004   0
Method(CBN):Model(McF_6):TrueGenes(7)                               0.0511 0.0215     0.0087   0.0512     0.0930  0.0513   0
Method(CBN-A):Model(McF_6):TrueGenes(7)                             0.0822 0.0215     0.0398   0.0822     0.1241  0.0824   0
Method(OT):Model(McF_6):TrueGenes(7)                                0.1481 0.0349     0.0793   0.1483     0.2162  0.1485   0
Method(OT-A):Model(McF_6):TrueGenes(7)                             -0.5421 0.0320    -0.6053  -0.5419    -0.4798 -0.5417   0
Method(DiP):Model(McF_6):TrueGenes(7)                               0.1828 0.0377     0.1084   0.1829     0.2565  0.1831   0
Method(CBN):Model(Bozic):TrueGenes(9)                               0.0179 0.0126    -0.0068   0.0179     0.0426  0.0179   0
Method(CBN-A):Model(Bozic):TrueGenes(9)                             0.0275 0.0127     0.0027   0.0275     0.0524  0.0275   0
Method(OT):Model(Bozic):TrueGenes(9)                                0.1213 0.0262     0.0697   0.1213     0.1727  0.1213   0
Method(OT-A):Model(Bozic):TrueGenes(9)                             -0.0585 0.0250    -0.1076  -0.0585    -0.0095 -0.0585   0
Method(DiP):Model(Bozic):TrueGenes(9)                              -0.0231 0.0295    -0.0811  -0.0231     0.0347 -0.0230   0
Method(CBN):Model(McF_4):TrueGenes(9)                              -0.0693 0.0148    -0.0982  -0.0693    -0.0404 -0.0694   0
Method(CBN-A):Model(McF_4):TrueGenes(9)                            -0.0189 0.0148    -0.0480  -0.0189     0.0103 -0.0189   0
Method(OT):Model(McF_4):TrueGenes(9)                               -0.0340 0.0336    -0.1003  -0.0339     0.0317 -0.0337   0
Method(OT-A):Model(McF_4):TrueGenes(9)                             -0.0285 0.0310    -0.0896  -0.0284     0.0322 -0.0283   0
Method(DiP):Model(McF_4):TrueGenes(9)                               0.0419 0.0346    -0.0262   0.0420     0.1097  0.0421   0
Method(CBN):Model(McF_6):TrueGenes(9)                               0.0320 0.0155     0.0016   0.0320     0.0624  0.0319   0
Method(CBN-A):Model(McF_6):TrueGenes(9)                            -0.0211 0.0156    -0.0517  -0.0211     0.0097 -0.0211   0
Method(OT):Model(McF_6):TrueGenes(9)                               -0.1306 0.0325    -0.1947  -0.1306    -0.0670 -0.1304   0
Method(OT-A):Model(McF_6):TrueGenes(9)                              0.2732 0.0256     0.2229   0.2732     0.3235  0.2732   0
Method(DiP):Model(McF_6):TrueGenes(9)                              -0.1044 0.0340    -0.1712  -0.1043    -0.0378 -0.1043   0
Method(CBN):Conjunction(No):sh(0)                                   0.0407 0.0052     0.0304   0.0407     0.0509  0.0407   0
Method(CBN-A):Conjunction(No):sh(0)                                 0.0407 0.0053     0.0304   0.0407     0.0511  0.0407   0
Method(OT):Conjunction(No):sh(0)                                   -0.0538 0.0116    -0.0765  -0.0538    -0.0311 -0.0538   0
Method(OT-A):Conjunction(No):sh(0)                                 -0.0292 0.0098    -0.0484  -0.0292    -0.0100 -0.0292   0
Method(DiP):Conjunction(No):sh(0)                                  -0.0009 0.0122    -0.0248  -0.0009     0.0231 -0.0009   0
Method(CBN):Conjunction(No):TrueGenes(7)                            0.0526 0.0089     0.0351   0.0526     0.0701  0.0526   0
Method(CBN-A):Conjunction(No):TrueGenes(7)                          0.0370 0.0090     0.0193   0.0370     0.0547  0.0370   0
Method(OT):Conjunction(No):TrueGenes(7)                            -0.0025 0.0175    -0.0369  -0.0025     0.0318 -0.0025   0
Method(OT-A):Conjunction(No):TrueGenes(7)                          -0.0032 0.0170    -0.0366  -0.0032     0.0300 -0.0032   0
Method(DiP):Conjunction(No):TrueGenes(7)                            0.0257 0.0204    -0.0143   0.0257     0.0657  0.0257   0
Method(CBN):Conjunction(No):TrueGenes(9)                           -0.0511 0.0076    -0.0659  -0.0511    -0.0362 -0.0511   0
Method(CBN-A):Conjunction(No):TrueGenes(9)                         -0.0521 0.0077    -0.0671  -0.0521    -0.0370 -0.0521   0
Method(OT):Conjunction(No):TrueGenes(9)                            -0.0282 0.0170    -0.0617  -0.0282     0.0051 -0.0282   0
Method(OT-A):Conjunction(No):TrueGenes(9)                           0.0064 0.0148    -0.0227   0.0064     0.0355  0.0064   0
Method(DiP):Conjunction(No):TrueGenes(9)                            0.0177 0.0184    -0.0184   0.0177     0.0539  0.0177   0
Method(CBN):sh(0):TrueGenes(7)                                     -0.0057 0.0091    -0.0236  -0.0057     0.0122 -0.0057   0
Method(CBN-A):sh(0):TrueGenes(7)                                   -0.0016 0.0092    -0.0197  -0.0016     0.0165 -0.0016   0
Method(OT):sh(0):TrueGenes(7)                                      -0.0692 0.0182    -0.1048  -0.0692    -0.0335 -0.0692   0
Method(OT-A):sh(0):TrueGenes(7)                                    -0.0288 0.0174    -0.0631  -0.0289     0.0054 -0.0289   0
Method(DiP):sh(0):TrueGenes(7)                                      0.0176 0.0209    -0.0235   0.0176     0.0586  0.0177   0
Method(CBN):sh(0):TrueGenes(9)                                     -0.0213 0.0079    -0.0367  -0.0213    -0.0058 -0.0213   0
Method(CBN-A):sh(0):TrueGenes(9)                                   -0.0215 0.0079    -0.0371  -0.0215    -0.0059 -0.0215   0
Method(OT):sh(0):TrueGenes(9)                                       0.0897 0.0180     0.0543   0.0897     0.1251  0.0897   0
Method(OT-A):sh(0):TrueGenes(9)                                    -0.0001 0.0155    -0.0305  -0.0001     0.0302 -0.0001   0
Method(DiP):sh(0):TrueGenes(9)                                      0.0065 0.0189    -0.0307   0.0066     0.0437  0.0066   0
S.Time(last):S.Type(singleCell):Model(Bozic)                        0.0492 0.0113     0.0271   0.0492     0.0712  0.0492   0
S.Time(last):S.Type(wholeTumor_0.01):Model(Bozic)                  -0.1152 0.0098    -0.1344  -0.1152    -0.0960 -0.1152   0
S.Time(last):S.Type(singleCell):Model(McF_4)                        0.0325 0.0128     0.0074   0.0325     0.0577  0.0325   0
S.Time(last):S.Type(wholeTumor_0.01):Model(McF_4)                   0.0153 0.0119    -0.0080   0.0153     0.0386  0.0153   0
S.Time(last):S.Type(singleCell):Model(McF_6)                       -0.0577 0.0124    -0.0821  -0.0577    -0.0334 -0.0577   0
S.Time(last):S.Type(wholeTumor_0.01):Model(McF_6)                   0.1084 0.0117     0.0854   0.1084     0.1314  0.1084   0
S.Time(last):S.Type(singleCell):Conjunction(No)                     0.0046 0.0064    -0.0079   0.0046     0.0172  0.0046   0
S.Time(last):S.Type(wholeTumor_0.01):Conjunction(No)               -0.0119 0.0058    -0.0232  -0.0119    -0.0006 -0.0119   0
S.Time(last):S.Type(singleCell):sh(0)                               0.0176 0.0067     0.0044   0.0176     0.0307  0.0176   0
S.Time(last):S.Type(wholeTumor_0.01):sh(0)                         -0.0423 0.0060    -0.0542  -0.0423    -0.0305 -0.0423   0
S.Time(last):S.Type(singleCell):TrueGenes(7)                       -0.0107 0.0109    -0.0321  -0.0107     0.0107 -0.0107   0
S.Time(last):S.Type(wholeTumor_0.01):TrueGenes(7)                  -0.0097 0.0097    -0.0288  -0.0097     0.0095 -0.0097   0
S.Time(last):S.Type(singleCell):TrueGenes(9)                       -0.0074 0.0099    -0.0267  -0.0074     0.0120 -0.0074   0
S.Time(last):S.Type(wholeTumor_0.01):TrueGenes(9)                   0.0178 0.0088     0.0005   0.0178     0.0350  0.0178   0
S.Time(last):Model(Bozic):Conjunction(No)                           0.0315 0.0070     0.0178   0.0315     0.0452  0.0315   0
S.Time(last):Model(McF_4):Conjunction(No)                          -0.0436 0.0088    -0.0608  -0.0436    -0.0264 -0.0436   0
S.Time(last):Model(McF_6):Conjunction(No)                          -0.0167 0.0085    -0.0334  -0.0167     0.0001 -0.0167   0
S.Time(last):Model(Bozic):sh(0)                                     0.1054 0.0073     0.0910   0.1054     0.1197  0.1054   0
S.Time(last):Model(McF_4):sh(0)                                    -0.1071 0.0090    -0.1248  -0.1071    -0.0895 -0.1071   0
S.Time(last):Model(McF_6):sh(0)                                    -0.0911 0.0087    -0.1082  -0.0911    -0.0740 -0.0911   0
S.Time(last):Model(Bozic):TrueGenes(7)                             -0.2688 0.0113    -0.2910  -0.2688    -0.2466 -0.2687   0
S.Time(last):Model(McF_4):TrueGenes(7)                              0.2010 0.0145     0.1726   0.2010     0.2295  0.2010   0
S.Time(last):Model(McF_6):TrueGenes(7)                              0.2159 0.0143     0.1879   0.2159     0.2439  0.2159   0
S.Time(last):Model(Bozic):TrueGenes(9)                              0.0913 0.0103     0.0711   0.0913     0.1115  0.0913   0
S.Time(last):Model(McF_4):TrueGenes(9)                             -0.0971 0.0130    -0.1225  -0.0971    -0.0716 -0.0971   0
S.Time(last):Model(McF_6):TrueGenes(9)                             -0.0062 0.0124    -0.0305  -0.0062     0.0181 -0.0062   0
S.Time(last):Conjunction(No):sh(0)                                 -0.0032 0.0043    -0.0116  -0.0032     0.0052 -0.0032   0
S.Time(last):Conjunction(No):TrueGenes(7)                           0.0218 0.0071     0.0079   0.0218     0.0358  0.0218   0
S.Time(last):Conjunction(No):TrueGenes(9)                          -0.0311 0.0064    -0.0437  -0.0311    -0.0186 -0.0311   0
S.Time(last):sh(0):TrueGenes(7)                                     0.0051 0.0073    -0.0093   0.0051     0.0193  0.0051   0
S.Time(last):sh(0):TrueGenes(9)                                    -0.0139 0.0066    -0.0270  -0.0139    -0.0009 -0.0139   0
S.Type(singleCell):Model(Bozic):Conjunction(No)                    -0.0273 0.0100    -0.0469  -0.0273    -0.0077 -0.0273   0
S.Type(wholeTumor_0.01):Model(Bozic):Conjunction(No)                0.0451 0.0089     0.0277   0.0451     0.0625  0.0451   0
S.Type(singleCell):Model(McF_4):Conjunction(No)                     0.0505 0.0121     0.0266   0.0504     0.0743  0.0504   0
S.Type(wholeTumor_0.01):Model(McF_4):Conjunction(No)               -0.0888 0.0114    -0.1113  -0.0888    -0.0664 -0.0888   0
S.Type(singleCell):Model(McF_6):Conjunction(No)                    -0.0064 0.0105    -0.0269  -0.0064     0.0141 -0.0064   0
S.Type(wholeTumor_0.01):Model(McF_6):Conjunction(No)                0.0047 0.0099    -0.0147   0.0047     0.0241  0.0047   0
S.Type(singleCell):Model(Bozic):sh(0)                              -0.0402 0.0109    -0.0616  -0.0402    -0.0188 -0.0402   0
S.Type(wholeTumor_0.01):Model(Bozic):sh(0)                          0.1587 0.0095     0.1401   0.1587     0.1773  0.1587   0
S.Type(singleCell):Model(McF_4):sh(0)                              -0.0349 0.0125    -0.0595  -0.0349    -0.0103 -0.0349   0
S.Type(wholeTumor_0.01):Model(McF_4):sh(0)                         -0.0193 0.0117    -0.0423  -0.0193     0.0037 -0.0193   0
S.Type(singleCell):Model(McF_6):sh(0)                               0.0177 0.0108    -0.0036   0.0176     0.0389  0.0176   0
S.Type(wholeTumor_0.01):Model(McF_6):sh(0)                         -0.0579 0.0102    -0.0779  -0.0579    -0.0379 -0.0579   0
S.Type(singleCell):Model(Bozic):TrueGenes(7)                        0.0063 0.0158    -0.0248   0.0063     0.0373  0.0063   0
S.Type(wholeTumor_0.01):Model(Bozic):TrueGenes(7)                  -0.0030 0.0139    -0.0304  -0.0030     0.0243 -0.0030   0
S.Type(singleCell):Model(McF_4):TrueGenes(7)                        0.0157 0.0202    -0.0240   0.0157     0.0552  0.0158   0
S.Type(wholeTumor_0.01):Model(McF_4):TrueGenes(7)                  -0.0991 0.0186    -0.1356  -0.0991    -0.0626 -0.0990   0
S.Type(singleCell):Model(McF_6):TrueGenes(7)                       -0.0301 0.0173    -0.0640  -0.0300     0.0038 -0.0300   0
S.Type(wholeTumor_0.01):Model(McF_6):TrueGenes(7)                   0.0658 0.0163     0.0338   0.0658     0.0976  0.0658   0
S.Type(singleCell):Model(Bozic):TrueGenes(9)                        0.0191 0.0153    -0.0109   0.0192     0.0491  0.0192   0
S.Type(wholeTumor_0.01):Model(Bozic):TrueGenes(9)                  -0.0874 0.0135    -0.1139  -0.0874    -0.0608 -0.0874   0
S.Type(singleCell):Model(McF_4):TrueGenes(9)                       -0.0074 0.0180    -0.0428  -0.0074     0.0280 -0.0074   0
S.Type(wholeTumor_0.01):Model(McF_4):TrueGenes(9)                   0.0897 0.0168     0.0566   0.0897     0.1228  0.0897   0
S.Type(singleCell):Model(McF_6):TrueGenes(9)                       -0.0322 0.0160    -0.0636  -0.0322    -0.0009 -0.0322   0
S.Type(wholeTumor_0.01):Model(McF_6):TrueGenes(9)                   0.0220 0.0151    -0.0077   0.0220     0.0516  0.0220   0
S.Type(singleCell):Conjunction(No):sh(0)                           -0.0118 0.0060    -0.0236  -0.0118    -0.0001 -0.0118   0
S.Type(wholeTumor_0.01):Conjunction(No):sh(0)                       0.0191 0.0055     0.0083   0.0191     0.0298  0.0191   0
S.Type(singleCell):Conjunction(No):TrueGenes(7)                     0.0153 0.0096    -0.0035   0.0153     0.0340  0.0153   0
S.Type(wholeTumor_0.01):Conjunction(No):TrueGenes(7)                0.0115 0.0084    -0.0050   0.0115     0.0280  0.0115   0
S.Type(singleCell):Conjunction(No):TrueGenes(9)                    -0.0168 0.0089    -0.0343  -0.0169     0.0006 -0.0169   0
S.Type(wholeTumor_0.01):Conjunction(No):TrueGenes(9)               -0.0030 0.0080    -0.0188  -0.0030     0.0127 -0.0030   0
S.Type(singleCell):sh(0):TrueGenes(7)                              -0.0224 0.0101    -0.0423  -0.0224    -0.0026 -0.0224   0
S.Type(wholeTumor_0.01):sh(0):TrueGenes(7)                          0.0636 0.0088     0.0462   0.0636     0.0809  0.0636   0
S.Type(singleCell):sh(0):TrueGenes(9)                               0.0247 0.0092     0.0066   0.0247     0.0428  0.0247   0
S.Type(wholeTumor_0.01):sh(0):TrueGenes(9)                         -0.0790 0.0083    -0.0953  -0.0790    -0.0627 -0.0790   0
Model(Bozic):Conjunction(No):sh(0)                                  0.0126 0.0067    -0.0005   0.0126     0.0258  0.0126   0
Model(McF_4):Conjunction(No):sh(0)                                 -0.0234 0.0086    -0.0403  -0.0234    -0.0066 -0.0234   0
Model(McF_6):Conjunction(No):sh(0)                                 -0.0088 0.0074    -0.0233  -0.0088     0.0058 -0.0088   0
Model(Bozic):Conjunction(No):TrueGenes(7)                           0.0094 0.0101    -0.0104   0.0094     0.0291  0.0094   0
Model(McF_4):Conjunction(No):TrueGenes(7)                           0.0182 0.0141    -0.0094   0.0183     0.0458  0.0183   0
Model(McF_6):Conjunction(No):TrueGenes(7)                          -0.0525 0.0120    -0.0761  -0.0525    -0.0289 -0.0525   0
Model(Bozic):Conjunction(No):TrueGenes(9)                           0.0429 0.0098     0.0237   0.0429     0.0621  0.0429   0
Model(McF_4):Conjunction(No):TrueGenes(9)                          -0.0352 0.0126    -0.0599  -0.0352    -0.0105 -0.0352   0
Model(McF_6):Conjunction(No):TrueGenes(9)                          -0.0400 0.0112    -0.0620  -0.0400    -0.0180 -0.0400   0
Model(Bozic):sh(0):TrueGenes(7)                                    -0.0591 0.0107    -0.0802  -0.0591    -0.0382 -0.0591   0
Model(McF_4):sh(0):TrueGenes(7)                                    -0.0157 0.0142    -0.0437  -0.0157     0.0122 -0.0157   0
Model(McF_6):sh(0):TrueGenes(7)                                     0.0077 0.0123    -0.0164   0.0077     0.0317  0.0077   0
Model(Bozic):sh(0):TrueGenes(9)                                     0.0410 0.0103     0.0209   0.0410     0.0612  0.0410   0
Model(McF_4):sh(0):TrueGenes(9)                                    -0.0562 0.0129    -0.0816  -0.0562    -0.0309 -0.0562   0
Model(McF_6):sh(0):TrueGenes(9)                                     0.0110 0.0114    -0.0114   0.0110     0.0334  0.0110   0
Conjunction(No):sh(0):TrueGenes(7)                                 -0.0350 0.0064    -0.0476  -0.0350    -0.0225 -0.0350   0
Conjunction(No):sh(0):TrueGenes(9)                                  0.0270 0.0061     0.0151   0.0270     0.0389  0.0270   0
S.Size(100):Method(CBN):S.Time(last):S.Type(singleCell)             0.0220 0.0097     0.0029   0.0220     0.0411  0.0220   0
S.Size(1000):Method(CBN):S.Time(last):S.Type(singleCell)           -0.0841 0.0098    -0.1033  -0.0841    -0.0648 -0.0840   0
S.Size(100):Method(CBN-A):S.Time(last):S.Type(singleCell)           0.0367 0.0098     0.0175   0.0367     0.0558  0.0366   0
S.Size(1000):Method(CBN-A):S.Time(last):S.Type(singleCell)         -0.0973 0.0099    -0.1167  -0.0973    -0.0780 -0.0973   0
S.Size(100):Method(OT):S.Time(last):S.Type(singleCell)              0.0343 0.0217    -0.0083   0.0343     0.0769  0.0343   0
S.Size(1000):Method(OT):S.Time(last):S.Type(singleCell)            -0.0399 0.0222    -0.0835  -0.0398     0.0037 -0.0398   0
S.Size(100):Method(OT-A):S.Time(last):S.Type(singleCell)            0.0321 0.0179    -0.0030   0.0321     0.0672  0.0321   0
S.Size(1000):Method(OT-A):S.Time(last):S.Type(singleCell)          -0.0313 0.0196    -0.0697  -0.0313     0.0071 -0.0313   0
S.Size(100):Method(DiP):S.Time(last):S.Type(singleCell)            -0.0337 0.0257    -0.0842  -0.0336     0.0168 -0.0336   0
S.Size(1000):Method(DiP):S.Time(last):S.Type(singleCell)            0.0826 0.0234     0.0367   0.0826     0.1286  0.0826   0
S.Size(100):Method(CBN):S.Time(last):S.Type(wholeTumor_0.01)       -0.0587 0.0087    -0.0758  -0.0587    -0.0415 -0.0587   0
S.Size(1000):Method(CBN):S.Time(last):S.Type(wholeTumor_0.01)       0.1215 0.0087     0.1045   0.1215     0.1386  0.1215   0
S.Size(100):Method(CBN-A):S.Time(last):S.Type(wholeTumor_0.01)     -0.0569 0.0088    -0.0742  -0.0569    -0.0396 -0.0569   0
S.Size(1000):Method(CBN-A):S.Time(last):S.Type(wholeTumor_0.01)     0.1187 0.0088     0.1014   0.1187     0.1359  0.1187   0
S.Size(100):Method(OT):S.Time(last):S.Type(wholeTumor_0.01)        -0.0404 0.0186    -0.0769  -0.0404    -0.0039 -0.0404   0
S.Size(1000):Method(OT):S.Time(last):S.Type(wholeTumor_0.01)        0.1039 0.0186     0.0674   0.1039     0.1404  0.1039   0
S.Size(100):Method(OT-A):S.Time(last):S.Type(wholeTumor_0.01)      -0.0469 0.0158    -0.0780  -0.0469    -0.0159 -0.0470   0
S.Size(1000):Method(OT-A):S.Time(last):S.Type(wholeTumor_0.01)      0.0911 0.0167     0.0582   0.0911     0.1239  0.0911   0
S.Size(100):Method(DiP):S.Time(last):S.Type(wholeTumor_0.01)        0.0569 0.0224     0.0129   0.0569     0.1009  0.0569   0
S.Size(1000):Method(DiP):S.Time(last):S.Type(wholeTumor_0.01)      -0.1648 0.0200    -0.2042  -0.1648    -0.1256 -0.1648   0
S.Size(100):Method(CBN):S.Time(last):Model(Bozic)                  -0.0640 0.0106    -0.0848  -0.0640    -0.0431 -0.0640   0
S.Size(1000):Method(CBN):S.Time(last):Model(Bozic)                  0.0834 0.0103     0.0632   0.0834     0.1035  0.0834   0
S.Size(100):Method(CBN-A):S.Time(last):Model(Bozic)                -0.0446 0.0107    -0.0656  -0.0446    -0.0236 -0.0446   0
S.Size(1000):Method(CBN-A):S.Time(last):Model(Bozic)                0.0846 0.0104     0.0643   0.0846     0.1050  0.0846   0
S.Size(100):Method(OT):S.Time(last):Model(Bozic)                   -0.0588 0.0211    -0.1002  -0.0588    -0.0175 -0.0588   0
S.Size(1000):Method(OT):S.Time(last):Model(Bozic)                   0.0942 0.0212     0.0527   0.0942     0.1357  0.0942   0
S.Size(100):Method(OT-A):S.Time(last):Model(Bozic)                  0.0113 0.0199    -0.0278   0.0113     0.0503  0.0113   0
S.Size(1000):Method(OT-A):S.Time(last):Model(Bozic)                 0.0390 0.0195     0.0007   0.0390     0.0772  0.0390   0
S.Size(100):Method(DiP):S.Time(last):Model(Bozic)                  -0.0009 0.0262    -0.0523  -0.0009     0.0505 -0.0008   0
S.Size(1000):Method(DiP):S.Time(last):Model(Bozic)                 -0.0585 0.0234    -0.1045  -0.0585    -0.0125 -0.0585   0
S.Size(100):Method(CBN):S.Time(last):Model(McF_4)                   0.0565 0.0128     0.0314   0.0565     0.0816  0.0565   0
S.Size(1000):Method(CBN):S.Time(last):Model(McF_4)                  0.0313 0.0125     0.0067   0.0313     0.0559  0.0313   0
S.Size(100):Method(CBN-A):S.Time(last):Model(McF_4)                 0.0567 0.0129     0.0314   0.0567     0.0820  0.0567   0
S.Size(1000):Method(CBN-A):S.Time(last):Model(McF_4)                0.0281 0.0126     0.0033   0.0281     0.0529  0.0281   0
S.Size(100):Method(OT):S.Time(last):Model(McF_4)                   -0.0161 0.0270    -0.0690  -0.0161     0.0368 -0.0160   0
S.Size(1000):Method(OT):S.Time(last):Model(McF_4)                   0.0051 0.0292    -0.0522   0.0052     0.0622  0.0052   0
S.Size(100):Method(OT-A):S.Time(last):Model(McF_4)                  0.0368 0.0251    -0.0125   0.0368     0.0861  0.0368   0
S.Size(1000):Method(OT-A):S.Time(last):Model(McF_4)                -0.0277 0.0268    -0.0804  -0.0277     0.0249 -0.0277   0
S.Size(100):Method(DiP):S.Time(last):Model(McF_4)                  -0.1413 0.0333    -0.2068  -0.1413    -0.0760 -0.1412   0
S.Size(1000):Method(DiP):S.Time(last):Model(McF_4)                  0.0231 0.0293    -0.0343   0.0231     0.0806  0.0231   0
S.Size(100):Method(CBN):S.Time(last):Model(McF_6)                   0.0426 0.0120     0.0191   0.0426     0.0660  0.0426   0
S.Size(1000):Method(CBN):S.Time(last):Model(McF_6)                 -0.1888 0.0137    -0.2157  -0.1888    -0.1619 -0.1888   0
S.Size(100):Method(CBN-A):S.Time(last):Model(McF_6)                 0.0408 0.0121     0.0170   0.0408     0.0646  0.0408   0
S.Size(1000):Method(CBN-A):S.Time(last):Model(McF_6)               -0.1692 0.0139    -0.1965  -0.1692    -0.1420 -0.1692   0
S.Size(100):Method(OT):S.Time(last):Model(McF_6)                    0.0738 0.0260     0.0228   0.0738     0.1248  0.0738   0
S.Size(1000):Method(OT):S.Time(last):Model(McF_6)                  -0.0612 0.0313    -0.1228  -0.0611     0.0000 -0.0610   0
S.Size(100):Method(OT-A):S.Time(last):Model(McF_6)                 -0.1141 0.0196    -0.1526  -0.1141    -0.0757 -0.1141   0
S.Size(1000):Method(OT-A):S.Time(last):Model(McF_6)                 0.0774 0.0229     0.0326   0.0774     0.1225  0.0773   0
S.Size(100):Method(DiP):S.Time(last):Model(McF_6)                   0.1820 0.0299     0.1233   0.1821     0.2405  0.1821   0
S.Size(1000):Method(DiP):S.Time(last):Model(McF_6)                 -0.0284 0.0348    -0.0967  -0.0284     0.0398 -0.0283   0
S.Size(100):Method(CBN):S.Time(last):Conjunction(No)               -0.0266 0.0062    -0.0388  -0.0266    -0.0144 -0.0266   0
S.Size(1000):Method(CBN):S.Time(last):Conjunction(No)               0.0261 0.0062     0.0139   0.0261     0.0384  0.0261   0
S.Size(100):Method(CBN-A):S.Time(last):Conjunction(No)             -0.0239 0.0063    -0.0362  -0.0239    -0.0116 -0.0239   0
S.Size(1000):Method(CBN-A):S.Time(last):Conjunction(No)             0.0231 0.0063     0.0107   0.0231     0.0355  0.0231   0
S.Size(100):Method(OT):S.Time(last):Conjunction(No)                 0.0051 0.0130    -0.0205   0.0051     0.0307  0.0051   0
S.Size(1000):Method(OT):S.Time(last):Conjunction(No)               -0.0056 0.0133    -0.0317  -0.0056     0.0205 -0.0056   0
S.Size(100):Method(OT-A):S.Time(last):Conjunction(No)               0.0105 0.0113    -0.0117   0.0105     0.0327  0.0105   0
S.Size(1000):Method(OT-A):S.Time(last):Conjunction(No)             -0.0046 0.0121    -0.0284  -0.0046     0.0192 -0.0046   0
S.Size(100):Method(DiP):S.Time(last):Conjunction(No)                0.0054 0.0161    -0.0261   0.0054     0.0369  0.0054   0
S.Size(1000):Method(DiP):S.Time(last):Conjunction(No)              -0.0011 0.0144    -0.0293  -0.0011     0.0271 -0.0011   0
S.Size(100):Method(CBN):S.Time(last):sh(0)                          0.0210 0.0064     0.0083   0.0210     0.0336  0.0210   0
S.Size(1000):Method(CBN):S.Time(last):sh(0)                        -0.0205 0.0066    -0.0334  -0.0205    -0.0077 -0.0205   0
S.Size(100):Method(CBN-A):S.Time(last):sh(0)                        0.0142 0.0065     0.0015   0.0142     0.0270  0.0142   0
S.Size(1000):Method(CBN-A):S.Time(last):sh(0)                      -0.0077 0.0066    -0.0207  -0.0077     0.0053 -0.0077   0
S.Size(100):Method(OT):S.Time(last):sh(0)                          -0.0111 0.0137    -0.0381  -0.0111     0.0159 -0.0111   0
S.Size(1000):Method(OT):S.Time(last):sh(0)                         -0.0261 0.0140    -0.0536  -0.0261     0.0014 -0.0261   0
S.Size(100):Method(OT-A):S.Time(last):sh(0)                        -0.0140 0.0118    -0.0370  -0.0140     0.0091 -0.0140   0
S.Size(1000):Method(OT-A):S.Time(last):sh(0)                       -0.0255 0.0127    -0.0503  -0.0255    -0.0006 -0.0255   0
S.Size(100):Method(DiP):S.Time(last):sh(0)                          0.0120 0.0168    -0.0211   0.0120     0.0450  0.0120   0
S.Size(1000):Method(DiP):S.Time(last):sh(0)                         0.0382 0.0156     0.0076   0.0382     0.0689  0.0382   0
S.Size(100):Method(CBN):S.Time(last):TrueGenes(7)                  -0.0823 0.0115    -0.1049  -0.0823    -0.0597 -0.0823   0
S.Size(1000):Method(CBN):S.Time(last):TrueGenes(7)                  0.1011 0.0121     0.0775   0.1011     0.1248  0.1011   0
S.Size(100):Method(CBN-A):S.Time(last):TrueGenes(7)                -0.0771 0.0116    -0.0998  -0.0771    -0.0543 -0.0771   0
S.Size(1000):Method(CBN-A):S.Time(last):TrueGenes(7)                0.0910 0.0122     0.0671   0.0910     0.1149  0.0910   0
S.Size(100):Method(OT):S.Time(last):TrueGenes(7)                    0.0082 0.0211    -0.0333   0.0082     0.0496  0.0082   0
S.Size(1000):Method(OT):S.Time(last):TrueGenes(7)                  -0.0096 0.0231    -0.0552  -0.0095     0.0356 -0.0094   0
S.Size(100):Method(OT-A):S.Time(last):TrueGenes(7)                  0.0323 0.0207    -0.0084   0.0323     0.0728  0.0323   0
S.Size(1000):Method(OT-A):S.Time(last):TrueGenes(7)                -0.0263 0.0228    -0.0713  -0.0262     0.0184 -0.0261   0
S.Size(100):Method(DiP):S.Time(last):TrueGenes(7)                   0.0037 0.0264    -0.0483   0.0037     0.0553  0.0038   0
S.Size(1000):Method(DiP):S.Time(last):TrueGenes(7)                  0.0025 0.0254    -0.0474   0.0026     0.0522  0.0026   0
S.Size(100):Method(CBN):S.Time(last):TrueGenes(9)                   0.0842 0.0099     0.0648   0.0842     0.1037  0.0842   0
S.Size(1000):Method(CBN):S.Time(last):TrueGenes(9)                 -0.0707 0.0100    -0.0902  -0.0707    -0.0512 -0.0707   0
S.Size(100):Method(CBN-A):S.Time(last):TrueGenes(9)                 0.0905 0.0100     0.0709   0.0905     0.1101  0.0905   0
S.Size(1000):Method(CBN-A):S.Time(last):TrueGenes(9)               -0.0809 0.0100    -0.1006  -0.0809    -0.0612 -0.0809   0
S.Size(100):Method(OT):S.Time(last):TrueGenes(9)                   -0.0220 0.0204    -0.0621  -0.0220     0.0180 -0.0220   0
S.Size(1000):Method(OT):S.Time(last):TrueGenes(9)                   0.0045 0.0206    -0.0359   0.0045     0.0448  0.0045   0
S.Size(100):Method(OT-A):S.Time(last):TrueGenes(9)                 -0.0177 0.0182    -0.0533  -0.0177     0.0179 -0.0177   0
S.Size(1000):Method(OT-A):S.Time(last):TrueGenes(9)                -0.0016 0.0193    -0.0394  -0.0016     0.0362 -0.0017   0
S.Size(100):Method(DiP):S.Time(last):TrueGenes(9)                  -0.0147 0.0251    -0.0639  -0.0147     0.0344 -0.0146   0
S.Size(1000):Method(DiP):S.Time(last):TrueGenes(9)                  0.0453 0.0223     0.0016   0.0453     0.0890  0.0452   0
S.Size(100):Method(CBN):S.Type(singleCell):Model(Bozic)             0.0085 0.0166    -0.0240   0.0085     0.0410  0.0084   0
S.Size(1000):Method(CBN):S.Type(singleCell):Model(Bozic)           -0.0666 0.0146    -0.0953  -0.0666    -0.0378 -0.0666   0
S.Size(100):Method(CBN-A):S.Type(singleCell):Model(Bozic)           0.0116 0.0166    -0.0210   0.0116     0.0442  0.0115   0
S.Size(1000):Method(CBN-A):S.Type(singleCell):Model(Bozic)         -0.0541 0.0148    -0.0831  -0.0541    -0.0252 -0.0541   0
S.Size(100):Method(OT):S.Type(singleCell):Model(Bozic)              0.0283 0.0320    -0.0346   0.0283     0.0910  0.0284   0
S.Size(1000):Method(OT):S.Type(singleCell):Model(Bozic)            -0.0862 0.0300    -0.1451  -0.0862    -0.0273 -0.0862   0
S.Size(100):Method(OT-A):S.Type(singleCell):Model(Bozic)            0.0202 0.0313    -0.0413   0.0202     0.0816  0.0203   0
S.Size(1000):Method(OT-A):S.Type(singleCell):Model(Bozic)          -0.0849 0.0285    -0.1409  -0.0849    -0.0290 -0.0849   0
S.Size(100):Method(DiP):S.Type(singleCell):Model(Bozic)            -0.0299 0.0413    -0.1112  -0.0299     0.0509 -0.0297   0
S.Size(1000):Method(DiP):S.Type(singleCell):Model(Bozic)            0.1398 0.0337     0.0736   0.1397     0.2060  0.1397   0
S.Size(100):Method(CBN):S.Type(wholeTumor_0.01):Model(Bozic)       -0.1029 0.0140    -0.1304  -0.1029    -0.0755 -0.1029   0
S.Size(1000):Method(CBN):S.Type(wholeTumor_0.01):Model(Bozic)       0.1800 0.0132     0.1541   0.1800     0.2060  0.1800   0
S.Size(100):Method(CBN-A):S.Type(wholeTumor_0.01):Model(Bozic)     -0.0814 0.0141    -0.1091  -0.0814    -0.0538 -0.0814   0
S.Size(1000):Method(CBN-A):S.Type(wholeTumor_0.01):Model(Bozic)     0.1513 0.0134     0.1250   0.1513     0.1776  0.1513   0
S.Size(100):Method(OT):S.Type(wholeTumor_0.01):Model(Bozic)        -0.0932 0.0260    -0.1442  -0.0933    -0.0422 -0.0933   0
S.Size(1000):Method(OT):S.Type(wholeTumor_0.01):Model(Bozic)        0.1682 0.0256     0.1179   0.1682     0.2184  0.1681   0
S.Size(100):Method(OT-A):S.Type(wholeTumor_0.01):Model(Bozic)      -0.0719 0.0250    -0.1210  -0.0719    -0.0227 -0.0719   0
S.Size(1000):Method(OT-A):S.Type(wholeTumor_0.01):Model(Bozic)      0.1568 0.0235     0.1107   0.1568     0.2030  0.1568   0
S.Size(100):Method(DiP):S.Type(wholeTumor_0.01):Model(Bozic)        0.1610 0.0331     0.0961   0.1610     0.2261  0.1609   0
S.Size(1000):Method(DiP):S.Type(wholeTumor_0.01):Model(Bozic)      -0.3043 0.0293    -0.3619  -0.3043    -0.2469 -0.3043   0
S.Size(100):Method(CBN):S.Type(singleCell):Model(McF_4)             0.0473 0.0184     0.0111   0.0473     0.0836  0.0473   0
S.Size(1000):Method(CBN):S.Type(singleCell):Model(McF_4)           -0.0162 0.0173    -0.0501  -0.0162     0.0177 -0.0162   0
S.Size(100):Method(CBN-A):S.Type(singleCell):Model(McF_4)           0.0414 0.0186     0.0050   0.0414     0.0779  0.0414   0
S.Size(1000):Method(CBN-A):S.Type(singleCell):Model(McF_4)         -0.0111 0.0174    -0.0453  -0.0111     0.0231 -0.0111   0
S.Size(100):Method(OT):S.Type(singleCell):Model(McF_4)              0.0265 0.0385    -0.0492   0.0265     0.1021  0.0265   0
S.Size(1000):Method(OT):S.Type(singleCell):Model(McF_4)             0.0856 0.0401     0.0067   0.0857     0.1643  0.0858   0
S.Size(100):Method(OT-A):S.Type(singleCell):Model(McF_4)            0.0341 0.0372    -0.0389   0.0341     0.1069  0.0342   0
S.Size(1000):Method(OT-A):S.Type(singleCell):Model(McF_4)           0.0678 0.0377    -0.0063   0.0679     0.1417  0.0680   0
S.Size(100):Method(DiP):S.Type(singleCell):Model(McF_4)            -0.0702 0.0476    -0.1640  -0.0701     0.0229 -0.0699   0
S.Size(1000):Method(DiP):S.Type(singleCell):Model(McF_4)           -0.0608 0.0403    -0.1399  -0.0608     0.0182 -0.0608   0
S.Size(100):Method(CBN):S.Type(wholeTumor_0.01):Model(McF_4)        0.0474 0.0170     0.0141   0.0474     0.0807  0.0474   0
S.Size(1000):Method(CBN):S.Type(wholeTumor_0.01):Model(McF_4)      -0.0677 0.0163    -0.0997  -0.0677    -0.0356 -0.0677   0
S.Size(100):Method(CBN-A):S.Type(wholeTumor_0.01):Model(McF_4)      0.0122 0.0171    -0.0214   0.0122     0.0458  0.0122   0
S.Size(1000):Method(CBN-A):S.Type(wholeTumor_0.01):Model(McF_4)    -0.0513 0.0165    -0.0838  -0.0513    -0.0189 -0.0513   0
S.Size(100):Method(OT):S.Type(wholeTumor_0.01):Model(McF_4)         0.0450 0.0345    -0.0227   0.0450     0.1126  0.0450   0
S.Size(1000):Method(OT):S.Type(wholeTumor_0.01):Model(McF_4)       -0.1338 0.0374    -0.2074  -0.1338    -0.0606 -0.1337   0
S.Size(100):Method(OT-A):S.Type(wholeTumor_0.01):Model(McF_4)       0.0567 0.0322    -0.0066   0.0567     0.1200  0.0567   0
S.Size(1000):Method(OT-A):S.Type(wholeTumor_0.01):Model(McF_4)     -0.1282 0.0338    -0.1947  -0.1281    -0.0619 -0.1281   0
S.Size(100):Method(DiP):S.Type(wholeTumor_0.01):Model(McF_4)       -0.0484 0.0436    -0.1343  -0.0483     0.0370 -0.0482   0
S.Size(1000):Method(DiP):S.Type(wholeTumor_0.01):Model(McF_4)       0.1142 0.0381     0.0393   0.1142     0.1891  0.1142   0
S.Size(100):Method(CBN):S.Type(singleCell):Model(McF_6)             0.0044 0.0161    -0.0272   0.0044     0.0359  0.0044   0
S.Size(1000):Method(CBN):S.Type(singleCell):Model(McF_6)            0.0692 0.0173     0.0354   0.0692     0.1031  0.0692   0
S.Size(100):Method(CBN-A):S.Type(singleCell):Model(McF_6)           0.0009 0.0163    -0.0312   0.0009     0.0329  0.0009   0
S.Size(1000):Method(CBN-A):S.Type(singleCell):Model(McF_6)          0.0817 0.0176     0.0471   0.0816     0.1163  0.0816   0
S.Size(100):Method(OT):S.Type(singleCell):Model(McF_6)             -0.0203 0.0326    -0.0842  -0.0203     0.0436 -0.0204   0
S.Size(1000):Method(OT):S.Type(singleCell):Model(McF_6)            -0.0134 0.0396    -0.0913  -0.0133     0.0640 -0.0131   0
S.Size(100):Method(OT-A):S.Type(singleCell):Model(McF_6)           -0.0107 0.0267    -0.0631  -0.0108     0.0417 -0.0108   0
S.Size(1000):Method(OT-A):S.Type(singleCell):Model(McF_6)           0.0028 0.0291    -0.0543   0.0028     0.0598  0.0028   0
S.Size(100):Method(DiP):S.Type(singleCell):Model(McF_6)             0.0110 0.0400    -0.0676   0.0110     0.0896  0.0109   0
S.Size(1000):Method(DiP):S.Type(singleCell):Model(McF_6)           -0.0557 0.0467    -0.1477  -0.0556     0.0355 -0.0554   0
S.Size(100):Method(CBN):S.Type(wholeTumor_0.01):Model(McF_6)        0.0061 0.0151    -0.0235   0.0061     0.0357  0.0061   0
S.Size(1000):Method(CBN):S.Type(wholeTumor_0.01):Model(McF_6)      -0.1149 0.0166    -0.1475  -0.1149    -0.0824 -0.1150   0
S.Size(100):Method(CBN-A):S.Type(wholeTumor_0.01):Model(McF_6)      0.0112 0.0154    -0.0191   0.0112     0.0415  0.0112   0
S.Size(1000):Method(CBN-A):S.Type(wholeTumor_0.01):Model(McF_6)    -0.1139 0.0170    -0.1473  -0.1139    -0.0805 -0.1139   0
S.Size(100):Method(OT):S.Type(wholeTumor_0.01):Model(McF_6)         0.0200 0.0305    -0.0399   0.0199     0.0798  0.0199   0
S.Size(1000):Method(OT):S.Type(wholeTumor_0.01):Model(McF_6)       -0.0071 0.0386    -0.0831  -0.0069     0.0684 -0.0067   0
S.Size(100):Method(OT-A):S.Type(wholeTumor_0.01):Model(McF_6)      -0.0291 0.0237    -0.0756  -0.0291     0.0174 -0.0290   0
S.Size(1000):Method(OT-A):S.Type(wholeTumor_0.01):Model(McF_6)      0.0039 0.0263    -0.0479   0.0039     0.0555  0.0039   0
S.Size(100):Method(DiP):S.Type(wholeTumor_0.01):Model(McF_6)       -0.0314 0.0369    -0.1039  -0.0313     0.0410 -0.0313   0
S.Size(1000):Method(DiP):S.Type(wholeTumor_0.01):Model(McF_6)       0.1314 0.0441     0.0446   0.1314     0.2178  0.1315   0
S.Size(100):Method(CBN):S.Type(singleCell):Conjunction(No)          0.0026 0.0090    -0.0150   0.0026     0.0201  0.0026   0
S.Size(1000):Method(CBN):S.Type(singleCell):Conjunction(No)         0.0103 0.0086    -0.0066   0.0103     0.0271  0.0103   0
S.Size(100):Method(CBN-A):S.Type(singleCell):Conjunction(No)        0.0126 0.0090    -0.0051   0.0126     0.0304  0.0126   0
S.Size(1000):Method(CBN-A):S.Type(singleCell):Conjunction(No)      -0.0074 0.0087    -0.0245  -0.0074     0.0097 -0.0074   0
S.Size(100):Method(OT):S.Type(singleCell):Conjunction(No)          -0.0154 0.0189    -0.0526  -0.0154     0.0218 -0.0154   0
S.Size(1000):Method(OT):S.Type(singleCell):Conjunction(No)         -0.0007 0.0194    -0.0388  -0.0007     0.0374 -0.0007   0
S.Size(100):Method(OT-A):S.Type(singleCell):Conjunction(No)        -0.0072 0.0155    -0.0376  -0.0072     0.0233 -0.0072   0
S.Size(1000):Method(OT-A):S.Type(singleCell):Conjunction(No)       -0.0038 0.0156    -0.0343  -0.0038     0.0268 -0.0038   0
S.Size(100):Method(DiP):S.Type(singleCell):Conjunction(No)         -0.0018 0.0230    -0.0470  -0.0018     0.0433 -0.0018   0
S.Size(1000):Method(DiP):S.Type(singleCell):Conjunction(No)         0.0095 0.0216    -0.0329   0.0095     0.0518  0.0095   0
S.Size(100):Method(CBN):S.Type(wholeTumor_0.01):Conjunction(No)    -0.0019 0.0081    -0.0179  -0.0019     0.0140 -0.0019   0
S.Size(1000):Method(CBN):S.Type(wholeTumor_0.01):Conjunction(No)    0.0091 0.0078    -0.0063   0.0091     0.0244  0.0091   0
S.Size(100):Method(CBN-A):S.Type(wholeTumor_0.01):Conjunction(No)  -0.0160 0.0082    -0.0321  -0.0160     0.0001 -0.0160   0
S.Size(1000):Method(CBN-A):S.Type(wholeTumor_0.01):Conjunction(No)  0.0018 0.0079    -0.0137   0.0018     0.0174  0.0018   0
S.Size(100):Method(OT):S.Type(wholeTumor_0.01):Conjunction(No)     -0.0060 0.0162    -0.0379  -0.0060     0.0259 -0.0060   0
S.Size(1000):Method(OT):S.Type(wholeTumor_0.01):Conjunction(No)     0.0111 0.0162    -0.0207   0.0111     0.0429  0.0111   0
S.Size(100):Method(OT-A):S.Type(wholeTumor_0.01):Conjunction(No)   -0.0045 0.0138    -0.0317  -0.0045     0.0226 -0.0045   0
S.Size(1000):Method(OT-A):S.Type(wholeTumor_0.01):Conjunction(No)   0.0034 0.0137    -0.0235   0.0034     0.0302  0.0034   0
S.Size(100):Method(DiP):S.Type(wholeTumor_0.01):Conjunction(No)     0.0125 0.0202    -0.0272   0.0125     0.0522  0.0125   0
S.Size(1000):Method(DiP):S.Type(wholeTumor_0.01):Conjunction(No)   -0.0179 0.0183    -0.0539  -0.0179     0.0180 -0.0179   0
S.Size(100):Method(CBN):S.Type(singleCell):sh(0)                   -0.0374 0.0093    -0.0557  -0.0374    -0.0191 -0.0374   0
S.Size(1000):Method(CBN):S.Type(singleCell):sh(0)                   0.0226 0.0091     0.0047   0.0226     0.0404  0.0226   0
S.Size(100):Method(CBN-A):S.Type(singleCell):sh(0)                 -0.0419 0.0094    -0.0604  -0.0419    -0.0234 -0.0419   0
S.Size(1000):Method(CBN-A):S.Type(singleCell):sh(0)                 0.0344 0.0092     0.0164   0.0344     0.0525  0.0344   0
S.Size(100):Method(OT):S.Type(singleCell):sh(0)                     0.0097 0.0206    -0.0308   0.0097     0.0501  0.0097   0
S.Size(1000):Method(OT):S.Type(singleCell):sh(0)                    0.0230 0.0218    -0.0198   0.0230     0.0658  0.0230   0
S.Size(100):Method(OT-A):S.Type(singleCell):sh(0)                   0.0081 0.0163    -0.0239   0.0081     0.0400  0.0081   0
S.Size(1000):Method(OT-A):S.Type(singleCell):sh(0)                  0.0140 0.0165    -0.0185   0.0140     0.0465  0.0140   0
S.Size(100):Method(DiP):S.Type(singleCell):sh(0)                    0.0172 0.0240    -0.0299   0.0172     0.0642  0.0173   0
S.Size(1000):Method(DiP):S.Type(singleCell):sh(0)                  -0.0460 0.0234    -0.0920  -0.0460    -0.0001 -0.0460   0
S.Size(100):Method(CBN):S.Type(wholeTumor_0.01):sh(0)               0.0340 0.0085     0.0173   0.0340     0.0507  0.0340   0
S.Size(1000):Method(CBN):S.Type(wholeTumor_0.01):sh(0)             -0.0335 0.0082    -0.0497  -0.0335    -0.0174 -0.0335   0
S.Size(100):Method(CBN-A):S.Type(wholeTumor_0.01):sh(0)             0.0310 0.0086     0.0141   0.0310     0.0479  0.0310   0
S.Size(1000):Method(CBN-A):S.Type(wholeTumor_0.01):sh(0)           -0.0316 0.0084    -0.0480  -0.0316    -0.0151 -0.0316   0
S.Size(100):Method(OT):S.Type(wholeTumor_0.01):sh(0)                0.0054 0.0179    -0.0296   0.0054     0.0405  0.0054   0
S.Size(1000):Method(OT):S.Type(wholeTumor_0.01):sh(0)              -0.0588 0.0181    -0.0943  -0.0588    -0.0233 -0.0588   0
S.Size(100):Method(OT-A):S.Type(wholeTumor_0.01):sh(0)              0.0065 0.0147    -0.0223   0.0065     0.0352  0.0065   0
S.Size(1000):Method(OT-A):S.Type(wholeTumor_0.01):sh(0)            -0.0456 0.0146    -0.0742  -0.0456    -0.0171 -0.0456   0
S.Size(100):Method(DiP):S.Type(wholeTumor_0.01):sh(0)              -0.0262 0.0217    -0.0689  -0.0262     0.0165 -0.0262   0
S.Size(1000):Method(DiP):S.Type(wholeTumor_0.01):sh(0)              0.1042 0.0202     0.0645   0.1042     0.1439  0.1042   0
S.Size(100):Method(CBN):S.Type(singleCell):TrueGenes(7)             0.0185 0.0159    -0.0126   0.0185     0.0497  0.0185   0
S.Size(1000):Method(CBN):S.Type(singleCell):TrueGenes(7)           -0.0633 0.0155    -0.0938  -0.0633    -0.0329 -0.0633   0
S.Size(100):Method(CBN-A):S.Type(singleCell):TrueGenes(7)           0.0439 0.0160     0.0125   0.0439     0.0753  0.0439   0
S.Size(1000):Method(CBN-A):S.Type(singleCell):TrueGenes(7)         -0.0394 0.0157    -0.0701  -0.0394    -0.0086 -0.0394   0
S.Size(100):Method(OT):S.Type(singleCell):TrueGenes(7)             -0.0298 0.0285    -0.0857  -0.0298     0.0260 -0.0298   0
S.Size(1000):Method(OT):S.Type(singleCell):TrueGenes(7)             0.0202 0.0289    -0.0366   0.0202     0.0769  0.0202   0
S.Size(100):Method(OT-A):S.Type(singleCell):TrueGenes(7)           -0.0344 0.0279    -0.0892  -0.0344     0.0202 -0.0344   0
S.Size(1000):Method(OT-A):S.Type(singleCell):TrueGenes(7)           0.0285 0.0285    -0.0274   0.0285     0.0844  0.0286   0
S.Size(100):Method(DiP):S.Type(singleCell):TrueGenes(7)             0.0292 0.0370    -0.0434   0.0293     0.1017  0.0293   0
S.Size(1000):Method(DiP):S.Type(singleCell):TrueGenes(7)           -0.0262 0.0341    -0.0931  -0.0262     0.0406 -0.0262   0
S.Size(100):Method(CBN):S.Type(wholeTumor_0.01):TrueGenes(7)       -0.0420 0.0140    -0.0696  -0.0420    -0.0145 -0.0420   0
S.Size(1000):Method(CBN):S.Type(wholeTumor_0.01):TrueGenes(7)       0.0728 0.0139     0.0454   0.0728     0.1001  0.0728   0
S.Size(100):Method(CBN-A):S.Type(wholeTumor_0.01):TrueGenes(7)     -0.0345 0.0142    -0.0624  -0.0345    -0.0066 -0.0345   0
S.Size(1000):Method(CBN-A):S.Type(wholeTumor_0.01):TrueGenes(7)     0.0473 0.0142     0.0195   0.0473     0.0751  0.0473   0
S.Size(100):Method(OT):S.Type(wholeTumor_0.01):TrueGenes(7)         0.0497 0.0242     0.0022   0.0497     0.0972  0.0497   0
S.Size(1000):Method(OT):S.Type(wholeTumor_0.01):TrueGenes(7)       -0.0108 0.0244    -0.0587  -0.0108     0.0371 -0.0107   0
S.Size(100):Method(OT-A):S.Type(wholeTumor_0.01):TrueGenes(7)       0.0577 0.0238     0.0109   0.0576     0.1044  0.0576   0
S.Size(1000):Method(OT-A):S.Type(wholeTumor_0.01):TrueGenes(7)     -0.0127 0.0241    -0.0601  -0.0127     0.0345 -0.0127   0
S.Size(100):Method(DiP):S.Type(wholeTumor_0.01):TrueGenes(7)       -0.0437 0.0309    -0.1043  -0.0437     0.0169 -0.0437   0
S.Size(1000):Method(DiP):S.Type(wholeTumor_0.01):TrueGenes(7)       0.0038 0.0283    -0.0517   0.0038     0.0592  0.0038   0
S.Size(100):Method(CBN):S.Type(singleCell):TrueGenes(9)            -0.0121 0.0143    -0.0402  -0.0121     0.0160 -0.0121   0
S.Size(1000):Method(CBN):S.Type(singleCell):TrueGenes(9)            0.0260 0.0135    -0.0004   0.0260     0.0524  0.0260   0
S.Size(100):Method(CBN-A):S.Type(singleCell):TrueGenes(9)          -0.0248 0.0145    -0.0531  -0.0248     0.0037 -0.0248   0
S.Size(1000):Method(CBN-A):S.Type(singleCell):TrueGenes(9)          0.0119 0.0136    -0.0149   0.0119     0.0387  0.0119   0
S.Size(100):Method(OT):S.Type(singleCell):TrueGenes(9)              0.0311 0.0315    -0.0307   0.0312     0.0927  0.0312   0
S.Size(1000):Method(OT):S.Type(singleCell):TrueGenes(9)             0.0055 0.0309    -0.0552   0.0055     0.0661  0.0056   0
S.Size(100):Method(OT-A):S.Type(singleCell):TrueGenes(9)            0.0293 0.0248    -0.0195   0.0293     0.0779  0.0293   0
S.Size(1000):Method(OT-A):S.Type(singleCell):TrueGenes(9)          -0.0088 0.0246    -0.0571  -0.0088     0.0394 -0.0088   0
S.Size(100):Method(DiP):S.Type(singleCell):TrueGenes(9)            -0.0062 0.0372    -0.0795  -0.0062     0.0666 -0.0060   0
S.Size(1000):Method(DiP):S.Type(singleCell):TrueGenes(9)           -0.0004 0.0328    -0.0647  -0.0004     0.0640 -0.0004   0
S.Size(100):Method(CBN):S.Type(wholeTumor_0.01):TrueGenes(9)        0.0318 0.0128     0.0066   0.0318     0.0569  0.0318   0
S.Size(1000):Method(CBN):S.Type(wholeTumor_0.01):TrueGenes(9)      -0.0520 0.0122    -0.0760  -0.0520    -0.0280 -0.0520   0
S.Size(100):Method(CBN-A):S.Type(wholeTumor_0.01):TrueGenes(9)      0.0298 0.0130     0.0043   0.0298     0.0552  0.0298   0
S.Size(1000):Method(CBN-A):S.Type(wholeTumor_0.01):TrueGenes(9)    -0.0290 0.0124    -0.0534  -0.0290    -0.0047 -0.0290   0
S.Size(100):Method(OT):S.Type(wholeTumor_0.01):TrueGenes(9)        -0.0350 0.0268    -0.0876  -0.0351     0.0175 -0.0351   0
S.Size(1000):Method(OT):S.Type(wholeTumor_0.01):TrueGenes(9)       -0.0069 0.0260    -0.0579  -0.0069     0.0441 -0.0069   0
S.Size(100):Method(OT-A):S.Type(wholeTumor_0.01):TrueGenes(9)      -0.0296 0.0221    -0.0730  -0.0296     0.0138 -0.0296   0
S.Size(1000):Method(OT-A):S.Type(wholeTumor_0.01):TrueGenes(9)     -0.0109 0.0217    -0.0535  -0.0109     0.0316 -0.0109   0
S.Size(100):Method(DiP):S.Type(wholeTumor_0.01):TrueGenes(9)       -0.0420 0.0325    -0.1058  -0.0420     0.0218 -0.0420   0
S.Size(1000):Method(DiP):S.Type(wholeTumor_0.01):TrueGenes(9)       0.0798 0.0287     0.0235   0.0798     0.1361  0.0798   0
S.Size(100):Method(CBN):Model(Bozic):Conjunction(No)                0.0057 0.0100    -0.0139   0.0057     0.0252  0.0057   0
S.Size(1000):Method(CBN):Model(Bozic):Conjunction(No)              -0.0242 0.0095    -0.0428  -0.0242    -0.0056 -0.0242   0
S.Size(100):Method(CBN-A):Model(Bozic):Conjunction(No)              0.0057 0.0100    -0.0140   0.0057     0.0254  0.0057   0
S.Size(1000):Method(CBN-A):Model(Bozic):Conjunction(No)            -0.0301 0.0096    -0.0490  -0.0301    -0.0113 -0.0301   0
S.Size(100):Method(OT):Model(Bozic):Conjunction(No)                -0.0118 0.0187    -0.0485  -0.0118     0.0248 -0.0118   0
S.Size(1000):Method(OT):Model(Bozic):Conjunction(No)               -0.0049 0.0189    -0.0419  -0.0049     0.0321 -0.0049   0
S.Size(100):Method(OT-A):Model(Bozic):Conjunction(No)              -0.0103 0.0179    -0.0455  -0.0103     0.0249 -0.0103   0
S.Size(1000):Method(OT-A):Model(Bozic):Conjunction(No)             -0.0061 0.0173    -0.0401  -0.0061     0.0279 -0.0061   0
S.Size(100):Method(DiP):Model(Bozic):Conjunction(No)               -0.0119 0.0236    -0.0581  -0.0119     0.0343 -0.0119   0
S.Size(1000):Method(DiP):Model(Bozic):Conjunction(No)               0.0614 0.0210     0.0203   0.0614     0.1025  0.0614   0
S.Size(100):Method(CBN):Model(McF_4):Conjunction(No)               -0.0185 0.0126    -0.0432  -0.0185     0.0061 -0.0185   0
S.Size(1000):Method(CBN):Model(McF_4):Conjunction(No)               0.0749 0.0121     0.0511   0.0749     0.0987  0.0749   0
S.Size(100):Method(CBN-A):Model(McF_4):Conjunction(No)             -0.0327 0.0127    -0.0576  -0.0327    -0.0079 -0.0327   0
S.Size(1000):Method(CBN-A):Model(McF_4):Conjunction(No)             0.0941 0.0122     0.0701   0.0941     0.1181  0.0941   0
S.Size(100):Method(OT):Model(McF_4):Conjunction(No)                 0.0298 0.0261    -0.0214   0.0298     0.0809  0.0298   0
S.Size(1000):Method(OT):Model(McF_4):Conjunction(No)               -0.0781 0.0288    -0.1348  -0.0781    -0.0218 -0.0780   0
S.Size(100):Method(OT-A):Model(McF_4):Conjunction(No)               0.0605 0.0247     0.0120   0.0605     0.1090  0.0605   0
S.Size(1000):Method(OT-A):Model(McF_4):Conjunction(No)             -0.1150 0.0269    -0.1680  -0.1149    -0.0624 -0.1148   0
S.Size(100):Method(DiP):Model(McF_4):Conjunction(No)               -0.0331 0.0329    -0.0977  -0.0331     0.0314 -0.0331   0
S.Size(1000):Method(DiP):Model(McF_4):Conjunction(No)               0.0431 0.0281    -0.0120   0.0431     0.0982  0.0431   0
S.Size(100):Method(CBN):Model(McF_6):Conjunction(No)               -0.0198 0.0110    -0.0413  -0.0198     0.0017 -0.0198   0
S.Size(1000):Method(CBN):Model(McF_6):Conjunction(No)               0.0030 0.0121    -0.0209   0.0030     0.0268  0.0029   0
S.Size(100):Method(CBN-A):Model(McF_6):Conjunction(No)             -0.0301 0.0112    -0.0520  -0.0301    -0.0082 -0.0301   0
S.Size(1000):Method(CBN-A):Model(McF_6):Conjunction(No)             0.0186 0.0124    -0.0058   0.0186     0.0430  0.0186   0
S.Size(100):Method(OT):Model(McF_6):Conjunction(No)                -0.0256 0.0227    -0.0701  -0.0256     0.0189 -0.0256   0
S.Size(1000):Method(OT):Model(McF_6):Conjunction(No)                0.0502 0.0286    -0.0059   0.0502     0.1063  0.0502   0
S.Size(100):Method(OT-A):Model(McF_6):Conjunction(No)              -0.0476 0.0177    -0.0823  -0.0476    -0.0129 -0.0476   0
S.Size(1000):Method(OT-A):Model(McF_6):Conjunction(No)              0.0785 0.0199     0.0394   0.0784     0.1175  0.0784   0
S.Size(100):Method(DiP):Model(McF_6):Conjunction(No)                0.1001 0.0276     0.0459   0.1001     0.1544  0.1001   0
S.Size(1000):Method(DiP):Model(McF_6):Conjunction(No)              -0.1518 0.0333    -0.2172  -0.1517    -0.0866 -0.1516   0
S.Size(100):Method(CBN):Model(Bozic):sh(0)                          0.0055 0.0105    -0.0151   0.0055     0.0261  0.0055   0
S.Size(1000):Method(CBN):Model(Bozic):sh(0)                        -0.0414 0.0099    -0.0609  -0.0414    -0.0219 -0.0414   0
S.Size(100):Method(CBN-A):Model(Bozic):sh(0)                        0.0086 0.0106    -0.0121   0.0086     0.0293  0.0086   0
S.Size(1000):Method(CBN-A):Model(Bozic):sh(0)                      -0.0367 0.0101    -0.0565  -0.0367    -0.0170 -0.0367   0
S.Size(100):Method(OT):Model(Bozic):sh(0)                          -0.0125 0.0202    -0.0522  -0.0125     0.0271 -0.0125   0
S.Size(1000):Method(OT):Model(Bozic):sh(0)                         -0.0117 0.0202    -0.0515  -0.0117     0.0280 -0.0117   0
S.Size(100):Method(OT-A):Model(Bozic):sh(0)                        -0.0222 0.0193    -0.0601  -0.0222     0.0155 -0.0222   0
S.Size(1000):Method(OT-A):Model(Bozic):sh(0)                       -0.0072 0.0185    -0.0435  -0.0072     0.0291 -0.0072   0
S.Size(100):Method(DiP):Model(Bozic):sh(0)                          0.0196 0.0253    -0.0302   0.0196     0.0692  0.0196   0
S.Size(1000):Method(DiP):Model(Bozic):sh(0)                         0.0268 0.0225    -0.0173   0.0268     0.0709  0.0268   0
S.Size(100):Method(CBN):Model(McF_4):sh(0)                          0.0442 0.0128     0.0190   0.0442     0.0693  0.0442   0
S.Size(1000):Method(CBN):Model(McF_4):sh(0)                        -0.0010 0.0124    -0.0254  -0.0010     0.0233 -0.0010   0
S.Size(100):Method(CBN-A):Model(McF_4):sh(0)                        0.0499 0.0129     0.0246   0.0499     0.0753  0.0499   0
S.Size(1000):Method(CBN-A):Model(McF_4):sh(0)                       0.0016 0.0125    -0.0230   0.0016     0.0261  0.0016   0
S.Size(100):Method(OT):Model(McF_4):sh(0)                          -0.0445 0.0269    -0.0974  -0.0445     0.0084 -0.0445   0
S.Size(1000):Method(OT):Model(McF_4):sh(0)                          0.0568 0.0303    -0.0025   0.0567     0.1165  0.0565   0
S.Size(100):Method(OT-A):Model(McF_4):sh(0)                        -0.0187 0.0250    -0.0678  -0.0187     0.0303 -0.0187   0
S.Size(1000):Method(OT-A):Model(McF_4):sh(0)                        0.0339 0.0269    -0.0188   0.0338     0.0868  0.0337   0
S.Size(100):Method(DiP):Model(McF_4):sh(0)                         -0.0256 0.0333    -0.0910  -0.0256     0.0397 -0.0256   0
S.Size(1000):Method(DiP):Model(McF_4):sh(0)                        -0.0641 0.0286    -0.1203  -0.0641    -0.0080 -0.0641   0
S.Size(100):Method(CBN):Model(McF_6):sh(0)                         -0.0251 0.0112    -0.0472  -0.0251    -0.0031 -0.0251   0
S.Size(1000):Method(CBN):Model(McF_6):sh(0)                         0.0179 0.0123    -0.0064   0.0179     0.0421  0.0178   0
S.Size(100):Method(CBN-A):Model(McF_6):sh(0)                       -0.0427 0.0114    -0.0652  -0.0427    -0.0203 -0.0427   0
S.Size(1000):Method(CBN-A):Model(McF_6):sh(0)                       0.0074 0.0126    -0.0173   0.0074     0.0322  0.0074   0
S.Size(100):Method(OT):Model(McF_6):sh(0)                           0.0594 0.0236     0.0131   0.0594     0.1057  0.0594   0
S.Size(1000):Method(OT):Model(McF_6):sh(0)                         -0.1068 0.0293    -0.1644  -0.1068    -0.0495 -0.1068   0
S.Size(100):Method(OT-A):Model(McF_6):sh(0)                         0.0459 0.0183     0.0100   0.0459     0.0818  0.0458   0
S.Size(1000):Method(OT-A):Model(McF_6):sh(0)                       -0.0835 0.0202    -0.1232  -0.0835    -0.0439 -0.0835   0
S.Size(100):Method(DiP):Model(McF_6):sh(0)                         -0.0111 0.0287    -0.0674  -0.0111     0.0452 -0.0112   0
S.Size(1000):Method(DiP):Model(McF_6):sh(0)                         0.1221 0.0341     0.0551   0.1221     0.1888  0.1222   0
S.Size(100):Method(CBN):Model(Bozic):TrueGenes(7)                  -0.0458 0.0171    -0.0793  -0.0458    -0.0122 -0.0458   0
S.Size(1000):Method(CBN):Model(Bozic):TrueGenes(7)                  0.0593 0.0174     0.0252   0.0593     0.0935  0.0593   0
S.Size(100):Method(CBN-A):Model(Bozic):TrueGenes(7)                -0.0258 0.0172    -0.0596  -0.0258     0.0080 -0.0258   0
S.Size(1000):Method(CBN-A):Model(Bozic):TrueGenes(7)                0.0653 0.0176     0.0307   0.0653     0.0998  0.0653   0
S.Size(100):Method(OT):Model(Bozic):TrueGenes(7)                    0.0198 0.0280    -0.0352   0.0198     0.0748  0.0198   0
S.Size(1000):Method(OT):Model(Bozic):TrueGenes(7)                   0.0406 0.0295    -0.0171   0.0406     0.0985  0.0406   0
S.Size(100):Method(OT-A):Model(Bozic):TrueGenes(7)                  0.0177 0.0278    -0.0368   0.0177     0.0722  0.0177   0
S.Size(1000):Method(OT-A):Model(Bozic):TrueGenes(7)                 0.0426 0.0291    -0.0145   0.0425     0.0997  0.0425   0
S.Size(100):Method(DiP):Model(Bozic):TrueGenes(7)                   0.0062 0.0350    -0.0626   0.0062     0.0749  0.0062   0
S.Size(1000):Method(DiP):Model(Bozic):TrueGenes(7)                 -0.1031 0.0325    -0.1669  -0.1031    -0.0393 -0.1031   0
S.Size(100):Method(CBN):Model(McF_4):TrueGenes(7)                  -0.0308 0.0219    -0.0737  -0.0309     0.0121 -0.0309   0
S.Size(1000):Method(CBN):Model(McF_4):TrueGenes(7)                 -0.0318 0.0217    -0.0743  -0.0318     0.0108 -0.0318   0
S.Size(100):Method(CBN-A):Model(McF_4):TrueGenes(7)                 0.0052 0.0221    -0.0382   0.0052     0.0486  0.0051   0
S.Size(1000):Method(CBN-A):Model(McF_4):TrueGenes(7)               -0.0648 0.0220    -0.1080  -0.0648    -0.0216 -0.0648   0
S.Size(100):Method(OT):Model(McF_4):TrueGenes(7)                    0.0637 0.0406    -0.0161   0.0637     0.1434  0.0637   0
S.Size(1000):Method(OT):Model(McF_4):TrueGenes(7)                   0.0335 0.0448    -0.0547   0.0336     0.1211  0.0337   0
S.Size(100):Method(OT-A):Model(McF_4):TrueGenes(7)                  0.0634 0.0400    -0.0152   0.0634     0.1418  0.0634   0
S.Size(1000):Method(OT-A):Model(McF_4):TrueGenes(7)                 0.0281 0.0439    -0.0585   0.0281     0.1140  0.0283   0
S.Size(100):Method(DiP):Model(McF_4):TrueGenes(7)                   0.0496 0.0518    -0.0523   0.0498     0.1509  0.0500   0
S.Size(1000):Method(DiP):Model(McF_4):TrueGenes(7)                 -0.1019 0.0471    -0.1945  -0.1018    -0.0096 -0.1018   0
S.Size(100):Method(CBN):Model(McF_6):TrueGenes(7)                   0.0986 0.0227     0.0542   0.0986     0.1431  0.0986   0
S.Size(1000):Method(CBN):Model(McF_6):TrueGenes(7)                 -0.0904 0.0253    -0.1400  -0.0904    -0.0408 -0.0904   0
S.Size(100):Method(CBN-A):Model(McF_6):TrueGenes(7)                 0.0572 0.0231     0.0119   0.0572     0.1024  0.0572   0
S.Size(1000):Method(CBN-A):Model(McF_6):TrueGenes(7)               -0.0668 0.0257    -0.1172  -0.0668    -0.0164 -0.0667   0
S.Size(100):Method(OT):Model(McF_6):TrueGenes(7)                    0.0394 0.0358    -0.0309   0.0394     0.1098  0.0394   0
S.Size(1000):Method(OT):Model(McF_6):TrueGenes(7)                  -0.2337 0.0463    -0.3250  -0.2335    -0.1433 -0.2332   0
S.Size(100):Method(OT-A):Model(McF_6):TrueGenes(7)                  0.0432 0.0345    -0.0245   0.0432     0.1109  0.0432   0
S.Size(1000):Method(OT-A):Model(McF_6):TrueGenes(7)                -0.2319 0.0445    -0.3198  -0.2317    -0.1452 -0.2313   0
S.Size(100):Method(DiP):Model(McF_6):TrueGenes(7)                  -0.2333 0.0449    -0.3215  -0.2333    -0.1454 -0.2332   0
S.Size(1000):Method(DiP):Model(McF_6):TrueGenes(7)                  0.4966 0.0498     0.3986   0.4967     0.5941  0.4969   0
S.Size(100):Method(CBN):Model(Bozic):TrueGenes(9)                   0.0046 0.0157    -0.0262   0.0046     0.0354  0.0046   0
S.Size(1000):Method(CBN):Model(Bozic):TrueGenes(9)                  0.0354 0.0150     0.0060   0.0354     0.0647  0.0354   0
S.Size(100):Method(CBN-A):Model(Bozic):TrueGenes(9)                -0.0111 0.0158    -0.0421  -0.0111     0.0200 -0.0111   0
S.Size(1000):Method(CBN-A):Model(Bozic):TrueGenes(9)                0.0163 0.0151    -0.0134   0.0163     0.0460  0.0163   0
S.Size(100):Method(OT):Model(Bozic):TrueGenes(9)                   -0.0130 0.0304    -0.0729  -0.0130     0.0465 -0.0130   0
S.Size(1000):Method(OT):Model(Bozic):TrueGenes(9)                  -0.0289 0.0299    -0.0876  -0.0289     0.0299 -0.0289   0
S.Size(100):Method(OT-A):Model(Bozic):TrueGenes(9)                 -0.0384 0.0287    -0.0948  -0.0384     0.0178 -0.0383   0
S.Size(1000):Method(OT-A):Model(Bozic):TrueGenes(9)                -0.0079 0.0277    -0.0623  -0.0079     0.0463 -0.0079   0
S.Size(100):Method(DiP):Model(Bozic):TrueGenes(9)                   0.0648 0.0372    -0.0083   0.0649     0.1376  0.0649   0
S.Size(1000):Method(DiP):Model(Bozic):TrueGenes(9)                 -0.0518 0.0322    -0.1151  -0.0519     0.0114 -0.0519   0
S.Size(100):Method(CBN):Model(McF_4):TrueGenes(9)                   0.0347 0.0192    -0.0030   0.0347     0.0724  0.0346   0
S.Size(1000):Method(CBN):Model(McF_4):TrueGenes(9)                 -0.0230 0.0183    -0.0589  -0.0230     0.0128 -0.0230   0
S.Size(100):Method(CBN-A):Model(McF_4):TrueGenes(9)                 0.0189 0.0194    -0.0191   0.0189     0.0570  0.0189   0
S.Size(1000):Method(CBN-A):Model(McF_4):TrueGenes(9)                0.0102 0.0185    -0.0261   0.0102     0.0464  0.0102   0
S.Size(100):Method(OT):Model(McF_4):TrueGenes(9)                   -0.0432 0.0406    -0.1230  -0.0431     0.0364 -0.0430   0
S.Size(1000):Method(OT):Model(McF_4):TrueGenes(9)                   0.0251 0.0424    -0.0584   0.0252     0.1082  0.0253   0
S.Size(100):Method(OT-A):Model(McF_4):TrueGenes(9)                 -0.0830 0.0369    -0.1556  -0.0830    -0.0107 -0.0830   0
S.Size(1000):Method(OT-A):Model(McF_4):TrueGenes(9)                 0.1036 0.0383     0.0283   0.1036     0.1787  0.1037   0
S.Size(100):Method(DiP):Model(McF_4):TrueGenes(9)                  -0.0099 0.0486    -0.1058  -0.0098     0.0852 -0.0096   0
S.Size(1000):Method(DiP):Model(McF_4):TrueGenes(9)                 -0.0939 0.0414    -0.1752  -0.0939    -0.0127 -0.0939   0
S.Size(100):Method(CBN):Model(McF_6):TrueGenes(9)                   0.0081 0.0181    -0.0275   0.0081     0.0437  0.0081   0
S.Size(1000):Method(CBN):Model(McF_6):TrueGenes(9)                 -0.0630 0.0193    -0.1010  -0.0630    -0.0250 -0.0630   0
S.Size(100):Method(CBN-A):Model(McF_6):TrueGenes(9)                 0.0441 0.0186     0.0076   0.0441     0.0805  0.0441   0
S.Size(1000):Method(CBN-A):Model(McF_6):TrueGenes(9)               -0.0891 0.0199    -0.1280  -0.0891    -0.0501 -0.0891   0
S.Size(100):Method(OT):Model(McF_6):TrueGenes(9)                   -0.0440 0.0379    -0.1184  -0.0440     0.0302 -0.0440   0
S.Size(1000):Method(OT):Model(McF_6):TrueGenes(9)                   0.1453 0.0439     0.0588   0.1454     0.2311  0.1456   0
S.Size(100):Method(OT-A):Model(McF_6):TrueGenes(9)                  0.0644 0.0292     0.0072   0.0644     0.1217  0.0644   0
S.Size(1000):Method(OT-A):Model(McF_6):TrueGenes(9)                 0.0135 0.0328    -0.0507   0.0135     0.0779  0.0134   0
S.Size(100):Method(DiP):Model(McF_6):TrueGenes(9)                  -0.0522 0.0432    -0.1371  -0.0521     0.0324 -0.0520   0
S.Size(1000):Method(DiP):Model(McF_6):TrueGenes(9)                  0.1139 0.0463     0.0229   0.1140     0.2046  0.1141   0
S.Size(100):Method(CBN):Conjunction(No):sh(0)                      -0.0094 0.0060    -0.0212  -0.0094     0.0024 -0.0094   0
S.Size(1000):Method(CBN):Conjunction(No):sh(0)                      0.0026 0.0058    -0.0088   0.0026     0.0141  0.0026   0
S.Size(100):Method(CBN-A):Conjunction(No):sh(0)                    -0.0178 0.0061    -0.0297  -0.0178    -0.0059 -0.0178   0
S.Size(1000):Method(CBN-A):Conjunction(No):sh(0)                    0.0123 0.0059     0.0007   0.0123     0.0239  0.0123   0
S.Size(100):Method(OT):Conjunction(No):sh(0)                        0.0293 0.0124     0.0051   0.0293     0.0536  0.0293   0
S.Size(1000):Method(OT):Conjunction(No):sh(0)                      -0.0219 0.0126    -0.0466  -0.0219     0.0028 -0.0219   0
S.Size(100):Method(OT-A):Conjunction(No):sh(0)                      0.0039 0.0103    -0.0163   0.0039     0.0240  0.0039   0
S.Size(1000):Method(OT-A):Conjunction(No):sh(0)                    -0.0029 0.0103    -0.0231  -0.0029     0.0172 -0.0029   0
S.Size(100):Method(DiP):Conjunction(No):sh(0)                      -0.0076 0.0151    -0.0372  -0.0076     0.0220 -0.0075   0
S.Size(1000):Method(DiP):Conjunction(No):sh(0)                     -0.0036 0.0140    -0.0312  -0.0036     0.0239 -0.0036   0
S.Size(100):Method(CBN):Conjunction(No):TrueGenes(7)               -0.0355 0.0101    -0.0553  -0.0355    -0.0157 -0.0355   0
S.Size(1000):Method(CBN):Conjunction(No):TrueGenes(7)               0.0237 0.0102     0.0037   0.0237     0.0436  0.0237   0
S.Size(100):Method(CBN-A):Conjunction(No):TrueGenes(7)             -0.0332 0.0102    -0.0533  -0.0332    -0.0131 -0.0332   0
S.Size(1000):Method(CBN-A):Conjunction(No):TrueGenes(7)             0.0239 0.0103     0.0037   0.0239     0.0441  0.0239   0
S.Size(100):Method(OT):Conjunction(No):TrueGenes(7)                -0.0024 0.0175    -0.0368  -0.0024     0.0320 -0.0024   0
S.Size(1000):Method(OT):Conjunction(No):TrueGenes(7)               -0.0062 0.0179    -0.0413  -0.0062     0.0288 -0.0062   0
S.Size(100):Method(OT-A):Conjunction(No):TrueGenes(7)               0.0027 0.0172    -0.0310   0.0027     0.0364  0.0027   0
S.Size(1000):Method(OT-A):Conjunction(No):TrueGenes(7)             -0.0013 0.0176    -0.0358  -0.0013     0.0333 -0.0013   0
S.Size(100):Method(DiP):Conjunction(No):TrueGenes(7)               -0.0345 0.0221    -0.0779  -0.0345     0.0088 -0.0345   0
S.Size(1000):Method(DiP):Conjunction(No):TrueGenes(7)               0.0525 0.0200     0.0133   0.0525     0.0917  0.0525   0
S.Size(100):Method(CBN):Conjunction(No):TrueGenes(9)                0.0179 0.0093    -0.0003   0.0179     0.0362  0.0179   0
S.Size(1000):Method(CBN):Conjunction(No):TrueGenes(9)              -0.0111 0.0089    -0.0285  -0.0111     0.0063 -0.0111   0
S.Size(100):Method(CBN-A):Conjunction(No):TrueGenes(9)              0.0134 0.0094    -0.0051   0.0134     0.0319  0.0134   0
S.Size(1000):Method(CBN-A):Conjunction(No):TrueGenes(9)            -0.0068 0.0090    -0.0245  -0.0068     0.0108 -0.0068   0
S.Size(100):Method(OT):Conjunction(No):TrueGenes(9)                 0.0204 0.0195    -0.0179   0.0204     0.0588  0.0204   0
S.Size(1000):Method(OT):Conjunction(No):TrueGenes(9)                0.0090 0.0193    -0.0288   0.0090     0.0468  0.0090   0
S.Size(100):Method(OT-A):Conjunction(No):TrueGenes(9)              -0.0079 0.0160    -0.0394  -0.0079     0.0235 -0.0079   0
S.Size(1000):Method(OT-A):Conjunction(No):TrueGenes(9)              0.0190 0.0159    -0.0123   0.0190     0.0503  0.0190   0
S.Size(100):Method(DiP):Conjunction(No):TrueGenes(9)                0.0519 0.0240     0.0049   0.0519     0.0990  0.0518   0
S.Size(1000):Method(DiP):Conjunction(No):TrueGenes(9)              -0.0870 0.0206    -0.1275  -0.0870    -0.0466 -0.0870   0
S.Size(100):Method(CBN):sh(0):TrueGenes(7)                          0.0440 0.0105     0.0234   0.0440     0.0645  0.0440   0
S.Size(1000):Method(CBN):sh(0):TrueGenes(7)                        -0.0235 0.0105    -0.0442  -0.0235    -0.0028 -0.0235   0
S.Size(100):Method(CBN-A):sh(0):TrueGenes(7)                        0.0416 0.0106     0.0208   0.0416     0.0624  0.0416   0
S.Size(1000):Method(CBN-A):sh(0):TrueGenes(7)                      -0.0125 0.0107    -0.0335  -0.0125     0.0084 -0.0125   0
S.Size(100):Method(OT):sh(0):TrueGenes(7)                           0.0154 0.0189    -0.0216   0.0154     0.0524  0.0154   0
S.Size(1000):Method(OT):sh(0):TrueGenes(7)                         -0.0133 0.0195    -0.0515  -0.0133     0.0248 -0.0133   0
S.Size(100):Method(OT-A):sh(0):TrueGenes(7)                         0.0124 0.0185    -0.0239   0.0125     0.0487  0.0125   0
S.Size(1000):Method(OT-A):sh(0):TrueGenes(7)                       -0.0094 0.0191    -0.0469  -0.0094     0.0281 -0.0094   0
S.Size(100):Method(DiP):sh(0):TrueGenes(7)                         -0.0419 0.0237    -0.0883  -0.0419     0.0046 -0.0419   0
S.Size(1000):Method(DiP):sh(0):TrueGenes(7)                        -0.0105 0.0220    -0.0537  -0.0105     0.0326 -0.0105   0
S.Size(100):Method(CBN):sh(0):TrueGenes(9)                         -0.0525 0.0096    -0.0714  -0.0525    -0.0337 -0.0525   0
S.Size(1000):Method(CBN):sh(0):TrueGenes(9)                         0.0354 0.0092     0.0174   0.0354     0.0534  0.0354   0
S.Size(100):Method(CBN-A):sh(0):TrueGenes(9)                       -0.0198 0.0097    -0.0389  -0.0198    -0.0008 -0.0198   0
S.Size(1000):Method(CBN-A):sh(0):TrueGenes(9)                       0.0141 0.0093    -0.0042   0.0141     0.0324  0.0141   0
S.Size(100):Method(OT):sh(0):TrueGenes(9)                          -0.0152 0.0207    -0.0559  -0.0152     0.0254 -0.0152   0
S.Size(1000):Method(OT):sh(0):TrueGenes(9)                          0.0055 0.0204    -0.0345   0.0055     0.0454  0.0055   0
S.Size(100):Method(OT-A):sh(0):TrueGenes(9)                        -0.0183 0.0166    -0.0510  -0.0183     0.0142 -0.0183   0
S.Size(1000):Method(OT-A):sh(0):TrueGenes(9)                       -0.0026 0.0165    -0.0349  -0.0026     0.0296 -0.0026   0
S.Size(100):Method(DiP):sh(0):TrueGenes(9)                          0.0411 0.0249    -0.0079   0.0411     0.0900  0.0412   0
S.Size(1000):Method(DiP):sh(0):TrueGenes(9)                        -0.0017 0.0220    -0.0450  -0.0017     0.0416 -0.0016   0
S.Size(100):S.Time(last):S.Type(singleCell):Model(Bozic)           -0.0033 0.0086    -0.0202  -0.0033     0.0136 -0.0033   0
S.Size(1000):S.Time(last):S.Type(singleCell):Model(Bozic)           0.0046 0.0088    -0.0127   0.0046     0.0219  0.0046   0
S.Size(100):S.Time(last):S.Type(wholeTumor_0.01):Model(Bozic)       0.0226 0.0087     0.0056   0.0226     0.0396  0.0226   0
S.Size(1000):S.Time(last):S.Type(wholeTumor_0.01):Model(Bozic)     -0.0387 0.0089    -0.0561  -0.0387    -0.0212 -0.0387   0
S.Size(100):S.Time(last):S.Type(singleCell):Model(McF_4)            0.0200 0.0089     0.0025   0.0200     0.0374  0.0200   0
S.Size(1000):S.Time(last):S.Type(singleCell):Model(McF_4)          -0.0190 0.0090    -0.0367  -0.0190    -0.0013 -0.0190   0
S.Size(100):S.Time(last):S.Type(wholeTumor_0.01):Model(McF_4)      -0.0178 0.0089    -0.0353  -0.0178    -0.0002 -0.0178   0
S.Size(1000):S.Time(last):S.Type(wholeTumor_0.01):Model(McF_4)      0.0310 0.0091     0.0132   0.0310     0.0488  0.0310   0
S.Size(100):S.Time(last):S.Type(singleCell):Model(McF_6)           -0.0053 0.0099    -0.0247  -0.0053     0.0142 -0.0053   0
S.Size(1000):S.Time(last):S.Type(singleCell):Model(McF_6)          -0.0160 0.0105    -0.0366  -0.0160     0.0047 -0.0160   0
S.Size(100):S.Time(last):S.Type(wholeTumor_0.01):Model(McF_6)      -0.0048 0.0099    -0.0242  -0.0048     0.0145 -0.0048   0
S.Size(1000):S.Time(last):S.Type(wholeTumor_0.01):Model(McF_6)      0.0252 0.0105     0.0046   0.0252     0.0458  0.0252   0
S.Size(100):S.Time(last):S.Type(singleCell):Conjunction(No)         0.0042 0.0051    -0.0058   0.0042     0.0142  0.0042   0
S.Size(1000):S.Time(last):S.Type(singleCell):Conjunction(No)       -0.0069 0.0052    -0.0171  -0.0069     0.0033 -0.0069   0
S.Size(100):S.Time(last):S.Type(wholeTumor_0.01):Conjunction(No)    0.0070 0.0051    -0.0030   0.0070     0.0170  0.0070   0
S.Size(1000):S.Time(last):S.Type(wholeTumor_0.01):Conjunction(No)  -0.0030 0.0052    -0.0133  -0.0030     0.0072 -0.0030   0
S.Size(100):S.Time(last):S.Type(singleCell):sh(0)                   0.0019 0.0051    -0.0081   0.0019     0.0119  0.0019   0
S.Size(1000):S.Time(last):S.Type(singleCell):sh(0)                  0.0061 0.0052    -0.0042   0.0061     0.0163  0.0061   0
S.Size(100):S.Time(last):S.Type(wholeTumor_0.01):sh(0)             -0.0062 0.0051    -0.0162  -0.0062     0.0038 -0.0062   0
S.Size(1000):S.Time(last):S.Type(wholeTumor_0.01):sh(0)             0.0005 0.0052    -0.0098   0.0005     0.0108  0.0005   0
S.Size(100):S.Time(last):S.Type(singleCell):TrueGenes(7)           -0.0139 0.0088    -0.0312  -0.0139     0.0034 -0.0139   0
S.Size(1000):S.Time(last):S.Type(singleCell):TrueGenes(7)          -0.0015 0.0092    -0.0196  -0.0015     0.0166 -0.0015   0
S.Size(100):S.Time(last):S.Type(wholeTumor_0.01):TrueGenes(7)       0.0229 0.0088     0.0056   0.0229     0.0401  0.0229   0
S.Size(1000):S.Time(last):S.Type(wholeTumor_0.01):TrueGenes(7)     -0.0184 0.0093    -0.0366  -0.0184    -0.0002 -0.0184   0
S.Size(100):S.Time(last):S.Type(singleCell):TrueGenes(9)            0.0075 0.0074    -0.0070   0.0075     0.0221  0.0075   0
S.Size(1000):S.Time(last):S.Type(singleCell):TrueGenes(9)           0.0057 0.0076    -0.0092   0.0057     0.0207  0.0057   0
S.Size(100):S.Time(last):S.Type(wholeTumor_0.01):TrueGenes(9)      -0.0087 0.0074    -0.0233  -0.0087     0.0059 -0.0087   0
S.Size(1000):S.Time(last):S.Type(wholeTumor_0.01):TrueGenes(9)      0.0084 0.0077    -0.0066   0.0084     0.0235  0.0084   0
S.Size(100):S.Time(last):Model(Bozic):Conjunction(No)               0.0164 0.0061     0.0045   0.0164     0.0284  0.0164   0
S.Size(1000):S.Time(last):Model(Bozic):Conjunction(No)             -0.0063 0.0062    -0.0185  -0.0063     0.0060 -0.0063   0
S.Size(100):S.Time(last):Model(McF_4):Conjunction(No)              -0.0047 0.0063    -0.0171  -0.0047     0.0077 -0.0047   0
S.Size(1000):S.Time(last):Model(McF_4):Conjunction(No)              0.0006 0.0064    -0.0120   0.0006     0.0132  0.0006   0
S.Size(100):S.Time(last):Model(McF_6):Conjunction(No)              -0.0222 0.0070    -0.0359  -0.0222    -0.0085 -0.0222   0
S.Size(1000):S.Time(last):Model(McF_6):Conjunction(No)              0.0251 0.0075     0.0104   0.0251     0.0397  0.0251   0
S.Size(100):S.Time(last):Model(Bozic):sh(0)                         0.0010 0.0061    -0.0110   0.0010     0.0129  0.0010   0
S.Size(1000):S.Time(last):Model(Bozic):sh(0)                       -0.0011 0.0063    -0.0134  -0.0011     0.0112 -0.0011   0
S.Size(100):S.Time(last):Model(McF_4):sh(0)                         0.0043 0.0063    -0.0081   0.0043     0.0167  0.0043   0
S.Size(1000):S.Time(last):Model(McF_4):sh(0)                       -0.0157 0.0064    -0.0283  -0.0157    -0.0031 -0.0157   0
S.Size(100):S.Time(last):Model(McF_6):sh(0)                        -0.0079 0.0070    -0.0216  -0.0079     0.0059 -0.0079   0
S.Size(1000):S.Time(last):Model(McF_6):sh(0)                        0.0203 0.0075     0.0056   0.0203     0.0349  0.0203   0
S.Size(100):S.Time(last):Model(Bozic):TrueGenes(7)                  0.0382 0.0106     0.0175   0.0382     0.0589  0.0382   0
S.Size(1000):S.Time(last):Model(Bozic):TrueGenes(7)                -0.0372 0.0114    -0.0595  -0.0372    -0.0150 -0.0372   0
S.Size(100):S.Time(last):Model(McF_4):TrueGenes(7)                  0.0100 0.0114    -0.0123   0.0100     0.0323  0.0100   0
S.Size(1000):S.Time(last):Model(McF_4):TrueGenes(7)                 0.0128 0.0120    -0.0107   0.0128     0.0363  0.0128   0
S.Size(100):S.Time(last):Model(McF_6):TrueGenes(7)                 -0.0783 0.0155    -0.1087  -0.0783    -0.0479 -0.0783   0
S.Size(1000):S.Time(last):Model(McF_6):TrueGenes(7)                 0.0199 0.0185    -0.0161   0.0199     0.0563  0.0198   0
S.Size(100):S.Time(last):Model(Bozic):TrueGenes(9)                 -0.0252 0.0089    -0.0426  -0.0252    -0.0078 -0.0252   0
S.Size(1000):S.Time(last):Model(Bozic):TrueGenes(9)                 0.0362 0.0092     0.0181   0.0362     0.0542  0.0362   0
S.Size(100):S.Time(last):Model(McF_4):TrueGenes(9)                  0.0026 0.0093    -0.0156   0.0026     0.0207  0.0026   0
S.Size(1000):S.Time(last):Model(McF_4):TrueGenes(9)                -0.0039 0.0095    -0.0226  -0.0039     0.0147 -0.0039   0
S.Size(100):S.Time(last):Model(McF_6):TrueGenes(9)                  0.0377 0.0112     0.0157   0.0377     0.0597  0.0377   0
S.Size(1000):S.Time(last):Model(McF_6):TrueGenes(9)                -0.0370 0.0125    -0.0616  -0.0370    -0.0124 -0.0369   0
S.Size(100):S.Time(last):Conjunction(No):sh(0)                     -0.0025 0.0036    -0.0096  -0.0025     0.0045 -0.0025   0
S.Size(1000):S.Time(last):Conjunction(No):sh(0)                    -0.0006 0.0037    -0.0079  -0.0006     0.0066 -0.0006   0
S.Size(100):S.Time(last):Conjunction(No):TrueGenes(7)               0.0080 0.0062    -0.0042   0.0080     0.0202  0.0080   0
S.Size(1000):S.Time(last):Conjunction(No):TrueGenes(7)             -0.0117 0.0065    -0.0246  -0.0117     0.0011 -0.0117   0
S.Size(100):S.Time(last):Conjunction(No):TrueGenes(9)              -0.0133 0.0052    -0.0236  -0.0133    -0.0030 -0.0133   0
S.Size(1000):S.Time(last):Conjunction(No):TrueGenes(9)              0.0192 0.0054     0.0086   0.0192     0.0298  0.0192   0
S.Size(100):S.Time(last):sh(0):TrueGenes(7)                        -0.0194 0.0062    -0.0316  -0.0194    -0.0072 -0.0194   0
S.Size(1000):S.Time(last):sh(0):TrueGenes(7)                        0.0221 0.0066     0.0092   0.0221     0.0350  0.0221   0
S.Size(100):S.Time(last):sh(0):TrueGenes(9)                         0.0172 0.0053     0.0068   0.0172     0.0275  0.0172   0
S.Size(1000):S.Time(last):sh(0):TrueGenes(9)                       -0.0128 0.0054    -0.0235  -0.0128    -0.0022 -0.0128   0
S.Size(100):S.Type(singleCell):Model(Bozic):Conjunction(No)         0.0102 0.0085    -0.0066   0.0102     0.0269  0.0102   0
S.Size(1000):S.Type(singleCell):Model(Bozic):Conjunction(No)       -0.0048 0.0087    -0.0218  -0.0048     0.0122 -0.0048   0
S.Size(100):S.Type(wholeTumor_0.01):Model(Bozic):Conjunction(No)    0.0089 0.0085    -0.0078   0.0089     0.0256  0.0089   0
S.Size(1000):S.Type(wholeTumor_0.01):Model(Bozic):Conjunction(No)  -0.0067 0.0087    -0.0237  -0.0067     0.0103 -0.0067   0
S.Size(100):S.Type(singleCell):Model(McF_4):Conjunction(No)         0.0080 0.0088    -0.0093   0.0080     0.0254  0.0080   0
S.Size(1000):S.Type(singleCell):Model(McF_4):Conjunction(No)       -0.0055 0.0089    -0.0230  -0.0055     0.0120 -0.0055   0
S.Size(100):S.Type(wholeTumor_0.01):Model(McF_4):Conjunction(No)   -0.0023 0.0089    -0.0197  -0.0023     0.0151 -0.0023   0
S.Size(1000):S.Type(wholeTumor_0.01):Model(McF_4):Conjunction(No)   0.0050 0.0090    -0.0126   0.0050     0.0226  0.0050   0
S.Size(100):S.Type(singleCell):Model(McF_6):Conjunction(No)        -0.0139 0.0095    -0.0327  -0.0139     0.0048 -0.0139   0
S.Size(1000):S.Type(singleCell):Model(McF_6):Conjunction(No)        0.0127 0.0099    -0.0068   0.0127     0.0321  0.0127   0
S.Size(100):S.Type(wholeTumor_0.01):Model(McF_6):Conjunction(No)   -0.0127 0.0095    -0.0312  -0.0127     0.0059 -0.0127   0
S.Size(1000):S.Type(wholeTumor_0.01):Model(McF_6):Conjunction(No)   0.0076 0.0098    -0.0117   0.0076     0.0269  0.0076   0
S.Size(100):S.Type(singleCell):Model(Bozic):sh(0)                   0.0161 0.0086    -0.0007   0.0161     0.0330  0.0161   0
S.Size(1000):S.Type(singleCell):Model(Bozic):sh(0)                 -0.0137 0.0087    -0.0308  -0.0137     0.0035 -0.0137   0
S.Size(100):S.Type(wholeTumor_0.01):Model(Bozic):sh(0)             -0.0328 0.0086    -0.0497  -0.0328    -0.0159 -0.0328   0
S.Size(1000):S.Type(wholeTumor_0.01):Model(Bozic):sh(0)             0.0242 0.0088     0.0070   0.0242     0.0414  0.0242   0
S.Size(100):S.Type(singleCell):Model(McF_4):sh(0)                   0.0031 0.0089    -0.0142   0.0031     0.0205  0.0031   0
S.Size(1000):S.Type(singleCell):Model(McF_4):sh(0)                 -0.0116 0.0089    -0.0292  -0.0116     0.0059 -0.0116   0
S.Size(100):S.Type(wholeTumor_0.01):Model(McF_4):sh(0)              0.0361 0.0089     0.0186   0.0361     0.0535  0.0361   0
S.Size(1000):S.Type(wholeTumor_0.01):Model(McF_4):sh(0)            -0.0192 0.0090    -0.0369  -0.0192    -0.0016 -0.0192   0
S.Size(100):S.Type(singleCell):Model(McF_6):sh(0)                  -0.0223 0.0096    -0.0412  -0.0223    -0.0035 -0.0223   0
S.Size(1000):S.Type(singleCell):Model(McF_6):sh(0)                  0.0151 0.0099    -0.0044   0.0151     0.0346  0.0151   0
S.Size(100):S.Type(wholeTumor_0.01):Model(McF_6):sh(0)              0.0248 0.0095     0.0061   0.0248     0.0435  0.0248   0
S.Size(1000):S.Type(wholeTumor_0.01):Model(McF_6):sh(0)            -0.0135 0.0099    -0.0329  -0.0135     0.0059 -0.0135   0
S.Size(100):S.Type(singleCell):Model(Bozic):TrueGenes(7)            0.0098 0.0141    -0.0179   0.0098     0.0373  0.0098   0
S.Size(1000):S.Type(singleCell):Model(Bozic):TrueGenes(7)          -0.0050 0.0146    -0.0336  -0.0050     0.0235 -0.0050   0
S.Size(100):S.Type(wholeTumor_0.01):Model(Bozic):TrueGenes(7)      -0.0258 0.0139    -0.0532  -0.0258     0.0015 -0.0258   0
S.Size(1000):S.Type(wholeTumor_0.01):Model(Bozic):TrueGenes(7)      0.0231 0.0144    -0.0052   0.0231     0.0514  0.0231   0
S.Size(100):S.Type(singleCell):Model(McF_4):TrueGenes(7)            0.0119 0.0151    -0.0179   0.0119     0.0416  0.0119   0
S.Size(1000):S.Type(singleCell):Model(McF_4):TrueGenes(7)          -0.0167 0.0155    -0.0471  -0.0167     0.0137 -0.0167   0
S.Size(100):S.Type(wholeTumor_0.01):Model(McF_4):TrueGenes(7)      -0.0099 0.0152    -0.0397  -0.0099     0.0199 -0.0098   0
S.Size(1000):S.Type(wholeTumor_0.01):Model(McF_4):TrueGenes(7)      0.0050 0.0155    -0.0254   0.0050     0.0353  0.0050   0
S.Size(100):S.Type(singleCell):Model(McF_6):TrueGenes(7)            0.0142 0.0169    -0.0189   0.0142     0.0472  0.0142   0
S.Size(1000):S.Type(singleCell):Model(McF_6):TrueGenes(7)           0.0268 0.0182    -0.0090   0.0268     0.0625  0.0269   0
S.Size(100):S.Type(wholeTumor_0.01):Model(McF_6):TrueGenes(7)       0.0100 0.0164    -0.0222   0.0100     0.0423  0.0100   0
S.Size(1000):S.Type(wholeTumor_0.01):Model(McF_6):TrueGenes(7)     -0.0287 0.0179    -0.0639  -0.0287     0.0064 -0.0287   0
S.Size(100):S.Type(singleCell):Model(Bozic):TrueGenes(9)            0.0027 0.0122    -0.0213   0.0027     0.0267  0.0027   0
S.Size(1000):S.Type(singleCell):Model(Bozic):TrueGenes(9)           0.0081 0.0125    -0.0163   0.0081     0.0326  0.0081   0
S.Size(100):S.Type(wholeTumor_0.01):Model(Bozic):TrueGenes(9)       0.0167 0.0123    -0.0074   0.0167     0.0407  0.0167   0
S.Size(1000):S.Type(wholeTumor_0.01):Model(Bozic):TrueGenes(9)     -0.0214 0.0125    -0.0459  -0.0214     0.0031 -0.0214   0
S.Size(100):S.Type(singleCell):Model(McF_4):TrueGenes(9)           -0.0098 0.0127    -0.0348  -0.0098     0.0152 -0.0098   0
S.Size(1000):S.Type(singleCell):Model(McF_4):TrueGenes(9)           0.0087 0.0129    -0.0165   0.0087     0.0339  0.0087   0
S.Size(100):S.Type(wholeTumor_0.01):Model(McF_4):TrueGenes(9)       0.0076 0.0128    -0.0175   0.0076     0.0327  0.0076   0
S.Size(1000):S.Type(wholeTumor_0.01):Model(McF_4):TrueGenes(9)     -0.0138 0.0129    -0.0392  -0.0138     0.0115 -0.0138   0
S.Size(100):S.Type(singleCell):Model(McF_6):TrueGenes(9)           -0.0179 0.0141    -0.0457  -0.0179     0.0097 -0.0179   0
S.Size(1000):S.Type(singleCell):Model(McF_6):TrueGenes(9)          -0.0089 0.0147    -0.0376  -0.0089     0.0199 -0.0089   0
S.Size(100):S.Type(wholeTumor_0.01):Model(McF_6):TrueGenes(9)      -0.0082 0.0139    -0.0355  -0.0082     0.0191 -0.0082   0
S.Size(1000):S.Type(wholeTumor_0.01):Model(McF_6):TrueGenes(9)      0.0181 0.0145    -0.0103   0.0181     0.0465  0.0181   0
S.Size(100):S.Type(singleCell):Conjunction(No):sh(0)                0.0021 0.0050    -0.0078   0.0021     0.0120  0.0021   0
S.Size(1000):S.Type(singleCell):Conjunction(No):sh(0)              -0.0056 0.0051    -0.0156  -0.0056     0.0045 -0.0056   0
S.Size(100):S.Type(wholeTumor_0.01):Conjunction(No):sh(0)          -0.0015 0.0050    -0.0114  -0.0015     0.0084 -0.0015   0
S.Size(1000):S.Type(wholeTumor_0.01):Conjunction(No):sh(0)          0.0013 0.0051    -0.0087   0.0013     0.0114  0.0013   0
S.Size(100):S.Type(singleCell):Conjunction(No):TrueGenes(7)        -0.0005 0.0084    -0.0169  -0.0005     0.0160 -0.0005   0
S.Size(1000):S.Type(singleCell):Conjunction(No):TrueGenes(7)        0.0048 0.0086    -0.0121   0.0048     0.0218  0.0048   0
S.Size(100):S.Type(wholeTumor_0.01):Conjunction(No):TrueGenes(7)    0.0012 0.0083    -0.0151   0.0012     0.0175  0.0012   0
S.Size(1000):S.Type(wholeTumor_0.01):Conjunction(No):TrueGenes(7)  -0.0078 0.0085    -0.0246  -0.0078     0.0089 -0.0078   0
S.Size(100):S.Type(singleCell):Conjunction(No):TrueGenes(9)        -0.0015 0.0073    -0.0158  -0.0015     0.0127 -0.0015   0
S.Size(1000):S.Type(singleCell):Conjunction(No):TrueGenes(9)       -0.0084 0.0074    -0.0229  -0.0084     0.0061 -0.0084   0
S.Size(100):S.Type(wholeTumor_0.01):Conjunction(No):TrueGenes(9)   -0.0045 0.0073    -0.0187  -0.0045     0.0098 -0.0045   0
S.Size(1000):S.Type(wholeTumor_0.01):Conjunction(No):TrueGenes(9)   0.0089 0.0074    -0.0055   0.0089     0.0234  0.0089   0
S.Size(100):S.Type(singleCell):sh(0):TrueGenes(7)                  -0.0161 0.0085    -0.0327  -0.0161     0.0005 -0.0161   0
S.Size(1000):S.Type(singleCell):sh(0):TrueGenes(7)                  0.0155 0.0087    -0.0017   0.0155     0.0326  0.0155   0
S.Size(100):S.Type(wholeTumor_0.01):sh(0):TrueGenes(7)              0.0040 0.0083    -0.0124   0.0040     0.0204  0.0040   0
S.Size(1000):S.Type(wholeTumor_0.01):sh(0):TrueGenes(7)             0.0014 0.0086    -0.0155   0.0014     0.0183  0.0014   0
S.Size(100):S.Type(singleCell):sh(0):TrueGenes(9)                   0.0044 0.0073    -0.0099   0.0044     0.0187  0.0044   0
S.Size(1000):S.Type(singleCell):sh(0):TrueGenes(9)                  0.0043 0.0074    -0.0102   0.0043     0.0189  0.0043   0
S.Size(100):S.Type(wholeTumor_0.01):sh(0):TrueGenes(9)              0.0034 0.0073    -0.0109   0.0034     0.0177  0.0034   0
S.Size(1000):S.Type(wholeTumor_0.01):sh(0):TrueGenes(9)            -0.0091 0.0074    -0.0237  -0.0091     0.0054 -0.0091   0
S.Size(100):Model(Bozic):Conjunction(No):sh(0)                      0.0000 0.0060    -0.0119   0.0000     0.0118  0.0000   0
S.Size(1000):Model(Bozic):Conjunction(No):sh(0)                     0.0031 0.0061    -0.0089   0.0031     0.0152  0.0031   0
S.Size(100):Model(McF_4):Conjunction(No):sh(0)                      0.0055 0.0063    -0.0069   0.0055     0.0178  0.0055   0
S.Size(1000):Model(McF_4):Conjunction(No):sh(0)                    -0.0079 0.0064    -0.0204  -0.0079     0.0045 -0.0079   0
S.Size(100):Model(McF_6):Conjunction(No):sh(0)                      0.0020 0.0067    -0.0113   0.0020     0.0152  0.0020   0
S.Size(1000):Model(McF_6):Conjunction(No):sh(0)                    -0.0016 0.0070    -0.0153  -0.0016     0.0122 -0.0016   0
S.Size(100):Model(Bozic):Conjunction(No):TrueGenes(7)              -0.0028 0.0099    -0.0221  -0.0028     0.0166 -0.0028   0
S.Size(1000):Model(Bozic):Conjunction(No):TrueGenes(7)             -0.0074 0.0102    -0.0275  -0.0074     0.0127 -0.0074   0
S.Size(100):Model(McF_4):Conjunction(No):TrueGenes(7)              -0.0039 0.0108    -0.0251  -0.0039     0.0173 -0.0039   0
S.Size(1000):Model(McF_4):Conjunction(No):TrueGenes(7)             -0.0109 0.0111    -0.0326  -0.0109     0.0108 -0.0109   0
S.Size(100):Model(McF_6):Conjunction(No):TrueGenes(7)               0.0126 0.0118    -0.0106   0.0126     0.0358  0.0126   0
S.Size(1000):Model(McF_6):Conjunction(No):TrueGenes(7)              0.0148 0.0129    -0.0106   0.0148     0.0401  0.0148   0
S.Size(100):Model(Bozic):Conjunction(No):TrueGenes(9)              -0.0043 0.0087    -0.0213  -0.0043     0.0127 -0.0043   0
S.Size(1000):Model(Bozic):Conjunction(No):TrueGenes(9)              0.0169 0.0088    -0.0004   0.0169     0.0343  0.0169   0
S.Size(100):Model(McF_4):Conjunction(No):TrueGenes(9)              -0.0113 0.0091    -0.0292  -0.0113     0.0065 -0.0113   0
S.Size(1000):Model(McF_4):Conjunction(No):TrueGenes(9)              0.0195 0.0092     0.0015   0.0195     0.0376  0.0195   0
S.Size(100):Model(McF_6):Conjunction(No):TrueGenes(9)               0.0158 0.0099    -0.0038   0.0158     0.0353  0.0158   0
S.Size(1000):Model(McF_6):Conjunction(No):TrueGenes(9)             -0.0368 0.0104    -0.0572  -0.0368    -0.0165 -0.0368   0
S.Size(100):Model(Bozic):sh(0):TrueGenes(7)                        -0.0068 0.0100    -0.0264  -0.0068     0.0128 -0.0068   0
S.Size(1000):Model(Bozic):sh(0):TrueGenes(7)                       -0.0070 0.0104    -0.0274  -0.0070     0.0133 -0.0071   0
S.Size(100):Model(McF_4):sh(0):TrueGenes(7)                        -0.0305 0.0108    -0.0518  -0.0305    -0.0093 -0.0305   0
S.Size(1000):Model(McF_4):sh(0):TrueGenes(7)                        0.0160 0.0111    -0.0057   0.0160     0.0377  0.0160   0
S.Size(100):Model(McF_6):sh(0):TrueGenes(7)                         0.0089 0.0119    -0.0144   0.0089     0.0323  0.0089   0
S.Size(1000):Model(McF_6):sh(0):TrueGenes(7)                        0.0135 0.0129    -0.0119   0.0135     0.0388  0.0135   0
S.Size(100):Model(Bozic):sh(0):TrueGenes(9)                        -0.0012 0.0087    -0.0183  -0.0012     0.0159 -0.0012   0
S.Size(1000):Model(Bozic):sh(0):TrueGenes(9)                        0.0022 0.0089    -0.0153   0.0022     0.0196  0.0022   0
S.Size(100):Model(McF_4):sh(0):TrueGenes(9)                         0.0285 0.0091     0.0106   0.0285     0.0463  0.0285   0
S.Size(1000):Model(McF_4):sh(0):TrueGenes(9)                       -0.0237 0.0092    -0.0418  -0.0237    -0.0057 -0.0237   0
S.Size(100):Model(McF_6):sh(0):TrueGenes(9)                        -0.0015 0.0100    -0.0211  -0.0015     0.0181 -0.0015   0
S.Size(1000):Model(McF_6):sh(0):TrueGenes(9)                        0.0046 0.0104    -0.0158   0.0046     0.0251  0.0046   0
S.Size(100):Conjunction(No):sh(0):TrueGenes(7)                     -0.0142 0.0059    -0.0258  -0.0142    -0.0026 -0.0142   0
S.Size(1000):Conjunction(No):sh(0):TrueGenes(7)                     0.0136 0.0061     0.0016   0.0136     0.0255  0.0136   0
S.Size(100):Conjunction(No):sh(0):TrueGenes(9)                      0.0118 0.0052     0.0017   0.0118     0.0219  0.0118   0
S.Size(1000):Conjunction(No):sh(0):TrueGenes(9)                    -0.0110 0.0052    -0.0213  -0.0110    -0.0008 -0.0110   0
Method(CBN):S.Time(last):S.Type(singleCell):Model(Bozic)           -0.0172 0.0115    -0.0397  -0.0172     0.0054 -0.0172   0
Method(CBN-A):S.Time(last):S.Type(singleCell):Model(Bozic)         -0.0138 0.0116    -0.0365  -0.0138     0.0089 -0.0138   0
Method(OT):S.Time(last):S.Type(singleCell):Model(Bozic)            -0.0652 0.0255    -0.1154  -0.0652    -0.0152 -0.0652   0
Method(OT-A):S.Time(last):S.Type(singleCell):Model(Bozic)          -0.0459 0.0243    -0.0936  -0.0459     0.0017 -0.0459   0
Method(DiP):S.Time(last):S.Type(singleCell):Model(Bozic)            0.0687 0.0267     0.0163   0.0687     0.1211  0.0687   0
Method(CBN):S.Time(last):S.Type(wholeTumor_0.01):Model(Bozic)       0.0698 0.0101     0.0500   0.0698     0.0895  0.0698   0
Method(CBN-A):S.Time(last):S.Type(wholeTumor_0.01):Model(Bozic)     0.0434 0.0102     0.0234   0.0434     0.0635  0.0434   0
Method(OT):S.Time(last):S.Type(wholeTumor_0.01):Model(Bozic)        0.1683 0.0208     0.1275   0.1683     0.2091  0.1683   0
Method(OT-A):S.Time(last):S.Type(wholeTumor_0.01):Model(Bozic)      0.1069 0.0194     0.0688   0.1069     0.1450  0.1069   0
Method(DiP):S.Time(last):S.Type(wholeTumor_0.01):Model(Bozic)      -0.1667 0.0231    -0.2121  -0.1667    -0.1214 -0.1666   0
Method(CBN):S.Time(last):S.Type(singleCell):Model(McF_4)           -0.0669 0.0129    -0.0922  -0.0669    -0.0416 -0.0669   0
Method(CBN-A):S.Time(last):S.Type(singleCell):Model(McF_4)         -0.0584 0.0130    -0.0839  -0.0584    -0.0329 -0.0584   0
Method(OT):S.Time(last):S.Type(singleCell):Model(McF_4)            -0.0046 0.0293    -0.0621  -0.0046     0.0528 -0.0046   0
Method(OT-A):S.Time(last):S.Type(singleCell):Model(McF_4)          -0.0043 0.0280    -0.0593  -0.0043     0.0507 -0.0042   0
Method(DiP):S.Time(last):S.Type(singleCell):Model(McF_4)            0.0519 0.0311    -0.0090   0.0518     0.1130  0.0517   0
Method(CBN):S.Time(last):S.Type(wholeTumor_0.01):Model(McF_4)       0.0171 0.0120    -0.0065   0.0171     0.0407  0.0171   0
Method(CBN-A):S.Time(last):S.Type(wholeTumor_0.01):Model(McF_4)     0.0088 0.0122    -0.0151   0.0088     0.0326  0.0088   0
Method(OT):S.Time(last):S.Type(wholeTumor_0.01):Model(McF_4)       -0.0038 0.0267    -0.0562  -0.0038     0.0485 -0.0038   0
Method(OT-A):S.Time(last):S.Type(wholeTumor_0.01):Model(McF_4)      0.0127 0.0246    -0.0356   0.0127     0.0609  0.0127   0
Method(DiP):S.Time(last):S.Type(wholeTumor_0.01):Model(McF_4)      -0.0588 0.0289    -0.1156  -0.0588    -0.0021 -0.0587   0
Method(CBN):S.Time(last):S.Type(singleCell):Model(McF_6)            0.0336 0.0125     0.0090   0.0336     0.0582  0.0336   0
Method(CBN-A):S.Time(last):S.Type(singleCell):Model(McF_6)          0.0225 0.0127    -0.0025   0.0225     0.0474  0.0225   0
Method(OT):S.Time(last):S.Type(singleCell):Model(McF_6)             0.0713 0.0278     0.0166   0.0713     0.1258  0.0714   0
Method(OT-A):S.Time(last):S.Type(singleCell):Model(McF_6)           0.0404 0.0216    -0.0020   0.0403     0.0828  0.0403   0
Method(DiP):S.Time(last):S.Type(singleCell):Model(McF_6)           -0.0463 0.0308    -0.1069  -0.0463     0.0142 -0.0462   0
Method(CBN):S.Time(last):S.Type(wholeTumor_0.01):Model(McF_6)      -0.0540 0.0121    -0.0777  -0.0540    -0.0303 -0.0540   0
Method(CBN-A):S.Time(last):S.Type(wholeTumor_0.01):Model(McF_6)    -0.0262 0.0123    -0.0503  -0.0262    -0.0021 -0.0262   0
Method(OT):S.Time(last):S.Type(wholeTumor_0.01):Model(McF_6)       -0.1316 0.0272    -0.1853  -0.1315    -0.0784 -0.1314   0
Method(OT-A):S.Time(last):S.Type(wholeTumor_0.01):Model(McF_6)     -0.0652 0.0196    -0.1037  -0.0652    -0.0267 -0.0652   0
Method(DiP):S.Time(last):S.Type(wholeTumor_0.01):Model(McF_6)       0.0882 0.0293     0.0306   0.0883     0.1456  0.0884   0
Method(CBN):S.Time(last):S.Type(singleCell):Conjunction(No)        -0.0029 0.0066    -0.0158  -0.0029     0.0100 -0.0029   0
Method(CBN-A):S.Time(last):S.Type(singleCell):Conjunction(No)      -0.0021 0.0066    -0.0151  -0.0021     0.0108 -0.0021   0
Method(OT):S.Time(last):S.Type(singleCell):Conjunction(No)         -0.0081 0.0154    -0.0384  -0.0081     0.0221 -0.0081   0
Method(OT-A):S.Time(last):S.Type(singleCell):Conjunction(No)        0.0134 0.0128    -0.0117   0.0134     0.0385  0.0134   0
Method(DiP):S.Time(last):S.Type(singleCell):Conjunction(No)         0.0057 0.0161    -0.0260   0.0057     0.0373  0.0057   0
Method(CBN):S.Time(last):S.Type(wholeTumor_0.01):Conjunction(No)    0.0078 0.0059    -0.0039   0.0078     0.0194  0.0078   0
Method(CBN-A):S.Time(last):S.Type(wholeTumor_0.01):Conjunction(No)  0.0013 0.0060    -0.0105   0.0013     0.0131  0.0013   0
Method(OT):S.Time(last):S.Type(wholeTumor_0.01):Conjunction(No)     0.0237 0.0130    -0.0019   0.0237     0.0493  0.0237   0
Method(OT-A):S.Time(last):S.Type(wholeTumor_0.01):Conjunction(No)   0.0024 0.0112    -0.0197   0.0024     0.0245  0.0024   0
Method(DiP):S.Time(last):S.Type(wholeTumor_0.01):Conjunction(No)   -0.0373 0.0142    -0.0651  -0.0373    -0.0096 -0.0373   0
Method(CBN):S.Time(last):S.Type(singleCell):sh(0)                  -0.0346 0.0069    -0.0481  -0.0346    -0.0211 -0.0346   0
Method(CBN-A):S.Time(last):S.Type(singleCell):sh(0)                -0.0321 0.0069    -0.0457  -0.0321    -0.0185 -0.0321   0
Method(OT):S.Time(last):S.Type(singleCell):sh(0)                    0.0507 0.0162     0.0188   0.0506     0.0826  0.0506   0
Method(OT-A):S.Time(last):S.Type(singleCell):sh(0)                  0.0237 0.0133    -0.0023   0.0237     0.0497  0.0237   0
Method(DiP):S.Time(last):S.Type(singleCell):sh(0)                  -0.0130 0.0175    -0.0473  -0.0130     0.0214 -0.0130   0
Method(CBN):S.Time(last):S.Type(wholeTumor_0.01):sh(0)              0.0836 0.0062     0.0714   0.0836     0.0958  0.0836   0
Method(CBN-A):S.Time(last):S.Type(wholeTumor_0.01):sh(0)            0.0930 0.0063     0.0806   0.0930     0.1053  0.0930   0
Method(OT):S.Time(last):S.Type(wholeTumor_0.01):sh(0)              -0.1289 0.0139    -0.1561  -0.1289    -0.1017 -0.1288   0
Method(OT-A):S.Time(last):S.Type(wholeTumor_0.01):sh(0)            -0.0843 0.0117    -0.1073  -0.0843    -0.0613 -0.0843   0
Method(DiP):S.Time(last):S.Type(wholeTumor_0.01):sh(0)              0.0382 0.0154     0.0080   0.0383     0.0684  0.0383   0
Method(CBN):S.Time(last):S.Type(singleCell):TrueGenes(7)            0.0093 0.0127    -0.0155   0.0093     0.0342  0.0093   0
Method(CBN-A):S.Time(last):S.Type(singleCell):TrueGenes(7)          0.0424 0.0127     0.0175   0.0424     0.0674  0.0424   0
Method(OT):S.Time(last):S.Type(singleCell):TrueGenes(7)             0.0353 0.0252    -0.0142   0.0354     0.0846  0.0355   0
Method(OT-A):S.Time(last):S.Type(singleCell):TrueGenes(7)           0.0529 0.0244     0.0049   0.0530     0.1006  0.0531   0
Method(DiP):S.Time(last):S.Type(singleCell):TrueGenes(7)           -0.0327 0.0284    -0.0887  -0.0327     0.0229 -0.0326   0
Method(CBN):S.Time(last):S.Type(wholeTumor_0.01):TrueGenes(7)      -0.0012 0.0115    -0.0238  -0.0012     0.0214 -0.0012   0
Method(CBN-A):S.Time(last):S.Type(wholeTumor_0.01):TrueGenes(7)    -0.0376 0.0117    -0.0605  -0.0376    -0.0147 -0.0376   0
Method(OT):S.Time(last):S.Type(wholeTumor_0.01):TrueGenes(7)       -0.0651 0.0215    -0.1073  -0.0651    -0.0229 -0.0651   0
Method(OT-A):S.Time(last):S.Type(wholeTumor_0.01):TrueGenes(7)     -0.0889 0.0209    -0.1300  -0.0889    -0.0479 -0.0889   0
Method(DiP):S.Time(last):S.Type(wholeTumor_0.01):TrueGenes(7)       0.0116 0.0252    -0.0380   0.0116     0.0610  0.0116   0
Method(CBN):S.Time(last):S.Type(singleCell):TrueGenes(9)           -0.0043 0.0106    -0.0252  -0.0043     0.0166 -0.0042   0
Method(CBN-A):S.Time(last):S.Type(singleCell):TrueGenes(9)         -0.0365 0.0107    -0.0575  -0.0365    -0.0155 -0.0365   0
Method(OT):S.Time(last):S.Type(singleCell):TrueGenes(9)            -0.0374 0.0243    -0.0852  -0.0373     0.0104 -0.0373   0
Method(OT-A):S.Time(last):S.Type(singleCell):TrueGenes(9)          -0.0435 0.0209    -0.0845  -0.0435    -0.0025 -0.0435   0
Method(DiP):S.Time(last):S.Type(singleCell):TrueGenes(9)            0.0355 0.0258    -0.0150   0.0354     0.0861  0.0354   0
Method(CBN):S.Time(last):S.Type(wholeTumor_0.01):TrueGenes(9)      -0.0094 0.0096    -0.0283  -0.0094     0.0094 -0.0094   0
Method(CBN-A):S.Time(last):S.Type(wholeTumor_0.01):TrueGenes(9)     0.0357 0.0097     0.0167   0.0357     0.0548  0.0357   0
Method(OT):S.Time(last):S.Type(wholeTumor_0.01):TrueGenes(9)        0.0663 0.0204     0.0262   0.0663     0.1064  0.0663   0
Method(OT-A):S.Time(last):S.Type(wholeTumor_0.01):TrueGenes(9)      0.0681 0.0183     0.0322   0.0681     0.1042  0.0681   0
Method(DiP):S.Time(last):S.Type(wholeTumor_0.01):TrueGenes(9)      -0.0269 0.0225    -0.0711  -0.0269     0.0171 -0.0269   0
Method(CBN):S.Time(last):Model(Bozic):Conjunction(No)              -0.0155 0.0071    -0.0296  -0.0155    -0.0016 -0.0155   0
Method(CBN-A):S.Time(last):Model(Bozic):Conjunction(No)            -0.0378 0.0072    -0.0519  -0.0378    -0.0236 -0.0378   0
Method(OT):S.Time(last):Model(Bozic):Conjunction(No)               -0.0192 0.0149    -0.0484  -0.0192     0.0099 -0.0192   0
Method(OT-A):S.Time(last):Model(Bozic):Conjunction(No)             -0.0073 0.0139    -0.0346  -0.0073     0.0200 -0.0073   0
Method(DiP):S.Time(last):Model(Bozic):Conjunction(No)               0.0246 0.0164    -0.0075   0.0246     0.0567  0.0246   0
Method(CBN):S.Time(last):Model(McF_4):Conjunction(No)               0.0536 0.0088     0.0363   0.0536     0.0709  0.0536   0
Method(CBN-A):S.Time(last):Model(McF_4):Conjunction(No)             0.0588 0.0089     0.0414   0.0588     0.0762  0.0588   0
Method(OT):S.Time(last):Model(McF_4):Conjunction(No)               -0.0431 0.0200    -0.0824  -0.0431    -0.0038 -0.0430   0
Method(OT-A):S.Time(last):Model(McF_4):Conjunction(No)             -0.1116 0.0188    -0.1485  -0.1116    -0.0749 -0.1115   0
Method(DiP):S.Time(last):Model(McF_4):Conjunction(No)               0.0262 0.0214    -0.0159   0.0262     0.0681  0.0262   0
Method(CBN):S.Time(last):Model(McF_6):Conjunction(No)              -0.0054 0.0086    -0.0223  -0.0054     0.0116 -0.0054   0
Method(CBN-A):S.Time(last):Model(McF_6):Conjunction(No)             0.0134 0.0088    -0.0039   0.0134     0.0306  0.0134   0
Method(OT):S.Time(last):Model(McF_6):Conjunction(No)                0.0446 0.0196     0.0062   0.0446     0.0830  0.0446   0
Method(OT-A):S.Time(last):Model(McF_6):Conjunction(No)              0.0795 0.0144     0.0512   0.0795     0.1078  0.0795   0
Method(DiP):S.Time(last):Model(McF_6):Conjunction(No)              -0.0428 0.0215    -0.0850  -0.0428    -0.0006 -0.0428   0
Method(CBN):S.Time(last):Model(Bozic):sh(0)                        -0.0778 0.0075    -0.0925  -0.0778    -0.0631 -0.0778   0
Method(CBN-A):S.Time(last):Model(Bozic):sh(0)                      -0.0706 0.0076    -0.0855  -0.0706    -0.0558 -0.0706   0
Method(OT):S.Time(last):Model(Bozic):sh(0)                          0.0945 0.0155     0.0640   0.0945     0.1250  0.0945   0
Method(OT-A):S.Time(last):Model(Bozic):sh(0)                        0.1125 0.0144     0.0843   0.1125     0.1408  0.1125   0
Method(DiP):S.Time(last):Model(Bozic):sh(0)                        -0.0329 0.0177    -0.0676  -0.0329     0.0019 -0.0329   0
Method(CBN):S.Time(last):Model(McF_4):sh(0)                         0.0838 0.0091     0.0660   0.0838     0.1016  0.0838   0
Method(CBN-A):S.Time(last):Model(McF_4):sh(0)                       0.0897 0.0091     0.0718   0.0897     0.1076  0.0897   0
Method(OT):S.Time(last):Model(McF_4):sh(0)                         -0.0162 0.0210    -0.0574  -0.0162     0.0250 -0.0163   0
Method(OT-A):S.Time(last):Model(McF_4):sh(0)                       -0.0977 0.0191    -0.1352  -0.0977    -0.0602 -0.0977   0
Method(DiP):S.Time(last):Model(McF_4):sh(0)                        -0.0097 0.0218    -0.0524  -0.0097     0.0331 -0.0097   0
Method(CBN):S.Time(last):Model(McF_6):sh(0)                         0.0542 0.0089     0.0367   0.0542     0.0716  0.0542   0
Method(CBN-A):S.Time(last):Model(McF_6):sh(0)                       0.0276 0.0090     0.0099   0.0276     0.0453  0.0276   0
Method(OT):S.Time(last):Model(McF_6):sh(0)                         -0.1208 0.0202    -0.1604  -0.1208    -0.0812 -0.1207   0
Method(OT-A):S.Time(last):Model(McF_6):sh(0)                       -0.0735 0.0150    -0.1030  -0.0735    -0.0440 -0.0735   0
Method(DiP):S.Time(last):Model(McF_6):sh(0)                         0.0226 0.0222    -0.0210   0.0226     0.0661  0.0226   0
Method(CBN):S.Time(last):Model(Bozic):TrueGenes(7)                  0.0293 0.0137     0.0023   0.0293     0.0562  0.0293   0
Method(CBN-A):S.Time(last):Model(Bozic):TrueGenes(7)                0.0395 0.0138     0.0123   0.0395     0.0667  0.0395   0
Method(OT):S.Time(last):Model(Bozic):TrueGenes(7)                  -0.0016 0.0248    -0.0503  -0.0015     0.0469 -0.0015   0
Method(OT-A):S.Time(last):Model(Bozic):TrueGenes(7)                 0.2366 0.0244     0.1886   0.2366     0.2842  0.2367   0
Method(DiP):S.Time(last):Model(Bozic):TrueGenes(7)                 -0.1900 0.0283    -0.2458  -0.1900    -0.1347 -0.1898   0
Method(CBN):S.Time(last):Model(McF_4):TrueGenes(7)                 -0.3680 0.0166    -0.4007  -0.3680    -0.3355 -0.3680   0
Method(CBN-A):S.Time(last):Model(McF_4):TrueGenes(7)               -0.3756 0.0168    -0.4085  -0.3756    -0.3428 -0.3756   0
Method(OT):S.Time(last):Model(McF_4):TrueGenes(7)                   0.0966 0.0322     0.0332   0.0966     0.1597  0.0967   0
Method(OT-A):S.Time(last):Model(McF_4):TrueGenes(7)                 0.2278 0.0315     0.1658   0.2278     0.2894  0.2279   0
Method(DiP):S.Time(last):Model(McF_4):TrueGenes(7)                  0.1797 0.0368     0.1075   0.1797     0.2520  0.1796   0
Method(CBN):S.Time(last):Model(McF_6):TrueGenes(7)                  0.4288 0.0210     0.3878   0.4287     0.4703  0.4285   0
Method(CBN-A):S.Time(last):Model(McF_6):TrueGenes(7)                0.4104 0.0210     0.3694   0.4103     0.4518  0.4101   0
Method(OT):S.Time(last):Model(McF_6):TrueGenes(7)                  -0.1950 0.0324    -0.2590  -0.1949    -0.1318 -0.1947   0
Method(OT-A):S.Time(last):Model(McF_6):TrueGenes(7)                -0.8436 0.0299    -0.9026  -0.8435    -0.7854 -0.8432   0
Method(DiP):S.Time(last):Model(McF_6):TrueGenes(7)                  0.1523 0.0368     0.0797   0.1524     0.2243  0.1525   0
Method(CBN):S.Time(last):Model(Bozic):TrueGenes(9)                  0.0328 0.0114     0.0105   0.0328     0.0551  0.0328   0
Method(CBN-A):S.Time(last):Model(Bozic):TrueGenes(9)                0.0263 0.0115     0.0037   0.0263     0.0487  0.0263   0
Method(OT):S.Time(last):Model(Bozic):TrueGenes(9)                  -0.0056 0.0230    -0.0508  -0.0056     0.0396 -0.0057   0
Method(OT-A):S.Time(last):Model(Bozic):TrueGenes(9)                -0.1791 0.0215    -0.2214  -0.1791    -0.1369 -0.1791   0
Method(DiP):S.Time(last):Model(Bozic):TrueGenes(9)                  0.1239 0.0254     0.0741   0.1239     0.1737  0.1238   0
Method(CBN):S.Time(last):Model(McF_4):TrueGenes(9)                  0.1750 0.0139     0.1477   0.1750     0.2022  0.1750   0
Method(CBN-A):S.Time(last):Model(McF_4):TrueGenes(9)                0.2112 0.0140     0.1837   0.2112     0.2386  0.2112   0
Method(OT):S.Time(last):Model(McF_4):TrueGenes(9)                  -0.0871 0.0310    -0.1479  -0.0870    -0.0264 -0.0870   0
Method(OT-A):S.Time(last):Model(McF_4):TrueGenes(9)                -0.0545 0.0280    -0.1095  -0.0545     0.0005 -0.0546   0
Method(DiP):S.Time(last):Model(McF_4):TrueGenes(9)                 -0.1590 0.0326    -0.2229  -0.1590    -0.0951 -0.1591   0
Method(CBN):S.Time(last):Model(McF_6):TrueGenes(9)                 -0.2937 0.0152    -0.3236  -0.2937    -0.2639 -0.2937   0
Method(CBN-A):S.Time(last):Model(McF_6):TrueGenes(9)               -0.3307 0.0154    -0.3609  -0.3307    -0.3006 -0.3307   0
Method(OT):S.Time(last):Model(McF_6):TrueGenes(9)                   0.0867 0.0310     0.0257   0.0867     0.1474  0.0868   0
Method(OT-A):S.Time(last):Model(McF_6):TrueGenes(9)                 0.4620 0.0246     0.4138   0.4619     0.5105  0.4618   0
Method(DiP):S.Time(last):Model(McF_6):TrueGenes(9)                 -0.0079 0.0332    -0.0732  -0.0078     0.0573 -0.0078   0
Method(CBN):S.Time(last):Conjunction(No):sh(0)                      0.0031 0.0044    -0.0056   0.0031     0.0117  0.0031   0
Method(CBN-A):S.Time(last):Conjunction(No):sh(0)                    0.0176 0.0044     0.0088   0.0176     0.0263  0.0176   0
Method(OT):S.Time(last):Conjunction(No):sh(0)                      -0.0070 0.0097    -0.0260  -0.0070     0.0119 -0.0070   0
Method(OT-A):S.Time(last):Conjunction(No):sh(0)                     0.0139 0.0083    -0.0024   0.0139     0.0302  0.0139   0
Method(DiP):S.Time(last):Conjunction(No):sh(0)                     -0.0015 0.0109    -0.0230  -0.0015     0.0199 -0.0015   0
Method(CBN):S.Time(last):Conjunction(No):TrueGenes(7)              -0.0326 0.0083    -0.0488  -0.0326    -0.0164 -0.0326   0
Method(CBN-A):S.Time(last):Conjunction(No):TrueGenes(7)            -0.0407 0.0083    -0.0570  -0.0407    -0.0244 -0.0407   0
Method(OT):S.Time(last):Conjunction(No):TrueGenes(7)                0.0245 0.0156    -0.0062   0.0245     0.0551  0.0245   0
Method(OT-A):S.Time(last):Conjunction(No):TrueGenes(7)              0.0198 0.0153    -0.0102   0.0198     0.0498  0.0198   0
Method(DiP):S.Time(last):Conjunction(No):TrueGenes(7)               0.0511 0.0184     0.0149   0.0511     0.0873  0.0510   0
Method(CBN):S.Time(last):Conjunction(No):TrueGenes(9)               0.0406 0.0069     0.0271   0.0406     0.0542  0.0406   0
Method(CBN-A):S.Time(last):Conjunction(No):TrueGenes(9)             0.0413 0.0070     0.0276   0.0413     0.0550  0.0413   0
Method(OT):S.Time(last):Conjunction(No):TrueGenes(9)               -0.0079 0.0147    -0.0368  -0.0079     0.0210 -0.0079   0
Method(OT-A):S.Time(last):Conjunction(No):TrueGenes(9)              0.0232 0.0132    -0.0028   0.0232     0.0491  0.0232   0
Method(DiP):S.Time(last):Conjunction(No):TrueGenes(9)              -0.0511 0.0164    -0.0834  -0.0511    -0.0189 -0.0511   0
Method(CBN):S.Time(last):sh(0):TrueGenes(7)                         0.0029 0.0085    -0.0138   0.0029     0.0195  0.0029   0
Method(CBN-A):S.Time(last):sh(0):TrueGenes(7)                      -0.0114 0.0086    -0.0282  -0.0114     0.0054 -0.0114   0
Method(OT):S.Time(last):sh(0):TrueGenes(7)                          0.0328 0.0162     0.0010   0.0328     0.0646  0.0328   0
Method(OT-A):S.Time(last):sh(0):TrueGenes(7)                        0.0620 0.0158     0.0311   0.0620     0.0929  0.0619   0
Method(DiP):S.Time(last):sh(0):TrueGenes(7)                         0.0026 0.0191    -0.0349   0.0026     0.0401  0.0027   0
Method(CBN):S.Time(last):sh(0):TrueGenes(9)                         0.0120 0.0072    -0.0021   0.0120     0.0261  0.0120   0
Method(CBN-A):S.Time(last):sh(0):TrueGenes(9)                       0.0263 0.0073     0.0120   0.0263     0.0405  0.0263   0
Method(OT):S.Time(last):sh(0):TrueGenes(9)                         -0.0133 0.0155    -0.0438  -0.0133     0.0172 -0.0133   0
Method(OT-A):S.Time(last):sh(0):TrueGenes(9)                       -0.0788 0.0137    -0.1056  -0.0788    -0.0520 -0.0788   0
Method(DiP):S.Time(last):sh(0):TrueGenes(9)                        -0.0016 0.0175    -0.0358  -0.0016     0.0328 -0.0016   0
Method(CBN):S.Type(singleCell):Model(Bozic):Conjunction(No)         0.0009 0.0104    -0.0196   0.0009     0.0213  0.0009   0
Method(CBN-A):S.Type(singleCell):Model(Bozic):Conjunction(No)       0.0247 0.0105     0.0041   0.0247     0.0452  0.0247   0
Method(OT):S.Type(singleCell):Model(Bozic):Conjunction(No)          0.0307 0.0216    -0.0117   0.0307     0.0730  0.0307   0
Method(OT-A):S.Type(singleCell):Model(Bozic):Conjunction(No)        0.0142 0.0209    -0.0268   0.0142     0.0551  0.0142   0
Method(DiP):S.Type(singleCell):Model(Bozic):Conjunction(No)        -0.0237 0.0238    -0.0703  -0.0237     0.0229 -0.0237   0
Method(CBN):S.Type(wholeTumor_0.01):Model(Bozic):Conjunction(No)   -0.0388 0.0094    -0.0572  -0.0388    -0.0204 -0.0388   0
Method(CBN-A):S.Type(wholeTumor_0.01):Model(Bozic):Conjunction(No) -0.0650 0.0095    -0.0836  -0.0650    -0.0464 -0.0650   0
Method(OT):S.Type(wholeTumor_0.01):Model(Bozic):Conjunction(No)    -0.0334 0.0180    -0.0687  -0.0334     0.0018 -0.0334   0
Method(OT-A):S.Type(wholeTumor_0.01):Model(Bozic):Conjunction(No)  -0.0024 0.0170    -0.0358  -0.0024     0.0311 -0.0024   0
Method(DiP):S.Type(wholeTumor_0.01):Model(Bozic):Conjunction(No)    0.0525 0.0208     0.0117   0.0525     0.0933  0.0525   0
Method(CBN):S.Type(singleCell):Model(McF_4):Conjunction(No)        -0.0505 0.0123    -0.0747  -0.0505    -0.0264 -0.0505   0
Method(CBN-A):S.Type(singleCell):Model(McF_4):Conjunction(No)      -0.0408 0.0124    -0.0651  -0.0408    -0.0165 -0.0408   0
Method(OT):S.Type(singleCell):Model(McF_4):Conjunction(No)         -0.0352 0.0284    -0.0909  -0.0352     0.0204 -0.0352   0
Method(OT-A):S.Type(singleCell):Model(McF_4):Conjunction(No)       -0.0026 0.0274    -0.0564  -0.0026     0.0512 -0.0025   0
Method(DiP):S.Type(singleCell):Model(McF_4):Conjunction(No)         0.0364 0.0288    -0.0202   0.0364     0.0930  0.0364   0
Method(CBN):S.Type(wholeTumor_0.01):Model(McF_4):Conjunction(No)    0.0858 0.0116     0.0630   0.0858     0.1086  0.0858   0
Method(CBN-A):S.Type(wholeTumor_0.01):Model(McF_4):Conjunction(No)  0.0643 0.0118     0.0412   0.0643     0.0874  0.0643   0
Method(OT):S.Type(wholeTumor_0.01):Model(McF_4):Conjunction(No)     0.0511 0.0255     0.0010   0.0511     0.1012  0.0512   0
Method(OT-A):S.Type(wholeTumor_0.01):Model(McF_4):Conjunction(No)  -0.0162 0.0242    -0.0636  -0.0161     0.0312 -0.0161   0
Method(DiP):S.Type(wholeTumor_0.01):Model(McF_4):Conjunction(No)   -0.0522 0.0280    -0.1073  -0.0522     0.0028 -0.0521   0
Method(CBN):S.Type(singleCell):Model(McF_6):Conjunction(No)         0.0258 0.0112     0.0039   0.0258     0.0477  0.0258   0
Method(CBN-A):S.Type(singleCell):Model(McF_6):Conjunction(No)      -0.0004 0.0114    -0.0228  -0.0004     0.0219 -0.0004   0
Method(OT):S.Type(singleCell):Model(McF_6):Conjunction(No)         -0.0188 0.0240    -0.0659  -0.0188     0.0283 -0.0188   0
Method(OT-A):S.Type(singleCell):Model(McF_6):Conjunction(No)       -0.0120 0.0192    -0.0496  -0.0120     0.0256 -0.0120   0
Method(DiP):S.Type(singleCell):Model(McF_6):Conjunction(No)        -0.0009 0.0278    -0.0554  -0.0009     0.0536 -0.0009   0
Method(CBN):S.Type(wholeTumor_0.01):Model(McF_6):Conjunction(No)    0.0070 0.0107    -0.0139   0.0070     0.0280  0.0070   0
Method(CBN-A):S.Type(wholeTumor_0.01):Model(McF_6):Conjunction(No)  0.0571 0.0109     0.0357   0.0571     0.0786  0.0571   0
Method(OT):S.Type(wholeTumor_0.01):Model(McF_6):Conjunction(No)    -0.0005 0.0225    -0.0447  -0.0005     0.0437 -0.0005   0
Method(OT-A):S.Type(wholeTumor_0.01):Model(McF_6):Conjunction(No)   0.0019 0.0171    -0.0317   0.0019     0.0356  0.0019   0
Method(DiP):S.Type(wholeTumor_0.01):Model(McF_6):Conjunction(No)   -0.0419 0.0260    -0.0930  -0.0419     0.0092 -0.0419   0
Method(CBN):S.Type(singleCell):Model(Bozic):sh(0)                   0.0461 0.0113     0.0240   0.0461     0.0682  0.0461   0
Method(CBN-A):S.Type(singleCell):Model(Bozic):sh(0)                 0.0358 0.0113     0.0135   0.0358     0.0580  0.0358   0
Method(OT):S.Type(singleCell):Model(Bozic):sh(0)                   -0.0458 0.0249    -0.0948  -0.0458     0.0030 -0.0458   0
Method(OT-A):S.Type(singleCell):Model(Bozic):sh(0)                 -0.0374 0.0238    -0.0842  -0.0374     0.0092 -0.0374   0
Method(DiP):S.Type(singleCell):Model(Bozic):sh(0)                   0.0219 0.0261    -0.0295   0.0219     0.0731  0.0219   0
Method(CBN):S.Type(wholeTumor_0.01):Model(Bozic):sh(0)             -0.1657 0.0099    -0.1852  -0.1657    -0.1463 -0.1657   0
Method(CBN-A):S.Type(wholeTumor_0.01):Model(Bozic):sh(0)           -0.1717 0.0100    -0.1914  -0.1717    -0.1520 -0.1717   0
Method(OT):S.Type(wholeTumor_0.01):Model(Bozic):sh(0)               0.0439 0.0200     0.0047   0.0439     0.0832  0.0439   0
Method(OT-A):S.Type(wholeTumor_0.01):Model(Bozic):sh(0)             0.0201 0.0188    -0.0169   0.0201     0.0570  0.0201   0
Method(DiP):S.Type(wholeTumor_0.01):Model(Bozic):sh(0)              0.1043 0.0227     0.0597   0.1042     0.1489  0.1042   0
Method(CBN):S.Type(singleCell):Model(McF_4):sh(0)                   0.0131 0.0127    -0.0118   0.0131     0.0381  0.0131   0
Method(CBN-A):S.Type(singleCell):Model(McF_4):sh(0)                 0.0152 0.0128    -0.0100   0.0152     0.0403  0.0152   0
Method(OT):S.Type(singleCell):Model(McF_4):sh(0)                    0.0504 0.0299    -0.0081   0.0504     0.1092  0.0503   0
Method(OT-A):S.Type(singleCell):Model(McF_4):sh(0)                  0.1234 0.0286     0.0674   0.1233     0.1796  0.1232   0
Method(DiP):S.Type(singleCell):Model(McF_4):sh(0)                  -0.1115 0.0295    -0.1696  -0.1115    -0.0536 -0.1115   0
Method(CBN):S.Type(wholeTumor_0.01):Model(McF_4):sh(0)              0.0608 0.0119     0.0374   0.0608     0.0842  0.0608   0
Method(CBN-A):S.Type(wholeTumor_0.01):Model(McF_4):sh(0)            0.0734 0.0120     0.0498   0.0734     0.0971  0.0734   0
Method(OT):S.Type(wholeTumor_0.01):Model(McF_4):sh(0)               0.0222 0.0268    -0.0303   0.0222     0.0749  0.0222   0
Method(OT-A):S.Type(wholeTumor_0.01):Model(McF_4):sh(0)            -0.1294 0.0247    -0.1779  -0.1294    -0.0810 -0.1294   0
Method(DiP):S.Type(wholeTumor_0.01):Model(McF_4):sh(0)              0.0285 0.0284    -0.0273   0.0285     0.0841  0.0285   0
Method(CBN):S.Type(singleCell):Model(McF_6):sh(0)                  -0.0179 0.0115    -0.0405  -0.0179     0.0046 -0.0179   0
Method(CBN-A):S.Type(singleCell):Model(McF_6):sh(0)                 0.0141 0.0117    -0.0089   0.0141     0.0371  0.0141   0
Method(OT):S.Type(singleCell):Model(McF_6):sh(0)                    0.0337 0.0255    -0.0163   0.0337     0.0837  0.0337   0
Method(OT-A):S.Type(singleCell):Model(McF_6):sh(0)                 -0.0600 0.0201    -0.0996  -0.0600    -0.0205 -0.0600   0
Method(DiP):S.Type(singleCell):Model(McF_6):sh(0)                   0.0085 0.0291    -0.0486   0.0085     0.0655  0.0084   0
Method(CBN):S.Type(wholeTumor_0.01):Model(McF_6):sh(0)              0.0231 0.0110     0.0016   0.0231     0.0446  0.0231   0
Method(CBN-A):S.Type(wholeTumor_0.01):Model(McF_6):sh(0)            0.0172 0.0112    -0.0049   0.0172     0.0392  0.0172   0
Method(OT):S.Type(wholeTumor_0.01):Model(McF_6):sh(0)              -0.1121 0.0237    -0.1586  -0.1121    -0.0657 -0.1120   0
Method(OT-A):S.Type(wholeTumor_0.01):Model(McF_6):sh(0)             0.0935 0.0177     0.0587   0.0935     0.1283  0.0935   0
Method(DiP):S.Type(wholeTumor_0.01):Model(McF_6):sh(0)             -0.0248 0.0275    -0.0789  -0.0248     0.0290 -0.0248   0
Method(CBN):S.Type(singleCell):Model(Bozic):TrueGenes(7)           -0.0417 0.0187    -0.0785  -0.0417    -0.0049 -0.0417   0
Method(CBN-A):S.Type(singleCell):Model(Bozic):TrueGenes(7)         -0.0353 0.0189    -0.0723  -0.0353     0.0018 -0.0353   0
Method(OT):S.Type(singleCell):Model(Bozic):TrueGenes(7)             0.0024 0.0324    -0.0613   0.0024     0.0660  0.0025   0
Method(OT-A):S.Type(singleCell):Model(Bozic):TrueGenes(7)           0.0001 0.0321    -0.0629   0.0001     0.0631  0.0001   0
Method(DiP):S.Type(singleCell):Model(Bozic):TrueGenes(7)            0.0274 0.0393    -0.0498   0.0274     0.1045  0.0274   0
Method(CBN):S.Type(wholeTumor_0.01):Model(Bozic):TrueGenes(7)       0.0540 0.0169     0.0209   0.0540     0.0872  0.0541   0
Method(CBN-A):S.Type(wholeTumor_0.01):Model(Bozic):TrueGenes(7)     0.0681 0.0172     0.0344   0.0681     0.1018  0.0681   0
Method(OT):S.Type(wholeTumor_0.01):Model(Bozic):TrueGenes(7)        0.0286 0.0276    -0.0255   0.0286     0.0827  0.0285   0
Method(OT-A):S.Type(wholeTumor_0.01):Model(Bozic):TrueGenes(7)      0.0344 0.0273    -0.0191   0.0343     0.0879  0.0343   0
Method(DiP):S.Type(wholeTumor_0.01):Model(Bozic):TrueGenes(7)      -0.0882 0.0334    -0.1537  -0.0882    -0.0228 -0.0882   0
Method(CBN):S.Type(singleCell):Model(McF_4):TrueGenes(7)           -0.0209 0.0225    -0.0650  -0.0209     0.0232 -0.0210   0
Method(CBN-A):S.Type(singleCell):Model(McF_4):TrueGenes(7)          0.0292 0.0227    -0.0153   0.0292     0.0737  0.0291   0
Method(OT):S.Type(singleCell):Model(McF_4):TrueGenes(7)             0.0464 0.0439    -0.0399   0.0465     0.1323  0.0466   0
Method(OT-A):S.Type(singleCell):Model(McF_4):TrueGenes(7)           0.0694 0.0437    -0.0166   0.0695     0.1549  0.0696   0
Method(DiP):S.Type(singleCell):Model(McF_4):TrueGenes(7)           -0.0612 0.0516    -0.1629  -0.0611     0.0399 -0.0610   0
Method(CBN):S.Type(wholeTumor_0.01):Model(McF_4):TrueGenes(7)       0.0932 0.0210     0.0519   0.0932     0.1344  0.0931   0
Method(CBN-A):S.Type(wholeTumor_0.01):Model(McF_4):TrueGenes(7)     0.0376 0.0215    -0.0045   0.0376     0.0797  0.0376   0
Method(OT):S.Type(wholeTumor_0.01):Model(McF_4):TrueGenes(7)       -0.0824 0.0409    -0.1629  -0.0823    -0.0023 -0.0822   0
Method(OT-A):S.Type(wholeTumor_0.01):Model(McF_4):TrueGenes(7)     -0.1452 0.0398    -0.2236  -0.1451    -0.0672 -0.1450   0
Method(DiP):S.Type(wholeTumor_0.01):Model(McF_4):TrueGenes(7)       0.1110 0.0476     0.0173   0.1110     0.2043  0.1111   0
Method(CBN):S.Type(singleCell):Model(McF_6):TrueGenes(7)            0.0360 0.0241    -0.0114   0.0360     0.0833  0.0360   0
Method(CBN-A):S.Type(singleCell):Model(McF_6):TrueGenes(7)         -0.0023 0.0246    -0.0505  -0.0023     0.0459 -0.0022   0
Method(OT):S.Type(singleCell):Model(McF_6):TrueGenes(7)            -0.0570 0.0381    -0.1319  -0.0570     0.0177 -0.0569   0
Method(OT-A):S.Type(singleCell):Model(McF_6):TrueGenes(7)          -0.0759 0.0365    -0.1476  -0.0759    -0.0045 -0.0758   0
Method(DiP):S.Type(singleCell):Model(McF_6):TrueGenes(7)            0.0717 0.0473    -0.0214   0.0718     0.1643  0.0719   0
Method(CBN):S.Type(wholeTumor_0.01):Model(McF_6):TrueGenes(7)      -0.0174 0.0230    -0.0625  -0.0174     0.0277 -0.0174   0
Method(CBN-A):S.Type(wholeTumor_0.01):Model(McF_6):TrueGenes(7)    -0.0460 0.0236    -0.0923  -0.0460     0.0002 -0.0459   0
Method(OT):S.Type(wholeTumor_0.01):Model(McF_6):TrueGenes(7)        0.0349 0.0360    -0.0359   0.0349     0.1054  0.0349   0
Method(OT-A):S.Type(wholeTumor_0.01):Model(McF_6):TrueGenes(7)      0.0948 0.0345     0.0270   0.0948     0.1624  0.0949   0
Method(DiP):S.Type(wholeTumor_0.01):Model(McF_6):TrueGenes(7)      -0.1199 0.0447    -0.2080  -0.1199    -0.0324 -0.1197   0
Method(CBN):S.Type(singleCell):Model(Bozic):TrueGenes(9)            0.0060 0.0165    -0.0263   0.0060     0.0384  0.0060   0
Method(CBN-A):S.Type(singleCell):Model(Bozic):TrueGenes(9)          0.0032 0.0166    -0.0295   0.0032     0.0358  0.0031   0
Method(OT):S.Type(singleCell):Model(Bozic):TrueGenes(9)            -0.0095 0.0352    -0.0786  -0.0095     0.0594 -0.0094   0
Method(OT-A):S.Type(singleCell):Model(Bozic):TrueGenes(9)          -0.0174 0.0336    -0.0835  -0.0174     0.0484 -0.0173   0
Method(DiP):S.Type(singleCell):Model(Bozic):TrueGenes(9)            0.0025 0.0370    -0.0702   0.0025     0.0750  0.0026   0
Method(CBN):S.Type(wholeTumor_0.01):Model(Bozic):TrueGenes(9)       0.0419 0.0149     0.0127   0.0419     0.0711  0.0419   0
Method(CBN-A):S.Type(wholeTumor_0.01):Model(Bozic):TrueGenes(9)     0.0180 0.0151    -0.0116   0.0180     0.0476  0.0180   0
Method(OT):S.Type(wholeTumor_0.01):Model(Bozic):TrueGenes(9)       -0.0172 0.0293    -0.0747  -0.0172     0.0403 -0.0173   0
Method(OT-A):S.Type(wholeTumor_0.01):Model(Bozic):TrueGenes(9)     -0.0044 0.0275    -0.0583  -0.0045     0.0494 -0.0045   0
Method(DiP):S.Type(wholeTumor_0.01):Model(Bozic):TrueGenes(9)      -0.0428 0.0331    -0.1077  -0.0428     0.0221 -0.0428   0
Method(CBN):S.Type(singleCell):Model(McF_4):TrueGenes(9)            0.0166 0.0191    -0.0209   0.0166     0.0541  0.0166   0
Method(CBN-A):S.Type(singleCell):Model(McF_4):TrueGenes(9)         -0.0001 0.0193    -0.0379  -0.0001     0.0377 -0.0001   0
Method(OT):S.Type(singleCell):Model(McF_4):TrueGenes(9)            -0.0161 0.0436    -0.1019  -0.0161     0.0693 -0.0159   0
Method(OT-A):S.Type(singleCell):Model(McF_4):TrueGenes(9)          -0.0970 0.0416    -0.1788  -0.0969    -0.0155 -0.0968   0
Method(DiP):S.Type(singleCell):Model(McF_4):TrueGenes(9)            0.1206 0.0435     0.0351   0.1206     0.2060  0.1206   0
Method(CBN):S.Type(wholeTumor_0.01):Model(McF_4):TrueGenes(9)      -0.1012 0.0180    -0.1366  -0.1012    -0.0659 -0.1012   0
Method(CBN-A):S.Type(wholeTumor_0.01):Model(McF_4):TrueGenes(9)    -0.0760 0.0182    -0.1117  -0.0760    -0.0402 -0.0760   0
Method(OT):S.Type(wholeTumor_0.01):Model(McF_4):TrueGenes(9)        0.0336 0.0397    -0.0443   0.0336     0.1114  0.0336   0
Method(OT-A):S.Type(wholeTumor_0.01):Model(McF_4):TrueGenes(9)      0.2008 0.0362     0.1298   0.2008     0.2720  0.2008   0
Method(DiP):S.Type(wholeTumor_0.01):Model(McF_4):TrueGenes(9)      -0.0953 0.0424    -0.1786  -0.0952    -0.0122 -0.0952   0
Method(CBN):S.Type(singleCell):Model(McF_6):TrueGenes(9)            0.0112 0.0188    -0.0257   0.0111     0.0480  0.0111   0
Method(CBN-A):S.Type(singleCell):Model(McF_6):TrueGenes(9)          0.0117 0.0193    -0.0261   0.0117     0.0495  0.0117   0
Method(OT):S.Type(singleCell):Model(McF_6):TrueGenes(9)             0.0065 0.0406    -0.0734   0.0065     0.0860  0.0066   0
Method(OT-A):S.Type(singleCell):Model(McF_6):TrueGenes(9)           0.1079 0.0314     0.0463   0.1079     0.1695  0.1078   0
Method(DiP):S.Type(singleCell):Model(McF_6):TrueGenes(9)           -0.1103 0.0444    -0.1976  -0.1102    -0.0233 -0.1101   0
Method(CBN):S.Type(wholeTumor_0.01):Model(McF_6):TrueGenes(9)      -0.0007 0.0179    -0.0358  -0.0007     0.0345 -0.0007   0
Method(CBN-A):S.Type(wholeTumor_0.01):Model(McF_6):TrueGenes(9)     0.0359 0.0184    -0.0002   0.0359     0.0719  0.0358   0
Method(OT):S.Type(wholeTumor_0.01):Model(McF_6):TrueGenes(9)        0.0320 0.0385    -0.0439   0.0320     0.1074  0.0322   0
Method(OT-A):S.Type(wholeTumor_0.01):Model(McF_6):TrueGenes(9)     -0.1844 0.0289    -0.2411  -0.1844    -0.1278 -0.1843   0
Method(DiP):S.Type(wholeTumor_0.01):Model(McF_6):TrueGenes(9)       0.1672 0.0418     0.0850   0.1672     0.2490  0.1673   0
Method(CBN):S.Type(singleCell):Conjunction(No):sh(0)                0.0113 0.0062    -0.0009   0.0113     0.0235  0.0113   0
Method(CBN-A):S.Type(singleCell):Conjunction(No):sh(0)              0.0032 0.0063    -0.0091   0.0032     0.0156  0.0032   0
Method(OT):S.Type(singleCell):Conjunction(No):sh(0)                 0.0124 0.0146    -0.0163   0.0124     0.0410  0.0124   0
Method(OT-A):S.Type(singleCell):Conjunction(No):sh(0)              -0.0018 0.0114    -0.0241  -0.0018     0.0206 -0.0018   0
Method(DiP):S.Type(singleCell):Conjunction(No):sh(0)               -0.0069 0.0152    -0.0368  -0.0069     0.0230 -0.0069   0
Method(CBN):S.Type(wholeTumor_0.01):Conjunction(No):sh(0)          -0.0141 0.0057    -0.0254  -0.0141    -0.0029 -0.0141   0
Method(CBN-A):S.Type(wholeTumor_0.01):Conjunction(No):sh(0)        -0.0095 0.0058    -0.0210  -0.0095     0.0019 -0.0095   0
Method(OT):S.Type(wholeTumor_0.01):Conjunction(No):sh(0)           -0.0029 0.0124    -0.0274  -0.0029     0.0215 -0.0029   0
Method(OT-A):S.Type(wholeTumor_0.01):Conjunction(No):sh(0)          0.0173 0.0102    -0.0028   0.0173     0.0373  0.0173   0
Method(DiP):S.Type(wholeTumor_0.01):Conjunction(No):sh(0)          -0.0115 0.0140    -0.0390  -0.0115     0.0160 -0.0115   0
Method(CBN):S.Type(singleCell):Conjunction(No):TrueGenes(7)        -0.0112 0.0111    -0.0330  -0.0112     0.0105 -0.0112   0
Method(CBN-A):S.Type(singleCell):Conjunction(No):TrueGenes(7)      -0.0043 0.0112    -0.0263  -0.0043     0.0177 -0.0043   0
Method(OT):S.Type(singleCell):Conjunction(No):TrueGenes(7)         -0.0008 0.0204    -0.0408  -0.0008     0.0391 -0.0008   0
Method(OT-A):S.Type(singleCell):Conjunction(No):TrueGenes(7)       -0.0125 0.0199    -0.0516  -0.0125     0.0265 -0.0125   0
Method(DiP):S.Type(singleCell):Conjunction(No):TrueGenes(7)         0.0171 0.0248    -0.0316   0.0171     0.0657  0.0171   0
Method(CBN):S.Type(wholeTumor_0.01):Conjunction(No):TrueGenes(7)   -0.0131 0.0099    -0.0326  -0.0131     0.0063 -0.0131   0
Method(CBN-A):S.Type(wholeTumor_0.01):Conjunction(No):TrueGenes(7) -0.0194 0.0101    -0.0392  -0.0194     0.0004 -0.0194   0
Method(OT):S.Type(wholeTumor_0.01):Conjunction(No):TrueGenes(7)     0.0262 0.0172    -0.0076   0.0262     0.0600  0.0262   0
Method(OT-A):S.Type(wholeTumor_0.01):Conjunction(No):TrueGenes(7)   0.0398 0.0169     0.0065   0.0398     0.0730  0.0397   0
Method(DiP):S.Type(wholeTumor_0.01):Conjunction(No):TrueGenes(7)   -0.0498 0.0209    -0.0908  -0.0498    -0.0088 -0.0498   0
Method(CBN):S.Type(singleCell):Conjunction(No):TrueGenes(9)         0.0117 0.0096    -0.0072   0.0117     0.0306  0.0117   0
Method(CBN-A):S.Type(singleCell):Conjunction(No):TrueGenes(9)       0.0072 0.0098    -0.0120   0.0072     0.0263  0.0072   0
Method(OT):S.Type(singleCell):Conjunction(No):TrueGenes(9)         -0.0220 0.0226    -0.0663  -0.0220     0.0223 -0.0220   0
Method(OT-A):S.Type(singleCell):Conjunction(No):TrueGenes(9)        0.0098 0.0177    -0.0248   0.0098     0.0445  0.0098   0
Method(DiP):S.Type(singleCell):Conjunction(No):TrueGenes(9)        -0.0255 0.0234    -0.0715  -0.0255     0.0205 -0.0255   0
Method(CBN):S.Type(wholeTumor_0.01):Conjunction(No):TrueGenes(9)    0.0083 0.0088    -0.0089   0.0083     0.0256  0.0083   0
Method(CBN-A):S.Type(wholeTumor_0.01):Conjunction(No):TrueGenes(9) -0.0003 0.0089    -0.0179  -0.0003     0.0172 -0.0003   0
Method(OT):S.Type(wholeTumor_0.01):Conjunction(No):TrueGenes(9)     0.0006 0.0190    -0.0368   0.0006     0.0379  0.0006   0
Method(OT-A):S.Type(wholeTumor_0.01):Conjunction(No):TrueGenes(9)  -0.0403 0.0157    -0.0712  -0.0403    -0.0094 -0.0403   0
Method(DiP):S.Type(wholeTumor_0.01):Conjunction(No):TrueGenes(9)    0.0702 0.0211     0.0288   0.0702     0.1115  0.0701   0
Method(CBN):S.Type(singleCell):sh(0):TrueGenes(7)                   0.0638 0.0116     0.0409   0.0638     0.0866  0.0638   0
Method(CBN-A):S.Type(singleCell):sh(0):TrueGenes(7)                 0.0815 0.0118     0.0585   0.0815     0.1046  0.0815   0
Method(OT):S.Type(singleCell):sh(0):TrueGenes(7)                   -0.0573 0.0227    -0.1018  -0.0573    -0.0129 -0.0573   0
Method(OT-A):S.Type(singleCell):sh(0):TrueGenes(7)                 -0.0608 0.0220    -0.1040  -0.0608    -0.0176 -0.0608   0
Method(DiP):S.Type(singleCell):sh(0):TrueGenes(7)                  -0.0280 0.0271    -0.0813  -0.0280     0.0251 -0.0279   0
Method(CBN):S.Type(wholeTumor_0.01):sh(0):TrueGenes(7)             -0.1617 0.0103    -0.1820  -0.1617    -0.1414 -0.1617   0
Method(CBN-A):S.Type(wholeTumor_0.01):sh(0):TrueGenes(7)           -0.1791 0.0105    -0.1997  -0.1791    -0.1585 -0.1791   0
Method(OT):S.Type(wholeTumor_0.01):sh(0):TrueGenes(7)               0.1491 0.0192     0.1115   0.1491     0.1868  0.1490   0
Method(OT-A):S.Type(wholeTumor_0.01):sh(0):TrueGenes(7)             0.1378 0.0187     0.1012   0.1378     0.1745  0.1378   0
Method(DiP):S.Type(wholeTumor_0.01):sh(0):TrueGenes(7)              0.0828 0.0231     0.0376   0.0828     0.1281  0.0827   0
Method(CBN):S.Type(singleCell):sh(0):TrueGenes(9)                  -0.0378 0.0100    -0.0574  -0.0378    -0.0183 -0.0378   0
Method(CBN-A):S.Type(singleCell):sh(0):TrueGenes(9)                -0.0452 0.0101    -0.0650  -0.0452    -0.0254 -0.0452   0
Method(OT):S.Type(singleCell):sh(0):TrueGenes(9)                    0.0329 0.0241    -0.0144   0.0329     0.0801  0.0329   0
Method(OT-A):S.Type(singleCell):sh(0):TrueGenes(9)                  0.0425 0.0183     0.0066   0.0425     0.0784  0.0425   0
Method(DiP):S.Type(singleCell):sh(0):TrueGenes(9)                  -0.0148 0.0246    -0.0632  -0.0148     0.0335 -0.0148   0
Method(CBN):S.Type(wholeTumor_0.01):sh(0):TrueGenes(9)              0.1215 0.0091     0.1036   0.1215     0.1393  0.1215   0
Method(CBN-A):S.Type(wholeTumor_0.01):sh(0):TrueGenes(9)            0.1351 0.0092     0.1170   0.1351     0.1532  0.1351   0
Method(OT):S.Type(wholeTumor_0.01):sh(0):TrueGenes(9)              -0.1207 0.0202    -0.1603  -0.1207    -0.0810 -0.1207   0
Method(OT-A):S.Type(wholeTumor_0.01):sh(0):TrueGenes(9)            -0.0933 0.0163    -0.1253  -0.0933    -0.0614 -0.0933   0
Method(DiP):S.Type(wholeTumor_0.01):sh(0):TrueGenes(9)             -0.0297 0.0223    -0.0734  -0.0297     0.0140 -0.0297   0
Method(CBN):Model(Bozic):Conjunction(No):sh(0)                     -0.0131 0.0070    -0.0269  -0.0131     0.0006 -0.0131   0
Method(CBN-A):Model(Bozic):Conjunction(No):sh(0)                    0.0054 0.0071    -0.0084   0.0054     0.0193  0.0054   0
Method(OT):Model(Bozic):Conjunction(No):sh(0)                       0.0316 0.0140     0.0040   0.0316     0.0591  0.0316   0
Method(OT-A):Model(Bozic):Conjunction(No):sh(0)                     0.0006 0.0132    -0.0254   0.0006     0.0266  0.0006   0
Method(DiP):Model(Bozic):Conjunction(No):sh(0)                     -0.0051 0.0157    -0.0359  -0.0051     0.0257 -0.0051   0
Method(CBN):Model(McF_4):Conjunction(No):sh(0)                      0.0286 0.0087     0.0115   0.0286     0.0457  0.0286   0
Method(CBN-A):Model(McF_4):Conjunction(No):sh(0)                    0.0229 0.0088     0.0056   0.0229     0.0401  0.0229   0
Method(OT):Model(McF_4):Conjunction(No):sh(0)                      -0.0614 0.0199    -0.1005  -0.0614    -0.0223 -0.0614   0
Method(OT-A):Model(McF_4):Conjunction(No):sh(0)                     0.0049 0.0188    -0.0321   0.0049     0.0418  0.0049   0
Method(DiP):Model(McF_4):Conjunction(No):sh(0)                     -0.0139 0.0206    -0.0544  -0.0138     0.0266 -0.0138   0
Method(CBN):Model(McF_6):Conjunction(No):sh(0)                     -0.0019 0.0079    -0.0174  -0.0019     0.0136 -0.0019   0
Method(CBN-A):Model(McF_6):Conjunction(No):sh(0)                   -0.0194 0.0081    -0.0353  -0.0194    -0.0036 -0.0194   0
Method(OT):Model(McF_6):Conjunction(No):sh(0)                       0.0045 0.0172    -0.0293   0.0045     0.0382  0.0045   0
Method(OT-A):Model(McF_6):Conjunction(No):sh(0)                     0.0022 0.0131    -0.0236   0.0022     0.0280  0.0022   0
Method(DiP):Model(McF_6):Conjunction(No):sh(0)                      0.0168 0.0201    -0.0226   0.0168     0.0562  0.0168   0
Method(CBN):Model(Bozic):Conjunction(No):TrueGenes(7)               0.0083 0.0122    -0.0156   0.0083     0.0323  0.0083   0
Method(CBN-A):Model(Bozic):Conjunction(No):TrueGenes(7)             0.0130 0.0123    -0.0112   0.0130     0.0372  0.0130   0
Method(OT):Model(Bozic):Conjunction(No):TrueGenes(7)               -0.0130 0.0202    -0.0527  -0.0130     0.0266 -0.0130   0
Method(OT-A):Model(Bozic):Conjunction(No):TrueGenes(7)             -0.0108 0.0199    -0.0500  -0.0108     0.0283 -0.0108   0
Method(DiP):Model(Bozic):Conjunction(No):TrueGenes(7)              -0.0302 0.0240    -0.0773  -0.0302     0.0169 -0.0302   0
Method(CBN):Model(McF_4):Conjunction(No):TrueGenes(7)              -0.0396 0.0157    -0.0705  -0.0396    -0.0087 -0.0396   0
Method(CBN-A):Model(McF_4):Conjunction(No):TrueGenes(7)            -0.0256 0.0159    -0.0569  -0.0256     0.0057 -0.0256   0
Method(OT):Model(McF_4):Conjunction(No):TrueGenes(7)                0.0381 0.0312    -0.0231   0.0381     0.0991  0.0381   0
Method(OT-A):Model(McF_4):Conjunction(No):TrueGenes(7)              0.0840 0.0306     0.0239   0.0840     0.1440  0.0840   0
Method(DiP):Model(McF_4):Conjunction(No):TrueGenes(7)              -0.1310 0.0364    -0.2027  -0.1310    -0.0596 -0.1309   0
Method(CBN):Model(McF_6):Conjunction(No):TrueGenes(7)               0.0137 0.0168    -0.0194   0.0137     0.0467  0.0136   0
Method(CBN-A):Model(McF_6):Conjunction(No):TrueGenes(7)            -0.0230 0.0172    -0.0567  -0.0230     0.0107 -0.0230   0
Method(OT):Model(McF_6):Conjunction(No):TrueGenes(7)               -0.0046 0.0269    -0.0575  -0.0046     0.0483 -0.0045   0
Method(OT-A):Model(McF_6):Conjunction(No):TrueGenes(7)             -0.0461 0.0256    -0.0964  -0.0461     0.0042 -0.0460   0
Method(DiP):Model(McF_6):Conjunction(No):TrueGenes(7)               0.1686 0.0340     0.1020   0.1686     0.2354  0.1685   0
Method(CBN):Model(Bozic):Conjunction(No):TrueGenes(9)              -0.0505 0.0107    -0.0716  -0.0505    -0.0294 -0.0505   0
Method(CBN-A):Model(Bozic):Conjunction(No):TrueGenes(9)            -0.0522 0.0108    -0.0735  -0.0522    -0.0309 -0.0522   0
Method(OT):Model(Bozic):Conjunction(No):TrueGenes(9)                0.0478 0.0217     0.0051   0.0478     0.0905  0.0477   0
Method(OT-A):Model(Bozic):Conjunction(No):TrueGenes(9)              0.0306 0.0202    -0.0090   0.0306     0.0704  0.0306   0
Method(DiP):Model(Bozic):Conjunction(No):TrueGenes(9)               0.0263 0.0238    -0.0204   0.0263     0.0731  0.0262   0
Method(CBN):Model(McF_4):Conjunction(No):TrueGenes(9)               0.0528 0.0134     0.0266   0.0528     0.0790  0.0528   0
Method(CBN-A):Model(McF_4):Conjunction(No):TrueGenes(9)             0.0552 0.0135     0.0287   0.0552     0.0817  0.0552   0
Method(OT):Model(McF_4):Conjunction(No):TrueGenes(9)               -0.0342 0.0306    -0.0944  -0.0342     0.0259 -0.0341   0
Method(OT-A):Model(McF_4):Conjunction(No):TrueGenes(9)             -0.1533 0.0282    -0.2089  -0.1533    -0.0980 -0.1532   0
Method(DiP):Model(McF_4):Conjunction(No):TrueGenes(9)               0.1277 0.0313     0.0663   0.1277     0.1892  0.1277   0
Method(CBN):Model(McF_6):Conjunction(No):TrueGenes(9)               0.0475 0.0132     0.0216   0.0475     0.0733  0.0475   0
Method(CBN-A):Model(McF_6):Conjunction(No):TrueGenes(9)             0.0403 0.0135     0.0138   0.0403     0.0668  0.0403   0
Method(OT):Model(McF_6):Conjunction(No):TrueGenes(9)               -0.0822 0.0289    -0.1390  -0.0821    -0.0255 -0.0821   0
Method(OT-A):Model(McF_6):Conjunction(No):TrueGenes(9)              0.0484 0.0216     0.0060   0.0484     0.0907  0.0484   0
Method(DiP):Model(McF_6):Conjunction(No):TrueGenes(9)              -0.1162 0.0318    -0.1786  -0.1162    -0.0539 -0.1162   0
Method(CBN):Model(Bozic):sh(0):TrueGenes(7)                         0.0843 0.0127     0.0593   0.0843     0.1093  0.0843   0
Method(CBN-A):Model(Bozic):sh(0):TrueGenes(7)                       0.0713 0.0129     0.0460   0.0713     0.0966  0.0713   0
Method(OT):Model(Bozic):sh(0):TrueGenes(7)                         -0.0527 0.0220    -0.0958  -0.0527    -0.0096 -0.0527   0
Method(OT-A):Model(Bozic):sh(0):TrueGenes(7)                       -0.0689 0.0216    -0.1113  -0.0689    -0.0266 -0.0689   0
Method(DiP):Model(Bozic):sh(0):TrueGenes(7)                         0.0111 0.0260    -0.0400   0.0111     0.0620  0.0111   0
Method(CBN):Model(McF_4):sh(0):TrueGenes(7)                        -0.0016 0.0159    -0.0328  -0.0016     0.0296 -0.0016   0
Method(CBN-A):Model(McF_4):sh(0):TrueGenes(7)                      -0.0191 0.0161    -0.0507  -0.0191     0.0125 -0.0191   0
Method(OT):Model(McF_4):sh(0):TrueGenes(7)                         -0.0442 0.0321    -0.1072  -0.0442     0.0190 -0.0443   0
Method(OT-A):Model(McF_4):sh(0):TrueGenes(7)                        0.0106 0.0310    -0.0503   0.0105     0.0716  0.0104   0
Method(DiP):Model(McF_4):sh(0):TrueGenes(7)                         0.0139 0.0367    -0.0580   0.0139     0.0859  0.0139   0
Method(CBN):Model(McF_6):sh(0):TrueGenes(7)                        -0.0252 0.0170    -0.0586  -0.0252     0.0082 -0.0252   0
Method(CBN-A):Model(McF_6):sh(0):TrueGenes(7)                       0.0172 0.0173    -0.0168   0.0172     0.0512  0.0172   0
Method(OT):Model(McF_6):sh(0):TrueGenes(7)                         -0.0217 0.0278    -0.0762  -0.0216     0.0328 -0.0216   0
Method(OT-A):Model(McF_6):sh(0):TrueGenes(7)                       -0.0380 0.0265    -0.0900  -0.0380     0.0139 -0.0380   0
Method(DiP):Model(McF_6):sh(0):TrueGenes(7)                         0.0430 0.0345    -0.0247   0.0431     0.1107  0.0431   0
Method(CBN):Model(Bozic):sh(0):TrueGenes(9)                        -0.0361 0.0112    -0.0580  -0.0361    -0.0142 -0.0361   0
Method(CBN-A):Model(Bozic):sh(0):TrueGenes(9)                      -0.0200 0.0113    -0.0421  -0.0200     0.0021 -0.0200   0
Method(OT):Model(Bozic):sh(0):TrueGenes(9)                          0.0061 0.0229    -0.0390   0.0061     0.0511  0.0061   0
Method(OT-A):Model(Bozic):sh(0):TrueGenes(9)                        0.0571 0.0211     0.0156   0.0571     0.0985  0.0571   0
Method(DiP):Model(Bozic):sh(0):TrueGenes(9)                        -0.0337 0.0251    -0.0831  -0.0337     0.0155 -0.0337   0
Method(CBN):Model(McF_4):sh(0):TrueGenes(9)                         0.0581 0.0137     0.0313   0.0581     0.0849  0.0581   0
Method(CBN-A):Model(McF_4):sh(0):TrueGenes(9)                       0.0786 0.0138     0.0515   0.0786     0.1056  0.0786   0
Method(OT):Model(McF_4):sh(0):TrueGenes(9)                          0.0353 0.0319    -0.0270   0.0353     0.0980  0.0351   0
Method(OT-A):Model(McF_4):sh(0):TrueGenes(9)                       -0.1103 0.0281    -0.1655  -0.1103    -0.0552 -0.1103   0
Method(DiP):Model(McF_4):sh(0):TrueGenes(9)                         0.0037 0.0319    -0.0589   0.0037     0.0661  0.0037   0
Method(CBN):Model(McF_6):sh(0):TrueGenes(9)                        -0.0059 0.0134    -0.0321  -0.0059     0.0203 -0.0059   0
Method(CBN-A):Model(McF_6):sh(0):TrueGenes(9)                      -0.0653 0.0137    -0.0922  -0.0653    -0.0384 -0.0653   0
Method(OT):Model(McF_6):sh(0):TrueGenes(9)                          0.0422 0.0297    -0.0160   0.0422     0.1004  0.0421   0
Method(OT-A):Model(McF_6):sh(0):TrueGenes(9)                        0.0653 0.0220     0.0222   0.0653     0.1084  0.0653   0
Method(DiP):Model(McF_6):sh(0):TrueGenes(9)                        -0.0214 0.0323    -0.0849  -0.0214     0.0420 -0.0214   0
Method(CBN):Conjunction(No):sh(0):TrueGenes(7)                      0.0502 0.0074     0.0356   0.0502     0.0648  0.0502   0
Method(CBN-A):Conjunction(No):sh(0):TrueGenes(7)                    0.0560 0.0076     0.0412   0.0560     0.0708  0.0560   0
Method(OT):Conjunction(No):sh(0):TrueGenes(7)                      -0.0135 0.0135    -0.0400  -0.0135     0.0130 -0.0135   0
Method(OT-A):Conjunction(No):sh(0):TrueGenes(7)                    -0.0126 0.0132    -0.0385  -0.0126     0.0133 -0.0126   0
Method(DiP):Conjunction(No):sh(0):TrueGenes(7)                      0.0029 0.0162    -0.0290   0.0029     0.0347  0.0029   0
Method(CBN):Conjunction(No):sh(0):TrueGenes(9)                     -0.0338 0.0066    -0.0467  -0.0338    -0.0208 -0.0337   0
Method(CBN-A):Conjunction(No):sh(0):TrueGenes(9)                   -0.0496 0.0067    -0.0628  -0.0496    -0.0365 -0.0496   0
Method(OT):Conjunction(No):sh(0):TrueGenes(9)                      -0.0197 0.0147    -0.0486  -0.0197     0.0092 -0.0197   0
Method(OT-A):Conjunction(No):sh(0):TrueGenes(9)                     0.0008 0.0118    -0.0224   0.0008     0.0239  0.0008   0
Method(DiP):Conjunction(No):sh(0):TrueGenes(9)                      0.0134 0.0164    -0.0186   0.0134     0.0456  0.0134   0
S.Time(last):S.Type(singleCell):Model(Bozic):Conjunction(No)        0.0034 0.0062    -0.0087   0.0034     0.0155  0.0034   0
S.Time(last):S.Type(wholeTumor_0.01):Model(Bozic):Conjunction(No)  -0.0024 0.0062    -0.0145  -0.0024     0.0098 -0.0024   0
S.Time(last):S.Type(singleCell):Model(McF_4):Conjunction(No)        0.0093 0.0064    -0.0032   0.0093     0.0217  0.0093   0
S.Time(last):S.Type(wholeTumor_0.01):Model(McF_4):Conjunction(No)  -0.0259 0.0064    -0.0385  -0.0259    -0.0134 -0.0259   0
S.Time(last):S.Type(singleCell):Model(McF_6):Conjunction(No)       -0.0197 0.0072    -0.0337  -0.0197    -0.0057 -0.0197   0
S.Time(last):S.Type(wholeTumor_0.01):Model(McF_6):Conjunction(No)   0.0424 0.0071     0.0284   0.0424     0.0564  0.0424   0
S.Time(last):S.Type(singleCell):Model(Bozic):sh(0)                  0.0035 0.0062    -0.0087   0.0035     0.0157  0.0035   0
S.Time(last):S.Type(wholeTumor_0.01):Model(Bozic):sh(0)            -0.0192 0.0062    -0.0314  -0.0192    -0.0069 -0.0192   0
S.Time(last):S.Type(singleCell):Model(McF_4):sh(0)                  0.0008 0.0064    -0.0117   0.0008     0.0133  0.0008   0
S.Time(last):S.Type(wholeTumor_0.01):Model(McF_4):sh(0)            -0.0225 0.0064    -0.0351  -0.0225    -0.0100 -0.0225   0
S.Time(last):S.Type(singleCell):Model(McF_6):sh(0)                  0.0004 0.0072    -0.0137   0.0004     0.0145  0.0004   0
S.Time(last):S.Type(wholeTumor_0.01):Model(McF_6):sh(0)             0.0278 0.0072     0.0138   0.0278     0.0418  0.0278   0
S.Time(last):S.Type(singleCell):Model(Bozic):TrueGenes(7)           0.0376 0.0109     0.0161   0.0376     0.0590  0.0376   0
S.Time(last):S.Type(wholeTumor_0.01):Model(Bozic):TrueGenes(7)     -0.0945 0.0109    -0.1158  -0.0945    -0.0731 -0.0945   0
S.Time(last):S.Type(singleCell):Model(McF_4):TrueGenes(7)          -0.0427 0.0116    -0.0654  -0.0426    -0.0199 -0.0426   0
S.Time(last):S.Type(wholeTumor_0.01):Model(McF_4):TrueGenes(7)      0.0821 0.0116     0.0593   0.0821     0.1049  0.0821   0
S.Time(last):S.Type(singleCell):Model(McF_6):TrueGenes(7)          -0.0476 0.0166    -0.0801  -0.0476    -0.0149 -0.0476   0
S.Time(last):S.Type(wholeTumor_0.01):Model(McF_6):TrueGenes(7)      0.0968 0.0162     0.0650   0.0968     0.1287  0.0967   0
S.Time(last):S.Type(singleCell):Model(Bozic):TrueGenes(9)          -0.0104 0.0090    -0.0281  -0.0104     0.0073 -0.0104   0
S.Time(last):S.Type(wholeTumor_0.01):Model(Bozic):TrueGenes(9)      0.0307 0.0091     0.0128   0.0307     0.0484  0.0307   0
S.Time(last):S.Type(singleCell):Model(McF_4):TrueGenes(9)           0.0298 0.0093     0.0114   0.0298     0.0481  0.0298   0
S.Time(last):S.Type(wholeTumor_0.01):Model(McF_4):TrueGenes(9)     -0.0437 0.0094    -0.0621  -0.0437    -0.0252 -0.0437   0
S.Time(last):S.Type(singleCell):Model(McF_6):TrueGenes(9)          -0.0185 0.0117    -0.0415  -0.0185     0.0045 -0.0185   0
S.Time(last):S.Type(wholeTumor_0.01):Model(McF_6):TrueGenes(9)      0.0169 0.0116    -0.0059   0.0169     0.0396  0.0169   0
S.Time(last):S.Type(singleCell):Conjunction(No):sh(0)              -0.0012 0.0036    -0.0084  -0.0012     0.0059 -0.0012   0
S.Time(last):S.Type(wholeTumor_0.01):Conjunction(No):sh(0)          0.0068 0.0036    -0.0003   0.0068     0.0140  0.0068   0
S.Time(last):S.Type(singleCell):Conjunction(No):TrueGenes(7)        0.0098 0.0064    -0.0027   0.0098     0.0223  0.0098   0
S.Time(last):S.Type(wholeTumor_0.01):Conjunction(No):TrueGenes(7)  -0.0173 0.0064    -0.0298  -0.0173    -0.0048 -0.0173   0
S.Time(last):S.Type(singleCell):Conjunction(No):TrueGenes(9)       -0.0056 0.0053    -0.0161  -0.0056     0.0048 -0.0056   0
S.Time(last):S.Type(wholeTumor_0.01):Conjunction(No):TrueGenes(9)   0.0099 0.0053    -0.0006   0.0099     0.0204  0.0099   0
S.Time(last):S.Type(singleCell):sh(0):TrueGenes(7)                 -0.0119 0.0064    -0.0244  -0.0119     0.0007 -0.0119   0
S.Time(last):S.Type(wholeTumor_0.01):sh(0):TrueGenes(7)             0.0306 0.0064     0.0180   0.0306     0.0431  0.0306   0
S.Time(last):S.Type(singleCell):sh(0):TrueGenes(9)                  0.0044 0.0053    -0.0060   0.0044     0.0149  0.0044   0
S.Time(last):S.Type(wholeTumor_0.01):sh(0):TrueGenes(9)            -0.0154 0.0054    -0.0260  -0.0154    -0.0049 -0.0154   0
S.Time(last):Model(Bozic):Conjunction(No):sh(0)                    -0.0050 0.0044    -0.0135  -0.0050     0.0036 -0.0050   0
S.Time(last):Model(McF_4):Conjunction(No):sh(0)                    -0.0047 0.0045    -0.0136  -0.0047     0.0041 -0.0047   0
S.Time(last):Model(McF_6):Conjunction(No):sh(0)                     0.0050 0.0051    -0.0049   0.0050     0.0150  0.0050   0
S.Time(last):Model(Bozic):Conjunction(No):TrueGenes(7)              0.0010 0.0077    -0.0141   0.0010     0.0161  0.0010   0
S.Time(last):Model(McF_4):Conjunction(No):TrueGenes(7)              0.0348 0.0083     0.0186   0.0348     0.0511  0.0348   0
S.Time(last):Model(McF_6):Conjunction(No):TrueGenes(7)             -0.0375 0.0117    -0.0605  -0.0375    -0.0145 -0.0375   0
S.Time(last):Model(Bozic):Conjunction(No):TrueGenes(9)             -0.0074 0.0064    -0.0199  -0.0074     0.0052 -0.0074   0
S.Time(last):Model(McF_4):Conjunction(No):TrueGenes(9)             -0.0202 0.0067    -0.0333  -0.0202    -0.0071 -0.0202   0
S.Time(last):Model(McF_6):Conjunction(No):TrueGenes(9)              0.0318 0.0083     0.0154   0.0318     0.0481  0.0318   0
S.Time(last):Model(Bozic):sh(0):TrueGenes(7)                        0.0162 0.0078     0.0009   0.0162     0.0315  0.0162   0
S.Time(last):Model(McF_4):sh(0):TrueGenes(7)                       -0.0044 0.0083    -0.0207  -0.0044     0.0119 -0.0044   0
S.Time(last):Model(McF_6):sh(0):TrueGenes(7)                       -0.0154 0.0119    -0.0387  -0.0154     0.0079 -0.0154   0
S.Time(last):Model(Bozic):sh(0):TrueGenes(9)                       -0.0107 0.0064    -0.0233  -0.0107     0.0019 -0.0107   0
S.Time(last):Model(McF_4):sh(0):TrueGenes(9)                       -0.0095 0.0067    -0.0226  -0.0095     0.0036 -0.0095   0
S.Time(last):Model(McF_6):sh(0):TrueGenes(9)                        0.0150 0.0084    -0.0015   0.0150     0.0314  0.0150   0
S.Time(last):Conjunction(No):sh(0):TrueGenes(7)                     0.0011 0.0045    -0.0077   0.0011     0.0099  0.0011   0
S.Time(last):Conjunction(No):sh(0):TrueGenes(9)                    -0.0071 0.0038    -0.0145  -0.0071     0.0003 -0.0071   0
S.Type(singleCell):Model(Bozic):Conjunction(No):sh(0)               0.0029 0.0061    -0.0091   0.0029     0.0149  0.0029   0
S.Type(wholeTumor_0.01):Model(Bozic):Conjunction(No):sh(0)         -0.0042 0.0061    -0.0162  -0.0042     0.0078 -0.0042   0
S.Type(singleCell):Model(McF_4):Conjunction(No):sh(0)               0.0025 0.0063    -0.0099   0.0025     0.0149  0.0025   0
S.Type(wholeTumor_0.01):Model(McF_4):Conjunction(No):sh(0)         -0.0054 0.0063    -0.0178  -0.0054     0.0071 -0.0054   0
S.Type(singleCell):Model(McF_6):Conjunction(No):sh(0)               0.0033 0.0069    -0.0102   0.0033     0.0167  0.0033   0
S.Type(wholeTumor_0.01):Model(McF_6):Conjunction(No):sh(0)         -0.0012 0.0068    -0.0146  -0.0012     0.0121 -0.0012   0
S.Type(singleCell):Model(Bozic):Conjunction(No):TrueGenes(7)       -0.0058 0.0101    -0.0257  -0.0058     0.0140 -0.0058   0
S.Type(wholeTumor_0.01):Model(Bozic):Conjunction(No):TrueGenes(7)  -0.0161 0.0100    -0.0357  -0.0161     0.0035 -0.0161   0
S.Type(singleCell):Model(McF_4):Conjunction(No):TrueGenes(7)        0.0146 0.0109    -0.0068   0.0146     0.0360  0.0146   0
S.Type(wholeTumor_0.01):Model(McF_4):Conjunction(No):TrueGenes(7)   0.0034 0.0109    -0.0180   0.0034     0.0249  0.0034   0
S.Type(singleCell):Model(McF_6):Conjunction(No):TrueGenes(7)       -0.0106 0.0122    -0.0346  -0.0106     0.0134 -0.0106   0
S.Type(wholeTumor_0.01):Model(McF_6):Conjunction(No):TrueGenes(7)   0.0202 0.0119    -0.0032   0.0202     0.0436  0.0202   0
S.Type(singleCell):Model(Bozic):Conjunction(No):TrueGenes(9)        0.0083 0.0088    -0.0089   0.0083     0.0255  0.0083   0
S.Type(wholeTumor_0.01):Model(Bozic):Conjunction(No):TrueGenes(9)   0.0103 0.0088    -0.0069   0.0103     0.0276  0.0103   0
S.Type(singleCell):Model(McF_4):Conjunction(No):TrueGenes(9)       -0.0058 0.0091    -0.0237  -0.0058     0.0121 -0.0058   0
S.Type(wholeTumor_0.01):Model(McF_4):Conjunction(No):TrueGenes(9)  -0.0189 0.0092    -0.0369  -0.0189    -0.0009 -0.0189   0
S.Type(singleCell):Model(McF_6):Conjunction(No):TrueGenes(9)       -0.0084 0.0102    -0.0284  -0.0084     0.0115 -0.0084   0
S.Type(wholeTumor_0.01):Model(McF_6):Conjunction(No):TrueGenes(9)   0.0024 0.0100    -0.0173   0.0024     0.0221  0.0024   0
S.Type(singleCell):Model(Bozic):sh(0):TrueGenes(7)                 -0.0060 0.0103    -0.0262  -0.0060     0.0143 -0.0060   0
S.Type(wholeTumor_0.01):Model(Bozic):sh(0):TrueGenes(7)            -0.0006 0.0102    -0.0205  -0.0006     0.0194 -0.0006   0
S.Type(singleCell):Model(McF_4):sh(0):TrueGenes(7)                 -0.0282 0.0109    -0.0497  -0.0282    -0.0068 -0.0282   0
S.Type(wholeTumor_0.01):Model(McF_4):sh(0):TrueGenes(7)             0.0483 0.0110     0.0267   0.0483     0.0698  0.0483   0
S.Type(singleCell):Model(McF_6):sh(0):TrueGenes(7)                  0.0172 0.0123    -0.0070   0.0172     0.0415  0.0172   0
S.Type(wholeTumor_0.01):Model(McF_6):sh(0):TrueGenes(7)            -0.0630 0.0120    -0.0866  -0.0630    -0.0393 -0.0630   0
S.Type(singleCell):Model(Bozic):sh(0):TrueGenes(9)                  0.0050 0.0088    -0.0123   0.0050     0.0224  0.0050   0
S.Type(wholeTumor_0.01):Model(Bozic):sh(0):TrueGenes(9)            -0.0292 0.0089    -0.0466  -0.0292    -0.0118 -0.0292   0
S.Type(singleCell):Model(McF_4):sh(0):TrueGenes(9)                  0.0179 0.0091    -0.0001   0.0179     0.0358  0.0179   0
S.Type(wholeTumor_0.01):Model(McF_4):sh(0):TrueGenes(9)            -0.0209 0.0092    -0.0389  -0.0209    -0.0029 -0.0209   0
S.Type(singleCell):Model(McF_6):sh(0):TrueGenes(9)                 -0.0094 0.0102    -0.0294  -0.0094     0.0107 -0.0094   0
S.Type(wholeTumor_0.01):Model(McF_6):sh(0):TrueGenes(9)             0.0602 0.0101     0.0405   0.0602     0.0800  0.0602   0
S.Type(singleCell):Conjunction(No):sh(0):TrueGenes(7)              -0.0103 0.0061    -0.0223  -0.0103     0.0016 -0.0103   0
S.Type(wholeTumor_0.01):Conjunction(No):sh(0):TrueGenes(7)          0.0190 0.0060     0.0072   0.0190     0.0308  0.0190   0
S.Type(singleCell):Conjunction(No):sh(0):TrueGenes(9)               0.0084 0.0052    -0.0019   0.0084     0.0186  0.0084   0
S.Type(wholeTumor_0.01):Conjunction(No):sh(0):TrueGenes(9)         -0.0092 0.0052    -0.0194  -0.0092     0.0011 -0.0092   0
Model(Bozic):Conjunction(No):sh(0):TrueGenes(7)                     0.0165 0.0072     0.0024   0.0165     0.0305  0.0165   0
Model(McF_4):Conjunction(No):sh(0):TrueGenes(7)                     0.0041 0.0078    -0.0111   0.0041     0.0194  0.0041   0
Model(McF_6):Conjunction(No):sh(0):TrueGenes(7)                    -0.0314 0.0086    -0.0483  -0.0314    -0.0145 -0.0314   0
Model(Bozic):Conjunction(No):sh(0):TrueGenes(9)                    -0.0123 0.0062    -0.0245  -0.0123    -0.0001 -0.0123   0
Model(McF_4):Conjunction(No):sh(0):TrueGenes(9)                     0.0020 0.0065    -0.0107   0.0020     0.0148  0.0020   0
Model(McF_6):Conjunction(No):sh(0):TrueGenes(9)                     0.0175 0.0072     0.0034   0.0175     0.0316  0.0175   0

Random effects:
Name	  Model
 dataSetID   IID model 

Model hyperparameters:
                        mean    sd      0.025quant 0.5quant 0.975quant mode   
Precision for dataSetID 20.2480  0.4825 19.3188    20.2423  21.2126    20.2344

Expected number of effective parameters(std dev): 9196.86(69.84)
Number of equivalent replicates : 11.27 

Deviance Information Criterion: 286605.86
Effective number of parameters: 9050.18

Marginal Likelihood:  -170776.71 
CPO and PIT are computed

Posterior marginals for linear predictor and fitted values computed

>  summary(fit$cpo$failure)
   Min. 1st Qu.  Median    Mean 3rd Qu.    Max. 
      0       0       0       0       0       0 
>  cat(paste("\nLog CPO = ", -mean(log(fit$cpo$cpo)), "
+ "))

Log CPO =  1.41032236857818 
>  
> 
> 
>  gc()
            used   (Mb) gc trigger   (Mb)   max used   (Mb)
Ncells   4547896  242.9   13497924  720.9   16119993  861.0
Vcells 392078321 2991.4 1147380504 8753.9 1269920085 9688.8
>  FPF.m4A <- fit
>  save(file = "FPF.m4A.RData", FPF.m4A)
> 
> 
