# Supplementary material for: Identifying restrictions in the order of accumulation of mutations during tumor progression: effects of passengers, evolutionary models, and sampling
Source: BMC Bioinformatics. 2015 Feb 12;16:41. doi: 10.1186/s12859-015-0466-7 (PMC4339747; doi:10.1186/s12859-015-0466-7)
Supplement: Additional file 9 — Code, scripts, model fits. A zip file (Code_scripts_model_fits.zip) that contains shell and R scripts to run simulations, analysis, and produce tables and figures, as well as the output of GLMM model fits (and the code to obtain them). [file 12859_2015_466_MOESM9_ESM.zip › Code_scripts_model_fits/INLA/NP/run-all-reparams-NP-PFD.Rout]

R version 3.0.3 Patched (2014-03-06 r65254) -- "Warm Puppy"
Copyright (C) 2014 The R Foundation for Statistical Computing
Platform: x86_64-pc-linux-gnu (64-bit)

R is free software and comes with ABSOLUTELY NO WARRANTY.
You are welcome to redistribute it under certain conditions.
Type 'license()' or 'licence()' for distribution details.

  Natural language support but running in an English locale

R is a collaborative project with many contributors.
Type 'contributors()' for more information and
'citation()' on how to cite R or R packages in publications.

Type 'demo()' for some demos, 'help()' for on-line help, or
'help.start()' for an HTML browser interface to help.
Type 'q()' to quit R.

> ## We never get the s.d. (or quantiles) for the redundant parameter, of
> ## course.  Trying other tricks with INLA is complicated and I never got
> ## it to work. So it is just simpler to change which is the last value of
> ## a factor, so as to get the other value as the parameter. If this is
> ## done systematically, one gets all sd. Need care if there are
> ## interactions, as you need many more runs. This file systematically
> ## refits 6 models. This way, you get all parameters for single and 2-way
> ## interactions. Beware: this uses sum-to-zero constraings (contr.sum,
> ## actually contr.Sum).
> 
> Sys.getpid()
[1] 13816
> system("hostname")
coleonyx
> options(width = 220)
> library(car); packageVersion("car")
[1] '2.0.19'
> library(INLA); packageVersion("INLA")
Loading required package: sp
Loading required package: Matrix
Loading required package: splines
[1] '0.0.1392038736'
> sessionInfo()
R version 3.0.3 Patched (2014-03-06 r65254)
Platform: x86_64-pc-linux-gnu (64-bit)

locale:
 [1] LC_CTYPE=en_US.ISO-8859-15    LC_NUMERIC=C                  LC_TIME=en_GB.UTF-8           LC_COLLATE=en_US.ISO-8859-15  LC_MONETARY=en_US.ISO-8859-15 LC_MESSAGES=en_US.ISO-8859-15 LC_PAPER=en_GB.UTF-8         
 [8] LC_NAME=C                     LC_ADDRESS=C                  LC_TELEPHONE=C                LC_MEASUREMENT=en_GB.UTF-8    LC_IDENTIFICATION=C          

attached base packages:
[1] splines   stats     graphics  grDevices utils     datasets  methods   base     

other attached packages:
[1] INLA_0.0-1392038736 Matrix_1.1-2-2      sp_1.0-14           car_2.0-19         

loaded via a namespace (and not attached):
[1] grid_3.0.3      lattice_0.20-27 MASS_7.3-29     nnet_7.3-7     
> options(decorate.contrasts = c("(",")"))
> options(decorate.contr.Sum = "")
> options(contrasts = c("contr.Sum", "contr.poly"))
> 
> ## This does NOT cover all the needed reparams so as to have
> ## all three-way interactinos. For two way yes.
> 
> table.reparam.P <- cbind(
+     Filter       = c(1, 1, -1, -1, -1, 1),
+     Method       = c(1, -1, 1, -1, 1, -1),
+     S.Time       = c(1, -1, -1, -1, 1, 1),
+     S.Type       = c(1, 1, -1, -1, 1, -1),
+     S.Size       = c(1, -1, 1, -1, -1, 1),
+     Model        = c(1, -1, -1, 1, 1, -1),
+     Conjunction  = c(1, 1, 1, -1, -1, -1),
+     sh           = c(1, -1, 1, 1, -1, -1),
+     TrueGenes    = c(1, 1, -1, 1, -1, -1)
+     )
> 
> table.reparam.NP <- cbind(
+     S.Type       = c(1, 1, -1, -1, -1, 1),
+     Method       = c(1, -1, 1, -1, 1, -1),
+     S.Time       = c(1, -1, -1, -1, 1, 1),
+ ##    S.Type     = c(1, 1, -1, -1, 1,  1),
+     S.Size       = c(1, -1, 1, -1, -1, 1),
+     Model        = c(1, -1, -1, 1, 1, -1),
+     Conjunction  = c(1, 1, 1, -1, -1, -1),
+     sh           = c(1, -1, 1, 1, -1, -1),
+     TrueGenes    = c(1, 1, -1, 1, -1, -1)
+     )
> 
> 
> 
> ## A bigger table, that covers many (not all) 3-way, if you ever need it.
> 
> ## table.reparam.P <- cbind(
> ##     Filter       = c(1, 1, -1, -1, -1, 1, 1, -1),
> ##     Method       = c(1, -1, 1, -1, 1, -1, 1, -1),
> ##     S.Time       = c(1, -1, -1, -1, 1, 1, -1, 1),
> ##     S.Type       = c(1, 1, -1, -1, 1, -1, -1, 1),
> ##     S.Size       = c(1, -1, 1, -1, -1, 1, -1, 1),
> ##     Model        = c(1, -1, -1, 1, 1, -1, 1, -1),
> ##     Conjunction  = c(1, 1, 1, -1, -1, -1, 1, -1),
> ##     sh           = c(1, -1, 1, 1, -1, -1, -1, 1),
> ##     TrueGenes    = c(1, 1, -1, 1, -1, -1, 1, -1)
> ##     )
> 
> ## table.reparam.NP <- cbind(
> ##     S.Type       = c(1, 1, -1, -1, -1, 1, 1, -1),
> ##     Method       = c(1, -1, 1, -1, 1, -1, 1, -1),
> ##     S.Time       = c(1, -1, -1, -1, 1, 1, -1, 1),
> ## ##    S.Type       = c(1, 1, -1, -1, 1, -1, -1, 1),
> ##     S.Size       = c(1, -1, 1, -1, -1, 1, -1, 1),
> ##     Model        = c(1, -1, -1, 1, 1, -1, 1, -1),
> ##     Conjunction  = c(1, 1, 1, -1, -1, -1, 1, -1),
> ##     sh           = c(1, -1, 1, 1, -1, -1, -1, 1),
> ##     TrueGenes    = c(1, 1, -1, 1, -1, -1, 1, -1)
> ##     )
> 
> 
> recoding.function <- function(table, index, data){
+     v.names <- colnames(table)
+     ## switch last and first levels if -1. Nope, rev is simpler.
+     for(vname in v.names) {
+         if(table[index, vname] == -1) {
+             o.levels <- levels(data[[vname]])
+             ## nlevels <- nlevels(data[[vname]])
+             new.levels <- rev(o.levels)
+             data[[vname]] <- factor(data[[vname]], levels = new.levels)
+         }
+     }
+     return(data)
+ }
> 
> the.inla.fit <- function(np.or.p, var, dd, nthreads = 4) {
+     options(decorate.contrasts = c("(",")"))
+     options(decorate.contr.Sum = "")
+     options(contrasts = c("contr.Sum", "contr.poly"))
+ 
+     ## This is a huge model!!
+     ## if(np.or.p == "P") {
+     ##     right.side <- '(S.Size + Filter + Method + S.Time + S.Type + Model + Conjunction + sh + TrueGenes)^2 + (Filter + Method + S.Type + S.Time)^3 + f(dataSetID, model = "iid")'
+     ## } else if(np.or.p == "NP") {
+     ##     right.side <- '(S.Size + Method + S.Time + S.Type + Model + Conjunction + sh + TrueGenes)^2 + (Method + S.Type + S.Time)^3 + f(dataSetID, model = "iid")'
+     ## }
+ 
+     if(np.or.p == "P") {
+         right.side <- '(S.Size + Filter + Method + S.Time + S.Type + Model + Conjunction + sh + TrueGenes)^2 + f(dataSetID, model = "iid")'
+     } else if(np.or.p == "NP") {
+         right.side <- '(S.Size + Method + S.Time + S.Type + Model + Conjunction + sh + TrueGenes)^2 + f(dataSetID, model = "iid")'
+     }
+ 
+ 
+     
+     if(var == "Diff") {
+         fit0 <- inla(as.formula(paste("Diff ~", right.side)),
+                      family = "poisson",
+                      data = dd,
+                      num.threads = nthreads
+                      )
+     } else if(var == "PFD") {
+         to.omit <- which( (dd$TP + dd$FP) == 0 )
+         dd <- dd[-to.omit, ]
+         gc()
+         fit0 <- inla(as.formula(paste("FP ~", right.side)),
+                      family = "binomial",
+                      Ntrials = Inferred.edges,
+                      data = dd,
+                      num.threads = nthreads
+                      )
+     } else if(var == "PND") {
+         fit0 <- inla(as.formula(paste("FN ~", right.side)),
+                      family = "binomial",
+                      Ntrials = True.edges,
+                      data = dd,
+                      num.threads = nthreads
+                      )
+     } else if(var == "FPF") {
+         dd$nontrue.edges <- dd$FP + dd$TN
+         fit0 <- inla(as.formula(paste("FP ~", right.side)),
+                      family = "binomial",
+                      Ntrials = Nontrue.edges,
+                      data = dd,
+                      num.threads = nthreads
+                      )
+     }
+     ## yes, all this rm and gc, etc, on purpose
+     print(fit0$cpu.used)
+     fit <- inla.hyperpar(fit0)
+     rm(fit0)
+     print(fit$cpu.used)
+     summary.fixed <- fit$summary.fixed
+     rm(fit)
+     gc()
+     return(summary.fixed)
+ }
> 
> 
> arguments.script <- commandArgs(trailingOnly = TRUE)
> np.or.p <- arguments.script[1]
> var <- arguments.script[2]
> 
> 
> if(np.or.p == "P") {
+     load("P.stats.RData"); dim(P.stats)
+     table.reparam <- table.reparam.P 
+     data <- P.stats 
+ } else if(np.or.p == "NP") {
+     load("NP.stats.RData"); dim(NP.stats)
+     table.reparam <- table.reparam.NP 
+     data <- NP.stats 
+ }
> rm(NP.stats, P.stats) ## for room and to make sure neve used again. 
Warning message:
In rm(NP.stats, P.stats) : object 'P.stats' not found
> 
> l.results <- list()
> 
> for(i in 1:nrow(table.reparam)) {
+     cat(paste0("\n  Doing i = ", i, "\n"))
+     dd <- recoding.function(table.reparam, i, data)
+     l.results[[i]] <- the.inla.fit(np.or.p, var, dd)
+     print(l.results[[i]])
+     rm(dd)
+     gc()
+ }

  Doing i = 1
 Pre-processing    Running inla Post-processing           Total 
      11.240941     1676.586456        2.273048     1690.100446 
 Pre-processing    Running inla Post-processing           Total 
    53.83888340    305.95765710      0.07221007    359.86875057 
                                                 mean          sd   0.025quant      0.5quant    0.975quant          mode          kld
(Intercept)                             -8.574908e-01 0.006750580 -0.870747676 -8.574899e-01 -0.8442510191 -0.8574875641 1.218143e-12
S.Size(1000)                            -6.859281e-01 0.007535895 -0.700749731 -6.859195e-01 -0.6711673503 -0.6859016981 0.000000e+00
S.Size(200)                              1.457118e-01 0.007297399  0.131386148  1.457111e-01  0.1600285738  0.1457101732 3.257572e-14
Method(CBN)                              8.576199e-01 0.007421847  0.843049436  8.576193e-01  0.8721803414  0.8576186889 0.000000e+00
Method(CBN-A)                            7.736907e-01 0.007448990  0.759066845  7.736902e-01  0.7883043023  0.7736897027 1.418098e-22
Method(OT)                              -1.713134e+00 0.013263079 -1.739241076 -1.713111e+00 -1.6871730678 -1.7130654358 0.000000e+00
Method(OT-A)                            -1.383209e+00 0.010838782 -1.404523525 -1.383198e+00 -1.3619760437 -1.3831753470 1.502160e-21
Method(DiP)                              1.030491e+00 0.023350881  0.984665678  1.030484e+00  1.0763170457  1.0304703986 5.244325e-22
S.Time(last)                            -1.221252e-01 0.004939441 -0.131823837 -1.221250e-01 -0.1124361997 -0.1221243126 0.000000e+00
S.Type(singleCell)                      -4.935632e-02 0.007091646 -0.063285689 -4.935448e-02 -0.0354498694 -0.0493501874 2.155838e-15
S.Type(wholeTumor_0.01)                  9.023180e-02 0.006479267  0.077507038  9.023289e-02  0.1029389123  0.0902356175 0.000000e+00
Model(Bozic)                             6.370950e-01 0.008150811  0.621097741  6.370929e-01  0.6530895188  0.6370892381 1.124552e-21
Model(exp)                               7.693896e-01 0.009940667  0.749878820  7.693873e-01  0.7888957743  0.7693833214 8.023652e-22
Model(McF_4)                            -7.766846e-01 0.010077943 -0.796513282 -7.766708e-01 -0.7569507954 -0.7766421467 6.021875e-22
Conjunction(No)                          3.113373e-02 0.004671862  0.021961283  3.113359e-02  0.0402985378  0.0311337156 2.584939e-24
sh(0)                                   -1.448049e-01 0.005041264 -0.154710148 -1.448025e-01 -0.1349219275 -0.1447972087 0.000000e+00
TrueGenes(7)                            -1.133738e-01 0.008183966 -0.129449672 -1.133714e-01 -0.0973262504 -0.1133657338 0.000000e+00
TrueGenes(9)                            -1.009646e-01 0.007372925 -0.115451861 -1.009609e-01 -0.0865111860 -0.1009527525 0.000000e+00
S.Size(1000):Method(CBN)                 5.841442e-01 0.008354027  0.567761451  5.841373e-01  0.6005498578  0.5841242432 3.977026e-13
S.Size(200):Method(CBN)                 -1.374104e-01 0.008133671 -0.153380709 -1.374102e-01 -0.1214556119 -0.1374091797 2.622147e-14
S.Size(1000):Method(CBN-A)               5.677246e-01 0.008421773  0.551208418  5.677179e-01  0.5842627566  0.5677051143 0.000000e+00
S.Size(200):Method(CBN-A)               -1.322639e-01 0.008199222 -0.148363037 -1.322637e-01 -0.1161806343 -0.1322625790 0.000000e+00
S.Size(1000):Method(OT)                  4.442662e-01 0.014085868  0.416592634  4.442719e-01  0.4718826794  0.4442846552 0.000000e+00
S.Size(200):Method(OT)                  -1.358548e-01 0.013992698 -0.163352451 -1.358468e-01 -0.1084270801 -0.1358293684 8.859870e-15
S.Size(1000):Method(OT-A)                5.461919e-01 0.011769450  0.523082706  5.461922e-01  0.5692784475  0.5461938031 2.003724e-13
S.Size(200):Method(OT-A)                -1.356851e-01 0.011641724 -0.158556011 -1.356807e-01 -0.1128598743 -0.1356707171 0.000000e+00
S.Size(1000):Method(DiP)                -1.412859e+00 0.026424114 -1.464968561 -1.412782e+00 -1.3612186537 -1.4126269176 0.000000e+00
S.Size(200):Method(DiP)                  5.218107e-01 0.024603409  0.473541554  5.217977e-01  0.5701079838  0.5217735423 1.604730e-22
S.Size(1000):S.Time(last)                7.602655e-02 0.004126110  0.067926224  7.602619e-02  0.0841214357  0.0760258277 2.547351e-14
S.Size(200):S.Time(last)                -2.260887e-02 0.004093829 -0.030646363 -2.260904e-02 -0.0145777986 -0.0226090310 0.000000e+00
S.Size(1000):S.Type(singleCell)         -9.600371e-03 0.005835359 -0.021057959 -9.600299e-03  0.0018463358 -0.0095996609 3.980019e-16
S.Size(200):S.Type(singleCell)          -1.535936e-03 0.005797566 -0.012918485 -1.536149e-03  0.0098373747 -0.0015360857 1.654361e-24
S.Size(1000):S.Type(wholeTumor_0.01)     1.286551e-02 0.005758310  0.001559939  1.286532e-02  0.0241617365  0.0128654445 0.000000e+00
S.Size(200):S.Type(wholeTumor_0.01)      1.665890e-03 0.005724294 -0.009573057  1.665766e-03  0.0128952423  0.0016660007 9.098987e-24
S.Size(1000):Model(Bozic)               -1.952261e-03 0.006915231 -0.015529427 -1.952426e-03  0.0116133958 -0.0019521727 4.428197e-18
S.Size(200):Model(Bozic)                 5.375116e-03 0.006889301 -0.008150267  5.374654e-03  0.0188906835  0.0053743084 2.498493e-16
S.Size(1000):Model(exp)                 -1.419565e-02 0.006989256 -0.027917835 -1.419592e-02 -0.0004845086 -0.0141958820 5.548664e-16
S.Size(200):Model(exp)                   1.660299e-02 0.006953148  0.002952258  1.660253e-02  0.0302438022  0.0166021829 8.409664e-16
S.Size(1000):Model(McF_4)                9.408162e-02 0.007304179  0.079741826  9.408110e-02  0.1084111489  0.0940806781 0.000000e+00
S.Size(200):Model(McF_4)                -2.363579e-02 0.007273191 -0.037916310 -2.363577e-02 -0.0093684408 -0.0236351208 0.000000e+00
S.Size(1000):Conjunction(No)            -1.530443e-02 0.004085888 -0.023327328 -1.530426e-02 -0.0072898155 -0.0153035666 1.654361e-24
S.Size(200):Conjunction(No)              1.608941e-03 0.004062382 -0.006366670  1.608724e-03  0.0095784538  0.0016086327 1.283154e-17
S.Size(1000):sh(0)                       4.044116e-02 0.004100254  0.032390917  4.044103e-02  0.0484847198  0.0404411305 0.000000e+00
S.Size(200):sh(0)                       -2.139654e-02 0.004073040 -0.029393326 -2.139667e-02 -0.0134063436 -0.0213965912 0.000000e+00
S.Size(1000):TrueGenes(7)                1.628058e-05 0.006836473 -0.013410933  1.773089e-05  0.0134231792  0.0000212236 1.742187e-19
S.Size(200):TrueGenes(7)                -1.527658e-02 0.006750398 -0.028531526 -1.527624e-02 -0.0020356332 -0.0152749809 0.000000e+00
S.Size(1000):TrueGenes(9)                2.051794e-02 0.006006403  0.008726888  2.051721e-02  0.0323022284  0.0205162640 0.000000e+00
S.Size(200):TrueGenes(9)                -1.114020e-03 0.005969899 -0.012835278 -1.114105e-03  0.0105969886 -0.0011137704 0.000000e+00
Method(CBN):S.Time(last)                 2.729075e-01 0.005489265  0.262131819  2.729068e-01  0.2836772418  0.2729059220 0.000000e+00
Method(CBN-A):S.Time(last)               2.343597e-01 0.005534970  0.223494194  2.343590e-01  0.2452190154  0.2343581603 0.000000e+00
Method(OT):S.Time(last)                 -2.859050e-01 0.010703553 -0.306943968 -2.858971e-01 -0.2649286990 -0.2858804769 0.000000e+00
Method(OT-A):S.Time(last)               -6.978278e-02 0.008303531 -0.086084772 -6.978323e-02 -0.0534931752 -0.0697834414 0.000000e+00
Method(DiP):S.Time(last)                -1.997404e-01 0.014802423 -0.228820947 -1.997347e-01 -0.1707183814 -0.1997218625 6.865599e-23
Method(CBN):S.Type(singleCell)           5.559523e-02 0.007925686  0.040039119  5.559338e-02  0.0711473153  0.0555903521 0.000000e+00
Method(CBN-A):S.Type(singleCell)         7.989927e-02 0.007994609  0.064207698  7.989747e-02  0.0955864337  0.0798945404 0.000000e+00
Method(OT):S.Type(singleCell)           -2.805770e-01 0.015651695 -0.311366266 -2.805575e-01 -0.2499241303 -0.2805169502 0.000000e+00
Method(OT-A):S.Type(singleCell)         -1.926548e-01 0.012343563 -0.216913904 -1.926469e-01 -0.1684615233 -0.1926299846 1.042248e-22
Method(DiP):S.Type(singleCell)           2.604067e-01 0.021774243  0.217633620  2.604138e-01  0.3031014155  0.2604298614 0.000000e+00
Method(CBN):S.Type(wholeTumor_0.01)     -1.524139e-01 0.007396475 -0.166933416 -1.524148e-01 -0.1379021871 -0.1524161588 0.000000e+00
Method(CBN-A):S.Type(wholeTumor_0.01)   -1.900502e-01 0.007473008 -0.204720328 -1.900511e-01 -0.1753886787 -0.1900521805 3.308722e-23
Method(OT):S.Type(wholeTumor_0.01)       5.262720e-01 0.013024359  0.500714785  5.262668e-01  0.5518347204  0.5262574611 1.636204e-13
Method(OT-A):S.Type(wholeTumor_0.01)     3.756837e-01 0.010797637  0.354488610  3.756819e-01  0.3968693389  0.3756791835 3.019209e-23
Method(DiP):S.Type(wholeTumor_0.01)     -4.397414e-01 0.020283086 -0.479611800 -4.397260e-01 -0.3999931680 -0.4396932175 0.000000e+00
Method(CBN):Model(Bozic)                -4.744266e-01 0.009148417 -0.492391451 -4.744257e-01 -0.4564831431 -0.4744231265 0.000000e+00
Method(CBN-A):Model(Bozic)              -4.374081e-01 0.009201724 -0.455477704 -4.374072e-01 -0.4193601555 -0.4374045762 1.639011e-13
Method(OT):Model(Bozic)                  1.816237e-01 0.015359376  0.151465512  1.816241e-01  0.2117519340  0.1816263251 2.636638e-24
Method(OT-A):Model(Bozic)               -1.105306e-01 0.014075680 -0.138176488 -1.105275e-01 -0.0829275316 -0.1105199475 0.000000e+00
Method(DiP):Model(Bozic)                 6.260927e-01 0.024475775  0.578105509  6.260687e-01  0.6741688118  0.6260225313 2.365737e-22
Method(CBN):Model(exp)                  -4.532372e-01 0.010713573 -0.474275316 -4.532362e-01 -0.4322236724 -0.4532333865 6.017739e-23
Method(CBN-A):Model(exp)                -3.920548e-01 0.010749095 -0.413162765 -3.920538e-01 -0.3709716878 -0.3920509508 0.000000e+00
Method(OT):Model(exp)                   -1.240258e-01 0.017998216 -0.159390688 -1.240168e-01 -0.0887431147 -0.1239972510 0.000000e+00
Method(OT-A):Model(exp)                 -4.223761e-01 0.016620551 -0.455044134 -4.223645e-01 -0.3898027534 -0.4223395795 5.023766e-14
Method(DiP):Model(exp)                   9.731853e-01 0.031067627  0.912278683  9.731533e-01  1.0342136065  0.9730915600 0.000000e+00
Method(CBN):Model(McF_4)                 8.876601e-01 0.010823556  0.866444382  8.876477e-01  0.9089246919  0.8876238263 4.738493e-13
Method(CBN-A):Model(McF_4)               8.666306e-01 0.010910184  0.845244084  8.666185e-01  0.8880644559  0.8665951177 0.000000e+00
Method(OT):Model(McF_4)                 -1.571816e-01 0.021703368 -0.199963356 -1.571251e-01 -0.1147514680 -0.1570099044 1.841391e-15
Method(OT-A):Model(McF_4)               -3.485211e-01 0.019840577 -0.387618954 -3.484735e-01 -0.3097225801 -0.3483762420 0.000000e+00
Method(DiP):Model(McF_4)                -4.257593e-01 0.028635787 -0.482210075 -4.256835e-01 -0.3697795049 -0.4255289131 0.000000e+00
Method(CBN):Conjunction(No)              1.441482e-01 0.005297784  0.133746942  1.441480e-01  0.1545409243  0.1441481098 0.000000e+00
Method(CBN-A):Conjunction(No)            1.250132e-01 0.005346511  0.114516259  1.250130e-01  0.1355015012  0.1250131501 0.000000e+00
Method(OT):Conjunction(No)              -7.716466e-02 0.009640508 -0.096091943 -7.716503e-02 -0.0582526300 -0.0771649534 0.000000e+00
Method(OT-A):Conjunction(No)            -4.195805e-02 0.007964799 -0.057594668 -4.195861e-02 -0.0263326381 -0.0419590551 8.545365e-16
Method(DiP):Conjunction(No)             -7.141493e-02 0.014273318 -0.099438243 -7.141535e-02 -0.0434149612 -0.0714149623 0.000000e+00
Method(CBN):sh(0)                        2.647459e-01 0.005643824  0.253671441  2.647436e-01  0.2758231444  0.2647394571 5.260869e-22
Method(CBN-A):sh(0)                      2.746572e-01 0.005691383  0.263489301  2.746549e-01  0.2858276769  0.2746508190 4.673570e-22
Method(OT):sh(0)                         1.631383e-01 0.010053891  0.143394692  1.631395e-01  0.1828571522  0.1631427668 1.716176e-14
Method(OT-A):sh(0)                       1.449144e-01 0.008272244  0.128672456  1.449144e-01  0.1611414033  0.1449151974 6.720842e-25
Method(DiP):sh(0)                       -6.024929e-01 0.016490067 -0.634947911 -6.024668e-01 -0.5702121519 -0.6024129388 8.635766e-22
Method(CBN):TrueGenes(7)                -4.505807e-01 0.009753398 -0.469728295 -4.505815e-01 -0.4314460053 -0.4505822925 0.000000e+00
Method(CBN-A):TrueGenes(7)              -4.828082e-01 0.009764612 -0.501978576 -4.828088e-01 -0.4636522062 -0.4828091193 2.336785e-23
Method(OT):TrueGenes(7)                  4.051720e-01 0.015729612  0.374275528  4.051763e-01  0.4360166993  0.4051861450 5.087161e-23
Method(OT-A):TrueGenes(7)               -1.207864e-01 0.013397340 -0.147114790 -1.207785e-01 -0.0945262654 -0.1207613397 9.098987e-24
Method(DiP):TrueGenes(7)                 6.966276e-01 0.028769513  0.640131841  6.966307e-01  0.7530547100  0.6966393487 3.353399e-14
Method(CBN):TrueGenes(9)                 2.769453e-01 0.008510220  0.260246256  2.769418e-01  0.2936484059  0.2769354404 2.531173e-22
Method(CBN-A):TrueGenes(9)               2.913694e-01 0.008580530  0.274532222  2.913659e-01  0.3082103502  0.2913597253 9.424581e-14
Method(OT):TrueGenes(9)                 -3.078808e-01 0.016432807 -0.340221313 -3.078553e-01 -0.2757106073 -0.3078028767 3.308722e-23
Method(OT-A):TrueGenes(9)                1.125367e-01 0.012619560  0.087744483  1.125416e-01  0.1372788631  0.1125525502 0.000000e+00
Method(DiP):TrueGenes(9)                -4.808503e-01 0.024225514 -0.528506306 -4.808198e-01 -0.4334067522 -0.4807565996 2.878589e-22
S.Time(last):S.Type(singleCell)          1.582449e-02 0.004126362  0.007723106  1.582433e-02  0.0239193632  0.0158243521 5.790264e-24
S.Time(last):S.Type(wholeTumor_0.01)    -1.990197e-02 0.004083963 -0.027920750 -1.990191e-02 -0.0118908340 -0.0199014526 0.000000e+00
S.Time(last):Model(Bozic)               -2.664300e-01 0.004902624 -0.276061572 -2.664281e-01 -0.2568177743 -0.2664238021 2.886909e-13
S.Time(last):Model(exp)                 -2.802959e-01 0.004936338 -0.289991784 -2.802946e-01 -0.2706158407 -0.2802916297 2.847610e-13
S.Time(last):Model(McF_4)               -2.202535e-02 0.005170639 -0.032177825 -2.202527e-02 -0.0118826294 -0.0220246692 0.000000e+00
S.Time(last):Conjunction(No)            -4.261081e-03 0.002893589 -0.009941932 -4.261265e-03  0.0014155874 -0.0042613882 2.481542e-24
S.Time(last):sh(0)                       3.269578e-02 0.002898787  0.027004976  3.269551e-02  0.0383828712  0.0326952075 3.143286e-23
S.Time(last):TrueGenes(7)                6.469351e-04 0.004951039 -0.009072438  6.463758e-04  0.0103605173  0.0006456718 1.079835e-18
S.Time(last):TrueGenes(9)                4.099968e-02 0.004282431  0.032591774  4.099956e-02  0.0494005863  0.0409996697 5.911933e-15
S.Type(singleCell):Model(Bozic)         -3.880387e-03 0.006923499 -0.017473976 -3.880487e-03  0.0097013169 -0.0038801012 7.444626e-24
S.Type(wholeTumor_0.01):Model(Bozic)    -1.676313e-02 0.006821818 -0.030156469 -1.676344e-02 -0.0033803333 -0.0167634817 0.000000e+00
S.Type(singleCell):Model(exp)            2.712105e-03 0.006999495 -0.011029581  2.711626e-03  0.0164438661  0.0027112584 2.766221e-16
S.Type(wholeTumor_0.01):Model(exp)       4.728574e-03 0.006918588 -0.008855036  4.728358e-03  0.0183009510  0.0047285096 5.790264e-24
S.Type(singleCell):Model(McF_4)         -1.966838e-03 0.007306975 -0.016312982 -1.967061e-03  0.0123674115 -0.0019668889 7.932238e-18
S.Type(wholeTumor_0.01):Model(McF_4)     4.941859e-02 0.007280508  0.035123561  4.941866e-02  0.0637001615  0.0494194191 0.000000e+00
S.Type(singleCell):Conjunction(No)       6.029561e-03 0.004099981 -0.002019318  6.029156e-03  0.0140733178  0.0060286892 4.031129e-16
S.Type(wholeTumor_0.01):Conjunction(No) -3.984512e-03 0.004047246 -0.011931771 -3.984263e-03  0.0039540934 -0.0039834192 0.000000e+00
S.Type(singleCell):sh(0)                 4.724112e-03 0.004106609 -0.003338344  4.723899e-03  0.0127803690  0.0047238191 4.018126e-16
S.Type(wholeTumor_0.01):sh(0)           -1.963889e-02 0.004056780 -0.027603774 -1.963902e-02 -0.0116806105 -0.0196389281 1.646977e-15
S.Type(singleCell):TrueGenes(7)         -7.254915e-02 0.006871047 -0.086041599 -7.254860e-02 -0.0590720689 -0.0725469239 1.447566e-23
S.Type(wholeTumor_0.01):TrueGenes(7)     1.074203e-01 0.006724962  0.094214098  1.074210e-01  0.1206102621  0.1074231235 1.917877e-14
S.Type(singleCell):TrueGenes(9)          3.641701e-02 0.006027030  0.024583608  3.641692e-02  0.0482401091  0.0364172444 2.984720e-15
S.Type(wholeTumor_0.01):TrueGenes(9)    -4.085145e-02 0.005951490 -0.052534983 -4.085207e-02 -0.0291751421 -0.0408528233 0.000000e+00
Model(Bozic):Conjunction(No)             1.453304e-02 0.004840976  0.005029403  1.453259e-02  0.0240305106  0.0145320820 5.783017e-16
Model(exp):Conjunction(No)               2.435794e-02 0.004889270  0.014760059  2.435728e-02  0.0339506523  0.0243563870 2.267735e-15
Model(McF_4):Conjunction(No)            -2.262833e-02 0.005146735 -0.032732370 -2.262876e-02 -0.0125311578 -0.0226291791 0.000000e+00
Model(Bozic):sh(0)                       1.152934e-01 0.004861780  0.105748929  1.152929e-01  0.1248316843  0.1152923452 3.669524e-14
Model(exp):sh(0)                         8.127321e-02 0.004944749  0.071565245  8.127296e-02  0.0909737128  0.0812728658 0.000000e+00
Model(McF_4):sh(0)                      -1.067895e-01 0.005147598 -0.116896836 -1.067893e-01 -0.0966920601 -0.1067886384 0.000000e+00
Model(Bozic):TrueGenes(7)                6.865280e-02 0.007945320  0.053051368  6.865325e-02  0.0842374458  0.0686548407 0.000000e+00
Model(exp):TrueGenes(7)                  5.745116e-02 0.008016469  0.041712016  5.745094e-02  0.0731771202  0.0574511731 2.067952e-24
Model(McF_4):TrueGenes(7)                3.444473e-02 0.008977538  0.016813444  3.444625e-02  0.0520514717  0.0344500633 1.654361e-24
Model(Bozic):TrueGenes(9)               -2.144738e-02 0.007107780 -0.035401508 -2.144791e-02 -0.0075030962 -0.0214483742 0.000000e+00
Model(exp):TrueGenes(9)                  8.959359e-03 0.007164379 -0.005106513  8.959042e-03  0.0230141169  0.0089590127 0.000000e+00
Model(McF_4):TrueGenes(9)               -3.321901e-02 0.007595814 -0.048132569 -3.321912e-02 -0.0183185060 -0.0332186918 3.308722e-24
Conjunction(No):sh(0)                   -1.150659e-03 0.002877009 -0.006799109 -1.150790e-03  0.0044933513 -0.0011508108 1.279170e-17
Conjunction(No):TrueGenes(7)            -2.934867e-04 0.004782743 -0.009683706 -2.936109e-04  0.0090888330 -0.0002934552 2.892919e-19
Conjunction(No):TrueGenes(9)             9.041002e-02 0.004229257  0.082106957  9.040974e-02  0.0987070186  0.0904095389 0.000000e+00
sh(0):TrueGenes(7)                      -6.102164e-02 0.004790890 -0.070427335 -6.102194e-02 -0.0516228790 -0.0610221363 0.000000e+00
sh(0):TrueGenes(9)                       2.986261e-02 0.004229544  0.021558491  2.986251e-02  0.0381597265  0.0298626552 3.030353e-15

  Doing i = 2
 Pre-processing    Running inla Post-processing           Total 
      10.042600     1644.369030        1.620316     1656.031946 
 Pre-processing    Running inla Post-processing           Total 
     54.2247503     280.8633852       0.0798521     335.1679876 
                                                 mean          sd    0.025quant      0.5quant   0.975quant          mode          kld
(Intercept)                             -0.8574975420 0.006750694 -0.8707546242 -0.8574966498 -0.844257520 -0.8574942849 2.351261e-22
S.Size(100)                              0.5402352459 0.008634044  0.5232923957  0.5402319960  0.557180599  0.5402261998 1.005438e-21
S.Size(200)                              0.1457135341 0.007297602  0.1313874621  0.1457127803  0.160030685  0.1457118846 0.000000e+00
Method(DiP-A)                            0.4346353351 0.016937164  0.4013639955  0.4346408996  0.467845418  0.4346535106 1.811526e-22
Method(DiP)                              1.0304918237 0.023350875  0.9846662336  1.0304842270  1.076317580  1.0304709470 2.036123e-13
Method(OT-A)                            -1.3832124895 0.010838786 -1.4045265591 -1.3832014541 -1.361979061 -1.3831783724 0.000000e+00
Method(OT)                              -1.7131356659 0.013263085 -1.7392432521 -1.7131134144 -1.687175221 -1.7130676020 1.262267e-12
Method(CBN-A)                            0.7736922890 0.007448998  0.7590683887  0.7736917373  0.788305878  0.7736912605 1.017949e-22
S.Time(unif)                             0.1221213379 0.004939588  0.1124240670  0.1221209129  0.131812097  0.1221204784 0.000000e+00
S.Type(singleCell)                      -0.0493556255 0.007091854 -0.0632854038 -0.0493537878 -0.035448768 -0.0493494960 0.000000e+00
S.Type(wholeTumor_0.01)                  0.0902302877 0.006479493  0.0775050786  0.0902313742  0.102937842  0.0902341053 0.000000e+00
Model(McF_6)                            -0.6297537616 0.008742412 -0.6469427721 -0.6297457223 -0.612625014 -0.6297288348 0.000000e+00
Model(McF_4)                            -0.7766832442 0.010078153 -0.7965123020 -0.7766694060 -0.756948992 -0.7766407598 5.465355e-13
Model(exp)                               0.7693929781 0.009940893  0.7498817233  0.7693905996  0.788899567  0.7693866643 0.000000e+00
Conjunction(No)                          0.0311329834 0.004672022  0.0219602248  0.0311328480  0.040298106  0.0311329720 2.483537e-15
sh(Inf)                                  0.1448042257 0.005041411  0.1349135478  0.1448015417  0.154700716  0.1447965778 0.000000e+00
TrueGenes(7)                            -0.1133786992 0.008184141 -0.1294549093 -0.1133762425 -0.097330800 -0.1133706148 0.000000e+00
TrueGenes(9)                            -0.1009625263 0.007373120 -0.1154501871 -0.1009588031 -0.086508748 -0.1009507007 0.000000e+00
S.Size(100):Method(DiP-A)                0.7098082922 0.021314315  0.6680160340  0.7097885930  0.751671366  0.7097508271 0.000000e+00
S.Size(200):Method(DiP-A)                0.0194176032 0.016396356 -0.0127829499  0.0194201661  0.051574517  0.0194267028 0.000000e+00
S.Size(100):Method(DiP)                  0.8911671538 0.030747521  0.8308584416  0.8911457846  0.951539006  0.8911054653 1.025704e-22
S.Size(200):Method(DiP)                  0.5218119175 0.024603420  0.4735427311  0.5217988690  0.570109204  0.5217747441 0.000000e+00
S.Size(100):Method(OT-A)                -0.4104745255 0.012544658 -0.4351193501 -0.4104696952 -0.385879002 -0.4104589310 0.000000e+00
S.Size(200):Method(OT-A)                -0.1356852947 0.011641727 -0.1585561877 -0.1356808333 -0.112860036 -0.1356708867 4.135903e-24
S.Size(100):Method(OT)                  -0.3083468399 0.014788409 -0.3374021660 -0.3083403086 -0.279354275 -0.3083259381 0.000000e+00
S.Size(200):Method(OT)                  -0.1358542943 0.013992706 -0.1633519283 -0.1358462242 -0.108426526 -0.1358288306 0.000000e+00
S.Size(100):Method(CBN-A)               -0.4354732284 0.009402168 -0.4539399203 -0.4354711147 -0.417035132 -0.4354660730 3.428664e-22
S.Size(200):Method(CBN-A)               -0.1322646959 0.008199237 -0.1483638608 -0.1322644875 -0.116181401 -0.1322633744 0.000000e+00
S.Size(100):S.Time(unif)                 0.0534186454 0.004105963  0.0453578759  0.0534182902  0.061474006  0.0534179246 0.000000e+00
S.Size(200):S.Time(unif)                 0.0226085991 0.004094196  0.0145700714  0.0226085373  0.030640113  0.0226087600 0.000000e+00
S.Size(100):S.Type(singleCell)           0.0111368848 0.005825697 -0.0003010777  0.0111367350  0.022565211  0.0111369277 0.000000e+00
S.Size(200):S.Type(singleCell)          -0.0015355034 0.005798087 -0.0129190748 -0.0015357165  0.009838831 -0.0015356532 3.968363e-16
S.Size(100):S.Type(wholeTumor_0.01)     -0.0145314696 0.005759019 -0.0258383952 -0.0145316616 -0.003233828 -0.0145315593 4.086235e-16
S.Size(200):S.Type(wholeTumor_0.01)      0.0016656787 0.005724819 -0.0095742993  0.0016655542  0.012896060  0.0016657892 0.000000e+00
S.Size(100):Model(McF_6)                 0.0762788939 0.007614152  0.0613310999  0.0762781752  0.091216993  0.0762773766 0.000000e+00
S.Size(200):Model(McF_6)                 0.0016580599 0.007589979 -0.0132457617  0.0016585265  0.016545660  0.0016601067 1.654361e-24
S.Size(100):Model(McF_4)                -0.0704461145 0.007281948 -0.0847445070 -0.0704458631 -0.056162198 -0.0704447412 8.178528e-15
S.Size(200):Model(McF_4)                -0.0236360125 0.007273822 -0.0379177703 -0.0236359944 -0.009367423 -0.0236353419 4.963084e-24
S.Size(100):Model(exp)                  -0.0024090218 0.006959321 -0.0160725704 -0.0024092485  0.011243278 -0.0024091141 2.885696e-16
S.Size(200):Model(exp)                   0.0166033707 0.006953780  0.0029513952  0.0166029065  0.030245424  0.0166025632 8.408134e-16
S.Size(100):Conjunction(No)              0.0136960872 0.004083479  0.0056796962  0.0136956523  0.021707551  0.0136951248 8.127551e-16
S.Size(200):Conjunction(No)              0.0016091401 0.004062753 -0.0063671993  0.0016089232  0.009579381  0.0016088317 4.105343e-16
S.Size(100):sh(Inf)                      0.0190446274 0.004095653  0.0110033881  0.0190445151  0.027079130  0.0190446365 2.423791e-15
S.Size(200):sh(Inf)                      0.0213964886 0.004073410  0.0133988770  0.0213963908  0.029387323  0.0213965395 5.790264e-24
S.Size(100):TrueGenes(7)                 0.0152693568 0.006765544  0.0019869181  0.0152689330  0.028541994  0.0152686545 0.000000e+00
S.Size(200):TrueGenes(7)                -0.0152759868 0.006750826 -0.0285317781 -0.0152756470 -0.002034203 -0.0152743925 0.000000e+00
S.Size(100):TrueGenes(9)                -0.0194060237 0.006000403 -0.0311877967 -0.0194058958 -0.007635737 -0.0194051303 0.000000e+00
S.Size(200):TrueGenes(9)                -0.0011146384 0.005970360 -0.0128368021 -0.0011147236  0.010597273 -0.0011143888 1.654361e-24
Method(DiP-A):S.Time(unif)              -0.0481882401 0.010918948 -0.0696387215 -0.0481842116 -0.026779696 -0.0481751955 4.135903e-24
Method(DiP):S.Time(unif)                 0.1997358477 0.014802435  0.1706914778  0.1997292607  0.228790129  0.1997172842 0.000000e+00
Method(OT-A):S.Time(unif)                0.0697839572 0.008303529  0.0534806811  0.0697839431  0.086072410  0.0697846182 0.000000e+00
Method(OT):S.Time(unif)                  0.2859073001 0.010703556  0.2649160498  0.2858988544  0.306926104  0.2858827960 0.000000e+00
Method(CBN-A):S.Time(unif)              -0.2343580725 0.005534979 -0.2452266293 -0.2343577131 -0.223501442 -0.2343565222 3.463819e-23
Method(DiP-A):S.Type(singleCell)         0.0774453443 0.016038294  0.0459371621  0.0774514777  0.108890729  0.0774651549 0.000000e+00
Method(DiP):S.Type(singleCell)           0.2604050970 0.021774262  0.2176319746  0.2604121829  0.303099846  0.2604282590 2.067952e-24
Method(OT-A):S.Type(singleCell)         -0.1926544621 0.012343569 -0.2169136149 -0.1926465734 -0.168461209 -0.1926296837 0.000000e+00
Method(OT):S.Type(singleCell)           -0.2805761867 0.015651708 -0.3113654562 -0.2805566597 -0.249923269 -0.2805161162 0.000000e+00
Method(CBN-A):S.Type(singleCell)         0.0798994054 0.007994625  0.0642078078  0.0798976095  0.095586603  0.0798946796 6.785379e-15
Method(DiP-A):S.Type(wholeTumor_0.01)   -0.1197193974 0.014549074 -0.1482906896 -0.1197175976 -0.091184196 -0.1197127503 0.000000e+00
Method(DiP):S.Type(wholeTumor_0.01)     -0.4397371521 0.020283099 -0.4796075436 -0.4397216983 -0.399988859 -0.4396889423 0.000000e+00
Method(OT-A):S.Type(wholeTumor_0.01)     0.3756827755 0.010797640  0.3544876990  0.3756809766  0.396868439  0.3756782786 1.190317e-13
Method(OT):S.Type(wholeTumor_0.01)       0.5262695592 0.013024365  0.5007123095  0.5262643527  0.551832267  0.5262549987 0.000000e+00
Method(CBN-A):S.Type(wholeTumor_0.01)   -0.1900507709 0.007473021 -0.2047209235 -0.1900516389 -0.175389221 -0.1900527490 6.212520e-14
Method(DiP-A):Model(McF_6)               0.1892801167 0.018014027  0.1539209983  0.1892766773  0.224625958  0.1892712955 0.000000e+00
Method(DiP):Model(McF_6)                -1.1732389230 0.028121790 -1.2286838278 -1.1731620677 -1.118270218 -1.1730053332 1.403862e-13
Method(OT-A):Model(McF_6)                0.8815975330 0.013620303  0.8548704962  0.8815922275  0.908329508  0.8815827251 0.000000e+00
Method(OT):Model(McF_6)                  0.0998442697 0.018345934  0.0637568451  0.0998665599  0.135775186  0.0999128810 1.288518e-15
Method(CBN-A):Model(McF_6)              -0.0372084373 0.010101414 -0.0570287469 -0.0372129402 -0.017381321 -0.0372211288 0.000000e+00
Method(DiP-A):Model(McF_4)              -0.8221281188 0.026715331 -0.8748548930 -0.8220367402 -0.769955234 -0.8218509535 0.000000e+00
Method(DiP):Model(McF_4)                -0.4257604482 0.028635821 -0.4822113404 -0.4256846879 -0.369780636 -0.4255301091 8.461959e-15
Method(OT-A):Model(McF_4)               -0.3485212060 0.019840580 -0.3876190525 -0.3484736113 -0.309722668 -0.3483763441 3.341810e-22
Method(OT):Model(McF_4)                 -0.1571811559 0.021703380 -0.1999629642 -0.1571247047 -0.114751029 -0.1570094927 0.000000e+00
Method(CBN-A):Model(McF_4)               0.8666324949 0.010910199  0.8452459662  0.8666204011  0.888066400  0.8665970304 4.663531e-13
Method(DiP-A):Model(exp)                 0.4184878067 0.025607881  0.3682156002  0.4184854685  0.468727012  0.4184829418 2.116279e-14
Method(DiP):Model(exp)                   0.9731821487 0.031067643  0.9122754627  0.9731501118  1.034210450  0.9730883867 0.000000e+00
Method(OT-A):Model(exp)                 -0.4223762793 0.016620552 -0.4550442802 -0.4223645959 -0.389802896 -0.4223397229 2.134126e-22
Method(OT):Model(exp)                   -0.1240259596 0.017998220 -0.1593908338 -0.1240169693 -0.088743243 -0.1239973883 1.338786e-15
Method(CBN-A):Model(exp)                -0.3920547184 0.010749115 -0.4131626841 -0.3920537291 -0.370971529 -0.3920508316 0.000000e+00
Method(DiP-A):Conjunction(No)           -0.0786221435 0.010343839 -0.0989324352 -0.0786218098 -0.058332266 -0.0786202633 9.822770e-25
Method(DiP):Conjunction(No)             -0.0714158576 0.014273334 -0.0994391972 -0.0714162690 -0.043415852 -0.0714158862 0.000000e+00
Method(OT-A):Conjunction(No)            -0.0419583216 0.007964803 -0.0575949454 -0.0419588794 -0.026332901 -0.0419593249 4.135903e-25
Method(OT):Conjunction(No)              -0.0771652209 0.009640514 -0.0960925155 -0.0771655900 -0.058253181 -0.0771655147 0.000000e+00
Method(CBN-A):Conjunction(No)            0.1250133900 0.005346523  0.1145164180  0.1250132204  0.135501707  0.1250133327 9.467341e-25
Method(DiP-A):sh(Inf)                    0.2448794951 0.011183445  0.2229380173  0.2448738414  0.266832210  0.2448634328 1.158053e-23
Method(DiP):sh(Inf)                      0.6024963653 0.016490085  0.5701969929  0.6024693365  0.634915774  0.6024164291 0.000000e+00
Method(OT-A):sh(Inf)                    -0.1449151647 0.008272246 -0.1611556236 -0.1449156554 -0.128686832 -0.1449159402 0.000000e+00
Method(OT):sh(Inf)                      -0.1631400342 0.010053895 -0.1828749063 -0.1631418061 -0.143413390 -0.1631445131 1.261450e-23
Method(CBN-A):sh(Inf)                   -0.2746582703 0.005691394 -0.2858387474 -0.2746562957 -0.263498958 -0.2746518478 0.000000e+00
Method(DiP-A):TrueGenes(7)              -0.0475488102 0.017552375 -0.0820400840 -0.0475392253 -0.013142191 -0.0475184879 7.038311e-16
Method(DiP):TrueGenes(7)                 0.6966275075 0.028769457  0.6401318164  0.6966305912  0.753054466  0.6966392220 3.353412e-14
Method(OT-A):TrueGenes(7)               -0.1207859146 0.013397328 -0.1471142532 -0.1207779526 -0.094525773 -0.1207608268 0.000000e+00
Method(OT):TrueGenes(7)                  0.4051723496 0.015729599  0.3742758840  0.4051766017  0.436017005  0.4051864744 0.000000e+00
Method(CBN-A):TrueGenes(7)              -0.4828077788 0.009764617 -0.5019781436 -0.4828083531 -0.463651755 -0.4828086792 1.455492e-13
Method(DiP-A):TrueGenes(9)               0.1080550611 0.016249539  0.0761362200  0.1080598208  0.139918343  0.1080707571 3.284870e-15
Method(DiP):TrueGenes(9)                -0.4808470519 0.024225513 -0.5285030305 -0.4808165816 -0.433403483 -0.4807533337 2.364690e-14
Method(OT-A):TrueGenes(9)                0.1125348594 0.012619558  0.0877426869  0.1125397866  0.137277059  0.1125507517 0.000000e+00
Method(OT):TrueGenes(9)                 -0.3078805990 0.016432807 -0.3402211607 -0.3078551760 -0.275710457 -0.3078027256 2.569607e-14
Method(CBN-A):TrueGenes(9)               0.2913690970 0.008580541  0.2745318899  0.2913656376  0.308210063  0.2913594160 0.000000e+00
S.Time(unif):S.Type(singleCell)         -0.0158245768 0.004126728 -0.0239269527 -0.0158246468 -0.007729228 -0.0158244378 0.000000e+00
S.Time(unif):S.Type(wholeTumor_0.01)     0.0199027396 0.004084331  0.0118842395  0.0199024532  0.027915488  0.0199022239 0.000000e+00
S.Time(unif):Model(McF_6)               -0.5687619534 0.005472004 -0.5795162155 -0.5687583888 -0.558037213 -0.5687507215 0.000000e+00
S.Time(unif):Model(McF_4)                0.0220261450 0.005171084  0.0118741382  0.0220257711  0.032170933  0.0220254583 0.000000e+00
S.Time(unif):Model(exp)                  0.2803003369 0.004936791  0.2706117786  0.2802987898  0.289988596  0.2802960975 3.242548e-22
S.Time(unif):Conjunction(No)             0.0042606908 0.002893849 -0.0014212700  0.0042607114  0.009937338  0.0042609981 6.068756e-16
S.Time(unif):sh(Inf)                     0.0326964394 0.002899047  0.0270051286  0.0326961682  0.038384044  0.0326958692 1.290030e-14
S.Time(unif):TrueGenes(7)               -0.0006491955 0.004951319 -0.0103715825 -0.0006489140  0.009062741 -0.0006479288 1.079712e-18
S.Time(unif):TrueGenes(9)               -0.0409993008 0.004282748 -0.0494078524 -0.0409994178 -0.032597793 -0.0409992899 0.000000e+00
S.Type(singleCell):Model(McF_6)          0.0031358327 0.007678405 -0.0119422864  0.0031365308  0.018196288  0.0031385836 4.597357e-16
S.Type(wholeTumor_0.01):Model(McF_6)    -0.0373811464 0.007554317 -0.0522133287 -0.0373812349 -0.022562047 -0.0373807725 0.000000e+00
S.Type(singleCell):Model(McF_4)         -0.0019659316 0.007307605 -0.0163133126 -0.0019661544  0.012369555 -0.0019659828 6.617445e-24
S.Type(wholeTumor_0.01):Model(McF_4)     0.0494171378 0.007281137  0.0351208687  0.0494172074  0.063699940  0.0494179642 9.098987e-24
S.Type(singleCell):Model(exp)            0.0027130207 0.007000126 -0.0110299027  0.0027125420  0.016446019  0.0027121735 5.617874e-16
S.Type(wholeTumor_0.01):Model(exp)       0.0047276981 0.006919224 -0.0088571618  0.0047274820  0.018301321  0.0047276345 0.000000e+00
S.Type(singleCell):Conjunction(No)       0.0060304370 0.004100350 -0.0020191660  0.0060300316  0.014074919  0.0060295647 2.015202e-16
S.Type(wholeTumor_0.01):Conjunction(No) -0.0039860160 0.004047618 -0.0119340064 -0.0039857664  0.003953319 -0.0039849218 4.136102e-16
S.Type(singleCell):sh(Inf)              -0.0047244837 0.004106978 -0.0127882328 -0.0047245022  0.003331989 -0.0047241912 4.017405e-16
S.Type(wholeTumor_0.01):sh(Inf)          0.0196389884 0.004057150  0.0116733166  0.0196388852  0.027597942  0.0196390218 0.000000e+00
S.Type(singleCell):TrueGenes(7)         -0.0725478460 0.006871464 -0.0860411140 -0.0725473003 -0.059069944 -0.0725456219 0.000000e+00
S.Type(wholeTumor_0.01):TrueGenes(7)     0.1074169891 0.006725392  0.0942099423  0.1074177401  0.120607797  0.1074198188 0.000000e+00
S.Type(singleCell):TrueGenes(9)          0.0364163539 0.006027486  0.0245820523  0.0364162611  0.048240343  0.0364165854 2.984268e-15
S.Type(wholeTumor_0.01):TrueGenes(9)    -0.0408498197 0.005951953 -0.0525342629 -0.0408504447 -0.029172604 -0.0408511960 3.060492e-15
Model(McF_6):Conjunction(No)            -0.0162666901 0.005360753 -0.0267937092 -0.0162661711 -0.005752176 -0.0162646739 0.000000e+00
Model(McF_4):Conjunction(No)            -0.0226276277 0.005147181 -0.0327325460 -0.0226280561 -0.012529583 -0.0226284804 3.069253e-15
Model(exp):Conjunction(No)               0.0243593833 0.004889721  0.0147606182  0.0243587296  0.033952984  0.0243578309 2.267316e-15
Model(McF_6):sh(Inf)                     0.0897777239 0.005381913  0.0792111549  0.0897775616  0.100335524  0.0897776916 2.994518e-14
Model(McF_4):sh(Inf)                     0.1067905495 0.005148044  0.0966839139  0.1067901297  0.116890263  0.1067897226 6.948317e-23
Model(exp):sh(Inf)                      -0.0812735933 0.004945194 -0.0909831157 -0.0812736168 -0.071572826 -0.0812732448 0.000000e+00
Model(McF_6):TrueGenes(7)               -0.1605296431 0.009328704 -0.1788607216 -0.1605246504 -0.142242996 -0.1605138324 1.993368e-14
Model(McF_4):TrueGenes(7)                0.0344486581 0.008977998  0.0168164696  0.0344501764  0.052056304  0.0344539863 1.345090e-15
Model(exp):TrueGenes(7)                  0.0574521534 0.008016988  0.0417119964  0.0574519325  0.073179138  0.0574521680 0.000000e+00
Model(McF_6):TrueGenes(9)                0.0457062372 0.008055683  0.0298909976  0.0457057131  0.061509915  0.0457053430 3.341454e-15
Model(McF_4):TrueGenes(9)               -0.0332206371 0.007596348 -0.0481352425 -0.0332207438 -0.018319083 -0.0332203143 0.000000e+00
Model(exp):TrueGenes(9)                  0.0089589854 0.007164946 -0.0051080000  0.0089586688  0.023014855  0.0089586399 0.000000e+00
Conjunction(No):sh(Inf)                  0.0011504525 0.002877271 -0.0044988098  0.0011504221  0.006794713  0.0011506048 8.271806e-25
Conjunction(No):TrueGenes(7)            -0.0002939375 0.004783046 -0.0096847527 -0.0002940615  0.009088976 -0.0002939055 0.000000e+00
Conjunction(No):TrueGenes(9)             0.0904101408 0.004229583  0.0821064420  0.0904098630  0.098707782  0.0904096632 0.000000e+00
sh(Inf):TrueGenes(7)                     0.0610208140 0.004791192  0.0516135536  0.0610208449  0.070419300  0.0610213128 4.723057e-15
sh(Inf):TrueGenes(9)                    -0.0298625269 0.004229869 -0.0381672107 -0.0298626595 -0.021564706 -0.0298625676 8.271806e-25

  Doing i = 3
 Pre-processing    Running inla Post-processing           Total 
      11.147615     1535.820230        1.576545     1548.544389 
 Pre-processing    Running inla Post-processing           Total 
    52.82841229    258.74503803      0.07849932    311.65194964 
                                                mean          sd   0.025quant      0.5quant   0.975quant          mode          kld
(Intercept)                             -0.857490622 0.006750656 -0.870747645 -0.8574897253 -0.844250687 -0.8574873505 0.000000e+00
S.Size(1000)                            -0.685927825 0.007535944 -0.700749600 -0.6859192665 -0.671167024 -0.6859014381 2.557642e-21
S.Size(200)                              0.145711774 0.007297396  0.131386108  0.1457110195  0.160028524  0.1457101219 9.512577e-24
Method(CBN)                              0.857619863 0.007421851  0.843049414  0.8576192591  0.872180337  0.8576186755 0.000000e+00
Method(CBN-A)                            0.773690743 0.007448992  0.759066853  0.7736901915  0.788304320  0.7736897152 5.138860e-23
Method(OT)                              -1.713133365 0.013263084 -1.739240950 -1.7131111134 -1.687172922 -1.7130653009 0.000000e+00
Method(OT-A)                            -1.383209243 0.010838792 -1.404523324 -1.3831982075 -1.361975803 -1.3831751256 9.450362e-13
Method(DiP)                              1.030490964 0.023350878  0.984665375  1.0304833652  1.076316731  1.0304700811 0.000000e+00
S.Time(unif)                             0.122125249 0.004939470  0.112428201  0.1221248271  0.131815770  0.1221243984 0.000000e+00
S.Type(wholeTumor_0.5)                  -0.040857675 0.007254459 -0.055108882 -0.0408551117 -0.026633706 -0.0408493483 0.000000e+00
S.Type(wholeTumor_0.01)                  0.090231874 0.006479263  0.077507112  0.0902329610  0.102938974  0.0902356941 0.000000e+00
Model(McF_6)                            -0.629746876 0.008742225 -0.646935533 -0.6297388318 -0.612618510 -0.6297219340 3.417910e-21
Model(McF_4)                            -0.776684705 0.010077939 -0.796513343 -0.7766708672 -0.756950873 -0.7766422209 8.198380e-13
Model(exp)                               0.769389367 0.009940674  0.749878549  0.7693869872  0.788895529  0.7693830487 5.617571e-13
Conjunction(No)                          0.031133768 0.004671858  0.021961330  0.0311336335  0.040298569  0.0311337582 2.584939e-24
sh(0)                                   -0.144804878 0.005041259 -0.154710159 -0.1448024775 -0.134921955 -0.1447972302 0.000000e+00
TrueGenes(11)                            0.214354934 0.006332098  0.201925975  0.2143536882  0.226779430  0.2143517222 8.652965e-14
TrueGenes(9)                            -0.100964701 0.007372926 -0.115451980 -0.1009609791 -0.086511300 -0.1009528784 0.000000e+00
S.Size(1000):Method(CBN)                 0.584143998 0.008354036  0.567761266  0.5841371406  0.600549707  0.5841240733 3.977018e-13
S.Size(200):Method(CBN)                 -0.137410333 0.008133671 -0.153380656 -0.1374101608 -0.121455560 -0.1374091265 2.622147e-14
S.Size(1000):Method(CBN-A)               0.567724467 0.008421782  0.551208290  0.5677177604  0.584262664  0.5677050019 0.000000e+00
S.Size(200):Method(CBN-A)               -0.132263873 0.008199222 -0.148363008 -0.1322636643 -0.116180608 -0.1322625511 2.580388e-14
S.Size(1000):Method(OT)                  0.444266234 0.014085869  0.416592662  0.4442719708  0.471882711  0.4442846861 6.994440e-14
S.Size(200):Method(OT)                  -0.135854771 0.013992697 -0.163352389 -0.1358467010 -0.108427019 -0.1358293076 0.000000e+00
S.Size(1000):Method(OT-A)                0.546191881 0.011769450  0.523082650  0.5461921698  0.569278390  0.5461937467 0.000000e+00
S.Size(200):Method(OT-A)                -0.135685152 0.011641723 -0.158556036 -0.1356806907 -0.112859903 -0.1356707440 3.805031e-23
S.Size(1000):Method(DiP)                -1.412858423 0.026424108 -1.464968333 -1.4127821402 -1.361218450 -1.4126266991 0.000000e+00
S.Size(200):Method(DiP)                  0.521810632 0.024603407  0.473541472  0.5217975826  0.570107895  0.5217734564 4.585215e-14
S.Size(1000):S.Time(unif)               -0.076026532 0.004126099 -0.084128248 -0.0760264068 -0.067932924 -0.0760258058 3.821047e-14
S.Size(200):S.Time(unif)                 0.022608865 0.004093817  0.014571081  0.0226088040  0.030639634  0.0226090278 1.323489e-23
S.Size(1000):S.Type(wholeTumor_0.5)     -0.003264303 0.005828725 -0.014708354 -0.0032644065  0.008169846 -0.0032641197 2.493177e-17
S.Size(200):S.Type(wholeTumor_0.5)      -0.000129694 0.005792701 -0.011503130 -0.0001297571  0.011233684 -0.0001293932 0.000000e+00
S.Size(1000):S.Type(wholeTumor_0.01)     0.012865478 0.005758293  0.001559946  0.0128652953  0.024161678  0.0128654156 0.000000e+00
S.Size(200):S.Type(wholeTumor_0.01)      0.001665937 0.005724277 -0.009572979  0.0016658128  0.012895255  0.0016660487 4.200610e-16
S.Size(1000):Model(McF_6)               -0.077929731 0.007753911 -0.093158292 -0.0779282943 -0.062723064 -0.0779247520 0.000000e+00
S.Size(200):Model(McF_6)                 0.001658932 0.007589347 -0.013243653  0.0016594001  0.016545292  0.0016609824 0.000000e+00
S.Size(1000):Model(McF_4)                0.094081544 0.007304163  0.079741795  0.0940810227  0.108411058  0.0940805950 0.000000e+00
S.Size(200):Model(McF_4)                -0.023635754 0.007273170 -0.037916235 -0.0236357355 -0.009368444 -0.0236350819 0.000000e+00
S.Size(1000):Model(exp)                 -0.014195598 0.006989235 -0.027917741 -0.0141958717 -0.000484494 -0.0141958299 0.000000e+00
S.Size(200):Model(exp)                   0.016602915 0.006953127  0.002952224  0.0166024504  0.030243690  0.0166021055 8.271806e-25
S.Size(1000):Conjunction(No)            -0.015304397 0.004085880 -0.023327290 -0.0153042230 -0.007289807 -0.0153035280 1.654361e-24
S.Size(200):Conjunction(No)              0.001608939 0.004062370 -0.006366648  0.0016087216  0.009578429  0.0016086295 8.271806e-25
S.Size(1000):sh(0)                       0.040441168 0.004100242  0.032390950  0.0404410440  0.048484707  0.0404411420 0.000000e+00
S.Size(200):sh(0)                       -0.021396555 0.004073028 -0.029393317 -0.0213966869 -0.013406381 -0.0213966064 2.450793e-15
S.Size(1000):TrueGenes(11)              -0.020532203 0.005539926 -0.031407285 -0.0205329655 -0.009662851 -0.0205340271 0.000000e+00
S.Size(200):TrueGenes(11)                0.016391787 0.005500111  0.005593633  0.0163914499  0.027181928  0.0163912383 4.479993e-16
S.Size(1000):TrueGenes(9)                0.020517882 0.006006398  0.008726852  0.0205171517  0.032302172  0.0205161932 7.513151e-16
S.Size(200):TrueGenes(9)                -0.001114012 0.005969885 -0.012835246 -0.0011140959  0.010596966 -0.0011137592 0.000000e+00
Method(CBN):S.Time(unif)                -0.272907563 0.005489268 -0.283686439 -0.2729071803 -0.262140661 -0.2729059466 0.000000e+00
Method(CBN-A):S.Time(unif)              -0.234359724 0.005534974 -0.245228272 -0.2343593648 -0.223503104 -0.2343581738 1.132476e-13
Method(OT):S.Time(unif)                  0.285904911 0.010703559  0.264913655  0.2858964657  0.306923721  0.2858804072 6.056669e-14
Method(OT-A):S.Time(unif)                0.069782744 0.008303533  0.053479460  0.0697827304  0.086071204  0.0697834059 0.000000e+00
Method(DiP):S.Time(unif)                 0.199740441 0.014802438  0.170696065  0.1997338546  0.228794727  0.1997218788 0.000000e+00
Method(CBN):S.Type(wholeTumor_0.5)       0.096804807 0.008074937  0.080957619  0.0968022832  0.112651480  0.0967978985 0.000000e+00
Method(CBN-A):S.Type(wholeTumor_0.5)     0.110137689 0.008138823  0.094164905  0.1101352220  0.126109534  0.1101309556 1.309414e-14
Method(OT):S.Type(wholeTumor_0.5)       -0.245595393 0.015757625 -0.276590969 -0.2455764171 -0.214733306 -0.2455369711 1.397265e-14
Method(OT-A):S.Type(wholeTumor_0.5)     -0.182985664 0.012459447 -0.207471663 -0.1829779989 -0.158564531 -0.1829615491 1.174596e-22
Method(DiP):S.Type(wholeTumor_0.5)       0.179450608 0.022699969  0.134835513  0.1794658590  0.223940387  0.1794984132 4.135903e-23
Method(CBN):S.Type(wholeTumor_0.01)     -0.152413886 0.007396474 -0.166933442 -0.1524148582 -0.137902215 -0.1524161851 0.000000e+00
Method(CBN-A):S.Type(wholeTumor_0.01)   -0.190050179 0.007473007 -0.204720304 -0.1900510470 -0.175388657 -0.1900521571 0.000000e+00
Method(OT):S.Type(wholeTumor_0.01)       0.526272076 0.013024364  0.500714828  0.5262668689  0.551834783  0.5262575146 0.000000e+00
Method(OT-A):S.Type(wholeTumor_0.01)     0.375683623 0.010797637  0.354488552  0.3756818243  0.396869281  0.3756791261 1.329693e-22
Method(DiP):S.Type(wholeTumor_0.01)     -0.439741405 0.020283092 -0.479611785 -0.4397259507 -0.399993129 -0.4396931930 0.000000e+00
Method(CBN):Model(McF_6)                 0.039962230 0.009935282  0.020469295  0.0399573127  0.059464562  0.0399482780 5.491865e-16
Method(CBN-A):Model(McF_6)              -0.037207003 0.010101405 -0.057027295 -0.0372115066 -0.017379904 -0.0372196956 6.617445e-24
Method(OT):Model(McF_6)                  0.099841411 0.018345939  0.063753975  0.0998637014  0.135772337  0.0999100231 1.288518e-15
Method(OT-A):Model(McF_6)                0.881595546 0.013620306  0.854868503  0.8815902406  0.908327526  0.8815807385 0.000000e+00
Method(DiP):Model(McF_6)                -1.173240417 0.028121773 -1.228685297 -1.1731635590 -1.118271753 -1.1730068184 0.000000e+00
Method(CBN):Model(McF_4)                 0.887660043 0.010823561  0.866444352  0.8876476946  0.908924679  0.8876238038 0.000000e+00
Method(CBN-A):Model(McF_4)               0.866630558 0.010910188  0.845244053  0.8666184643  0.888064440  0.8665950935 0.000000e+00
Method(OT):Model(McF_4)                 -0.157181552 0.021703367 -0.199963336 -0.1571251003 -0.114751450 -0.1570098877 1.841391e-15
Method(OT-A):Model(McF_4)               -0.348520727 0.019840576 -0.387618567 -0.3484731317 -0.309722196 -0.3483758643 1.762713e-14
Method(DiP):Model(McF_4)                -0.425759645 0.028635791 -0.482210474 -0.4256838864 -0.369779891 -0.4255293101 0.000000e+00
Method(CBN):Model(exp)                  -0.453237056 0.010713571 -0.474275167 -0.4532360894 -0.432223531 -0.4532332408 1.209071e-13
Method(CBN-A):Model(exp)                -0.392054710 0.010749093 -0.413162634 -0.3920537206 -0.370971564 -0.3920508227 1.201093e-13
Method(OT):Model(exp)                   -0.124025694 0.017998214 -0.159390556 -0.1240167037 -0.088742990 -0.1239971225 1.338787e-15
Method(OT-A):Model(exp)                 -0.422376033 0.016620549 -0.455044028 -0.4223643494 -0.389802655 -0.4223394764 1.240771e-22
Method(DiP):Model(exp)                   0.973184805 0.031067623  0.912278168  0.9731527654  1.034213074  0.9730910343 0.000000e+00
Method(CBN):Conjunction(No)              0.144148175 0.005297783  0.133746923  0.1441479975  0.154540904  0.1441480898 0.000000e+00
Method(CBN-A):Conjunction(No)            0.125013145 0.005346510  0.114516198  0.1250129753  0.135501437  0.1250130876 9.047288e-26
Method(OT):Conjunction(No)              -0.077164733 0.009640508 -0.096092016 -0.0771651017 -0.058252704 -0.0771650263 1.744834e-25
Method(OT-A):Conjunction(No)            -0.041958026 0.007964799 -0.057594641 -0.0419585837 -0.026332613 -0.0419590293 1.709073e-15
Method(DiP):Conjunction(No)             -0.071414830 0.014273317 -0.099438135 -0.0714152410 -0.043414858 -0.0714148581 2.128729e-15
Method(CBN):sh(0)                        0.264745911 0.005643827  0.253671402  0.2647435954  0.275823114  0.2647394226 0.000000e+00
Method(CBN-A):sh(0)                      0.274657190 0.005691385  0.263489245  0.2746548946  0.285827630  0.2746507672 7.643149e-22
Method(OT):sh(0)                         0.163138239 0.010053894  0.143394638  0.1631394445  0.182857109  0.1631427179 0.000000e+00
Method(OT-A):sh(0)                       0.144914374 0.008272244  0.128672408  0.1449143987  0.161141356  0.1449151495 0.000000e+00
Method(DiP):sh(0)                       -0.602492782 0.016490075 -0.634947833 -0.6024666753 -0.570212043 -0.6024128461 0.000000e+00
Method(CBN):TrueGenes(11)                0.173624907 0.007340400  0.159212499  0.1736249465  0.188023923  0.1736256476 0.000000e+00
Method(CBN-A):TrueGenes(11)              0.191429018 0.007388192  0.176922915  0.1914290097  0.205921905  0.1914296198 6.356000e-14
Method(OT):TrueGenes(11)                -0.097212909 0.013252093 -0.123221571 -0.0972166242 -0.071207451 -0.0972229639 0.000000e+00
Method(OT-A):TrueGenes(11)               0.008289224 0.010773495 -0.012862113  0.0082886923  0.029424176  0.0082885367 0.000000e+00
Method(DiP):TrueGenes(11)               -0.215689646 0.020327627 -0.255586091 -0.2156949002 -0.175800578 -0.2157037321 0.000000e+00
Method(CBN):TrueGenes(9)                 0.276945326 0.008510220  0.260246320  0.2769418218  0.293648468  0.2769355035 9.580953e-14
Method(CBN-A):TrueGenes(9)               0.291369444 0.008580529  0.274532260  0.2913659848  0.308210387  0.2913597631 2.572532e-22
Method(OT):TrueGenes(9)                 -0.307880697 0.016432808 -0.340221259 -0.3078552742 -0.275710552 -0.3078028244 0.000000e+00
Method(OT-A):TrueGenes(9)                0.112536786 0.012619563  0.087744604  0.1125417135  0.137278997  0.1125526783 8.169639e-15
Method(DiP):TrueGenes(9)                -0.480850657 0.024225522 -0.528506655 -0.4808201857 -0.433407072 -0.4807569365 0.000000e+00
S.Time(unif):S.Type(wholeTumor_0.5)     -0.004077262 0.004122592 -0.012171935 -0.0040771899  0.004009604 -0.0040766958 0.000000e+00
S.Time(unif):S.Type(wholeTumor_0.01)     0.019901938 0.004083953  0.011884184  0.0199016507  0.027913949  0.0199014189 0.000000e+00
S.Time(unif):Model(McF_6)               -0.568749472 0.005471854 -0.579503594 -0.5687458561 -0.558025156 -0.5687380839 0.000000e+00
S.Time(unif):Model(McF_4)                0.022025338 0.005170626  0.011874233  0.0220249628  0.032169233  0.0220246472 5.069137e-16
S.Time(unif):Model(exp)                  0.280295711 0.004936374  0.270608001  0.2802941534  0.289983181  0.2802914403 2.847569e-13
S.Time(unif):Conjunction(No)             0.004261078 0.002893581 -0.001420358  0.0042610997  0.009937197  0.0042613879 4.046588e-16
S.Time(unif):sh(0)                      -0.032695759 0.002898780 -0.038387661 -0.0326956498 -0.027009670 -0.0326951850 1.290267e-14
S.Time(unif):TrueGenes(11)               0.041646850 0.003956973  0.033879372  0.0416462373  0.049410617  0.0416453409 6.924430e-15
S.Time(unif):TrueGenes(9)               -0.040999675 0.004282421 -0.049407584 -0.0409997928 -0.032598807 -0.0409996660 1.158053e-23
S.Type(wholeTumor_0.5):Model(McF_6)      0.034250823 0.007657362  0.019215097  0.0342511556  0.049270947  0.0342524731 3.308722e-24
S.Type(wholeTumor_0.01):Model(McF_6)    -0.037383463 0.007553694 -0.052214414 -0.0373835544 -0.022565575 -0.0373830984 1.488925e-23
S.Type(wholeTumor_0.5):Model(McF_4)     -0.047450709 0.007300520 -0.061784510 -0.0474508194 -0.033129412 -0.0474504230 0.000000e+00
S.Type(wholeTumor_0.01):Model(McF_4)     0.049418646 0.007280490  0.035123640  0.0494187186  0.063700173  0.0494194802 0.000000e+00
S.Type(wholeTumor_0.5):Model(exp)       -0.007441767 0.007000455 -0.021186016 -0.0074420143  0.006291275 -0.0074419183 3.456828e-16
S.Type(wholeTumor_0.01):Model(exp)       0.004728634 0.006918569 -0.008854944  0.0047284195  0.018300968  0.0047285749 2.831312e-16
S.Type(wholeTumor_0.5):Conjunction(No)  -0.002045500 0.004096805 -0.010088380 -0.0020458246  0.005991818 -0.0020461294 4.037380e-16
S.Type(wholeTumor_0.01):Conjunction(No) -0.003984457 0.004047241 -0.011931716 -0.0039842043  0.003954130 -0.0039833538 5.171092e-16
S.Type(wholeTumor_0.5):sh(0)             0.014914691 0.004105751  0.006853421  0.0149146487  0.022968820  0.0149149113 1.205942e-15
S.Type(wholeTumor_0.01):sh(0)           -0.019638898 0.004056768 -0.027603755 -0.0196390233 -0.011680637 -0.0196389310 2.470480e-15
S.Type(wholeTumor_0.5):TrueGenes(11)     0.030432805 0.005550106  0.019535711  0.0304327341  0.041320319  0.0304330620 2.639787e-15
S.Type(wholeTumor_0.01):TrueGenes(11)   -0.066568496 0.005481636 -0.077329330 -0.0665691896 -0.055813665 -0.0665701191 9.098987e-24
S.Type(wholeTumor_0.5):TrueGenes(9)      0.004433879 0.006022158 -0.007390272  0.0044338920  0.016247138  0.0044344293 0.000000e+00
S.Type(wholeTumor_0.01):TrueGenes(9)    -0.040851500 0.005951480 -0.052535007 -0.0408521277 -0.029175204 -0.0408528843 0.000000e+00
Model(McF_6):Conjunction(No)            -0.016263702 0.005360323 -0.026789892 -0.0162631777 -0.005750044 -0.0162616704 4.963084e-24
Model(McF_4):Conjunction(No)            -0.022628334 0.005146721 -0.032732347 -0.0226287636 -0.012531186 -0.0226291906 4.963084e-24
Model(exp):Conjunction(No)               0.024357889 0.004889260  0.014760037  0.0243572322  0.033950593  0.0243563278 1.133872e-15
Model(McF_6):sh(0)                      -0.089777558 0.005381468 -0.100343316 -0.0897776985 -0.079220687 -0.0897775250 2.995013e-14
Model(McF_4):sh(0)                      -0.106789400 0.005147586 -0.116896755 -0.1067892677 -0.096692023 -0.1067885664 3.060568e-23
Model(exp):sh(0)                         0.081273202 0.004944735  0.071565262  0.0812729460  0.090973675  0.0812728510 0.000000e+00
Model(McF_6):TrueGenes(11)               0.114831146 0.007310811  0.100482253  0.1148292895  0.129177195  0.1148261791 0.000000e+00
Model(McF_4):TrueGenes(11)              -0.001220830 0.007032855 -0.015028939 -0.0012209912  0.012575533 -0.0012207180 2.140659e-18
Model(exp):TrueGenes(11)                -0.066410825 0.006622595 -0.079413532 -0.0664109512 -0.053419317 -0.0664106442 4.797648e-23
Model(McF_6):TrueGenes(9)                0.045705171 0.008055167  0.029890948  0.0457046458  0.061507839  0.0457042736 0.000000e+00
Model(McF_4):TrueGenes(9)               -0.033218980 0.007595801 -0.048132519 -0.0332190846 -0.018318505 -0.0332186505 0.000000e+00
Model(exp):TrueGenes(9)                  0.008959352 0.007164360 -0.005106487  0.0089590363  0.023014073  0.0089590084 4.135903e-24
Conjunction(No):sh(0)                   -0.001150669 0.002877001 -0.006799102 -0.0011508006  0.004493326 -0.0011508220 0.000000e+00
Conjunction(No):TrueGenes(11)           -0.090117069 0.003892999 -0.097760254 -0.0901172356 -0.082479959 -0.0901172394 0.000000e+00
Conjunction(No):TrueGenes(9)             0.090410013 0.004229247  0.082106975  0.0904097352  0.098706995  0.0904095351 1.009160e-22
sh(0):TrueGenes(11)                      0.031158977 0.003898098  0.023505063  0.0311590554  0.038805450  0.0311595438 3.567588e-15
sh(0):TrueGenes(9)                       0.029862619 0.004229533  0.021558515  0.0298625133  0.038159710  0.0298626599 3.030368e-15

  Doing i = 4
 Pre-processing    Running inla Post-processing           Total 
      10.486964     1582.839892        1.449433     1594.776289 
 Pre-processing    Running inla Post-processing           Total 
     50.2241707     251.8674309       0.0686028     302.1602044 
                                                  mean          sd   0.025quant      0.5quant   0.975quant          mode          kld
(Intercept)                              -0.8574977287 0.006750545 -0.870754498 -0.8574968439 -0.844257978 -0.8574944939 8.432072e-22
S.Size(100)                               0.5402354394 0.008633991  0.523292683  0.5402321935  0.557180678  0.5402264052 0.000000e+00
S.Size(200)                               0.1457136562 0.007297593  0.131387596  0.1457129042  0.160030785  0.1457120120 0.000000e+00
Method(DiP-A)                             0.4346353382 0.016937135  0.401364056  0.4346409028  0.467845364  0.4346535137 4.632211e-23
Method(DiP)                               1.0304923258 0.023350817  0.984666859  1.0304847255  1.076317978  1.0304714383 3.168102e-22
Method(OT-A)                             -1.3832127492 0.010838751 -1.404526750 -1.3832017135 -1.361979391 -1.3831786312 0.000000e+00
Method(OT)                               -1.7131358883 0.013263065 -1.739243438 -1.7131136362 -1.687175484 -1.7130678226 1.235146e-20
Method(CBN-A)                             0.7736922631 0.007448980  0.759068398  0.7736917118  0.788305816  0.7736912356 1.375705e-22
S.Time(unif)                              0.1221211991 0.004939518  0.112424083  0.1221207685  0.131811835  0.1221203226 0.000000e+00
S.Type(wholeTumor_0.5)                   -0.0408567310 0.007254664 -0.055108343 -0.0408541663 -0.026632363 -0.0408484006 0.000000e+00
S.Type(wholeTumor_0.01)                   0.0902301694 0.006479483  0.077504988  0.0902312536  0.102937709  0.0902339800 2.065949e-14
Model(Bozic)                              0.6370968303 0.008151060  0.621099073  0.6370946866  0.653091831  0.6370910716 0.000000e+00
Model(exp)                                0.7693932492 0.009940856  0.749882058  0.7693908739  0.788899756  0.7693869450 3.887749e-23
Model(McF_4)                             -0.7766830988 0.010078147 -0.796512149 -0.7766692596 -0.756948860 -0.7766406116 0.000000e+00
Conjunction(Yes)                         -0.0311329713 0.004672019 -0.040305750 -0.0311330980 -0.021967877 -0.0311329567 0.000000e+00
sh(0)                                    -0.1448042168 0.005041410 -0.154709795 -0.1448018158 -0.134921002 -0.1447965665 6.825371e-14
TrueGenes(7)                             -0.1133788418 0.008184055 -0.129454869 -0.1133763901 -0.097331097 -0.1133707725 3.722313e-23
TrueGenes(9)                             -0.1009624685 0.007373101 -0.115450099 -0.1009587430 -0.086508733 -0.1009506358 1.595511e-14
S.Size(100):Method(DiP-A)                 0.7098083674 0.021314273  0.668016189  0.7097886688  0.751671358  0.7097509041 0.000000e+00
S.Size(200):Method(DiP-A)                 0.0194174747 0.016396335 -0.012783037  0.0194200377  0.051574348  0.0194265744 1.008223e-16
S.Size(100):Method(DiP)                   0.8911673303 0.030747472  0.830858721  0.8911459591  0.951539091  0.8911056359 5.871667e-14
S.Size(200):Method(DiP)                   0.5218122932 0.024603387  0.473543176  0.5217992432  0.570109519  0.5217751152 1.819797e-22
S.Size(100):Method(OT-A)                 -0.4104745962 0.012544644 -0.435119395 -0.4104697658 -0.385879100 -0.4104590014 0.000000e+00
S.Size(200):Method(OT-A)                 -0.1356852611 0.011641715 -0.158556129 -0.1356807998 -0.112860028 -0.1356708532 0.000000e+00
S.Size(100):Method(OT)                   -0.3083468418 0.014788397 -0.337402145 -0.3083403103 -0.279354300 -0.3083259394 0.000000e+00
S.Size(200):Method(OT)                   -0.1358544038 0.013992692 -0.163352012 -0.1358463335 -0.108426662 -0.1358289396 0.000000e+00
S.Size(100):Method(CBN-A)                -0.4354733145 0.009402147 -0.453939965 -0.4354712008 -0.417035259 -0.4354661591 1.569879e-13
S.Size(200):Method(CBN-A)                -0.1322647796 0.008199227 -0.148363926 -0.1322645711 -0.116181503 -0.1322634579 2.580384e-14
S.Size(100):S.Time(unif)                  0.0534186675 0.004105971  0.045357875  0.0534183155  0.061474034  0.0534179562 0.000000e+00
S.Size(200):S.Time(unif)                  0.0226085859 0.004094206  0.014570042  0.0226085230  0.030640121  0.0226087438 3.234006e-15
S.Size(100):S.Type(wholeTumor_0.5)        0.0033944693 0.005818834 -0.008029901  0.0033942798  0.014809436  0.0033943921 2.501661e-17
S.Size(200):S.Type(wholeTumor_0.5)       -0.0001298978 0.005793254 -0.011504413 -0.0001299621  0.011234565 -0.0001296004 5.790264e-24
S.Size(100):S.Type(wholeTumor_0.01)      -0.0145314834 0.005759035 -0.025838440 -0.0145316755 -0.003233810 -0.0145315734 0.000000e+00
S.Size(200):S.Type(wholeTumor_0.01)       0.0016656486 0.005724834 -0.009574356  0.0016655232  0.012896061  0.0016657566 8.271806e-25
S.Size(100):Model(Bozic)                 -0.0034240581 0.006917088 -0.017004905 -0.0034242101  0.010145202 -0.0034239292 2.655492e-16
S.Size(200):Model(Bozic)                  0.0053758303 0.006889962 -0.008150856  0.0053753701  0.018892686  0.0053750296 2.498013e-16
S.Size(100):Model(exp)                   -0.0024089904 0.006959341 -0.016072571 -0.0024092191  0.011243353 -0.0024090888 0.000000e+00
S.Size(200):Model(exp)                    0.0166033917 0.006953800  0.002951375  0.0166029288  0.030245478  0.0166025883 0.000000e+00
S.Size(100):Model(McF_4)                 -0.0704461630 0.007281964 -0.084744569 -0.0704459170 -0.056162202 -0.0704448058 3.308722e-24
S.Size(200):Model(McF_4)                 -0.0236360387 0.007273844 -0.037917834 -0.0236360213 -0.009367408 -0.0236353700 5.122977e-16
S.Size(100):Conjunction(Yes)             -0.0136961157 0.004083486 -0.021714383 -0.0136959147 -0.005686299 -0.0136951649 4.063762e-16
S.Size(200):Conjunction(Yes)             -0.0016091426 0.004062765 -0.009586102 -0.0016091553  0.006360587 -0.0016088365 3.977028e-16
S.Size(100):sh(0)                        -0.0190446450 0.004095666 -0.027085890 -0.0190447632 -0.011010104 -0.0190446536 0.000000e+00
S.Size(200):sh(0)                        -0.0213964611 0.004073422 -0.029393996 -0.0213965925 -0.013405517 -0.0213965113 0.000000e+00
S.Size(100):TrueGenes(7)                  0.0152695275 0.006765517  0.001987115  0.0152691132  0.028542086  0.0152688536 2.960863e-16
S.Size(200):TrueGenes(7)                 -0.0152759872 0.006750833 -0.028531794 -0.0152756460 -0.002034195 -0.0152743887 2.973758e-16
S.Size(100):TrueGenes(9)                 -0.0194061334 0.006000405 -0.031187895 -0.0194060109 -0.007635828 -0.0194052563 0.000000e+00
S.Size(200):TrueGenes(9)                 -0.0011146281 0.005970370 -0.012836804 -0.0011147152  0.010597307 -0.0011143843 3.802050e-16
Method(DiP-A):S.Time(unif)               -0.0481882235 0.010918894 -0.069638598 -0.0481841950 -0.026779786 -0.0481751791 1.406207e-23
Method(DiP):S.Time(unif)                  0.1997356709 0.014802383  0.170691405  0.1997290835  0.228789851  0.1997171062 0.000000e+00
Method(OT-A):S.Time(unif)                 0.0697839891 0.008303510  0.053480751  0.0697839750  0.086072404  0.0697846500 9.434918e-15
Method(OT):S.Time(unif)                   0.2859073090 0.010703535  0.264916099  0.2858988635  0.306926072  0.2858828055 0.000000e+00
Method(CBN-A):S.Time(unif)               -0.2343580025 0.005534959 -0.245226521 -0.2343576429 -0.223501411 -0.2343564518 0.000000e+00
Method(DiP-A):S.Type(wholeTumor_0.5)      0.0423240440 0.016445302  0.010011997  0.0423317631  0.074563770  0.0423486596 4.008913e-16
Method(DiP):S.Type(wholeTumor_0.5)        0.1794479585 0.022699948  0.134832909  0.1794632091  0.223937698  0.1794957615 0.000000e+00
Method(OT-A):S.Type(wholeTumor_0.5)      -0.1829850813 0.012459442 -0.207471070 -0.1829774165 -0.158563959 -0.1829609668 1.108422e-22
Method(OT):S.Type(wholeTumor_0.5)        -0.2455936701 0.015757625 -0.276589245 -0.2455746940 -0.214731584 -0.2455352480 1.397265e-14
Method(CBN-A):S.Type(wholeTumor_0.5)      0.1101381359 0.008138829  0.094165339  0.1101356685  0.126109992  0.1101314023 1.488925e-23
Method(DiP-A):S.Type(wholeTumor_0.01)    -0.1197193369 0.014549052 -0.148290584 -0.1197175372 -0.091184180 -0.1197126901 4.097612e-15
Method(DiP):S.Type(wholeTumor_0.01)      -0.4397373386 0.020283044 -0.479607625 -0.4397218839 -0.399989155 -0.4396891263 0.000000e+00
Method(OT-A):S.Type(wholeTumor_0.01)      0.3756828383 0.010797624  0.354487793  0.3756810394  0.396868470  0.3756783413 0.000000e+00
Method(OT):S.Type(wholeTumor_0.01)        0.5262696353 0.013024338  0.500712439  0.5262644287  0.551832291  0.5262550743 0.000000e+00
Method(CBN-A):S.Type(wholeTumor_0.01)    -0.1900507888 0.007473010 -0.204720920 -0.1900516568 -0.175389260 -0.1900527670 0.000000e+00
Method(DiP-A):Model(Bozic)                0.2145952228 0.020114702  0.175112790  0.2145913731  0.254062881  0.2145853450 9.512577e-24
Method(DiP):Model(Bozic)                  0.6260946192 0.024475753  0.578107492  0.6260706168  0.674170711  0.6260244738 1.654361e-24
Method(OT-A):Model(Bozic)                -0.1105317954 0.014075658 -0.138177610 -0.1105286404 -0.082928738 -0.1105211114 0.000000e+00
Method(OT):Model(Bozic)                   0.1816207574 0.015359347  0.151462614  0.1816211934  0.211748919  0.1816233702 0.000000e+00
Method(CBN-A):Model(Bozic)               -0.4374085962 0.009201724 -0.455478177 -0.4374076764 -0.419360629 -0.4374050497 0.000000e+00
Method(DiP-A):Model(exp)                  0.4184875986 0.025607803  0.368215543  0.4184852611  0.468726649  0.4184827361 0.000000e+00
Method(DiP):Model(exp)                    0.9731831014 0.031067589  0.912276535  0.9731510596  1.034211310  0.9730893245 0.000000e+00
Method(OT-A):Model(exp)                  -0.4223765262 0.016620525 -0.455044474 -0.4223648428 -0.389803195 -0.4223399698 0.000000e+00
Method(OT):Model(exp)                    -0.1240260959 0.017998189 -0.159390908 -0.1240171056 -0.088743442 -0.1239975244 0.000000e+00
Method(CBN-A):Model(exp)                 -0.3920549148 0.010749098 -0.413162848 -0.3920539252 -0.370971759 -0.3920510272 0.000000e+00
Method(DiP-A):Model(McF_4)               -0.8221279663 0.026715282 -0.874854633 -0.8220365915 -0.769955168 -0.8218508123 0.000000e+00
Method(DiP):Model(McF_4)                 -0.4257601842 0.028635809 -0.482211052 -0.4256844241 -0.369780396 -0.4255298456 1.692393e-14
Method(OT-A):Model(McF_4)                -0.3485215271 0.019840565 -0.387619346 -0.3484739321 -0.309723018 -0.3483766644 8.813576e-15
Method(OT):Model(McF_4)                  -0.1571812660 0.021703366 -0.199963049 -0.1571248142 -0.114751167 -0.1570096010 5.524173e-15
Method(CBN-A):Model(McF_4)                0.8666324744 0.010910184  0.845245975  0.8666203809  0.888066349  0.8665970106 4.663544e-13
Method(DiP-A):Conjunction(Yes)            0.0786221745 0.010343818  0.058315587  0.0786212582  0.098915275  0.0786202942 0.000000e+00
Method(DiP):Conjunction(Yes)              0.0714159529 0.014273311  0.043392602  0.0714155604  0.099415865  0.0714159813 4.846761e-27
Method(OT-A):Conjunction(Yes)             0.0419582499 0.007964794  0.026319688  0.0419583591  0.057581912  0.0419592533 0.000000e+00
Method(OT):Conjunction(Yes)               0.0771651802 0.009640503  0.058237335  0.0771650065  0.096076688  0.0771654742 4.666281e-15
Method(CBN-A):Conjunction(Yes)           -0.1250134151 0.005346517 -0.135510486 -0.1250135466 -0.114525210 -0.1250133578 3.198863e-25
Method(DiP-A):sh(0)                      -0.2448795441 0.011183432 -0.266852294 -0.2448745200 -0.222954727 -0.2448634819 0.000000e+00
Method(DiP):sh(0)                        -0.6024965029 0.016490052 -0.634951510 -0.6024703954 -0.570215810 -0.6024165656 0.000000e+00
Method(OT-A):sh(0)                        0.1449151946 0.008272235  0.128673246  0.1449152194  0.161142160  0.1449159700 0.000000e+00
Method(OT):sh(0)                          0.1631400175 0.010053877  0.143396451  0.1631412233  0.182858854  0.1631444969 2.574272e-14
Method(CBN-A):sh(0)                       0.2746583509 0.005691383  0.263490409  0.2746560559  0.285828788  0.2746519285 0.000000e+00
Method(DiP-A):TrueGenes(7)               -0.0475489751 0.017552303 -0.082040108 -0.0475393900 -0.013142498 -0.0475186523 0.000000e+00
Method(DiP):TrueGenes(7)                  0.6966275909 0.028769295  0.640132222  0.6966306734  0.753054236  0.6966393016 3.308722e-23
Method(OT-A):TrueGenes(7)                -0.1207858566 0.013397290 -0.147114120 -0.1207778948 -0.094525789 -0.1207607692 4.832438e-15
Method(OT):TrueGenes(7)                   0.4051723940 0.015729554  0.374276017  0.4051766459  0.436016962  0.4051865183 0.000000e+00
Method(CBN-A):TrueGenes(7)               -0.4828078018 0.009764586 -0.501978107 -0.4828083760 -0.463651838 -0.4828087020 1.757759e-23
Method(DiP-A):TrueGenes(9)                0.1080550687 0.016249502  0.076136302  0.1080598284  0.139918277  0.1080707645 1.642443e-15
Method(DiP):TrueGenes(9)                 -0.4808469934 0.024225438 -0.528502826 -0.4808165229 -0.433403571 -0.4807532745 0.000000e+00
Method(OT-A):TrueGenes(9)                 0.1125347010 0.012619528  0.087742587  0.1125396283  0.137276842  0.1125505936 0.000000e+00
Method(OT):TrueGenes(9)                  -0.3078805298 0.016432782 -0.340221042 -0.3078551071 -0.275710436 -0.3078026573 0.000000e+00
Method(CBN-A):TrueGenes(9)                0.2913691051 0.008580525  0.274531931  0.2913656457  0.308210038  0.2913594241 9.424592e-14
S.Time(unif):S.Type(wholeTumor_0.5)      -0.0040780182 0.004122977 -0.012173432 -0.0040779499  0.004009610 -0.0040774633 3.986287e-16
S.Time(unif):S.Type(wholeTumor_0.01)      0.0199027931 0.004084337  0.011884273  0.0199025097  0.027915545  0.0199022864 8.124135e-16
S.Time(unif):Model(Bozic)                 0.2664370790 0.004902893  0.256816871  0.2664349237  0.276060413  0.2664309984 0.000000e+00
S.Time(unif):Model(exp)                   0.2803005247 0.004936716  0.270612060  0.2802989966  0.289988585  0.2802963421 1.064581e-21
S.Time(unif):Model(McF_4)                 0.0220261835 0.005171095  0.011874147  0.0220258126  0.032170985  0.0220255058 0.000000e+00
S.Time(unif):Conjunction(Yes)            -0.0042606834 0.002893856 -0.009942061 -0.0042608656  0.001416504 -0.0042609864 2.022910e-16
S.Time(unif):sh(0)                       -0.0326964818 0.002899051 -0.038388903 -0.0326963765 -0.027009853 -0.0326959193 1.902515e-23
S.Time(unif):TrueGenes(7)                -0.0006492758 0.004951295 -0.010371597 -0.0006489998  0.009062627 -0.0006480257 1.079726e-18
S.Time(unif):TrueGenes(9)                -0.0409992782 0.004282752 -0.049407840 -0.0409993941 -0.032597766 -0.0409992639 0.000000e+00
S.Type(wholeTumor_0.5):Model(Bozic)       0.0206434099 0.006928318  0.007040915  0.0206431211  0.034235056  0.0206431281 0.000000e+00
S.Type(wholeTumor_0.01):Model(Bozic)     -0.0167630264 0.006822480 -0.030157665 -0.0167633353 -0.003378936 -0.0167633777 0.000000e+00
S.Type(wholeTumor_0.5):Model(exp)        -0.0074417786 0.007001124 -0.021187336 -0.0074420264  0.006292573 -0.0074419309 6.912336e-17
S.Type(wholeTumor_0.01):Model(exp)        0.0047276538 0.006919241 -0.008857228  0.0047274343  0.018301318  0.0047275798 3.538452e-17
S.Type(wholeTumor_0.5):Model(McF_4)      -0.0474501191 0.007301189 -0.061785240 -0.0474502267 -0.033127519 -0.0474498243 0.000000e+00
S.Type(wholeTumor_0.01):Model(McF_4)      0.0494170979 0.007281151  0.035120821  0.0494171620  0.063699939  0.0494179078 2.045080e-15
S.Type(wholeTumor_0.5):Conjunction(Yes)   0.0020448091 0.004097193 -0.006000047  0.0020448993  0.010081804  0.0020454278 0.000000e+00
S.Type(wholeTumor_0.01):Conjunction(Yes)  0.0039860968 0.004047617 -0.003959776  0.0039856252  0.011927310  0.0039850207 4.136104e-16
S.Type(wholeTumor_0.5):sh(0)              0.0149143858 0.004106141  0.006852357  0.0149143418  0.022969281  0.0149146013 0.000000e+00
S.Type(wholeTumor_0.01):sh(0)            -0.0196389982 0.004057161 -0.027604624 -0.0196391240 -0.011679966 -0.0196390327 0.000000e+00
S.Type(wholeTumor_0.5):TrueGenes(7)      -0.0348629268 0.006831593 -0.048276897 -0.0348627234 -0.021462353 -0.0348617364 2.323091e-15
S.Type(wholeTumor_0.01):TrueGenes(7)      0.1074167642 0.006725362  0.094209807  0.1074175057  0.120607536  0.1074195654 0.000000e+00
S.Type(wholeTumor_0.5):TrueGenes(9)       0.0044328306 0.006022634 -0.007392241  0.0044328394  0.016247036  0.0044333675 0.000000e+00
S.Type(wholeTumor_0.01):TrueGenes(9)     -0.0408496793 0.005951954 -0.052534140 -0.0408502988 -0.029172477 -0.0408510389 4.590736e-15
Model(Bozic):Conjunction(Yes)            -0.0145338188 0.004841444 -0.024040242 -0.0145336384 -0.005037095 -0.0145328657 5.781899e-16
Model(exp):Conjunction(Yes)              -0.0243594692 0.004889726 -0.033961249 -0.0243590969 -0.014768539 -0.0243579346 0.000000e+00
Model(McF_4):Conjunction(Yes)             0.0226276155 0.005147194  0.012521019  0.0226277515  0.032724211  0.0226284608 0.000000e+00
Model(Bozic):sh(0)                        0.1152943135 0.004862245  0.105748960  0.1152938425  0.124833540  0.1152933083 0.000000e+00
Model(exp):sh(0)                          0.0812736225 0.004945207  0.071564750  0.0812733690  0.090975015  0.0812732787 6.286573e-23
Model(McF_4):sh(0)                       -0.1067906168 0.005148054 -0.116898870 -0.1067904910 -0.096692309 -0.1067898020 5.211238e-23
Model(Bozic):TrueGenes(7)                 0.0686514068 0.007945844  0.053048956  0.0686518578  0.084237088  0.0686534369 6.868947e-15
Model(exp):TrueGenes(7)                   0.0574521373 0.008016993  0.041711963  0.0574519193  0.073179122  0.0574521607 3.373784e-15
Model(McF_4):TrueGenes(7)                 0.0344488293 0.008977972  0.016816668  0.0344503563  0.052056400  0.0344541837 1.345098e-15
Model(Bozic):TrueGenes(9)                -0.0214463815 0.007108361 -0.035401653 -0.0214469077 -0.007500963 -0.0214473625 0.000000e+00
Model(exp):TrueGenes(9)                   0.0089589635 0.007164959 -0.005108043  0.0089586455  0.023014862  0.0089586138 0.000000e+00
Model(McF_4):TrueGenes(9)                -0.0332206964 0.007596356 -0.048135303 -0.0332208078 -0.018319115 -0.0332203876 0.000000e+00
Conjunction(Yes):sh(0)                    0.0011504462 0.002877279 -0.004498827  0.0011504149  0.006794723  0.0011505958 4.092572e-16
Conjunction(Yes):TrueGenes(7)             0.0002939344 0.004783050 -0.009096829  0.0002937903  0.009676907  0.0002939060 1.654361e-24
Conjunction(Yes):TrueGenes(9)            -0.0904101393 0.004229591 -0.098714782 -0.0904101001 -0.082113311 -0.0904096630 0.000000e+00
sh(0):TrueGenes(7)                       -0.0610207368 0.004791193 -0.070427034 -0.0610210352 -0.051621389 -0.0610212287 9.446107e-15
sh(0):TrueGenes(9)                        0.0298624910 0.004229877  0.021557714  0.0298623851  0.038160257  0.0298625308 8.271806e-25

  Doing i = 5
 Pre-processing    Running inla Post-processing           Total 
       9.229275     1652.061171        1.507558     1662.798004 
 Pre-processing    Running inla Post-processing           Total 
    52.52073216    231.65014029      0.06472421    284.23559666 
                                                  mean          sd   0.025quant      0.5quant   0.975quant          mode          kld
(Intercept)                              -0.8574904161 0.006750573 -0.870747261 -0.8574895242 -0.844250630 -0.8574871600 0.000000e+00
S.Size(100)                               0.5402307004 0.008633857  0.523288215  0.5402274517  0.557175683  0.5402216578 3.723407e-13
S.Size(200)                               0.1457119688 0.007297388  0.131386315  0.1457112153  0.160028699  0.1457103203 3.257582e-14
Method(CBN)                               0.8576197291 0.007421846  0.843049291  0.8576191253  0.872180193  0.8576185416 0.000000e+00
Method(CBN-A)                             0.7736905907 0.007448989  0.759066708  0.7736900392  0.788304161  0.7736895626 0.000000e+00
Method(OT)                               -1.7131334105 0.013263079 -1.739240984 -1.7131111592 -1.687172978 -1.7130653472 1.695059e-20
Method(OT-A)                             -1.3832093347 0.010838781 -1.404523392 -1.3831982995 -1.361975916 -1.3831752185 9.450382e-13
Method(DiP)                               1.0304914640 0.023350880  0.984665861  1.0304838685  1.076317226  1.0304705911 9.264423e-23
S.Time(last)                             -0.1221253061 0.004939432 -0.131823951 -0.1221251584 -0.112436348 -0.1221244438 3.555054e-14
S.Type(wholeTumor_0.5)                   -0.0408576030 0.007254455 -0.055108803 -0.0408550390 -0.026633644 -0.0408492746 0.000000e+00
S.Type(wholeTumor_0.01)                   0.0902318470 0.006479255  0.077507106  0.0902329330  0.102938936  0.0902356631 0.000000e+00
Model(Bozic)                              0.6370948987 0.008150797  0.621097663  0.6370927532  0.653089388  0.6370891345 3.395576e-22
Model(exp)                                0.7693895069 0.009940655  0.749878717  0.7693871293  0.788895625  0.7693831961 5.617592e-13
Model(McF_4)                             -0.7766846493 0.010077933 -0.796513279 -0.7766708104 -0.756950829 -0.7766421628 0.000000e+00
Conjunction(Yes)                         -0.0311337382 0.004671854 -0.040306191 -0.0311338657 -0.021968964 -0.0311337261 9.305782e-25
sh(Inf)                                   0.1448048915 0.005041257  0.134914518  0.1448022074  0.154701079  0.1447972432 0.000000e+00
TrueGenes(11)                             0.2143548778 0.006332079  0.201925948  0.2143536349  0.226779328  0.2143516747 1.269722e-22
TrueGenes(9)                             -0.1009647421 0.007372916 -0.115452005 -0.1009610183 -0.086511365 -0.1009529145 1.595591e-14
S.Size(100):Method(CBN)                  -0.4467447281 0.009345285 -0.465099677 -0.4467426338 -0.428418165 -0.4467376357 0.000000e+00
S.Size(200):Method(CBN)                  -0.1374105874 0.008133669 -0.153380908 -0.1374104155 -0.121455817 -0.1374093814 0.000000e+00
S.Size(100):Method(CBN-A)                -0.4354710152 0.009402149 -0.453937668 -0.4354689023 -0.417032954 -0.4354638620 0.000000e+00
S.Size(200):Method(CBN-A)                -0.1322640961 0.008199220 -0.148363229 -0.1322638878 -0.116180833 -0.1322627747 0.000000e+00
S.Size(100):Method(OT)                   -0.3083479249 0.014788397 -0.337403227 -0.3083413939 -0.279355382 -0.3083270239 1.207684e-22
S.Size(200):Method(OT)                   -0.1358550258 0.013992696 -0.163352642 -0.1358469557 -0.108427276 -0.1358295621 8.859872e-15
S.Size(100):Method(OT-A)                 -0.4104754507 0.012544649 -0.435120256 -0.4104706205 -0.385879945 -0.4104598568 7.610062e-23
S.Size(200):Method(OT-A)                 -0.1356853699 0.011641722 -0.158556253 -0.1356809086 -0.112860121 -0.1356709619 2.398824e-23
S.Size(100):Method(DiP)                   0.8911683437 0.030747516  0.830859629  0.8911469791  0.951540172  0.8911066692 0.000000e+00
S.Size(200):Method(DiP)                   0.5218115500 0.024603405  0.473542393  0.5217985014  0.570108808  0.5217743763 0.000000e+00
S.Size(100):S.Time(last)                 -0.0534177950 0.004105580 -0.061479214 -0.0534176715 -0.045364437 -0.0534170756 0.000000e+00
S.Size(200):S.Time(last)                 -0.0226088788 0.004093811 -0.030646337 -0.0226090476 -0.014577841 -0.0226090398 3.234630e-15
S.Size(100):S.Type(wholeTumor_0.5)        0.0033943941 0.005818276 -0.008028882  0.0033942043  0.014808268  0.0033943160 2.502139e-17
S.Size(200):S.Type(wholeTumor_0.5)       -0.0001296716 0.005792694 -0.011503091 -0.0001297351  0.011233692 -0.0001293719 0.000000e+00
S.Size(100):S.Type(wholeTumor_0.01)      -0.0145314513 0.005758474 -0.025837308 -0.0145316433 -0.003234877 -0.0145315410 0.000000e+00
S.Size(200):S.Type(wholeTumor_0.01)       0.0016659149 0.005724269 -0.009572984  0.0016657903  0.012895219  0.0016660251 0.000000e+00
S.Size(100):Model(Bozic)                 -0.0034233734 0.006916401 -0.017002880 -0.0034235234  0.010144536 -0.0034232387 3.010155e-16
S.Size(200):Model(Bozic)                  0.0053750735 0.006889271 -0.008150251  0.0053746110  0.018890582  0.0053742658 2.855445e-16
S.Size(100):Model(exp)                   -0.0024084542 0.006958661 -0.016070707 -0.0024086812  0.011242552 -0.0024085473 0.000000e+00
S.Size(200):Model(exp)                    0.0166029742 0.006953118  0.002952299  0.0166025099  0.030243728  0.0166021666 3.308722e-24
S.Size(100):Model(McF_4)                 -0.0704446724 0.007281288 -0.084741768 -0.0704444216 -0.056162048 -0.0704433010 0.000000e+00
S.Size(200):Model(McF_4)                 -0.0236357522 0.007273162 -0.037916213 -0.0236357342 -0.009368459 -0.0236350817 1.024787e-15
S.Size(100):Conjunction(Yes)             -0.0136950293 0.004083093 -0.021712538 -0.0136948247 -0.005685991 -0.0136940677 0.000000e+00
S.Size(200):Conjunction(Yes)             -0.0016089151 0.004062365 -0.009585092 -0.0016089271  0.006360029 -0.0016086070 0.000000e+00
S.Size(100):sh(Inf)                       0.0190447121 0.004095269  0.011004227  0.0190445999  0.027078461  0.0190447215 0.000000e+00
S.Size(200):sh(Inf)                       0.0213965468 0.004073023  0.013399696  0.0213964490  0.029386621  0.0213965976 0.000000e+00
S.Size(100):TrueGenes(11)                 0.0041390598 0.005526444 -0.006712280  0.0041392294  0.014979529  0.0041400386 0.000000e+00
S.Size(200):TrueGenes(11)                 0.0163917974 0.005500104  0.005593658  0.0163914600  0.027181924  0.0163912485 1.344001e-15
S.Size(100):TrueGenes(9)                 -0.0194043802 0.005999922 -0.031185208 -0.0194042528 -0.007635036 -0.0194034883 1.129407e-15
S.Size(200):TrueGenes(9)                 -0.0011139675 0.005969877 -0.012835183 -0.0011140530  0.010596998 -0.0011137187 3.802677e-16
Method(CBN):S.Time(last)                  0.2729075576 0.005489264  0.262131839  0.2729068656  0.283677258  0.2729059408 0.000000e+00
Method(CBN-A):S.Time(last)                0.2343597337 0.005534969  0.223494219  0.2343590623  0.245219035  0.2343581827 0.000000e+00
Method(OT):S.Time(last)                  -0.2859048223 0.010703552 -0.306943809 -0.2858969787 -0.264928541 -0.2858803187 0.000000e+00
Method(OT-A):S.Time(last)                -0.0697827762 0.008303531 -0.086084766 -0.0697832299 -0.053493173 -0.0697834377 0.000000e+00
Method(DiP):S.Time(last)                 -0.1997404907 0.014802421 -0.228821007 -0.1997347372 -0.170718448 -0.1997219276 0.000000e+00
Method(CBN):S.Type(wholeTumor_0.5)        0.0968046835 0.008074936  0.080957497  0.0968021600  0.112651354  0.0967977756 0.000000e+00
Method(CBN-A):S.Type(wholeTumor_0.5)      0.1101376015 0.008138823  0.094164817  0.1101351342  0.126109444  0.1101308681 0.000000e+00
Method(OT):S.Type(wholeTumor_0.5)        -0.2455953186 0.015757623 -0.276590889 -0.2455763428 -0.214733235 -0.2455368975 2.150670e-23
Method(OT-A):S.Type(wholeTumor_0.5)      -0.1829857102 0.012459447 -0.207471708 -0.1829780453 -0.158564578 -0.1829615955 0.000000e+00
Method(DiP):S.Type(wholeTumor_0.5)        0.1794508694 0.022699966  0.134835785  0.1794661192  0.223940647  0.1794986701 6.733019e-15
Method(CBN):S.Type(wholeTumor_0.01)      -0.1524137866 0.007396474 -0.166933341 -0.1524147593 -0.137902117 -0.1524160863 3.170887e-14
Method(CBN-A):S.Type(wholeTumor_0.01)    -0.1900501269 0.007473006 -0.204720250 -0.1900509949 -0.175388606 -0.1900521052 0.000000e+00
Method(OT):S.Type(wholeTumor_0.01)        0.5262721148 0.013024359  0.500714878  0.5262669081  0.551834811  0.5262575534 0.000000e+00
Method(OT-A):S.Type(wholeTumor_0.01)      0.3756837046 0.010797636  0.354488635  0.3756819057  0.396869361  0.3756792074 0.000000e+00
Method(DiP):S.Type(wholeTumor_0.01)      -0.4397417433 0.020283083 -0.479612107 -0.4397262882 -0.399993484 -0.4396935298 3.373279e-14
Method(CBN):Model(Bozic)                 -0.4744265708 0.009148416 -0.492391418 -0.4744256737 -0.456483116 -0.4744230971 1.672973e-22
Method(CBN-A):Model(Bozic)               -0.4374081193 0.009201723 -0.455477698 -0.4374071997 -0.419360154 -0.4374045731 0.000000e+00
Method(OT):Model(Bozic)                   0.1816237536 0.015359374  0.151465556  0.1816241894  0.211751971  0.1816263657 4.446096e-24
Method(OT-A):Model(Bozic)                -0.1105305604 0.014075679 -0.138176416 -0.1105274055 -0.082927462 -0.1105198767 0.000000e+00
Method(DiP):Model(Bozic)                  0.6260926954 0.024475776  0.578105521  0.6260686940  0.674168828  0.6260225532 1.323489e-22
Method(CBN):Model(exp)                   -0.4532372294 0.010713572 -0.474275341 -0.4532362632 -0.432223703 -0.4532334150 2.915812e-23
Method(CBN-A):Model(exp)                 -0.3920548586 0.010749094 -0.413162783 -0.3920538693 -0.370971711 -0.3920509718 1.201093e-13
Method(OT):Model(exp)                    -0.1240258604 0.017998214 -0.159390723 -0.1240168700 -0.088743156 -0.1239972888 2.677574e-15
Method(OT-A):Model(exp)                  -0.4223762951 0.016620549 -0.455044291 -0.4223646118 -0.389802916 -0.4223397388 0.000000e+00
Method(DiP):Model(exp)                    0.9731856872 0.031067629  0.912279031  0.9731536494  1.034213963  0.9730919225 1.323489e-23
Method(CBN):Model(McF_4)                  0.8876599176 0.010823555  0.866444237  0.8876475689  0.908924540  0.8876236786 1.608039e-21
Method(CBN-A):Model(McF_4)                0.8666304517 0.010910182  0.845243956  0.8666183580  0.888064323  0.8665949877 4.663545e-13
Method(OT):Model(McF_4)                  -0.1571814985 0.021703367 -0.199963280 -0.1571250477 -0.114751396 -0.1570098365 1.841391e-15
Method(OT-A):Model(McF_4)                -0.3485208828 0.019840576 -0.387618722 -0.3484732880 -0.309722352 -0.3483760206 1.389663e-22
Method(DiP):Model(McF_4)                 -0.4257593786 0.028635789 -0.482210204 -0.4256836196 -0.369779626 -0.4255290435 1.692396e-14
Method(CBN):Conjunction(Yes)             -0.1441481981 0.005297783 -0.154549616 -0.1441483190 -0.133755618 -0.1441481130 6.785466e-26
Method(CBN-A):Conjunction(Yes)           -0.1250131858 0.005346510 -0.135510244 -0.1250133173 -0.114524993 -0.1250131285 5.137567e-25
Method(OT):Conjunction(Yes)               0.0771646350 0.009640508  0.058236780  0.0771644612  0.096076152  0.0771649290 4.666276e-15
Method(OT-A):Conjunction(Yes)             0.0419580213 0.007964799  0.026319451  0.0419581305  0.057581692  0.0419590247 8.545366e-16
Method(DiP):Conjunction(Yes)              0.0714149129 0.014273317  0.043391551  0.0714145204  0.099414835  0.0714149413 1.064365e-15
Method(CBN):sh(Inf)                      -0.2647459060 0.005643824 -0.275833053 -0.2647439084 -0.253679967 -0.2647394181 2.178429e-13
Method(CBN-A):sh(Inf)                    -0.2746571920 0.005691382 -0.285837646 -0.2746552176 -0.263497901 -0.2746507701 2.423639e-22
Method(OT):sh(Inf)                       -0.1631382018 0.010053891 -0.182873066 -0.1631399740 -0.143411565 -0.1631426814 0.000000e+00
Method(OT-A):sh(Inf)                     -0.1449143794 0.008272243 -0.161154832 -0.1449148702 -0.128686052 -0.1449151552 0.000000e+00
Method(DiP):sh(Inf)                       0.6024926993 0.016490068  0.570193355  0.6024656720  0.634912072  0.6024127675 1.020717e-13
Method(CBN):TrueGenes(11)                 0.1736249113 0.007340400  0.159212504  0.1736249508  0.188023927  0.1736256519 0.000000e+00
Method(CBN-A):TrueGenes(11)               0.1914290346 0.007388192  0.176922932  0.1914290267  0.205921922  0.1914296367 0.000000e+00
Method(OT):TrueGenes(11)                 -0.0972129019 0.013252092 -0.123221563 -0.0972166174 -0.071207445 -0.0972229571 0.000000e+00
Method(OT-A):TrueGenes(11)                0.0082891178 0.010773493 -0.012862216  0.0082885860  0.029424065  0.0082884306 0.000000e+00
Method(DiP):TrueGenes(11)                -0.2156896006 0.020327622 -0.255586037 -0.2156948555 -0.175800541 -0.2157036877 1.447566e-23
Method(CBN):TrueGenes(9)                  0.2769453091 0.008510219  0.260246303  0.2769418045  0.293648450  0.2769354863 0.000000e+00
Method(CBN-A):TrueGenes(9)                0.2913694838 0.008580529  0.274532301  0.2913660243  0.308210426  0.2913598027 0.000000e+00
Method(OT):TrueGenes(9)                  -0.3078807486 0.016432808 -0.340221311 -0.3078553256 -0.275710606 -0.3078028753 2.569607e-14
Method(OT-A):TrueGenes(9)                 0.1125368883 0.012619559  0.087744713  0.1125418152  0.137279092  0.1125527796 9.926167e-24
Method(DiP):TrueGenes(9)                 -0.4808508223 0.024225518 -0.528506813 -0.4808203516 -0.433407244 -0.4807571029 2.364689e-14
S.Time(last):S.Type(wholeTumor_0.5)       0.0040772684 0.004122586 -0.004016292  0.0040769656  0.012165100  0.0040767066 0.000000e+00
S.Time(last):S.Type(wholeTumor_0.01)     -0.0199019497 0.004083946 -0.027920699 -0.0199018936 -0.011890850 -0.0199014347 2.481542e-24
S.Time(last):Model(Bozic)                -0.2664296810 0.004902600 -0.276061225 -0.2664277695 -0.256817523 -0.2664235036 0.000000e+00
S.Time(last):Model(exp)                  -0.2802956474 0.004936317 -0.289991524 -0.2802943793 -0.270615663 -0.2802914110 9.942711e-22
S.Time(last):Model(McF_4)                -0.0220253145 0.005170618 -0.032177744 -0.0220252323 -0.011882630 -0.0220246290 0.000000e+00
S.Time(last):Conjunction(Yes)             0.0042610940 0.002893577 -0.001420331  0.0042611146  0.009937206  0.0042614011 0.000000e+00
S.Time(last):sh(Inf)                     -0.0326957492 0.002898775 -0.038387635 -0.0326956416 -0.027009668 -0.0326951798 1.290272e-14
S.Time(last):TrueGenes(11)               -0.0416468161 0.003956957 -0.049417190 -0.0416464302 -0.033885690 -0.0416453194 1.406207e-23
S.Time(last):TrueGenes(9)                 0.0409996790 0.004282416  0.032591801  0.0409995546  0.049400554  0.0409996676 0.000000e+00
S.Type(wholeTumor_0.5):Model(Bozic)       0.0206431427 0.006927633  0.007041995  0.0206428530  0.034233448  0.0206428583 5.647816e-16
S.Type(wholeTumor_0.01):Model(Bozic)     -0.0167631247 0.006821788 -0.030156406 -0.0167634341 -0.003380388 -0.0167634775 2.912218e-16
S.Type(wholeTumor_0.5):Model(exp)        -0.0074417376 0.007000447 -0.021185968 -0.0074419851  0.006291287 -0.0074418892 6.913672e-17
S.Type(wholeTumor_0.01):Model(exp)        0.0047286040 0.006918559 -0.008854948  0.0047283877  0.018300923  0.0047285394 0.000000e+00
S.Type(wholeTumor_0.5):Model(McF_4)      -0.0474506879 0.007300511 -0.061784473 -0.0474507975 -0.033129412 -0.0474503990 0.000000e+00
S.Type(wholeTumor_0.01):Model(McF_4)      0.0494186505 0.007280478  0.035123677  0.0494187197  0.063700161  0.0494194755 1.406207e-23
S.Type(wholeTumor_0.5):Conjunction(Yes)   0.0020454893 0.004096799 -0.005998600  0.0020455818  0.010081706  0.0020461145 2.523370e-17
S.Type(wholeTumor_0.01):Conjunction(Yes)  0.0039844449 0.004047229 -0.003960651  0.0039839677  0.011924912  0.0039833520 4.136898e-16
S.Type(wholeTumor_0.5):sh(Inf)           -0.0149146956 0.004105746 -0.022975528 -0.0149148838 -0.006860197 -0.0149149140 0.000000e+00
S.Type(wholeTumor_0.01):sh(Inf)           0.0196388892 0.004056762  0.011673979  0.0196387861  0.027597082  0.0196389227 9.098987e-24
S.Type(wholeTumor_0.5):TrueGenes(11)      0.0304328565 0.005550097  0.019535789  0.0304327833  0.041320358  0.0304331066 8.799322e-16
S.Type(wholeTumor_0.01):TrueGenes(11)    -0.0665685331 0.005481623 -0.077329352 -0.0665692232 -0.055813739 -0.0665701451 4.880366e-23
S.Type(wholeTumor_0.5):TrueGenes(9)       0.0044339231 0.006022149 -0.007390205  0.0044339347  0.016247170  0.0044344682 0.000000e+00
S.Type(wholeTumor_0.01):TrueGenes(9)     -0.0408515289 0.005951468 -0.052535021 -0.0408521534 -0.029175267 -0.0408529034 3.060991e-15
Model(Bozic):Conjunction(Yes)            -0.0145330062 0.004840954 -0.024038477 -0.0145328231 -0.005037249 -0.0145320451 5.783069e-16
Model(exp):Conjunction(Yes)              -0.0243578540 0.004889248 -0.033958714 -0.0243574763 -0.014767873 -0.0243563032 7.444626e-24
Model(McF_4):Conjunction(Yes)             0.0226283298 0.005146714  0.012522666  0.0226284682  0.032723979  0.0226291824 1.023270e-15
Model(Bozic):sh(Inf)                     -0.1152933292 0.004861758 -0.124839696 -0.1152931287 -0.105756809 -0.1152923142 1.662633e-22
Model(exp):sh(Inf)                       -0.0812731971 0.004944728 -0.090981805 -0.0812732206 -0.071573344 -0.0812728488 1.773722e-14
Model(McF_4):sh(Inf)                      0.1067894352 0.005147577  0.096683715  0.1067890156  0.116888233  0.1067886090 0.000000e+00
Model(Bozic):TrueGenes(11)               -0.0472048645 0.006557811 -0.060079541 -0.0472052767 -0.034339689 -0.0472055489 0.000000e+00
Model(exp):TrueGenes(11)                 -0.0664108145 0.006622585 -0.079413497 -0.0664109426 -0.053419322 -0.0664106390 8.271806e-24
Model(McF_4):TrueGenes(11)               -0.0012208128 0.007032838 -0.015028872 -0.0012209781  0.012575528 -0.0012207143 2.140670e-18
Model(Bozic):TrueGenes(9)                -0.0214474203 0.007107753 -0.035401491 -0.0214479494 -0.007503186 -0.0214484099 0.000000e+00
Model(exp):TrueGenes(9)                   0.0089593563 0.007164352 -0.005106463  0.0089590394  0.023014062  0.0089590100 0.000000e+00
Model(McF_4):TrueGenes(9)                -0.0332189199 0.007595789 -0.048132427 -0.0332190270 -0.018318461 -0.0332185985 0.000000e+00
Conjunction(Yes):sh(Inf)                 -0.0011506755 0.002876997 -0.006799102 -0.0011508071  0.004493311 -0.0011508276 3.965457e-16
Conjunction(Yes):TrueGenes(11)            0.0901170540 0.003892993  0.082473552  0.0901170001  0.097753860  0.0901172218 5.723122e-14
Conjunction(Yes):TrueGenes(9)            -0.0904100335 0.004229242 -0.098713993 -0.0904099939 -0.082113890 -0.0904095561 0.000000e+00
sh(Inf):TrueGenes(11)                    -0.0311589795 0.003898092 -0.038811779 -0.0311592762 -0.023511540 -0.0311595419 0.000000e+00
sh(Inf):TrueGenes(9)                     -0.0298626115 0.004229528 -0.038166626 -0.0298627441 -0.021565459 -0.0298626522 3.030375e-15

  Doing i = 6
 Pre-processing    Running inla Post-processing           Total 
       9.523840     1694.868758        1.671534     1706.064132 
 Pre-processing    Running inla Post-processing           Total 
    50.77463484    237.38207269      0.07066631    288.22737384 
                                                 mean          sd   0.025quant     0.5quant    0.975quant         mode          kld
(Intercept)                              -0.857481965 0.006750416 -0.870738516 -0.857481069 -0.8442424978 -0.857478696 4.756289e-23
S.Size(1000)                             -0.685920141 0.007535614 -0.700741259 -0.685911585 -0.6711599803 -0.685893763 0.000000e+00
S.Size(200)                               0.145709819 0.007297111  0.131384710  0.145709065  0.1600260061  0.145708169 0.000000e+00
Method(DiP-A)                             0.434632060 0.016937095  0.401360854  0.434637625  0.4678420066  0.434650238 0.000000e+00
Method(DiP)                               1.030490162 0.023350766  0.984664776  1.030482568  1.0763156964  1.030469295 3.598236e-23
Method(OT-A)                             -1.383205111 0.010838756 -1.404519120 -1.383194076 -1.3619717420 -1.383170994 9.450425e-13
Method(OT)                               -1.713130506 0.013263059 -1.739238040 -1.713108254 -1.6871701120 -1.713062442 0.000000e+00
Method(CBN-A)                             0.773688820 0.007448952  0.759065010  0.773688268  0.7883023184  0.773687791 0.000000e+00
S.Time(last)                             -0.122130256 0.004939231 -0.131828501 -0.122130110 -0.1124416892 -0.122129399 3.555344e-14
S.Type(singleCell)                       -0.049357241 0.007091352 -0.063286035 -0.049355403 -0.0354513699 -0.049351111 4.135903e-24
S.Type(wholeTumor_0.01)                   0.090233955 0.006478944  0.077509824  0.090235042  0.1029404343  0.090237772 0.000000e+00
Model(McF_6)                             -0.629738095 0.008741818 -0.646925945 -0.629730054 -0.6126105178 -0.629713163 0.000000e+00
Model(McF_4)                             -0.776686605 0.010077651 -0.796514683 -0.776672765 -0.7569533395 -0.776644116 5.465899e-13
Model(exp)                                0.769384790 0.009940330  0.749874639  0.769382412  0.7888902732  0.769378478 4.578445e-22
Conjunction(Yes)                         -0.031134727 0.004671636 -0.040306752 -0.031134855 -0.0219703804 -0.031134715 0.000000e+00
sh(Inf)                                   0.144805753 0.005041056  0.134915774  0.144803068  0.1547015463  0.144798104 6.826329e-14
TrueGenes(11)                             0.214351285 0.006331771  0.201922961  0.214350042  0.2267751343  0.214348080 9.864129e-23
TrueGenes(9)                             -0.100967425 0.007372641 -0.115454148 -0.100963701 -0.0865145877 -0.100955597 1.595711e-14
S.Size(1000):Method(DiP-A)               -0.729221905 0.016506777 -0.761673816 -0.729207785 -0.6968779150 -0.729178029 8.536504e-22
S.Size(200):Method(DiP-A)                 0.019417815 0.016396292 -0.012782610  0.019420378  0.0515746027  0.019426914 0.000000e+00
S.Size(1000):Method(DiP)                 -1.412859708 0.026424040 -1.464969464 -1.412783432 -1.3612198507 -1.412628005 3.593273e-21
S.Size(200):Method(DiP)                   0.521810085 0.024603327  0.473541082  0.521797036  0.5701071911  0.521772910 4.585245e-14
S.Size(1000):Method(OT-A)                 0.546193046 0.011769419  0.523083874  0.546193335  0.5692794936  0.546194912 0.000000e+00
S.Size(200):Method(OT-A)                 -0.135685228 0.011641696 -0.158556060 -0.135680767 -0.1128600307 -0.135670820 1.279964e-14
S.Size(1000):Method(OT)                   0.444268384 0.014085819  0.416594909  0.444274121  0.4718847638  0.444286837 6.994489e-14
S.Size(200):Method(OT)                   -0.135855731 0.013992667 -0.163353290 -0.135847661 -0.1084280376 -0.135830267 0.000000e+00
S.Size(1000):Method(CBN-A)                0.567720911 0.008421732  0.551204829  0.567714204  0.5842590091  0.567701447 0.000000e+00
S.Size(200):Method(CBN-A)                -0.132263146 0.008199185 -0.148362209 -0.132262937 -0.1161799527 -0.132261824 2.580411e-14
S.Size(1000):S.Time(last)                 0.076025743 0.004125606  0.067926406  0.076025387  0.0841196417  0.076025021 2.547973e-14
S.Size(200):S.Time(last)                 -0.022609183 0.004093329 -0.030645694 -0.022609351 -0.0145790904 -0.022609344 0.000000e+00
S.Size(1000):S.Type(singleCell)          -0.009599841 0.005834649 -0.021056036 -0.009599769  0.0018454738 -0.009599130 3.980987e-16
S.Size(200):S.Type(singleCell)           -0.001536518 0.005796862 -0.012917684 -0.001536731  0.0098354132 -0.001536668 7.444626e-24
S.Size(1000):S.Type(wholeTumor_0.01)      0.012865155 0.005757594  0.001560995  0.012864973  0.0241599814  0.012865094 0.000000e+00
S.Size(200):S.Type(wholeTumor_0.01)       0.001666186 0.005723583 -0.009571366  0.001666061  0.0128941433  0.001666296 0.000000e+00
S.Size(1000):Model(McF_6)                -0.077927330 0.007753075 -0.093154238 -0.077925897 -0.0627222935 -0.077922362 0.000000e+00
S.Size(200):Model(McF_6)                  0.001659875 0.007588525 -0.013241091  0.001660342  0.0165446234  0.001661922 6.617445e-24
S.Size(1000):Model(McF_4)                 0.094079385 0.007303328  0.079741268  0.094078868  0.1084072496  0.094078447 0.000000e+00
S.Size(200):Model(McF_4)                 -0.023635425 0.007272341 -0.037914274 -0.023635407 -0.0093697423 -0.023634754 0.000000e+00
S.Size(1000):Model(exp)                  -0.014195845 0.006988397 -0.027916343 -0.014196118 -0.0004863879 -0.014196075 2.775014e-16
S.Size(200):Model(exp)                    0.016602471 0.006952293  0.002953417  0.016602006  0.0302416061  0.016601662 2.803911e-16
S.Size(1000):Conjunction(Yes)             0.015302819 0.004085383  0.007282589  0.015302418  0.0233179326  0.015301958 0.000000e+00
S.Size(200):Conjunction(Yes)             -0.001608654 0.004061880 -0.009583880 -0.001608666  0.0063593389 -0.001608346 6.617445e-24
S.Size(1000):sh(Inf)                     -0.040441298 0.004099750 -0.048490601 -0.040441405 -0.0323987718 -0.040441271 0.000000e+00
S.Size(200):sh(Inf)                       0.021396606 0.004072540  0.013400704  0.021396508  0.0293857326  0.021396657 5.790264e-24
S.Size(1000):TrueGenes(11)               -0.020534343 0.005539257 -0.031408121 -0.020535102 -0.0096663131 -0.020536157 0.000000e+00
S.Size(200):TrueGenes(11)                 0.016391707 0.005499453  0.005594846  0.016391370  0.0271805555  0.016391159 0.000000e+00
S.Size(1000):TrueGenes(9)                 0.020514961 0.006005770  0.008725152  0.020514234  0.0322980081  0.020513283 0.000000e+00
S.Size(200):TrueGenes(9)                 -0.001113174 0.005969269 -0.012833195 -0.001113259  0.0105965989 -0.001112925 3.803452e-16
Method(DiP-A):S.Time(last)                0.048183807 0.010918886  0.026758866  0.048179164  0.0696148627  0.048170764 0.000000e+00
Method(DiP):S.Time(last)                 -0.199746414 0.014802364 -0.228826818 -0.199740660 -0.1707244838 -0.199727851 0.000000e+00
Method(OT-A):S.Time(last)                -0.069781160 0.008303506 -0.086083102 -0.069781614 -0.0534916051 -0.069781821 6.289951e-15
Method(OT):S.Time(last)                  -0.285901826 0.010703536 -0.306940780 -0.285893982 -0.2649255775 -0.285877322 0.000000e+00
Method(CBN-A):S.Time(last)                0.234361819 0.005534939  0.223496362  0.234361148  0.2452210620  0.234360268 4.135903e-25
Method(DiP-A):S.Type(singleCell)          0.077444657 0.016038217  0.045936625  0.077450790  0.1088898889  0.077464468 0.000000e+00
Method(DiP):S.Type(singleCell)            0.260408661 0.021774157  0.217635745  0.260415746  0.3031032064  0.260431822 4.963084e-23
Method(OT-A):S.Type(singleCell)          -0.192654932 0.012343536 -0.216914019 -0.192647043 -0.1684617446 -0.192630154 0.000000e+00
Method(OT):S.Type(singleCell)            -0.280577945 0.015651668 -0.311367135 -0.280558418 -0.2499251072 -0.280517875 1.416247e-14
Method(CBN-A):S.Type(singleCell)          0.079899045 0.007994571  0.064207553  0.079897249  0.0955861361  0.079894319 6.785471e-15
Method(DiP-A):S.Type(wholeTumor_0.01)    -0.119720040 0.014549006 -0.148291199 -0.119718241 -0.0911849729 -0.119713394 5.583469e-24
Method(DiP):S.Type(wholeTumor_0.01)      -0.439746852 0.020282987 -0.479617024 -0.439731397 -0.3999987799 -0.439698640 2.018321e-22
Method(OT-A):S.Type(wholeTumor_0.01)      0.375684657 0.010797607  0.354489646  0.375682858  0.3968702557  0.375680160 0.000000e+00
Method(OT):S.Type(wholeTumor_0.01)        0.526275138 0.013024324  0.500717970  0.526269932  0.5518377665  0.526260577 2.812414e-22
Method(CBN-A):S.Type(wholeTumor_0.01)    -0.190049507 0.007472967 -0.204719554 -0.190050375 -0.1753880623 -0.190051485 6.212610e-14
Method(DiP-A):Model(McF_6)                0.189289122 0.018013962  0.153930133  0.189285682  0.2246348371  0.189280299 0.000000e+00
Method(DiP):Model(McF_6)                 -1.173242563 0.028121703 -1.228687297 -1.173165708 -1.1182740277 -1.173008973 0.000000e+00
Method(OT-A):Model(McF_6)                 0.881593183 0.013620274  0.854866203  0.881587878  0.9083250997  0.881578376 0.000000e+00
Method(OT):Model(McF_6)                   0.099837840 0.018345894  0.063750492  0.099860131  0.1357686772  0.099906453 1.288524e-15
Method(CBN-A):Model(McF_6)               -0.037205207 0.010101362 -0.057025415 -0.037209710 -0.0173781906 -0.037217899 0.000000e+00
Method(DiP-A):Model(McF_4)               -0.822119092 0.026715277 -0.874845756 -0.822027714 -0.7699463118 -0.821841930 0.000000e+00
Method(DiP):Model(McF_4)                 -0.425759785 0.028635761 -0.482210560 -0.425684024 -0.3697800934 -0.425529444 0.000000e+00
Method(OT-A):Model(McF_4)                -0.348520342 0.019840560 -0.387618149 -0.348472748 -0.3097218427 -0.348375482 1.762716e-14
Method(OT):Model(McF_4)                  -0.157182443 0.021703347 -0.199964187 -0.157125992 -0.1147523800 -0.157010781 3.682789e-15
Method(CBN-A):Model(McF_4)                0.866628168 0.010910154  0.845241728  0.866616074  0.8880619845  0.866592704 4.663569e-13
Method(DiP-A):Model(exp)                  0.418478754 0.025607757  0.368206785  0.418476418  0.4687177091  0.418473896 2.116300e-14
Method(DiP):Model(exp)                    0.973188909 0.031067492  0.912282521  0.973156872  1.0342169127  0.973095146 5.751324e-14
Method(OT-A):Model(exp)                  -0.422375568 0.016620494 -0.455043457 -0.422363885 -0.3898022970 -0.422339012 0.000000e+00
Method(OT):Model(exp)                    -0.124025039 0.017998146 -0.159389767 -0.124016049 -0.0887424676 -0.123996468 8.271806e-25
Method(CBN-A):Model(exp)                 -0.392054580 0.010749031 -0.413162380 -0.392053590 -0.3709715556 -0.392050693 0.000000e+00
Method(DiP-A):Conjunction(Yes)            0.078624782 0.010343790  0.058318251  0.078623866  0.0989178282  0.078622901 1.654361e-24
Method(DiP):Conjunction(Yes)              0.071413573 0.014273253  0.043390336  0.071413181  0.0994133698  0.071413602 2.128748e-15
Method(OT-A):Conjunction(Yes)             0.041957732 0.007964779  0.026319199  0.041957841  0.0575813647  0.041958735 8.545408e-16
Method(OT):Conjunction(Yes)               0.077164062 0.009640485  0.058236252  0.077163888  0.0960755345  0.077164356 0.000000e+00
Method(CBN-A):Conjunction(Yes)           -0.125012876 0.005346482 -0.135509879 -0.125013008 -0.1145247393 -0.125012819 0.000000e+00
Method(DiP-A):sh(Inf)                     0.244876942 0.011183401  0.222935552  0.244871288  0.2668295690  0.244860879 0.000000e+00
Method(DiP):sh(Inf)                       0.602488298 0.016490019  0.570189054  0.602461269  0.6349075774  0.602408362 5.293956e-23
Method(OT-A):sh(Inf)                     -0.144913450 0.008272225 -0.161153866 -0.144913941 -0.1286851600 -0.144914226 0.000000e+00
Method(OT):sh(Inf)                       -0.163135984 0.010053869 -0.182870804 -0.163137756 -0.1434093899 -0.163140463 1.716184e-14
Method(CBN-A):sh(Inf)                    -0.274655856 0.005691358 -0.285836262 -0.274653882 -0.2634966145 -0.274649434 0.000000e+00
Method(DiP-A):TrueGenes(11)              -0.060468794 0.013969056 -0.087892907 -0.060469824 -0.0330640378 -0.060470711 1.111236e-15
Method(DiP):TrueGenes(11)                -0.215685512 0.020327496 -0.255581698 -0.215690767 -0.1757966992 -0.215699600 0.000000e+00
Method(OT-A):TrueGenes(11)                0.008287468 0.010773464 -0.012863809  0.008286937  0.0294223597  0.008286781 5.838207e-17
Method(OT):TrueGenes(11)                 -0.097212279 0.013252063 -0.123220884 -0.097215994 -0.0712068794 -0.097222334 0.000000e+00
Method(CBN-A):TrueGenes(11)               0.191429109 0.007388150  0.176923088  0.191429101  0.2059219148  0.191429711 0.000000e+00
Method(DiP-A):TrueGenes(9)                0.108057325 0.016249459  0.076138643  0.108062084  0.1399204506  0.108073020 0.000000e+00
Method(DiP):TrueGenes(9)                 -0.480854878 0.024225380 -0.528510599 -0.480824407 -0.4334115731 -0.480761156 0.000000e+00
Method(OT-A):TrueGenes(9)                 0.112539237 0.012619518  0.087747143  0.112544164  0.1372813595  0.112555129 0.000000e+00
Method(OT):TrueGenes(9)                  -0.307880923 0.016432768 -0.340221408 -0.307855500 -0.2757108573 -0.307803050 2.569619e-14
Method(CBN-A):TrueGenes(9)                0.291369850 0.008580480  0.274532763  0.291366390  0.3082106958  0.291360168 7.279189e-23
S.Time(last):S.Type(singleCell)           0.015824362 0.004125864  0.007723954  0.015824200  0.0239182576  0.015824223 1.592284e-15
S.Time(last):S.Type(wholeTumor_0.01)     -0.019900971 0.004083462 -0.027918770 -0.019900915 -0.0118908209 -0.019900455 2.481542e-24
S.Time(last):Model(McF_6)                 0.568733629 0.005470965  0.558003275  0.568729714  0.5794758165  0.568722268 0.000000e+00
S.Time(last):Model(McF_4)                -0.022024202 0.005170038 -0.032175493 -0.022024119 -0.0118826546 -0.022023516 0.000000e+00
S.Time(last):Model(exp)                  -0.280289894 0.004935735 -0.289984638 -0.280288623 -0.2706110575 -0.280285649 0.000000e+00
S.Time(last):Conjunction(Yes)             0.004261591 0.002893234 -0.001419162  0.004261612  0.0099370314  0.004261898 0.000000e+00
S.Time(last):sh(Inf)                     -0.032694894 0.002898434 -0.038386110 -0.032694786 -0.0270094821 -0.032694324 0.000000e+00
S.Time(last):TrueGenes(11)               -0.041644390 0.003956506 -0.049413880 -0.041644004 -0.0338841513 -0.041642892 0.000000e+00
S.Time(last):TrueGenes(9)                 0.041000153 0.004281992  0.032593108  0.041000029  0.0494001964  0.041000142 0.000000e+00
S.Type(singleCell):Model(McF_6)           0.003139311 0.007676956 -0.011935961  0.003140009  0.0181969243  0.003142060 4.599093e-16
S.Type(wholeTumor_0.01):Model(McF_6)     -0.037386328 0.007552866 -0.052215663 -0.037386416 -0.0225700752 -0.037385952 1.900582e-15
S.Type(singleCell):Model(McF_4)          -0.001968028 0.007306128 -0.016312509 -0.001968251  0.0123645606 -0.001968079 3.308722e-24
S.Type(wholeTumor_0.01):Model(McF_4)      0.049420531 0.007279657  0.035127168  0.049420600  0.0637004310  0.049421357 0.000000e+00
S.Type(singleCell):Model(exp)             0.002710883 0.006998643 -0.011029130  0.002710405  0.0164409736  0.002710037 8.271806e-24
S.Type(wholeTumor_0.01):Model(exp)        0.004729771 0.006917728 -0.008852150  0.004729555  0.0183004601  0.004729707 2.832001e-16
S.Type(singleCell):Conjunction(Yes)      -0.006028352 0.004099482 -0.014077949 -0.006028177  0.0020129139 -0.006027480 4.032110e-16
S.Type(wholeTumor_0.01):Conjunction(Yes)  0.003982476 0.004046742 -0.003961664  0.003981998  0.0119219901  0.003981382 0.000000e+00
S.Type(singleCell):sh(Inf)               -0.004723611 0.004106111 -0.012785659 -0.004723629  0.0033311613 -0.004723318 5.023876e-16
S.Type(wholeTumor_0.01):sh(Inf)           0.019638780 0.004056277  0.011674822  0.019638676  0.0275960202  0.019638813 0.000000e+00
S.Type(singleCell):TrueGenes(11)          0.036135037 0.005558588  0.025221687  0.036134830  0.0470395429  0.036134886 1.654361e-24
S.Type(wholeTumor_0.01):TrueGenes(11)    -0.066570710 0.005480967 -0.077330240 -0.066571400 -0.0558172014 -0.066572322 2.481542e-24
S.Type(singleCell):TrueGenes(9)           0.036417952 0.006026408  0.024585768  0.036417860  0.0482398270  0.036418184 1.492668e-15
S.Type(wholeTumor_0.01):TrueGenes(9)     -0.040853655 0.005950857 -0.052535947 -0.040854280 -0.0291785897 -0.040855031 3.061619e-15
Model(McF_6):Conjunction(Yes)             0.016259913 0.005359721  0.005738846  0.016259092  0.0267758985  0.016257897 4.717761e-16
Model(McF_4):Conjunction(Yes)             0.022629199 0.005146134  0.012524674  0.022629337  0.0327237099  0.022630052 0.000000e+00
Model(exp):Conjunction(Yes)              -0.024355981 0.004888660 -0.033955687 -0.024355603 -0.0147671558 -0.024354430 7.444626e-24
Model(McF_6):sh(Inf)                      0.089777303 0.005380887  0.079212750  0.089777141  0.1003330895  0.089777271 0.000000e+00
Model(McF_4):sh(Inf)                      0.106787993 0.005146998  0.096683411  0.106787574  0.1168856546  0.106787167 1.091878e-22
Model(exp):sh(Inf)                       -0.081272704 0.004944147 -0.090980172 -0.081272728 -0.0715739905 -0.081272356 7.775498e-23
Model(McF_6):TrueGenes(11)                0.114827753 0.007310040  0.100480360  0.114825901  0.1291722772  0.114822800 2.729696e-23
Model(McF_4):TrueGenes(11)               -0.001217810 0.007032089 -0.015024400 -0.001217975  0.0125770602 -0.001217711 0.000000e+00
Model(exp):TrueGenes(11)                 -0.066410015 0.006621784 -0.079411125 -0.066410143 -0.0534200935 -0.066409839 2.150670e-23
Model(McF_6):TrueGenes(9)                 0.045703744 0.008054463  0.029890900  0.045703221  0.0615050254  0.045702852 0.000000e+00
Model(McF_4):TrueGenes(9)                -0.033216885 0.007595090 -0.048129020 -0.033216992 -0.0183177978 -0.033216563 9.926167e-24
Model(exp):TrueGenes(9)                   0.008959876 0.007163605 -0.005104476  0.008959559  0.0230131154  0.008959530 1.654361e-24
Conjunction(Yes):sh(Inf)                 -0.001150919 0.002876654 -0.006798672 -0.001151051  0.0044923935 -0.001151071 0.000000e+00
Conjunction(Yes):TrueGenes(11)            0.090117512 0.003892531  0.082474916  0.090117458  0.0977534118  0.090117680 0.000000e+00
Conjunction(Yes):TrueGenes(9)            -0.090409830 0.004228812 -0.098712945 -0.090409790 -0.0821145301 -0.090409353 2.646978e-23
sh(Inf):TrueGenes(11)                    -0.031159968 0.003897631 -0.038811863 -0.031160264 -0.0235134311 -0.031160530 1.784222e-15
sh(Inf):TrueGenes(9)                     -0.029862749 0.004229099 -0.038165920 -0.029862881 -0.0215664386 -0.029862790 1.515495e-15
>  
> n.obj <- paste0(var, ".allreparam.", np.or.p)
> n.save <- paste0(n.obj, ".RData")
> assign(n.obj, l.results)
> save(file = n.save, list = n.obj)
> 
> 
> 
> 
> 
