# Supplementary material for: Identifying restrictions in the order of accumulation of mutations during tumor progression: effects of passengers, evolutionary models, and sampling
Source: BMC Bioinformatics. 2015 Feb 12;16:41. doi: 10.1186/s12859-015-0466-7 (PMC4339747; doi:10.1186/s12859-015-0466-7)
Supplement: Additional file 9 — Code, scripts, model fits. A zip file (Code_scripts_model_fits.zip) that contains shell and R scripts to run simulations, analysis, and produce tables and figures, as well as the output of GLMM model fits (and the code to obtain them). [file 12859_2015_466_MOESM9_ESM.zip › Code_scripts_model_fits/INLA/NP/PFD-m0.Rout]

R version 3.0.3 Patched (2014-03-06 r65254) -- "Warm Puppy"
Copyright (C) 2014 The R Foundation for Statistical Computing
Platform: x86_64-pc-linux-gnu (64-bit)

R is free software and comes with ABSOLUTELY NO WARRANTY.
You are welcome to redistribute it under certain conditions.
Type 'license()' or 'licence()' for distribution details.

  Natural language support but running in an English locale

R is a collaborative project with many contributors.
Type 'contributors()' for more information and
'citation()' on how to cite R or R packages in publications.

Type 'demo()' for some demos, 'help()' for on-line help, or
'help.start()' for an HTML browser interface to help.
Type 'q()' to quit R.

> Sys.getpid()
[1] 4374
>  system("hostname")
coleonyx
>  options(width = 220)
>  library(car); packageVersion("car")
[1] '2.0.19'
>  library(INLA); packageVersion("INLA")
Loading required package: sp
Loading required package: Matrix
Loading required package: splines
[1] '0.0.1392038736'
>  sessionInfo()
R version 3.0.3 Patched (2014-03-06 r65254)
Platform: x86_64-pc-linux-gnu (64-bit)

locale:
 [1] LC_CTYPE=en_US.ISO-8859-15    LC_NUMERIC=C                  LC_TIME=en_GB.UTF-8           LC_COLLATE=en_US.ISO-8859-15  LC_MONETARY=en_US.ISO-8859-15 LC_MESSAGES=en_US.ISO-8859-15 LC_PAPER=en_GB.UTF-8         
 [8] LC_NAME=C                     LC_ADDRESS=C                  LC_TELEPHONE=C                LC_MEASUREMENT=en_GB.UTF-8    LC_IDENTIFICATION=C          

attached base packages:
[1] splines   stats     graphics  grDevices utils     datasets  methods   base     

other attached packages:
[1] INLA_0.0-1392038736 Matrix_1.1-2-2      sp_1.0-14           car_2.0-19         

loaded via a namespace (and not attached):
[1] grid_3.0.3      lattice_0.20-27 MASS_7.3-29     nnet_7.3-7     
>  options(decorate.contrasts = c("(",")"))
>  options(decorate.contr.Sum = "")
>  ## options(decorate.contrasts = c(".",""))
>  options(contrasts = c("contr.Sum", "contr.poly"))
>  load("NP.stats.RData"); dim(NP.stats)
[1] 103680     24
>  ## recode levels for easier reading
>  tmpm <- NP.stats$S.Size
>  NP.stats$S.Size <- factor(NP.stats$S.Size, levels = c("100", "1000", "200"))
>  table(NP.stats$S.Size, tmpm)
      tmpm
        1000   200   100
  100      0     0 34560
  1000 34560     0     0
  200      0 34560     0
>  rm(tmpm)
>  tmpm <- NP.stats$Model
>  NP.stats$Model <- factor(NP.stats$Model, levels = c("Bozic", "McF_4", "McF_6", "exp"))
>  table(NP.stats$Model, tmpm)
       tmpm
        Bozic   exp McF_4 McF_6
  Bozic 25920     0     0     0
  McF_4     0     0 25920     0
  McF_6     0     0     0 25920
  exp       0 25920     0     0
>  
>  
> 
> 
>  with(NP.stats, table(TP, FP))[1:3, 1:3]
   FP
TP      0    1   2
  0 17534 2452 867
  1  3217  642 275
  2  4390  598 383
>  to.omit <- which( (NP.stats$TP + NP.stats$FP) == 0 )
>  NP.stats <- NP.stats[-to.omit, ]
>  with(NP.stats, table(TP, FP))[1:3, 1:3]
   FP
TP     0    1   2
  0    0 2452 867
  1 3217  642 275
  2 4390  598 383
>  gc()
          used (Mb) gc trigger  (Mb) max used (Mb)
Ncells 1220667 65.2    1967602 105.1  1435361 76.7
Vcells 3146135 24.1    7563374  57.8  7561480 57.7
> 
> 
> 
> fit0 <- inla(FP ~ Method + S.Time + S.Type + Conjunction + TrueGenes + Model + sh + S.Size + f(dataSetID, model = "iid")
+ , family = "binomial"
+  , data = NP.stats
+ , Ntrials = Inferred.edges
+  ## , control.predictor = list(compute = TRUE)
+  , control.compute = list(dic = TRUE, cpo = TRUE),
+  num.threads = 6)
>  
> 
> 
>  fit0$cpu.used
 Pre-processing    Running inla Post-processing           Total 
       8.658267     2954.404918       16.912775     2979.975961 
> 
>  ## in case a crash in next step
>  save(file = "PFD.m0.tmp.RData", fit0)
>  gc()
           used  (Mb) gc trigger (Mb) max used  (Mb)
Ncells  2754919 147.2    4679654  250  4418719 236.0
Vcells 20521115 156.6   68284784  521 67701061 516.6
> 
>  fit <- inla.hyperpar(fit0)
>  summary(fit)

Call:
c("inla(formula = FP ~ Method + S.Time + S.Type + Conjunction + ",  "    TrueGenes + Model + sh + S.Size + f(dataSetID, model = \"iid\"), ",  "    family = \"binomial\", data = NP.stats, Ntrials = Inferred.edges, ",  "    control.compute = list(dic = TRUE, cpo = TRUE), num.threads = 6)" )

Time used:
 Pre-processing    Running inla Post-processing           Total 
       121.1525         69.5960          0.0580        190.8066 

Fixed effects:
                           mean     sd 0.025quant 0.5quant 0.975quant    mode kld
(Intercept)             -1.1104 0.0053    -1.1208  -1.1104    -1.1000 -1.1104   0
Method(CBN)              1.1456 0.0048     1.1362   1.1456     1.1550  1.1456   0
Method(CBN-A)            1.0716 0.0048     1.0621   1.0716     1.0811  1.0716   0
Method(OT)              -1.2662 0.0088    -1.2834  -1.2662    -1.2490 -1.2662   0
Method(OT-A)            -0.9430 0.0075    -0.9577  -0.9430    -0.9283 -0.9430   0
Method(DiP)             -0.0967 0.0109    -0.1182  -0.0967    -0.0753 -0.0967   0
S.Time(last)             0.0255 0.0044     0.0169   0.0255     0.0340  0.0255   0
S.Type(singleCell)      -0.0353 0.0062    -0.0474  -0.0353    -0.0232 -0.0353   0
S.Type(wholeTumor_0.01)  0.0337 0.0062     0.0216   0.0337     0.0458  0.0337   0
Conjunction(No)          0.1222 0.0044     0.1136   0.1222     0.1308  0.1222   0
TrueGenes(7)            -0.4205 0.0066    -0.4335  -0.4205    -0.4074 -0.4205   0
TrueGenes(9)             0.0913 0.0062     0.0792   0.0913     0.1034  0.0913   0
Model(Bozic)             0.2826 0.0075     0.2679   0.2826     0.2972  0.2826   0
Model(McF_4)            -0.1502 0.0076    -0.1651  -0.1502    -0.1354 -0.1502   0
Model(McF_6)            -0.5085 0.0078    -0.5238  -0.5085    -0.4932 -0.5085   0
sh(0)                    0.0698 0.0044     0.0613   0.0698     0.0784  0.0698   0
S.Size(100)              0.1496 0.0062     0.1375   0.1496     0.1618  0.1496   0
S.Size(1000)            -0.2104 0.0062    -0.2226  -0.2104    -0.1983 -0.2104   0

Random effects:
Name	  Model
 dataSetID   IID model 

Model hyperparameters:
                        mean   sd     0.025quant 0.5quant 0.975quant mode  
Precision for dataSetID 4.5990 0.0795 4.4426     4.5990   4.7513     4.5939

Expected number of effective parameters(std dev): 11453.62(50.91)
Number of equivalent replicates : 7.521 

Deviance Information Criterion: 296343.19
Effective number of parameters: 11354.86

Marginal Likelihood:  -152604.29 
CPO and PIT are computed

Posterior marginals for linear predictor and fitted values computed

>  summary(fit$cpo$failure)
   Min. 1st Qu.  Median    Mean 3rd Qu.    Max. 
      0       0       0       0       0       0 
>  cat(paste("\nLog CPO = ", -mean(log(fit$cpo$cpo)), "
+ "))

Log CPO =  1.76094234980183 
>  
> 
> 
>  gc()
           used  (Mb) gc trigger   (Mb)  max used   (Mb)
Ncells  3901445 208.4   12183514  650.7  14444429  771.5
Vcells 42186915 321.9  173613328 1324.6 206606343 1576.3
>  PFD.m0 <- fit
>  save(file = "PFD.m0.RData", PFD.m0)
> 
> 
