# Supplementary material for: Identifying restrictions in the order of accumulation of mutations during tumor progression: effects of passengers, evolutionary models, and sampling
Source: BMC Bioinformatics. 2015 Feb 12;16:41. doi: 10.1186/s12859-015-0466-7 (PMC4339747; doi:10.1186/s12859-015-0466-7)
Supplement: Additional file 9 — Code, scripts, model fits. A zip file (Code_scripts_model_fits.zip) that contains shell and R scripts to run simulations, analysis, and produce tables and figures, as well as the output of GLMM model fits (and the code to obtain them). [file 12859_2015_466_MOESM9_ESM.zip › Code_scripts_model_fits/INLA/NP/PND-m2A.Rout]

R version 3.0.3 Patched (2014-03-06 r65254) -- "Warm Puppy"
Copyright (C) 2014 The R Foundation for Statistical Computing
Platform: x86_64-pc-linux-gnu (64-bit)

R is free software and comes with ABSOLUTELY NO WARRANTY.
You are welcome to redistribute it under certain conditions.
Type 'license()' or 'licence()' for distribution details.

  Natural language support but running in an English locale

R is a collaborative project with many contributors.
Type 'contributors()' for more information and
'citation()' on how to cite R or R packages in publications.

Type 'demo()' for some demos, 'help()' for on-line help, or
'help.start()' for an HTML browser interface to help.
Type 'q()' to quit R.

> Sys.getpid()
[1] 11424
>  system("hostname")
Gallotia
>  options(width = 220)
>  library(car); packageVersion("car")
[1] '2.0.19'
>  library(INLA); packageVersion("INLA")
Loading required package: sp
Loading required package: Matrix
Loading required package: splines
[1] '0.0.1392038736'
>  sessionInfo()
R version 3.0.3 Patched (2014-03-06 r65254)
Platform: x86_64-pc-linux-gnu (64-bit)

locale:
 [1] LC_CTYPE=en_US.ISO-8859-15    LC_NUMERIC=C                  LC_TIME=en_GB.iso885915       LC_COLLATE=en_US.ISO-8859-15  LC_MONETARY=en_US.ISO-8859-15 LC_MESSAGES=en_US.ISO-8859-15 LC_PAPER=en_GB.UTF-8         
 [8] LC_NAME=C                     LC_ADDRESS=C                  LC_TELEPHONE=C                LC_MEASUREMENT=en_GB.UTF-8    LC_IDENTIFICATION=C          

attached base packages:
[1] splines   stats     graphics  grDevices utils     datasets  methods   base     

other attached packages:
[1] INLA_0.0-1392038736 Matrix_1.1-2-2      sp_1.0-14           car_2.0-19         

loaded via a namespace (and not attached):
[1] grid_3.0.3      lattice_0.20-27 MASS_7.3-29     nnet_7.3-7     
>  options(decorate.contrasts = c("(",")"))
>  options(decorate.contr.Sum = "")
>  ## options(decorate.contrasts = c(".",""))
>  options(contrasts = c("contr.Sum", "contr.poly"))
>  load("NP.stats.RData"); dim(NP.stats)
[1] 103680     24
>  ## recode levels for easier reading
>  tmpm <- NP.stats$S.Size
>  NP.stats$S.Size <- factor(NP.stats$S.Size, levels = c("100", "1000", "200"))
>  table(NP.stats$S.Size, tmpm)
      tmpm
        1000   200   100
  100      0     0 34560
  1000 34560     0     0
  200      0 34560     0
>  rm(tmpm)
>  tmpm <- NP.stats$Model
>  NP.stats$Model <- factor(NP.stats$Model, levels = c("Bozic", "McF_4", "McF_6", "exp"))
>  table(NP.stats$Model, tmpm)
       tmpm
        Bozic   exp McF_4 McF_6
  Bozic 25920     0     0     0
  McF_4     0     0 25920     0
  McF_6     0     0     0 25920
  exp       0 25920     0     0
>  
>  
> 
> 
>  fit0 <- inla(FN ~ (S.Size + Method + S.Time + S.Type + Model + Conjunction + sh + TrueGenes)^2 + f(dataSetID, model = "iid")
+ , family = "binomial"
+  , data = NP.stats
+ , Ntrials = True.edges
+  ## , control.predictor = list(compute = TRUE)
+  , control.compute = list(dic = TRUE, cpo = TRUE),
+  num.threads = 6)
>  
> 
> 
>  fit0$cpu.used
 Pre-processing    Running inla Post-processing           Total 
       16.43414     13335.69123        18.80572     13370.93109 
> 
>  ## in case a crash in next step
>  save(file = "PND.m2A.tmp.RData", fit0)
>  gc()
           used  (Mb) gc trigger  (Mb) max used  (Mb)
Ncells  3111632 166.2    5241317 280.0  4953636 264.6
Vcells 37127320 283.3   90770216 692.6 90770216 692.6
> 
>  fit <- inla.hyperpar(fit0)
>  summary(fit)

Call:
c("inla(formula = FN ~ (S.Size + Method + S.Time + S.Type + Model + ",  "    Conjunction + sh + TrueGenes)^2 + f(dataSetID, model = \"iid\"), ",  "    family = \"binomial\", data = NP.stats, Ntrials = True.edges, ",  "    control.compute = list(dic = TRUE, cpo = TRUE), num.threads = 6)" )

Time used:
 Pre-processing    Running inla Post-processing           Total 
       172.6820        346.0626          0.0996        518.8442 

Fixed effects:
                                           mean     sd 0.025quant 0.5quant 0.975quant    mode kld
(Intercept)                              0.6713 0.0049     0.6617   0.6713     0.6809  0.6713   0
S.Size(100)                              0.8094 0.0067     0.7964   0.8094     0.8225  0.8094   0
S.Size(1000)                            -1.0207 0.0059    -1.0324  -1.0207    -1.0091 -1.0207   0
Method(CBN)                             -1.4659 0.0058    -1.4773  -1.4659    -1.4545 -1.4659   0
Method(CBN-A)                           -1.5131 0.0058    -1.5246  -1.5131    -1.5016 -1.5131   0
Method(OT)                              -0.7204 0.0059    -0.7320  -0.7204    -0.7088 -0.7204   0
Method(OT-A)                            -1.3695 0.0063    -1.3819  -1.3695    -1.3571 -1.3695   0
Method(DiP)                              2.8707 0.0137     2.8438   2.8707     2.8977  2.8706   0
S.Time(last)                            -0.0225 0.0039    -0.0303  -0.0225    -0.0148 -0.0225   0
S.Type(singleCell)                       0.1324 0.0056     0.1214   0.1324     0.1433  0.1324   0
S.Type(wholeTumor_0.01)                 -0.3314 0.0055    -0.3423  -0.3314    -0.3206 -0.3314   0
Model(Bozic)                             0.4376 0.0072     0.4236   0.4376     0.4517  0.4376   0
Model(McF_4)                            -0.3284 0.0068    -0.3417  -0.3284    -0.3151 -0.3284   0
Model(McF_6)                            -1.1454 0.0070    -1.1593  -1.1454    -1.1316 -1.1454   0
Conjunction(No)                         -0.4158 0.0040    -0.4236  -0.4158    -0.4080 -0.4158   0
sh(0)                                    0.0472 0.0040     0.0394   0.0472     0.0550  0.0472   0
TrueGenes(7)                             0.3495 0.0059     0.3379   0.3495     0.3611  0.3495   0
TrueGenes(9)                            -0.0070 0.0056    -0.0181  -0.0070     0.0041 -0.0070   0
S.Size(100):Method(CBN)                 -0.7981 0.0077    -0.8133  -0.7981    -0.7829 -0.7981   0
S.Size(1000):Method(CBN)                 0.9952 0.0071     0.9812   0.9952     1.0091  0.9952   0
S.Size(100):Method(CBN-A)               -0.7756 0.0077    -0.7908  -0.7756    -0.7604 -0.7756   0
S.Size(1000):Method(CBN-A)               0.9737 0.0071     0.9596   0.9737     0.9877  0.9737   0
S.Size(100):Method(OT)                  -0.4574 0.0080    -0.4730  -0.4574    -0.4417 -0.4574   0
S.Size(1000):Method(OT)                  0.5904 0.0074     0.5759   0.5904     0.6048  0.5904   0
S.Size(100):Method(OT-A)                -0.4248 0.0083    -0.4411  -0.4248    -0.4085 -0.4248   0
S.Size(1000):Method(OT-A)                0.5380 0.0078     0.5227   0.5380     0.5533  0.5380   0
S.Size(100):Method(DiP)                  1.0436 0.0174     1.0096   1.0435     1.0778  1.0434   0
S.Size(1000):Method(DiP)                -1.4786 0.0128    -1.5038  -1.4785    -1.4534 -1.4785   0
S.Size(100):S.Time(last)                -0.0490 0.0053    -0.0595  -0.0490    -0.0385 -0.0490   0
S.Size(1000):S.Time(last)                0.0656 0.0053     0.0552   0.0656     0.0759  0.0656   0
S.Size(100):S.Type(singleCell)           0.0168 0.0076     0.0019   0.0168     0.0316  0.0168   0
S.Size(1000):S.Type(singleCell)         -0.0230 0.0075    -0.0377  -0.0230    -0.0083 -0.0230   0
S.Size(100):S.Type(wholeTumor_0.01)     -0.0322 0.0075    -0.0470  -0.0322    -0.0174 -0.0322   0
S.Size(1000):S.Type(wholeTumor_0.01)     0.0490 0.0074     0.0344   0.0490     0.0637  0.0490   0
S.Size(100):Model(Bozic)                 0.0801 0.0093     0.0618   0.0801     0.0984  0.0801   0
S.Size(1000):Model(Bozic)               -0.1226 0.0093    -0.1408  -0.1226    -0.1044 -0.1226   0
S.Size(100):Model(McF_4)                -0.0581 0.0092    -0.0760  -0.0581    -0.0401 -0.0581   0
S.Size(1000):Model(McF_4)                0.0975 0.0091     0.0798   0.0975     0.1153  0.0975   0
S.Size(100):Model(McF_6)                -0.0687 0.0094    -0.0872  -0.0687    -0.0501 -0.0687   0
S.Size(1000):Model(McF_6)                0.0981 0.0094     0.0798   0.0981     0.1165  0.0981   0
S.Size(100):Conjunction(No)              0.0689 0.0054     0.0583   0.0689     0.0795  0.0689   0
S.Size(1000):Conjunction(No)            -0.1029 0.0053    -0.1134  -0.1029    -0.0925 -0.1029   0
S.Size(100):sh(0)                       -0.0301 0.0054    -0.0406  -0.0301    -0.0196 -0.0301   0
S.Size(1000):sh(0)                       0.0698 0.0053     0.0594   0.0698     0.0802  0.0698   0
S.Size(100):TrueGenes(7)                -0.0836 0.0078    -0.0989  -0.0836    -0.0684 -0.0836   0
S.Size(1000):TrueGenes(7)                0.1173 0.0077     0.1023   0.1173     0.1324  0.1173   0
S.Size(100):TrueGenes(9)                 0.0184 0.0076     0.0034   0.0184     0.0333  0.0184   0
S.Size(1000):TrueGenes(9)               -0.0267 0.0075    -0.0415  -0.0267    -0.0119 -0.0267   0
Method(CBN):S.Time(last)                 0.2975 0.0049     0.2880   0.2975     0.3070  0.2975   0
Method(CBN-A):S.Time(last)               0.4073 0.0049     0.3977   0.4073     0.4169  0.4073   0
Method(OT):S.Time(last)                  0.1378 0.0050     0.1280   0.1378     0.1477  0.1378   0
Method(OT-A):S.Time(last)               -0.3150 0.0053    -0.3253  -0.3150    -0.3046 -0.3150   0
Method(DiP):S.Time(last)                -0.0729 0.0076    -0.0877  -0.0729    -0.0580 -0.0729   0
Method(CBN):S.Type(singleCell)          -0.1430 0.0068    -0.1565  -0.1430    -0.1296 -0.1430   0
Method(CBN-A):S.Type(singleCell)        -0.1026 0.0068    -0.1161  -0.1026    -0.0892 -0.1026   0
Method(OT):S.Type(singleCell)           -0.0747 0.0071    -0.0886  -0.0747    -0.0609 -0.0747   0
Method(OT-A):S.Type(singleCell)         -0.0479 0.0074    -0.0625  -0.0479    -0.0334 -0.0479   0
Method(DiP):S.Type(singleCell)           0.1648 0.0110     0.1432   0.1648     0.1864  0.1648   0
Method(CBN):S.Type(wholeTumor_0.01)      0.3206 0.0068     0.3072   0.3206     0.3340  0.3206   0
Method(CBN-A):S.Type(wholeTumor_0.01)    0.2900 0.0068     0.2766   0.2900     0.3034  0.2900   0
Method(OT):S.Type(wholeTumor_0.01)       0.1405 0.0070     0.1267   0.1405     0.1541  0.1405   0
Method(OT-A):S.Type(wholeTumor_0.01)     0.0761 0.0074     0.0617   0.0761     0.0906  0.0761   0
Method(DiP):S.Type(wholeTumor_0.01)     -0.3688 0.0104    -0.3892  -0.3688    -0.3485 -0.3688   0
Method(CBN):Model(Bozic)                -0.5859 0.0087    -0.6031  -0.5859    -0.5688 -0.5859   0
Method(CBN-A):Model(Bozic)              -0.5392 0.0087    -0.5563  -0.5392    -0.5221 -0.5391   0
Method(OT):Model(Bozic)                  0.0024 0.0088    -0.0148   0.0024     0.0195  0.0024   0
Method(OT-A):Model(Bozic)                0.1683 0.0091     0.1505   0.1683     0.1860  0.1683   0
Method(DiP):Model(Bozic)                 0.4146 0.0153     0.3846   0.4146     0.4446  0.4145   0
Method(CBN):Model(McF_4)                 0.4618 0.0082     0.4457   0.4618     0.4780  0.4618   0
Method(CBN-A):Model(McF_4)               0.5454 0.0082     0.5293   0.5454     0.5615  0.5454   0
Method(OT):Model(McF_4)                 -0.0646 0.0084    -0.0811  -0.0645    -0.0480 -0.0645   0
Method(OT-A):Model(McF_4)               -0.0213 0.0088    -0.0386  -0.0213    -0.0040 -0.0213   0
Method(DiP):Model(McF_4)                -0.4663 0.0128    -0.4914  -0.4663    -0.4412 -0.4663   0
Method(CBN):Model(McF_6)                 1.2609 0.0086     1.2441   1.2609     1.2777  1.2609   0
Method(CBN-A):Model(McF_6)               1.1303 0.0087     1.1132   1.1303     1.1473  1.1303   0
Method(OT):Model(McF_6)                  0.0105 0.0091    -0.0074   0.0105     0.0284  0.0105   0
Method(OT-A):Model(McF_6)               -0.4261 0.0104    -0.4466  -0.4261    -0.4056 -0.4261   0
Method(DiP):Model(McF_6)                -0.7029 0.0133    -0.7291  -0.7029    -0.6768 -0.7029   0
Method(CBN):Conjunction(No)              0.3437 0.0049     0.3340   0.3437     0.3533  0.3437   0
Method(CBN-A):Conjunction(No)            0.3328 0.0049     0.3231   0.3328     0.3425  0.3328   0
Method(OT):Conjunction(No)              -0.2141 0.0052    -0.2242  -0.2141    -0.2040 -0.2141   0
Method(OT-A):Conjunction(No)            -0.4074 0.0056    -0.4185  -0.4074    -0.3963 -0.4074   0
Method(DiP):Conjunction(No)              0.0049 0.0077    -0.0102   0.0049     0.0200  0.0049   0
Method(CBN):sh(0)                        0.0692 0.0049     0.0597   0.0692     0.0787  0.0692   0
Method(CBN-A):sh(0)                      0.0613 0.0049     0.0517   0.0613     0.0708  0.0613   0
Method(OT):sh(0)                         0.2137 0.0050     0.2039   0.2137     0.2235  0.2137   0
Method(OT-A):sh(0)                       0.2601 0.0053     0.2497   0.2601     0.2704  0.2601   0
Method(DiP):sh(0)                       -0.3962 0.0078    -0.4114  -0.3962    -0.3810 -0.3962   0
Method(CBN):TrueGenes(7)                 0.1116 0.0074     0.0970   0.1116     0.1261  0.1116   0
Method(CBN-A):TrueGenes(7)              -0.0704 0.0075    -0.0851  -0.0704    -0.0557 -0.0704   0
Method(OT):TrueGenes(7)                  0.3318 0.0078     0.3166   0.3318     0.3471  0.3318   0
Method(OT-A):TrueGenes(7)               -0.5803 0.0081    -0.5961  -0.5803    -0.5645 -0.5803   0
Method(DiP):TrueGenes(7)                 0.6337 0.0140     0.6062   0.6337     0.6613  0.6336   0
Method(CBN):TrueGenes(9)                -0.1432 0.0070    -0.1570  -0.1432    -0.1294 -0.1432   0
Method(CBN-A):TrueGenes(9)              -0.0491 0.0070    -0.0630  -0.0491    -0.0353 -0.0491   0
Method(OT):TrueGenes(9)                 -0.0459 0.0072    -0.0601  -0.0459    -0.0317 -0.0459   0
Method(OT-A):TrueGenes(9)                0.3197 0.0076     0.3048   0.3197     0.3347  0.3197   0
Method(DiP):TrueGenes(9)                -0.2794 0.0113    -0.3017  -0.2794    -0.2572 -0.2794   0
S.Time(last):S.Type(singleCell)         -0.0152 0.0053    -0.0256  -0.0152    -0.0049 -0.0152   0
S.Time(last):S.Type(wholeTumor_0.01)     0.0397 0.0052     0.0294   0.0397     0.0500  0.0397   0
S.Time(last):Model(Bozic)               -0.1678 0.0064    -0.1805  -0.1678    -0.1552 -0.1678   0
S.Time(last):Model(McF_4)               -0.0404 0.0064    -0.0529  -0.0404    -0.0279 -0.0404   0
S.Time(last):Model(McF_6)                0.4493 0.0065     0.4365   0.4493     0.4622  0.4493   0
S.Time(last):Conjunction(No)             0.0100 0.0037     0.0026   0.0100     0.0173  0.0100   0
S.Time(last):sh(0)                       0.0125 0.0037     0.0052   0.0125     0.0198  0.0125   0
S.Time(last):TrueGenes(7)                0.3309 0.0054     0.3203   0.3309     0.3415  0.3309   0
S.Time(last):TrueGenes(9)               -0.1406 0.0053    -0.1510  -0.1406    -0.1302 -0.1406   0
S.Type(singleCell):Model(Bozic)          0.0540 0.0091     0.0362   0.0540     0.0719  0.0540   0
S.Type(wholeTumor_0.01):Model(Bozic)    -0.1552 0.0091    -0.1731  -0.1552    -0.1374 -0.1552   0
S.Type(singleCell):Model(McF_4)         -0.0278 0.0090    -0.0455  -0.0278    -0.0102 -0.0278   0
S.Type(wholeTumor_0.01):Model(McF_4)     0.0895 0.0090     0.0719   0.0895     0.1071  0.0895   0
S.Type(singleCell):Model(McF_6)         -0.1009 0.0092    -0.1190  -0.1009    -0.0828 -0.1009   0
S.Type(wholeTumor_0.01):Model(McF_6)     0.2386 0.0092     0.2206   0.2386     0.2566  0.2386   0
S.Type(singleCell):Conjunction(No)       0.0149 0.0053     0.0046   0.0149     0.0253  0.0149   0
S.Type(wholeTumor_0.01):Conjunction(No) -0.0260 0.0053    -0.0363  -0.0260    -0.0156 -0.0260   0
S.Type(singleCell):sh(0)                -0.0045 0.0053    -0.0148  -0.0045     0.0058 -0.0045   0
S.Type(wholeTumor_0.01):sh(0)           -0.0195 0.0052    -0.0298  -0.0195    -0.0092 -0.0195   0
S.Type(singleCell):TrueGenes(7)         -0.0582 0.0076    -0.0731  -0.0582    -0.0432 -0.0582   0
S.Type(wholeTumor_0.01):TrueGenes(7)     0.1253 0.0076     0.1104   0.1253     0.1402  0.1253   0
S.Type(singleCell):TrueGenes(9)          0.0354 0.0075     0.0207   0.0354     0.0501  0.0354   0
S.Type(wholeTumor_0.01):TrueGenes(9)    -0.0734 0.0075    -0.0881  -0.0734    -0.0587 -0.0734   0
Model(Bozic):Conjunction(No)             0.0430 0.0065     0.0303   0.0430     0.0557  0.0430   0
Model(McF_4):Conjunction(No)            -0.1163 0.0064    -0.1289  -0.1163    -0.1037 -0.1163   0
Model(McF_6):Conjunction(No)            -0.0275 0.0066    -0.0405  -0.0275    -0.0146 -0.0275   0
Model(Bozic):sh(0)                       0.2438 0.0064     0.2311   0.2438     0.2564  0.2438   0
Model(McF_4):sh(0)                      -0.3002 0.0064    -0.3127  -0.3002    -0.2878 -0.3002   0
Model(McF_6):sh(0)                      -0.2570 0.0065    -0.2697  -0.2570    -0.2442 -0.2570   0
Model(Bozic):TrueGenes(7)               -0.1778 0.0093    -0.1961  -0.1778    -0.1595 -0.1778   0
Model(McF_4):TrueGenes(7)                0.2504 0.0092     0.2323   0.2504     0.2684  0.2504   0
Model(McF_6):TrueGenes(7)                0.1395 0.0094     0.1210   0.1395     0.1580  0.1395   0
Model(Bozic):TrueGenes(9)                0.0337 0.0092     0.0157   0.0337     0.0518  0.0337   0
Model(McF_4):TrueGenes(9)               -0.2294 0.0091    -0.2473  -0.2294    -0.2116 -0.2294   0
Model(McF_6):TrueGenes(9)                0.1107 0.0092     0.0926   0.1107     0.1288  0.1107   0
Conjunction(No):sh(0)                    0.0514 0.0037     0.0441   0.0514     0.0588  0.0514   0
Conjunction(No):TrueGenes(7)             0.0149 0.0054     0.0042   0.0149     0.0255  0.0149   0
Conjunction(No):TrueGenes(9)            -0.1741 0.0053    -0.1846  -0.1741    -0.1637 -0.1741   0
sh(0):TrueGenes(7)                      -0.1054 0.0054    -0.1159  -0.1054    -0.0948 -0.1054   0
sh(0):TrueGenes(9)                       0.0560 0.0053     0.0456   0.0560     0.0664  0.0560   0

Random effects:
Name	  Model
 dataSetID   IID model 

Model hyperparameters:
                        mean   sd     0.025quant 0.5quant 0.975quant mode  
Precision for dataSetID 7.2217 0.1411 6.9459     7.2215   7.4965     7.2209

Expected number of effective parameters(std dev): 10165.43(65.51)
Number of equivalent replicates : 10.20 

Deviance Information Criterion: 359584.47
Effective number of parameters: 10085.20

Marginal Likelihood:  -183609.38 
CPO and PIT are computed

Posterior marginals for linear predictor and fitted values computed

>  summary(fit$cpo$failure)
   Min. 1st Qu.  Median    Mean 3rd Qu.    Max. 
      0       0       0       0       0       0 
>  cat(paste("\nLog CPO = ", -mean(log(fit$cpo$cpo)), "
+ "))

Log CPO =  1.77654812712786 
>  
> 
> 
>  gc()
           used  (Mb) gc trigger   (Mb)  max used   (Mb)
Ncells  4470016 238.8   14204820  758.7  16872405  901.1
Vcells 74327675 567.1  267940793 2044.3 332586296 2537.5
>  PND.m2A <- fit
>  save(file = "PND.m2A.RData", PND.m2A)
> 
> 
