# Supplementary material for: Identifying restrictions in the order of accumulation of mutations during tumor progression: effects of passengers, evolutionary models, and sampling
Source: BMC Bioinformatics. 2015 Feb 12;16:41. doi: 10.1186/s12859-015-0466-7 (PMC4339747; doi:10.1186/s12859-015-0466-7)
Supplement: Additional file 9 — Code, scripts, model fits. A zip file (Code_scripts_model_fits.zip) that contains shell and R scripts to run simulations, analysis, and produce tables and figures, as well as the output of GLMM model fits (and the code to obtain them). [file 12859_2015_466_MOESM9_ESM.zip › Code_scripts_model_fits/INLA/NP/FPF-m0-Fongprior.Rout]

R version 3.0.3 Patched (2014-03-06 r65254) -- "Warm Puppy"
Copyright (C) 2014 The R Foundation for Statistical Computing
Platform: x86_64-pc-linux-gnu (64-bit)

R is free software and comes with ABSOLUTELY NO WARRANTY.
You are welcome to redistribute it under certain conditions.
Type 'license()' or 'licence()' for distribution details.

  Natural language support but running in an English locale

R is a collaborative project with many contributors.
Type 'contributors()' for more information and
'citation()' on how to cite R or R packages in publications.

Type 'demo()' for some demos, 'help()' for on-line help, or
'help.start()' for an HTML browser interface to help.
Type 'q()' to quit R.

> Sys.getpid()
[1] 13246
>  system("hostname")
coleonyx
>  options(width = 220)
>  library(car); packageVersion("car")
[1] '2.0.19'
>  library(INLA); packageVersion("INLA")
Loading required package: sp
Loading required package: Matrix
Loading required package: splines
[1] '0.0.1392038736'
>  sessionInfo()
R version 3.0.3 Patched (2014-03-06 r65254)
Platform: x86_64-pc-linux-gnu (64-bit)

locale:
 [1] LC_CTYPE=en_US.ISO-8859-15    LC_NUMERIC=C                  LC_TIME=en_GB.UTF-8           LC_COLLATE=en_US.ISO-8859-15  LC_MONETARY=en_US.ISO-8859-15 LC_MESSAGES=en_US.ISO-8859-15 LC_PAPER=en_GB.UTF-8         
 [8] LC_NAME=C                     LC_ADDRESS=C                  LC_TELEPHONE=C                LC_MEASUREMENT=en_GB.UTF-8    LC_IDENTIFICATION=C          

attached base packages:
[1] splines   stats     graphics  grDevices utils     datasets  methods   base     

other attached packages:
[1] INLA_0.0-1392038736 Matrix_1.1-2-2      sp_1.0-14           car_2.0-19         

loaded via a namespace (and not attached):
[1] grid_3.0.3      lattice_0.20-27 MASS_7.3-29     nnet_7.3-7     
>  options(decorate.contrasts = c("(",")"))
>  options(decorate.contr.Sum = "")
>  ## options(decorate.contrasts = c(".",""))
>  options(contrasts = c("contr.Sum", "contr.poly"))
>  load("NP.stats.RData"); dim(NP.stats)
[1] 103680     24
>  ## recode levels for easier reading
>  tmpm <- NP.stats$S.Size
>  NP.stats$S.Size <- factor(NP.stats$S.Size, levels = c("100", "1000", "200"))
>  table(NP.stats$S.Size, tmpm)
      tmpm
        1000   200   100
  100      0     0 34560
  1000 34560     0     0
  200      0 34560     0
>  rm(tmpm)
>  tmpm <- NP.stats$Model
>  NP.stats$Model <- factor(NP.stats$Model, levels = c("Bozic", "McF_4", "McF_6", "exp"))
>  table(NP.stats$Model, tmpm)
       tmpm
        Bozic   exp McF_4 McF_6
  Bozic 25920     0     0     0
  McF_4     0     0 25920     0
  McF_6     0     0     0 25920
  exp       0 25920     0     0
>  
>  
> 
> 
>  fit0 <- inla(FP ~ Method + S.Time + S.Type + Conjunction + TrueGenes + Model + sh + S.Size + f(dataSetID, model = "iid", hyper = list(prec = list(param = c(0.5, 0.0164))))
+ , family = "binomial"
+  , data = NP.stats
+ , Ntrials = Nontrue.edges
+  ## Fong is run to check effect of prior on fixed effects.
+  ## Unless weird things, no need for predictor, dic, or cpo
+  ## Computing them can increase time by 3 to 6x and makes objects huge
+  ## , control.predictor = list(compute = TRUE)
+  ## , control.compute = list(dic = TRUE, cpo = TRUE),
+  , num.threads = 6)
>  
> 
> 
>  fit0$cpu.used
 Pre-processing    Running inla Post-processing           Total 
      10.878438      649.267781        1.183274      661.329493 
> 
>  ## in case a crash in next step
>  save(file = "Diff.m0.Fongprior.tmp.RData", fit0)
>  gc()
          used (Mb) gc trigger  (Mb) max used  (Mb)
Ncells 1555825 83.1    2403845 128.4  2251281 120.3
Vcells 7597095 58.0   19044841 145.4 19044841 145.4
> 
>  fit <- inla.hyperpar(fit0)
>  summary(fit)

Call:
c("inla(formula = FP ~ Method + S.Time + S.Type + Conjunction + ",  "    TrueGenes + Model + sh + S.Size + f(dataSetID, model = \"iid\", ",  "    hyper = list(prec = list(param = c(0.5, 0.0164)))), family = \"binomial\", ",  "    data = NP.stats, Ntrials = Nontrue.edges, num.threads = 6)" )

Time used:
 Pre-processing    Running inla Post-processing           Total 
        27.3277         61.5260          0.1089         88.9626 

Fixed effects:
                           mean     sd 0.025quant 0.5quant 0.975quant    mode kld
(Intercept)             -3.7012 0.0049    -3.7108  -3.7012    -3.6916 -3.7012   0
Method(CBN)              1.9381 0.0037     1.9308   1.9381     1.9454  1.9381   0
Method(CBN-A)            1.8559 0.0038     1.8485   1.8559     1.8633  1.8559   0
Method(OT)              -1.0244 0.0081    -1.0403  -1.0244    -1.0085 -1.0243   0
Method(OT-A)            -0.5921 0.0068    -0.6055  -0.5921    -0.5787 -0.5921   0
Method(DiP)             -1.3288 0.0092    -1.3470  -1.3288    -1.3107 -1.3288   0
S.Time(last)            -0.0219 0.0040    -0.0298  -0.0219    -0.0140 -0.0219   0
S.Type(singleCell)      -0.0306 0.0057    -0.0418  -0.0306    -0.0194 -0.0306   0
S.Type(wholeTumor_0.01)  0.0286 0.0057     0.0174   0.0286     0.0398  0.0286   0
Conjunction(No)          0.0123 0.0040     0.0044   0.0123     0.0202  0.0123   0
TrueGenes(7)            -0.2854 0.0061    -0.2974  -0.2854    -0.2734 -0.2854   0
TrueGenes(9)             0.0154 0.0057     0.0042   0.0154     0.0265  0.0154   0
Model(Bozic)             0.2604 0.0069     0.2468   0.2603     0.2739  0.2603   0
Model(McF_4)            -0.1089 0.0070    -0.1227  -0.1089    -0.0951 -0.1089   0
Model(McF_6)            -0.4968 0.0073    -0.5111  -0.4968    -0.4826 -0.4968   0
sh(0)                    0.0705 0.0040     0.0626   0.0705     0.0785  0.0705   0
S.Size(100)              0.0711 0.0057     0.0599   0.0711     0.0822  0.0710   0
S.Size(1000)            -0.0877 0.0057    -0.0989  -0.0877    -0.0764 -0.0877   0

Random effects:
Name	  Model
 dataSetID   IID model 

Model hyperparameters:
                        mean  sd    0.025quant 0.5quant 0.975quant mode 
Precision for dataSetID 4.776 0.071 4.638      4.775    4.906      4.723

Expected number of effective parameters(std dev): 12899.34(36.27)
Number of equivalent replicates : 8.038 

Marginal Likelihood:  -204897.89 
>  summary(fit$cpo$failure)
   Mode    NA's 
logical       0 
>  cat(paste("\nLog CPO = ", -mean(log(fit$cpo$cpo)), "
+ "))

Log CPO =  NaN 
>  
> 
> 
>  gc()
           used  (Mb) gc trigger  (Mb) max used  (Mb)
Ncells  1663929  88.9    4170209 222.8  4170209 222.8
Vcells 13451883 102.7   45996934 351.0 54680077 417.2
>  FPF.m0.Fongprior <- fit
>  save(file = "FPF.m0.Fongprior.RData", FPF.m0.Fongprior)
> 
> 
