# Supplementary material for: Identifying restrictions in the order of accumulation of mutations during tumor progression: effects of passengers, evolutionary models, and sampling
Source: BMC Bioinformatics. 2015 Feb 12;16:41. doi: 10.1186/s12859-015-0466-7 (PMC4339747; doi:10.1186/s12859-015-0466-7)
Supplement: Additional file 9 — Code, scripts, model fits. A zip file (Code_scripts_model_fits.zip) that contains shell and R scripts to run simulations, analysis, and produce tables and figures, as well as the output of GLMM model fits (and the code to obtain them). [file 12859_2015_466_MOESM9_ESM.zip › Code_scripts_model_fits/INLA/NP/Nedges-m2A.R]

Sys.getpid()
 system("hostname")
 options(width = 220)
 library(INLA); packageVersion("INLA")
library(car); packageVersion("car")
sessionInfo()
 load("NP.stats.RData"); dim(NP.stats)

 options(decorate.contrasts = c("(",")"))
 options(decorate.contr.Sum = "")
 ## options(decorate.contrasts = c(".",""))
 options(contrasts = c("contr.Sum", "contr.poly"))
 ## recode levels for easier reading
 ## paranoid check
 tmpm <- NP.stats$S.Size
 NP.stats$S.Size <- factor(NP.stats$S.Size, levels = c("100", "1000", "200"))
 table(NP.stats$S.Size, tmpm)
 rm(tmpm)
tmpm <- NP.stats$Model
 NP.stats$Model <- factor(NP.stats$Model, levels = c("Bozic", "McF_4", "McF_6", "exp"))
 table(NP.stats$Model, tmpm)


 fit0 <- inla(Inferred.edges ~ (S.Size + Method + S.Time + S.Type + Model + Conjunction + sh + TrueGenes)^2 + f(dataSetID, model = "iid")
, family = "poisson"
 , data = NP.stats
 ## , control.compute = list(dic = TRUE, cpo = TRUE),
,  num.threads = 6)
 


 fit <- inla.hyperpar(fit0)


 Nedges.m2A <- fit
 save(file = "Nedges.m2A.RData", Nedges.m2A)

 summary(fit)
