# Supplementary material for: Identifying restrictions in the order of accumulation of mutations during tumor progression: effects of passengers, evolutionary models, and sampling
Source: BMC Bioinformatics. 2015 Feb 12;16:41. doi: 10.1186/s12859-015-0466-7 (PMC4339747; doi:10.1186/s12859-015-0466-7)
Supplement: Additional file 9 — Code, scripts, model fits. A zip file (Code_scripts_model_fits.zip) that contains shell and R scripts to run simulations, analysis, and produce tables and figures, as well as the output of GLMM model fits (and the code to obtain them). [file 12859_2015_466_MOESM9_ESM.zip › Code_scripts_model_fits/INLA/NP/run-all-reparams-NP-PND.Rout]

R version 3.0.3 Patched (2014-03-06 r65254) -- "Warm Puppy"
Copyright (C) 2014 The R Foundation for Statistical Computing
Platform: x86_64-pc-linux-gnu (64-bit)

R is free software and comes with ABSOLUTELY NO WARRANTY.
You are welcome to redistribute it under certain conditions.
Type 'license()' or 'licence()' for distribution details.

  Natural language support but running in an English locale

R is a collaborative project with many contributors.
Type 'contributors()' for more information and
'citation()' on how to cite R or R packages in publications.

Type 'demo()' for some demos, 'help()' for on-line help, or
'help.start()' for an HTML browser interface to help.
Type 'q()' to quit R.

> ## We never get the s.d. (or quantiles) for the redundant parameter, of
> ## course.  Trying other tricks with INLA is complicated and I never got
> ## it to work. So it is just simpler to change which is the last value of
> ## a factor, so as to get the other value as the parameter. If this is
> ## done systematically, one gets all sd. Need care if there are
> ## interactions, as you need many more runs. This file systematically
> ## refits 6 models. This way, you get all parameters for single and 2-way
> ## interactions. Beware: this uses sum-to-zero constraings (contr.sum,
> ## actually contr.Sum).
> 
> Sys.getpid()
[1] 31370
> system("hostname")
coleonyx
> options(width = 220)
> library(car); packageVersion("car")
[1] '2.0.19'
> library(INLA); packageVersion("INLA")
Loading required package: sp
Loading required package: Matrix
Loading required package: splines
[1] '0.0.1392038736'
> sessionInfo()
R version 3.0.3 Patched (2014-03-06 r65254)
Platform: x86_64-pc-linux-gnu (64-bit)

locale:
 [1] LC_CTYPE=en_US.ISO-8859-15    LC_NUMERIC=C                  LC_TIME=en_GB.UTF-8           LC_COLLATE=en_US.ISO-8859-15  LC_MONETARY=en_US.ISO-8859-15 LC_MESSAGES=en_US.ISO-8859-15 LC_PAPER=en_GB.UTF-8         
 [8] LC_NAME=C                     LC_ADDRESS=C                  LC_TELEPHONE=C                LC_MEASUREMENT=en_GB.UTF-8    LC_IDENTIFICATION=C          

attached base packages:
[1] splines   stats     graphics  grDevices utils     datasets  methods   base     

other attached packages:
[1] INLA_0.0-1392038736 Matrix_1.1-2-2      sp_1.0-14           car_2.0-19         

loaded via a namespace (and not attached):
[1] grid_3.0.3      lattice_0.20-27 MASS_7.3-29     nnet_7.3-7     
> options(decorate.contrasts = c("(",")"))
> options(decorate.contr.Sum = "")
> options(contrasts = c("contr.Sum", "contr.poly"))
> 
> ## This does NOT cover all the needed reparams so as to have
> ## all three-way interactinos. For two way yes.
> 
> table.reparam.P <- cbind(
+     Filter       = c(1, 1, -1, -1, -1, 1),
+     Method       = c(1, -1, 1, -1, 1, -1),
+     S.Time       = c(1, -1, -1, -1, 1, 1),
+     S.Type       = c(1, 1, -1, -1, 1, -1),
+     S.Size       = c(1, -1, 1, -1, -1, 1),
+     Model        = c(1, -1, -1, 1, 1, -1),
+     Conjunction  = c(1, 1, 1, -1, -1, -1),
+     sh           = c(1, -1, 1, 1, -1, -1),
+     TrueGenes    = c(1, 1, -1, 1, -1, -1)
+     )
> 
> table.reparam.NP <- cbind(
+     S.Type       = c(1, 1, -1, -1, -1, 1),
+     Method       = c(1, -1, 1, -1, 1, -1),
+     S.Time       = c(1, -1, -1, -1, 1, 1),
+ ##    S.Type     = c(1, 1, -1, -1, 1,  1),
+     S.Size       = c(1, -1, 1, -1, -1, 1),
+     Model        = c(1, -1, -1, 1, 1, -1),
+     Conjunction  = c(1, 1, 1, -1, -1, -1),
+     sh           = c(1, -1, 1, 1, -1, -1),
+     TrueGenes    = c(1, 1, -1, 1, -1, -1)
+     )
> 
> 
> 
> ## A bigger table, that covers many (not all) 3-way, if you ever need it.
> 
> ## table.reparam.P <- cbind(
> ##     Filter       = c(1, 1, -1, -1, -1, 1, 1, -1),
> ##     Method       = c(1, -1, 1, -1, 1, -1, 1, -1),
> ##     S.Time       = c(1, -1, -1, -1, 1, 1, -1, 1),
> ##     S.Type       = c(1, 1, -1, -1, 1, -1, -1, 1),
> ##     S.Size       = c(1, -1, 1, -1, -1, 1, -1, 1),
> ##     Model        = c(1, -1, -1, 1, 1, -1, 1, -1),
> ##     Conjunction  = c(1, 1, 1, -1, -1, -1, 1, -1),
> ##     sh           = c(1, -1, 1, 1, -1, -1, -1, 1),
> ##     TrueGenes    = c(1, 1, -1, 1, -1, -1, 1, -1)
> ##     )
> 
> ## table.reparam.NP <- cbind(
> ##     S.Type       = c(1, 1, -1, -1, -1, 1, 1, -1),
> ##     Method       = c(1, -1, 1, -1, 1, -1, 1, -1),
> ##     S.Time       = c(1, -1, -1, -1, 1, 1, -1, 1),
> ## ##    S.Type       = c(1, 1, -1, -1, 1, -1, -1, 1),
> ##     S.Size       = c(1, -1, 1, -1, -1, 1, -1, 1),
> ##     Model        = c(1, -1, -1, 1, 1, -1, 1, -1),
> ##     Conjunction  = c(1, 1, 1, -1, -1, -1, 1, -1),
> ##     sh           = c(1, -1, 1, 1, -1, -1, -1, 1),
> ##     TrueGenes    = c(1, 1, -1, 1, -1, -1, 1, -1)
> ##     )
> 
> 
> recoding.function <- function(table, index, data){
+     v.names <- colnames(table)
+     ## switch last and first levels if -1. Nope, rev is simpler.
+     for(vname in v.names) {
+         if(table[index, vname] == -1) {
+             o.levels <- levels(data[[vname]])
+             ## nlevels <- nlevels(data[[vname]])
+             new.levels <- rev(o.levels)
+             data[[vname]] <- factor(data[[vname]], levels = new.levels)
+         }
+     }
+     return(data)
+ }
> 
> the.inla.fit <- function(np.or.p, var, dd, nthreads = 4) {
+     options(decorate.contrasts = c("(",")"))
+     options(decorate.contr.Sum = "")
+     options(contrasts = c("contr.Sum", "contr.poly"))
+ 
+     ## This is a huge model!!
+     ## if(np.or.p == "P") {
+     ##     right.side <- '(S.Size + Filter + Method + S.Time + S.Type + Model + Conjunction + sh + TrueGenes)^2 + (Filter + Method + S.Type + S.Time)^3 + f(dataSetID, model = "iid")'
+     ## } else if(np.or.p == "NP") {
+     ##     right.side <- '(S.Size + Method + S.Time + S.Type + Model + Conjunction + sh + TrueGenes)^2 + (Method + S.Type + S.Time)^3 + f(dataSetID, model = "iid")'
+     ## }
+ 
+     if(np.or.p == "P") {
+         right.side <- '(S.Size + Filter + Method + S.Time + S.Type + Model + Conjunction + sh + TrueGenes)^2 + f(dataSetID, model = "iid")'
+     } else if(np.or.p == "NP") {
+         right.side <- '(S.Size + Method + S.Time + S.Type + Model + Conjunction + sh + TrueGenes)^2 + f(dataSetID, model = "iid")'
+     }
+ 
+ 
+     
+     if(var == "Diff") {
+         fit0 <- inla(as.formula(paste("Diff ~", right.side)),
+                      family = "poisson",
+                      data = dd,
+                      num.threads = nthreads
+                      )
+     } else if(var == "PFD") {
+         to.omit <- which( (dd$TP + dd$FP) == 0 )
+         dd <- dd[-to.omit, ]
+         gc()
+         fit0 <- inla(as.formula(paste("FP ~", right.side)),
+                      family = "binomial",
+                      Ntrials = Inferred.edges,
+                      data = dd,
+                      num.threads = nthreads
+                      )
+     } else if(var == "PND") {
+         fit0 <- inla(as.formula(paste("FN ~", right.side)),
+                      family = "binomial",
+                      Ntrials = True.edges,
+                      data = dd,
+                      num.threads = nthreads
+                      )
+     } else if(var == "FPF") {
+         dd$nontrue.edges <- dd$FP + dd$TN
+         fit0 <- inla(as.formula(paste("FP ~", right.side)),
+                      family = "binomial",
+                      Ntrials = Nontrue.edges,
+                      data = dd,
+                      num.threads = nthreads
+                      )
+     }
+     ## yes, all this rm and gc, etc, on purpose
+     print(fit0$cpu.used)
+     fit <- inla.hyperpar(fit0)
+     rm(fit0)
+     print(fit$cpu.used)
+     summary.fixed <- fit$summary.fixed
+     rm(fit)
+     gc()
+     return(summary.fixed)
+ }
> 
> 
> arguments.script <- commandArgs(trailingOnly = TRUE)
> np.or.p <- arguments.script[1]
> var <- arguments.script[2]
> 
> 
> if(np.or.p == "P") {
+     load("P.stats.RData"); dim(P.stats)
+     table.reparam <- table.reparam.P 
+     data <- P.stats 
+ } else if(np.or.p == "NP") {
+     load("NP.stats.RData"); dim(NP.stats)
+     table.reparam <- table.reparam.NP 
+     data <- NP.stats 
+ }
> rm(NP.stats, P.stats) ## for room and to make sure neve used again. 
Warning message:
In rm(NP.stats, P.stats) : object 'P.stats' not found
> 
> l.results <- list()
> 
> for(i in 1:nrow(table.reparam)) {
+     cat(paste0("\n  Doing i = ", i, "\n"))
+     dd <- recoding.function(table.reparam, i, data)
+     l.results[[i]] <- the.inla.fit(np.or.p, var, dd)
+     print(l.results[[i]])
+     rm(dd)
+     gc()
+ }

  Doing i = 1
 Pre-processing    Running inla Post-processing           Total 
      13.232919     2076.460290        1.531301     2091.224510 
 Pre-processing    Running inla Post-processing           Total 
    54.88276958    277.66606855      0.06281304    332.61165118 
                                                mean          sd   0.025quant     0.5quant   0.975quant         mode          kld
(Intercept)                              0.671303571 0.004914050  0.661663895  0.671300560  0.680951098  0.671294929 3.722313e-21
S.Size(1000)                            -1.020739382 0.005928061 -1.032386408 -1.020736777 -1.009117436 -1.020731039 0.000000e+00
S.Size(200)                              0.211285795 0.005927315  0.199649638  0.211285206  0.222914570  0.211284526 0.000000e+00
Method(CBN)                             -1.465928218 0.005806030 -1.477335620 -1.465925620 -1.454545642 -1.465919910 2.429264e-20
Method(CBN-A)                           -1.513115687 0.005847402 -1.524604621 -1.513112989 -1.501652212 -1.513107073 0.000000e+00
Method(OT)                              -0.720371096 0.005898950 -0.731958581 -0.720369293 -0.708804201 -0.720365170 0.000000e+00
Method(OT-A)                            -1.369494722 0.006323193 -1.381919598 -1.369491436 -1.357099417 -1.369484300 3.215251e-21
Method(DiP)                              2.870710222 0.013721819  2.843851628  2.870681257  2.897704536  2.870624218 0.000000e+00
S.Time(last)                            -0.022535188 0.003944038 -0.030278755 -0.022535289 -0.014798143 -0.022535159 3.484962e-15
S.Type(singleCell)                       0.132363129 0.005601224  0.121367339  0.132362496  0.143352368  0.132361698 5.529225e-14
S.Type(wholeTumor_0.01)                 -0.331451194 0.005519569 -0.342289940 -0.331450709 -0.320625054 -0.331449267 1.836341e-22
Model(Bozic)                             0.437649453 0.007165938  0.423584102  0.437647911  0.451710472  0.437645423 2.702552e-13
Model(exp)                               1.036167403 0.007902791  1.020665593  1.036162312  1.051683215  1.036152755 1.777662e-12
Model(McF_4)                            -0.328381086 0.006764208 -0.341663453 -0.328380650 -0.315113283 -0.328379203 1.516549e-13
Conjunction(No)                         -0.415815906 0.003964527 -0.423602063 -0.415815203 -0.408040771 -0.415813453 0.000000e+00
sh(0)                                    0.047208787 0.003956343  0.039441370  0.047208580  0.054970246  0.047208499 0.000000e+00
TrueGenes(7)                             0.349545604 0.005913174  0.337940072  0.349544028  0.361149244  0.349541365 8.768114e-23
TrueGenes(9)                            -0.006993012 0.005636726 -0.018060029 -0.006993124  0.004064498 -0.006992870 1.066366e-16
S.Size(1000):Method(CBN)                 0.995165807 0.007128000  0.981172098  0.995165277  1.009149661  0.995164817 1.092559e-12
S.Size(200):Method(CBN)                 -0.197067632 0.007110984 -0.211031508 -0.197066949 -0.183120303 -0.197064976 4.466775e-23
S.Size(1000):Method(CBN-A)               0.973668867 0.007145825  0.959640005  0.973668390  0.987687544  0.973668039 1.526665e-22
S.Size(200):Method(CBN-A)               -0.198076328 0.007127545 -0.212072762 -0.198075632 -0.184096548 -0.198073629 0.000000e+00
S.Size(1000):Method(OT)                  0.590368929 0.007379952  0.575879903  0.590368615  0.604846449  0.590368611 0.000000e+00
S.Size(200):Method(OT)                  -0.132993660 0.007331201 -0.147387935 -0.132993644 -0.118612627 -0.132992992 0.000000e+00
S.Size(1000):Method(OT-A)                0.538026300 0.007788602  0.522732668  0.538026749  0.553303463  0.538028311 0.000000e+00
S.Size(200):Method(OT-A)                -0.113188926 0.007690824 -0.128290362 -0.113188550 -0.098103379 -0.113187143 0.000000e+00
S.Size(1000):Method(DiP)                -1.478581564 0.012836401 -1.503845577 -1.478561252 -1.453453183 -1.478519370 9.651543e-21
S.Size(200):Method(DiP)                  0.434926855 0.013684550  0.408070695  0.434922585  0.461782103  0.434915169 0.000000e+00
S.Size(1000):S.Time(last)                0.065587662 0.005282218  0.055217906  0.065587130  0.075950876  0.065586509 1.240771e-23
S.Size(200):S.Time(last)                -0.016604473 0.005260904 -0.026934023 -0.016604444 -0.006284534 -0.016603941 1.468997e-15
S.Size(1000):S.Type(singleCell)         -0.022993192 0.007468024 -0.037656010 -0.022993259 -0.008343420 -0.022992760 0.000000e+00
S.Size(200):S.Type(singleCell)           0.006212870 0.007443566 -0.008401385  0.006212619  0.020815141  0.006212746 4.892020e-16
S.Size(1000):S.Type(wholeTumor_0.01)     0.049045780 0.007448675  0.034421101  0.049045662  0.063657732  0.049046056 2.398824e-23
S.Size(200):S.Type(wholeTumor_0.01)     -0.016848820 0.007421832 -0.031420865 -0.016848913 -0.002289589 -0.016848473 4.920713e-16
S.Size(1000):Model(Bozic)               -0.122593314 0.009263199 -0.140781813 -0.122593053 -0.104422905 -0.122591744 1.010830e-14
S.Size(200):Model(Bozic)                 0.042500435 0.009204128  0.024429412  0.042500190  0.060556280  0.042500478 0.000000e+00
S.Size(1000):Model(exp)                 -0.073077315 0.009376928 -0.091488672 -0.073077200 -0.054683442 -0.073076174 0.000000e+00
S.Size(200):Model(exp)                   0.026453800 0.009346246  0.008103863  0.026453515  0.044788524  0.026453734 6.205916e-16
S.Size(1000):Model(McF_4)                0.097539696 0.009056841  0.079757104  0.097539704  0.115305970  0.097540488 1.057418e-14
S.Size(200):Model(McF_4)                -0.039483082 0.009020045 -0.057192923 -0.039483246 -0.021788543 -0.039482810 5.790264e-24
S.Size(1000):Conjunction(No)            -0.102954889 0.005323499 -0.113409119 -0.102954252 -0.092513751 -0.102952522 0.000000e+00
S.Size(200):Conjunction(No)              0.034051688 0.005291781  0.023662672  0.034051321  0.044433225  0.034051034 0.000000e+00
S.Size(1000):sh(0)                       0.069816488 0.005288921  0.059432720  0.069816246  0.080192092  0.069816208 5.376674e-23
S.Size(200):sh(0)                       -0.039702982 0.005267735 -0.050045306 -0.039703171 -0.029369074 -0.039703104 0.000000e+00
S.Size(1000):TrueGenes(7)                0.117335680 0.007661480  0.102294933  0.117334967  0.132366613  0.117334184 1.477661e-14
S.Size(200):TrueGenes(7)                -0.033695209 0.007646429 -0.048708628 -0.033695162 -0.018695783 -0.033694421 0.000000e+00
S.Size(1000):TrueGenes(9)               -0.026683296 0.007529280 -0.041468211 -0.026682740 -0.011914990 -0.026680986 4.781271e-16
S.Size(200):TrueGenes(9)                 0.008322912 0.007503201 -0.006407865  0.008322470  0.023042663  0.008322216 1.203641e-16
Method(CBN):S.Time(last)                 0.297486167 0.004854764  0.287955949  0.297485575  0.307010949  0.297484799 0.000000e+00
Method(CBN-A):S.Time(last)               0.407329183 0.004885538  0.397739207  0.407328362  0.416914943  0.407327126 0.000000e+00
Method(OT):S.Time(last)                  0.137850894 0.005002336  0.128030495  0.137850453  0.147664760  0.137849991 0.000000e+00
Method(OT-A):S.Time(last)               -0.314988929 0.005277062 -0.325351671 -0.314988372 -0.304638742 -0.314986808 0.000000e+00
Method(DiP):S.Time(last)                -0.072861238 0.007579234 -0.087743393 -0.072860923 -0.057994432 -0.072859648 1.447566e-24
Method(CBN):S.Type(singleCell)          -0.143002183 0.006848799 -0.156451866 -0.143001304 -0.129569668 -0.142998958 3.698293e-14
Method(CBN-A):S.Type(singleCell)        -0.102603478 0.006848448 -0.116052237 -0.102602677 -0.089171450 -0.102600488 1.849336e-14
Method(OT):S.Type(singleCell)           -0.074737739 0.007072186 -0.088623617 -0.074737670 -0.060864936 -0.074736932 0.000000e+00
Method(OT-A):S.Type(singleCell)         -0.047912048 0.007420663 -0.062483181 -0.047911625 -0.033356575 -0.047910148 0.000000e+00
Method(DiP):S.Type(singleCell)           0.164817273 0.011018269  0.143202272  0.164810864  0.186447988  0.164798923 4.963084e-23
Method(CBN):S.Type(wholeTumor_0.01)      0.320610189 0.006810907  0.307236016  0.320610694  0.333969335  0.320612286 0.000000e+00
Method(CBN-A):S.Type(wholeTumor_0.01)    0.290000162 0.006831989  0.276584356  0.290000749  0.303400454  0.290002507 1.486606e-13
Method(OT):S.Type(wholeTumor_0.01)       0.140451210 0.006983215  0.126739736  0.140451375  0.154149239  0.140452297 0.000000e+00
Method(OT-A):S.Type(wholeTumor_0.01)     0.076135716 0.007351788  0.061698552  0.076136562  0.090554991  0.076138886 0.000000e+00
Method(DiP):S.Type(wholeTumor_0.01)     -0.368842449 0.010379337 -0.389227413 -0.368840443 -0.348487236 -0.368835535 0.000000e+00
Method(CBN):Model(Bozic)                -0.585937854 0.008737507 -0.603101205 -0.585935181 -0.568805002 -0.585929074 4.921725e-23
Method(CBN-A):Model(Bozic)              -0.539161093 0.008719946 -0.556289583 -0.539158548 -0.522062362 -0.539152699 5.922613e-22
Method(OT):Model(Bozic)                  0.002383606 0.008751498 -0.014798246  0.002383261  0.019551668  0.002383308 3.594338e-16
Method(OT-A):Model(Bozic)                0.168271197 0.009050945  0.150500958  0.168271004  0.186026262  0.168271383 0.000000e+00
Method(DiP):Model(Bozic)                 0.414592800 0.015298369  0.384602023  0.414576685  0.444645337  0.414545610 5.929663e-14
Method(CBN):Model(exp)                  -1.136803637 0.009371715 -1.155217862 -1.136799069 -1.118431563 -1.136789101 1.264073e-12
Method(CBN-A):Model(exp)                -1.136496473 0.009382813 -1.154932538 -1.136491888 -1.118102670 -1.136481885 5.282375e-21
Method(OT):Model(exp)                    0.051653173 0.009647598  0.032711415  0.051652992  0.070578615  0.051653448 0.000000e+00
Method(OT-A):Model(exp)                  0.279150241 0.009875895  0.259760053  0.279150124  0.298523351  0.279150727 0.000000e+00
Method(DiP):Model(exp)                   0.754505344 0.018811648  0.717694379  0.754462034  0.791522299  0.754376598 6.220398e-22
Method(CBN):Model(McF_4)                 0.461835779 0.008231711  0.445670727  0.461836703  0.477980934  0.461839257 2.048048e-13
Method(CBN-A):Model(McF_4)               0.545396966 0.008193485  0.529307686  0.545397648  0.561467757  0.545399712 2.849637e-22
Method(OT):Model(McF_4)                 -0.064549927 0.008439713 -0.081123166 -0.064549073 -0.047996571 -0.064546642 3.044282e-15
Method(OT-A):Model(McF_4)               -0.021295463 0.008833368 -0.038643763 -0.021293886 -0.003971761 -0.021289970 0.000000e+00
Method(DiP):Model(McF_4)                -0.466306494 0.012777426 -0.491398189 -0.466305067 -0.441245647 -0.466301117 0.000000e+00
Method(CBN):Conjunction(No)              0.343681684 0.004922228  0.334017342  0.343681664  0.353337304  0.343682040 0.000000e+00
Method(CBN-A):Conjunction(No)            0.332797867 0.004931785  0.323114674  0.332797876  0.342472162  0.332798311 2.852870e-13
Method(OT):Conjunction(No)              -0.214110910 0.005158038 -0.224241100 -0.214109970 -0.203995192 -0.214107645 1.187004e-22
Method(OT-A):Conjunction(No)            -0.407388658 0.005642965 -0.418474531 -0.407386522 -0.396324758 -0.407381753 7.717595e-22
Method(DiP):Conjunction(No)              0.004889579 0.007686670 -0.010209352  0.004891852  0.019962111  0.004897068 0.000000e+00
Method(CBN):sh(0)                        0.069204210 0.004862365  0.059658541  0.069203801  0.078743422  0.069203390 0.000000e+00
Method(CBN-A):sh(0)                      0.061264947 0.004870468  0.051703319  0.061264555  0.070820009  0.061264180 9.141110e-15
Method(OT):sh(0)                         0.213680017 0.005004924  0.203855173  0.213679356  0.223499543  0.213678451 0.000000e+00
Method(OT-A):sh(0)                       0.260055306 0.005265513  0.249719399  0.260054443  0.270386544  0.260053155 2.502700e-13
Method(DiP):sh(0)                       -0.396192833 0.007753532 -0.411425420 -0.396189763 -0.380991187 -0.396182941 0.000000e+00
Method(CBN):TrueGenes(7)                 0.111559872 0.007396616  0.097035238  0.111560535  0.126067552  0.111562494 0.000000e+00
Method(CBN-A):TrueGenes(7)              -0.070366156 0.007495583 -0.085086476 -0.070365031 -0.055665525 -0.070362138 0.000000e+00
Method(OT):TrueGenes(7)                  0.331855920 0.007778539  0.316587360  0.331854551  0.347118106  0.331852460 0.000000e+00
Method(OT-A):TrueGenes(7)               -0.580304072 0.008066820 -0.596148922 -0.580301957 -0.564485430 -0.580297026 3.643731e-22
Method(DiP):TrueGenes(7)                 0.633682052 0.014038961  0.606181800  0.633659716  0.661280764  0.633616029 0.000000e+00
Method(CBN):TrueGenes(9)                -0.143210175 0.007044878 -0.157045334 -0.143209131 -0.129393453 -0.143206436 0.000000e+00
Method(CBN-A):TrueGenes(9)              -0.049152742 0.007046774 -0.062991040 -0.049151893 -0.035331794 -0.049149592 4.366762e-15
Method(OT):TrueGenes(9)                 -0.045864437 0.007240257 -0.060080588 -0.045864274 -0.031662185 -0.045863333 1.499265e-24
Method(OT-A):TrueGenes(9)                0.319747291 0.007609782  0.304807393  0.319746846  0.334675997  0.319746597 1.198245e-13
Method(DiP):TrueGenes(9)                -0.279398857 0.011340485 -0.301665525 -0.279398678 -0.257153533 -0.279397358 0.000000e+00
S.Time(last):S.Type(singleCell)         -0.015240689 0.005255337 -0.025558834 -0.015240823 -0.004931247 -0.015240646 4.907036e-16
S.Time(last):S.Type(wholeTumor_0.01)     0.039731298 0.005242111  0.029439687  0.039730971  0.050015302  0.039730759 1.972731e-15
S.Time(last):Model(Bozic)               -0.167827768 0.006439244 -0.180471416 -0.167827570 -0.155196789 -0.167826627 0.000000e+00
S.Time(last):Model(exp)                 -0.241099766 0.006558266 -0.253978070 -0.241099235 -0.228236182 -0.241097614 0.000000e+00
S.Time(last):Model(McF_4)               -0.040395209 0.006358457 -0.052879779 -0.040395169 -0.027922287 -0.040394549 0.000000e+00
S.Time(last):Conjunction(No)             0.009970898 0.003740686  0.002627464  0.009970497  0.017309830  0.009970010 0.000000e+00
S.Time(last):sh(0)                       0.012522349 0.003715624  0.005227241  0.012522248  0.019811341  0.012522360 9.816500e-16
S.Time(last):TrueGenes(7)                0.330890273 0.005399144  0.320291773  0.330889460  0.341483581  0.330888284 2.390552e-22
S.Time(last):TrueGenes(9)               -0.140559728 0.005301289 -0.150968668 -0.140559665 -0.130160658 -0.140559091 0.000000e+00
S.Type(singleCell):Model(Bozic)          0.054039964 0.009095792  0.036182288  0.054039499  0.071883870  0.054039338 0.000000e+00
S.Type(wholeTumor_0.01):Model(Bozic)    -0.155220771 0.009091223 -0.173071867 -0.155220422 -0.137387945 -0.155218951 0.000000e+00
S.Type(singleCell):Model(exp)            0.074675564 0.009260877  0.056493988  0.074675023  0.092843499  0.074674722 0.000000e+00
S.Type(wholeTumor_0.01):Model(exp)      -0.172891567 0.009238853 -0.191032510 -0.172891220 -0.154769149 -0.172889739 0.000000e+00
S.Type(singleCell):Model(McF_4)         -0.027816194 0.008984192 -0.045456292 -0.027816136 -0.010192558 -0.027815258 0.000000e+00
S.Type(wholeTumor_0.01):Model(McF_4)     0.089501216 0.008970043  0.071890564  0.089500706  0.107098580  0.089500441 0.000000e+00
S.Type(singleCell):Conjunction(No)       0.014931223 0.005283538  0.004557915  0.014931020  0.025296167  0.014931059 2.481542e-24
S.Type(wholeTumor_0.01):Conjunction(No) -0.025966490 0.005273802 -0.036322087 -0.025966215 -0.015621893 -0.025965216 0.000000e+00
S.Type(singleCell):sh(0)                -0.004458911 0.005254416 -0.014775337 -0.004459015  0.005848648 -0.004458777 5.522349e-16
S.Type(wholeTumor_0.01):sh(0)           -0.019486214 0.005241258 -0.029776200 -0.019486523 -0.009203927 -0.019486702 1.480030e-15
S.Type(singleCell):TrueGenes(7)         -0.058187329 0.007617589 -0.073143453 -0.058187511 -0.043243880 -0.058187232 5.790264e-24
S.Type(wholeTumor_0.01):TrueGenes(7)     0.125319197 0.007596673  0.110404275  0.125318968  0.140221741  0.125319151 3.005961e-14
S.Type(singleCell):TrueGenes(9)          0.035386836 0.007492489  0.020676533  0.035386583  0.050085081  0.035386709 0.000000e+00
S.Type(wholeTumor_0.01):TrueGenes(9)    -0.073392030 0.007474425 -0.088067659 -0.073392014 -0.058729918 -0.073391349 0.000000e+00
Model(Bozic):Conjunction(No)             0.043031721 0.006468022  0.030332203  0.043031703  0.055719717  0.043032216 6.617445e-24
Model(exp):Conjunction(No)               0.100784120 0.006571793  0.087881755  0.100783798  0.113676461  0.100783708 0.000000e+00
Model(McF_4):Conjunction(No)            -0.116301372 0.006406582 -0.128880554 -0.116301290 -0.103734153 -0.116300583 8.850833e-23
Model(Bozic):sh(0)                       0.243761217 0.006444432  0.231111046  0.243760164  0.256405639  0.243758597 8.353932e-14
Model(exp):sh(0)                         0.313436429 0.006566728  0.300545151  0.313435716  0.326319862  0.313434839 0.000000e+00
Model(McF_4):sh(0)                      -0.300234516 0.006359653 -0.312722569 -0.300234089 -0.287760256 -0.300232693 1.715629e-13
Model(Bozic):TrueGenes(7)               -0.177784419 0.009343443 -0.196130885 -0.177784009 -0.159457011 -0.177782394 0.000000e+00
Model(exp):TrueGenes(7)                 -0.212098019 0.009520415 -0.230791371 -0.212097806 -0.193422949 -0.212096572 3.827793e-14
Model(McF_4):TrueGenes(7)                0.250372989 0.009207588  0.232295714  0.250372560  0.268436101  0.250372479 0.000000e+00
Model(Bozic):TrueGenes(9)                0.033751623 0.009186301  0.015716288  0.033751144  0.051773109  0.033750960 0.000000e+00
Model(exp):TrueGenes(9)                  0.084965201 0.009357930  0.066594192  0.084964279  0.103324505  0.084963221 0.000000e+00
Model(McF_4):TrueGenes(9)               -0.229446185 0.009077591 -0.247270313 -0.229445907 -0.211639912 -0.229444578 0.000000e+00
Conjunction(No):sh(0)                    0.051451231 0.003737671  0.044113451  0.051450921  0.058784015  0.051450615 3.722313e-23
Conjunction(No):TrueGenes(7)             0.014896142 0.005424945  0.004245840  0.014895721  0.025539034  0.014895334 8.271806e-25
Conjunction(No):TrueGenes(9)            -0.174147940 0.005349163 -0.184652313 -0.174147387 -0.163656237 -0.174145824 2.390552e-22
sh(0):TrueGenes(7)                      -0.105355541 0.005388299 -0.115935009 -0.105355582 -0.094785525 -0.105355208 2.987424e-14
sh(0):TrueGenes(9)                       0.055972943 0.005298591  0.045570644  0.055972547  0.066367918  0.055972200 0.000000e+00

  Doing i = 2
 Pre-processing    Running inla Post-processing           Total 
      10.212539     1999.515340        1.229979     2010.957859 
 Pre-processing    Running inla Post-processing           Total 
    55.08102417    293.65478063      0.07588887    348.81169367 
                                                mean          sd   0.025quant     0.5quant   0.975quant         mode          kld
(Intercept)                              0.671306987 0.004914611  0.661666175  0.671303989  0.680955582  0.671298382 0.000000e+00
S.Size(100)                              0.809456158 0.006669223  0.796376782  0.809450915  0.822552591  0.809440948 0.000000e+00
S.Size(200)                              0.211288482 0.005928280  0.199650396  0.211287907  0.222919110  0.211287254 8.354524e-23
Method(DiP-A)                            2.198123320 0.011280303  2.176028752  2.198104720  2.220300615  2.198068306 0.000000e+00
Method(DiP)                              2.870743154 0.013720751  2.843886597  2.870714208  2.897735326  2.870657208 0.000000e+00
Method(OT-A)                            -1.369508570 0.006322773 -1.381932601 -1.369505292 -1.357114068 -1.369498171 0.000000e+00
Method(OT)                              -0.720378739 0.005898811 -0.731965947 -0.720376937 -0.708812114 -0.720372817 1.595333e-12
Method(CBN-A)                           -1.513134416 0.005846565 -1.524621639 -1.513131740 -1.501672522 -1.513125870 0.000000e+00
S.Time(unif)                             0.022534572 0.003944779  0.014789619  0.022534448  0.030273126  0.022534533 5.790264e-24
S.Type(singleCell)                       0.132364693 0.005602262  0.121366844  0.132364068  0.143355940  0.132363288 1.381392e-22
S.Type(wholeTumor_0.01)                 -0.331455305 0.005520586 -0.342295976 -0.331454842 -0.320627113 -0.331453445 0.000000e+00
Model(McF_6)                            -1.145459895 0.007043123 -1.159295260 -1.145457631 -1.131649728 -1.145452482 0.000000e+00
Model(McF_4)                            -0.328385099 0.006765467 -0.341669866 -0.328384685 -0.315114773 -0.328383282 0.000000e+00
Model(exp)                               1.036181975 0.007903513  1.020678565  1.036176949  1.051699030  1.036167521 1.088983e-20
Conjunction(No)                         -0.415821691 0.003965146 -0.423608966 -0.415821019 -0.408045261 -0.415819332 2.580804e-22
sh(Inf)                                 -0.047210904 0.003957066 -0.054980264 -0.047210931 -0.039448501 -0.047210650 2.233388e-23
TrueGenes(7)                             0.349549632 0.005914123  0.337942184  0.349548076  0.361155081  0.349545451 0.000000e+00
TrueGenes(9)                            -0.006993957 0.005637761 -0.018062986 -0.006994073  0.004065593 -0.006993829 1.065975e-16
S.Size(100):Method(DiP-A)                1.412109962 0.015460822  1.381852566  1.412075549  1.442530108  1.412007710 0.000000e+00
S.Size(200):Method(DiP-A)                0.206396983 0.011426308  0.183961206  0.206397364  0.228810136  0.206399099 0.000000e+00
S.Size(100):Method(DiP)                  1.043580841 0.017385113  1.009587540  1.043531661  1.077815182  1.043434295 0.000000e+00
S.Size(200):Method(DiP)                  0.434927162 0.013684552  0.408070993  0.434922894  0.461782411  0.434915481 1.666769e-22
S.Size(100):Method(OT-A)                -0.424830427 0.008306515 -0.441147324 -0.424827834 -0.408542816 -0.424821922 2.011326e-13
S.Size(200):Method(OT-A)                -0.113187734 0.007690828 -0.128289176 -0.113187358 -0.098102179 -0.113185951 0.000000e+00
S.Size(100):Method(OT)                  -0.457371758 0.007967706 -0.473023379 -0.457369182 -0.441748719 -0.457363335 2.186018e-13
S.Size(200):Method(OT)                  -0.132992472 0.007331203 -0.147386751 -0.132992456 -0.118611435 -0.132991804 0.000000e+00
S.Size(100):Method(CBN-A)               -0.775588475 0.007748447 -0.790813096 -0.775584730 -0.760398530 -0.775576552 0.000000e+00
S.Size(200):Method(CBN-A)               -0.198077049 0.007127544 -0.212073479 -0.198076352 -0.184097272 -0.198074350 0.000000e+00
S.Size(100):S.Time(unif)                 0.048984515 0.005347502  0.038485769  0.048984263  0.059475050  0.048984211 0.000000e+00
S.Size(200):S.Time(unif)                 0.016606223 0.005262020  0.006275494  0.016605909  0.026929243  0.016605722 0.000000e+00
S.Size(100):S.Type(singleCell)           0.016779991 0.007566978  0.001923318  0.016779781  0.031624229  0.016780002 0.000000e+00
S.Size(200):S.Type(singleCell)           0.006213104 0.007445155 -0.008404267  0.006212854  0.020818483  0.006212983 1.654361e-24
S.Size(100):S.Type(wholeTumor_0.01)     -0.032196157 0.007547066 -0.047014039 -0.032196263 -0.017391248 -0.032195836 0.000000e+00
S.Size(200):S.Type(wholeTumor_0.01)     -0.016849241 0.007423427 -0.031424403 -0.016849338 -0.002286884 -0.016848902 4.918599e-16
S.Size(100):Model(McF_6)                -0.068663546 0.009441718 -0.087202814 -0.068663189 -0.050143218 -0.068661672 4.864836e-15
S.Size(200):Model(McF_6)                -0.029468257 0.009259461 -0.047648166 -0.029468417 -0.011304097 -0.029467954 8.271806e-25
S.Size(100):Model(McF_4)                -0.058055547 0.009164555 -0.076048888 -0.058055784 -0.040077359 -0.058055483 0.000000e+00
S.Size(200):Model(McF_4)                -0.039483160 0.009022013 -0.057196851 -0.039483324 -0.021784769 -0.039482889 0.000000e+00
S.Size(100):Model(exp)                   0.046624850 0.009418901  0.028132979  0.046624324  0.065102713  0.046624066 0.000000e+00
S.Size(200):Model(exp)                   0.026452666 0.009348135  0.008099045  0.026452376  0.044791103  0.026452585 0.000000e+00
S.Size(100):Conjunction(No)              0.068907359 0.005381098  0.058343105  0.068906953  0.079464199  0.068906592 1.497713e-14
S.Size(200):Conjunction(No)              0.034054323 0.005292875  0.023663122  0.034053972  0.044437961  0.034053715 0.000000e+00
S.Size(100):sh(Inf)                      0.030114218 0.005357641  0.019595510  0.030113985  0.040624592  0.030113971 9.442850e-16
S.Size(200):sh(Inf)                      0.039702551 0.005268858  0.029357798  0.039702441  0.050038451  0.039702665 0.000000e+00
S.Size(100):TrueGenes(7)                -0.083643528 0.007770925 -0.098901185 -0.083643545 -0.068399732 -0.083642922 0.000000e+00
S.Size(200):TrueGenes(7)                -0.033698520 0.007647946 -0.048714858 -0.033698491 -0.018696078 -0.033697786 8.271806e-24
S.Size(100):TrueGenes(9)                 0.018363514 0.007633541  0.003376903  0.018363049  0.033338989  0.018362762 0.000000e+00
S.Size(200):TrueGenes(9)                 0.008325266 0.007504761 -0.006408606  0.008324837  0.023048034  0.008324610 4.812564e-16
Method(DiP-A):S.Time(unif)               0.454814154 0.007092581  0.440896639  0.454811317  0.468734650  0.454806221 0.000000e+00
Method(DiP):S.Time(unif)                 0.072866387 0.007579191  0.057987415  0.072865645  0.087735867  0.072864797 0.000000e+00
Method(OT-A):S.Time(unif)                0.314991023 0.005277053  0.304632432  0.314990169  0.325344870  0.314988902 0.000000e+00
Method(OT):S.Time(unif)                 -0.137853341 0.005002320 -0.147675470 -0.137853182 -0.128041073 -0.137852438 0.000000e+00
Method(CBN-A):S.Time(unif)              -0.407335021 0.004885441 -0.416928814 -0.407334476 -0.397753021 -0.407332966 0.000000e+00
Method(DiP-A):S.Type(singleCell)         0.203416770 0.010085804  0.183627225  0.203412226  0.223213373  0.203403955 0.000000e+00
Method(DiP):S.Type(singleCell)           0.164816161 0.011018270  0.143201158  0.164809752  0.186446879  0.164797811 1.428905e-14
Method(OT-A):S.Type(singleCell)         -0.047911605 0.007420668 -0.062482749 -0.047911183 -0.033356123 -0.047909706 3.937806e-15
Method(OT):S.Type(singleCell)           -0.074737883 0.007072189 -0.088623766 -0.074737814 -0.060865074 -0.074737076 1.550964e-24
Method(CBN-A):S.Type(singleCell)        -0.102602889 0.006848447 -0.116051646 -0.102602088 -0.089170863 -0.102599899 0.000000e+00
Method(DiP-A):S.Type(wholeTumor_0.01)   -0.458332186 0.009627429 -0.477242464 -0.458329636 -0.439453329 -0.458323699 1.497268e-13
Method(DiP):S.Type(wholeTumor_0.01)     -0.368843194 0.010379341 -0.389228165 -0.368841188 -0.348487974 -0.368836280 0.000000e+00
Method(OT-A):S.Type(wholeTumor_0.01)     0.076135225 0.007351789  0.061698059  0.076136072  0.090554502  0.076138395 6.617445e-24
Method(OT):S.Type(wholeTumor_0.01)       0.140452260 0.006983214  0.126740789  0.140452425  0.154150287  0.140453347 2.584939e-25
Method(CBN-A):S.Type(wholeTumor_0.01)    0.290000579 0.006831988  0.276584774  0.290001165  0.303400869  0.290002923 1.486607e-13
Method(DiP-A):Model(McF_6)              -1.272631552 0.013124081 -1.298441619 -1.272617506 -1.246922923 -1.272588183 0.000000e+00
Method(DiP):Model(McF_6)                -0.702934575 0.013310087 -0.729097220 -0.702924743 -0.676850342 -0.702903868 1.566709e-13
Method(OT-A):Model(McF_6)               -0.426096579 0.010447016 -0.446632269 -0.426088605 -0.405623854 -0.426071706 0.000000e+00
Method(OT):Model(McF_6)                  0.010521723 0.009130026 -0.007412272  0.010524383  0.028424581  0.010530500 0.000000e+00
Method(CBN-A):Model(McF_6)               1.130302285 0.008674579  1.113268106  1.130303071  1.147316532  1.130305387 0.000000e+00
Method(DiP-A):Model(McF_4)              -0.455062833 0.011817734 -0.478270909 -0.455061184 -0.431885112 -0.455056870 9.936921e-14
Method(DiP):Model(McF_4)                -0.466316496 0.012777311 -0.491407962 -0.466315069 -0.441255874 -0.466311121 9.698693e-23
Method(OT-A):Model(McF_4)               -0.021295107 0.008833365 -0.038643402 -0.021293530 -0.003971410 -0.021289614 3.473745e-16
Method(OT):Model(McF_4)                 -0.064549599 0.008439708 -0.081122828 -0.064548745 -0.047996252 -0.064546314 0.000000e+00
Method(CBN-A):Model(McF_4)               0.545405958 0.008193335  0.529316969  0.545406641  0.561476453  0.545408708 2.313004e-22
Method(DiP-A):Model(exp)                 1.187818790 0.017665350  1.153233086  1.187784355  1.222563421  1.187716661 3.557670e-13
Method(DiP):Model(exp)                   0.754521793 0.018811421  0.717711264  0.754478486  0.791538297  0.754393056 0.000000e+00
Method(OT-A):Model(exp)                  0.279149982 0.009875899  0.259759786  0.279149866  0.298523100  0.279150468 4.368548e-24
Method(OT):Model(exp)                    0.051653298 0.009647596  0.032711544  0.051653118  0.070578737  0.051653574 2.329711e-15
Method(CBN-A):Model(exp)                -1.136513120 0.009382378 -1.154948313 -1.136508541 -1.118120155 -1.136498550 1.261201e-12
Method(DiP-A):Conjunction(No)           -0.059837727 0.007126922 -0.073837910 -0.059835363 -0.045863444 -0.059830012 4.269099e-15
Method(DiP):Conjunction(No)              0.004898020 0.007686543 -0.010200663  0.004900294  0.019970298  0.004905512 0.000000e+00
Method(OT-A):Conjunction(No)            -0.407396636 0.005642806 -0.418482192 -0.407394502 -0.396333044 -0.407389738 1.705646e-21
Method(OT):Conjunction(No)              -0.214116957 0.005157939 -0.224246951 -0.214116018 -0.204001430 -0.214113694 0.000000e+00
Method(CBN-A):Conjunction(No)            0.332797475 0.004931783  0.323114286  0.332797483  0.342471765  0.332797918 0.000000e+00
Method(DiP-A):sh(Inf)                    0.208004236 0.007008268  0.194248857  0.208002582  0.221756197  0.207999854 7.063808e-14
Method(DiP):sh(Inf)                      0.396194399 0.007753524  0.380981105  0.396190893  0.411413196  0.396184507 8.007108e-22
Method(OT-A):sh(Inf)                    -0.260056217 0.005265513 -0.270396313 -0.260055650 -0.249728712 -0.260054066 0.000000e+00
Method(OT):sh(Inf)                      -0.213678924 0.005004922 -0.223506814 -0.213678544 -0.203862120 -0.213677358 1.385051e-13
Method(CBN-A):sh(Inf)                   -0.061266376 0.004870460 -0.070829485 -0.061266258 -0.051712662 -0.061265608 0.000000e+00
Method(DiP-A):TrueGenes(7)              -0.426495656 0.010594831 -0.447287531 -0.426499191 -0.405703215 -0.426505394 0.000000e+00
Method(DiP):TrueGenes(7)                 0.633678204 0.014038970  0.606177932  0.633655869  0.661276930  0.633612184 8.437242e-22
Method(OT-A):TrueGenes(7)               -0.580305417 0.008066816 -0.596150261 -0.580303302 -0.564486781 -0.580298371 0.000000e+00
Method(OT):TrueGenes(7)                  0.331863986 0.007778424  0.316595647  0.331862617  0.347125945  0.331860528 0.000000e+00
Method(CBN-A):TrueGenes(7)              -0.070365719 0.007495580 -0.085086033 -0.070364595 -0.055665094 -0.070361701 7.718978e-15
Method(DiP-A):TrueGenes(9)               0.197885000 0.010220284  0.177829450  0.197881141  0.217943578  0.197874256 0.000000e+00
Method(DiP):TrueGenes(9)                -0.279392618 0.011340447 -0.301659212 -0.279392439 -0.257147368 -0.279391119 0.000000e+00
Method(OT-A):TrueGenes(9)                0.319745675 0.007609782  0.304805778  0.319745230  0.334674381  0.319744981 0.000000e+00
Method(OT):TrueGenes(9)                 -0.045869097 0.007240214 -0.060085163 -0.045868934 -0.031666929 -0.045867993 1.550964e-24
Method(CBN-A):TrueGenes(9)              -0.049156196 0.007046748 -0.062994441 -0.049155348 -0.035335301 -0.049153047 4.366795e-15
S.Time(unif):S.Type(singleCell)          0.015241048 0.005256464  0.004920774  0.015240887  0.025552766  0.015241011 4.904931e-16
S.Time(unif):S.Type(wholeTumor_0.01)    -0.039732507 0.005243237 -0.050027353 -0.039732483 -0.029447213 -0.039731991 1.406207e-23
S.Time(unif):Model(McF_6)               -0.449332641 0.006547165 -0.462191390 -0.449331346 -0.436492828 -0.449328188 3.237529e-13
S.Time(unif):Model(McF_4)                0.040397261 0.006359846  0.027911219  0.040396875  0.052874014  0.040396639 1.488925e-23
S.Time(unif):Model(exp)                  0.241105347 0.006559549  0.228228629  0.241104480  0.253975090  0.241103292 3.118471e-22
S.Time(unif):Conjunction(No)            -0.009973395 0.003741448 -0.017320008 -0.009973220 -0.002634473 -0.009972551 0.000000e+00
S.Time(unif):sh(Inf)                     0.012522277 0.003716422  0.005225609  0.012522175  0.019812831  0.012522287 0.000000e+00
S.Time(unif):TrueGenes(7)               -0.330894911 0.005400178 -0.341499233 -0.330894429 -0.320302964 -0.330893002 2.379437e-13
S.Time(unif):TrueGenes(9)                0.140561404 0.005302395  0.130151510  0.140561053  0.150963719  0.140560797 6.170013e-14
S.Type(singleCell):Model(McF_6)         -0.100899302 0.009219450 -0.119001828 -0.100899062 -0.082814664 -0.100897801 0.000000e+00
S.Type(wholeTumor_0.01):Model(McF_6)     0.238616593 0.009169149  0.220614467  0.238616274  0.256604013  0.238616411 0.000000e+00
S.Type(singleCell):Model(McF_4)         -0.027818022 0.008986168 -0.045461960 -0.027817974 -0.010190494 -0.027817117 0.000000e+00
S.Type(wholeTumor_0.01):Model(McF_4)     0.089504846 0.008972008  0.071890282  0.089504357  0.107105999  0.089504134 1.077509e-14
S.Type(singleCell):Model(exp)            0.074676582 0.009262786  0.056491250  0.074676047  0.092848239  0.074675758 5.054602e-15
S.Type(wholeTumor_0.01):Model(exp)      -0.172894749 0.009240754 -0.191039361 -0.172894420 -0.154768562 -0.172892976 2.031493e-14
S.Type(singleCell):Conjunction(No)       0.014932336 0.005284648  0.004556832  0.014932140  0.025299435  0.014932193 6.617445e-24
S.Type(wholeTumor_0.01):Conjunction(No) -0.025969368 0.005274894 -0.036327050 -0.025969111 -0.015622586 -0.025968148 4.963084e-24
S.Type(singleCell):sh(Inf)               0.004459396 0.005255544 -0.005858988  0.004459208  0.014769386  0.004459273 4.906648e-16
S.Type(wholeTumor_0.01):sh(Inf)          0.019485034 0.005242385  0.009191914  0.019485041  0.029768700  0.019485498 0.000000e+00
S.Type(singleCell):TrueGenes(7)         -0.058187736 0.007619134 -0.073146882 -0.058187921 -0.043241257 -0.058187645 0.000000e+00
S.Type(wholeTumor_0.01):TrueGenes(7)     0.125319253 0.007598223  0.110401296  0.125319023  0.140224832  0.125319206 0.000000e+00
S.Type(singleCell):TrueGenes(9)          0.035387634 0.007494066  0.020674230  0.035387386  0.050088952  0.035387522 0.000000e+00
S.Type(wholeTumor_0.01):TrueGenes(9)    -0.073392441 0.007476008 -0.088071163 -0.073392428 -0.058727224 -0.073391768 7.759446e-15
Model(McF_6):Conjunction(No)            -0.027513634 0.006608260 -0.040489846 -0.027513189 -0.014551756 -0.027511737 1.862076e-15
Model(McF_4):Conjunction(No)            -0.116301547 0.006407958 -0.128883419 -0.116301468 -0.103731632 -0.116300764 2.112326e-14
Model(exp):Conjunction(No)               0.100786483 0.006573122  0.087881473  0.100786175  0.113681391  0.100786113 8.023652e-23
Model(McF_6):sh(Inf)                     0.256967790 0.006514733  0.244178443  0.256967132  0.269749075  0.256966363 1.634922e-13
Model(McF_4):sh(Inf)                     0.300238948 0.006361008  0.287751714  0.300238191  0.312718951  0.300237208 1.844613e-22
Model(exp):sh(Inf)                      -0.313438332 0.006568066 -0.326335296 -0.313437999 -0.300555007 -0.313436776 0.000000e+00
Model(McF_6):TrueGenes(7)                0.139521880 0.009447365  0.120976266  0.139520624  0.158057479  0.139518901 1.943609e-14
Model(McF_4):TrueGenes(7)                0.250373369 0.009209504  0.232292337  0.250372941  0.268440227  0.250372862 0.000000e+00
Model(exp):TrueGenes(7)                 -0.212104530 0.009522197 -0.230801269 -0.212104353 -0.193425881 -0.212103188 3.826361e-14
Model(McF_6):TrueGenes(9)                0.110724604 0.009228476  0.092602823  0.110725367  0.128825578  0.110727682 1.018451e-14
Model(McF_4):TrueGenes(9)               -0.229447380 0.009079544 -0.247275313 -0.229447108 -0.211637266 -0.229445792 0.000000e+00
Model(exp):TrueGenes(9)                  0.084970458 0.009359767  0.066595764  0.084969566  0.103333280  0.084968567 4.950399e-15
Conjunction(No):sh(Inf)                 -0.051453013 0.003738448 -0.058793484 -0.051452923 -0.044119753 -0.051452427 1.551521e-14
Conjunction(No):TrueGenes(7)             0.014899753 0.005425988  0.004247348  0.014899351  0.025544635  0.014899004 4.603229e-16
Conjunction(No):TrueGenes(9)            -0.174152651 0.005350199 -0.184658972 -0.174152125 -0.163658852 -0.174150616 0.000000e+00
sh(Inf):TrueGenes(7)                     0.105356384 0.005389390  0.094775414  0.105356127  0.115929099  0.105356066 0.000000e+00
sh(Inf):TrueGenes(9)                    -0.055974627 0.005299699 -0.066380515 -0.055974539 -0.045578747 -0.055973914 0.000000e+00

  Doing i = 3
 Pre-processing    Running inla Post-processing           Total 
      11.754407     1801.234405        1.558457     1814.547269 
 Pre-processing    Running inla Post-processing           Total 
     60.7656994     331.1032574       0.0708282     391.9397850 
                                                mean          sd    0.025quant     0.5quant   0.975quant         mode          kld
(Intercept)                              0.671303322 0.004914048  0.6616636470  0.671300312  0.680950843  0.671294682 0.000000e+00
S.Size(1000)                            -1.020739208 0.005928052 -1.0323862156 -1.020736603 -1.009117277 -1.020730866 1.344417e-20
S.Size(200)                              0.211285606 0.005927317  0.1996494450  0.211285017  0.222914383  0.211284337 0.000000e+00
Method(CBN)                             -1.465928055 0.005806013 -1.4773354265 -1.465925456 -1.454545513 -1.465919745 2.572532e-22
Method(CBN-A)                           -1.513115511 0.005847383 -1.5246044082 -1.513112811 -1.501652077 -1.513106894 0.000000e+00
Method(OT)                              -0.720370873 0.005898945 -0.7319583477 -0.720369069 -0.708803988 -0.720364947 0.000000e+00
Method(OT-A)                            -1.369494488 0.006323183 -1.3819193471 -1.369491202 -1.357099202 -1.369484066 2.776762e-12
Method(DiP)                              2.870709492 0.013721794  2.8438509409  2.870680530  2.897703749  2.870623497 0.000000e+00
S.Time(unif)                             0.022535101 0.003944040  0.0147915876  0.022534981  0.030272200  0.022535072 0.000000e+00
S.Type(wholeTumor_0.5)                   0.199086549 0.005626881  0.1880408816  0.199085745  0.210126563  0.199084607 7.196471e-23
S.Type(wholeTumor_0.01)                 -0.331451207 0.005519569 -0.3422899526 -0.331450722 -0.320625063 -0.331449280 2.277612e-13
Model(McF_6)                            -1.145445464 0.007042271 -1.1592793918 -1.145443122 -1.131637163 -1.145437818 0.000000e+00
Model(McF_4)                            -0.328381019 0.006764209 -0.3416633856 -0.328380584 -0.315113213 -0.328379138 0.000000e+00
Model(exp)                               1.036167265 0.007902784  1.0206654694  1.036162176  1.051683061  1.036152619 0.000000e+00
Conjunction(No)                         -0.415815840 0.003964526 -0.4236019950 -0.415815136 -0.408040704 -0.415813387 8.829531e-13
sh(0)                                    0.047208827 0.003956344  0.0394414074  0.047208620  0.054970288  0.047208539 1.385326e-14
TrueGenes(11)                           -0.342555144 0.005411390 -0.3531812871 -0.342554730 -0.331941017 -0.342553440 6.807696e-22
TrueGenes(9)                            -0.006992980 0.005636729 -0.0180600011 -0.006993091  0.004064535 -0.006992838 5.331827e-16
S.Size(1000):Method(CBN)                 0.995165608 0.007127993  0.9811719133  0.995165077  1.009149447  0.995164617 1.092561e-12
S.Size(200):Method(CBN)                 -0.197067381 0.007110984 -0.2110312575 -0.197066698 -0.183120052 -0.197064725 6.861212e-14
S.Size(1000):Method(CBN-A)               0.973668763 0.007145818  0.9596399147  0.973668286  0.987687427  0.973667935 0.000000e+00
S.Size(200):Method(CBN-A)               -0.198076228 0.007127545 -0.2120726614 -0.198075531 -0.184096447 -0.198073529 6.989676e-23
S.Size(1000):Method(OT)                  0.590368731 0.007379950  0.5758797095  0.590368418  0.604846246  0.590368413 5.096164e-13
S.Size(200):Method(OT)                  -0.132993531 0.007331201 -0.1473878067 -0.132993516 -0.118612498 -0.132992864 3.360421e-24
S.Size(1000):Method(OT-A)                0.538026031 0.007788600  0.5227324033  0.538026481  0.553303190  0.538028043 1.199412e-22
S.Size(200):Method(OT-A)                -0.113188763 0.007690824 -0.1282901983 -0.113188387 -0.098103214 -0.113186980 1.466407e-14
S.Size(1000):Method(DiP)                -1.478580880 0.012836388 -1.5038448600 -1.478560570 -1.453452521 -1.478518693 0.000000e+00
S.Size(200):Method(DiP)                  0.434926416 0.013684549  0.4080702566  0.434922147  0.461781658  0.434914733 7.410701e-14
S.Size(1000):S.Time(unif)               -0.065587717 0.005282220 -0.0759597227 -0.065587483 -0.055226501 -0.065586565 1.554309e-14
S.Size(200):S.Time(unif)                 0.016604514 0.005260906  0.0062759963  0.016604190  0.026925380  0.016603983 8.271806e-25
S.Size(1000):S.Type(wholeTumor_0.5)     -0.026050877 0.007477282 -0.0407323584 -0.026050779 -0.011383376 -0.026049948 0.000000e+00
S.Size(200):S.Type(wholeTumor_0.5)       0.010635984 0.007451541 -0.0039938810  0.010635717  0.025253941  0.010635812 0.000000e+00
S.Size(1000):S.Type(wholeTumor_0.01)     0.049045797 0.007448678  0.0344211099  0.049045680  0.063657753  0.049046074 0.000000e+00
S.Size(200):S.Type(wholeTumor_0.01)     -0.016848807 0.007421835 -0.0314208574 -0.016848901 -0.002289569 -0.016848461 0.000000e+00
S.Size(1000):Model(McF_6)                0.098136100 0.009363260  0.0797508600  0.098136456  0.116502544  0.098137965 0.000000e+00
S.Size(200):Model(McF_6)                -0.029470487 0.009257547 -0.0476466113 -0.029470659 -0.011310041 -0.029470221 4.963084e-24
S.Size(1000):Model(McF_4)                0.097539634 0.009056844  0.0797570318  0.097539642  0.115305913  0.097540427 0.000000e+00
S.Size(200):Model(McF_4)                -0.039483134 0.009020049 -0.0571929811 -0.039483298 -0.021788586 -0.039482863 3.308722e-24
S.Size(1000):Model(exp)                 -0.073077235 0.009376932 -0.0914885979 -0.073077120 -0.054683353 -0.073076095 0.000000e+00
S.Size(200):Model(exp)                   0.026453808 0.009346250  0.0081038628  0.026453523  0.044788539  0.026453744 3.102955e-16
S.Size(1000):Conjunction(No)            -0.102955015 0.005323500 -0.1134092478 -0.102954378 -0.092513873 -0.102952648 0.000000e+00
S.Size(200):Conjunction(No)              0.034051733 0.005291783  0.0236627128  0.034051366  0.044433274  0.034051079 0.000000e+00
S.Size(1000):sh(0)                       0.069816389 0.005288923  0.0594326163  0.069816147  0.080191997  0.069816110 0.000000e+00
S.Size(200):sh(0)                       -0.039702924 0.005267738 -0.0500452530 -0.039703114 -0.029369011 -0.039703047 3.907167e-15
S.Size(1000):TrueGenes(11)              -0.090650677 0.007306585 -0.1049970984 -0.090650550 -0.076318088 -0.090649676 0.000000e+00
S.Size(200):TrueGenes(11)                0.025372425 0.007265018  0.0111087078  0.025372180  0.039624443  0.025372305 1.027086e-15
S.Size(1000):TrueGenes(9)               -0.026683490 0.007529284 -0.0414684121 -0.026682934 -0.011915177 -0.026681180 0.000000e+00
S.Size(200):TrueGenes(9)                 0.008322946 0.007503204 -0.0064078379  0.008322503  0.023042703  0.008322249 0.000000e+00
Method(CBN):S.Time(unif)                -0.297486050 0.004854762 -0.3070189319 -0.297485732 -0.287963644 -0.297484682 1.601628e-22
Method(CBN-A):S.Time(unif)              -0.407329112 0.004885538 -0.4169230988 -0.407328566 -0.397746924 -0.407327055 6.354815e-22
Method(OT):S.Time(unif)                 -0.137850897 0.005002336 -0.1476730568 -0.137850738 -0.128038599 -0.137849994 0.000000e+00
Method(OT-A):S.Time(unif)                0.314989052 0.005277062  0.3046304440  0.314988199  0.325342918  0.314986932 0.000000e+00
Method(DiP):S.Time(unif)                 0.072861216 0.007579234  0.0579821605  0.072860474  0.087730781  0.072859626 0.000000e+00
Method(CBN):S.Type(wholeTumor_0.5)      -0.177599559 0.006861059 -0.1910733018 -0.177598683 -0.164142985 -0.177596343 7.837536e-23
Method(CBN-A):S.Type(wholeTumor_0.5)    -0.187387998 0.006879734 -0.2008985000 -0.187387092 -0.173894870 -0.187384688 9.036948e-23
Method(OT):S.Type(wholeTumor_0.5)       -0.065710990 0.007109312 -0.0796694450 -0.065711028 -0.051765084 -0.065710502 9.047288e-25
Method(OT-A):S.Type(wholeTumor_0.5)     -0.028217225 0.007447936 -0.0428414170 -0.028216967 -0.013607828 -0.028215819 0.000000e+00
Method(DiP):S.Type(wholeTumor_0.5)       0.203992948 0.011173135  0.1820768783  0.203985494  0.225930237  0.203971469 0.000000e+00
Method(CBN):S.Type(wholeTumor_0.01)      0.320610239 0.006810907  0.3072360661  0.320610744  0.333969386  0.320612337 1.495823e-13
Method(CBN-A):S.Type(wholeTumor_0.01)    0.290000140 0.006831989  0.2765843331  0.290000727  0.303400431  0.290002484 5.138860e-23
Method(OT):S.Type(wholeTumor_0.01)       0.140451219 0.006983215  0.1267397443  0.140451383  0.154149248  0.140452306 0.000000e+00
Method(OT-A):S.Type(wholeTumor_0.01)     0.076135885 0.007351788  0.0616987207  0.076136731  0.090555160  0.076139054 0.000000e+00
Method(DiP):S.Type(wholeTumor_0.01)     -0.368842584 0.010379337 -0.3892275464 -0.368840578 -0.348487372 -0.368835670 1.288193e-13
Method(CBN):Model(McF_6)                 1.260933252 0.008569202  1.2441074196  1.260933552  1.277742046  1.260934879 4.601192e-22
Method(CBN-A):Model(McF_6)               1.130288649 0.008674866  1.1132539163  1.130289432  1.147303471  1.130291739 0.000000e+00
Method(OT):Model(McF_6)                  0.010524854 0.009130045 -0.0074091774  0.010527514  0.028427747  0.010533631 2.481542e-24
Method(OT-A):Model(McF_6)               -0.426095795 0.010447022 -0.4466314975 -0.426087821 -0.405623059 -0.426070921 1.271555e-13
Method(DiP):Model(McF_6)                -0.702923254 0.013310208 -0.7290861374 -0.702913422 -0.676838785 -0.702892546 0.000000e+00
Method(CBN):Model(McF_4)                 0.461835805 0.008231708  0.4456707581  0.461836729  0.477980955  0.461839282 2.048049e-13
Method(CBN-A):Model(McF_4)               0.545396984 0.008193483  0.5293077079  0.545397666  0.561467772  0.545399730 0.000000e+00
Method(OT):Model(McF_4)                 -0.064550065 0.008439713 -0.0811233037 -0.064549211 -0.047996709 -0.064546780 0.000000e+00
Method(OT-A):Model(McF_4)               -0.021295564 0.008833368 -0.0386438634 -0.021293987 -0.003971862 -0.021290071 6.947486e-16
Method(DiP):Model(McF_4)                -0.466306360 0.012777423 -0.4913980477 -0.466304933 -0.441245521 -0.466300983 3.846390e-23
Method(CBN):Model(exp)                  -1.136803447 0.009371705 -1.1552176536 -1.136798879 -1.118431392 -1.136788911 0.000000e+00
Method(CBN-A):Model(exp)                -1.136496327 0.009382802 -1.1549323707 -1.136491743 -1.118102547 -1.136481740 1.328452e-21
Method(OT):Model(exp)                    0.051653211 0.009647598  0.0327114534  0.051653030  0.070578653  0.051653486 3.494565e-15
Method(OT-A):Model(exp)                  0.279150236 0.009875894  0.2597600491  0.279150120  0.298523346  0.279150722 0.000000e+00
Method(DiP):Model(exp)                   0.754504642 0.018811637  0.7176936956  0.754461333  0.791521572  0.754375900 0.000000e+00
Method(CBN):Conjunction(No)              0.343681618 0.004922228  0.3340172755  0.343681598  0.353337238  0.343681974 0.000000e+00
Method(CBN-A):Conjunction(No)            0.332797785 0.004931785  0.3231145923  0.332797794  0.342472080  0.332798229 0.000000e+00
Method(OT):Conjunction(No)              -0.214111048 0.005158040 -0.2242412407 -0.214110108 -0.203995326 -0.214107782 1.304040e-13
Method(OT-A):Conjunction(No)            -0.407388742 0.005642967 -0.4184746174 -0.407386606 -0.396324840 -0.407381838 0.000000e+00
Method(DiP):Conjunction(No)              0.004889775 0.007686671 -0.0102091563  0.004892048  0.019962308  0.004897263 0.000000e+00
Method(CBN):sh(0)                        0.069204149 0.004862365  0.0596584795  0.069203739  0.078743361  0.069203329 2.688337e-24
Method(CBN-A):sh(0)                      0.061264879 0.004870468  0.0517032511  0.061264487  0.070819941  0.061264112 9.141110e-15
Method(OT):sh(0)                         0.213679980 0.005004924  0.2038551360  0.213679319  0.223499506  0.213678414 0.000000e+00
Method(OT-A):sh(0)                       0.260055241 0.005265513  0.2497193348  0.260054378  0.270386479  0.260053091 2.502700e-13
Method(DiP):sh(0)                       -0.396192599 0.007753531 -0.4114251843 -0.396189529 -0.380990953 -0.396182707 0.000000e+00
Method(CBN):TrueGenes(11)                0.031658706 0.006588940  0.0187204073  0.031659192  0.044582488  0.031660726 0.000000e+00
Method(CBN-A):TrueGenes(11)              0.119527637 0.006595465  0.1065769830  0.119527970  0.132464613  0.119529196 0.000000e+00
Method(OT):TrueGenes(11)                -0.285990368 0.006817275 -0.2993783884 -0.285989410 -0.272619892 -0.285986909 1.493030e-13
Method(OT-A):TrueGenes(11)               0.260563901 0.007139769  0.2465451923  0.260564016  0.274569158  0.260564852 0.000000e+00
Method(DiP):TrueGenes(11)               -0.354325464 0.010627887 -0.3752110303 -0.354319243 -0.333493472 -0.354305847 1.910787e-22
Method(CBN):TrueGenes(9)                -0.143210324 0.007044879 -0.1570454840 -0.143209279 -0.129393600 -0.143206584 0.000000e+00
Method(CBN-A):TrueGenes(9)              -0.049152864 0.007046774 -0.0629911624 -0.049152016 -0.035331917 -0.049149715 4.366762e-15
Method(OT):TrueGenes(9)                 -0.045864620 0.007240256 -0.0600807699 -0.045864457 -0.031662369 -0.045863516 4.136494e-15
Method(OT-A):TrueGenes(9)                0.319747214 0.007609783  0.3048073152  0.319746769  0.334675922  0.319746520 0.000000e+00
Method(DiP):TrueGenes(9)                -0.279398528 0.011340486 -0.3016651977 -0.279398350 -0.257153201 -0.279397030 2.067952e-24
S.Time(unif):S.Type(wholeTumor_0.5)      0.024490832 0.005261005  0.0141618354  0.024490603  0.034811641  0.024490590 0.000000e+00
S.Time(unif):S.Type(wholeTumor_0.01)    -0.039731302 0.005242113 -0.0500239683 -0.039731271 -0.029448230 -0.039730763 1.972729e-15
S.Time(unif):Model(McF_6)               -0.449322061 0.006546043 -0.4621788028 -0.449320702 -0.436484611 -0.449317416 6.716707e-22
S.Time(unif):Model(McF_4)                0.040395270 0.006358460  0.0279119797  0.040394872  0.052869341  0.040394611 1.340838e-15
S.Time(unif):Model(exp)                  0.241099742 0.006558269  0.2282256230  0.241098842  0.253967065  0.241097591 0.000000e+00
S.Time(unif):Conjunction(No)            -0.009970912 0.003740687 -0.0173160784 -0.009970723 -0.002633518 -0.009970025 4.842700e-16
S.Time(unif):sh(0)                      -0.012522366 0.003715626 -0.0198174562 -0.012522475 -0.005233353 -0.012522377 0.000000e+00
S.Time(unif):TrueGenes(11)               0.190330935 0.005137580  0.1802450935  0.190330425  0.200410368  0.190329837 0.000000e+00
S.Time(unif):TrueGenes(9)                0.140559750 0.005301291  0.1301520461  0.140559389  0.150959928  0.140559114 0.000000e+00
S.Type(wholeTumor_0.5):Model(McF_6)     -0.137712367 0.009227119 -0.1558302428 -0.137712032 -0.119612930 -0.137710576 0.000000e+00
S.Type(wholeTumor_0.01):Model(McF_6)     0.238613872 0.009167216  0.2206155763  0.238613537  0.256597550  0.238613642 0.000000e+00
S.Type(wholeTumor_0.5):Model(McF_4)     -0.061683912 0.008990783 -0.0793370359 -0.061683825 -0.044047425 -0.061682888 2.682534e-15
S.Type(wholeTumor_0.01):Model(McF_4)     0.089501345 0.008970047  0.0718906837  0.089500834  0.107098717  0.089500569 2.233388e-23
S.Type(wholeTumor_0.5):Model(exp)        0.098215687 0.009278610  0.0799997806  0.098214979  0.116418844  0.098214345 0.000000e+00
S.Type(wholeTumor_0.01):Model(exp)      -0.172891646 0.009238858 -0.1910325976 -0.172891298 -0.154769219 -0.172889817 0.000000e+00
S.Type(wholeTumor_0.5):Conjunction(No)   0.011035986 0.005289088  0.0006519762  0.011035715  0.021411992  0.011035620 0.000000e+00
S.Type(wholeTumor_0.01):Conjunction(No) -0.025966429 0.005273803 -0.0363220267 -0.025966154 -0.015621828 -0.025965156 0.000000e+00
S.Type(wholeTumor_0.5):sh(0)             0.023944924 0.005260276  0.0136169813  0.023944825  0.034263966  0.023945071 0.000000e+00
S.Type(wholeTumor_0.01):sh(0)           -0.019486276 0.005241260 -0.0297762671 -0.019486586 -0.009203986 -0.019486764 0.000000e+00
S.Type(wholeTumor_0.5):TrueGenes(11)     0.029126276 0.007266589  0.0148591769  0.029126132  0.043381114  0.029126460 0.000000e+00
S.Type(wholeTumor_0.01):TrueGenes(11)   -0.051926479 0.007242680 -0.0661465806 -0.051926642 -0.037718491 -0.051926354 0.000000e+00
S.Type(wholeTumor_0.5):TrueGenes(9)      0.038005972 0.007501968  0.0232767142  0.038005836  0.052722504  0.038006199 0.000000e+00
S.Type(wholeTumor_0.01):TrueGenes(9)    -0.073391994 0.007474428 -0.0880676306 -0.073391978 -0.058729877 -0.073391312 0.000000e+00
Model(McF_6):Conjunction(No)            -0.027511744 0.006606937 -0.0404853973 -0.027511289 -0.014552484 -0.027509815 6.209405e-16
Model(McF_4):Conjunction(No)            -0.116301348 0.006406585 -0.1288805362 -0.116301267 -0.103734124 -0.116300560 5.293956e-23
Model(exp):Conjunction(No)               0.100784116 0.006571795  0.0878817461  0.100783795  0.113676463  0.100783705 2.008317e-14
Model(McF_6):sh(0)                      -0.256964095 0.006513394 -0.2697536613 -0.256963783 -0.244187961 -0.256962605 0.000000e+00
Model(McF_4):sh(0)                      -0.300234547 0.006359656 -0.3127226053 -0.300234120 -0.287760281 -0.300232724 1.715627e-13
Model(exp):sh(0)                         0.313436454 0.006566730  0.3005451703  0.313435741  0.326319892  0.313434864 1.609133e-13
Model(McF_6):TrueGenes(11)              -0.250237318 0.009068092 -0.2680446405 -0.250236410 -0.232451315 -0.250233820 8.933551e-23
Model(McF_4):TrueGenes(11)              -0.020925664 0.008771769 -0.0381478822 -0.020925883 -0.003717992 -0.020925581 0.000000e+00
Model(exp):TrueGenes(11)                 0.127132375 0.009016879  0.1094291249  0.127132085  0.144821032  0.127132267 0.000000e+00
Model(McF_6):TrueGenes(9)                0.110731220 0.009226615  0.0926129651  0.110732024  0.128828447  0.110734419 0.000000e+00
Model(McF_4):TrueGenes(9)               -0.229446286 0.009077594 -0.2472704206 -0.229446008 -0.211640004 -0.229444680 0.000000e+00
Model(exp):TrueGenes(9)                  0.084965247 0.009357934  0.0665942301  0.084964325  0.103324558  0.084963267 4.952339e-15
Conjunction(No):sh(0)                    0.051451241 0.003737673  0.0441134570  0.051450931  0.058784027  0.051450625 0.000000e+00
Conjunction(No):TrueGenes(11)            0.159252728 0.005155229  0.1491315506  0.159252452  0.169366172  0.159252334 6.527311e-14
Conjunction(No):TrueGenes(9)            -0.174148032 0.005349166 -0.1846524095 -0.174147480 -0.163656325 -0.174145917 6.062589e-14
sh(0):TrueGenes(11)                      0.049382408 0.005133178  0.0393039222  0.049382337  0.059452061  0.049382630 1.571643e-23
sh(0):TrueGenes(9)                       0.055972917 0.005298593  0.0455706134  0.055972521  0.066367896  0.055972174 7.444626e-24

  Doing i = 4
 Pre-processing    Running inla Post-processing           Total 
      11.051965     2080.685804        1.585414     2093.323183 
 Pre-processing    Running inla Post-processing           Total 
    59.04218888    290.95194435      0.07330155    350.06743479 
                                                 mean          sd    0.025quant     0.5quant    0.975quant         mode          kld
(Intercept)                               0.671300971 0.004913634  0.6616621090  0.671297961  0.6809476796  0.671292331 1.149595e-12
S.Size(100)                               0.809437244 0.006667959  0.7963604660  0.809431960  0.8225313063  0.809421912 1.248517e-12
S.Size(200)                               0.211283895 0.005926639  0.1996490599  0.211283308  0.2229113372  0.211282632 0.000000e+00
Method(DiP-A)                             2.198079011 0.011281015  2.1759830960  2.198060394  2.2202577437  2.198023946 4.296707e-20
Method(DiP)                               2.870687857 0.013721598  2.8438297124  2.870658887  2.8976817512  2.870601838 0.000000e+00
Method(OT-A)                             -1.369484947 0.006323110 -1.3819096678 -1.369481659 -1.3570898104 -1.369474518 0.000000e+00
Method(OT)                               -0.720365635 0.005898907 -0.7319530362 -0.720363831 -0.7087988251 -0.720359708 1.595281e-12
Method(CBN-A)                            -1.513102582 0.005847272 -1.5245912817 -1.513099876 -1.5016393816 -1.513093945 0.000000e+00
S.Time(unif)                              0.022535524 0.003943535  0.0147930052  0.022535402  0.0302716328  0.022535492 3.485852e-15
S.Type(wholeTumor_0.5)                    0.199084820 0.005626170  0.1880405437  0.199084018  0.2101234345  0.199082884 0.000000e+00
S.Type(wholeTumor_0.01)                  -0.331448360 0.005518841 -0.3422856667 -0.331447878 -0.3206236369 -0.331446442 0.000000e+00
Model(Bozic)                              0.437646730 0.007165109  0.4235830075  0.437645189  0.4517061190  0.437642701 0.000000e+00
Model(exp)                                1.036157268 0.007901961  1.0206570719  1.036152183  1.0516714354  1.036142638 0.000000e+00
Model(McF_4)                             -0.328378232 0.006763328 -0.3416588624 -0.328377800 -0.3151121489 -0.328376358 0.000000e+00
Conjunction(Yes)                          0.415811885 0.003964014  0.4080315046  0.415810961  0.4235902637  0.415809441 0.000000e+00
sh(0)                                     0.047207285 0.003955839  0.0394408532  0.047207080  0.0549677513  0.047207002 1.385680e-14
TrueGenes(7)                              0.349542827 0.005912501  0.3379386096  0.349541254  0.3611451413  0.349538595 1.984942e-13
TrueGenes(9)                             -0.006992325 0.005636020 -0.0180579526 -0.006992437  0.0040638024 -0.006992185 0.000000e+00
S.Size(100):Method(DiP-A)                 1.412085349 0.015460941  1.3818277082  1.412050941  1.4425057198  1.411983110 0.000000e+00
S.Size(200):Method(DiP-A)                 0.206399186 0.011426263  0.1839634980  0.206399568  0.2288122513  0.206401302 0.000000e+00
S.Size(100):Method(DiP)                   1.043555024 0.017385121  1.0095616998  1.043505847  1.0777893731  1.043408487 0.000000e+00
S.Size(200):Method(DiP)                   0.434926142 0.013684456  0.4080701649  0.434921873  0.4617812030  0.434914458 0.000000e+00
S.Size(100):Method(OT-A)                 -0.424821423 0.008306493 -0.4411382766 -0.424818830 -0.4085338565 -0.424812919 0.000000e+00
S.Size(200):Method(OT-A)                 -0.113189727 0.007690783 -0.1282910816 -0.113189351 -0.0981042609 -0.113187945 0.000000e+00
S.Size(100):Method(OT)                   -0.457362779 0.007967686 -0.4730143623 -0.457360204 -0.4417397779 -0.457354357 0.000000e+00
S.Size(200):Method(OT)                   -0.132994419 0.007331161 -0.1473886164 -0.132994403 -0.1186134642 -0.132993751 0.000000e+00
S.Size(100):Method(CBN-A)                -0.775572459 0.007748536 -0.7907972578 -0.775568712 -0.7603823426 -0.775560532 0.000000e+00
S.Size(200):Method(CBN-A)                -0.198075870 0.007127508 -0.2120722298 -0.198075173 -0.1840961631 -0.198073171 0.000000e+00
S.Size(100):S.Time(unif)                  0.048982721 0.005345652  0.0384876192  0.048982464  0.0594696449  0.048982400 2.646978e-23
S.Size(200):S.Time(unif)                  0.016603380 0.005260145  0.0062763530  0.016603057  0.0269227480  0.016602853 0.000000e+00
S.Size(100):S.Type(wholeTumor_0.5)        0.015414666 0.007572788  0.0005470614  0.015414292  0.0302707367  0.015414184 2.363245e-16
S.Size(200):S.Type(wholeTumor_0.5)        0.010635842 0.007450468 -0.0039919141  0.010635575  0.0252516932  0.010635670 0.000000e+00
S.Size(100):S.Type(wholeTumor_0.01)      -0.032196011 0.007544437 -0.0470087401 -0.032196116 -0.0173962544 -0.032195688 1.904832e-15
S.Size(200):S.Type(wholeTumor_0.01)      -0.016848511 0.007420756 -0.0314184410 -0.016848605 -0.0022913915 -0.016848166 4.922140e-16
S.Size(100):Model(Bozic)                  0.080093182 0.009308448  0.0618179214  0.080092740  0.0983541729  0.080092639 0.000000e+00
S.Size(200):Model(Bozic)                  0.042501246 0.009202826  0.0244327834  0.042500999  0.0605545395  0.042501284 0.000000e+00
S.Size(100):Model(exp)                    0.046622966 0.009415753  0.0281372839  0.046622435  0.0650946765  0.046622167 0.000000e+00
S.Size(200):Model(exp)                    0.026454491 0.009344965  0.0081070711  0.026454205  0.0447867019  0.026454424 9.311425e-16
S.Size(100):Model(McF_4)                 -0.058055387 0.009161314 -0.0760423763 -0.058055622 -0.0400835532 -0.058055318 0.000000e+00
S.Size(200):Model(McF_4)                 -0.039483009 0.009018723 -0.0571902523 -0.039483172 -0.0217910639 -0.039482736 6.664846e-16
S.Size(100):Conjunction(Yes)             -0.068901864 0.005379287 -0.0794641069 -0.068901745 -0.0583499441 -0.068901051 1.498721e-14
S.Size(200):Conjunction(Yes)             -0.034049936 0.005291028 -0.0444387398 -0.034049870 -0.0236710061 -0.034049289 1.819797e-23
S.Size(100):sh(0)                        -0.030113160 0.005355791 -0.0406287298 -0.030113226 -0.0196068477 -0.030112905 0.000000e+00
S.Size(200):sh(0)                        -0.039703302 0.005266978 -0.0500441397 -0.039703490 -0.0293708814 -0.039703423 0.000000e+00
S.Size(100):TrueGenes(7)                 -0.083638467 0.007768409 -0.0988912338 -0.083638470 -0.0683996403 -0.083637818 0.000000e+00
S.Size(200):TrueGenes(7)                 -0.033693083 0.007645392 -0.0487044587 -0.033693040 -0.0186956867 -0.033692304 0.000000e+00
S.Size(100):TrueGenes(9)                  0.018359679 0.007630959  0.0033781652  0.018359202  0.0333301223  0.018358893 4.963084e-24
S.Size(200):TrueGenes(9)                  0.008321262 0.007502137 -0.0064074306  0.008320821  0.0230389197  0.008320571 0.000000e+00
Method(DiP-A):S.Time(unif)                0.454804847 0.007092593  0.4408873110  0.454802010  0.4687253658  0.454796912 0.000000e+00
Method(DiP):S.Time(unif)                  0.072858019 0.007579187  0.0579790560  0.072857277  0.0877274922  0.072856429 0.000000e+00
Method(OT-A):S.Time(unif)                 0.314987616 0.005277035  0.3046290596  0.314986762  0.3253414292  0.314985495 1.064995e-22
Method(OT):S.Time(unif)                  -0.137849240 0.005002310 -0.1476713496 -0.137849080 -0.1280369914 -0.137848337 0.000000e+00
Method(CBN-A):S.Time(unif)               -0.407325173 0.004885504 -0.4169190918 -0.407324626 -0.3977430528 -0.407323114 5.814355e-13
Method(DiP-A):S.Type(wholeTumor_0.5)      0.254894680 0.010223412  0.2348374425  0.254889270  0.2749635276  0.254879269 6.638936e-14
Method(DiP):S.Type(wholeTumor_0.5)        0.203991812 0.011173066  0.1820758776  0.203984358  0.2259289668  0.203970333 2.779173e-14
Method(OT-A):S.Type(wholeTumor_0.5)      -0.028217307 0.007447900 -0.0428414289 -0.028217050 -0.0136079809 -0.028215901 9.772656e-16
Method(OT):S.Type(wholeTumor_0.5)        -0.065710452 0.007109277 -0.0796688384 -0.065710490 -0.0517646135 -0.065709963 0.000000e+00
Method(CBN-A):S.Type(wholeTumor_0.5)     -0.187387464 0.006879700 -0.2008978980 -0.187386557 -0.1738944030 -0.187384154 0.000000e+00
Method(DiP-A):S.Type(wholeTumor_0.01)    -0.458330278 0.009627367 -0.4772404321 -0.458327728 -0.4394515430 -0.458321791 0.000000e+00
Method(DiP):S.Type(wholeTumor_0.01)      -0.368842307 0.010379283 -0.3892271653 -0.368840301 -0.3484871997 -0.368835392 1.288207e-13
Method(OT-A):S.Type(wholeTumor_0.01)      0.076136285 0.007351754  0.0616991880  0.076137131  0.0905554929  0.076139455 0.000000e+00
Method(OT):S.Type(wholeTumor_0.01)        0.140450522 0.006983183  0.1267391118  0.140450687  0.1541484872  0.140451609 7.754818e-25
Method(CBN-A):S.Type(wholeTumor_0.01)     0.289999981 0.006831957  0.2765842371  0.290000567  0.3034002089  0.290002325 1.486620e-13
Method(DiP-A):Model(Bozic)                0.539787558 0.013938945  0.5124514274  0.539776491  0.5671599461  0.539755442 5.740633e-22
Method(DiP):Model(Bozic)                  0.414590189 0.015298283  0.3845995791  0.414574075  0.4446425580  0.414543000 5.343587e-22
Method(OT-A):Model(Bozic)                 0.168271061 0.009050900  0.1505009095  0.168270868  0.1860260382  0.168271247 0.000000e+00
Method(OT):Model(Bozic)                   0.002382024 0.008751448 -0.0147997298  0.002381678  0.0195499872  0.002381725 0.000000e+00
Method(CBN-A):Model(Bozic)               -0.539157134 0.008719900 -0.5562855337 -0.539154589 -0.5220584931 -0.539148740 1.113799e-21
Method(DiP-A):Model(exp)                  1.187789716 0.017665440  1.1532038370  1.187755281  1.2225345228  1.187687586 0.000000e+00
Method(DiP):Model(exp)                    0.754493687 0.018811459  0.7176830862  0.754450380  0.7915102643  0.754364949 0.000000e+00
Method(OT-A):Model(exp)                   0.279150558 0.009875831  0.2597604953  0.279150441  0.2985235442  0.279151043 7.114476e-14
Method(OT):Model(exp)                     0.051653387 0.009647534  0.0327117555  0.051653206  0.0705787041  0.051653661 0.000000e+00
Method(CBN-A):Model(exp)                 -1.136484746 0.009382681 -1.1549205582 -1.136480160 -1.1180912065 -1.136470153 0.000000e+00
Method(DiP-A):Model(McF_4)               -0.455048818 0.011817766 -0.4782569580 -0.455047169 -0.4318710361 -0.455042854 9.936867e-14
Method(DiP):Model(McF_4)                 -0.466299676 0.012777351 -0.4913912241 -0.466298249 -0.4412389767 -0.466294299 8.500385e-14
Method(OT-A):Model(McF_4)                -0.021296004 0.008833339 -0.0386442473 -0.021294427 -0.0039723585 -0.021290511 0.000000e+00
Method(OT):Model(McF_4)                  -0.064550295 0.008439682 -0.0811234737 -0.064549440 -0.0479969989 -0.064547010 0.000000e+00
Method(CBN-A):Model(McF_4)                0.545390674 0.008193437  0.5293014900  0.545391356  0.5614613727  0.545393420 0.000000e+00
Method(DiP-A):Conjunction(Yes)            0.059847255 0.007126924  0.0458620992  0.059844490  0.0738349273  0.059839542 4.269097e-15
Method(DiP):Conjunction(Yes)             -0.004883613 0.007686606 -0.0199678246 -0.004886318  0.0102017866 -0.004891101 5.790264e-24
Method(OT-A):Conjunction(Yes)             0.407383293 0.005642910  0.3963109839  0.407380839  0.4184590663  0.407376387 0.000000e+00
Method(OT):Conjunction(Yes)               0.214106995 0.005157996  0.2039832531  0.214105764  0.2242282985  0.214103729 1.304062e-13
Method(CBN-A):Conjunction(Yes)           -0.332798035 0.004931759 -0.3424803113 -0.332798321 -0.3231230219 -0.332798478 2.980435e-23
Method(DiP-A):sh(0)                      -0.208002018 0.007008227 -0.2217658535 -0.208000759 -0.1942577408 -0.207997636 0.000000e+00
Method(DiP):sh(0)                        -0.396191478 0.007753490 -0.4114239816 -0.396188408 -0.3809899136 -0.396181586 0.000000e+00
Method(OT-A):sh(0)                        0.260054596 0.005265489  0.2497187361  0.260053733  0.2703857860  0.260052445 1.406207e-23
Method(OT):sh(0)                          0.213680692 0.005004902  0.2038558914  0.213680031  0.2235001750  0.213679127 7.641081e-23
Method(CBN-A):sh(0)                       0.061263949 0.004870444  0.0517023663  0.061263556  0.0708189642  0.061263181 0.000000e+00
Method(DiP-A):TrueGenes(7)               -0.426485898 0.010594806 -0.4472777237 -0.426489434 -0.4056935095 -0.426495636 2.204436e-22
Method(DiP):TrueGenes(7)                  0.633683972 0.014038914  0.6061838076  0.633661637  0.6612825854  0.633617953 0.000000e+00
Method(OT-A):TrueGenes(7)                -0.580303264 0.008066786 -0.5961480491 -0.580301149 -0.5644846862 -0.580296218 1.150195e-21
Method(OT):TrueGenes(7)                   0.331850662 0.007778493  0.3165821932  0.331849293  0.3471127587  0.331847201 9.615975e-23
Method(CBN-A):TrueGenes(7)               -0.070366403 0.007495558 -0.0850866742 -0.070365278 -0.0556658190 -0.070362384 8.271806e-24
Method(DiP-A):TrueGenes(9)                0.197871532 0.010220296  0.1778159607  0.197867673  0.2179301355  0.197860787 3.321493e-14
Method(DiP):TrueGenes(9)                 -0.279402787 0.011340422 -0.3016693314 -0.279402608 -0.2571575849 -0.279401288 0.000000e+00
Method(OT-A):TrueGenes(9)                 0.319748516 0.007609743  0.3048086959  0.319748071  0.3346771452  0.319747822 1.198258e-13
Method(OT):TrueGenes(9)                  -0.045861430 0.007240216 -0.0600775016 -0.045861267 -0.0316592583 -0.045860326 4.136539e-15
Method(CBN-A):TrueGenes(9)               -0.049150433 0.007046735 -0.0629886527 -0.049149585 -0.0353295637 -0.049147284 0.000000e+00
S.Time(unif):S.Type(wholeTumor_0.5)       0.024490204 0.005260243  0.0141627039  0.024489977  0.0348095142  0.024489965 8.271806e-25
S.Time(unif):S.Type(wholeTumor_0.01)     -0.039730482 0.005241346 -0.0500216378 -0.039730451 -0.0294489115 -0.039729946 5.790264e-24
S.Time(unif):Model(Bozic)                 0.167825662 0.006438312  0.1551860661  0.167825103  0.1804567893  0.167824526 0.000000e+00
S.Time(unif):Model(exp)                   0.241096012 0.006557345  0.2282236957  0.241095116  0.2539615100  0.241093873 0.000000e+00
S.Time(unif):Model(McF_4)                 0.040393836 0.006357515  0.0279123969  0.040393439  0.0528660498  0.040393181 0.000000e+00
S.Time(unif):Conjunction(Yes)             0.009969213 0.003740150  0.0026268256  0.009968815  0.0173070902  0.009968331 0.000000e+00
S.Time(unif):sh(0)                       -0.012522382 0.003715086 -0.0198164114 -0.012522491 -0.0052344282 -0.012522393 4.909673e-16
S.Time(unif):TrueGenes(7)                -0.330887140 0.005398403 -0.3414880508 -0.330886634 -0.3202987311 -0.330885161 0.000000e+00
S.Time(unif):TrueGenes(9)                 0.140558596 0.005300532  0.1301523798  0.140558236  0.1509572824  0.140557963 0.000000e+00
S.Type(wholeTumor_0.5):Model(Bozic)       0.101180260 0.009110000  0.0832948138  0.101179753  0.1190521492  0.101179506 0.000000e+00
S.Type(wholeTumor_0.01):Model(Bozic)     -0.155218849 0.009089897 -0.1730673322 -0.155218503 -0.1373886167 -0.155217038 0.000000e+00
S.Type(wholeTumor_0.5):Model(exp)         0.098214282 0.009277316  0.0800009125  0.098213576  0.1164148945  0.098212945 4.135903e-23
S.Type(wholeTumor_0.01):Model(exp)       -0.172889375 0.009237551 -0.1910277525 -0.172889030 -0.1547695047 -0.172887555 7.527344e-23
S.Type(wholeTumor_0.5):Model(McF_4)      -0.061682566 0.008989447 -0.0793330595 -0.061682481 -0.0440486959 -0.061681549 2.683331e-15
S.Type(wholeTumor_0.01):Model(McF_4)      0.089498845 0.008968708  0.0718908064  0.089498338  0.1070935797  0.089498079 0.000000e+00
S.Type(wholeTumor_0.5):Conjunction(Yes)  -0.011034699 0.005288331 -0.0214179305 -0.011034727 -0.0006608087 -0.011034337 4.845995e-16
S.Type(wholeTumor_0.01):Conjunction(Yes)  0.025964370 0.005273043  0.0156127411  0.025963800  0.0363096835  0.025963103 1.949655e-15
S.Type(wholeTumor_0.5):sh(0)              0.023945408 0.005259513  0.0136189658  0.023945308  0.0342629531  0.023945553 0.000000e+00
S.Type(wholeTumor_0.01):sh(0)            -0.019487191 0.005240493 -0.0297756775 -0.019487500 -0.0092064083 -0.019487676 0.000000e+00
S.Type(wholeTumor_0.5):TrueGenes(7)      -0.067132147 0.007624218 -0.0821010366 -0.067132414 -0.0521754714 -0.067132305 0.000000e+00
S.Type(wholeTumor_0.01):TrueGenes(7)      0.125319243 0.007595628  0.1104063740  0.125319014  0.1402197362  0.125319198 3.006789e-14
S.Type(wholeTumor_0.5):TrueGenes(9)       0.038006140 0.007500897  0.0232789862  0.038006005  0.0527205706  0.038006368 1.927009e-15
S.Type(wholeTumor_0.01):TrueGenes(9)     -0.073391662 0.007473352 -0.0880651804 -0.073391646 -0.0587316549 -0.073390982 7.764963e-15
Model(Bozic):Conjunction(Yes)            -0.043031897 0.006467097 -0.0557286341 -0.043032244 -0.0303448586 -0.043032392 0.000000e+00
Model(exp):Conjunction(Yes)              -0.100782394 0.006570881 -0.1136837643 -0.100782444 -0.0878925503 -0.100781988 2.008876e-14
Model(McF_4):Conjunction(Yes)             0.116301217 0.006405655  0.1037253931  0.116300775  0.1288679815  0.116300430 4.963084e-24
Model(Bozic):sh(0)                        0.243757070 0.006443492  0.2311087334  0.243756022  0.2563996357  0.243754463 4.078000e-22
Model(exp):sh(0)                          0.313435019 0.006565814  0.3005455301  0.313434307  0.3263166561  0.313433433 0.000000e+00
Model(McF_4):sh(0)                       -0.300231448 0.006358708 -0.3127176345 -0.300231025 -0.2877590352 -0.300229635 1.716139e-13
Model(Bozic):TrueGenes(7)                -0.177779982 0.009342161 -0.1961239168 -0.177779576 -0.1594550787 -0.177777970 3.975260e-14
Model(exp):TrueGenes(7)                  -0.212093852 0.009519160 -0.2307847241 -0.212093643 -0.1934212334 -0.212092419 0.000000e+00
Model(McF_4):TrueGenes(7)                 0.250372937 0.009206301  0.2322981906  0.250372507  0.2684335228  0.250372425 8.186907e-14
Model(Bozic):TrueGenes(9)                 0.033749775 0.009184996  0.0157169974  0.033749298  0.0517686938  0.033749118 0.000000e+00
Model(exp):TrueGenes(9)                   0.084961786 0.009356648  0.0665932848  0.084960869  0.1033185646  0.084959818 0.000000e+00
Model(McF_4):TrueGenes(9)                -0.229445535 0.009076272 -0.2472670716 -0.229445257 -0.2116418489 -0.229443930 0.000000e+00
Conjunction(Yes):sh(0)                   -0.051450079 0.003737137 -0.0587880061 -0.051449981 -0.0441194108 -0.051449467 0.000000e+00
Conjunction(Yes):TrueGenes(7)            -0.014893706 0.005424214 -0.0255441387 -0.014893592 -0.0042536444 -0.014892905 0.000000e+00
Conjunction(Yes):TrueGenes(9)             0.174144782 0.005348413  0.1636459948  0.174143932  0.1846386740  0.174142676 6.064296e-14
sh(0):TrueGenes(7)                       -0.105354914 0.005387564 -0.1159329354 -0.105354956 -0.0947863410 -0.105354583 1.166325e-22
sh(0):TrueGenes(9)                        0.055971706 0.005297834  0.0455708908  0.055971311  0.0663651935  0.055970967 0.000000e+00

  Doing i = 5
 Pre-processing    Running inla Post-processing           Total 
      11.259812     1962.719971        1.310354     1975.290137 
 Pre-processing    Running inla Post-processing           Total 
    56.16922808    249.92414546      0.06846333    306.16183686 
                                                 mean          sd    0.025quant     0.5quant   0.975quant         mode          kld
(Intercept)                               0.671309988 0.004915180  0.6616680763  0.671306983  0.680959716  0.671301363 4.880366e-22
S.Size(100)                               0.809465789 0.006670189  0.7963845897  0.809460521  0.822564186  0.809450502 0.000000e+00
S.Size(200)                               0.211291226 0.005929189  0.1996513774  0.211290641  0.222923662  0.211289970 0.000000e+00
Method(CBN)                              -1.465962932 0.005805780 -1.4773698039 -1.465960348 -1.454580806 -1.465954667 0.000000e+00
Method(CBN-A)                            -1.513151227 0.005847131 -1.5246395852 -1.513148543 -1.501688244 -1.513142658 2.380129e-20
Method(OT)                               -0.720385620 0.005898931 -0.7319730677 -0.720383816 -0.708818761 -0.720379693 0.000000e+00
Method(OT-A)                             -1.369521050 0.006323076 -1.3819456858 -1.369517768 -1.357125963 -1.369510640 2.776856e-12
Method(DiP)                               2.870772029 0.013721529  2.8439139673  2.870743075  2.897765745  2.870686061 0.000000e+00
S.Time(last)                             -0.022533981 0.003945451 -0.0302803242 -0.022534082 -0.014794168 -0.022533950 8.271806e-25
S.Type(wholeTumor_0.5)                    0.199091464 0.005628854  0.1880419109  0.199090665  0.210135335  0.199089537 0.000000e+00
S.Type(wholeTumor_0.01)                  -0.331459210 0.005521573 -0.3423018644 -0.331458733 -0.320629116 -0.331457307 2.275960e-13
Model(Bozic)                              0.437656443 0.007168255  0.4235865252  0.437654909  0.451721986  0.437652435 2.700806e-13
Model(exp)                                1.036195352 0.007904787  1.0206895519  1.036190287  1.051715009  1.036180781 0.000000e+00
Model(McF_4)                             -0.328388733 0.006766655 -0.3416758788 -0.328388306 -0.315116109 -0.328386875 3.813303e-22
Conjunction(Yes)                          0.415826983 0.003965891  0.4080428962  0.415826068  0.423609019  0.415824564 3.223523e-21
sh(Inf)                                  -0.047212869 0.003957745 -0.0549835871 -0.047212889 -0.039449152 -0.047212593 0.000000e+00
TrueGenes(11)                            -0.342560942 0.005413436 -0.3531910819 -0.342560534 -0.331942789 -0.342559256 8.776386e-22
TrueGenes(9)                             -0.006994828 0.005638703 -0.0180657209 -0.006994941  0.004066563 -0.006994690 0.000000e+00
S.Size(100):Method(CBN)                  -0.798102817 0.007737697 -0.8133063824 -0.798099055 -0.782934004 -0.798090843 0.000000e+00
S.Size(200):Method(CBN)                  -0.197069620 0.007111026 -0.2110335792 -0.197068937 -0.183122209 -0.197066963 0.000000e+00
S.Size(100):Method(CBN-A)                -0.775596542 0.007748599 -0.7908214643 -0.775592796 -0.760406304 -0.775584614 0.000000e+00
S.Size(200):Method(CBN-A)                -0.198078083 0.007127589 -0.2120746025 -0.198077386 -0.184098217 -0.198075383 6.829281e-14
S.Size(100):Method(OT)                   -0.457376086 0.007967793 -0.4730278803 -0.457373510 -0.441752877 -0.457367661 2.185970e-13
S.Size(200):Method(OT)                   -0.132991780 0.007331252 -0.1473861540 -0.132991764 -0.118610648 -0.132991112 0.000000e+00
S.Size(100):Method(OT-A)                 -0.424834879 0.008306606 -0.4411519560 -0.424832285 -0.408547092 -0.424826372 0.000000e+00
S.Size(200):Method(OT-A)                 -0.113186815 0.007690878 -0.1282883566 -0.113186439 -0.098101161 -0.113185033 0.000000e+00
S.Size(100):Method(DiP)                   1.043593494 0.017385374  1.0095996863  1.043544313  1.077828350  1.043446944 3.673179e-13
S.Size(200):Method(DiP)                   0.434928246 0.013684664  0.4080718581  0.434923977  0.461783715  0.434916563 0.000000e+00
S.Size(100):S.Time(last)                 -0.048985418 0.005348500 -0.0594867304 -0.048985463 -0.038493461 -0.048985102 1.902515e-23
S.Size(200):S.Time(last)                 -0.016607738 0.005263036 -0.0269414608 -0.016607713 -0.006283610 -0.016607217 0.000000e+00
S.Size(100):S.Type(wholeTumor_0.5)        0.015416758 0.007576812  0.0005412507  0.015416386  0.030280719  0.015416279 0.000000e+00
S.Size(200):S.Type(wholeTumor_0.5)        0.010636326 0.007454552 -0.0039994491  0.010636059  0.025260188  0.010636154 6.097014e-16
S.Size(100):S.Type(wholeTumor_0.01)      -0.032196315 0.007548479 -0.0470169779 -0.032196421 -0.017388630 -0.032195993 0.000000e+00
S.Size(200):S.Type(wholeTumor_0.01)      -0.016849471 0.007424862 -0.0314274605 -0.016849566 -0.002284298 -0.016849127 0.000000e+00
S.Size(100):Model(Bozic)                  0.080095531 0.009313357  0.0618106246  0.080095092  0.098366142  0.080094998 4.999859e-15
S.Size(200):Model(Bozic)                  0.042498333 0.009207786  0.0244201380  0.042498086  0.060561356  0.042498369 1.918188e-15
S.Size(100):Model(exp)                    0.046625854 0.009420597  0.0281306569  0.046625324  0.065107060  0.046625059 0.000000e+00
S.Size(200):Model(exp)                    0.026451867 0.009349844  0.0080948749  0.026451580  0.044793650  0.026451797 0.000000e+00
S.Size(100):Model(McF_4)                 -0.058055571 0.009166294 -0.0760523345 -0.058055807 -0.040073969 -0.058055505 2.580790e-15
S.Size(200):Model(McF_4)                 -0.039483287 0.009023776 -0.0572004486 -0.039483451 -0.021781432 -0.039483015 6.617445e-24
S.Size(100):Conjunction(Yes)             -0.068910212 0.005382102 -0.0794779710 -0.068910097 -0.058352761 -0.068909409 1.323489e-23
S.Size(200):Conjunction(Yes)             -0.034056681 0.005293888 -0.0444510882 -0.034056618 -0.023672132 -0.034056043 0.000000e+00
S.Size(100):sh(Inf)                       0.030114786 0.005358637  0.0195941270  0.030114551  0.040627123  0.030114532 1.406207e-23
S.Size(200):sh(Inf)                       0.039702060 0.005269868  0.0293553143  0.039701952  0.050039940  0.039702180 3.904009e-15
S.Size(100):TrueGenes(11)                 0.065280571 0.007381059  0.0507889908  0.065280338  0.079760177  0.065280497 0.000000e+00
S.Size(200):TrueGenes(11)                 0.025374052 0.007268073  0.0111043340  0.025373809  0.039632055  0.025373937 0.000000e+00
S.Size(100):TrueGenes(9)                  0.018365666 0.007634942  0.0033763230  0.018365193  0.033343915  0.018364889 4.649848e-16
S.Size(200):TrueGenes(9)                  0.008327432 0.007506185 -0.0064092139  0.008326993  0.023053022  0.008326748 0.000000e+00
Method(CBN):S.Time(last)                  0.297494211 0.004854771  0.2879639796  0.297493619  0.307019007  0.297492842 0.000000e+00
Method(CBN-A):S.Time(last)                0.407340208 0.004885530  0.3977502478  0.407339386  0.416925951  0.407338150 5.814292e-13
Method(OT):S.Time(last)                   0.137855512 0.005002359  0.1280350692  0.137855071  0.147669424  0.137854608 7.082734e-24
Method(OT-A):S.Time(last)                -0.314992904 0.005277088 -0.3253556977 -0.314992347 -0.304642666 -0.314990783 2.491733e-13
Method(DiP):S.Time(last)                 -0.072870780 0.007579270 -0.0877530072 -0.072870465 -0.058003905 -0.072869189 0.000000e+00
Method(CBN):S.Type(wholeTumor_0.5)       -0.177601381 0.006861097 -0.1910751993 -0.177600506 -0.164144734 -0.177598165 0.000000e+00
Method(CBN-A):S.Type(wholeTumor_0.5)     -0.187389966 0.006879773 -0.2009005444 -0.187389059 -0.173896762 -0.187386656 7.330136e-14
Method(OT):S.Type(wholeTumor_0.5)        -0.065712788 0.007109354 -0.0796713268 -0.065712826 -0.051766798 -0.065712299 0.000000e+00
Method(OT-A):S.Type(wholeTumor_0.5)      -0.028216996 0.007447984 -0.0428412836 -0.028216739 -0.013607504 -0.028215590 0.000000e+00
Method(DiP):S.Type(wholeTumor_0.5)        0.203996700 0.011173214  0.1820804761  0.203989246  0.225934146  0.203975220 0.000000e+00
Method(CBN):S.Type(wholeTumor_0.01)       0.320611872 0.006810944  0.3072376278  0.320612378  0.333971091  0.320613970 1.495807e-13
Method(CBN-A):S.Type(wholeTumor_0.01)     0.290000905 0.006832026  0.2765850263  0.290001492  0.303401270  0.290003249 0.000000e+00
Method(OT):S.Type(wholeTumor_0.01)        0.140453396 0.006983254  0.1267418469  0.140453561  0.154151501  0.140454482 0.000000e+00
Method(OT-A):S.Type(wholeTumor_0.01)      0.076134631 0.007351830  0.0616973844  0.076135478  0.090553989  0.076137801 8.023785e-15
Method(DiP):S.Type(wholeTumor_0.01)      -0.368843725 0.010379405 -0.3892288226 -0.368841719 -0.348488379 -0.368836811 0.000000e+00
Method(CBN):Model(Bozic)                 -0.585949011 0.008737529 -0.6031124079 -0.585946338 -0.568816118 -0.585940230 3.635574e-13
Method(CBN-A):Model(Bozic)               -0.539171938 0.008719972 -0.5563004807 -0.539169393 -0.522073158 -0.539163542 0.000000e+00
Method(OT):Model(Bozic)                   0.002388968 0.008751545 -0.0147929750  0.002388622  0.019557123  0.002388668 3.483705e-16
Method(OT-A):Model(Bozic)                 0.168272648 0.009050996  0.1505023075  0.168272455  0.186027815  0.168272834 1.130911e-25
Method(DiP):Model(Bozic)                  0.414600473 0.015298460  0.3846095199  0.414584358  0.444653190  0.414553281 0.000000e+00
Method(CBN):Model(exp)                   -1.136835354 0.009371633 -1.1552494142 -1.136830788 -1.118463435 -1.136820823 0.000000e+00
Method(CBN-A):Model(exp)                 -1.136528508 0.009382731 -1.1549644069 -1.136523925 -1.118134863 -1.136513926 5.217855e-21
Method(OT):Model(exp)                     0.051653031 0.009647672  0.0327111285  0.051652851  0.070578618  0.051653307 0.000000e+00
Method(OT-A):Model(exp)                   0.279149700 0.009875974  0.2597593554  0.279149584  0.298522967  0.279150187 0.000000e+00
Method(DiP):Model(exp)                    0.754536770 0.018811747  0.7177256128  0.754493460  0.791553923  0.754408022 0.000000e+00
Method(CBN):Model(McF_4)                  0.461851513 0.008231696  0.4456864919  0.461852437  0.477996638  0.461854990 3.412120e-23
Method(CBN-A):Model(McF_4)                0.545414238 0.008193462  0.5293250046  0.545414920  0.561484984  0.545416985 0.000000e+00
Method(OT):Model(McF_4)                  -0.064549261 0.008439744 -0.0811225610 -0.064548407 -0.047995844 -0.064545976 6.088519e-15
Method(OT-A):Model(McF_4)                -0.021294598 0.008833399 -0.0386429597 -0.021293021 -0.003970834 -0.021289106 0.000000e+00
Method(DiP):Model(McF_4)                 -0.466325156 0.012777454 -0.4914169066 -0.466323728 -0.441264256 -0.466319777 1.054655e-23
Method(CBN):Conjunction(Yes)             -0.343681625 0.004922257 -0.3533453297 -0.343681882 -0.334025329 -0.343681981 1.809458e-23
Method(CBN-A):Conjunction(Yes)           -0.332797178 0.004931814 -0.3424795630 -0.332797464 -0.323122056 -0.332797621 0.000000e+00
Method(OT):Conjunction(Yes)               0.214122254 0.005158035  0.2039984348  0.214121023  0.224243633  0.214118988 0.000000e+00
Method(OT-A):Conjunction(Yes)             0.407403778 0.005642941  0.3963314045  0.407401325  0.418479611  0.407396875 4.358220e-13
Method(DiP):Conjunction(Yes)             -0.004905691 0.007686684 -0.0199900579 -0.004908396  0.010179862 -0.004913178 0.000000e+00
Method(CBN):sh(Inf)                      -0.069207358 0.004862386 -0.0787546673 -0.069207222 -0.059669527 -0.069206537 1.834304e-14
Method(CBN-A):sh(Inf)                    -0.061267602 0.004870490 -0.0708307703 -0.061267484 -0.051713830 -0.061266834 0.000000e+00
Method(OT):sh(Inf)                       -0.213677934 0.005004949 -0.2235058783 -0.213677554 -0.203861075 -0.213676369 4.849346e-23
Method(OT-A):sh(Inf)                     -0.260057094 0.005265542 -0.2703972482 -0.260056527 -0.249729531 -0.260054943 2.502673e-13
Method(DiP):sh(Inf)                       0.396195782 0.007753576  0.3809823856  0.396192275  0.411414682  0.396185889 0.000000e+00
Method(CBN):TrueGenes(11)                 0.031662925 0.006588973  0.0187245611  0.031663410  0.044586773  0.031664943 0.000000e+00
Method(CBN-A):TrueGenes(11)               0.119533385 0.006595494  0.1065826744  0.119533717  0.132470419  0.119534943 0.000000e+00
Method(OT):TrueGenes(11)                 -0.285996773 0.006817303 -0.2993848485 -0.285995815 -0.272626244 -0.285993313 0.000000e+00
Method(OT-A):TrueGenes(11)                0.260569469 0.007139805  0.2465506904  0.260569583  0.274574798  0.260570418 6.565746e-24
Method(DiP):TrueGenes(11)                -0.354330404 0.010627951 -0.3752160980 -0.354324182 -0.333498286 -0.354310785 0.000000e+00
Method(CBN):TrueGenes(9)                 -0.143218577 0.007044906 -0.1570537927 -0.143217532 -0.129401800 -0.143214836 3.370761e-23
Method(CBN-A):TrueGenes(9)               -0.049159441 0.007046806 -0.0629978034 -0.049158593 -0.035338432 -0.049156291 2.067952e-25
Method(OT):TrueGenes(9)                  -0.045873267 0.007240283 -0.0600894696 -0.045873103 -0.031670966 -0.045872161 2.068232e-15
Method(OT-A):TrueGenes(9)                 0.319744305 0.007609832  0.3048043099  0.319743860  0.334673108  0.319743612 0.000000e+00
Method(DiP):TrueGenes(9)                 -0.279387277 0.011340542 -0.3016540547 -0.279387099 -0.257141839 -0.279385780 5.395388e-14
S.Time(last):S.Type(wholeTumor_0.5)      -0.024492516 0.005263142 -0.0348261705 -0.024492586 -0.014167931 -0.024492281 2.935495e-15
S.Time(last):S.Type(wholeTumor_0.01)      0.039733645 0.005244259  0.0294378101  0.039733321  0.050021854  0.039733115 3.942231e-15
S.Time(last):Model(Bozic)                -0.167833389 0.006441854 -0.1804821402 -0.167833197 -0.155197274 -0.167832265 0.000000e+00
S.Time(last):Model(exp)                  -0.241110322 0.006560808 -0.2539935816 -0.241109803 -0.228241725 -0.241108205 0.000000e+00
S.Time(last):Model(McF_4)                -0.040399162 0.006361107 -0.0528889197 -0.040399126 -0.027921032 -0.040398516 0.000000e+00
S.Time(last):Conjunction(Yes)            -0.009975699 0.003742173 -0.0173237666 -0.009975515 -0.002635378 -0.009974827 0.000000e+00
S.Time(last):sh(Inf)                     -0.012522254 0.003717140 -0.0198203158 -0.012522362 -0.005230273 -0.012522264 6.617445e-24
S.Time(last):TrueGenes(11)               -0.190336517 0.005139737 -0.2004287098 -0.190336303 -0.180254741 -0.190335439 1.745351e-22
S.Time(last):TrueGenes(9)                -0.140562917 0.005303407 -0.1509760044 -0.140562859 -0.130159684 -0.140562291 3.143286e-23
S.Type(wholeTumor_0.5):Model(Bozic)       0.101183959 0.009115013  0.0832886671  0.101183453  0.119065676  0.101183209 0.000000e+00
S.Type(wholeTumor_0.01):Model(Bozic)     -0.155226599 0.009094934 -0.1730849608 -0.155226256 -0.137386478 -0.155224797 6.369291e-23
S.Type(wholeTumor_0.5):Model(exp)         0.098219785 0.009282230  0.0799967640  0.098219082  0.116430029  0.098218456 0.000000e+00
S.Type(wholeTumor_0.01):Model(exp)       -0.172897759 0.009242496 -0.1910458306 -0.172897418 -0.154768181 -0.172895951 2.030728e-14
S.Type(wholeTumor_0.5):Model(McF_4)      -0.061687470 0.008994530 -0.0793479331 -0.061687387 -0.044043624 -0.061686460 2.680300e-15
S.Type(wholeTumor_0.01):Model(McF_4)      0.089508048 0.008973798  0.0718900038  0.089507545  0.107112754  0.089507295 3.887749e-23
S.Type(wholeTumor_0.5):Conjunction(Yes)  -0.011039462 0.005291200 -0.0214283173 -0.011039493 -0.000659939 -0.011039108 4.840742e-16
S.Type(wholeTumor_0.01):Conjunction(Yes)  0.025972175 0.005275918  0.0156148906  0.025971609  0.036323115  0.025970920 1.488925e-23
S.Type(wholeTumor_0.5):sh(Inf)           -0.023943530 0.005262415 -0.0342753888 -0.023943725 -0.013620044 -0.023943672 2.481542e-24
S.Type(wholeTumor_0.01):sh(Inf)           0.019483814 0.005243407  0.0091886682  0.019483826  0.029769476  0.019484294 4.929389e-16
S.Type(wholeTumor_0.5):TrueGenes(11)      0.029126309 0.007269653  0.0148531976  0.029126165  0.043387155  0.029126492 5.128884e-16
S.Type(wholeTumor_0.01):TrueGenes(11)    -0.051925618 0.007245757 -0.0661517614 -0.051925780 -0.037711599 -0.051925490 5.790264e-24
S.Type(wholeTumor_0.5):TrueGenes(9)       0.038005187 0.007504963  0.0232700535  0.038005051  0.052727594  0.038005412 1.924922e-15
S.Type(wholeTumor_0.01):TrueGenes(9)     -0.073392784 0.007477439 -0.0880743257 -0.073392769 -0.058724760 -0.073392106 7.756477e-15
Model(Bozic):Conjunction(Yes)            -0.043031200 0.006470619 -0.0557348526 -0.043031545 -0.030337257 -0.043031692 0.000000e+00
Model(exp):Conjunction(Yes)              -0.100788713 0.006574344 -0.1136968739 -0.100788766 -0.087892070 -0.100788315 0.000000e+00
Model(McF_4):Conjunction(Yes)             0.116301702 0.006409196  0.1037189241  0.116301260  0.128875409  0.116300917 2.111510e-14
Model(Bozic):sh(Inf)                     -0.243772951 0.006447019 -0.2564332631 -0.243772275 -0.231127966 -0.243770371 0.000000e+00
Model(exp):sh(Inf)                       -0.313440253 0.006569288 -0.3263396424 -0.313439913 -0.300554548 -0.313438675 0.000000e+00
Model(McF_4):sh(Inf)                      0.300243034 0.006362293  0.2877533262  0.300242258  0.312725609  0.300241239 1.714206e-13
Model(Bozic):TrueGenes(11)                0.144040306 0.008876742  0.1266131355  0.144039697  0.161454903  0.144039226 8.768114e-23
Model(exp):TrueGenes(11)                  0.127134598 0.009020566  0.1094241054  0.127134310  0.144830476  0.127134497 2.977850e-23
Model(McF_4):TrueGenes(11)               -0.020924050 0.008775568 -0.0381537281 -0.020924268 -0.003708932 -0.020923962 3.519653e-16
Model(Bozic):TrueGenes(9)                 0.033757064 0.009189955  0.0157145409  0.033756590  0.051785702  0.033756417 1.654361e-24
Model(exp):TrueGenes(9)                   0.084975046 0.009361496  0.0665970093  0.084974135  0.103341315  0.084973097 1.075335e-23
Model(McF_4):TrueGenes(9)                -0.229448360 0.009081304 -0.2472797670 -0.229448084 -0.211634800 -0.229446761 0.000000e+00
Conjunction(Yes):sh(Inf)                  0.051454528 0.003739165  0.0441138053  0.051454222  0.058790231  0.051453923 1.985233e-23
Conjunction(Yes):TrueGenes(11)           -0.159254763 0.005157380 -0.1693809219 -0.159254780 -0.149137778 -0.159254377 6.521867e-14
Conjunction(Yes):TrueGenes(9)             0.174156936 0.005351229  0.1636526044  0.174156091  0.184656334  0.174154848 0.000000e+00
sh(Inf):TrueGenes(11)                    -0.049380804 0.005135347 -0.0594631165 -0.049381021 -0.039306517 -0.049381021 2.977850e-23
sh(Inf):TrueGenes(9)                     -0.055976162 0.005300711 -0.0663840591 -0.055976068 -0.045578309 -0.055975430 7.717417e-15

  Doing i = 6
 Pre-processing    Running inla Post-processing           Total 
       9.992254     1428.825238        1.402553     1440.220046 
 Pre-processing    Running inla Post-processing           Total 
     50.7756484     275.9341018       0.0707202     326.7804704 
                                                 mean          sd   0.025quant     0.5quant   0.975quant         mode          kld
(Intercept)                               0.671310023 0.004915173  0.661668108  0.671307024  0.680959723  0.671301415 8.698631e-21
S.Size(1000)                             -1.020765755 0.005929563 -1.032415508 -1.020763223 -1.009140677 -1.020757632 3.157656e-12
S.Size(200)                               0.211291150 0.005929185  0.199651287  0.211290574  0.222923556  0.211289920 0.000000e+00
Method(DiP-A)                             2.198147837 0.011280463  2.176052928  2.198129246  2.220325422  2.198092849 3.489927e-12
Method(DiP)                               2.870771993 0.013720957  2.843914988  2.870743062  2.897764529  2.870686093 0.000000e+00
Method(OT-A)                             -1.369521217 0.006322858 -1.381945400 -1.369517943 -1.357126536 -1.369510832 0.000000e+00
Method(OT)                               -0.720385635 0.005898866 -0.731972949 -0.720383834 -0.708818900 -0.720379716 0.000000e+00
Method(CBN-A)                            -1.513151593 0.005846687 -1.524639015 -1.513148932 -1.501689423 -1.513143092 6.495620e-12
S.Time(last)                             -0.022533982 0.003945457 -0.030280342 -0.022534081 -0.014794165 -0.022533944 0.000000e+00
S.Type(singleCell)                        0.132366318 0.005603217  0.121366596  0.132365693  0.143359442  0.132364911 9.098987e-24
S.Type(wholeTumor_0.01)                  -0.331459216 0.005521559 -0.342301801 -0.331458752 -0.320629119 -0.331457351 0.000000e+00
Model(McF_6)                             -1.145473057 0.007044307 -1.159310750 -1.145470791 -1.131660572 -1.145465638 0.000000e+00
Model(McF_4)                             -0.328388851 0.006766651 -0.341675950 -0.328388436 -0.315116208 -0.328387028 0.000000e+00
Model(exp)                                1.036195440 0.007904589  1.020689921  1.036190413  1.051714607  1.036180982 1.776854e-12
Conjunction(Yes)                          0.415827067 0.003965830  0.408043048  0.415826170  0.423608933  0.415824704 8.823728e-13
sh(Inf)                                  -0.047212995 0.003957743 -0.054983688 -0.047213021 -0.039449266 -0.047212738 1.384348e-14
TrueGenes(11)                            -0.342560905 0.005413433 -0.353191008 -0.342560506 -0.331942734 -0.342559247 0.000000e+00
TrueGenes(9)                             -0.006994855 0.005638712 -0.018065753 -0.006994971  0.004066558 -0.006994726 0.000000e+00
S.Size(1000):Method(DiP-A)               -1.618564121 0.012065133 -1.642303979 -1.618547092 -1.594940322 -1.618511869 0.000000e+00
S.Size(200):Method(DiP-A)                 0.206395661 0.011426367  0.183959768  0.206396043  0.228808930  0.206397777 0.000000e+00
S.Size(1000):Method(DiP)                 -1.478611131 0.012836242 -1.503874817 -1.478590824 -1.453483049 -1.478548952 0.000000e+00
S.Size(200):Method(DiP)                   0.434928559 0.013684666  0.408072171  0.434924290  0.461784033  0.434916875 0.000000e+00
S.Size(1000):Method(OT-A)                 0.538033827 0.007788622  0.522740157  0.538034277  0.553311029  0.538035839 8.995589e-24
S.Size(200):Method(OT-A)                 -0.113186664 0.007690878 -0.128288206 -0.113186288 -0.098101011 -0.113184881 7.331931e-15
S.Size(1000):Method(OT)                   0.590376605 0.007379967  0.575887551  0.590376292  0.604854153  0.590376287 1.492803e-24
S.Size(200):Method(OT)                   -0.132991629 0.007331252 -0.147386003 -0.132991613 -0.118610497 -0.132990961 5.221578e-24
S.Size(1000):Method(CBN-A)                0.973688199 0.007145683  0.959659604  0.973687726  0.987706590  0.973687381 0.000000e+00
S.Size(200):Method(CBN-A)                -0.198077945 0.007127588 -0.212074462 -0.198077248 -0.184098081 -0.198075246 0.000000e+00
S.Size(1000):S.Time(last)                 0.065592976 0.005284346  0.055219003  0.065592458  0.075960321  0.065591866 0.000000e+00
S.Size(200):S.Time(last)                 -0.016607810 0.005263042 -0.026941525 -0.016607791 -0.006283656 -0.016607306 1.467803e-15
S.Size(1000):S.Type(singleCell)          -0.022992249 0.007471059 -0.037661028 -0.022992314 -0.008336537 -0.022991810 9.712163e-16
S.Size(200):S.Type(singleCell)            0.006213203 0.007446599 -0.008407003  0.006212954  0.020821415  0.006213083 0.000000e+00
S.Size(1000):S.Type(wholeTumor_0.01)      0.049046656 0.007451723  0.034415990  0.049046541  0.063664572  0.049046941 4.963084e-24
S.Size(200):S.Type(wholeTumor_0.01)      -0.016849493 0.007424878 -0.031427504 -0.016849589 -0.002284289 -0.016849152 0.000000e+00
S.Size(1000):Model(McF_6)                 0.098135562 0.009366924  0.079743144  0.098135916  0.116509191  0.098137421 4.135903e-24
S.Size(200):Model(McF_6)                 -0.029466296 0.009261209 -0.047649634 -0.029466458 -0.011298700 -0.029465998 3.160202e-16
S.Size(1000):Model(McF_4)                 0.097540139 0.009060588  0.079750197  0.097540148  0.115313754  0.097540933 1.056544e-14
S.Size(200):Model(McF_4)                 -0.039483387 0.009023796 -0.057200578 -0.039483551 -0.021781497 -0.039483116 4.135903e-24
S.Size(1000):Model(exp)                  -0.073077368 0.009380540 -0.091495806 -0.073077254 -0.054676416 -0.073076229 0.000000e+00
S.Size(200):Model(exp)                    0.026451814 0.009349861  0.008094801  0.026451524  0.044793636  0.026451735 3.100559e-16
S.Size(1000):Conjunction(Yes)             0.102966120 0.005325535  0.092512414  0.102965215  0.113415270  0.102963848 0.000000e+00
S.Size(200):Conjunction(Yes)             -0.034056669 0.005293889 -0.044451051 -0.034056615 -0.023672100 -0.034056057 0.000000e+00
S.Size(1000):sh(Inf)                     -0.069816659 0.005291065 -0.080205173 -0.069816716 -0.059437336 -0.069816383 1.549116e-14
S.Size(200):sh(Inf)                       0.039702004 0.005269879  0.029355245  0.039701893  0.050039906  0.039702119 9.098987e-24
S.Size(1000):TrueGenes(11)               -0.090653945 0.007309653 -0.105006356 -0.090653828 -0.076315320 -0.090652972 1.406207e-23
S.Size(200):TrueGenes(11)                 0.025374163 0.007268088  0.011104412  0.025373923  0.039632185  0.025374057 0.000000e+00
S.Size(1000):TrueGenes(9)                -0.026692314 0.007532258 -0.041482995 -0.026691783 -0.011918106 -0.026690078 1.654361e-24
S.Size(200):TrueGenes(9)                  0.008327440 0.007506194 -0.006409243  0.008327009  0.023053022  0.008326780 0.000000e+00
Method(DiP-A):S.Time(last)               -0.454819429 0.007092632 -0.468752502 -0.454816991 -0.440912601 -0.454811495 0.000000e+00
Method(DiP):S.Time(last)                 -0.072870837 0.007579246 -0.087753014 -0.072870522 -0.058004008 -0.072869248 3.360421e-24
Method(OT-A):S.Time(last)                -0.314992898 0.005277082 -0.325355679 -0.314992341 -0.304642672 -0.314990777 0.000000e+00
Method(OT):S.Time(last)                   0.137855627 0.005002350  0.128035200  0.137855186  0.147669521  0.137854724 6.932376e-14
Method(CBN-A):S.Time(last)                0.407340369 0.004885481  0.397750502  0.407339549  0.416926013  0.407338316 0.000000e+00
Method(DiP-A):S.Type(singleCell)          0.203417174 0.010085866  0.183627507  0.203412631  0.223213901  0.203404360 0.000000e+00
Method(DiP):S.Type(singleCell)            0.164815069 0.011018341  0.143199926  0.164808660  0.186445927  0.164796719 0.000000e+00
Method(OT-A):S.Type(singleCell)          -0.047911167 0.007420710 -0.062482392 -0.047910744 -0.033355602 -0.047909267 3.937761e-15
Method(OT):S.Type(singleCell)            -0.074738180 0.007072228 -0.088624140 -0.074738110 -0.060865295 -0.074737372 8.670772e-15
Method(CBN-A):S.Type(singleCell)         -0.102602423 0.006848485 -0.116051255 -0.102601622 -0.089170322 -0.102599433 1.849316e-14
Method(DiP-A):S.Type(wholeTumor_0.01)    -0.458332890 0.009627488 -0.477243281 -0.458330340 -0.439453919 -0.458324403 1.075335e-23
Method(DiP):S.Type(wholeTumor_0.01)      -0.368843660 0.010379406 -0.389228758 -0.368841654 -0.348488312 -0.368836746 0.000000e+00
Method(OT-A):S.Type(wholeTumor_0.01)      0.076134486 0.007351831  0.061697239  0.076135333  0.090553844  0.076137656 8.023785e-15
Method(OT):S.Type(wholeTumor_0.01)        0.140453324 0.006983253  0.126741776  0.140453489  0.154151427  0.140454411 0.000000e+00
Method(CBN-A):S.Type(wholeTumor_0.01)     0.290000747 0.006832026  0.276584867  0.290001333  0.303401112  0.290003091 0.000000e+00
Method(DiP-A):Model(McF_6)               -1.272643765 0.013124173 -1.298454011 -1.272629718 -1.246934955 -1.272600395 5.700929e-21
Method(DiP):Model(McF_6)                 -0.702944069 0.013310190 -0.729106914 -0.702934237 -0.676859632 -0.702913363 9.429859e-22
Method(OT-A):Model(McF_6)                -0.426097552 0.010447051 -0.446633310 -0.426089579 -0.405624761 -0.426072679 0.000000e+00
Method(OT):Model(McF_6)                   0.010519078 0.009130057 -0.007414977  0.010521738  0.028421997  0.010527854 3.251646e-16
Method(CBN-A):Model(McF_6)                1.130314602 0.008674638  1.113280301  1.130315391  1.147328960  1.130317711 0.000000e+00
Method(DiP-A):Model(McF_4)               -0.455071020 0.011817797 -0.478279221 -0.455069371 -0.431893174 -0.455065057 0.000000e+00
Method(DiP):Model(McF_4)                 -0.466325468 0.012777400 -0.491417108 -0.466324041 -0.441264670 -0.466320093 8.500320e-14
Method(OT-A):Model(McF_4)                -0.021294497 0.008833399 -0.038642859 -0.021292920 -0.003970733 -0.021289005 6.947436e-16
Method(OT):Model(McF_4)                  -0.064549210 0.008439745 -0.081122511 -0.064548356 -0.047995792 -0.064545925 6.088519e-15
Method(CBN-A):Model(McF_4)                0.545414450 0.008193384  0.529325363  0.545415134  0.561485040  0.545417202 1.863224e-22
Method(DiP-A):Model(exp)                  1.187834328 0.017665516  1.153248298  1.187799893  1.222579282  1.187732200 3.557604e-13
Method(DiP):Model(exp)                    0.754537258 0.018811638  0.717726304  0.754493951  0.791554185  0.754408522 7.974021e-22
Method(OT-A):Model(exp)                   0.279149856 0.009875975  0.259759510  0.279149740  0.298523123  0.279150343 0.000000e+00
Method(OT):Model(exp)                     0.051653222 0.009647672  0.032711317  0.051653042  0.070578809  0.051653498 5.816114e-26
Method(CBN-A):Model(exp)                 -1.136528680 0.009382495 -1.154964094 -1.136524105 -1.118135477 -1.136514121 0.000000e+00
Method(DiP-A):Conjunction(Yes)            0.059832634 0.007126979  0.045847374  0.059829868  0.073820416  0.059824918 0.000000e+00
Method(DiP):Conjunction(Yes)             -0.004905886 0.007686610 -0.019990102 -0.004908593  0.010179527 -0.004913380 0.000000e+00
Method(OT-A):Conjunction(Yes)             0.407403949 0.005642855  0.396331738  0.407401498  0.418479606  0.407397053 4.358353e-13
Method(OT):Conjunction(Yes)               0.214122319 0.005157979  0.203998605  0.214121090  0.224243586  0.214119058 0.000000e+00
Method(CBN-A):Conjunction(Yes)           -0.332797148 0.004931815 -0.342479534 -0.332797435 -0.323122027 -0.332797592 3.205325e-24
Method(DiP-A):sh(Inf)                     0.208005198 0.007008312  0.194249733  0.208003544  0.221757245  0.208000816 7.063719e-14
Method(DiP):sh(Inf)                       0.396195670 0.007753575  0.380982275  0.396192164  0.411414567  0.396185778 2.308428e-13
Method(OT-A):sh(Inf)                     -0.260056925 0.005265542 -0.270397077 -0.260056358 -0.249729363 -0.260054774 2.502673e-13
Method(OT):sh(Inf)                       -0.213677804 0.005004948 -0.223505746 -0.213677424 -0.203860948 -0.213676238 0.000000e+00
Method(CBN-A):sh(Inf)                    -0.061267641 0.004870487 -0.070830804 -0.061267523 -0.051713874 -0.061266873 9.141038e-15
Method(DiP-A):TrueGenes(11)               0.228590272 0.009353395  0.210224805  0.228590550  0.246937414  0.228591900 2.533241e-24
Method(DiP):TrueGenes(11)                -0.354330232 0.010627948 -0.375215918 -0.354324010 -0.333498120 -0.354310615 6.352747e-22
Method(OT-A):TrueGenes(11)                0.260569418 0.007139797  0.246550655  0.260569533  0.274574730  0.260570369 3.143286e-23
Method(OT):TrueGenes(11)                 -0.285996966 0.006817290 -0.299385014 -0.285996009 -0.272626463 -0.285993508 1.493024e-13
Method(CBN-A):TrueGenes(11)               0.119533319 0.006595484  0.106582627  0.119533651  0.132470331  0.119534877 9.202384e-24
Method(DiP-A):TrueGenes(9)                0.197892369 0.010220359  0.177836671  0.197888510  0.217951095  0.197881626 0.000000e+00
Method(DiP):TrueGenes(9)                 -0.279387079 0.011340519 -0.301653815 -0.279386900 -0.257141687 -0.279385580 0.000000e+00
Method(OT-A):TrueGenes(9)                 0.319744327 0.007609830  0.304804335  0.319743882  0.334673127  0.319743633 1.198230e-13
Method(OT):TrueGenes(9)                  -0.045873315 0.007240261 -0.060089473 -0.045873152 -0.031671055 -0.045872211 0.000000e+00
Method(CBN-A):TrueGenes(9)               -0.049159540 0.007046794 -0.062997877 -0.049158692 -0.035338554 -0.049156391 4.366737e-15
S.Time(last):S.Type(singleCell)          -0.015241395 0.005257489 -0.025563755 -0.015241530 -0.004927729 -0.015241357 4.903018e-16
S.Time(last):S.Type(wholeTumor_0.01)      0.039733633 0.005244268  0.029437771  0.039733313  0.050021845  0.039733115 5.913326e-15
S.Time(last):Model(McF_6)                 0.449342395 0.006548432  0.436489841  0.449340728  0.462192422  0.449337931 0.000000e+00
S.Time(last):Model(McF_4)                -0.040399169 0.006361116 -0.052888919 -0.040399141 -0.027921007 -0.040398544 0.000000e+00
S.Time(last):Model(exp)                  -0.241110332 0.006560784 -0.253993487 -0.241109831 -0.228241737 -0.241108268 0.000000e+00
S.Time(last):Conjunction(Yes)            -0.009975748 0.003742167 -0.017323776 -0.009975572 -0.002635418 -0.009974901 0.000000e+00
S.Time(last):sh(Inf)                     -0.012522240 0.003717148 -0.019820315 -0.012522348 -0.005230246 -0.012522250 0.000000e+00
S.Time(last):TrueGenes(11)               -0.190336571 0.005139735 -0.200428728 -0.190336368 -0.180254775 -0.190335523 0.000000e+00
S.Time(last):TrueGenes(9)                -0.140562918 0.005303414 -0.150975999 -0.140562864 -0.130159659 -0.140562308 0.000000e+00
S.Type(singleCell):Model(McF_6)          -0.100900202 0.009221214 -0.119006193 -0.100899963 -0.082812105 -0.100898701 0.000000e+00
S.Type(wholeTumor_0.01):Model(McF_6)      0.238618943 0.009170923  0.220613337  0.238618623  0.256609847  0.238618757 4.125097e-14
S.Type(singleCell):Model(McF_4)          -0.027819477 0.008987964 -0.045466943 -0.027819429 -0.010188427 -0.027818570 0.000000e+00
S.Type(wholeTumor_0.01):Model(McF_4)      0.089508148 0.008973806  0.071890057  0.089507657  0.107112832  0.089507432 1.323489e-23
S.Type(singleCell):Model(exp)             0.074677589 0.009264527  0.056488839  0.074677054  0.092852663  0.074676763 2.526351e-15
S.Type(wholeTumor_0.01):Model(exp)       -0.172897733 0.009242506 -0.191045789 -0.172897403 -0.154768112 -0.172895956 0.000000e+00
S.Type(singleCell):Conjunction(Yes)      -0.014933491 0.005285664 -0.025311271 -0.014933591 -0.004564648 -0.014933345 0.000000e+00
S.Type(wholeTumor_0.01):Conjunction(Yes)  0.025972260 0.005275915  0.015614954  0.025971705  0.036323164  0.025971036 9.098987e-24
S.Type(singleCell):sh(Inf)                0.004459983 0.005256571 -0.005860416  0.004459794  0.014771986  0.004459859 6.130915e-17
S.Type(wholeTumor_0.01):sh(Inf)           0.019483740 0.005243416  0.009188594  0.019483747  0.029769427  0.019484206 9.858747e-16
S.Type(singleCell):TrueGenes(11)          0.022799905 0.007262870  0.008539956  0.022799816  0.037047299  0.022800252 0.000000e+00
S.Type(wholeTumor_0.01):TrueGenes(11)    -0.051925498 0.007245773 -0.066151672 -0.051925657 -0.037711457 -0.051925365 4.130198e-15
S.Type(singleCell):TrueGenes(9)           0.035388406 0.007495505  0.020672176  0.035388157  0.050092551  0.035388291 0.000000e+00
S.Type(wholeTumor_0.01):TrueGenes(9)     -0.073392872 0.007477455 -0.088074436 -0.073392859 -0.058724818 -0.073392197 0.000000e+00
Model(McF_6):Conjunction(Yes)             0.027515487 0.006609483  0.014540571  0.027514670  0.040483059  0.027513587 0.000000e+00
Model(McF_4):Conjunction(Yes)             0.116301675 0.006409209  0.103718873  0.116301234  0.128875404  0.116300891 0.000000e+00
Model(exp):Conjunction(Yes)              -0.100788709 0.006574350 -0.113696855 -0.100788770 -0.087892037 -0.100788334 7.444626e-24
Model(McF_6):sh(Inf)                      0.256971283 0.006515984  0.244179484  0.256970624  0.269755028  0.256969851 5.252597e-22
Model(McF_4):sh(Inf)                      0.300243132 0.006362282  0.287753404  0.300242372  0.312725639  0.300241383 1.714212e-13
Model(exp):sh(Inf)                       -0.313440282 0.006569296 -0.326339665 -0.313439949 -0.300554547 -0.313438723 0.000000e+00
Model(McF_6):TrueGenes(11)               -0.250248628 0.009071771 -0.268063069 -0.250247754 -0.232455333 -0.250245227 0.000000e+00
Model(McF_4):TrueGenes(11)               -0.020924072 0.008775587 -0.038153791 -0.020924287 -0.003708931 -0.020923976 3.519637e-16
Model(exp):TrueGenes(11)                  0.127134573 0.009020584  0.109424040  0.127134289  0.144830472  0.127134483 3.308722e-24
Model(McF_6):TrueGenes(9)                 0.110718184 0.009230255  0.092592901  0.110718950  0.128822640  0.110721271 1.018059e-14
Model(McF_4):TrueGenes(9)                -0.229448333 0.009081322 -0.247279759 -0.229448061 -0.211634732 -0.229446745 4.206899e-14
Model(exp):TrueGenes(9)                   0.084975243 0.009361491  0.066597171  0.084974348  0.103341455  0.084973343 2.316106e-23
Conjunction(Yes):sh(Inf)                  0.051454560 0.003739167  0.044113819  0.051454259  0.058790250  0.051453972 0.000000e+00
Conjunction(Yes):TrueGenes(11)           -0.159254785 0.005157390 -0.169380947 -0.159254806 -0.149137775 -0.159254411 0.000000e+00
Conjunction(Yes):TrueGenes(9)             0.174156949 0.005351207  0.163652618  0.174156120  0.184656261  0.174154907 5.624828e-23
sh(Inf):TrueGenes(11)                    -0.049380751 0.005135356 -0.059463089 -0.049380964 -0.039306455 -0.049380959 8.222409e-15
sh(Inf):TrueGenes(9)                     -0.055976189 0.005300718 -0.066384082 -0.055976101 -0.045578311 -0.055975473 1.075335e-23
>  
> n.obj <- paste0(var, ".allreparam.", np.or.p)
> n.save <- paste0(n.obj, ".RData")
> assign(n.obj, l.results)
> save(file = n.save, list = n.obj)
> 
> 
> 
> 
> 
