# Supplementary material for: Identifying restrictions in the order of accumulation of mutations during tumor progression: effects of passengers, evolutionary models, and sampling
Source: BMC Bioinformatics. 2015 Feb 12;16:41. doi: 10.1186/s12859-015-0466-7 (PMC4339747; doi:10.1186/s12859-015-0466-7)
Supplement: Additional file 9 — Code, scripts, model fits. A zip file (Code_scripts_model_fits.zip) that contains shell and R scripts to run simulations, analysis, and produce tables and figures, as well as the output of GLMM model fits (and the code to obtain them). [file 12859_2015_466_MOESM9_ESM.zip › Code_scripts_model_fits/INLA/NP/PFD-m4A.Rout]

R version 3.0.3 Patched (2014-03-06 r65254) -- "Warm Puppy"
Copyright (C) 2014 The R Foundation for Statistical Computing
Platform: x86_64-pc-linux-gnu (64-bit)

R is free software and comes with ABSOLUTELY NO WARRANTY.
You are welcome to redistribute it under certain conditions.
Type 'license()' or 'licence()' for distribution details.

  Natural language support but running in an English locale

R is a collaborative project with many contributors.
Type 'contributors()' for more information and
'citation()' on how to cite R or R packages in publications.

Type 'demo()' for some demos, 'help()' for on-line help, or
'help.start()' for an HTML browser interface to help.
Type 'q()' to quit R.

> Sys.getpid()
[1] 1083
>  system("hostname")
Gallotia
>  options(width = 220)
>  library(car); packageVersion("car")
[1] '2.0.19'
>  library(INLA); packageVersion("INLA")
Loading required package: sp
Loading required package: Matrix
Loading required package: splines
[1] '0.0.1392038736'
>  sessionInfo()
R version 3.0.3 Patched (2014-03-06 r65254)
Platform: x86_64-pc-linux-gnu (64-bit)

locale:
 [1] LC_CTYPE=en_US.ISO-8859-15    LC_NUMERIC=C                  LC_TIME=en_GB.iso885915       LC_COLLATE=en_US.ISO-8859-15  LC_MONETARY=en_US.ISO-8859-15 LC_MESSAGES=en_US.ISO-8859-15 LC_PAPER=en_GB.UTF-8         
 [8] LC_NAME=C                     LC_ADDRESS=C                  LC_TELEPHONE=C                LC_MEASUREMENT=en_GB.UTF-8    LC_IDENTIFICATION=C          

attached base packages:
[1] splines   stats     graphics  grDevices utils     datasets  methods   base     

other attached packages:
[1] INLA_0.0-1392038736 Matrix_1.1-2-2      sp_1.0-14           car_2.0-19         

loaded via a namespace (and not attached):
[1] grid_3.0.3      lattice_0.20-27 MASS_7.3-29     nnet_7.3-7     
>  options(decorate.contrasts = c("(",")"))
>  options(decorate.contr.Sum = "")
>  ## options(decorate.contrasts = c(".",""))
>  options(contrasts = c("contr.Sum", "contr.poly"))
>  load("NP.stats.RData"); dim(NP.stats)
[1] 103680     24
>  ## recode levels for easier reading
>  tmpm <- NP.stats$S.Size
>  NP.stats$S.Size <- factor(NP.stats$S.Size, levels = c("100", "1000", "200"))
>  table(NP.stats$S.Size, tmpm)
      tmpm
        1000   200   100
  100      0     0 34560
  1000 34560     0     0
  200      0 34560     0
>  rm(tmpm)
>  tmpm <- NP.stats$Model
>  NP.stats$Model <- factor(NP.stats$Model, levels = c("Bozic", "McF_4", "McF_6", "exp"))
>  table(NP.stats$Model, tmpm)
       tmpm
        Bozic   exp McF_4 McF_6
  Bozic 25920     0     0     0
  McF_4     0     0 25920     0
  McF_6     0     0     0 25920
  exp       0 25920     0     0
>  
>  
> 
> 
>  with(NP.stats, table(TP, FP))[1:3, 1:3]
   FP
TP      0    1   2
  0 17534 2452 867
  1  3217  642 275
  2  4390  598 383
>  to.omit <- which( (NP.stats$TP + NP.stats$FP) == 0 )
>  NP.stats <- NP.stats[-to.omit, ]
>  with(NP.stats, table(TP, FP))[1:3, 1:3]
   FP
TP     0    1   2
  0    0 2452 867
  1 3217  642 275
  2 4390  598 383
>  gc()
          used (Mb) gc trigger  (Mb) max used (Mb)
Ncells 1219852 65.2    1967602 105.1  1426223 76.2
Vcells 3144285 24.0    7561483  57.7  7559630 57.7
> 
> 
> 
> fit0 <- inla(FP ~ (S.Size + Method + S.Time + S.Type + Model + Conjunction + sh + TrueGenes)^4 + f(dataSetID, model = "iid")
+ , family = "binomial"
+  , data = NP.stats
+ , Ntrials = Inferred.edges
+  ## , control.predictor = list(compute = TRUE)
+  , control.compute = list(dic = TRUE, cpo = TRUE),
+  num.threads = 6)
>  
> 
> 
>  fit0$cpu.used
 Pre-processing    Running inla Post-processing           Total 
       51.29132    574094.84728        21.22884    574167.36743 
> 
>  ## in case a crash in next step
>  save(file = "PFD.m4A.tmp.RData", fit0)
>  gc()
            used   (Mb) gc trigger   (Mb)  max used   (Mb)
Ncells   2818336  150.6    4953636  264.6   4418719  236.0
Vcells 163283559 1245.8  339395768 2589.4 323257423 2466.3
> 
>  fit <- inla.hyperpar(fit0)
>  summary(fit)

Call:
c("inla(formula = FP ~ (S.Size + Method + S.Time + S.Type + Model + ",  "    Conjunction + sh + TrueGenes)^4 + f(dataSetID, model = \"iid\"), ",  "    family = \"binomial\", data = NP.stats, Ntrials = Inferred.edges, ",  "    control.compute = list(dic = TRUE, cpo = TRUE), num.threads = 6)" )

Time used:
 Pre-processing    Running inla Post-processing           Total 
       506.6282     316332.4586          0.5688     316839.6555 

Fixed effects:
                                                                      mean     sd 0.025quant 0.5quant 0.975quant    mode kld
(Intercept)                                                        -1.0619 0.0131    -1.0875  -1.0619    -1.0362 -1.0619   0
S.Size(100)                                                         0.4499 0.0193     0.4121   0.4499     0.4879  0.4498   0
S.Size(1000)                                                       -0.6472 0.0139    -0.6745  -0.6472    -0.6201 -0.6472   0
Method(CBN)                                                         1.0182 0.0138     0.9910   1.0182     1.0452  1.0182   0
Method(CBN-A)                                                       0.9317 0.0138     0.9046   0.9317     0.9587  0.9318   0
Method(OT)                                                         -1.6759 0.0205    -1.7163  -1.6759    -1.6358 -1.6758   0
Method(OT-A)                                                       -1.6255 0.0186    -1.6621  -1.6255    -1.5892 -1.6254   0
Method(DiP)                                                         0.5225 0.0430     0.4381   0.5225     0.6070  0.5225   0
S.Time(last)                                                       -0.1436 0.0112    -0.1655  -0.1436    -0.1217 -0.1436   0
S.Type(singleCell)                                                 -0.1015 0.0179    -0.1365  -0.1015    -0.0663 -0.1015   0
S.Type(wholeTumor_0.01)                                             0.2165 0.0137     0.1896   0.2165     0.2433  0.2165   0
Model(Bozic)                                                        0.5409 0.0195     0.5027   0.5409     0.5792  0.5409   0
Model(McF_4)                                                       -0.6377 0.0195    -0.6761  -0.6377    -0.5995 -0.6377   0
Model(McF_6)                                                       -0.7621 0.0164    -0.7944  -0.7621    -0.7300 -0.7621   0
Conjunction(No)                                                    -0.0369 0.0104    -0.0572  -0.0369    -0.0165 -0.0369   0
sh(0)                                                              -0.1787 0.0118    -0.2018  -0.1787    -0.1555 -0.1787   0
TrueGenes(7)                                                       -0.1664 0.0176    -0.2010  -0.1664    -0.1318 -0.1665   0
TrueGenes(9)                                                       -0.1126 0.0142    -0.1405  -0.1126    -0.0847 -0.1126   0
S.Size(100):Method(CBN)                                            -0.3538 0.0200    -0.3931  -0.3538    -0.3147 -0.3537   0
S.Size(1000):Method(CBN)                                            0.5403 0.0149     0.5111   0.5403     0.5696  0.5403   0
S.Size(100):Method(CBN-A)                                          -0.3327 0.0200    -0.3720  -0.3326    -0.2935 -0.3326   0
S.Size(1000):Method(CBN-A)                                          0.5135 0.0149     0.4842   0.5135     0.5428  0.5135   0
S.Size(100):Method(OT)                                             -0.1513 0.0277    -0.2057  -0.1512    -0.0970 -0.1512   0
S.Size(1000):Method(OT)                                             0.3000 0.0250     0.2507   0.3000     0.3490  0.3001   0
S.Size(100):Method(OT-A)                                           -0.2276 0.0255    -0.2778  -0.2276    -0.1775 -0.2275   0
S.Size(1000):Method(OT-A)                                           0.3955 0.0221     0.3521   0.3955     0.4388  0.3956   0
S.Size(100):Method(DiP)                                             0.2145 0.0673     0.0823   0.2145     0.3467  0.2145   0
S.Size(1000):Method(DiP)                                           -0.5290 0.0445    -0.6163  -0.5289    -0.4418 -0.5289   0
S.Size(100):S.Time(last)                                           -0.0941 0.0152    -0.1241  -0.0941    -0.0643 -0.0941   0
S.Size(1000):S.Time(last)                                           0.1116 0.0115     0.0890   0.1116     0.1343  0.1116   0
S.Size(100):S.Type(singleCell)                                      0.0034 0.0257    -0.0470   0.0033     0.0540  0.0032   0
S.Size(1000):S.Type(singleCell)                                     0.0400 0.0181     0.0044   0.0400     0.0754  0.0401   0
S.Size(100):S.Type(wholeTumor_0.01)                                 0.1047 0.0192     0.0669   0.1047     0.1423  0.1047   0
S.Size(1000):S.Type(wholeTumor_0.01)                               -0.1220 0.0142    -0.1498  -0.1220    -0.0941 -0.1220   0
S.Size(100):Model(Bozic)                                           -0.0832 0.0301    -0.1421  -0.0832    -0.0239 -0.0833   0
S.Size(1000):Model(Bozic)                                           0.1121 0.0195     0.0737   0.1121     0.1504  0.1121   0
S.Size(100):Model(McF_4)                                            0.0640 0.0299     0.0052   0.0640     0.1227  0.0640   0
S.Size(1000):Model(McF_4)                                          -0.0231 0.0215    -0.0654  -0.0231     0.0190 -0.0231   0
S.Size(100):Model(McF_6)                                            0.4282 0.0229     0.3831   0.4282     0.4732  0.4282   0
S.Size(1000):Model(McF_6)                                          -0.3681 0.0188    -0.4051  -0.3681    -0.3313 -0.3681   0
S.Size(100):Conjunction(No)                                         0.0242 0.0144    -0.0041   0.0242     0.0524  0.0243   0
S.Size(1000):Conjunction(No)                                       -0.0575 0.0105    -0.0780  -0.0575    -0.0369 -0.0575   0
S.Size(100):sh(0)                                                  -0.1447 0.0164    -0.1770  -0.1447    -0.1125 -0.1447   0
S.Size(1000):sh(0)                                                  0.1935 0.0117     0.1705   0.1935     0.2165  0.1935   0
S.Size(100):TrueGenes(7)                                            0.0184 0.0218    -0.0244   0.0184     0.0612  0.0184   0
S.Size(1000):TrueGenes(7)                                           0.0014 0.0176    -0.0331   0.0014     0.0359  0.0015   0
S.Size(100):TrueGenes(9)                                           -0.0369 0.0198    -0.0757  -0.0370     0.0019 -0.0370   0
S.Size(1000):TrueGenes(9)                                           0.0727 0.0147     0.0438   0.0727     0.1016  0.0728   0
Method(CBN):S.Time(last)                                            0.3602 0.0119     0.3368   0.3602     0.3835  0.3602   0
Method(CBN-A):S.Time(last)                                          0.3298 0.0119     0.3065   0.3298     0.3532  0.3298   0
Method(OT):S.Time(last)                                            -0.1918 0.0187    -0.2286  -0.1918    -0.1552 -0.1918   0
Method(OT-A):S.Time(last)                                          -0.1670 0.0167    -0.1998  -0.1670    -0.1343 -0.1670   0
Method(DiP):S.Time(last)                                           -0.2213 0.0384    -0.2968  -0.2213    -0.1461 -0.2213   0
Method(CBN):S.Type(singleCell)                                      0.1043 0.0186     0.0676   0.1043     0.1408  0.1043   0
Method(CBN-A):S.Type(singleCell)                                    0.1309 0.0187     0.0942   0.1309     0.1675  0.1310   0
Method(OT):S.Type(singleCell)                                      -0.1691 0.0282    -0.2246  -0.1690    -0.1139 -0.1689   0
Method(OT-A):S.Type(singleCell)                                    -0.1740 0.0255    -0.2242  -0.1740    -0.1242 -0.1739   0
Method(DiP):S.Type(singleCell)                                      0.0790 0.0590    -0.0366   0.0789     0.1949  0.0787   0
Method(CBN):S.Type(wholeTumor_0.01)                                -0.2611 0.0146    -0.2898  -0.2612    -0.2325 -0.2612   0
Method(CBN-A):S.Type(wholeTumor_0.01)                              -0.3170 0.0146    -0.3458  -0.3171    -0.2883 -0.3171   0
Method(OT):S.Type(wholeTumor_0.01)                                  0.3337 0.0232     0.2882   0.3337     0.3793  0.3337   0
Method(OT-A):S.Type(wholeTumor_0.01)                                0.3633 0.0203     0.3234   0.3632     0.4032  0.3632   0
Method(DiP):S.Type(wholeTumor_0.01)                                 0.0662 0.0443    -0.0207   0.0662     0.1530  0.0662   0
Method(CBN):Model(Bozic)                                           -0.3620 0.0204    -0.4022  -0.3620    -0.3219 -0.3620   0
Method(CBN-A):Model(Bozic)                                         -0.2981 0.0205    -0.3383  -0.2980    -0.2579 -0.2980   0
Method(OT):Model(Bozic)                                             0.2957 0.0291     0.2386   0.2958     0.3527  0.2958   0
Method(OT-A):Model(Bozic)                                          -0.0033 0.0274    -0.0571  -0.0033     0.0504 -0.0032   0
Method(DiP):Model(Bozic)                                            0.3871 0.0661     0.2574   0.3871     0.5169  0.3870   0
Method(CBN):Model(McF_4)                                            0.8041 0.0206     0.7638   0.8041     0.8445  0.8041   0
Method(CBN-A):Model(McF_4)                                          0.8220 0.0206     0.7816   0.8220     0.8625  0.8220   0
Method(OT):Model(McF_4)                                            -0.1041 0.0337    -0.1705  -0.1040    -0.0381 -0.1038   0
Method(OT-A):Model(McF_4)                                          -0.2011 0.0307    -0.2614  -0.2010    -0.1410 -0.2009   0
Method(DiP):Model(McF_4)                                           -0.3427 0.0654    -0.4714  -0.3426    -0.2146 -0.3424   0
Method(CBN):Model(McF_6)                                            0.0785 0.0193     0.0406   0.0785     0.1164  0.0785   0
Method(CBN-A):Model(McF_6)                                         -0.0742 0.0192    -0.1120  -0.0742    -0.0365 -0.0742   0
Method(OT):Model(McF_6)                                             0.0336 0.0311    -0.0276   0.0337     0.0943  0.0339   0
Method(OT-A):Model(McF_6)                                           0.8841 0.0258     0.8334   0.8841     0.9346  0.8842   0
Method(DiP):Model(McF_6)                                           -0.7272 0.0544    -0.8343  -0.7271    -0.6206 -0.7269   0
Method(CBN):Conjunction(No)                                         0.2278 0.0110     0.2062   0.2278     0.2494  0.2278   0
Method(CBN-A):Conjunction(No)                                       0.1917 0.0110     0.1701   0.1917     0.2134  0.1917   0
Method(OT):Conjunction(No)                                         -0.1481 0.0179    -0.1833  -0.1481    -0.1130 -0.1481   0
Method(OT-A):Conjunction(No)                                       -0.0836 0.0157    -0.1145  -0.0836    -0.0527 -0.0836   0
Method(DiP):Conjunction(No)                                        -0.1038 0.0353    -0.1731  -0.1038    -0.0346 -0.1038   0
Method(CBN):sh(0)                                                   0.3069 0.0123     0.2827   0.3069     0.3311  0.3069   0
Method(CBN-A):sh(0)                                                 0.3119 0.0124     0.2876   0.3119     0.3361  0.3119   0
Method(OT):sh(0)                                                    0.2490 0.0195     0.2108   0.2490     0.2872  0.2490   0
Method(OT-A):sh(0)                                                  0.1886 0.0172     0.1548   0.1886     0.2224  0.1886   0
Method(DiP):sh(0)                                                  -0.6327 0.0393    -0.7099  -0.6327    -0.5557 -0.6327   0
Method(CBN):TrueGenes(7)                                           -0.4832 0.0192    -0.5210  -0.4831    -0.4455 -0.4831   0
Method(CBN-A):TrueGenes(7)                                         -0.5171 0.0192    -0.5549  -0.5171    -0.4795 -0.5171   0
Method(OT):TrueGenes(7)                                             0.5872 0.0287     0.5306   0.5872     0.6434  0.5873   0
Method(OT-A):TrueGenes(7)                                          -0.2110 0.0259    -0.2620  -0.2109    -0.1603 -0.2108   0
Method(DiP):TrueGenes(7)                                            0.3560 0.0579     0.2424   0.3560     0.4695  0.3560   0
Method(CBN):TrueGenes(9)                                            0.3301 0.0151     0.3003   0.3301     0.3598  0.3300   0
Method(CBN-A):TrueGenes(9)                                          0.3401 0.0152     0.3103   0.3401     0.3699  0.3401   0
Method(OT):TrueGenes(9)                                            -0.3223 0.0252    -0.3719  -0.3223    -0.2730 -0.3222   0
Method(OT-A):TrueGenes(9)                                           0.1330 0.0226     0.0885   0.1330     0.1773  0.1331   0
Method(DiP):TrueGenes(9)                                           -0.3554 0.0463    -0.4462  -0.3554    -0.2647 -0.3554   0
S.Time(last):S.Type(singleCell)                                     0.0214 0.0130    -0.0041   0.0214     0.0468  0.0214   0
S.Time(last):S.Type(wholeTumor_0.01)                                0.0493 0.0110     0.0277   0.0493     0.0708  0.0493   0
S.Time(last):Model(Bozic)                                          -0.1395 0.0161    -0.1710  -0.1395    -0.1080 -0.1395   0
S.Time(last):Model(McF_4)                                           0.0810 0.0169     0.0479   0.0810     0.1141  0.0810   0
S.Time(last):Model(McF_6)                                           0.4646 0.0146     0.4359   0.4646     0.4932  0.4646   0
S.Time(last):Conjunction(No)                                       -0.0575 0.0084    -0.0740  -0.0575    -0.0411 -0.0575   0
S.Time(last):sh(0)                                                  0.1750 0.0095     0.1563   0.1750     0.1937  0.1750   0
S.Time(last):TrueGenes(7)                                          -0.1212 0.0143    -0.1494  -0.1212    -0.0931 -0.1212   0
S.Time(last):TrueGenes(9)                                           0.1132 0.0116     0.0905   0.1132     0.1359  0.1132   0
S.Type(singleCell):Model(Bozic)                                    -0.1239 0.0270    -0.1769  -0.1239    -0.0709 -0.1239   0
S.Type(wholeTumor_0.01):Model(Bozic)                                0.1684 0.0203     0.1285   0.1684     0.2083  0.1684   0
S.Type(singleCell):Model(McF_4)                                     0.1338 0.0254     0.0838   0.1338     0.1836  0.1339   0
S.Type(wholeTumor_0.01):Model(McF_4)                               -0.1227 0.0208    -0.1636  -0.1227    -0.0818 -0.1227   0
S.Type(singleCell):Model(McF_6)                                     0.0707 0.0211     0.0291   0.0707     0.1121  0.0708   0
S.Type(wholeTumor_0.01):Model(McF_6)                               -0.2107 0.0176    -0.2452  -0.2107    -0.1762 -0.2107   0
S.Type(singleCell):Conjunction(No)                                  0.0118 0.0112    -0.0102   0.0118     0.0338  0.0118   0
S.Type(wholeTumor_0.01):Conjunction(No)                            -0.0088 0.0097    -0.0278  -0.0088     0.0102 -0.0088   0
S.Type(singleCell):sh(0)                                           -0.0054 0.0140    -0.0329  -0.0053     0.0221 -0.0053   0
S.Type(wholeTumor_0.01):sh(0)                                      -0.0716 0.0115    -0.0943  -0.0717    -0.0490 -0.0717   0
S.Type(singleCell):TrueGenes(7)                                    -0.0665 0.0235    -0.1126  -0.0665    -0.0205 -0.0665   0
S.Type(wholeTumor_0.01):TrueGenes(7)                                0.1330 0.0183     0.0970   0.1330     0.1687  0.1331   0
S.Type(singleCell):TrueGenes(9)                                     0.0268 0.0170    -0.0067   0.0268     0.0602  0.0268   0
S.Type(wholeTumor_0.01):TrueGenes(9)                               -0.0379 0.0141    -0.0656  -0.0379    -0.0101 -0.0379   0
Model(Bozic):Conjunction(No)                                        0.0705 0.0142     0.0427   0.0705     0.0982  0.0705   0
Model(McF_4):Conjunction(No)                                       -0.1179 0.0161    -0.1496  -0.1179    -0.0863 -0.1179   0
Model(McF_6):Conjunction(No)                                        0.0045 0.0132    -0.0213   0.0045     0.0303  0.0045   0
Model(Bozic):sh(0)                                                 -0.0142 0.0163    -0.0463  -0.0142     0.0176 -0.0142   0
Model(McF_4):sh(0)                                                 -0.0765 0.0178    -0.1116  -0.0765    -0.0416 -0.0764   0
Model(McF_6):sh(0)                                                 -0.0689 0.0143    -0.0969  -0.0689    -0.0409 -0.0689   0
Model(Bozic):TrueGenes(7)                                           0.1480 0.0249     0.0991   0.1480     0.1968  0.1481   0
Model(McF_4):TrueGenes(7)                                          -0.1049 0.0270    -0.1582  -0.1049    -0.0521 -0.1048   0
Model(McF_6):TrueGenes(7)                                          -0.4461 0.0233    -0.4920  -0.4460    -0.4004 -0.4460   0
Model(Bozic):TrueGenes(9)                                          -0.0287 0.0206    -0.0692  -0.0287     0.0118 -0.0287   0
Model(McF_4):TrueGenes(9)                                          -0.0438 0.0219    -0.0868  -0.0438    -0.0010 -0.0438   0
Model(McF_6):TrueGenes(9)                                           0.1789 0.0188     0.1420   0.1789     0.2157  0.1789   0
Conjunction(No):sh(0)                                              -0.0213 0.0083    -0.0377  -0.0213    -0.0050 -0.0214   0
Conjunction(No):TrueGenes(7)                                       -0.0694 0.0136    -0.0961  -0.0694    -0.0427 -0.0694   0
Conjunction(No):TrueGenes(9)                                        0.0953 0.0107     0.0743   0.0953     0.1164  0.0953   0
sh(0):TrueGenes(7)                                                  0.0309 0.0150     0.0015   0.0308     0.0603  0.0308   0
sh(0):TrueGenes(9)                                                  0.0221 0.0120    -0.0015   0.0221     0.0456  0.0221   0
S.Size(100):Method(CBN):S.Time(last)                                0.0237 0.0161    -0.0078   0.0237     0.0552  0.0237   0
S.Size(1000):Method(CBN):S.Time(last)                              -0.0264 0.0128    -0.0514  -0.0264    -0.0013 -0.0263   0
S.Size(100):Method(CBN-A):S.Time(last)                              0.0359 0.0161     0.0043   0.0359     0.0674  0.0359   0
S.Size(1000):Method(CBN-A):S.Time(last)                            -0.0486 0.0128    -0.0737  -0.0486    -0.0235 -0.0485   0
S.Size(100):Method(OT):S.Time(last)                                 0.0951 0.0233     0.0493   0.0951     0.1408  0.0951   0
S.Size(1000):Method(OT):S.Time(last)                               -0.1366 0.0220    -0.1799  -0.1366    -0.0936 -0.1365   0
S.Size(100):Method(OT-A):S.Time(last)                               0.0090 0.0209    -0.0321   0.0090     0.0499  0.0090   0
S.Size(1000):Method(OT-A):S.Time(last)                             -0.0287 0.0191    -0.0663  -0.0286     0.0089 -0.0286   0
S.Size(100):Method(DiP):S.Time(last)                               -0.2195 0.0557    -0.3290  -0.2195    -0.1104 -0.2194   0
S.Size(1000):Method(DiP):S.Time(last)                               0.1107 0.0381     0.0359   0.1107     0.1855  0.1106   0
S.Size(100):Method(CBN):S.Type(singleCell)                          0.0099 0.0266    -0.0425   0.0099     0.0619  0.0100   0
S.Size(1000):Method(CBN):S.Type(singleCell)                        -0.0518 0.0194    -0.0898  -0.0518    -0.0137 -0.0519   0
S.Size(100):Method(CBN-A):S.Type(singleCell)                        0.0062 0.0266    -0.0462   0.0063     0.0584  0.0064   0
S.Size(1000):Method(CBN-A):S.Type(singleCell)                      -0.0418 0.0194    -0.0799  -0.0418    -0.0036 -0.0419   0
S.Size(100):Method(OT):S.Type(singleCell)                           0.0028 0.0356    -0.0673   0.0029     0.0726  0.0030   0
S.Size(1000):Method(OT):S.Type(singleCell)                          0.0198 0.0304    -0.0400   0.0198     0.0795  0.0198   0
S.Size(100):Method(OT-A):S.Type(singleCell)                         0.0051 0.0328    -0.0594   0.0052     0.0693  0.0053   0
S.Size(1000):Method(OT-A):S.Type(singleCell)                        0.0143 0.0264    -0.0374   0.0143     0.0661  0.0143   0
S.Size(100):Method(DiP):S.Type(singleCell)                         -0.0761 0.0908    -0.2544  -0.0761     0.1020 -0.0761   0
S.Size(1000):Method(DiP):S.Type(singleCell)                        -0.0132 0.0606    -0.1323  -0.0131     0.1054 -0.0130   0
S.Size(100):Method(CBN):S.Type(wholeTumor_0.01)                    -0.1326 0.0203    -0.1725  -0.1326    -0.0927 -0.1327   0
S.Size(1000):Method(CBN):S.Type(wholeTumor_0.01)                    0.1461 0.0158     0.1150   0.1461     0.1771  0.1461   0
S.Size(100):Method(CBN-A):S.Type(wholeTumor_0.01)                  -0.1013 0.0204    -0.1412  -0.1013    -0.0612 -0.1013   0
S.Size(1000):Method(CBN-A):S.Type(wholeTumor_0.01)                  0.1156 0.0159     0.0844   0.1156     0.1467  0.1156   0
S.Size(100):Method(OT):S.Type(wholeTumor_0.01)                      0.0033 0.0286    -0.0527   0.0032     0.0594  0.0032   0
S.Size(1000):Method(OT):S.Type(wholeTumor_0.01)                    -0.0395 0.0264    -0.0914  -0.0395     0.0122 -0.0394   0
S.Size(100):Method(OT-A):S.Type(wholeTumor_0.01)                   -0.0183 0.0255    -0.0684  -0.0183     0.0318 -0.0184   0
S.Size(1000):Method(OT-A):S.Type(wholeTumor_0.01)                  -0.0196 0.0219    -0.0626  -0.0196     0.0233 -0.0196   0
S.Size(100):Method(DiP):S.Type(wholeTumor_0.01)                     0.1051 0.0656    -0.0236   0.1051     0.2339  0.1051   0
S.Size(1000):Method(DiP):S.Type(wholeTumor_0.01)                   -0.1709 0.0460    -0.2612  -0.1709    -0.0807 -0.1708   0
S.Size(100):Method(CBN):Model(Bozic)                                0.1007 0.0312     0.0393   0.1008     0.1618  0.1009   0
S.Size(1000):Method(CBN):Model(Bozic)                              -0.1323 0.0214    -0.1743  -0.1323    -0.0903 -0.1323   0
S.Size(100):Method(CBN-A):Model(Bozic)                              0.1047 0.0313     0.0431   0.1047     0.1658  0.1048   0
S.Size(1000):Method(CBN-A):Model(Bozic)                            -0.1359 0.0214    -0.1780  -0.1360    -0.0939 -0.1360   0
S.Size(100):Method(OT):Model(Bozic)                                -0.2023 0.0403    -0.2816  -0.2022    -0.1233 -0.2021   0
S.Size(1000):Method(OT):Model(Bozic)                                0.1557 0.0319     0.0932   0.1557     0.2183  0.1557   0
S.Size(100):Method(OT-A):Model(Bozic)                              -0.1407 0.0388    -0.2171  -0.1406    -0.0647 -0.1405   0
S.Size(1000):Method(OT-A):Model(Bozic)                              0.1049 0.0300     0.0461   0.1049     0.1637  0.1049   0
S.Size(100):Method(DiP):Model(Bozic)                                0.0054 0.1074    -0.2050   0.0052     0.2164  0.0049   0
S.Size(1000):Method(DiP):Model(Bozic)                              -0.0291 0.0649    -0.1566  -0.0290     0.0980 -0.0289   0
S.Size(100):Method(CBN):Model(McF_4)                               -0.1510 0.0311    -0.2121  -0.1510    -0.0900 -0.1510   0
S.Size(1000):Method(CBN):Model(McF_4)                               0.1308 0.0232     0.0853   0.1307     0.1762  0.1307   0
S.Size(100):Method(CBN-A):Model(McF_4)                             -0.1648 0.0312    -0.2261  -0.1648    -0.1037 -0.1648   0
S.Size(1000):Method(CBN-A):Model(McF_4)                             0.1382 0.0233     0.0926   0.1382     0.1838  0.1382   0
S.Size(100):Method(OT):Model(McF_4)                                 0.1009 0.0445     0.0134   0.1009     0.1882  0.1009   0
S.Size(1000):Method(OT):Model(McF_4)                               -0.1307 0.0425    -0.2145  -0.1306    -0.0478 -0.1304   0
S.Size(100):Method(OT-A):Model(McF_4)                               0.1189 0.0417     0.0371   0.1189     0.2007  0.1190   0
S.Size(1000):Method(OT-A):Model(McF_4)                             -0.1370 0.0384    -0.2126  -0.1369    -0.0619 -0.1367   0
S.Size(100):Method(DiP):Model(McF_4)                               -0.2099 0.1091    -0.4244  -0.2098     0.0038 -0.2096   0
S.Size(1000):Method(DiP):Model(McF_4)                              -0.0098 0.0681    -0.1435  -0.0098     0.1238 -0.0098   0
S.Size(100):Method(CBN):Model(McF_6)                               -0.3795 0.0259    -0.4303  -0.3795    -0.3286 -0.3795   0
S.Size(1000):Method(CBN):Model(McF_6)                               0.3109 0.0232     0.2654   0.3109     0.3564  0.3109   0
S.Size(100):Method(CBN-A):Model(McF_6)                             -0.3448 0.0259    -0.3957  -0.3448    -0.2938 -0.3448   0
S.Size(1000):Method(CBN-A):Model(McF_6)                             0.3012 0.0231     0.2557   0.3012     0.3465  0.3012   0
S.Size(100):Method(OT):Model(McF_6)                                -0.0085 0.0382    -0.0835  -0.0085     0.0666 -0.0085   0
S.Size(1000):Method(OT):Model(McF_6)                               -0.1475 0.0411    -0.2287  -0.1473    -0.0671 -0.1470   0
S.Size(100):Method(OT-A):Model(McF_6)                              -0.1796 0.0319    -0.2422  -0.1796    -0.1170 -0.1797   0
S.Size(1000):Method(OT-A):Model(McF_6)                             -0.0175 0.0326    -0.0818  -0.0174     0.0463 -0.0172   0
S.Size(100):Method(DiP):Model(McF_6)                                0.6842 0.0808     0.5254   0.6842     0.8428  0.6842   0
S.Size(1000):Method(DiP):Model(McF_6)                              -0.5705 0.0602    -0.6890  -0.5704    -0.4525 -0.5703   0
S.Size(100):Method(CBN):Conjunction(No)                            -0.0105 0.0152    -0.0402  -0.0105     0.0193 -0.0106   0
S.Size(1000):Method(CBN):Conjunction(No)                            0.0469 0.0115     0.0243   0.0469     0.0695  0.0469   0
S.Size(100):Method(CBN-A):Conjunction(No)                          -0.0153 0.0152    -0.0450  -0.0153     0.0146 -0.0153   0
S.Size(1000):Method(CBN-A):Conjunction(No)                          0.0441 0.0116     0.0214   0.0441     0.0668  0.0441   0
S.Size(100):Method(OT):Conjunction(No)                              0.0605 0.0214     0.0184   0.0605     0.1026  0.0605   0
S.Size(1000):Method(OT):Conjunction(No)                            -0.0408 0.0200    -0.0800  -0.0408    -0.0016 -0.0407   0
S.Size(100):Method(OT-A):Conjunction(No)                            0.0384 0.0192     0.0007   0.0384     0.0761  0.0384   0
S.Size(1000):Method(OT-A):Conjunction(No)                          -0.0307 0.0166    -0.0634  -0.0307     0.0019 -0.0307   0
S.Size(100):Method(DiP):Conjunction(No)                             0.0458 0.0503    -0.0530   0.0458     0.1443  0.0459   0
S.Size(1000):Method(DiP):Conjunction(No)                           -0.0779 0.0349    -0.1464  -0.0779    -0.0095 -0.0779   0
S.Size(100):Method(CBN):sh(0)                                       0.1399 0.0171     0.1063   0.1399     0.1735  0.1399   0
S.Size(1000):Method(CBN):sh(0)                                     -0.1935 0.0127    -0.2185  -0.1935    -0.1685 -0.1935   0
S.Size(100):Method(CBN-A):sh(0)                                     0.1438 0.0171     0.1102   0.1438     0.1775  0.1438   0
S.Size(1000):Method(CBN-A):sh(0)                                   -0.1831 0.0128    -0.2081  -0.1831    -0.1581 -0.1831   0
S.Size(100):Method(OT):sh(0)                                        0.0811 0.0240     0.0339   0.0812     0.1283  0.0812   0
S.Size(1000):Method(OT):sh(0)                                      -0.1067 0.0219    -0.1497  -0.1067    -0.0637 -0.1068   0
S.Size(100):Method(OT-A):sh(0)                                      0.0829 0.0216     0.0404   0.0829     0.1253  0.0829   0
S.Size(1000):Method(OT-A):sh(0)                                    -0.1044 0.0183    -0.1402  -0.1044    -0.0685 -0.1044   0
S.Size(100):Method(DiP):sh(0)                                       0.0095 0.0578    -0.1040   0.0095     0.1229  0.0096   0
S.Size(1000):Method(DiP):sh(0)                                      0.2630 0.0388     0.1868   0.2630     0.3391  0.2630   0
S.Size(100):Method(CBN):TrueGenes(7)                                0.0048 0.0235    -0.0414   0.0048     0.0509  0.0048   0
S.Size(1000):Method(CBN):TrueGenes(7)                              -0.0203 0.0198    -0.0592  -0.0203     0.0186 -0.0204   0
S.Size(100):Method(CBN-A):TrueGenes(7)                              0.0279 0.0235    -0.0183   0.0279     0.0741  0.0279   0
S.Size(1000):Method(CBN-A):TrueGenes(7)                            -0.0481 0.0198    -0.0870  -0.0481    -0.0091 -0.0481   0
S.Size(100):Method(OT):TrueGenes(7)                                 0.1410 0.0343     0.0736   0.1410     0.2082  0.1410   0
S.Size(1000):Method(OT):TrueGenes(7)                               -0.2347 0.0339    -0.3015  -0.2346    -0.1682 -0.2345   0
S.Size(100):Method(OT-A):TrueGenes(7)                               0.0953 0.0314     0.0337   0.0953     0.1569  0.0954   0
S.Size(1000):Method(OT-A):TrueGenes(7)                             -0.1705 0.0306    -0.2309  -0.1705    -0.1106 -0.1703   0
S.Size(100):Method(DiP):TrueGenes(7)                               -0.1446 0.0777    -0.2972  -0.1446     0.0077 -0.1445   0
S.Size(1000):Method(DiP):TrueGenes(7)                               0.4717 0.0575     0.3589   0.4717     0.5844  0.4717   0
S.Size(100):Method(CBN):TrueGenes(9)                                0.0149 0.0209    -0.0261   0.0150     0.0558  0.0150   0
S.Size(1000):Method(CBN):TrueGenes(9)                              -0.0486 0.0162    -0.0805  -0.0486    -0.0168 -0.0486   0
S.Size(100):Method(CBN-A):TrueGenes(9)                              0.0045 0.0209    -0.0366   0.0046     0.0456  0.0046   0
S.Size(1000):Method(CBN-A):TrueGenes(9)                            -0.0367 0.0163    -0.0687  -0.0367    -0.0047 -0.0368   0
S.Size(100):Method(OT):TrueGenes(9)                                -0.0650 0.0315    -0.1269  -0.0650    -0.0033 -0.0649   0
S.Size(1000):Method(OT):TrueGenes(9)                                0.0696 0.0292     0.0122   0.0696     0.1268  0.0696   0
S.Size(100):Method(OT-A):TrueGenes(9)                              -0.0013 0.0285    -0.0574  -0.0013     0.0546 -0.0012   0
S.Size(1000):Method(OT-A):TrueGenes(9)                              0.0029 0.0253    -0.0467   0.0029     0.0526  0.0029   0
S.Size(100):Method(DiP):TrueGenes(9)                               -0.0578 0.0687    -0.1927  -0.0578     0.0770 -0.0577   0
S.Size(1000):Method(DiP):TrueGenes(9)                               0.0566 0.0466    -0.0350   0.0566     0.1480  0.0567   0
S.Size(100):S.Time(last):S.Type(singleCell)                        -0.0345 0.0153    -0.0645  -0.0345    -0.0046 -0.0345   0
S.Size(1000):S.Time(last):S.Type(singleCell)                        0.0852 0.0138     0.0581   0.0852     0.1123  0.0852   0
S.Size(100):S.Time(last):S.Type(wholeTumor_0.01)                    0.0841 0.0136     0.0574   0.0841     0.1108  0.0841   0
S.Size(1000):S.Time(last):S.Type(wholeTumor_0.01)                  -0.1589 0.0120    -0.1824  -0.1589    -0.1354 -0.1589   0
S.Size(100):S.Time(last):Model(Bozic)                               0.1327 0.0211     0.0914   0.1327     0.1741  0.1327   0
S.Size(1000):S.Time(last):Model(Bozic)                             -0.1910 0.0155    -0.2214  -0.1910    -0.1606 -0.1910   0
S.Size(100):S.Time(last):Model(McF_4)                              -0.0865 0.0219    -0.1296  -0.0865    -0.0435 -0.0864   0
S.Size(1000):S.Time(last):Model(McF_4)                             -0.0064 0.0173    -0.0403  -0.0064     0.0275 -0.0064   0
S.Size(100):S.Time(last):Model(McF_6)                              -0.2055 0.0186    -0.2421  -0.2054    -0.1689 -0.2054   0
S.Size(1000):S.Time(last):Model(McF_6)                              0.3280 0.0173     0.2941   0.3280     0.3620  0.3280   0
S.Size(100):S.Time(last):Conjunction(No)                            0.0456 0.0100     0.0261   0.0456     0.0652  0.0456   0
S.Size(1000):S.Time(last):Conjunction(No)                          -0.0125 0.0088    -0.0298  -0.0125     0.0047 -0.0125   0
S.Size(100):S.Time(last):sh(0)                                     -0.0150 0.0115    -0.0376  -0.0150     0.0075 -0.0150   0
S.Size(1000):S.Time(last):sh(0)                                    -0.0299 0.0094    -0.0484  -0.0299    -0.0115 -0.0299   0
S.Size(100):S.Time(last):TrueGenes(7)                               0.0293 0.0177    -0.0056   0.0293     0.0640  0.0293   0
S.Size(1000):S.Time(last):TrueGenes(7)                             -0.0891 0.0151    -0.1188  -0.0891    -0.0595 -0.0891   0
S.Size(100):S.Time(last):TrueGenes(9)                              -0.1004 0.0154    -0.1306  -0.1004    -0.0703 -0.1004   0
S.Size(1000):S.Time(last):TrueGenes(9)                              0.0578 0.0130     0.0324   0.0578     0.0833  0.0578   0
S.Size(100):S.Type(singleCell):Model(Bozic)                         0.0437 0.0431    -0.0409   0.0436     0.1283  0.0436   0
S.Size(1000):S.Type(singleCell):Model(Bozic)                        0.0207 0.0269    -0.0320   0.0208     0.0734  0.0208   0
S.Size(100):S.Type(wholeTumor_0.01):Model(Bozic)                    0.0553 0.0311    -0.0059   0.0553     0.1162  0.0554   0
S.Size(1000):S.Type(wholeTumor_0.01):Model(Bozic)                  -0.1906 0.0208    -0.2315  -0.1906    -0.1498 -0.1906   0
S.Size(100):S.Type(singleCell):Model(McF_4)                        -0.0867 0.0359    -0.1574  -0.0867    -0.0165 -0.0865   0
S.Size(1000):S.Type(singleCell):Model(McF_4)                       -0.0268 0.0258    -0.0775  -0.0268     0.0238 -0.0268   0
S.Size(100):S.Type(wholeTumor_0.01):Model(McF_4)                   -0.1115 0.0286    -0.1677  -0.1115    -0.0553 -0.1116   0
S.Size(1000):S.Type(wholeTumor_0.01):Model(McF_4)                   0.1566 0.0220     0.1133   0.1566     0.1998  0.1566   0
S.Size(100):S.Type(singleCell):Model(McF_6)                        -0.0107 0.0294    -0.0685  -0.0107     0.0469 -0.0106   0
S.Size(1000):S.Type(singleCell):Model(McF_6)                       -0.0852 0.0236    -0.1316  -0.0852    -0.0388 -0.0851   0
S.Size(100):S.Type(wholeTumor_0.01):Model(McF_6)                   -0.1292 0.0237    -0.1756  -0.1292    -0.0827 -0.1292   0
S.Size(1000):S.Type(wholeTumor_0.01):Model(McF_6)                   0.2083 0.0205     0.1679   0.2083     0.2485  0.2083   0
S.Size(100):S.Type(singleCell):Conjunction(No)                     -0.0095 0.0138    -0.0367  -0.0095     0.0176 -0.0095   0
S.Size(1000):S.Type(singleCell):Conjunction(No)                     0.0059 0.0116    -0.0168   0.0059     0.0286  0.0059   0
S.Size(100):S.Type(wholeTumor_0.01):Conjunction(No)                 0.0263 0.0124     0.0020   0.0263     0.0505  0.0263   0
S.Size(1000):S.Type(wholeTumor_0.01):Conjunction(No)               -0.0178 0.0102    -0.0379  -0.0178     0.0022 -0.0178   0
S.Size(100):S.Type(singleCell):sh(0)                                0.0344 0.0165     0.0019   0.0344     0.0666  0.0345   0
S.Size(1000):S.Type(singleCell):sh(0)                              -0.0177 0.0129    -0.0430  -0.0177     0.0076 -0.0177   0
S.Size(100):S.Type(wholeTumor_0.01):sh(0)                          -0.0235 0.0146    -0.0522  -0.0235     0.0051 -0.0235   0
S.Size(1000):S.Type(wholeTumor_0.01):sh(0)                          0.0397 0.0112     0.0176   0.0397     0.0617  0.0397   0
S.Size(100):S.Type(singleCell):TrueGenes(7)                        -0.0169 0.0235    -0.0631  -0.0169     0.0292 -0.0169   0
S.Size(1000):S.Type(singleCell):TrueGenes(7)                        0.0179 0.0197    -0.0207   0.0179     0.0565  0.0179   0
S.Size(100):S.Type(wholeTumor_0.01):TrueGenes(7)                    0.0328 0.0203    -0.0070   0.0328     0.0726  0.0328   0
S.Size(1000):S.Type(wholeTumor_0.01):TrueGenes(7)                  -0.0679 0.0169    -0.1011  -0.0679    -0.0349 -0.0679   0
S.Size(100):S.Type(singleCell):TrueGenes(9)                        -0.0034 0.0214    -0.0454  -0.0034     0.0385 -0.0034   0
S.Size(1000):S.Type(singleCell):TrueGenes(9)                        0.0025 0.0168    -0.0306   0.0025     0.0354  0.0025   0
S.Size(100):S.Type(wholeTumor_0.01):TrueGenes(9)                   -0.0163 0.0184    -0.0525  -0.0163     0.0198 -0.0163   0
S.Size(1000):S.Type(wholeTumor_0.01):TrueGenes(9)                   0.0411 0.0147     0.0123   0.0411     0.0699  0.0411   0
S.Size(100):Model(Bozic):Conjunction(No)                            0.0054 0.0199    -0.0337   0.0054     0.0445  0.0054   0
S.Size(1000):Model(Bozic):Conjunction(No)                           0.0246 0.0141    -0.0030   0.0246     0.0522  0.0246   0
S.Size(100):Model(McF_4):Conjunction(No)                            0.0510 0.0214     0.0090   0.0510     0.0931  0.0510   0
S.Size(1000):Model(McF_4):Conjunction(No)                          -0.1088 0.0163    -0.1407  -0.1088    -0.0769 -0.1087   0
S.Size(100):Model(McF_6):Conjunction(No)                            0.0490 0.0171     0.0156   0.0490     0.0826  0.0490   0
S.Size(1000):Model(McF_6):Conjunction(No)                           0.0039 0.0150    -0.0255   0.0039     0.0332  0.0039   0
S.Size(100):Model(Bozic):sh(0)                                      0.0420 0.0222    -0.0017   0.0420     0.0854  0.0421   0
S.Size(1000):Model(Bozic):sh(0)                                     0.0890 0.0155     0.0587   0.0890     0.1194  0.0889   0
S.Size(100):Model(McF_4):sh(0)                                     -0.1014 0.0250    -0.1507  -0.1013    -0.0527 -0.1011   0
S.Size(1000):Model(McF_4):sh(0)                                     0.1021 0.0176     0.0677   0.1021     0.1367  0.1021   0
S.Size(100):Model(McF_6):sh(0)                                      0.0279 0.0189    -0.0092   0.0279     0.0648  0.0280   0
S.Size(1000):Model(McF_6):sh(0)                                    -0.0414 0.0158    -0.0723  -0.0414    -0.0104 -0.0414   0
S.Size(100):Model(Bozic):TrueGenes(7)                               0.0630 0.0293     0.0054   0.0629     0.1206  0.0629   0
S.Size(1000):Model(Bozic):TrueGenes(7)                             -0.1296 0.0227    -0.1741  -0.1296    -0.0851 -0.1296   0
S.Size(100):Model(McF_4):TrueGenes(7)                               0.0129 0.0363    -0.0586   0.0130     0.0840  0.0132   0
S.Size(1000):Model(McF_4):TrueGenes(7)                              0.0134 0.0283    -0.0423   0.0134     0.0690  0.0134   0
S.Size(100):Model(McF_6):TrueGenes(7)                               0.0600 0.0267     0.0076   0.0600     0.1124  0.0600   0
S.Size(1000):Model(McF_6):TrueGenes(7)                             -0.0158 0.0250    -0.0650  -0.0158     0.0332 -0.0157   0
S.Size(100):Model(Bozic):TrueGenes(9)                              -0.0128 0.0287    -0.0691  -0.0129     0.0434 -0.0129   0
S.Size(1000):Model(Bozic):TrueGenes(9)                             -0.0004 0.0203    -0.0403  -0.0004     0.0395 -0.0004   0
S.Size(100):Model(McF_4):TrueGenes(9)                              -0.0702 0.0312    -0.1315  -0.0701    -0.0091 -0.0700   0
S.Size(1000):Model(McF_4):TrueGenes(9)                              0.0336 0.0233    -0.0121   0.0335     0.0792  0.0335   0
S.Size(100):Model(McF_6):TrueGenes(9)                              -0.0801 0.0246    -0.1285  -0.0801    -0.0318 -0.0801   0
S.Size(1000):Model(McF_6):TrueGenes(9)                              0.1360 0.0211     0.0946   0.1360     0.1773  0.1360   0
S.Size(100):Conjunction(No):sh(0)                                  -0.0178 0.0105    -0.0384  -0.0178     0.0027 -0.0178   0
S.Size(1000):Conjunction(No):sh(0)                                  0.0053 0.0080    -0.0105   0.0053     0.0210  0.0053   0
S.Size(100):Conjunction(No):TrueGenes(7)                            0.0867 0.0157     0.0559   0.0867     0.1174  0.0867   0
S.Size(1000):Conjunction(No):TrueGenes(7)                          -0.0697 0.0130    -0.0953  -0.0697    -0.0441 -0.0697   0
S.Size(100):Conjunction(No):TrueGenes(9)                           -0.0399 0.0143    -0.0679  -0.0399    -0.0119 -0.0399   0
S.Size(1000):Conjunction(No):TrueGenes(9)                           0.0175 0.0113    -0.0046   0.0175     0.0395  0.0175   0
S.Size(100):sh(0):TrueGenes(7)                                      0.0849 0.0166     0.0523   0.0850     0.1175  0.0850   0
S.Size(1000):sh(0):TrueGenes(7)                                    -0.1324 0.0134    -0.1587  -0.1324    -0.1060 -0.1324   0
S.Size(100):sh(0):TrueGenes(9)                                     -0.0185 0.0156    -0.0491  -0.0185     0.0120 -0.0184   0
S.Size(1000):sh(0):TrueGenes(9)                                     0.0225 0.0117    -0.0005   0.0225     0.0455  0.0225   0
Method(CBN):S.Time(last):S.Type(singleCell)                        -0.0162 0.0140    -0.0436  -0.0162     0.0112 -0.0162   0
Method(CBN-A):S.Time(last):S.Type(singleCell)                       0.0097 0.0140    -0.0178   0.0097     0.0372  0.0097   0
Method(OT):S.Time(last):S.Type(singleCell)                         -0.0246 0.0232    -0.0702  -0.0245     0.0209 -0.0245   0
Method(OT-A):S.Time(last):S.Type(singleCell)                       -0.0379 0.0207    -0.0785  -0.0379     0.0026 -0.0379   0
Method(DiP):S.Time(last):S.Type(singleCell)                         0.0370 0.0462    -0.0537   0.0371     0.1276  0.0371   0
Method(CBN):S.Time(last):S.Type(wholeTumor_0.01)                   -0.0718 0.0122    -0.0957  -0.0718    -0.0480 -0.0718   0
Method(CBN-A):S.Time(last):S.Type(wholeTumor_0.01)                 -0.1117 0.0122    -0.1357  -0.1117    -0.0877 -0.1117   0
Method(OT):S.Time(last):S.Type(wholeTumor_0.01)                    -0.0652 0.0200    -0.1044  -0.0652    -0.0260 -0.0652   0
Method(OT-A):S.Time(last):S.Type(wholeTumor_0.01)                  -0.0111 0.0175    -0.0454  -0.0111     0.0232 -0.0111   0
Method(DiP):S.Time(last):S.Type(wholeTumor_0.01)                    0.0982 0.0382     0.0233   0.0982     0.1731  0.0982   0
Method(CBN):S.Time(last):Model(Bozic)                              -0.1818 0.0172    -0.2155  -0.1818    -0.1481 -0.1818   0
Method(CBN-A):S.Time(last):Model(Bozic)                            -0.1832 0.0172    -0.2170  -0.1832    -0.1494 -0.1832   0
Method(OT):S.Time(last):Model(Bozic)                                0.0688 0.0264     0.0169   0.0688     0.1206  0.0688   0
Method(OT-A):S.Time(last):Model(Bozic)                             -0.2411 0.0243    -0.2889  -0.2411    -0.1934 -0.2411   0
Method(DiP):S.Time(last):Model(Bozic)                               0.4064 0.0555     0.2976   0.4064     0.5152  0.4064   0
Method(CBN):S.Time(last):Model(McF_4)                              -0.2282 0.0180    -0.2636  -0.2282    -0.1928 -0.2282   0
Method(CBN-A):S.Time(last):Model(McF_4)                            -0.1628 0.0181    -0.1983  -0.1628    -0.1273 -0.1628   0
Method(OT):S.Time(last):Model(McF_4)                                0.0013 0.0314    -0.0605   0.0014     0.0628  0.0015   0
Method(OT-A):S.Time(last):Model(McF_4)                             -0.0911 0.0282    -0.1465  -0.0911    -0.0358 -0.0910   0
Method(DiP):S.Time(last):Model(McF_4)                               0.3599 0.0570     0.2482   0.3599     0.4718  0.3598   0
Method(CBN):S.Time(last):Model(McF_6)                               0.3501 0.0177     0.3154   0.3501     0.3850  0.3500   0
Method(CBN-A):S.Time(last):Model(McF_6)                             0.2749 0.0177     0.2403   0.2749     0.3096  0.2748   0
Method(OT):S.Time(last):Model(McF_6)                               -0.7341 0.0296    -0.7924  -0.7340    -0.6763 -0.7339   0
Method(OT-A):S.Time(last):Model(McF_6)                              0.1517 0.0241     0.1043   0.1517     0.1989  0.1517   0
Method(DiP):S.Time(last):Model(McF_6)                              -0.5207 0.0494    -0.6177  -0.5206    -0.4240 -0.5205   0
Method(CBN):S.Time(last):Conjunction(No)                            0.0648 0.0091     0.0469   0.0648     0.0828  0.0648   0
Method(CBN-A):S.Time(last):Conjunction(No)                          0.0677 0.0092     0.0497   0.0677     0.0858  0.0677   0
Method(OT):S.Time(last):Conjunction(No)                            -0.0680 0.0155    -0.0984  -0.0680    -0.0376 -0.0679   0
Method(OT-A):S.Time(last):Conjunction(No)                           0.0195 0.0134    -0.0067   0.0196     0.0458  0.0196   0
Method(DiP):S.Time(last):Conjunction(No)                           -0.0158 0.0299    -0.0746  -0.0158     0.0429 -0.0158   0
Method(CBN):S.Time(last):sh(0)                                     -0.1829 0.0102    -0.2029  -0.1829    -0.1629 -0.1829   0
Method(CBN-A):S.Time(last):sh(0)                                   -0.1755 0.0102    -0.1956  -0.1755    -0.1555 -0.1755   0
Method(OT):S.Time(last):sh(0)                                       0.0731 0.0168     0.0402   0.0731     0.1060  0.0731   0
Method(OT-A):S.Time(last):sh(0)                                    -0.0167 0.0145    -0.0451  -0.0167     0.0117 -0.0167   0
Method(DiP):S.Time(last):sh(0)                                      0.1050 0.0336     0.0390   0.1050     0.1708  0.1050   0
Method(CBN):S.Time(last):TrueGenes(7)                               0.3138 0.0160     0.2824   0.3138     0.3453  0.3138   0
Method(CBN-A):S.Time(last):TrueGenes(7)                             0.3704 0.0160     0.3390   0.3704     0.4018  0.3703   0
Method(OT):S.Time(last):TrueGenes(7)                                0.2914 0.0247     0.2428   0.2914     0.3397  0.2915   0
Method(OT-A):S.Time(last):TrueGenes(7)                             -0.4570 0.0223    -0.5009  -0.4570    -0.4134 -0.4569   0
Method(DiP):S.Time(last):TrueGenes(7)                              -0.1332 0.0510    -0.2332  -0.1332    -0.0332 -0.1332   0
Method(CBN):S.Time(last):TrueGenes(9)                              -0.1771 0.0126    -0.2019  -0.1771    -0.1524 -0.1771   0
Method(CBN-A):S.Time(last):TrueGenes(9)                            -0.2235 0.0127    -0.2484  -0.2235    -0.1987 -0.2235   0
Method(OT):S.Time(last):TrueGenes(9)                               -0.1240 0.0217    -0.1665  -0.1239    -0.0815 -0.1239   0
Method(OT-A):S.Time(last):TrueGenes(9)                              0.2903 0.0191     0.2527   0.2903     0.3279  0.2903   0
Method(DiP):S.Time(last):TrueGenes(9)                              -0.0481 0.0395    -0.1257  -0.0481     0.0292 -0.0480   0
Method(CBN):S.Type(singleCell):Model(Bozic)                         0.1388 0.0283     0.0833   0.1388     0.1943  0.1388   0
Method(CBN-A):S.Type(singleCell):Model(Bozic)                       0.1693 0.0283     0.1137   0.1693     0.2249  0.1693   0
Method(OT):S.Type(singleCell):Model(Bozic)                         -0.0191 0.0387    -0.0951  -0.0191     0.0568 -0.0191   0
Method(OT-A):S.Type(singleCell):Model(Bozic)                        0.0111 0.0372    -0.0619   0.0112     0.0840  0.0112   0
Method(DiP):S.Type(singleCell):Model(Bozic)                        -0.0831 0.0962    -0.2719  -0.0832     0.1058 -0.0833   0
Method(CBN):S.Type(wholeTumor_0.01):Model(Bozic)                   -0.2199 0.0220    -0.2630  -0.2199    -0.1768 -0.2199   0
Method(CBN-A):S.Type(wholeTumor_0.01):Model(Bozic)                 -0.2670 0.0220    -0.3102  -0.2670    -0.2238 -0.2670   0
Method(OT):S.Type(wholeTumor_0.01):Model(Bozic)                     0.2025 0.0308     0.1421   0.2025     0.2631  0.2025   0
Method(OT-A):S.Type(wholeTumor_0.01):Model(Bozic)                   0.1160 0.0288     0.0595   0.1160     0.1726  0.1160   0
Method(DiP):S.Type(wholeTumor_0.01):Model(Bozic)                    0.1082 0.0684    -0.0260   0.1081     0.2423  0.1081   0
Method(CBN):S.Type(singleCell):Model(McF_4)                        -0.1346 0.0268    -0.1871  -0.1346    -0.0820 -0.1347   0
Method(CBN-A):S.Type(singleCell):Model(McF_4)                      -0.1481 0.0269    -0.2008  -0.1482    -0.0954 -0.1482   0
Method(OT):S.Type(singleCell):Model(McF_4)                          0.0116 0.0434    -0.0738   0.0117     0.0967  0.0118   0
Method(OT-A):S.Type(singleCell):Model(McF_4)                       -0.0517 0.0409    -0.1322  -0.0517     0.0284 -0.0516   0
Method(DiP):S.Type(singleCell):Model(McF_4)                         0.1500 0.0869    -0.0209   0.1501     0.3202  0.1503   0
Method(CBN):S.Type(wholeTumor_0.01):Model(McF_4)                    0.1583 0.0225     0.1142   0.1583     0.2024  0.1583   0
Method(CBN-A):S.Type(wholeTumor_0.01):Model(McF_4)                  0.1719 0.0226     0.1274   0.1719     0.2162  0.1719   0
Method(OT):S.Type(wholeTumor_0.01):Model(McF_4)                    -0.2115 0.0384    -0.2871  -0.2115    -0.1362 -0.2114   0
Method(OT-A):S.Type(wholeTumor_0.01):Model(McF_4)                  -0.0984 0.0347    -0.1665  -0.0984    -0.0305 -0.0984   0
Method(DiP):S.Type(wholeTumor_0.01):Model(McF_4)                   -0.2153 0.0690    -0.3509  -0.2153    -0.0799 -0.2153   0
Method(CBN):S.Type(singleCell):Model(McF_6)                        -0.1366 0.0245    -0.1847  -0.1366    -0.0884 -0.1366   0
Method(CBN-A):S.Type(singleCell):Model(McF_6)                      -0.1629 0.0246    -0.2111  -0.1629    -0.1145 -0.1629   0
Method(OT):S.Type(singleCell):Model(McF_6)                          0.1595 0.0394     0.0821   0.1596     0.2367  0.1596   0
Method(OT-A):S.Type(singleCell):Model(McF_6)                        0.1797 0.0315     0.1178   0.1797     0.2416  0.1796   0
Method(DiP):S.Type(singleCell):Model(McF_6)                         0.0143 0.0701    -0.1237   0.0144     0.1515  0.0146   0
Method(CBN):S.Type(wholeTumor_0.01):Model(McF_6)                    0.3318 0.0214     0.2897   0.3318     0.3739  0.3318   0
Method(CBN-A):S.Type(wholeTumor_0.01):Model(McF_6)                  0.3600 0.0214     0.3179   0.3601     0.4021  0.3601   0
Method(OT):S.Type(wholeTumor_0.01):Model(McF_6)                    -0.3887 0.0369    -0.4615  -0.3886    -0.3165 -0.3885   0
Method(OT-A):S.Type(wholeTumor_0.01):Model(McF_6)                  -0.3867 0.0275    -0.4407  -0.3867    -0.3329 -0.3867   0
Method(DiP):S.Type(wholeTumor_0.01):Model(McF_6)                   -0.0880 0.0579    -0.2017  -0.0880     0.0256 -0.0879   0
Method(CBN):S.Type(singleCell):Conjunction(No)                      0.0062 0.0123    -0.0179   0.0062     0.0302  0.0062   0
Method(CBN-A):S.Type(singleCell):Conjunction(No)                    0.0003 0.0123    -0.0238   0.0003     0.0244  0.0003   0
Method(OT):S.Type(singleCell):Conjunction(No)                      -0.0355 0.0205    -0.0757  -0.0355     0.0047 -0.0355   0
Method(OT-A):S.Type(singleCell):Conjunction(No)                    -0.0029 0.0179    -0.0382  -0.0029     0.0323 -0.0029   0
Method(DiP):S.Type(singleCell):Conjunction(No)                      0.0104 0.0398    -0.0677   0.0104     0.0885  0.0104   0
Method(CBN):S.Type(wholeTumor_0.01):Conjunction(No)                -0.0034 0.0108    -0.0246  -0.0034     0.0179 -0.0034   0
Method(CBN-A):S.Type(wholeTumor_0.01):Conjunction(No)              -0.0129 0.0109    -0.0342  -0.0129     0.0085 -0.0129   0
Method(OT):S.Type(wholeTumor_0.01):Conjunction(No)                  0.0657 0.0178     0.0308   0.0657     0.1005  0.0657   0
Method(OT-A):S.Type(wholeTumor_0.01):Conjunction(No)                0.0190 0.0153    -0.0110   0.0190     0.0490  0.0190   0
Method(DiP):S.Type(wholeTumor_0.01):Conjunction(No)                -0.0616 0.0338    -0.1279  -0.0616     0.0046 -0.0615   0
Method(CBN):S.Type(singleCell):sh(0)                                0.0129 0.0149    -0.0163   0.0129     0.0421  0.0129   0
Method(CBN-A):S.Type(singleCell):sh(0)                              0.0054 0.0149    -0.0238   0.0054     0.0347  0.0054   0
Method(OT):S.Type(singleCell):sh(0)                                 0.0454 0.0238    -0.0014   0.0453     0.0921  0.0453   0
Method(OT-A):S.Type(singleCell):sh(0)                               0.0240 0.0213    -0.0178   0.0240     0.0658  0.0240   0
Method(DiP):S.Type(singleCell):sh(0)                               -0.0292 0.0486    -0.1247  -0.0292     0.0661 -0.0292   0
Method(CBN):S.Type(wholeTumor_0.01):sh(0)                           0.0421 0.0125     0.0175   0.0421     0.0667  0.0422   0
Method(CBN-A):S.Type(wholeTumor_0.01):sh(0)                         0.0751 0.0126     0.0503   0.0751     0.0997  0.0751   0
Method(OT):S.Type(wholeTumor_0.01):sh(0)                            0.0709 0.0198     0.0320   0.0709     0.1098  0.0709   0
Method(OT-A):S.Type(wholeTumor_0.01):sh(0)                          0.1159 0.0173     0.0819   0.1159     0.1499  0.1159   0
Method(DiP):S.Type(wholeTumor_0.01):sh(0)                          -0.1092 0.0395    -0.1869  -0.1092    -0.0317 -0.1092   0
Method(CBN):S.Type(singleCell):TrueGenes(7)                        -0.0021 0.0251    -0.0514  -0.0021     0.0470 -0.0021   0
Method(CBN-A):S.Type(singleCell):TrueGenes(7)                       0.0263 0.0251    -0.0231   0.0263     0.0755  0.0263   0
Method(OT):S.Type(singleCell):TrueGenes(7)                          0.0529 0.0372    -0.0203   0.0530     0.1258  0.0531   0
Method(OT-A):S.Type(singleCell):TrueGenes(7)                        0.0826 0.0342     0.0154   0.0827     0.1496  0.0827   0
Method(DiP):S.Type(singleCell):TrueGenes(7)                        -0.0641 0.0780    -0.2170  -0.0642     0.0892 -0.0643   0
Method(CBN):S.Type(wholeTumor_0.01):TrueGenes(7)                   -0.0012 0.0203    -0.0409  -0.0012     0.0387 -0.0012   0
Method(CBN-A):S.Type(wholeTumor_0.01):TrueGenes(7)                 -0.0925 0.0203    -0.1323  -0.0925    -0.0525 -0.0926   0
Method(OT):S.Type(wholeTumor_0.01):TrueGenes(7)                    -0.1826 0.0312    -0.2439  -0.1826    -0.1214 -0.1827   0
Method(OT-A):S.Type(wholeTumor_0.01):TrueGenes(7)                  -0.2147 0.0283    -0.2702  -0.2147    -0.1592 -0.2147   0
Method(DiP):S.Type(wholeTumor_0.01):TrueGenes(7)                    0.3593 0.0603     0.2409   0.3593     0.4775  0.3593   0
Method(CBN):S.Type(singleCell):TrueGenes(9)                         0.0132 0.0183    -0.0227   0.0132     0.0492  0.0132   0
Method(CBN-A):S.Type(singleCell):TrueGenes(9)                      -0.0134 0.0184    -0.0495  -0.0134     0.0226 -0.0134   0
Method(OT):S.Type(singleCell):TrueGenes(9)                         -0.0241 0.0312    -0.0855  -0.0241     0.0371 -0.0240   0
Method(OT-A):S.Type(singleCell):TrueGenes(9)                       -0.0197 0.0285    -0.0757  -0.0196     0.0362 -0.0196   0
Method(DiP):S.Type(singleCell):TrueGenes(9)                        -0.0091 0.0563    -0.1198  -0.0091     0.1012 -0.0090   0
Method(CBN):S.Type(wholeTumor_0.01):TrueGenes(9)                   -0.0260 0.0156    -0.0567  -0.0260     0.0047 -0.0260   0
Method(CBN-A):S.Type(wholeTumor_0.01):TrueGenes(9)                  0.0379 0.0157     0.0071   0.0379     0.0688  0.0380   0
Method(OT):S.Type(wholeTumor_0.01):TrueGenes(9)                     0.1053 0.0267     0.0529   0.1053     0.1577  0.1053   0
Method(OT-A):S.Type(wholeTumor_0.01):TrueGenes(9)                   0.1102 0.0236     0.0639   0.1102     0.1566  0.1102   0
Method(DiP):S.Type(wholeTumor_0.01):TrueGenes(9)                   -0.1410 0.0459    -0.2311  -0.1410    -0.0511 -0.1410   0
Method(CBN):Model(Bozic):Conjunction(No)                           -0.0731 0.0153    -0.1032  -0.0731    -0.0430 -0.0731   0
Method(CBN-A):Model(Bozic):Conjunction(No)                         -0.0501 0.0154    -0.0803  -0.0501    -0.0199 -0.0501   0
Method(OT):Model(Bozic):Conjunction(No)                             0.0294 0.0229    -0.0155   0.0294     0.0743  0.0294   0
Method(OT-A):Model(Bozic):Conjunction(No)                           0.0206 0.0215    -0.0215   0.0206     0.0627  0.0206   0
Method(DiP):Model(Bozic):Conjunction(No)                            0.0968 0.0476     0.0033   0.0968     0.1903  0.0968   0
Method(CBN):Model(McF_4):Conjunction(No)                            0.1287 0.0172     0.0949   0.1287     0.1625  0.1287   0
Method(CBN-A):Model(McF_4):Conjunction(No)                          0.1655 0.0173     0.1316   0.1655     0.1994  0.1655   0
Method(OT):Model(McF_4):Conjunction(No)                            -0.1082 0.0297    -0.1666  -0.1082    -0.0500 -0.1082   0
Method(OT-A):Model(McF_4):Conjunction(No)                          -0.2280 0.0272    -0.2815  -0.2280    -0.1748 -0.2279   0
Method(DiP):Model(McF_4):Conjunction(No)                           -0.0636 0.0549    -0.1716  -0.0636     0.0441 -0.0636   0
Method(CBN):Model(McF_6):Conjunction(No)                           -0.0237 0.0159    -0.0549  -0.0237     0.0075 -0.0237   0
Method(CBN-A):Model(McF_6):Conjunction(No)                         -0.1055 0.0159    -0.1368  -0.1055    -0.0742 -0.1055   0
Method(OT):Model(McF_6):Conjunction(No)                             0.0190 0.0272    -0.0344   0.0190     0.0722  0.0190   0
Method(OT-A):Model(McF_6):Conjunction(No)                           0.1306 0.0207     0.0900   0.1306     0.1712  0.1306   0
Method(DiP):Model(McF_6):Conjunction(No)                           -0.0233 0.0456    -0.1129  -0.0233     0.0661 -0.0233   0
Method(CBN):Model(Bozic):sh(0)                                      0.1298 0.0173     0.0959   0.1298     0.1639  0.1298   0
Method(CBN-A):Model(Bozic):sh(0)                                    0.1636 0.0173     0.1296   0.1636     0.1977  0.1636   0
Method(OT):Model(Bozic):sh(0)                                      -0.0182 0.0257    -0.0687  -0.0182     0.0323 -0.0182   0
Method(OT-A):Model(Bozic):sh(0)                                     0.0000 0.0241    -0.0474  -0.0001     0.0473 -0.0001   0
Method(DiP):Model(Bozic):sh(0)                                     -0.1414 0.0551    -0.2498  -0.1413    -0.0336 -0.1411   0
Method(CBN):Model(McF_4):sh(0)                                     -0.0423 0.0188    -0.0792  -0.0423    -0.0053 -0.0424   0
Method(CBN-A):Model(McF_4):sh(0)                                   -0.0644 0.0189    -0.1014  -0.0644    -0.0273 -0.0645   0
Method(OT):Model(McF_4):sh(0)                                       0.5320 0.0318     0.4697   0.5319     0.5946  0.5318   0
Method(OT-A):Model(McF_4):sh(0)                                     0.4080 0.0284     0.3523   0.4080     0.4639  0.4079   0
Method(DiP):Model(McF_4):sh(0)                                     -0.2399 0.0594    -0.3568  -0.2399    -0.1237 -0.2397   0
Method(CBN):Model(McF_6):sh(0)                                     -0.0356 0.0168    -0.0687  -0.0356    -0.0026 -0.0357   0
Method(CBN-A):Model(McF_6):sh(0)                                   -0.0323 0.0168    -0.0654  -0.0323     0.0007 -0.0323   0
Method(OT):Model(McF_6):sh(0)                                      -0.0272 0.0282    -0.0824  -0.0272     0.0281 -0.0272   0
Method(OT-A):Model(McF_6):sh(0)                                     0.0525 0.0218     0.0097   0.0525     0.0954  0.0525   0
Method(DiP):Model(McF_6):sh(0)                                     -0.0432 0.0483    -0.1382  -0.0432     0.0515 -0.0431   0
Method(CBN):Model(Bozic):TrueGenes(7)                              -0.0938 0.0270    -0.1468  -0.0939    -0.0408 -0.0939   0
Method(CBN-A):Model(Bozic):TrueGenes(7)                            -0.0055 0.0271    -0.0586  -0.0055     0.0477 -0.0055   0
Method(OT):Model(Bozic):TrueGenes(7)                               -0.1773 0.0396    -0.2552  -0.1773    -0.0996 -0.1773   0
Method(OT-A):Model(Bozic):TrueGenes(7)                              0.0282 0.0364    -0.0434   0.0282     0.0996  0.0282   0
Method(DiP):Model(Bozic):TrueGenes(7)                               0.1501 0.0857    -0.0181   0.1501     0.3182  0.1500   0
Method(CBN):Model(McF_4):TrueGenes(7)                               0.2562 0.0292     0.1990   0.2561     0.3136  0.2560   0
Method(CBN-A):Model(McF_4):TrueGenes(7)                             0.3470 0.0293     0.2896   0.3470     0.4047  0.3469   0
Method(OT):Model(McF_4):TrueGenes(7)                               -0.0665 0.0472    -0.1594  -0.0664     0.0260 -0.0662   0
Method(OT-A):Model(McF_4):TrueGenes(7)                              0.1960 0.0431     0.1111   0.1960     0.2804  0.1961   0
Method(DiP):Model(McF_4):TrueGenes(7)                              -0.1891 0.0913    -0.3688  -0.1890    -0.0105 -0.1886   0
Method(CBN):Model(McF_6):TrueGenes(7)                               0.1683 0.0298     0.1098   0.1683     0.2266  0.1684   0
Method(CBN-A):Model(McF_6):TrueGenes(7)                            -0.0487 0.0295    -0.1067  -0.0486     0.0092 -0.0486   0
Method(OT):Model(McF_6):TrueGenes(7)                                0.1307 0.0454     0.0411   0.1308     0.2194  0.1310   0
Method(OT-A):Model(McF_6):TrueGenes(7)                             -0.3408 0.0395    -0.4188  -0.3407    -0.2637 -0.3404   0
Method(DiP):Model(McF_6):TrueGenes(7)                               0.2153 0.0758     0.0660   0.2154     0.3636  0.2157   0
Method(CBN):Model(Bozic):TrueGenes(9)                               0.0071 0.0221    -0.0362   0.0071     0.0504  0.0071   0
Method(CBN-A):Model(Bozic):TrueGenes(9)                            -0.0175 0.0221    -0.0610  -0.0175     0.0259 -0.0175   0
Method(OT):Model(Bozic):TrueGenes(9)                                0.1339 0.0349     0.0654   0.1339     0.2024  0.1339   0
Method(OT-A):Model(Bozic):TrueGenes(9)                             -0.0091 0.0330    -0.0739  -0.0091     0.0557 -0.0090   0
Method(DiP):Model(Bozic):TrueGenes(9)                              -0.0408 0.0688    -0.1758  -0.0408     0.0942 -0.0408   0
Method(CBN):Model(McF_4):TrueGenes(9)                              -0.0524 0.0233    -0.0981  -0.0524    -0.0066 -0.0524   0
Method(CBN-A):Model(McF_4):TrueGenes(9)                            -0.0535 0.0234    -0.0994  -0.0535    -0.0076 -0.0535   0
Method(OT):Model(McF_4):TrueGenes(9)                               -0.0348 0.0424    -0.1184  -0.0347     0.0482 -0.0345   0
Method(OT-A):Model(McF_4):TrueGenes(9)                             -0.0472 0.0388    -0.1235  -0.0471     0.0288 -0.0470   0
Method(DiP):Model(McF_4):TrueGenes(9)                              -0.0064 0.0705    -0.1450  -0.0063     0.1319 -0.0062   0
Method(CBN):Model(McF_6):TrueGenes(9)                              -0.0658 0.0220    -0.1090  -0.0658    -0.0226 -0.0659   0
Method(CBN-A):Model(McF_6):TrueGenes(9)                            -0.0066 0.0221    -0.0499  -0.0066     0.0367 -0.0067   0
Method(OT):Model(McF_6):TrueGenes(9)                               -0.1071 0.0397    -0.1853  -0.1070    -0.0293 -0.1069   0
Method(OT-A):Model(McF_6):TrueGenes(9)                              0.1329 0.0316     0.0708   0.1328     0.1950  0.1328   0
Method(DiP):Model(McF_6):TrueGenes(9)                              -0.0401 0.0608    -0.1597  -0.0401     0.0791 -0.0400   0
Method(CBN):Conjunction(No):sh(0)                                   0.0261 0.0090     0.0084   0.0261     0.0437  0.0261   0
Method(CBN-A):Conjunction(No):sh(0)                                 0.0266 0.0090     0.0089   0.0266     0.0443  0.0266   0
Method(OT):Conjunction(No):sh(0)                                   -0.0384 0.0148    -0.0675  -0.0384    -0.0093 -0.0384   0
Method(OT-A):Conjunction(No):sh(0)                                 -0.0084 0.0129    -0.0337  -0.0084     0.0168 -0.0084   0
Method(DiP):Conjunction(No):sh(0)                                   0.0322 0.0291    -0.0248   0.0322     0.0894  0.0322   0
Method(CBN):Conjunction(No):TrueGenes(7)                            0.1145 0.0150     0.0849   0.1145     0.1439  0.1145   0
Method(CBN-A):Conjunction(No):TrueGenes(7)                          0.0866 0.0151     0.0570   0.0866     0.1162  0.0866   0
Method(OT):Conjunction(No):TrueGenes(7)                            -0.1217 0.0242    -0.1693  -0.1217    -0.0742 -0.1216   0
Method(OT-A):Conjunction(No):TrueGenes(7)                          -0.0034 0.0215    -0.0457  -0.0033     0.0389 -0.0033   0
Method(DiP):Conjunction(No):TrueGenes(7)                           -0.1558 0.0487    -0.2514  -0.1558    -0.0604 -0.1558   0
Method(CBN):Conjunction(No):TrueGenes(9)                           -0.0146 0.0117    -0.0376  -0.0146     0.0085 -0.0146   0
Method(CBN-A):Conjunction(No):TrueGenes(9)                         -0.0063 0.0118    -0.0295  -0.0063     0.0169 -0.0063   0
Method(OT):Conjunction(No):TrueGenes(9)                            -0.0114 0.0210    -0.0526  -0.0114     0.0297 -0.0114   0
Method(OT-A):Conjunction(No):TrueGenes(9)                          -0.0276 0.0183    -0.0636  -0.0276     0.0083 -0.0276   0
Method(DiP):Conjunction(No):TrueGenes(9)                            0.1161 0.0362     0.0451   0.1161     0.1871  0.1160   0
Method(CBN):sh(0):TrueGenes(7)                                     -0.0463 0.0163    -0.0782  -0.0462    -0.0144 -0.0462   0
Method(CBN-A):sh(0):TrueGenes(7)                                   -0.0623 0.0163    -0.0943  -0.0623    -0.0304 -0.0623   0
Method(OT):sh(0):TrueGenes(7)                                      -0.1126 0.0258    -0.1632  -0.1126    -0.0620 -0.1126   0
Method(OT-A):sh(0):TrueGenes(7)                                    -0.1278 0.0229    -0.1727  -0.1278    -0.0829 -0.1278   0
Method(DiP):sh(0):TrueGenes(7)                                      0.0694 0.0508    -0.0304   0.0695     0.1690  0.0695   0
Method(CBN):sh(0):TrueGenes(9)                                     -0.0222 0.0129    -0.0475  -0.0222     0.0031 -0.0222   0
Method(CBN-A):sh(0):TrueGenes(9)                                   -0.0018 0.0129    -0.0271  -0.0018     0.0236 -0.0018   0
Method(OT):sh(0):TrueGenes(9)                                       0.1033 0.0229     0.0584   0.1033     0.1484  0.1033   0
Method(OT-A):sh(0):TrueGenes(9)                                     0.0297 0.0198    -0.0093   0.0297     0.0686  0.0297   0
Method(DiP):sh(0):TrueGenes(9)                                      0.0628 0.0395    -0.0147   0.0628     0.1402  0.0629   0
S.Time(last):S.Type(singleCell):Model(Bozic)                        0.0644 0.0158     0.0335   0.0644     0.0954  0.0644   0
S.Time(last):S.Type(wholeTumor_0.01):Model(Bozic)                  -0.1267 0.0139    -0.1541  -0.1267    -0.0994 -0.1266   0
S.Time(last):S.Type(singleCell):Model(McF_4)                        0.0795 0.0170     0.0461   0.0795     0.1129  0.0795   0
S.Time(last):S.Type(wholeTumor_0.01):Model(McF_4)                  -0.1466 0.0153    -0.1766  -0.1466    -0.1167 -0.1466   0
S.Time(last):S.Type(singleCell):Model(McF_6)                       -0.0477 0.0172    -0.0814  -0.0477    -0.0139 -0.0477   0
S.Time(last):S.Type(wholeTumor_0.01):Model(McF_6)                   0.0315 0.0156     0.0008   0.0315     0.0621  0.0315   0
S.Time(last):S.Type(singleCell):Conjunction(No)                     0.0071 0.0084    -0.0093   0.0071     0.0235  0.0071   0
S.Time(last):S.Type(wholeTumor_0.01):Conjunction(No)               -0.0122 0.0076    -0.0270  -0.0122     0.0027 -0.0122   0
S.Time(last):S.Type(singleCell):sh(0)                              -0.0098 0.0091    -0.0277  -0.0098     0.0081 -0.0098   0
S.Time(last):S.Type(wholeTumor_0.01):sh(0)                          0.0090 0.0083    -0.0073   0.0090     0.0253  0.0090   0
S.Time(last):S.Type(singleCell):TrueGenes(7)                       -0.0403 0.0158    -0.0714  -0.0403    -0.0093 -0.0403   0
S.Time(last):S.Type(wholeTumor_0.01):TrueGenes(7)                   0.0640 0.0142     0.0362   0.0640     0.0918  0.0640   0
S.Time(last):S.Type(singleCell):TrueGenes(9)                        0.0017 0.0131    -0.0240   0.0017     0.0275  0.0017   0
S.Time(last):S.Type(wholeTumor_0.01):TrueGenes(9)                   0.0052 0.0117    -0.0177   0.0052     0.0281  0.0052   0
S.Time(last):Model(Bozic):Conjunction(No)                           0.0131 0.0094    -0.0054   0.0131     0.0316  0.0131   0
S.Time(last):Model(McF_4):Conjunction(No)                          -0.0522 0.0110    -0.0738  -0.0522    -0.0307 -0.0522   0
S.Time(last):Model(McF_6):Conjunction(No)                           0.0150 0.0115    -0.0075   0.0150     0.0375  0.0150   0
S.Time(last):Model(Bozic):sh(0)                                     0.1419 0.0105     0.1212   0.1418     0.1626  0.1418   0
S.Time(last):Model(McF_4):sh(0)                                    -0.0818 0.0119    -0.1051  -0.0818    -0.0586 -0.0819   0
S.Time(last):Model(McF_6):sh(0)                                    -0.1340 0.0123    -0.1580  -0.1340    -0.1099 -0.1340   0
S.Time(last):Model(Bozic):TrueGenes(7)                             -0.2023 0.0185    -0.2387  -0.2023    -0.1659 -0.2022   0
S.Time(last):Model(McF_4):TrueGenes(7)                              0.2299 0.0211     0.1887   0.2299     0.2713  0.2299   0
S.Time(last):Model(McF_6):TrueGenes(7)                              0.0696 0.0202     0.0300   0.0697     0.1091  0.0697   0
S.Time(last):Model(Bozic):TrueGenes(9)                              0.0731 0.0145     0.0446   0.0731     0.1016  0.0731   0
S.Time(last):Model(McF_4):TrueGenes(9)                             -0.1102 0.0168    -0.1432  -0.1102    -0.0773 -0.1102   0
S.Time(last):Model(McF_6):TrueGenes(9)                              0.0959 0.0165     0.0636   0.0959     0.1283  0.0959   0
S.Time(last):Conjunction(No):sh(0)                                  0.0009 0.0057    -0.0103   0.0009     0.0122  0.0009   0
S.Time(last):Conjunction(No):TrueGenes(7)                          -0.0149 0.0113    -0.0371  -0.0149     0.0072 -0.0149   0
S.Time(last):Conjunction(No):TrueGenes(9)                          -0.0175 0.0087    -0.0346  -0.0175    -0.0004 -0.0175   0
S.Time(last):sh(0):TrueGenes(7)                                     0.0558 0.0114     0.0333   0.0558     0.0782  0.0558   0
S.Time(last):sh(0):TrueGenes(9)                                    -0.0207 0.0091    -0.0386  -0.0207    -0.0029 -0.0207   0
S.Type(singleCell):Model(Bozic):Conjunction(No)                    -0.0112 0.0132    -0.0370  -0.0112     0.0146 -0.0112   0
S.Type(wholeTumor_0.01):Model(Bozic):Conjunction(No)                0.0370 0.0121     0.0132   0.0370     0.0608  0.0370   0
S.Type(singleCell):Model(McF_4):Conjunction(No)                     0.0510 0.0150     0.0215   0.0510     0.0804  0.0510   0
S.Type(wholeTumor_0.01):Model(McF_4):Conjunction(No)               -0.0792 0.0141    -0.1070  -0.0792    -0.0515 -0.0792   0
S.Type(singleCell):Model(McF_6):Conjunction(No)                     0.0026 0.0140    -0.0249   0.0026     0.0301  0.0026   0
S.Type(wholeTumor_0.01):Model(McF_6):Conjunction(No)               -0.0050 0.0129    -0.0303  -0.0050     0.0203 -0.0050   0
S.Type(singleCell):Model(Bozic):sh(0)                              -0.1005 0.0162    -0.1323  -0.1005    -0.0687 -0.1005   0
S.Type(wholeTumor_0.01):Model(Bozic):sh(0)                          0.2101 0.0142     0.1822   0.2101     0.2379  0.2101   0
S.Type(singleCell):Model(McF_4):sh(0)                              -0.0648 0.0173    -0.0988  -0.0648    -0.0308 -0.0648   0
S.Type(wholeTumor_0.01):Model(McF_4):sh(0)                         -0.0307 0.0155    -0.0612  -0.0307    -0.0003 -0.0307   0
S.Type(singleCell):Model(McF_6):sh(0)                               0.0664 0.0162     0.0346   0.0664     0.0981  0.0664   0
S.Type(wholeTumor_0.01):Model(McF_6):sh(0)                         -0.0985 0.0143    -0.1266  -0.0985    -0.0706 -0.0985   0
S.Type(singleCell):Model(Bozic):TrueGenes(7)                       -0.0435 0.0303    -0.1030  -0.0434     0.0158 -0.0434   0
S.Type(wholeTumor_0.01):Model(Bozic):TrueGenes(7)                   0.0155 0.0241    -0.0317   0.0155     0.0630  0.0154   0
S.Type(singleCell):Model(McF_4):TrueGenes(7)                        0.0050 0.0335    -0.0609   0.0051     0.0706  0.0051   0
S.Type(wholeTumor_0.01):Model(McF_4):TrueGenes(7)                  -0.1310 0.0279    -0.1857  -0.1310    -0.0762 -0.1311   0
S.Type(singleCell):Model(McF_6):TrueGenes(7)                       -0.0415 0.0283    -0.0971  -0.0415     0.0140 -0.0414   0
S.Type(wholeTumor_0.01):Model(McF_6):TrueGenes(7)                   0.0552 0.0238     0.0086   0.0552     0.1019  0.0552   0
S.Type(singleCell):Model(Bozic):TrueGenes(9)                        0.0318 0.0222    -0.0118   0.0318     0.0752  0.0317   0
S.Type(wholeTumor_0.01):Model(Bozic):TrueGenes(9)                  -0.0782 0.0191    -0.1158  -0.0782    -0.0407 -0.0782   0
S.Type(singleCell):Model(McF_4):TrueGenes(9)                        0.0070 0.0245    -0.0411   0.0070     0.0551  0.0070   0
S.Type(wholeTumor_0.01):Model(McF_4):TrueGenes(9)                   0.1180 0.0218     0.0753   0.1180     0.1608  0.1181   0
S.Type(singleCell):Model(McF_6):TrueGenes(9)                       -0.0040 0.0218    -0.0468  -0.0040     0.0388 -0.0040   0
S.Type(wholeTumor_0.01):Model(McF_6):TrueGenes(9)                  -0.0153 0.0193    -0.0533  -0.0153     0.0226 -0.0153   0
S.Type(singleCell):Conjunction(No):sh(0)                           -0.0236 0.0077    -0.0387  -0.0236    -0.0085 -0.0236   0
S.Type(wholeTumor_0.01):Conjunction(No):sh(0)                       0.0466 0.0072     0.0325   0.0466     0.0607  0.0466   0
S.Type(singleCell):Conjunction(No):TrueGenes(7)                     0.0289 0.0145     0.0004   0.0289     0.0573  0.0289   0
S.Type(wholeTumor_0.01):Conjunction(No):TrueGenes(7)               -0.0432 0.0126    -0.0679  -0.0432    -0.0185 -0.0432   0
S.Type(singleCell):Conjunction(No):TrueGenes(9)                    -0.0180 0.0115    -0.0407  -0.0180     0.0046 -0.0180   0
S.Type(wholeTumor_0.01):Conjunction(No):TrueGenes(9)                0.0142 0.0104    -0.0062   0.0142     0.0346  0.0142   0
S.Type(singleCell):sh(0):TrueGenes(7)                              -0.0334 0.0150    -0.0629  -0.0334    -0.0040 -0.0334   0
S.Type(wholeTumor_0.01):sh(0):TrueGenes(7)                          0.0630 0.0131     0.0374   0.0630     0.0886  0.0630   0
S.Type(singleCell):sh(0):TrueGenes(9)                               0.0217 0.0121    -0.0020   0.0217     0.0453  0.0217   0
S.Type(wholeTumor_0.01):sh(0):TrueGenes(9)                         -0.0756 0.0108    -0.0969  -0.0756    -0.0543 -0.0756   0
Model(Bozic):Conjunction(No):sh(0)                                  0.0454 0.0091     0.0275   0.0454     0.0632  0.0454   0
Model(McF_4):Conjunction(No):sh(0)                                 -0.0607 0.0109    -0.0821  -0.0607    -0.0393 -0.0607   0
Model(McF_6):Conjunction(No):sh(0)                                  0.0038 0.0102    -0.0162   0.0038     0.0237  0.0038   0
Model(Bozic):Conjunction(No):TrueGenes(7)                           0.0118 0.0165    -0.0205   0.0118     0.0441  0.0118   0
Model(McF_4):Conjunction(No):TrueGenes(7)                          -0.0590 0.0210    -0.1003  -0.0590    -0.0179 -0.0589   0
Model(McF_6):Conjunction(No):TrueGenes(7)                          -0.0599 0.0172    -0.0937  -0.0599    -0.0262 -0.0599   0
Model(Bozic):Conjunction(No):TrueGenes(9)                           0.0312 0.0134     0.0049   0.0312     0.0575  0.0312   0
Model(McF_4):Conjunction(No):TrueGenes(9)                           0.0200 0.0161    -0.0116   0.0200     0.0516  0.0200   0
Model(McF_6):Conjunction(No):TrueGenes(9)                          -0.0204 0.0144    -0.0486  -0.0204     0.0078 -0.0204   0
Model(Bozic):sh(0):TrueGenes(7)                                    -0.0898 0.0181    -0.1255  -0.0898    -0.0543 -0.0897   0
Model(McF_4):sh(0):TrueGenes(7)                                    -0.0338 0.0220    -0.0770  -0.0338     0.0092 -0.0338   0
Model(McF_6):sh(0):TrueGenes(7)                                    -0.0180 0.0184    -0.0543  -0.0180     0.0181 -0.0180   0
Model(Bozic):sh(0):TrueGenes(9)                                     0.0618 0.0144     0.0335   0.0618     0.0900  0.0617   0
Model(McF_4):sh(0):TrueGenes(9)                                    -0.0228 0.0171    -0.0563  -0.0228     0.0107 -0.0228   0
Model(McF_6):sh(0):TrueGenes(9)                                     0.0223 0.0152    -0.0075   0.0222     0.0520  0.0222   0
Conjunction(No):sh(0):TrueGenes(7)                                 -0.0242 0.0097    -0.0433  -0.0242    -0.0050 -0.0242   0
Conjunction(No):sh(0):TrueGenes(9)                                  0.0309 0.0080     0.0152   0.0309     0.0465  0.0309   0
S.Size(100):Method(CBN):S.Time(last):S.Type(singleCell)             0.0185 0.0163    -0.0134   0.0185     0.0504  0.0185   0
S.Size(1000):Method(CBN):S.Time(last):S.Type(singleCell)           -0.0839 0.0148    -0.1130  -0.0838    -0.0548 -0.0838   0
S.Size(100):Method(CBN-A):S.Time(last):S.Type(singleCell)           0.0333 0.0163     0.0013   0.0333     0.0653  0.0333   0
S.Size(1000):Method(CBN-A):S.Time(last):S.Type(singleCell)         -0.0934 0.0149    -0.1226  -0.0934    -0.0642 -0.0933   0
S.Size(100):Method(OT):S.Time(last):S.Type(singleCell)              0.0289 0.0274    -0.0249   0.0289     0.0826  0.0289   0
S.Size(1000):Method(OT):S.Time(last):S.Type(singleCell)            -0.0310 0.0268    -0.0837  -0.0310     0.0216 -0.0310   0
S.Size(100):Method(OT-A):S.Time(last):S.Type(singleCell)            0.0237 0.0228    -0.0211   0.0237     0.0684  0.0237   0
S.Size(1000):Method(OT-A):S.Time(last):S.Type(singleCell)          -0.0238 0.0234    -0.0696  -0.0238     0.0221 -0.0238   0
S.Size(100):Method(DiP):S.Time(last):S.Type(singleCell)            -0.0494 0.0560    -0.1593  -0.0494     0.0605 -0.0493   0
S.Size(1000):Method(DiP):S.Time(last):S.Type(singleCell)            0.0626 0.0452    -0.0261   0.0626     0.1514  0.0626   0
S.Size(100):Method(CBN):S.Time(last):S.Type(wholeTumor_0.01)       -0.0693 0.0146    -0.0980  -0.0693    -0.0405 -0.0693   0
S.Size(1000):Method(CBN):S.Time(last):S.Type(wholeTumor_0.01)       0.1403 0.0131     0.1146   0.1403     0.1660  0.1403   0
S.Size(100):Method(CBN-A):S.Time(last):S.Type(wholeTumor_0.01)     -0.0596 0.0147    -0.0886  -0.0596    -0.0308 -0.0597   0
S.Size(1000):Method(CBN-A):S.Time(last):S.Type(wholeTumor_0.01)     0.1318 0.0132     0.1059   0.1318     0.1576  0.1318   0
S.Size(100):Method(OT):S.Time(last):S.Type(wholeTumor_0.01)        -0.0323 0.0239    -0.0791  -0.0323     0.0146 -0.0323   0
S.Size(1000):Method(OT):S.Time(last):S.Type(wholeTumor_0.01)        0.0875 0.0228     0.0428   0.0875     0.1322  0.0875   0
S.Size(100):Method(OT-A):S.Time(last):S.Type(wholeTumor_0.01)      -0.0341 0.0204    -0.0740  -0.0341     0.0058 -0.0341   0
S.Size(1000):Method(OT-A):S.Time(last):S.Type(wholeTumor_0.01)      0.0808 0.0201     0.0413   0.0808     0.1203  0.0808   0
S.Size(100):Method(DiP):S.Time(last):S.Type(wholeTumor_0.01)        0.1163 0.0496     0.0189   0.1163     0.2136  0.1164   0
S.Size(1000):Method(DiP):S.Time(last):S.Type(wholeTumor_0.01)      -0.1507 0.0385    -0.2263  -0.1507    -0.0752 -0.1507   0
S.Size(100):Method(CBN):S.Time(last):Model(Bozic)                  -0.0928 0.0220    -0.1361  -0.0928    -0.0496 -0.0927   0
S.Size(1000):Method(CBN):S.Time(last):Model(Bozic)                  0.1509 0.0166     0.1182   0.1509     0.1835  0.1509   0
S.Size(100):Method(CBN-A):S.Time(last):Model(Bozic)                -0.0785 0.0221    -0.1218  -0.0785    -0.0353 -0.0784   0
S.Size(1000):Method(CBN-A):S.Time(last):Model(Bozic)                0.1470 0.0167     0.1141   0.1470     0.1798  0.1470   0
S.Size(100):Method(OT):S.Time(last):Model(Bozic)                   -0.0844 0.0304    -0.1441  -0.0844    -0.0248 -0.0843   0
S.Size(1000):Method(OT):S.Time(last):Model(Bozic)                   0.1654 0.0266     0.1132   0.1654     0.2175  0.1653   0
S.Size(100):Method(OT-A):S.Time(last):Model(Bozic)                 -0.0101 0.0288    -0.0667  -0.0101     0.0463 -0.0101   0
S.Size(1000):Method(OT-A):S.Time(last):Model(Bozic)                 0.0998 0.0244     0.0518   0.0998     0.1478  0.0998   0
S.Size(100):Method(DiP):S.Time(last):Model(Bozic)                  -0.0240 0.0737    -0.1684  -0.0240     0.1208 -0.0242   0
S.Size(1000):Method(DiP):S.Time(last):Model(Bozic)                 -0.1492 0.0492    -0.2459  -0.1492    -0.0527 -0.1492   0
S.Size(100):Method(CBN):S.Time(last):Model(McF_4)                   0.1310 0.0227     0.0865   0.1310     0.1755  0.1309   0
S.Size(1000):Method(CBN):S.Time(last):Model(McF_4)                 -0.0521 0.0182    -0.0878  -0.0521    -0.0163 -0.0521   0
S.Size(100):Method(CBN-A):S.Time(last):Model(McF_4)                 0.1265 0.0228     0.0819   0.1265     0.1712  0.1265   0
S.Size(1000):Method(CBN-A):S.Time(last):Model(McF_4)               -0.0512 0.0183    -0.0871  -0.0512    -0.0153 -0.0512   0
S.Size(100):Method(OT):S.Time(last):Model(McF_4)                    0.0285 0.0351    -0.0404   0.0286     0.0974  0.0286   0
S.Size(1000):Method(OT):S.Time(last):Model(McF_4)                  -0.0353 0.0348    -0.1038  -0.0353     0.0329 -0.0352   0
S.Size(100):Method(OT-A):S.Time(last):Model(McF_4)                  0.0910 0.0326     0.0271   0.0910     0.1549  0.0910   0
S.Size(1000):Method(OT-A):S.Time(last):Model(McF_4)                -0.0957 0.0315    -0.1577  -0.0957    -0.0339 -0.0957   0
S.Size(100):Method(DiP):S.Time(last):Model(McF_4)                  -0.1907 0.0744    -0.3370  -0.1907    -0.0449 -0.1906   0
S.Size(1000):Method(DiP):S.Time(last):Model(McF_4)                  0.1482 0.0522     0.0458   0.1482     0.2506  0.1481   0
S.Size(100):Method(CBN):S.Time(last):Model(McF_6)                   0.0652 0.0196     0.0267   0.0652     0.1037  0.0652   0
S.Size(1000):Method(CBN):S.Time(last):Model(McF_6)                 -0.1931 0.0181    -0.2287  -0.1931    -0.1576 -0.1931   0
S.Size(100):Method(CBN-A):S.Time(last):Model(McF_6)                 0.0603 0.0198     0.0215   0.0603     0.0991  0.0603   0
S.Size(1000):Method(CBN-A):S.Time(last):Model(McF_6)               -0.1744 0.0183    -0.2104  -0.1744    -0.1384 -0.1744   0
S.Size(100):Method(OT):S.Time(last):Model(McF_6)                    0.1631 0.0323     0.0998   0.1631     0.2264  0.1630   0
S.Size(1000):Method(OT):S.Time(last):Model(McF_6)                  -0.1722 0.0362    -0.2436  -0.1721    -0.1015 -0.1719   0
S.Size(100):Method(OT-A):S.Time(last):Model(McF_6)                 -0.0574 0.0257    -0.1078  -0.0574    -0.0070 -0.0574   0
S.Size(1000):Method(OT-A):S.Time(last):Model(McF_6)                 0.0113 0.0264    -0.0405   0.0112     0.0632  0.0111   0
S.Size(100):Method(DiP):S.Time(last):Model(McF_6)                   0.1701 0.0638     0.0447   0.1701     0.2953  0.1702   0
S.Size(1000):Method(DiP):S.Time(last):Model(McF_6)                  0.0762 0.0520    -0.0259   0.0762     0.1782  0.0763   0
S.Size(100):Method(CBN):S.Time(last):Conjunction(No)               -0.0466 0.0107    -0.0676  -0.0466    -0.0257 -0.0466   0
S.Size(1000):Method(CBN):S.Time(last):Conjunction(No)               0.0132 0.0095    -0.0054   0.0132     0.0319  0.0132   0
S.Size(100):Method(CBN-A):S.Time(last):Conjunction(No)             -0.0431 0.0107    -0.0642  -0.0431    -0.0221 -0.0431   0
S.Size(1000):Method(CBN-A):S.Time(last):Conjunction(No)             0.0139 0.0096    -0.0049   0.0139     0.0327  0.0139   0
S.Size(100):Method(OT):S.Time(last):Conjunction(No)                -0.0166 0.0170    -0.0500  -0.0166     0.0167 -0.0166   0
S.Size(1000):Method(OT):S.Time(last):Conjunction(No)                0.0019 0.0164    -0.0304   0.0019     0.0342  0.0019   0
S.Size(100):Method(OT-A):S.Time(last):Conjunction(No)              -0.0177 0.0147    -0.0466  -0.0177     0.0111 -0.0177   0
S.Size(1000):Method(OT-A):S.Time(last):Conjunction(No)             -0.0026 0.0147    -0.0316  -0.0026     0.0262 -0.0026   0
S.Size(100):Method(DiP):S.Time(last):Conjunction(No)                0.0958 0.0363     0.0246   0.0958     0.1671  0.0958   0
S.Size(1000):Method(DiP):S.Time(last):Conjunction(No)              -0.0097 0.0282    -0.0651  -0.0097     0.0456 -0.0097   0
S.Size(100):Method(CBN):S.Time(last):sh(0)                          0.0110 0.0121    -0.0128   0.0110     0.0348  0.0110   0
S.Size(1000):Method(CBN):S.Time(last):sh(0)                         0.0415 0.0101     0.0217   0.0415     0.0613  0.0415   0
S.Size(100):Method(CBN-A):S.Time(last):sh(0)                        0.0065 0.0122    -0.0174   0.0065     0.0303  0.0065   0
S.Size(1000):Method(CBN-A):S.Time(last):sh(0)                       0.0529 0.0101     0.0330   0.0529     0.0728  0.0529   0
S.Size(100):Method(OT):S.Time(last):sh(0)                           0.0057 0.0187    -0.0310   0.0057     0.0424  0.0057   0
S.Size(1000):Method(OT):S.Time(last):sh(0)                         -0.0050 0.0176    -0.0395  -0.0050     0.0295 -0.0050   0
S.Size(100):Method(OT-A):S.Time(last):sh(0)                        -0.0082 0.0161    -0.0398  -0.0082     0.0234 -0.0082   0
S.Size(1000):Method(OT-A):S.Time(last):sh(0)                        0.0123 0.0155    -0.0181   0.0123     0.0427  0.0123   0
S.Size(100):Method(DiP):S.Time(last):sh(0)                         -0.0331 0.0426    -0.1170  -0.0331     0.0503 -0.0329   0
S.Size(1000):Method(DiP):S.Time(last):sh(0)                         0.0286 0.0307    -0.0317   0.0286     0.0889  0.0286   0
S.Size(100):Method(CBN):S.Time(last):TrueGenes(7)                  -0.0612 0.0199    -0.1003  -0.0612    -0.0221 -0.0612   0
S.Size(1000):Method(CBN):S.Time(last):TrueGenes(7)                  0.1268 0.0177     0.0921   0.1268     0.1615  0.1267   0
S.Size(100):Method(CBN-A):S.Time(last):TrueGenes(7)                -0.0546 0.0199    -0.0938  -0.0546    -0.0155 -0.0547   0
S.Size(1000):Method(CBN-A):S.Time(last):TrueGenes(7)                0.1059 0.0177     0.0711   0.1059     0.1407  0.1058   0
S.Size(100):Method(OT):S.Time(last):TrueGenes(7)                    0.0868 0.0302     0.0275   0.0868     0.1460  0.0868   0
S.Size(1000):Method(OT):S.Time(last):TrueGenes(7)                  -0.0957 0.0303    -0.1554  -0.0956    -0.0364 -0.0955   0
S.Size(100):Method(OT-A):S.Time(last):TrueGenes(7)                  0.0750 0.0272     0.0216   0.0750     0.1283  0.0750   0
S.Size(1000):Method(OT-A):S.Time(last):TrueGenes(7)                -0.0345 0.0272    -0.0880  -0.0345     0.0187 -0.0343   0
S.Size(100):Method(DiP):S.Time(last):TrueGenes(7)                  -0.2730 0.0697    -0.4102  -0.2729    -0.1365 -0.2727   0
S.Size(1000):Method(DiP):S.Time(last):TrueGenes(7)                  0.2199 0.0502     0.1213   0.2199     0.3184  0.2200   0
S.Size(100):Method(CBN):S.Time(last):TrueGenes(9)                   0.1121 0.0168     0.0791   0.1121     0.1451  0.1121   0
S.Size(1000):Method(CBN):S.Time(last):TrueGenes(9)                 -0.0748 0.0146    -0.1036  -0.0748    -0.0462 -0.0748   0
S.Size(100):Method(CBN-A):S.Time(last):TrueGenes(9)                 0.1132 0.0169     0.0801   0.1132     0.1463  0.1132   0
S.Size(1000):Method(CBN-A):S.Time(last):TrueGenes(9)               -0.0801 0.0147    -0.1090  -0.0801    -0.0513 -0.0801   0
S.Size(100):Method(OT):S.Time(last):TrueGenes(9)                   -0.0290 0.0268    -0.0816  -0.0290     0.0235 -0.0290   0
S.Size(1000):Method(OT):S.Time(last):TrueGenes(9)                   0.0630 0.0253     0.0133   0.0630     0.1127  0.0630   0
S.Size(100):Method(OT-A):S.Time(last):TrueGenes(9)                 -0.0046 0.0236    -0.0510  -0.0046     0.0418 -0.0046   0
S.Size(1000):Method(OT-A):S.Time(last):TrueGenes(9)                 0.0156 0.0232    -0.0299   0.0156     0.0611  0.0155   0
S.Size(100):Method(DiP):S.Time(last):TrueGenes(9)                  -0.0274 0.0577    -0.1410  -0.0273     0.0855 -0.0272   0
S.Size(1000):Method(DiP):S.Time(last):TrueGenes(9)                 -0.0014 0.0414    -0.0825  -0.0014     0.0799 -0.0014   0
S.Size(100):Method(CBN):S.Type(singleCell):Model(Bozic)            -0.0485 0.0443    -0.1355  -0.0485     0.0382 -0.0484   0
S.Size(1000):Method(CBN):S.Type(singleCell):Model(Bozic)           -0.0222 0.0285    -0.0782  -0.0222     0.0337 -0.0223   0
S.Size(100):Method(CBN-A):S.Type(singleCell):Model(Bozic)          -0.0459 0.0443    -0.1330  -0.0459     0.0409 -0.0458   0
S.Size(1000):Method(CBN-A):S.Type(singleCell):Model(Bozic)         -0.0135 0.0286    -0.0696  -0.0135     0.0426 -0.0135   0
S.Size(100):Method(OT):S.Type(singleCell):Model(Bozic)             -0.0396 0.0549    -0.1475  -0.0396     0.0680 -0.0395   0
S.Size(1000):Method(OT):S.Type(singleCell):Model(Bozic)            -0.0460 0.0411    -0.1267  -0.0460     0.0346 -0.0460   0
S.Size(100):Method(OT-A):S.Type(singleCell):Model(Bozic)           -0.0421 0.0539    -0.1480  -0.0421     0.0635 -0.0420   0
S.Size(1000):Method(OT-A):S.Type(singleCell):Model(Bozic)          -0.0418 0.0394    -0.1191  -0.0418     0.0355 -0.0418   0
S.Size(100):Method(DiP):S.Type(singleCell):Model(Bozic)             0.1858 0.1653    -0.1377   0.1854     0.5112  0.1846   0
S.Size(1000):Method(DiP):S.Type(singleCell):Model(Bozic)            0.0022 0.0959    -0.1863   0.0023     0.1900  0.0025   0
S.Size(100):Method(CBN):S.Type(wholeTumor_0.01):Model(Bozic)       -0.0405 0.0326    -0.1044  -0.0405     0.0236 -0.0406   0
S.Size(1000):Method(CBN):S.Type(wholeTumor_0.01):Model(Bozic)       0.1745 0.0228     0.1297   0.1745     0.2192  0.1745   0
S.Size(100):Method(CBN-A):S.Type(wholeTumor_0.01):Model(Bozic)     -0.0329 0.0326    -0.0969  -0.0329     0.0313 -0.0330   0
S.Size(1000):Method(CBN-A):S.Type(wholeTumor_0.01):Model(Bozic)     0.1413 0.0229     0.0962   0.1413     0.1862  0.1413   0
S.Size(100):Method(OT):S.Type(wholeTumor_0.01):Model(Bozic)        -0.0596 0.0415    -0.1409  -0.0596     0.0219 -0.0597   0
S.Size(1000):Method(OT):S.Type(wholeTumor_0.01):Model(Bozic)        0.2057 0.0335     0.1399   0.2057     0.2715  0.2057   0
S.Size(100):Method(OT-A):S.Type(wholeTumor_0.01):Model(Bozic)      -0.0399 0.0404    -0.1191  -0.0400     0.0394 -0.0400   0
S.Size(1000):Method(OT-A):S.Type(wholeTumor_0.01):Model(Bozic)      0.1876 0.0313     0.1261   0.1876     0.2491  0.1876   0
S.Size(100):Method(DiP):S.Type(wholeTumor_0.01):Model(Bozic)        0.0517 0.1095    -0.1634   0.0517     0.2663  0.0518   0
S.Size(1000):Method(DiP):S.Type(wholeTumor_0.01):Model(Bozic)      -0.3095 0.0683    -0.4436  -0.3095    -0.1755 -0.3095   0
S.Size(100):Method(CBN):S.Type(singleCell):Model(McF_4)             0.0904 0.0369     0.0181   0.0904     0.1631  0.0903   0
S.Size(1000):Method(CBN):S.Type(singleCell):Model(McF_4)            0.0126 0.0272    -0.0408   0.0126     0.0658  0.0126   0
S.Size(100):Method(CBN-A):S.Type(singleCell):Model(McF_4)           0.0790 0.0370     0.0065   0.0789     0.1518  0.0788   0
S.Size(1000):Method(CBN-A):S.Type(singleCell):Model(McF_4)          0.0211 0.0273    -0.0325   0.0211     0.0746  0.0211   0
S.Size(100):Method(OT):S.Type(singleCell):Model(McF_4)              0.0709 0.0534    -0.0340   0.0709     0.1758  0.0708   0
S.Size(1000):Method(OT):S.Type(singleCell):Model(McF_4)             0.1054 0.0490     0.0091   0.1055     0.2014  0.1056   0
S.Size(100):Method(OT-A):S.Type(singleCell):Model(McF_4)            0.0788 0.0515    -0.0222   0.0788     0.1799  0.0788   0
S.Size(1000):Method(OT-A):S.Type(singleCell):Model(McF_4)           0.0818 0.0458    -0.0082   0.0819     0.1715  0.0819   0
S.Size(100):Method(DiP):S.Type(singleCell):Model(McF_4)            -0.2024 0.1273    -0.4532  -0.2021     0.0468 -0.2016   0
S.Size(1000):Method(DiP):S.Type(singleCell):Model(McF_4)           -0.0966 0.0829    -0.2592  -0.0966     0.0662 -0.0968   0
S.Size(100):Method(CBN):S.Type(wholeTumor_0.01):Model(McF_4)        0.1082 0.0299     0.0494   0.1082     0.1669  0.1083   0
S.Size(1000):Method(CBN):S.Type(wholeTumor_0.01):Model(McF_4)      -0.1508 0.0236    -0.1972  -0.1508    -0.1044 -0.1509   0
S.Size(100):Method(CBN-A):S.Type(wholeTumor_0.01):Model(McF_4)      0.0918 0.0301     0.0327   0.0918     0.1507  0.0918   0
S.Size(1000):Method(CBN-A):S.Type(wholeTumor_0.01):Model(McF_4)    -0.1344 0.0238    -0.1811  -0.1344    -0.0877 -0.1344   0
S.Size(100):Method(OT):S.Type(wholeTumor_0.01):Model(McF_4)         0.1180 0.0449     0.0297   0.1180     0.2061  0.1180   0
S.Size(1000):Method(OT):S.Type(wholeTumor_0.01):Model(McF_4)       -0.2124 0.0441    -0.2991  -0.2123    -0.1259 -0.2122   0
S.Size(100):Method(OT-A):S.Type(wholeTumor_0.01):Model(McF_4)       0.1324 0.0424     0.0492   0.1324     0.2155  0.1324   0
S.Size(1000):Method(OT-A):S.Type(wholeTumor_0.01):Model(McF_4)     -0.2135 0.0399    -0.2920  -0.2135    -0.1352 -0.2134   0
S.Size(100):Method(DiP):S.Type(wholeTumor_0.01):Model(McF_4)       -0.1487 0.0966    -0.3382  -0.1487     0.0409 -0.1487   0
S.Size(1000):Method(DiP):S.Type(wholeTumor_0.01):Model(McF_4)       0.4550 0.0670     0.3235   0.4550     0.5865  0.4550   0
S.Size(100):Method(CBN):S.Type(singleCell):Model(McF_6)             0.0221 0.0313    -0.0393   0.0221     0.0836  0.0220   0
S.Size(1000):Method(CBN):S.Type(singleCell):Model(McF_6)            0.0929 0.0256     0.0427   0.0929     0.1431  0.0929   0
S.Size(100):Method(CBN-A):S.Type(singleCell):Model(McF_6)           0.0266 0.0314    -0.0350   0.0266     0.0884  0.0265   0
S.Size(1000):Method(CBN-A):S.Type(singleCell):Model(McF_6)          0.0940 0.0258     0.0433   0.0940     0.1447  0.0940   0
S.Size(100):Method(OT):S.Type(singleCell):Model(McF_6)             -0.0161 0.0442    -0.1028  -0.0161     0.0707 -0.0162   0
S.Size(1000):Method(OT):S.Type(singleCell):Model(McF_6)             0.0143 0.0465    -0.0773   0.0144     0.1052  0.0146   0
S.Size(100):Method(OT-A):S.Type(singleCell):Model(McF_6)           -0.0010 0.0390    -0.0776  -0.0010     0.0757 -0.0011   0
S.Size(1000):Method(OT-A):S.Type(singleCell):Model(McF_6)           0.0227 0.0359    -0.0479   0.0227     0.0932  0.0228   0
S.Size(100):Method(DiP):S.Type(singleCell):Model(McF_6)            -0.0206 0.1014    -0.2197  -0.0205     0.1783 -0.0205   0
S.Size(1000):Method(DiP):S.Type(singleCell):Model(McF_6)           -0.0812 0.0775    -0.2335  -0.0812     0.0708 -0.0811   0
S.Size(100):Method(CBN):S.Type(wholeTumor_0.01):Model(McF_6)        0.0887 0.0260     0.0376   0.0887     0.1396  0.0887   0
S.Size(1000):Method(CBN):S.Type(wholeTumor_0.01):Model(McF_6)      -0.1810 0.0228    -0.2258  -0.1810    -0.1361 -0.1810   0
S.Size(100):Method(CBN-A):S.Type(wholeTumor_0.01):Model(McF_6)      0.1045 0.0262     0.0531   0.1045     0.1558  0.1046   0
S.Size(1000):Method(CBN-A):S.Type(wholeTumor_0.01):Model(McF_6)    -0.1807 0.0231    -0.2261  -0.1807    -0.1352 -0.1807   0
S.Size(100):Method(OT):S.Type(wholeTumor_0.01):Model(McF_6)         0.1392 0.0388     0.0631   0.1392     0.2153  0.1392   0
S.Size(1000):Method(OT):S.Type(wholeTumor_0.01):Model(McF_6)       -0.1227 0.0440    -0.2095  -0.1226    -0.0366 -0.1224   0
S.Size(100):Method(OT-A):S.Type(wholeTumor_0.01):Model(McF_6)       0.0779 0.0325     0.0140   0.0779     0.1417  0.0780   0
S.Size(1000):Method(OT-A):S.Type(wholeTumor_0.01):Model(McF_6)     -0.0766 0.0315    -0.1385  -0.0766    -0.0147 -0.0765   0
S.Size(100):Method(DiP):S.Type(wholeTumor_0.01):Model(McF_6)       -0.1352 0.0806    -0.2934  -0.1353     0.0230 -0.1353   0
S.Size(1000):Method(DiP):S.Type(wholeTumor_0.01):Model(McF_6)       0.3423 0.0663     0.2119   0.3424     0.4721  0.3426   0
S.Size(100):Method(CBN):S.Type(singleCell):Conjunction(No)         -0.0065 0.0150    -0.0359  -0.0065     0.0228 -0.0065   0
S.Size(1000):Method(CBN):S.Type(singleCell):Conjunction(No)         0.0164 0.0129    -0.0089   0.0164     0.0416  0.0164   0
S.Size(100):Method(CBN-A):S.Type(singleCell):Conjunction(No)        0.0015 0.0150    -0.0281   0.0015     0.0310  0.0015   0
S.Size(1000):Method(CBN-A):S.Type(singleCell):Conjunction(No)      -0.0023 0.0130    -0.0277  -0.0023     0.0231 -0.0023   0
S.Size(100):Method(OT):S.Type(singleCell):Conjunction(No)          -0.0179 0.0238    -0.0645  -0.0179     0.0287 -0.0179   0
S.Size(1000):Method(OT):S.Type(singleCell):Conjunction(No)          0.0028 0.0233    -0.0429   0.0028     0.0485  0.0028   0
S.Size(100):Method(OT-A):S.Type(singleCell):Conjunction(No)        -0.0149 0.0202    -0.0545  -0.0149     0.0247 -0.0149   0
S.Size(1000):Method(OT-A):S.Type(singleCell):Conjunction(No)        0.0026 0.0190    -0.0347   0.0026     0.0399  0.0026   0
S.Size(100):Method(DiP):S.Type(singleCell):Conjunction(No)          0.0057 0.0502    -0.0929   0.0057     0.1042  0.0057   0
S.Size(1000):Method(DiP):S.Type(singleCell):Conjunction(No)        -0.0154 0.0417    -0.0972  -0.0154     0.0664 -0.0154   0
S.Size(100):Method(CBN):S.Type(wholeTumor_0.01):Conjunction(No)    -0.0177 0.0136    -0.0444  -0.0177     0.0089 -0.0177   0
S.Size(1000):Method(CBN):S.Type(wholeTumor_0.01):Conjunction(No)    0.0120 0.0116    -0.0109   0.0120     0.0349  0.0120   0
S.Size(100):Method(CBN-A):S.Type(wholeTumor_0.01):Conjunction(No)  -0.0234 0.0137    -0.0502  -0.0234     0.0035 -0.0233   0
S.Size(1000):Method(CBN-A):S.Type(wholeTumor_0.01):Conjunction(No)  0.0139 0.0118    -0.0092   0.0139     0.0369  0.0139   0
S.Size(100):Method(OT):S.Type(wholeTumor_0.01):Conjunction(No)     -0.0297 0.0209    -0.0707  -0.0297     0.0112 -0.0297   0
S.Size(1000):Method(OT):S.Type(wholeTumor_0.01):Conjunction(No)     0.0351 0.0199    -0.0039   0.0351     0.0741  0.0351   0
S.Size(100):Method(OT-A):S.Type(wholeTumor_0.01):Conjunction(No)   -0.0160 0.0182    -0.0517  -0.0160     0.0196 -0.0160   0
S.Size(1000):Method(OT-A):S.Type(wholeTumor_0.01):Conjunction(No)   0.0190 0.0168    -0.0140   0.0190     0.0520  0.0190   0
S.Size(100):Method(DiP):S.Type(wholeTumor_0.01):Conjunction(No)     0.0774 0.0450    -0.0108   0.0774     0.1656  0.0773   0
S.Size(1000):Method(DiP):S.Type(wholeTumor_0.01):Conjunction(No)   -0.0370 0.0360    -0.1076  -0.0370     0.0335 -0.0370   0
S.Size(100):Method(CBN):S.Type(singleCell):sh(0)                   -0.0393 0.0174    -0.0735  -0.0394    -0.0050 -0.0394   0
S.Size(1000):Method(CBN):S.Type(singleCell):sh(0)                   0.0078 0.0141    -0.0199   0.0078     0.0353  0.0078   0
S.Size(100):Method(CBN-A):S.Type(singleCell):sh(0)                 -0.0376 0.0175    -0.0719  -0.0377    -0.0032 -0.0377   0
S.Size(1000):Method(CBN-A):S.Type(singleCell):sh(0)                 0.0200 0.0142    -0.0078   0.0200     0.0478  0.0200   0
S.Size(100):Method(OT):S.Type(singleCell):sh(0)                     0.0151 0.0271    -0.0382   0.0151     0.0683  0.0151   0
S.Size(1000):Method(OT):S.Type(singleCell):sh(0)                    0.0043 0.0265    -0.0478   0.0043     0.0563  0.0042   0
S.Size(100):Method(OT-A):S.Type(singleCell):sh(0)                   0.0134 0.0227    -0.0311   0.0134     0.0579  0.0133   0
S.Size(1000):Method(OT-A):S.Type(singleCell):sh(0)                  0.0048 0.0206    -0.0356   0.0048     0.0452  0.0048   0
S.Size(100):Method(DiP):S.Type(singleCell):sh(0)                    0.0875 0.0584    -0.0274   0.0876     0.2018  0.0878   0
S.Size(1000):Method(DiP):S.Type(singleCell):sh(0)                  -0.0195 0.0459    -0.1095  -0.0195     0.0706 -0.0196   0
S.Size(100):Method(CBN):S.Type(wholeTumor_0.01):sh(0)               0.0059 0.0157    -0.0248   0.0059     0.0367  0.0059   0
S.Size(1000):Method(CBN):S.Type(wholeTumor_0.01):sh(0)             -0.0118 0.0126    -0.0365  -0.0118     0.0129 -0.0118   0
S.Size(100):Method(CBN-A):S.Type(wholeTumor_0.01):sh(0)             0.0120 0.0157    -0.0190   0.0120     0.0428  0.0120   0
S.Size(1000):Method(CBN-A):S.Type(wholeTumor_0.01):sh(0)           -0.0132 0.0127    -0.0381  -0.0132     0.0116 -0.0132   0
S.Size(100):Method(OT):S.Type(wholeTumor_0.01):sh(0)               -0.0144 0.0239    -0.0613  -0.0144     0.0325 -0.0144   0
S.Size(1000):Method(OT):S.Type(wholeTumor_0.01):sh(0)              -0.0346 0.0224    -0.0785  -0.0346     0.0093 -0.0345   0
S.Size(100):Method(OT-A):S.Type(wholeTumor_0.01):sh(0)             -0.0187 0.0204    -0.0587  -0.0187     0.0213 -0.0187   0
S.Size(1000):Method(OT-A):S.Type(wholeTumor_0.01):sh(0)            -0.0221 0.0181    -0.0577  -0.0221     0.0134 -0.0221   0
S.Size(100):Method(DiP):S.Type(wholeTumor_0.01):sh(0)              -0.0538 0.0532    -0.1585  -0.0536     0.0503 -0.0534   0
S.Size(1000):Method(DiP):S.Type(wholeTumor_0.01):sh(0)              0.0363 0.0396    -0.0415   0.0364     0.1141  0.0364   0
S.Size(100):Method(CBN):S.Type(singleCell):TrueGenes(7)             0.0319 0.0263    -0.0197   0.0319     0.0834  0.0319   0
S.Size(1000):Method(CBN):S.Type(singleCell):TrueGenes(7)           -0.0455 0.0229    -0.0904  -0.0455    -0.0006 -0.0455   0
S.Size(100):Method(CBN-A):S.Type(singleCell):TrueGenes(7)           0.0430 0.0263    -0.0086   0.0430     0.0946  0.0430   0
S.Size(1000):Method(CBN-A):S.Type(singleCell):TrueGenes(7)         -0.0375 0.0229    -0.0825  -0.0375     0.0074 -0.0375   0
S.Size(100):Method(OT):S.Type(singleCell):TrueGenes(7)             -0.0301 0.0378    -0.1044  -0.0301     0.0442 -0.0301   0
S.Size(1000):Method(OT):S.Type(singleCell):TrueGenes(7)             0.0463 0.0363    -0.0250   0.0463     0.1176  0.0463   0
S.Size(100):Method(OT-A):S.Type(singleCell):TrueGenes(7)           -0.0379 0.0363    -0.1092  -0.0379     0.0332 -0.0379   0
S.Size(1000):Method(OT-A):S.Type(singleCell):TrueGenes(7)           0.0532 0.0350    -0.0156   0.0532     0.1219  0.0532   0
S.Size(100):Method(DiP):S.Type(singleCell):TrueGenes(7)             0.0331 0.0893    -0.1420   0.0331     0.2084  0.0330   0
S.Size(1000):Method(DiP):S.Type(singleCell):TrueGenes(7)           -0.1379 0.0721    -0.2796  -0.1378     0.0033 -0.1377   0
S.Size(100):Method(CBN):S.Type(wholeTumor_0.01):TrueGenes(7)       -0.0748 0.0232    -0.1204  -0.0748    -0.0292 -0.0748   0
S.Size(1000):Method(CBN):S.Type(wholeTumor_0.01):TrueGenes(7)       0.1198 0.0204     0.0797   0.1198     0.1598  0.1197   0
S.Size(100):Method(CBN-A):S.Type(wholeTumor_0.01):TrueGenes(7)     -0.0490 0.0232    -0.0946  -0.0490    -0.0034 -0.0490   0
S.Size(1000):Method(CBN-A):S.Type(wholeTumor_0.01):TrueGenes(7)     0.0964 0.0204     0.0563   0.0964     0.1364  0.0964   0
S.Size(100):Method(OT):S.Type(wholeTumor_0.01):TrueGenes(7)         0.0563 0.0327    -0.0080   0.0563     0.1205  0.0562   0
S.Size(1000):Method(OT):S.Type(wholeTumor_0.01):TrueGenes(7)       -0.0069 0.0312    -0.0683  -0.0069     0.0543 -0.0069   0
S.Size(100):Method(OT-A):S.Type(wholeTumor_0.01):TrueGenes(7)       0.0581 0.0314    -0.0035   0.0581     0.1198  0.0581   0
S.Size(1000):Method(OT-A):S.Type(wholeTumor_0.01):TrueGenes(7)     -0.0016 0.0301    -0.0608  -0.0016     0.0575 -0.0015   0
S.Size(100):Method(DiP):S.Type(wholeTumor_0.01):TrueGenes(7)       -0.1366 0.0765    -0.2869  -0.1366     0.0132 -0.1365   0
S.Size(1000):Method(DiP):S.Type(wholeTumor_0.01):TrueGenes(7)       0.0483 0.0593    -0.0681   0.0483     0.1647  0.0483   0
S.Size(100):Method(CBN):S.Type(singleCell):TrueGenes(9)            -0.0072 0.0233    -0.0530  -0.0072     0.0386 -0.0072   0
S.Size(1000):Method(CBN):S.Type(singleCell):TrueGenes(9)            0.0009 0.0192    -0.0369   0.0009     0.0386  0.0009   0
S.Size(100):Method(CBN-A):S.Type(singleCell):TrueGenes(9)          -0.0179 0.0234    -0.0639  -0.0179     0.0281 -0.0179   0
S.Size(1000):Method(CBN-A):S.Type(singleCell):TrueGenes(9)          0.0035 0.0194    -0.0345   0.0035     0.0415  0.0035   0
S.Size(100):Method(OT):S.Type(singleCell):TrueGenes(9)              0.0526 0.0395    -0.0249   0.0527     0.1300  0.0527   0
S.Size(1000):Method(OT):S.Type(singleCell):TrueGenes(9)            -0.0328 0.0365    -0.1045  -0.0328     0.0387 -0.0327   0
S.Size(100):Method(OT-A):S.Type(singleCell):TrueGenes(9)            0.0511 0.0323    -0.0124   0.0511     0.1145  0.0511   0
S.Size(1000):Method(OT-A):S.Type(singleCell):TrueGenes(9)          -0.0387 0.0296    -0.0968  -0.0387     0.0194 -0.0387   0
S.Size(100):Method(DiP):S.Type(singleCell):TrueGenes(9)            -0.0226 0.0797    -0.1792  -0.0225     0.1335 -0.0224   0
S.Size(1000):Method(DiP):S.Type(singleCell):TrueGenes(9)            0.1186 0.0592     0.0024   0.1186     0.2346  0.1186   0
S.Size(100):Method(CBN):S.Type(wholeTumor_0.01):TrueGenes(9)        0.0309 0.0206    -0.0094   0.0309     0.0713  0.0309   0
S.Size(1000):Method(CBN):S.Type(wholeTumor_0.01):TrueGenes(9)      -0.0558 0.0173    -0.0899  -0.0558    -0.0218 -0.0558   0
S.Size(100):Method(CBN-A):S.Type(wholeTumor_0.01):TrueGenes(9)      0.0280 0.0207    -0.0126   0.0280     0.0685  0.0280   0
S.Size(1000):Method(CBN-A):S.Type(wholeTumor_0.01):TrueGenes(9)    -0.0534 0.0175    -0.0877  -0.0534    -0.0191 -0.0534   0
S.Size(100):Method(OT):S.Type(wholeTumor_0.01):TrueGenes(9)        -0.0639 0.0337    -0.1300  -0.0640     0.0022 -0.0640   0
S.Size(1000):Method(OT):S.Type(wholeTumor_0.01):TrueGenes(9)        0.0213 0.0309    -0.0394   0.0213     0.0820  0.0213   0
S.Size(100):Method(OT-A):S.Type(wholeTumor_0.01):TrueGenes(9)      -0.0567 0.0286    -0.1128  -0.0568    -0.0007 -0.0568   0
S.Size(1000):Method(OT-A):S.Type(wholeTumor_0.01):TrueGenes(9)      0.0117 0.0261    -0.0396   0.0117     0.0630  0.0117   0
S.Size(100):Method(DiP):S.Type(wholeTumor_0.01):TrueGenes(9)        0.0704 0.0674    -0.0620   0.0704     0.2027  0.0704   0
S.Size(1000):Method(DiP):S.Type(wholeTumor_0.01):TrueGenes(9)      -0.0419 0.0506    -0.1413  -0.0419     0.0575 -0.0419   0
S.Size(100):Method(CBN):Model(Bozic):Conjunction(No)               -0.0090 0.0210    -0.0503  -0.0090     0.0322 -0.0090   0
S.Size(1000):Method(CBN):Model(Bozic):Conjunction(No)              -0.0240 0.0155    -0.0545  -0.0240     0.0064 -0.0240   0
S.Size(100):Method(CBN-A):Model(Bozic):Conjunction(No)             -0.0100 0.0211    -0.0513  -0.0100     0.0313 -0.0099   0
S.Size(1000):Method(CBN-A):Model(Bozic):Conjunction(No)            -0.0258 0.0156    -0.0564  -0.0258     0.0047 -0.0258   0
S.Size(100):Method(OT):Model(Bozic):Conjunction(No)                -0.0473 0.0278    -0.1018  -0.0473     0.0072 -0.0473   0
S.Size(1000):Method(OT):Model(Bozic):Conjunction(No)                0.0071 0.0239    -0.0397   0.0071     0.0540  0.0071   0
S.Size(100):Method(OT-A):Model(Bozic):Conjunction(No)              -0.0411 0.0269    -0.0941  -0.0411     0.0117 -0.0411   0
S.Size(1000):Method(OT-A):Model(Bozic):Conjunction(No)              0.0053 0.0223    -0.0384   0.0053     0.0490  0.0053   0
S.Size(100):Method(DiP):Model(Bozic):Conjunction(No)                0.0749 0.0682    -0.0590   0.0748     0.2088  0.0748   0
S.Size(1000):Method(DiP):Model(Bozic):Conjunction(No)               0.0239 0.0456    -0.0656   0.0239     0.1134  0.0239   0
S.Size(100):Method(CBN):Model(McF_4):Conjunction(No)               -0.0466 0.0223    -0.0903  -0.0466    -0.0030 -0.0466   0
S.Size(1000):Method(CBN):Model(McF_4):Conjunction(No)               0.1193 0.0173     0.0854   0.1193     0.1533  0.1193   0
S.Size(100):Method(CBN-A):Model(McF_4):Conjunction(No)             -0.0627 0.0223    -0.1066  -0.0627    -0.0189 -0.0627   0
S.Size(1000):Method(CBN-A):Model(McF_4):Conjunction(No)             0.1268 0.0174     0.0927   0.1268     0.1610  0.1268   0
S.Size(100):Method(OT):Model(McF_4):Conjunction(No)                 0.0005 0.0336    -0.0656   0.0005     0.0665  0.0005   0
S.Size(1000):Method(OT):Model(McF_4):Conjunction(No)               -0.0409 0.0336    -0.1071  -0.0409     0.0249 -0.0408   0
S.Size(100):Method(OT-A):Model(McF_4):Conjunction(No)               0.0460 0.0321    -0.0170   0.0460     0.1088  0.0460   0
S.Size(1000):Method(OT-A):Model(McF_4):Conjunction(No)             -0.0866 0.0314    -0.1484  -0.0865    -0.0253 -0.0863   0
S.Size(100):Method(DiP):Model(McF_4):Conjunction(No)               -0.0294 0.0722    -0.1712  -0.0294     0.1122 -0.0294   0
S.Size(1000):Method(DiP):Model(McF_4):Conjunction(No)               0.0229 0.0494    -0.0741   0.0229     0.1198  0.0229   0
S.Size(100):Method(CBN):Model(McF_6):Conjunction(No)               -0.0421 0.0186    -0.0787  -0.0421    -0.0056 -0.0420   0
S.Size(1000):Method(CBN):Model(McF_6):Conjunction(No)              -0.0287 0.0164    -0.0610  -0.0287     0.0035 -0.0288   0
S.Size(100):Method(CBN-A):Model(McF_6):Conjunction(No)             -0.0522 0.0187    -0.0890  -0.0522    -0.0156 -0.0522   0
S.Size(1000):Method(CBN-A):Model(McF_6):Conjunction(No)             0.0023 0.0167    -0.0303   0.0023     0.0350  0.0023   0
S.Size(100):Method(OT):Model(McF_6):Conjunction(No)                -0.0534 0.0284    -0.1092  -0.0534     0.0023 -0.0534   0
S.Size(1000):Method(OT):Model(McF_6):Conjunction(No)                0.0486 0.0325    -0.0151   0.0486     0.1123  0.0486   0
S.Size(100):Method(OT-A):Model(McF_6):Conjunction(No)              -0.0851 0.0237    -0.1318  -0.0851    -0.0386 -0.0851   0
S.Size(1000):Method(OT-A):Model(McF_6):Conjunction(No)              0.0745 0.0236     0.0282   0.0744     0.1207  0.0744   0
S.Size(100):Method(DiP):Model(McF_6):Conjunction(No)                0.1209 0.0590     0.0050   0.1208     0.2368  0.1208   0
S.Size(1000):Method(DiP):Model(McF_6):Conjunction(No)              -0.0447 0.0493    -0.1415  -0.0446     0.0519 -0.0446   0
S.Size(100):Method(CBN):Model(Bozic):sh(0)                         -0.0753 0.0232    -0.1208  -0.0754    -0.0297 -0.0754   0
S.Size(1000):Method(CBN):Model(Bozic):sh(0)                        -0.0650 0.0168    -0.0980  -0.0650    -0.0321 -0.0649   0
S.Size(100):Method(CBN-A):Model(Bozic):sh(0)                       -0.0776 0.0232    -0.1231  -0.0777    -0.0320 -0.0778   0
S.Size(1000):Method(CBN-A):Model(Bozic):sh(0)                      -0.0586 0.0169    -0.0918  -0.0586    -0.0256 -0.0586   0
S.Size(100):Method(OT):Model(Bozic):sh(0)                          -0.0667 0.0308    -0.1271  -0.0667    -0.0063 -0.0667   0
S.Size(1000):Method(OT):Model(Bozic):sh(0)                         -0.0753 0.0261    -0.1266  -0.0753    -0.0242 -0.0753   0
S.Size(100):Method(OT-A):Model(Bozic):sh(0)                        -0.0903 0.0296    -0.1484  -0.0903    -0.0321 -0.0904   0
S.Size(1000):Method(OT-A):Model(Bozic):sh(0)                       -0.0622 0.0241    -0.1096  -0.0622    -0.0149 -0.0622   0
S.Size(100):Method(DiP):Model(Bozic):sh(0)                          0.1235 0.0784    -0.0310   0.1237     0.2768  0.1240   0
S.Size(1000):Method(DiP):Model(Bozic):sh(0)                         0.0521 0.0504    -0.0466   0.0520     0.1513  0.0518   0
S.Size(100):Method(CBN):Model(McF_4):sh(0)                          0.0951 0.0258     0.0448   0.0950     0.1459  0.0948   0
S.Size(1000):Method(CBN):Model(McF_4):sh(0)                        -0.0996 0.0186    -0.1362  -0.0996    -0.0631 -0.0995   0
S.Size(100):Method(CBN-A):Model(McF_4):sh(0)                        0.1111 0.0258     0.0607   0.1110     0.1620  0.1108   0
S.Size(1000):Method(CBN-A):Model(McF_4):sh(0)                      -0.1050 0.0187    -0.1418  -0.1049    -0.0683 -0.1049   0
S.Size(100):Method(OT):Model(McF_4):sh(0)                          -0.0064 0.0372    -0.0792  -0.0064     0.0667 -0.0065   0
S.Size(1000):Method(OT):Model(McF_4):sh(0)                         -0.0152 0.0365    -0.0866  -0.0153     0.0568 -0.0156   0
S.Size(100):Method(OT-A):Model(McF_4):sh(0)                         0.0199 0.0349    -0.0485   0.0198     0.0885  0.0197   0
S.Size(1000):Method(OT-A):Model(McF_4):sh(0)                       -0.0422 0.0323    -0.1054  -0.0422     0.0213 -0.0423   0
S.Size(100):Method(DiP):Model(McF_4):sh(0)                          0.0990 0.0867    -0.0720   0.0993     0.2683  0.0999   0
S.Size(1000):Method(DiP):Model(McF_4):sh(0)                         0.0150 0.0538    -0.0903   0.0149     0.1209  0.0147   0
S.Size(100):Method(CBN):Model(McF_6):sh(0)                          0.0167 0.0203    -0.0231   0.0167     0.0565  0.0166   0
S.Size(1000):Method(CBN):Model(McF_6):sh(0)                         0.0027 0.0172    -0.0311   0.0027     0.0365  0.0027   0
S.Size(100):Method(CBN-A):Model(McF_6):sh(0)                        0.0052 0.0204    -0.0348   0.0052     0.0453  0.0052   0
S.Size(1000):Method(CBN-A):Model(McF_6):sh(0)                       0.0053 0.0174    -0.0288   0.0053     0.0395  0.0053   0
S.Size(100):Method(OT):Model(McF_6):sh(0)                           0.0936 0.0307     0.0333   0.0936     0.1539  0.0935   0
S.Size(1000):Method(OT):Model(McF_6):sh(0)                         -0.1108 0.0339    -0.1774  -0.1108    -0.0444 -0.1107   0
S.Size(100):Method(OT-A):Model(McF_6):sh(0)                         0.0704 0.0257     0.0201   0.0704     0.1208  0.0703   0
S.Size(1000):Method(OT-A):Model(McF_6):sh(0)                       -0.0694 0.0244    -0.1174  -0.0694    -0.0215 -0.0694   0
S.Size(100):Method(DiP):Model(McF_6):sh(0)                         -0.2235 0.0673    -0.3560  -0.2234    -0.0917 -0.2231   0
S.Size(1000):Method(DiP):Model(McF_6):sh(0)                         0.1091 0.0525     0.0060   0.1091     0.2119  0.1091   0
S.Size(100):Method(CBN):Model(Bozic):TrueGenes(7)                  -0.0874 0.0324    -0.1510  -0.0873    -0.0239 -0.0873   0
S.Size(1000):Method(CBN):Model(Bozic):TrueGenes(7)                  0.1471 0.0269     0.0942   0.1471     0.2000  0.1471   0
S.Size(100):Method(CBN-A):Model(Bozic):TrueGenes(7)                -0.0854 0.0324    -0.1491  -0.0854    -0.0218 -0.0853   0
S.Size(1000):Method(CBN-A):Model(Bozic):TrueGenes(7)                0.1659 0.0270     0.1130   0.1659     0.2189  0.1659   0
S.Size(100):Method(OT):Model(Bozic):TrueGenes(7)                   -0.0624 0.0421    -0.1451  -0.0624     0.0202 -0.0623   0
S.Size(1000):Method(OT):Model(Bozic):TrueGenes(7)                   0.1655 0.0383     0.0904   0.1655     0.2406  0.1654   0
S.Size(100):Method(OT-A):Model(Bozic):TrueGenes(7)                 -0.0635 0.0408    -0.1436  -0.0635     0.0165 -0.0634   0
S.Size(1000):Method(OT-A):Model(Bozic):TrueGenes(7)                 0.1840 0.0372     0.1111   0.1840     0.2570  0.1840   0
S.Size(100):Method(DiP):Model(Bozic):TrueGenes(7)                  -0.0090 0.1036    -0.2117  -0.0092     0.1947 -0.0096   0
S.Size(1000):Method(DiP):Model(Bozic):TrueGenes(7)                 -0.2283 0.0729    -0.3717  -0.2282    -0.0854 -0.2280   0
S.Size(100):Method(CBN):Model(McF_4):TrueGenes(7)                  -0.0906 0.0390    -0.1669  -0.0907    -0.0140 -0.0908   0
S.Size(1000):Method(CBN):Model(McF_4):TrueGenes(7)                  0.0687 0.0317     0.0065   0.0687     0.1310  0.0687   0
S.Size(100):Method(CBN-A):Model(McF_4):TrueGenes(7)                -0.0768 0.0391    -0.1534  -0.0768     0.0002 -0.0770   0
S.Size(1000):Method(CBN-A):Model(McF_4):TrueGenes(7)                0.0675 0.0320     0.0048   0.0675     0.1302  0.0675   0
S.Size(100):Method(OT):Model(McF_4):TrueGenes(7)                    0.0477 0.0561    -0.0623   0.0476     0.1577  0.0476   0
S.Size(1000):Method(OT):Model(McF_4):TrueGenes(7)                   0.1039 0.0553    -0.0050   0.1039     0.2121  0.1041   0
S.Size(100):Method(OT-A):Model(McF_4):TrueGenes(7)                  0.0265 0.0536    -0.0787   0.0265     0.1318  0.0264   0
S.Size(1000):Method(OT-A):Model(McF_4):TrueGenes(7)                 0.0881 0.0524    -0.0152   0.0881     0.1907  0.0883   0
S.Size(100):Method(DiP):Model(McF_4):TrueGenes(7)                   0.1804 0.1358    -0.0869   0.1806     0.4462  0.1811   0
S.Size(1000):Method(DiP):Model(McF_4):TrueGenes(7)                 -0.1227 0.0895    -0.2984  -0.1227     0.0529 -0.1227   0
S.Size(100):Method(CBN):Model(McF_6):TrueGenes(7)                   0.0153 0.0342    -0.0519   0.0153     0.0824  0.0152   0
S.Size(1000):Method(CBN):Model(McF_6):TrueGenes(7)                 -0.0684 0.0342    -0.1355  -0.0683    -0.0014 -0.0683   0
S.Size(100):Method(CBN-A):Model(McF_6):TrueGenes(7)                 0.0472 0.0341    -0.0198   0.0472     0.1142  0.0472   0
S.Size(1000):Method(CBN-A):Model(McF_6):TrueGenes(7)               -0.0986 0.0339    -0.1652  -0.0986    -0.0323 -0.0985   0
S.Size(100):Method(OT):Model(McF_6):TrueGenes(7)                    0.0453 0.0456    -0.0442   0.0453     0.1349  0.0452   0
S.Size(1000):Method(OT):Model(McF_6):TrueGenes(7)                  -0.2109 0.0544    -0.3183  -0.2107    -0.1046 -0.2103   0
S.Size(100):Method(OT-A):Model(McF_6):TrueGenes(7)                  0.0211 0.0435    -0.0642   0.0211     0.1064  0.0210   0
S.Size(1000):Method(OT-A):Model(McF_6):TrueGenes(7)                -0.2021 0.0513    -0.3036  -0.2018    -0.1020 -0.2013   0
S.Size(100):Method(DiP):Model(McF_6):TrueGenes(7)                  -0.1577 0.0951    -0.3444  -0.1577     0.0290 -0.1577   0
S.Size(1000):Method(DiP):Model(McF_6):TrueGenes(7)                  0.3062 0.0796     0.1497   0.3063     0.4620  0.3065   0
S.Size(100):Method(CBN):Model(Bozic):TrueGenes(9)                   0.0323 0.0306    -0.0278   0.0323     0.0923  0.0323   0
S.Size(1000):Method(CBN):Model(Bozic):TrueGenes(9)                 -0.0065 0.0231    -0.0519  -0.0065     0.0389 -0.0065   0
S.Size(100):Method(CBN-A):Model(Bozic):TrueGenes(9)                 0.0217 0.0307    -0.0386   0.0217     0.0819  0.0217   0
S.Size(1000):Method(CBN-A):Model(Bozic):TrueGenes(9)               -0.0262 0.0232    -0.0718  -0.0262     0.0194 -0.0262   0
S.Size(100):Method(OT):Model(Bozic):TrueGenes(9)                    0.0234 0.0429    -0.0609   0.0235     0.1076  0.0235   0
S.Size(1000):Method(OT):Model(Bozic):TrueGenes(9)                  -0.0895 0.0371    -0.1622  -0.0895    -0.0167 -0.0895   0
S.Size(100):Method(OT-A):Model(Bozic):TrueGenes(9)                 -0.0077 0.0411    -0.0885  -0.0077     0.0728 -0.0077   0
S.Size(1000):Method(OT-A):Model(Bozic):TrueGenes(9)                -0.0681 0.0346    -0.1360  -0.0681    -0.0003 -0.0681   0
S.Size(100):Method(DiP):Model(Bozic):TrueGenes(9)                   0.0801 0.1001    -0.1162   0.0800     0.2765  0.0799   0
S.Size(1000):Method(DiP):Model(Bozic):TrueGenes(9)                 -0.0446 0.0648    -0.1719  -0.0446     0.0825 -0.0445   0
S.Size(100):Method(CBN):Model(McF_4):TrueGenes(9)                   0.1212 0.0331     0.0564   0.1211     0.1861  0.1210   0
S.Size(1000):Method(CBN):Model(McF_4):TrueGenes(9)                 -0.1034 0.0257    -0.1538  -0.1034    -0.0530 -0.1033   0
S.Size(100):Method(CBN-A):Model(McF_4):TrueGenes(9)                 0.1079 0.0332     0.0429   0.1078     0.1731  0.1077   0
S.Size(1000):Method(CBN-A):Model(McF_4):TrueGenes(9)               -0.0870 0.0259    -0.1377  -0.0870    -0.0363 -0.0870   0
S.Size(100):Method(OT):Model(McF_4):TrueGenes(9)                    0.0038 0.0525    -0.0993   0.0038     0.1067  0.0038   0
S.Size(1000):Method(OT):Model(McF_4):TrueGenes(9)                  -0.0288 0.0502    -0.1276  -0.0287     0.0695 -0.0286   0
S.Size(100):Method(OT-A):Model(McF_4):TrueGenes(9)                 -0.0299 0.0483    -0.1246  -0.0299     0.0647 -0.0299   0
S.Size(1000):Method(OT-A):Model(McF_4):TrueGenes(9)                 0.0636 0.0452    -0.0253   0.0636     0.1522  0.0636   0
S.Size(100):Method(DiP):Model(McF_4):TrueGenes(9)                  -0.1735 0.1098    -0.3897  -0.1733     0.0413 -0.1728   0
S.Size(1000):Method(DiP):Model(McF_4):TrueGenes(9)                 -0.0497 0.0711    -0.1891  -0.0497     0.0898 -0.0498   0
S.Size(100):Method(CBN):Model(McF_6):TrueGenes(9)                   0.0121 0.0284    -0.0437   0.0121     0.0678  0.0121   0
S.Size(1000):Method(CBN):Model(McF_6):TrueGenes(9)                 -0.0458 0.0257    -0.0963  -0.0458     0.0048 -0.0458   0
S.Size(100):Method(CBN-A):Model(McF_6):TrueGenes(9)                 0.0243 0.0286    -0.0318   0.0243     0.0804  0.0243   0
S.Size(1000):Method(CBN-A):Model(McF_6):TrueGenes(9)               -0.0595 0.0260    -0.1104  -0.0595    -0.0085 -0.0595   0
S.Size(100):Method(OT):Model(McF_6):TrueGenes(9)                   -0.0551 0.0464    -0.1463  -0.0551     0.0359 -0.0551   0
S.Size(1000):Method(OT):Model(McF_6):TrueGenes(9)                   0.1436 0.0505     0.0440   0.1437     0.2424  0.1439   0
S.Size(100):Method(OT-A):Model(McF_6):TrueGenes(9)                  0.0772 0.0377     0.0032   0.0772     0.1512  0.0771   0
S.Size(1000):Method(OT-A):Model(McF_6):TrueGenes(9)                -0.0146 0.0383    -0.0898  -0.0146     0.0607 -0.0147   0
S.Size(100):Method(DiP):Model(McF_6):TrueGenes(9)                  -0.1056 0.0862    -0.2751  -0.1055     0.0634 -0.1054   0
S.Size(1000):Method(DiP):Model(McF_6):TrueGenes(9)                  0.1651 0.0672     0.0331   0.1651     0.2967  0.1652   0
S.Size(100):Method(CBN):Conjunction(No):sh(0)                       0.0130 0.0112    -0.0090   0.0130     0.0350  0.0130   0
S.Size(1000):Method(CBN):Conjunction(No):sh(0)                     -0.0016 0.0090    -0.0192  -0.0016     0.0160 -0.0016   0
S.Size(100):Method(CBN-A):Conjunction(No):sh(0)                    -0.0039 0.0113    -0.0261  -0.0039     0.0182 -0.0039   0
S.Size(1000):Method(CBN-A):Conjunction(No):sh(0)                    0.0086 0.0090    -0.0091   0.0086     0.0263  0.0086   0
S.Size(100):Method(OT):Conjunction(No):sh(0)                        0.0580 0.0167     0.0253   0.0580     0.0907  0.0580   0
S.Size(1000):Method(OT):Conjunction(No):sh(0)                      -0.0437 0.0156    -0.0745  -0.0437    -0.0131 -0.0437   0
S.Size(100):Method(OT-A):Conjunction(No):sh(0)                      0.0242 0.0144    -0.0041   0.0242     0.0524  0.0242   0
S.Size(1000):Method(OT-A):Conjunction(No):sh(0)                    -0.0109 0.0129    -0.0362  -0.0109     0.0144 -0.0109   0
S.Size(100):Method(DiP):Conjunction(No):sh(0)                      -0.0855 0.0388    -0.1616  -0.0855    -0.0094 -0.0855   0
S.Size(1000):Method(DiP):Conjunction(No):sh(0)                      0.0407 0.0284    -0.0151   0.0407     0.0964  0.0408   0
S.Size(100):Method(CBN):Conjunction(No):TrueGenes(7)               -0.0819 0.0176    -0.1165  -0.0819    -0.0473 -0.0819   0
S.Size(1000):Method(CBN):Conjunction(No):TrueGenes(7)               0.0734 0.0153     0.0433   0.0734     0.1035  0.0734   0
S.Size(100):Method(CBN-A):Conjunction(No):TrueGenes(7)             -0.0834 0.0176    -0.1180  -0.0834    -0.0489 -0.0834   0
S.Size(1000):Method(CBN-A):Conjunction(No):TrueGenes(7)             0.0700 0.0153     0.0399   0.0700     0.1001  0.0700   0
S.Size(100):Method(OT):Conjunction(No):TrueGenes(7)                -0.0514 0.0245    -0.0996  -0.0514    -0.0032 -0.0514   0
S.Size(1000):Method(OT):Conjunction(No):TrueGenes(7)                0.0502 0.0233     0.0044   0.0502     0.0960  0.0502   0
S.Size(100):Method(OT-A):Conjunction(No):TrueGenes(7)              -0.0330 0.0234    -0.0790  -0.0330     0.0130 -0.0330   0
S.Size(1000):Method(OT-A):Conjunction(No):TrueGenes(7)              0.0486 0.0224     0.0046   0.0486     0.0927  0.0486   0
S.Size(100):Method(DiP):Conjunction(No):TrueGenes(7)               -0.0018 0.0602    -0.1201  -0.0018     0.1163 -0.0018   0
S.Size(1000):Method(DiP):Conjunction(No):TrueGenes(7)               0.0016 0.0449    -0.0866   0.0017     0.0897  0.0017   0
S.Size(100):Method(CBN):Conjunction(No):TrueGenes(9)                0.0441 0.0157     0.0133   0.0441     0.0749  0.0441   0
S.Size(1000):Method(CBN):Conjunction(No):TrueGenes(9)              -0.0332 0.0130    -0.0588  -0.0332    -0.0077 -0.0332   0
S.Size(100):Method(CBN-A):Conjunction(No):TrueGenes(9)              0.0432 0.0157     0.0123   0.0432     0.0741  0.0432   0
S.Size(1000):Method(CBN-A):Conjunction(No):TrueGenes(9)            -0.0238 0.0131    -0.0496  -0.0238     0.0019 -0.0238   0
S.Size(100):Method(OT):Conjunction(No):TrueGenes(9)                 0.0606 0.0251     0.0114   0.0606     0.1098  0.0606   0
S.Size(1000):Method(OT):Conjunction(No):TrueGenes(9)               -0.0133 0.0233    -0.0590  -0.0133     0.0325 -0.0133   0
S.Size(100):Method(OT-A):Conjunction(No):TrueGenes(9)               0.0171 0.0213    -0.0246   0.0171     0.0588  0.0171   0
S.Size(1000):Method(OT-A):Conjunction(No):TrueGenes(9)              0.0012 0.0195    -0.0371   0.0012     0.0396  0.0012   0
S.Size(100):Method(DiP):Conjunction(No):TrueGenes(9)                0.0477 0.0531    -0.0565   0.0476     0.1520  0.0475   0
S.Size(1000):Method(DiP):Conjunction(No):TrueGenes(9)              -0.1019 0.0390    -0.1784  -0.1019    -0.0255 -0.1019   0
S.Size(100):Method(CBN):sh(0):TrueGenes(7)                         -0.0683 0.0185    -0.1046  -0.0683    -0.0319 -0.0683   0
S.Size(1000):Method(CBN):sh(0):TrueGenes(7)                         0.1180 0.0157     0.0871   0.1180     0.1489  0.1181   0
S.Size(100):Method(CBN-A):sh(0):TrueGenes(7)                       -0.0681 0.0185    -0.1045  -0.0681    -0.0318 -0.0682   0
S.Size(1000):Method(CBN-A):sh(0):TrueGenes(7)                       0.1192 0.0157     0.0883   0.1192     0.1501  0.1192   0
S.Size(100):Method(OT):sh(0):TrueGenes(7)                          -0.0770 0.0264    -0.1288  -0.0770    -0.0252 -0.0770   0
S.Size(1000):Method(OT):sh(0):TrueGenes(7)                          0.0922 0.0252     0.0427   0.0922     0.1417  0.0922   0
S.Size(100):Method(OT-A):sh(0):TrueGenes(7)                        -0.0733 0.0250    -0.1224  -0.0733    -0.0243 -0.0733   0
S.Size(1000):Method(OT-A):sh(0):TrueGenes(7)                        0.0999 0.0240     0.0527   0.0998     0.1470  0.0998   0
S.Size(100):Method(DiP):sh(0):TrueGenes(7)                          0.1434 0.0634     0.0185   0.1435     0.2674  0.1438   0
S.Size(1000):Method(DiP):sh(0):TrueGenes(7)                        -0.4363 0.0469    -0.5284  -0.4364    -0.3443 -0.4364   0
S.Size(100):Method(CBN):sh(0):TrueGenes(9)                         -0.0051 0.0169    -0.0381  -0.0051     0.0281 -0.0051   0
S.Size(1000):Method(CBN):sh(0):TrueGenes(9)                        -0.0049 0.0135    -0.0314  -0.0049     0.0214 -0.0049   0
S.Size(100):Method(CBN-A):sh(0):TrueGenes(9)                        0.0190 0.0169    -0.0142   0.0190     0.0523  0.0189   0
S.Size(1000):Method(CBN-A):sh(0):TrueGenes(9)                      -0.0140 0.0135    -0.0406  -0.0140     0.0125 -0.0140   0
S.Size(100):Method(OT):sh(0):TrueGenes(9)                           0.0145 0.0270    -0.0385   0.0145     0.0675  0.0145   0
S.Size(1000):Method(OT):sh(0):TrueGenes(9)                         -0.0102 0.0247    -0.0587  -0.0102     0.0383 -0.0103   0
S.Size(100):Method(OT-A):sh(0):TrueGenes(9)                         0.0132 0.0226    -0.0311   0.0132     0.0575  0.0132   0
S.Size(1000):Method(OT-A):sh(0):TrueGenes(9)                       -0.0223 0.0202    -0.0620  -0.0223     0.0174 -0.0223   0
S.Size(100):Method(DiP):sh(0):TrueGenes(9)                          0.0119 0.0573    -0.1008   0.0120     0.1240  0.0121   0
S.Size(1000):Method(DiP):sh(0):TrueGenes(9)                         0.0884 0.0404     0.0090   0.0883     0.1676  0.0883   0
S.Size(100):S.Time(last):S.Type(singleCell):Model(Bozic)           -0.0139 0.0089    -0.0314  -0.0139     0.0035 -0.0139   0
S.Size(1000):S.Time(last):S.Type(singleCell):Model(Bozic)           0.0161 0.0090    -0.0015   0.0161     0.0338  0.0161   0
S.Size(100):S.Time(last):S.Type(wholeTumor_0.01):Model(Bozic)       0.0207 0.0088     0.0033   0.0207     0.0380  0.0207   0
S.Size(1000):S.Time(last):S.Type(wholeTumor_0.01):Model(Bozic)     -0.0319 0.0090    -0.0495  -0.0319    -0.0143 -0.0319   0
S.Size(100):S.Time(last):S.Type(singleCell):Model(McF_4)            0.0163 0.0091    -0.0017   0.0163     0.0342  0.0163   0
S.Size(1000):S.Time(last):S.Type(singleCell):Model(McF_4)          -0.0150 0.0092    -0.0331  -0.0150     0.0031 -0.0150   0
S.Size(100):S.Time(last):S.Type(wholeTumor_0.01):Model(McF_4)      -0.0050 0.0092    -0.0230  -0.0050     0.0130 -0.0050   0
S.Size(1000):S.Time(last):S.Type(wholeTumor_0.01):Model(McF_4)      0.0162 0.0093    -0.0020   0.0162     0.0344  0.0162   0
S.Size(100):S.Time(last):S.Type(singleCell):Model(McF_6)           -0.0076 0.0102    -0.0275  -0.0076     0.0123 -0.0076   0
S.Size(1000):S.Time(last):S.Type(singleCell):Model(McF_6)          -0.0179 0.0107    -0.0389  -0.0179     0.0031 -0.0179   0
S.Size(100):S.Time(last):S.Type(wholeTumor_0.01):Model(McF_6)      -0.0127 0.0101    -0.0325  -0.0127     0.0071 -0.0127   0
S.Size(1000):S.Time(last):S.Type(wholeTumor_0.01):Model(McF_6)      0.0278 0.0107     0.0068   0.0278     0.0488  0.0278   0
S.Size(100):S.Time(last):S.Type(singleCell):Conjunction(No)        -0.0029 0.0052    -0.0132  -0.0029     0.0073 -0.0029   0
S.Size(1000):S.Time(last):S.Type(singleCell):Conjunction(No)       -0.0030 0.0053    -0.0133  -0.0030     0.0074 -0.0030   0
S.Size(100):S.Time(last):S.Type(wholeTumor_0.01):Conjunction(No)    0.0053 0.0052    -0.0049   0.0053     0.0154  0.0053   0
S.Size(1000):S.Time(last):S.Type(wholeTumor_0.01):Conjunction(No)  -0.0048 0.0052    -0.0150  -0.0048     0.0055 -0.0048   0
S.Size(100):S.Time(last):S.Type(singleCell):sh(0)                  -0.0051 0.0052    -0.0153  -0.0051     0.0052 -0.0051   0
S.Size(1000):S.Time(last):S.Type(singleCell):sh(0)                  0.0082 0.0053    -0.0023   0.0082     0.0186  0.0082   0
S.Size(100):S.Time(last):S.Type(wholeTumor_0.01):sh(0)              0.0011 0.0052    -0.0091   0.0011     0.0113  0.0011   0
S.Size(1000):S.Time(last):S.Type(wholeTumor_0.01):sh(0)            -0.0076 0.0053    -0.0180  -0.0076     0.0027 -0.0076   0
S.Size(100):S.Time(last):S.Type(singleCell):TrueGenes(7)           -0.0223 0.0096    -0.0412  -0.0223    -0.0034 -0.0223   0
S.Size(1000):S.Time(last):S.Type(singleCell):TrueGenes(7)           0.0118 0.0101    -0.0080   0.0118     0.0315  0.0118   0
S.Size(100):S.Time(last):S.Type(wholeTumor_0.01):TrueGenes(7)       0.0317 0.0096     0.0129   0.0317     0.0504  0.0317   0
S.Size(1000):S.Time(last):S.Type(wholeTumor_0.01):TrueGenes(7)     -0.0411 0.0101    -0.0610  -0.0411    -0.0213 -0.0411   0
S.Size(100):S.Time(last):S.Type(singleCell):TrueGenes(9)            0.0141 0.0079    -0.0015   0.0141     0.0296  0.0141   0
S.Size(1000):S.Time(last):S.Type(singleCell):TrueGenes(9)          -0.0047 0.0081    -0.0206  -0.0047     0.0111 -0.0047   0
S.Size(100):S.Time(last):S.Type(wholeTumor_0.01):TrueGenes(9)      -0.0150 0.0079    -0.0304  -0.0150     0.0005 -0.0150   0
S.Size(1000):S.Time(last):S.Type(wholeTumor_0.01):TrueGenes(9)      0.0239 0.0081     0.0081   0.0239     0.0398  0.0239   0
S.Size(100):S.Time(last):Model(Bozic):Conjunction(No)               0.0030 0.0062    -0.0092   0.0030     0.0151  0.0030   0
S.Size(1000):S.Time(last):Model(Bozic):Conjunction(No)             -0.0034 0.0063    -0.0157  -0.0034     0.0089 -0.0034   0
S.Size(100):S.Time(last):Model(McF_4):Conjunction(No)              -0.0026 0.0065    -0.0154  -0.0026     0.0101 -0.0026   0
S.Size(1000):S.Time(last):Model(McF_4):Conjunction(No)              0.0005 0.0066    -0.0124   0.0005     0.0134  0.0005   0
S.Size(100):S.Time(last):Model(McF_6):Conjunction(No)              -0.0088 0.0071    -0.0228  -0.0088     0.0051 -0.0088   0
S.Size(1000):S.Time(last):Model(McF_6):Conjunction(No)              0.0193 0.0076     0.0044   0.0193     0.0342  0.0193   0
S.Size(100):S.Time(last):Model(Bozic):sh(0)                         0.0013 0.0062    -0.0110   0.0013     0.0136  0.0013   0
S.Size(1000):S.Time(last):Model(Bozic):sh(0)                       -0.0116 0.0063    -0.0240  -0.0116     0.0009 -0.0116   0
S.Size(100):S.Time(last):Model(McF_4):sh(0)                         0.0026 0.0065    -0.0102   0.0026     0.0154  0.0026   0
S.Size(1000):S.Time(last):Model(McF_4):sh(0)                       -0.0180 0.0066    -0.0310  -0.0180    -0.0050 -0.0180   0
S.Size(100):S.Time(last):Model(McF_6):sh(0)                        -0.0079 0.0072    -0.0220  -0.0079     0.0061 -0.0079   0
S.Size(1000):S.Time(last):Model(McF_6):sh(0)                        0.0316 0.0076     0.0167   0.0316     0.0465  0.0316   0
S.Size(100):S.Time(last):Model(Bozic):TrueGenes(7)                  0.0386 0.0116     0.0158   0.0386     0.0615  0.0386   0
S.Size(1000):S.Time(last):Model(Bozic):TrueGenes(7)                -0.0450 0.0126    -0.0697  -0.0450    -0.0204 -0.0450   0
S.Size(100):S.Time(last):Model(McF_4):TrueGenes(7)                  0.0245 0.0126    -0.0004   0.0245     0.0492  0.0244   0
S.Size(1000):S.Time(last):Model(McF_4):TrueGenes(7)                -0.0355 0.0135    -0.0619  -0.0355    -0.0091 -0.0354   0
S.Size(100):S.Time(last):Model(McF_6):TrueGenes(7)                 -0.1050 0.0179    -0.1402  -0.1050    -0.0699 -0.1049   0
S.Size(1000):S.Time(last):Model(McF_6):TrueGenes(7)                 0.1196 0.0217     0.0773   0.1195     0.1624  0.1193   0
S.Size(100):S.Time(last):Model(Bozic):TrueGenes(9)                 -0.0206 0.0095    -0.0392  -0.0206    -0.0020 -0.0206   0
S.Size(1000):S.Time(last):Model(Bozic):TrueGenes(9)                 0.0332 0.0098     0.0140   0.0332     0.0525  0.0332   0
S.Size(100):S.Time(last):Model(McF_4):TrueGenes(9)                 -0.0087 0.0100    -0.0283  -0.0087     0.0109 -0.0087   0
S.Size(1000):S.Time(last):Model(McF_4):TrueGenes(9)                 0.0194 0.0102    -0.0007   0.0194     0.0395  0.0194   0
S.Size(100):S.Time(last):Model(McF_6):TrueGenes(9)                  0.0432 0.0124     0.0189   0.0432     0.0675  0.0432   0
S.Size(1000):S.Time(last):Model(McF_6):TrueGenes(9)                -0.0698 0.0140    -0.0974  -0.0698    -0.0424 -0.0697   0
S.Size(100):S.Time(last):Conjunction(No):sh(0)                     -0.0027 0.0037    -0.0099  -0.0027     0.0045 -0.0027   0
S.Size(1000):S.Time(last):Conjunction(No):sh(0)                    -0.0030 0.0037    -0.0103  -0.0030     0.0043 -0.0030   0
S.Size(100):S.Time(last):Conjunction(No):TrueGenes(7)               0.0100 0.0068    -0.0033   0.0100     0.0233  0.0100   0
S.Size(1000):S.Time(last):Conjunction(No):TrueGenes(7)             -0.0151 0.0071    -0.0291  -0.0151    -0.0011 -0.0151   0
S.Size(100):S.Time(last):Conjunction(No):TrueGenes(9)              -0.0121 0.0056    -0.0231  -0.0121    -0.0011 -0.0121   0
S.Size(1000):S.Time(last):Conjunction(No):TrueGenes(9)              0.0222 0.0057     0.0110   0.0222     0.0335  0.0222   0
S.Size(100):S.Time(last):sh(0):TrueGenes(7)                        -0.0229 0.0068    -0.0363  -0.0229    -0.0095 -0.0229   0
S.Size(1000):S.Time(last):sh(0):TrueGenes(7)                        0.0213 0.0072     0.0072   0.0213     0.0354  0.0213   0
S.Size(100):S.Time(last):sh(0):TrueGenes(9)                         0.0181 0.0056     0.0071   0.0181     0.0292  0.0181   0
S.Size(1000):S.Time(last):sh(0):TrueGenes(9)                       -0.0179 0.0057    -0.0291  -0.0179    -0.0066 -0.0179   0
S.Size(100):S.Type(singleCell):Model(Bozic):Conjunction(No)        -0.0028 0.0088    -0.0200  -0.0028     0.0144 -0.0028   0
S.Size(1000):S.Type(singleCell):Model(Bozic):Conjunction(No)        0.0019 0.0088    -0.0153   0.0019     0.0192  0.0019   0
S.Size(100):S.Type(wholeTumor_0.01):Model(Bozic):Conjunction(No)    0.0213 0.0086     0.0043   0.0213     0.0382  0.0213   0
S.Size(1000):S.Type(wholeTumor_0.01):Model(Bozic):Conjunction(No)  -0.0001 0.0087    -0.0172  -0.0001     0.0169 -0.0001   0
S.Size(100):S.Type(singleCell):Model(McF_4):Conjunction(No)         0.0156 0.0091    -0.0022   0.0156     0.0335  0.0156   0
S.Size(1000):S.Type(singleCell):Model(McF_4):Conjunction(No)       -0.0152 0.0091    -0.0332  -0.0152     0.0027 -0.0152   0
S.Size(100):S.Type(wholeTumor_0.01):Model(McF_4):Conjunction(No)   -0.0156 0.0091    -0.0334  -0.0156     0.0023 -0.0156   0
S.Size(1000):S.Type(wholeTumor_0.01):Model(McF_4):Conjunction(No)   0.0111 0.0092    -0.0070   0.0111     0.0291  0.0111   0
S.Size(100):S.Type(singleCell):Model(McF_6):Conjunction(No)        -0.0161 0.0098    -0.0354  -0.0161     0.0032 -0.0161   0
S.Size(1000):S.Type(singleCell):Model(McF_6):Conjunction(No)        0.0145 0.0101    -0.0053   0.0145     0.0344  0.0145   0
S.Size(100):S.Type(wholeTumor_0.01):Model(McF_6):Conjunction(No)   -0.0093 0.0097    -0.0283  -0.0093     0.0098 -0.0093   0
S.Size(1000):S.Type(wholeTumor_0.01):Model(McF_6):Conjunction(No)  -0.0049 0.0101    -0.0247  -0.0049     0.0149 -0.0049   0
S.Size(100):S.Type(singleCell):Model(Bozic):sh(0)                   0.0220 0.0089     0.0046   0.0220     0.0394  0.0220   0
S.Size(1000):S.Type(singleCell):Model(Bozic):sh(0)                 -0.0108 0.0089    -0.0283  -0.0108     0.0066 -0.0108   0
S.Size(100):S.Type(wholeTumor_0.01):Model(Bozic):sh(0)             -0.0233 0.0088    -0.0405  -0.0233    -0.0060 -0.0233   0
S.Size(1000):S.Type(wholeTumor_0.01):Model(Bozic):sh(0)             0.0062 0.0088    -0.0112   0.0062     0.0235  0.0062   0
S.Size(100):S.Type(singleCell):Model(McF_4):sh(0)                  -0.0065 0.0091    -0.0244  -0.0065     0.0115 -0.0065   0
S.Size(1000):S.Type(singleCell):Model(McF_4):sh(0)                 -0.0047 0.0092    -0.0228  -0.0047     0.0133 -0.0047   0
S.Size(100):S.Type(wholeTumor_0.01):Model(McF_4):sh(0)              0.0323 0.0092     0.0143   0.0323     0.0503  0.0323   0
S.Size(1000):S.Type(wholeTumor_0.01):Model(McF_4):sh(0)            -0.0208 0.0092    -0.0390  -0.0208    -0.0027 -0.0208   0
S.Size(100):S.Type(singleCell):Model(McF_6):sh(0)                  -0.0212 0.0099    -0.0406  -0.0212    -0.0017 -0.0212   0
S.Size(1000):S.Type(singleCell):Model(McF_6):sh(0)                  0.0075 0.0102    -0.0125   0.0075     0.0275  0.0075   0
S.Size(100):S.Type(wholeTumor_0.01):Model(McF_6):sh(0)              0.0158 0.0098    -0.0035   0.0158     0.0351  0.0158   0
S.Size(1000):S.Type(wholeTumor_0.01):Model(McF_6):sh(0)            -0.0010 0.0102    -0.0209  -0.0010     0.0190 -0.0010   0
S.Size(100):S.Type(singleCell):Model(Bozic):TrueGenes(7)           -0.0028 0.0151    -0.0325  -0.0028     0.0269 -0.0028   0
S.Size(1000):S.Type(singleCell):Model(Bozic):TrueGenes(7)           0.0111 0.0157    -0.0197   0.0111     0.0419  0.0111   0
S.Size(100):S.Type(wholeTumor_0.01):Model(Bozic):TrueGenes(7)      -0.0021 0.0149    -0.0313  -0.0021     0.0272 -0.0021   0
S.Size(1000):S.Type(wholeTumor_0.01):Model(Bozic):TrueGenes(7)     -0.0167 0.0155    -0.0471  -0.0167     0.0137 -0.0167   0
S.Size(100):S.Type(singleCell):Model(McF_4):TrueGenes(7)            0.0129 0.0167    -0.0198   0.0129     0.0456  0.0130   0
S.Size(1000):S.Type(singleCell):Model(McF_4):TrueGenes(7)          -0.0225 0.0171    -0.0561  -0.0225     0.0110 -0.0225   0
S.Size(100):S.Type(wholeTumor_0.01):Model(McF_4):TrueGenes(7)      -0.0187 0.0167    -0.0515  -0.0187     0.0140 -0.0187   0
S.Size(1000):S.Type(wholeTumor_0.01):Model(McF_4):TrueGenes(7)      0.0091 0.0172    -0.0247   0.0091     0.0429  0.0091   0
S.Size(100):S.Type(singleCell):Model(McF_6):TrueGenes(7)            0.0027 0.0188    -0.0343   0.0027     0.0396  0.0027   0
S.Size(1000):S.Type(singleCell):Model(McF_6):TrueGenes(7)           0.0297 0.0207    -0.0111   0.0297     0.0703  0.0297   0
S.Size(100):S.Type(wholeTumor_0.01):Model(McF_6):TrueGenes(7)       0.0058 0.0185    -0.0306   0.0058     0.0422  0.0058   0
S.Size(1000):S.Type(wholeTumor_0.01):Model(McF_6):TrueGenes(7)     -0.0025 0.0207    -0.0431  -0.0025     0.0380 -0.0025   0
S.Size(100):S.Type(singleCell):Model(Bozic):TrueGenes(9)           -0.0024 0.0131    -0.0280  -0.0024     0.0232 -0.0024   0
S.Size(1000):S.Type(singleCell):Model(Bozic):TrueGenes(9)          -0.0030 0.0132    -0.0289  -0.0030     0.0229 -0.0030   0
S.Size(100):S.Type(wholeTumor_0.01):Model(Bozic):TrueGenes(9)       0.0117 0.0129    -0.0136   0.0117     0.0370  0.0117   0
S.Size(1000):S.Type(wholeTumor_0.01):Model(Bozic):TrueGenes(9)     -0.0038 0.0130    -0.0294  -0.0038     0.0218 -0.0038   0
S.Size(100):S.Type(singleCell):Model(McF_4):TrueGenes(9)           -0.0079 0.0137    -0.0348  -0.0079     0.0190 -0.0079   0
S.Size(1000):S.Type(singleCell):Model(McF_4):TrueGenes(9)           0.0161 0.0137    -0.0109   0.0161     0.0431  0.0161   0
S.Size(100):S.Type(wholeTumor_0.01):Model(McF_4):TrueGenes(9)       0.0113 0.0137    -0.0156   0.0113     0.0382  0.0113   0
S.Size(1000):S.Type(wholeTumor_0.01):Model(McF_4):TrueGenes(9)     -0.0110 0.0138    -0.0380  -0.0110     0.0161 -0.0110   0
S.Size(100):S.Type(singleCell):Model(McF_6):TrueGenes(9)           -0.0104 0.0152    -0.0403  -0.0104     0.0195 -0.0104   0
S.Size(1000):S.Type(singleCell):Model(McF_6):TrueGenes(9)          -0.0209 0.0159    -0.0521  -0.0209     0.0103 -0.0209   0
S.Size(100):S.Type(wholeTumor_0.01):Model(McF_6):TrueGenes(9)       0.0008 0.0150    -0.0286   0.0008     0.0302  0.0009   0
S.Size(1000):S.Type(wholeTumor_0.01):Model(McF_6):TrueGenes(9)      0.0100 0.0157    -0.0208   0.0100     0.0408  0.0100   0
S.Size(100):S.Type(singleCell):Conjunction(No):sh(0)               -0.0015 0.0052    -0.0116  -0.0015     0.0087 -0.0015   0
S.Size(1000):S.Type(singleCell):Conjunction(No):sh(0)               0.0005 0.0052    -0.0097   0.0005     0.0107  0.0005   0
S.Size(100):S.Type(wholeTumor_0.01):Conjunction(No):sh(0)          -0.0016 0.0051    -0.0117  -0.0016     0.0084 -0.0016   0
S.Size(1000):S.Type(wholeTumor_0.01):Conjunction(No):sh(0)         -0.0006 0.0051    -0.0107  -0.0006     0.0095 -0.0006   0
S.Size(100):S.Type(singleCell):Conjunction(No):TrueGenes(7)        -0.0029 0.0090    -0.0206  -0.0029     0.0149 -0.0029   0
S.Size(1000):S.Type(singleCell):Conjunction(No):TrueGenes(7)        0.0016 0.0093    -0.0167   0.0016     0.0198  0.0016   0
S.Size(100):S.Type(wholeTumor_0.01):Conjunction(No):TrueGenes(7)   -0.0014 0.0089    -0.0189  -0.0014     0.0160 -0.0014   0
S.Size(1000):S.Type(wholeTumor_0.01):Conjunction(No):TrueGenes(7)  -0.0092 0.0091    -0.0272  -0.0092     0.0087 -0.0092   0
S.Size(100):S.Type(singleCell):Conjunction(No):TrueGenes(9)        -0.0034 0.0077    -0.0185  -0.0034     0.0118 -0.0034   0
S.Size(1000):S.Type(singleCell):Conjunction(No):TrueGenes(9)       -0.0025 0.0078    -0.0178  -0.0025     0.0128 -0.0025   0
S.Size(100):S.Type(wholeTumor_0.01):Conjunction(No):TrueGenes(9)    0.0028 0.0077    -0.0122   0.0028     0.0178  0.0028   0
S.Size(1000):S.Type(wholeTumor_0.01):Conjunction(No):TrueGenes(9)   0.0102 0.0077    -0.0049   0.0102     0.0253  0.0102   0
S.Size(100):S.Type(singleCell):sh(0):TrueGenes(7)                  -0.0121 0.0091    -0.0300  -0.0121     0.0059 -0.0121   0
S.Size(1000):S.Type(singleCell):sh(0):TrueGenes(7)                  0.0121 0.0094    -0.0064   0.0121     0.0305  0.0121   0
S.Size(100):S.Type(wholeTumor_0.01):sh(0):TrueGenes(7)             -0.0060 0.0090    -0.0237  -0.0060     0.0117 -0.0060   0
S.Size(1000):S.Type(wholeTumor_0.01):sh(0):TrueGenes(7)             0.0165 0.0093    -0.0017   0.0165     0.0346  0.0165   0
S.Size(100):S.Type(singleCell):sh(0):TrueGenes(9)                  -0.0043 0.0078    -0.0195  -0.0043     0.0109 -0.0043   0
S.Size(1000):S.Type(singleCell):sh(0):TrueGenes(9)                  0.0125 0.0078    -0.0028   0.0125     0.0279  0.0125   0
S.Size(100):S.Type(wholeTumor_0.01):sh(0):TrueGenes(9)              0.0099 0.0077    -0.0052   0.0099     0.0250  0.0099   0
S.Size(1000):S.Type(wholeTumor_0.01):sh(0):TrueGenes(9)            -0.0192 0.0077    -0.0343  -0.0192    -0.0040 -0.0192   0
S.Size(100):Model(Bozic):Conjunction(No):sh(0)                     -0.0008 0.0062    -0.0129  -0.0008     0.0112 -0.0008   0
S.Size(1000):Model(Bozic):Conjunction(No):sh(0)                    -0.0029 0.0062    -0.0150  -0.0029     0.0093 -0.0029   0
S.Size(100):Model(McF_4):Conjunction(No):sh(0)                      0.0017 0.0065    -0.0111   0.0017     0.0144  0.0017   0
S.Size(1000):Model(McF_4):Conjunction(No):sh(0)                    -0.0039 0.0065    -0.0168  -0.0039     0.0089 -0.0039   0
S.Size(100):Model(McF_6):Conjunction(No):sh(0)                     -0.0012 0.0069    -0.0148  -0.0012     0.0124 -0.0012   0
S.Size(1000):Model(McF_6):Conjunction(No):sh(0)                     0.0035 0.0072    -0.0106   0.0035     0.0175  0.0035   0
S.Size(100):Model(Bozic):Conjunction(No):TrueGenes(7)               0.0020 0.0106    -0.0188   0.0020     0.0228  0.0020   0
S.Size(1000):Model(Bozic):Conjunction(No):TrueGenes(7)             -0.0055 0.0110    -0.0271  -0.0055     0.0160 -0.0055   0
S.Size(100):Model(McF_4):Conjunction(No):TrueGenes(7)              -0.0098 0.0119    -0.0332  -0.0098     0.0136 -0.0098   0
S.Size(1000):Model(McF_4):Conjunction(No):TrueGenes(7)              0.0038 0.0123    -0.0204   0.0038     0.0279  0.0038   0
S.Size(100):Model(McF_6):Conjunction(No):TrueGenes(7)              -0.0058 0.0134    -0.0321  -0.0058     0.0205 -0.0058   0
S.Size(1000):Model(McF_6):Conjunction(No):TrueGenes(7)              0.0163 0.0149    -0.0129   0.0163     0.0454  0.0163   0
S.Size(100):Model(Bozic):Conjunction(No):TrueGenes(9)              -0.0028 0.0092    -0.0209  -0.0028     0.0152 -0.0028   0
S.Size(1000):Model(Bozic):Conjunction(No):TrueGenes(9)              0.0099 0.0093    -0.0083   0.0099     0.0281  0.0099   0
S.Size(100):Model(McF_4):Conjunction(No):TrueGenes(9)              -0.0063 0.0098    -0.0255  -0.0063     0.0129 -0.0063   0
S.Size(1000):Model(McF_4):Conjunction(No):TrueGenes(9)              0.0100 0.0099    -0.0093   0.0100     0.0294  0.0100   0
S.Size(100):Model(McF_6):Conjunction(No):TrueGenes(9)               0.0127 0.0108    -0.0084   0.0127     0.0339  0.0127   0
S.Size(1000):Model(McF_6):Conjunction(No):TrueGenes(9)             -0.0257 0.0113    -0.0479  -0.0257    -0.0035 -0.0257   0
S.Size(100):Model(Bozic):sh(0):TrueGenes(7)                        -0.0022 0.0107    -0.0233  -0.0022     0.0188 -0.0022   0
S.Size(1000):Model(Bozic):sh(0):TrueGenes(7)                        0.0016 0.0111    -0.0203   0.0016     0.0235  0.0016   0
S.Size(100):Model(McF_4):sh(0):TrueGenes(7)                        -0.0252 0.0119    -0.0486  -0.0252    -0.0018 -0.0252   0
S.Size(1000):Model(McF_4):sh(0):TrueGenes(7)                        0.0155 0.0123    -0.0087   0.0155     0.0397  0.0155   0
S.Size(100):Model(McF_6):sh(0):TrueGenes(7)                         0.0010 0.0134    -0.0253   0.0010     0.0273  0.0010   0
S.Size(1000):Model(McF_6):sh(0):TrueGenes(7)                        0.0100 0.0148    -0.0191   0.0100     0.0391  0.0100   0
S.Size(100):Model(Bozic):sh(0):TrueGenes(9)                        -0.0050 0.0092    -0.0231  -0.0050     0.0131 -0.0050   0
S.Size(1000):Model(Bozic):sh(0):TrueGenes(9)                        0.0016 0.0093    -0.0167   0.0016     0.0200  0.0016   0
S.Size(100):Model(McF_4):sh(0):TrueGenes(9)                         0.0371 0.0098     0.0179   0.0371     0.0563  0.0371   0
S.Size(1000):Model(McF_4):sh(0):TrueGenes(9)                       -0.0383 0.0099    -0.0577  -0.0383    -0.0189 -0.0383   0
S.Size(100):Model(McF_6):sh(0):TrueGenes(9)                        -0.0054 0.0108    -0.0266  -0.0054     0.0158 -0.0054   0
S.Size(1000):Model(McF_6):sh(0):TrueGenes(9)                        0.0133 0.0113    -0.0089   0.0133     0.0355  0.0133   0
S.Size(100):Conjunction(No):sh(0):TrueGenes(7)                     -0.0211 0.0064    -0.0337  -0.0211    -0.0086 -0.0211   0
S.Size(1000):Conjunction(No):sh(0):TrueGenes(7)                     0.0251 0.0066     0.0122   0.0251     0.0379  0.0251   0
S.Size(100):Conjunction(No):sh(0):TrueGenes(9)                      0.0159 0.0055     0.0052   0.0159     0.0267  0.0159   0
S.Size(1000):Conjunction(No):sh(0):TrueGenes(9)                    -0.0198 0.0055    -0.0305  -0.0198    -0.0090 -0.0198   0
Method(CBN):S.Time(last):S.Type(singleCell):Model(Bozic)           -0.0448 0.0170    -0.0781  -0.0448    -0.0115 -0.0448   0
Method(CBN-A):S.Time(last):S.Type(singleCell):Model(Bozic)         -0.0389 0.0170    -0.0723  -0.0389    -0.0055 -0.0389   0
Method(OT):S.Time(last):S.Type(singleCell):Model(Bozic)            -0.1010 0.0309    -0.1618  -0.1010    -0.0404 -0.1010   0
Method(OT-A):S.Time(last):S.Type(singleCell):Model(Bozic)          -0.0768 0.0289    -0.1336  -0.0768    -0.0201 -0.0768   0
Method(DiP):S.Time(last):S.Type(singleCell):Model(Bozic)            0.1190 0.0487     0.0235   0.1189     0.2146  0.1188   0
Method(CBN):S.Time(last):S.Type(wholeTumor_0.01):Model(Bozic)       0.0966 0.0153     0.0667   0.0966     0.1266  0.0966   0
Method(CBN-A):S.Time(last):S.Type(wholeTumor_0.01):Model(Bozic)     0.0744 0.0153     0.0443   0.0744     0.1045  0.0744   0
Method(OT):S.Time(last):S.Type(wholeTumor_0.01):Model(Bozic)        0.2549 0.0255     0.2049   0.2549     0.3050  0.2549   0
Method(OT-A):S.Time(last):S.Type(wholeTumor_0.01):Model(Bozic)      0.1785 0.0236     0.1322   0.1785     0.2248  0.1785   0
Method(DiP):S.Time(last):S.Type(wholeTumor_0.01):Model(Bozic)      -0.2910 0.0420    -0.3737  -0.2909    -0.2089 -0.2907   0
Method(CBN):S.Time(last):S.Type(singleCell):Model(McF_4)           -0.0988 0.0179    -0.1340  -0.0988    -0.0637 -0.0988   0
Method(CBN-A):S.Time(last):S.Type(singleCell):Model(McF_4)         -0.1032 0.0180    -0.1386  -0.1031    -0.0678 -0.1031   0
Method(OT):S.Time(last):S.Type(singleCell):Model(McF_4)            -0.0342 0.0350    -0.1031  -0.0342     0.0345 -0.0342   0
Method(OT-A):S.Time(last):S.Type(singleCell):Model(McF_4)          -0.0245 0.0326    -0.0885  -0.0245     0.0393 -0.0245   0
Method(DiP):S.Time(last):S.Type(singleCell):Model(McF_4)            0.1459 0.0512     0.0457   0.1458     0.2466  0.1456   0
Method(CBN):S.Time(last):S.Type(wholeTumor_0.01):Model(McF_4)       0.1631 0.0163     0.1311   0.1631     0.1952  0.1631   0
Method(CBN-A):S.Time(last):S.Type(wholeTumor_0.01):Model(McF_4)     0.1665 0.0165     0.1342   0.1665     0.1988  0.1665   0
Method(OT):S.Time(last):S.Type(wholeTumor_0.01):Model(McF_4)        0.1026 0.0315     0.0408   0.1026     0.1644  0.1026   0
Method(OT-A):S.Time(last):S.Type(wholeTumor_0.01):Model(McF_4)      0.1130 0.0285     0.0571   0.1130     0.1688  0.1130   0
Method(DiP):S.Time(last):S.Type(wholeTumor_0.01):Model(McF_4)      -0.4020 0.0445    -0.4898  -0.4019    -0.3149 -0.4017   0
Method(CBN):S.Time(last):S.Type(singleCell):Model(McF_6)            0.0145 0.0181    -0.0211   0.0145     0.0501  0.0145   0
Method(CBN-A):S.Time(last):S.Type(singleCell):Model(McF_6)          0.0069 0.0183    -0.0291   0.0069     0.0428  0.0069   0
Method(OT):S.Time(last):S.Type(singleCell):Model(McF_6)             0.0761 0.0332     0.0109   0.0762     0.1411  0.0762   0
Method(OT-A):S.Time(last):S.Type(singleCell):Model(McF_6)           0.0428 0.0263    -0.0088   0.0427     0.0943  0.0427   0
Method(DiP):S.Time(last):S.Type(singleCell):Model(McF_6)           -0.0327 0.0539    -0.1386  -0.0327     0.0732 -0.0328   0
Method(CBN):S.Time(last):S.Type(wholeTumor_0.01):Model(McF_6)       0.0262 0.0168    -0.0068   0.0262     0.0591  0.0261   0
Method(CBN-A):S.Time(last):S.Type(wholeTumor_0.01):Model(McF_6)     0.0581 0.0170     0.0248   0.0581     0.0915  0.0581   0
Method(OT):S.Time(last):S.Type(wholeTumor_0.01):Model(McF_6)       -0.1023 0.0319    -0.1651  -0.1022    -0.0399 -0.1021   0
Method(OT-A):S.Time(last):S.Type(wholeTumor_0.01):Model(McF_6)     -0.0405 0.0235    -0.0866  -0.0405     0.0057 -0.0405   0
Method(DiP):S.Time(last):S.Type(wholeTumor_0.01):Model(McF_6)       0.0149 0.0483    -0.0801   0.0150     0.1094  0.0151   0
Method(CBN):S.Time(last):S.Type(singleCell):Conjunction(No)        -0.0093 0.0091    -0.0273  -0.0093     0.0086 -0.0093   0
Method(CBN-A):S.Time(last):S.Type(singleCell):Conjunction(No)      -0.0022 0.0092    -0.0203  -0.0022     0.0158 -0.0022   0
Method(OT):S.Time(last):S.Type(singleCell):Conjunction(No)         -0.0115 0.0182    -0.0472  -0.0115     0.0241 -0.0115   0
Method(OT-A):S.Time(last):S.Type(singleCell):Conjunction(No)        0.0185 0.0149    -0.0108   0.0185     0.0477  0.0185   0
Method(DiP):S.Time(last):S.Type(singleCell):Conjunction(No)         0.0200 0.0269    -0.0329   0.0200     0.0729  0.0200   0
Method(CBN):S.Time(last):S.Type(wholeTumor_0.01):Conjunction(No)    0.0067 0.0084    -0.0098   0.0067     0.0231  0.0067   0
Method(CBN-A):S.Time(last):S.Type(wholeTumor_0.01):Conjunction(No) -0.0023 0.0084    -0.0188  -0.0023     0.0143 -0.0023   0
Method(OT):S.Time(last):S.Type(wholeTumor_0.01):Conjunction(No)     0.0462 0.0156     0.0156   0.0462     0.0768  0.0462   0
Method(OT-A):S.Time(last):S.Type(wholeTumor_0.01):Conjunction(No)   0.0074 0.0132    -0.0185   0.0074     0.0333  0.0074   0
Method(DiP):S.Time(last):S.Type(wholeTumor_0.01):Conjunction(No)   -0.0642 0.0240    -0.1114  -0.0642    -0.0171 -0.0642   0
Method(CBN):S.Time(last):S.Type(singleCell):sh(0)                  -0.0126 0.0099    -0.0321  -0.0126     0.0068 -0.0126   0
Method(CBN-A):S.Time(last):S.Type(singleCell):sh(0)                -0.0113 0.0100    -0.0309  -0.0113     0.0082 -0.0113   0
Method(OT):S.Time(last):S.Type(singleCell):sh(0)                    0.0953 0.0196     0.0568   0.0953     0.1338  0.0952   0
Method(OT-A):S.Time(last):S.Type(singleCell):sh(0)                  0.0616 0.0157     0.0307   0.0616     0.0925  0.0616   0
Method(DiP):S.Time(last):S.Type(singleCell):sh(0)                  -0.0614 0.0306    -0.1213  -0.0614    -0.0013 -0.0615   0
Method(CBN):S.Time(last):S.Type(wholeTumor_0.01):sh(0)              0.0333 0.0091     0.0154   0.0333     0.0511  0.0333   0
Method(CBN-A):S.Time(last):S.Type(wholeTumor_0.01):sh(0)            0.0569 0.0092     0.0389   0.0569     0.0749  0.0569   0
Method(OT):S.Time(last):S.Type(wholeTumor_0.01):sh(0)              -0.2033 0.0170    -0.2368  -0.2033    -0.1699 -0.2033   0
Method(OT-A):S.Time(last):S.Type(wholeTumor_0.01):sh(0)            -0.1442 0.0141    -0.1719  -0.1442    -0.1166 -0.1442   0
Method(DiP):S.Time(last):S.Type(wholeTumor_0.01):sh(0)              0.1058 0.0273     0.0521   0.1058     0.1593  0.1058   0
Method(CBN):S.Time(last):S.Type(singleCell):TrueGenes(7)            0.0337 0.0184    -0.0024   0.0337     0.0698  0.0337   0
Method(CBN-A):S.Time(last):S.Type(singleCell):TrueGenes(7)          0.0889 0.0185     0.0526   0.0889     0.1252  0.0889   0
Method(OT):S.Time(last):S.Type(singleCell):TrueGenes(7)             0.0474 0.0328    -0.0171   0.0474     0.1115  0.0476   0
Method(OT-A):S.Time(last):S.Type(singleCell):TrueGenes(7)           0.0812 0.0291     0.0239   0.0813     0.1382  0.0813   0
Method(DiP):S.Time(last):S.Type(singleCell):TrueGenes(7)           -0.1346 0.0552    -0.2431  -0.1345    -0.0264 -0.1345   0
Method(CBN):S.Time(last):S.Type(wholeTumor_0.01):TrueGenes(7)      -0.0702 0.0168    -0.1032  -0.0702    -0.0372 -0.0702   0
Method(CBN-A):S.Time(last):S.Type(wholeTumor_0.01):TrueGenes(7)    -0.1508 0.0169    -0.1839  -0.1508    -0.1176 -0.1508   0
Method(OT):S.Time(last):S.Type(wholeTumor_0.01):TrueGenes(7)       -0.1470 0.0283    -0.2025  -0.1470    -0.0915 -0.1470   0
Method(OT-A):S.Time(last):S.Type(wholeTumor_0.01):TrueGenes(7)     -0.1678 0.0252    -0.2173  -0.1678    -0.1184 -0.1678   0
Method(DiP):S.Time(last):S.Type(wholeTumor_0.01):TrueGenes(7)       0.2223 0.0498     0.1244   0.2223     0.3199  0.2223   0
Method(CBN):S.Time(last):S.Type(singleCell):TrueGenes(9)           -0.0058 0.0148    -0.0350  -0.0058     0.0233 -0.0058   0
Method(CBN-A):S.Time(last):S.Type(singleCell):TrueGenes(9)         -0.0497 0.0149    -0.0790  -0.0497    -0.0204 -0.0497   0
Method(OT):S.Time(last):S.Type(singleCell):TrueGenes(9)            -0.0403 0.0292    -0.0977  -0.0403     0.0170 -0.0403   0
Method(OT-A):S.Time(last):S.Type(singleCell):TrueGenes(9)          -0.0550 0.0246    -0.1033  -0.0550    -0.0068 -0.0550   0
Method(DiP):S.Time(last):S.Type(singleCell):TrueGenes(9)            0.0637 0.0436    -0.0217   0.0637     0.1493  0.0636   0
Method(CBN):S.Time(last):S.Type(wholeTumor_0.01):TrueGenes(9)      -0.0031 0.0135    -0.0296  -0.0031     0.0234 -0.0031   0
Method(CBN-A):S.Time(last):S.Type(wholeTumor_0.01):TrueGenes(9)     0.0611 0.0136     0.0344   0.0611     0.0877  0.0611   0
Method(OT):S.Time(last):S.Type(wholeTumor_0.01):TrueGenes(9)        0.0788 0.0247     0.0302   0.0788     0.1273  0.0788   0
Method(OT-A):S.Time(last):S.Type(wholeTumor_0.01):TrueGenes(9)      0.0862 0.0217     0.0436   0.0861     0.1287  0.0861   0
Method(DiP):S.Time(last):S.Type(wholeTumor_0.01):TrueGenes(9)      -0.0397 0.0383    -0.1150  -0.0397     0.0354 -0.0397   0
Method(CBN):S.Time(last):Model(Bozic):Conjunction(No)              -0.0110 0.0103    -0.0313  -0.0110     0.0093 -0.0110   0
Method(CBN-A):S.Time(last):Model(Bozic):Conjunction(No)            -0.0252 0.0104    -0.0456  -0.0252    -0.0048 -0.0252   0
Method(OT):S.Time(last):Model(Bozic):Conjunction(No)               -0.0101 0.0180    -0.0454  -0.0101     0.0252 -0.0101   0
Method(OT-A):S.Time(last):Model(Bozic):Conjunction(No)             -0.0020 0.0166    -0.0346  -0.0020     0.0305 -0.0020   0
Method(DiP):S.Time(last):Model(Bozic):Conjunction(No)               0.0308 0.0280    -0.0241   0.0308     0.0857  0.0308   0
Method(CBN):S.Time(last):Model(McF_4):Conjunction(No)               0.0596 0.0117     0.0367   0.0596     0.0825  0.0596   0
Method(CBN-A):S.Time(last):Model(McF_4):Conjunction(No)             0.0685 0.0118     0.0454   0.0685     0.0916  0.0685   0
Method(OT):S.Time(last):Model(McF_4):Conjunction(No)               -0.0214 0.0233    -0.0672  -0.0214     0.0242 -0.0213   0
Method(OT-A):S.Time(last):Model(McF_4):Conjunction(No)             -0.1115 0.0214    -0.1535  -0.1115    -0.0697 -0.1114   0
Method(DiP):S.Time(last):Model(McF_4):Conjunction(No)               0.0242 0.0315    -0.0377   0.0242     0.0860  0.0242   0
Method(CBN):S.Time(last):Model(McF_6):Conjunction(No)              -0.0193 0.0121    -0.0431  -0.0193     0.0044 -0.0193   0
Method(CBN-A):S.Time(last):Model(McF_6):Conjunction(No)            -0.0020 0.0122    -0.0260  -0.0020     0.0220 -0.0020   0
Method(OT):S.Time(last):Model(McF_6):Conjunction(No)                0.0673 0.0229     0.0223   0.0673     0.1123  0.0673   0
Method(OT-A):S.Time(last):Model(McF_6):Conjunction(No)              0.0896 0.0172     0.0558   0.0896     0.1234  0.0896   0
Method(DiP):S.Time(last):Model(McF_6):Conjunction(No)              -0.1016 0.0357    -0.1719  -0.1016    -0.0316 -0.1016   0
Method(CBN):S.Time(last):Model(Bozic):sh(0)                        -0.1317 0.0114    -0.1540  -0.1316    -0.1094 -0.1316   0
Method(CBN-A):S.Time(last):Model(Bozic):sh(0)                      -0.1177 0.0114    -0.1402  -0.1177    -0.0954 -0.1177   0
Method(OT):S.Time(last):Model(Bozic):sh(0)                          0.0265 0.0193    -0.0114   0.0265     0.0644  0.0265   0
Method(OT-A):S.Time(last):Model(Bozic):sh(0)                        0.0310 0.0177    -0.0037   0.0310     0.0657  0.0310   0
Method(DiP):S.Time(last):Model(Bozic):sh(0)                         0.0505 0.0314    -0.0110   0.0505     0.1122  0.0504   0
Method(CBN):S.Time(last):Model(McF_4):sh(0)                         0.0860 0.0125     0.0614   0.0860     0.1106  0.0860   0
Method(CBN-A):S.Time(last):Model(McF_4):sh(0)                       0.0855 0.0126     0.0607   0.0855     0.1102  0.0855   0
Method(OT):S.Time(last):Model(McF_4):sh(0)                         -0.0273 0.0250    -0.0763  -0.0273     0.0218 -0.0274   0
Method(OT-A):S.Time(last):Model(McF_4):sh(0)                       -0.1012 0.0223    -0.1450  -0.1012    -0.0575 -0.1012   0
Method(DiP):S.Time(last):Model(McF_4):sh(0)                        -0.0054 0.0342    -0.0727  -0.0055     0.0617 -0.0055   0
Method(CBN):S.Time(last):Model(McF_6):sh(0)                         0.1038 0.0129     0.0785   0.1038     0.1291  0.1038   0
Method(CBN-A):S.Time(last):Model(McF_6):sh(0)                       0.0871 0.0130     0.0615   0.0870     0.1126  0.0870   0
Method(OT):S.Time(last):Model(McF_6):sh(0)                         -0.0979 0.0242    -0.1455  -0.0979    -0.0504 -0.0978   0
Method(OT-A):S.Time(last):Model(McF_6):sh(0)                       -0.0236 0.0184    -0.0598  -0.0236     0.0125 -0.0236   0
Method(DiP):S.Time(last):Model(McF_6):sh(0)                        -0.0421 0.0388    -0.1183  -0.0421     0.0340 -0.0421   0
Method(CBN):S.Time(last):Model(Bozic):TrueGenes(7)                  0.0233 0.0214    -0.0186   0.0233     0.0653  0.0233   0
Method(CBN-A):S.Time(last):Model(Bozic):TrueGenes(7)                0.0539 0.0214     0.0118   0.0539     0.0960  0.0538   0
Method(OT):S.Time(last):Model(Bozic):TrueGenes(7)                   0.0652 0.0337    -0.0011   0.0652     0.1313  0.0653   0
Method(OT-A):S.Time(last):Model(Bozic):TrueGenes(7)                 0.2335 0.0305     0.1735   0.2335     0.2933  0.2336   0
Method(DiP):S.Time(last):Model(Bozic):TrueGenes(7)                 -0.3305 0.0660    -0.4606  -0.3304    -0.2014 -0.3301   0
Method(CBN):S.Time(last):Model(McF_4):TrueGenes(7)                 -0.5425 0.0237    -0.5891  -0.5425    -0.4961 -0.5424   0
Method(CBN-A):S.Time(last):Model(McF_4):TrueGenes(7)               -0.3949 0.0238    -0.4418  -0.3949    -0.3482 -0.3949   0
Method(OT):S.Time(last):Model(McF_4):TrueGenes(7)                  -0.0926 0.0418    -0.1750  -0.0926    -0.0108 -0.0924   0
Method(OT-A):S.Time(last):Model(McF_4):TrueGenes(7)                 0.1366 0.0377     0.0623   0.1366     0.2105  0.1367   0
Method(DiP):S.Time(last):Model(McF_4):TrueGenes(7)                  0.2305 0.0707     0.0921   0.2304     0.3697  0.2301   0
Method(CBN):S.Time(last):Model(McF_6):TrueGenes(7)                  0.5991 0.0274     0.5455   0.5990     0.6531  0.5988   0
Method(CBN-A):S.Time(last):Model(McF_6):TrueGenes(7)                0.4593 0.0271     0.4064   0.4593     0.5127  0.4591   0
Method(OT):S.Time(last):Model(McF_6):TrueGenes(7)                  -0.3100 0.0413    -0.3916  -0.3099    -0.2293 -0.3096   0
Method(OT-A):S.Time(last):Model(McF_6):TrueGenes(7)                -0.7188 0.0360    -0.7899  -0.7187    -0.6486 -0.7184   0
Method(DiP):S.Time(last):Model(McF_6):TrueGenes(7)                  0.1086 0.0683    -0.0260   0.1087     0.2422  0.1090   0
Method(CBN):S.Time(last):Model(Bozic):TrueGenes(9)                  0.0006 0.0166    -0.0319   0.0006     0.0331  0.0006   0
Method(CBN-A):S.Time(last):Model(Bozic):TrueGenes(9)               -0.0254 0.0167    -0.0581  -0.0254     0.0073 -0.0254   0
Method(OT):S.Time(last):Model(Bozic):TrueGenes(9)                  -0.0681 0.0284    -0.1237  -0.0681    -0.0124 -0.0681   0
Method(OT-A):S.Time(last):Model(Bozic):TrueGenes(9)                -0.1919 0.0261    -0.2431  -0.1919    -0.1408 -0.1919   0
Method(DiP):S.Time(last):Model(Bozic):TrueGenes(9)                  0.2407 0.0465     0.1497   0.2407     0.3320  0.2406   0
Method(CBN):S.Time(last):Model(McF_4):TrueGenes(9)                  0.2505 0.0186     0.2139   0.2505     0.2871  0.2505   0
Method(CBN-A):S.Time(last):Model(McF_4):TrueGenes(9)                0.2306 0.0187     0.1938   0.2306     0.2674  0.2306   0
Method(OT):S.Time(last):Model(McF_4):TrueGenes(9)                   0.0019 0.0366    -0.0701   0.0019     0.0738  0.0020   0
Method(OT-A):S.Time(last):Model(McF_4):TrueGenes(9)                 0.0123 0.0328    -0.0519   0.0123     0.0767  0.0123   0
Method(DiP):S.Time(last):Model(McF_4):TrueGenes(9)                 -0.2107 0.0515    -0.3119  -0.2107    -0.1097 -0.2107   0
Method(CBN):S.Time(last):Model(McF_6):TrueGenes(9)                 -0.3654 0.0201    -0.4049  -0.3654    -0.3259 -0.3653   0
Method(CBN-A):S.Time(last):Model(McF_6):TrueGenes(9)               -0.3454 0.0202    -0.3851  -0.3454    -0.3059 -0.3454   0
Method(OT):S.Time(last):Model(McF_6):TrueGenes(9)                   0.1653 0.0369     0.0927   0.1653     0.2375  0.1654   0
Method(OT-A):S.Time(last):Model(McF_6):TrueGenes(9)                 0.3769 0.0292     0.3197   0.3768     0.4343  0.3767   0
Method(DiP):S.Time(last):Model(McF_6):TrueGenes(9)                  0.0938 0.0529    -0.0101   0.0938     0.1975  0.0937   0
Method(CBN):S.Time(last):Conjunction(No):sh(0)                     -0.0032 0.0063    -0.0155  -0.0032     0.0091 -0.0032   0
Method(CBN-A):S.Time(last):Conjunction(No):sh(0)                    0.0083 0.0063    -0.0041   0.0083     0.0207  0.0083   0
Method(OT):S.Time(last):Conjunction(No):sh(0)                      -0.0187 0.0118    -0.0419  -0.0187     0.0045 -0.0187   0
Method(OT-A):S.Time(last):Conjunction(No):sh(0)                     0.0122 0.0099    -0.0072   0.0122     0.0315  0.0122   0
Method(DiP):S.Time(last):Conjunction(No):sh(0)                      0.0265 0.0184    -0.0096   0.0265     0.0626  0.0265   0
Method(CBN):S.Time(last):Conjunction(No):TrueGenes(7)               0.0197 0.0130    -0.0058   0.0197     0.0453  0.0197   0
Method(CBN-A):S.Time(last):Conjunction(No):TrueGenes(7)             0.0400 0.0131     0.0143   0.0400     0.0656  0.0400   0
Method(OT):S.Time(last):Conjunction(No):TrueGenes(7)               -0.0694 0.0219    -0.1124  -0.0694    -0.0264 -0.0693   0
Method(OT-A):S.Time(last):Conjunction(No):TrueGenes(7)              0.0442 0.0190     0.0070   0.0442     0.0815  0.0442   0
Method(DiP):S.Time(last):Conjunction(No):TrueGenes(7)              -0.0035 0.0416    -0.0853  -0.0035     0.0781 -0.0034   0
Method(CBN):S.Time(last):Conjunction(No):TrueGenes(9)               0.0163 0.0099    -0.0032   0.0163     0.0359  0.0163   0
Method(CBN-A):S.Time(last):Conjunction(No):TrueGenes(9)             0.0086 0.0100    -0.0110   0.0086     0.0282  0.0086   0
Method(OT):S.Time(last):Conjunction(No):TrueGenes(9)                0.0455 0.0182     0.0097   0.0455     0.0813  0.0455   0
Method(OT-A):S.Time(last):Conjunction(No):TrueGenes(9)              0.0331 0.0158     0.0021   0.0331     0.0641  0.0331   0
Method(DiP):S.Time(last):Conjunction(No):TrueGenes(9)              -0.0583 0.0293    -0.1158  -0.0583    -0.0009 -0.0583   0
Method(CBN):S.Time(last):sh(0):TrueGenes(7)                        -0.0611 0.0132    -0.0870  -0.0611    -0.0351 -0.0611   0
Method(CBN-A):S.Time(last):sh(0):TrueGenes(7)                      -0.0804 0.0132    -0.1064  -0.0804    -0.0544 -0.0805   0
Method(OT):S.Time(last):sh(0):TrueGenes(7)                          0.0393 0.0222    -0.0043   0.0392     0.0829  0.0392   0
Method(OT-A):S.Time(last):sh(0):TrueGenes(7)                        0.0048 0.0195    -0.0334   0.0048     0.0430  0.0048   0
Method(DiP):S.Time(last):sh(0):TrueGenes(7)                         0.0652 0.0416    -0.0167   0.0653     0.1466  0.0655   0
Method(CBN):S.Time(last):sh(0):TrueGenes(9)                         0.0267 0.0103     0.0064   0.0267     0.0469  0.0267   0
Method(CBN-A):S.Time(last):sh(0):TrueGenes(9)                       0.0414 0.0104     0.0211   0.0414     0.0617  0.0414   0
Method(OT):S.Time(last):sh(0):TrueGenes(9)                         -0.0185 0.0192    -0.0561  -0.0185     0.0191 -0.0185   0
Method(OT-A):S.Time(last):sh(0):TrueGenes(9)                       -0.0626 0.0164    -0.0948  -0.0626    -0.0305 -0.0626   0
Method(DiP):S.Time(last):sh(0):TrueGenes(9)                         0.0083 0.0302    -0.0509   0.0083     0.0677  0.0082   0
Method(CBN):S.Type(singleCell):Model(Bozic):Conjunction(No)        -0.0025 0.0147    -0.0314  -0.0025     0.0263 -0.0025   0
Method(CBN-A):S.Type(singleCell):Model(Bozic):Conjunction(No)       0.0214 0.0148    -0.0076   0.0214     0.0504  0.0214   0
Method(OT):S.Type(singleCell):Model(Bozic):Conjunction(No)          0.0170 0.0258    -0.0338   0.0170     0.0677  0.0169   0
Method(OT-A):S.Type(singleCell):Model(Bozic):Conjunction(No)       -0.0006 0.0248    -0.0492  -0.0006     0.0481 -0.0006   0
Method(DiP):S.Type(singleCell):Model(Bozic):Conjunction(No)         0.0022 0.0403    -0.0768   0.0022     0.0812  0.0022   0
Method(CBN):S.Type(wholeTumor_0.01):Model(Bozic):Conjunction(No)   -0.0370 0.0138    -0.0640  -0.0370    -0.0100 -0.0370   0
Method(CBN-A):S.Type(wholeTumor_0.01):Model(Bozic):Conjunction(No) -0.0586 0.0138    -0.0858  -0.0586    -0.0315 -0.0586   0
Method(OT):S.Type(wholeTumor_0.01):Model(Bozic):Conjunction(No)    -0.0294 0.0220    -0.0726  -0.0294     0.0138 -0.0294   0
Method(OT-A):S.Type(wholeTumor_0.01):Model(Bozic):Conjunction(No)   0.0074 0.0209    -0.0336   0.0074     0.0483  0.0074   0
Method(DiP):S.Type(wholeTumor_0.01):Model(Bozic):Conjunction(No)    0.0367 0.0373    -0.0366   0.0367     0.1100  0.0367   0
Method(CBN):S.Type(singleCell):Model(McF_4):Conjunction(No)        -0.0654 0.0161    -0.0971  -0.0654    -0.0337 -0.0654   0
Method(CBN-A):S.Type(singleCell):Model(McF_4):Conjunction(No)      -0.0502 0.0162    -0.0821  -0.0502    -0.0184 -0.0502   0
Method(OT):S.Type(singleCell):Model(McF_4):Conjunction(No)         -0.0384 0.0327    -0.1026  -0.0384     0.0257 -0.0384   0
Method(OT-A):S.Type(singleCell):Model(McF_4):Conjunction(No)       -0.0103 0.0313    -0.0719  -0.0103     0.0512 -0.0102   0
Method(DiP):S.Type(singleCell):Model(McF_4):Conjunction(No)         0.0303 0.0423    -0.0528   0.0303     0.1133  0.0303   0
Method(CBN):S.Type(wholeTumor_0.01):Model(McF_4):Conjunction(No)    0.0967 0.0154     0.0665   0.0966     0.1268  0.0966   0
Method(CBN-A):S.Type(wholeTumor_0.01):Model(McF_4):Conjunction(No)  0.0814 0.0155     0.0510   0.0814     0.1119  0.0814   0
Method(OT):S.Type(wholeTumor_0.01):Model(McF_4):Conjunction(No)     0.0773 0.0293     0.0198   0.0773     0.1348  0.0774   0
Method(OT-A):S.Type(wholeTumor_0.01):Model(McF_4):Conjunction(No)   0.0160 0.0276    -0.0382   0.0161     0.0702  0.0161   0
Method(DiP):S.Type(wholeTumor_0.01):Model(McF_4):Conjunction(No)   -0.0536 0.0408    -0.1338  -0.0536     0.0264 -0.0535   0
Method(CBN):S.Type(singleCell):Model(McF_6):Conjunction(No)         0.0151 0.0157    -0.0157   0.0151     0.0459  0.0151   0
Method(CBN-A):S.Type(singleCell):Model(McF_6):Conjunction(No)      -0.0120 0.0159    -0.0432  -0.0120     0.0192 -0.0120   0
Method(OT):S.Type(singleCell):Model(McF_6):Conjunction(No)         -0.0279 0.0280    -0.0829  -0.0279     0.0271 -0.0279   0
Method(OT-A):S.Type(singleCell):Model(McF_6):Conjunction(No)       -0.0188 0.0228    -0.0636  -0.0188     0.0260 -0.0188   0
Method(DiP):S.Type(singleCell):Model(McF_6):Conjunction(No)         0.0555 0.0497    -0.0420   0.0556     0.1529  0.0556   0
Method(CBN):S.Type(wholeTumor_0.01):Model(McF_6):Conjunction(No)    0.0046 0.0148    -0.0245   0.0046     0.0337  0.0046   0
Method(CBN-A):S.Type(wholeTumor_0.01):Model(McF_6):Conjunction(No)  0.0388 0.0150     0.0093   0.0388     0.0683  0.0388   0
Method(OT):S.Type(wholeTumor_0.01):Model(McF_6):Conjunction(No)     0.0181 0.0262    -0.0332   0.0181     0.0695  0.0181   0
Method(OT-A):S.Type(wholeTumor_0.01):Model(McF_6):Conjunction(No)   0.0106 0.0204    -0.0295   0.0106     0.0506  0.0106   0
Method(DiP):S.Type(wholeTumor_0.01):Model(McF_6):Conjunction(No)   -0.1130 0.0448    -0.2010  -0.1130    -0.0252 -0.1129   0
Method(CBN):S.Type(singleCell):Model(Bozic):sh(0)                   0.0936 0.0174     0.0594   0.0936     0.1278  0.0936   0
Method(CBN-A):S.Type(singleCell):Model(Bozic):sh(0)                 0.0915 0.0175     0.0571   0.0915     0.1258  0.0915   0
Method(OT):S.Type(singleCell):Model(Bozic):sh(0)                    0.0237 0.0310    -0.0372   0.0237     0.0844  0.0237   0
Method(OT-A):S.Type(singleCell):Model(Bozic):sh(0)                  0.0405 0.0294    -0.0172   0.0405     0.0981  0.0405   0
Method(DiP):S.Type(singleCell):Model(Bozic):sh(0)                  -0.0794 0.0503    -0.1783  -0.0793     0.0191 -0.0792   0
Method(CBN):S.Type(wholeTumor_0.01):Model(Bozic):sh(0)             -0.2053 0.0156    -0.2359  -0.2053    -0.1747 -0.2053   0
Method(CBN-A):S.Type(wholeTumor_0.01):Model(Bozic):sh(0)           -0.2131 0.0157    -0.2438  -0.2131    -0.1823 -0.2131   0
Method(OT):S.Type(wholeTumor_0.01):Model(Bozic):sh(0)              -0.0340 0.0253    -0.0836  -0.0340     0.0157 -0.0340   0
Method(OT-A):S.Type(wholeTumor_0.01):Model(Bozic):sh(0)            -0.0783 0.0238    -0.1250  -0.0783    -0.0317 -0.0783   0
Method(DiP):S.Type(wholeTumor_0.01):Model(Bozic):sh(0)              0.2072 0.0438     0.1212   0.2071     0.2933  0.2070   0
Method(CBN):S.Type(singleCell):Model(McF_4):sh(0)                   0.0440 0.0184     0.0079   0.0439     0.0800  0.0439   0
Method(CBN-A):S.Type(singleCell):Model(McF_4):sh(0)                 0.0466 0.0185     0.0103   0.0466     0.0828  0.0466   0
Method(OT):S.Type(singleCell):Model(McF_4):sh(0)                    0.0885 0.0361     0.0179   0.0885     0.1595  0.0883   0
Method(OT-A):S.Type(singleCell):Model(McF_4):sh(0)                  0.1605 0.0340     0.0939   0.1605     0.2275  0.1603   0
Method(DiP):S.Type(singleCell):Model(McF_4):sh(0)                  -0.2098 0.0510    -0.3103  -0.2097    -0.1099 -0.2095   0
Method(CBN):S.Type(wholeTumor_0.01):Model(McF_4):sh(0)              0.0727 0.0167     0.0400   0.0727     0.1055  0.0727   0
Method(CBN-A):S.Type(wholeTumor_0.01):Model(McF_4):sh(0)            0.0642 0.0168     0.0313   0.0642     0.0972  0.0642   0
Method(OT):S.Type(wholeTumor_0.01):Model(McF_4):sh(0)               0.0230 0.0317    -0.0392   0.0230     0.0853  0.0230   0
Method(OT-A):S.Type(wholeTumor_0.01):Model(McF_4):sh(0)            -0.1158 0.0291    -0.1729  -0.1158    -0.0587 -0.1158   0
Method(DiP):S.Type(wholeTumor_0.01):Model(McF_4):sh(0)              0.1111 0.0453     0.0221   0.1111     0.2000  0.1112   0
Method(CBN):S.Type(singleCell):Model(McF_6):sh(0)                  -0.0556 0.0177    -0.0903  -0.0556    -0.0209 -0.0556   0
Method(CBN-A):S.Type(singleCell):Model(McF_6):sh(0)                -0.0348 0.0179    -0.0699  -0.0348     0.0002 -0.0348   0
Method(OT):S.Type(singleCell):Model(McF_6):sh(0)                   -0.0147 0.0313    -0.0761  -0.0147     0.0467 -0.0147   0
Method(OT-A):S.Type(singleCell):Model(McF_6):sh(0)                 -0.1164 0.0254    -0.1662  -0.1164    -0.0666 -0.1164   0
Method(DiP):S.Type(singleCell):Model(McF_6):sh(0)                   0.1137 0.0572     0.0013   0.1137     0.2260  0.1138   0
Method(CBN):S.Type(wholeTumor_0.01):Model(McF_6):sh(0)              0.0567 0.0161     0.0252   0.0567     0.0882  0.0567   0
Method(CBN-A):S.Type(wholeTumor_0.01):Model(McF_6):sh(0)            0.0528 0.0162     0.0209   0.0527     0.0846  0.0527   0
Method(OT):S.Type(wholeTumor_0.01):Model(McF_6):sh(0)              -0.0845 0.0285    -0.1404  -0.0844    -0.0287 -0.0844   0
Method(OT-A):S.Type(wholeTumor_0.01):Model(McF_6):sh(0)             0.1503 0.0219     0.1073   0.1503     0.1933  0.1503   0
Method(DiP):S.Type(wholeTumor_0.01):Model(McF_6):sh(0)             -0.2077 0.0499    -0.3058  -0.2077    -0.1100 -0.2075   0
Method(CBN):S.Type(singleCell):Model(Bozic):TrueGenes(7)           -0.0017 0.0335    -0.0674  -0.0018     0.0641 -0.0018   0
Method(CBN-A):S.Type(singleCell):Model(Bozic):TrueGenes(7)          0.0495 0.0336    -0.0164   0.0495     0.1155  0.0494   0
Method(OT):S.Type(singleCell):Model(Bozic):TrueGenes(7)             0.0535 0.0455    -0.0358   0.0535     0.1428  0.0535   0
Method(OT-A):S.Type(singleCell):Model(Bozic):TrueGenes(7)           0.0559 0.0443    -0.0311   0.0559     0.1429  0.0558   0
Method(DiP):S.Type(singleCell):Model(Bozic):TrueGenes(7)           -0.0716 0.1045    -0.2776  -0.0713     0.1328 -0.0708   0
Method(CBN):S.Type(wholeTumor_0.01):Model(Bozic):TrueGenes(7)       0.0302 0.0279    -0.0247   0.0302     0.0849  0.0303   0
Method(CBN-A):S.Type(wholeTumor_0.01):Model(Bozic):TrueGenes(7)     0.0139 0.0279    -0.0410   0.0139     0.0686  0.0140   0
Method(OT):S.Type(wholeTumor_0.01):Model(Bozic):TrueGenes(7)        0.0614 0.0376    -0.0124   0.0614     0.1352  0.0614   0
Method(OT-A):S.Type(wholeTumor_0.01):Model(Bozic):TrueGenes(7)      0.0511 0.0365    -0.0205   0.0511     0.1226  0.0511   0
Method(DiP):S.Type(wholeTumor_0.01):Model(Bozic):TrueGenes(7)      -0.0476 0.0811    -0.2066  -0.0477     0.1118 -0.0479   0
Method(CBN):S.Type(singleCell):Model(McF_4):TrueGenes(7)            0.0116 0.0364    -0.0596   0.0116     0.0831  0.0115   0
Method(CBN-A):S.Type(singleCell):Model(McF_4):TrueGenes(7)          0.0391 0.0365    -0.0325   0.0391     0.1109  0.0390   0
Method(OT):S.Type(singleCell):Model(McF_4):TrueGenes(7)             0.0775 0.0573    -0.0352   0.0775     0.1898  0.0776   0
Method(OT-A):S.Type(singleCell):Model(McF_4):TrueGenes(7)           0.0947 0.0551    -0.0136   0.0948     0.2027  0.0949   0
Method(DiP):S.Type(singleCell):Model(McF_4):TrueGenes(7)            0.0692 0.1137    -0.1547   0.0695     0.2915  0.0700   0
Method(CBN):S.Type(wholeTumor_0.01):Model(McF_4):TrueGenes(7)       0.0881 0.0313     0.0267   0.0881     0.1494  0.0882   0
Method(CBN-A):S.Type(wholeTumor_0.01):Model(McF_4):TrueGenes(7)     0.0580 0.0316    -0.0041   0.0580     0.1199  0.0580   0
Method(OT):S.Type(wholeTumor_0.01):Model(McF_4):TrueGenes(7)       -0.1217 0.0511    -0.2223  -0.1217    -0.0216 -0.1215   0
Method(OT-A):S.Type(wholeTumor_0.01):Model(McF_4):TrueGenes(7)     -0.1531 0.0482    -0.2479  -0.1531    -0.0588 -0.1529   0
Method(DiP):S.Type(wholeTumor_0.01):Model(McF_4):TrueGenes(7)      -0.1760 0.0929    -0.3583  -0.1760     0.0062 -0.1760   0
Method(CBN):S.Type(singleCell):Model(McF_6):TrueGenes(7)            0.0199 0.0358    -0.0505   0.0199     0.0901  0.0199   0
Method(CBN-A):S.Type(singleCell):Model(McF_6):TrueGenes(7)         -0.0316 0.0359    -0.1021  -0.0316     0.0387 -0.0316   0
Method(OT):S.Type(singleCell):Model(McF_6):TrueGenes(7)            -0.0690 0.0489    -0.1650  -0.0689     0.0269 -0.0689   0
Method(OT-A):S.Type(singleCell):Model(McF_6):TrueGenes(7)          -0.0736 0.0462    -0.1645  -0.0736     0.0170 -0.0736   0
Method(DiP):S.Type(singleCell):Model(McF_6):TrueGenes(7)            0.0724 0.0952    -0.1150   0.0726     0.2586  0.0730   0
Method(CBN):S.Type(wholeTumor_0.01):Model(McF_6):TrueGenes(7)       0.0322 0.0323    -0.0311   0.0322     0.0954  0.0323   0
Method(CBN-A):S.Type(wholeTumor_0.01):Model(McF_6):TrueGenes(7)     0.0483 0.0321    -0.0148   0.0483     0.1112  0.0483   0
Method(OT):S.Type(wholeTumor_0.01):Model(McF_6):TrueGenes(7)        0.0718 0.0440    -0.0147   0.0719     0.1582  0.0719   0
Method(OT-A):S.Type(wholeTumor_0.01):Model(McF_6):TrueGenes(7)      0.1057 0.0416     0.0240   0.1058     0.1872  0.1058   0
Method(DiP):S.Type(wholeTumor_0.01):Model(McF_6):TrueGenes(7)      -0.2007 0.0797    -0.3574  -0.2007    -0.0444 -0.2006   0
Method(CBN):S.Type(singleCell):Model(Bozic):TrueGenes(9)           -0.0093 0.0247    -0.0579  -0.0093     0.0392 -0.0093   0
Method(CBN-A):S.Type(singleCell):Model(Bozic):TrueGenes(9)         -0.0215 0.0249    -0.0703  -0.0215     0.0273 -0.0215   0
Method(OT):S.Type(singleCell):Model(Bozic):TrueGenes(9)            -0.0243 0.0431    -0.1090  -0.0243     0.0602 -0.0242   0
Method(OT-A):S.Type(singleCell):Model(Bozic):TrueGenes(9)          -0.0346 0.0412    -0.1155  -0.0346     0.0461 -0.0345   0
Method(DiP):S.Type(singleCell):Model(Bozic):TrueGenes(9)            0.0220 0.0706    -0.1165   0.0219     0.1606  0.0218   0
Method(CBN):S.Type(wholeTumor_0.01):Model(Bozic):TrueGenes(9)       0.0446 0.0220     0.0013   0.0445     0.0878  0.0445   0
Method(CBN-A):S.Type(wholeTumor_0.01):Model(Bozic):TrueGenes(9)     0.0270 0.0221    -0.0165   0.0270     0.0704  0.0270   0
Method(OT):S.Type(wholeTumor_0.01):Model(Bozic):TrueGenes(9)       -0.0633 0.0358    -0.1336  -0.0633     0.0069 -0.0634   0
Method(OT-A):S.Type(wholeTumor_0.01):Model(Bozic):TrueGenes(9)     -0.0441 0.0337    -0.1102  -0.0441     0.0221 -0.0441   0
Method(DiP):S.Type(wholeTumor_0.01):Model(Bozic):TrueGenes(9)      -0.0147 0.0596    -0.1319  -0.0147     0.1022 -0.0147   0
Method(CBN):S.Type(singleCell):Model(McF_4):TrueGenes(9)           -0.0155 0.0268    -0.0681  -0.0155     0.0371 -0.0155   0
Method(CBN-A):S.Type(singleCell):Model(McF_4):TrueGenes(9)         -0.0314 0.0270    -0.0844  -0.0314     0.0214 -0.0314   0
Method(OT):S.Type(singleCell):Model(McF_4):TrueGenes(9)            -0.0412 0.0524    -0.1442  -0.0411     0.0613 -0.0410   0
Method(OT-A):S.Type(singleCell):Model(McF_4):TrueGenes(9)          -0.1164 0.0496    -0.2141  -0.1164    -0.0192 -0.1162   0
Method(DiP):S.Type(singleCell):Model(McF_4):TrueGenes(9)            0.1064 0.0749    -0.0405   0.1063     0.2535  0.1062   0
Method(CBN):S.Type(wholeTumor_0.01):Model(McF_4):TrueGenes(9)      -0.0983 0.0244    -0.1461  -0.0983    -0.0505 -0.0983   0
Method(CBN-A):S.Type(wholeTumor_0.01):Model(McF_4):TrueGenes(9)    -0.0543 0.0246    -0.1026  -0.0543    -0.0061 -0.0544   0
Method(OT):S.Type(wholeTumor_0.01):Model(McF_4):TrueGenes(9)        0.0644 0.0466    -0.0270   0.0644     0.1558  0.0644   0
Method(OT-A):S.Type(wholeTumor_0.01):Model(McF_4):TrueGenes(9)      0.1988 0.0425     0.1155   0.1988     0.2823  0.1987   0
Method(DiP):S.Type(wholeTumor_0.01):Model(McF_4):TrueGenes(9)       0.0516 0.0662    -0.0784   0.0516     0.1815  0.0516   0
Method(CBN):S.Type(singleCell):Model(McF_6):TrueGenes(9)            0.0068 0.0261    -0.0445   0.0068     0.0581  0.0068   0
Method(CBN-A):S.Type(singleCell):Model(McF_6):TrueGenes(9)          0.0150 0.0265    -0.0369   0.0150     0.0669  0.0150   0
Method(OT):S.Type(singleCell):Model(McF_6):TrueGenes(9)            -0.0056 0.0480    -0.1000  -0.0056     0.0883 -0.0054   0
Method(OT-A):S.Type(singleCell):Model(McF_6):TrueGenes(9)           0.0854 0.0380     0.0109   0.0854     0.1599  0.0853   0
Method(DiP):S.Type(singleCell):Model(McF_6):TrueGenes(9)           -0.0762 0.0743    -0.2222  -0.0762     0.0694 -0.0762   0
Method(CBN):S.Type(wholeTumor_0.01):Model(McF_6):TrueGenes(9)       0.0036 0.0241    -0.0436   0.0036     0.0509  0.0036   0
Method(CBN-A):S.Type(wholeTumor_0.01):Model(McF_6):TrueGenes(9)    -0.0141 0.0243    -0.0618  -0.0141     0.0335 -0.0142   0
Method(OT):S.Type(wholeTumor_0.01):Model(McF_6):TrueGenes(9)        0.0236 0.0444    -0.0639   0.0236     0.1105  0.0238   0
Method(OT-A):S.Type(wholeTumor_0.01):Model(McF_6):TrueGenes(9)     -0.1692 0.0340    -0.2361  -0.1692    -0.1025 -0.1692   0
Method(DiP):S.Type(wholeTumor_0.01):Model(McF_6):TrueGenes(9)       0.2133 0.0648     0.0861   0.2134     0.3404  0.2134   0
Method(CBN):S.Type(singleCell):Conjunction(No):sh(0)                0.0201 0.0086     0.0031   0.0201     0.0370  0.0201   0
Method(CBN-A):S.Type(singleCell):Conjunction(No):sh(0)              0.0165 0.0087    -0.0006   0.0165     0.0336  0.0165   0
Method(OT):S.Type(singleCell):Conjunction(No):sh(0)                 0.0190 0.0170    -0.0144   0.0190     0.0523  0.0190   0
Method(OT-A):S.Type(singleCell):Conjunction(No):sh(0)               0.0071 0.0135    -0.0194   0.0071     0.0335  0.0071   0
Method(DiP):S.Type(singleCell):Conjunction(No):sh(0)               -0.0435 0.0255    -0.0936  -0.0435     0.0064 -0.0435   0
Method(CBN):S.Type(wholeTumor_0.01):Conjunction(No):sh(0)          -0.0307 0.0082    -0.0468  -0.0307    -0.0146 -0.0307   0
Method(CBN-A):S.Type(wholeTumor_0.01):Conjunction(No):sh(0)        -0.0323 0.0083    -0.0485  -0.0323    -0.0161 -0.0323   0
Method(OT):S.Type(wholeTumor_0.01):Conjunction(No):sh(0)           -0.0231 0.0149    -0.0522  -0.0231     0.0061 -0.0230   0
Method(OT-A):S.Type(wholeTumor_0.01):Conjunction(No):sh(0)         -0.0064 0.0123    -0.0305  -0.0064     0.0176 -0.0064   0
Method(DiP):S.Type(wholeTumor_0.01):Conjunction(No):sh(0)           0.0646 0.0242     0.0171   0.0646     0.1121  0.0646   0
Method(CBN):S.Type(singleCell):Conjunction(No):TrueGenes(7)        -0.0104 0.0167    -0.0432  -0.0104     0.0225 -0.0104   0
Method(CBN-A):S.Type(singleCell):Conjunction(No):TrueGenes(7)      -0.0068 0.0168    -0.0398  -0.0068     0.0261 -0.0068   0
Method(OT):S.Type(singleCell):Conjunction(No):TrueGenes(7)         -0.0021 0.0256    -0.0524  -0.0021     0.0482 -0.0020   0
Method(OT-A):S.Type(singleCell):Conjunction(No):TrueGenes(7)       -0.0135 0.0245    -0.0616  -0.0135     0.0346 -0.0135   0
Method(DiP):S.Type(singleCell):Conjunction(No):TrueGenes(7)         0.0092 0.0531    -0.0950   0.0092     0.1133  0.0091   0
Method(CBN):S.Type(wholeTumor_0.01):Conjunction(No):TrueGenes(7)    0.0141 0.0150    -0.0154   0.0141     0.0436  0.0141   0
Method(CBN-A):S.Type(wholeTumor_0.01):Conjunction(No):TrueGenes(7)  0.0085 0.0150    -0.0209   0.0085     0.0380  0.0085   0
Method(OT):S.Type(wholeTumor_0.01):Conjunction(No):TrueGenes(7)     0.0883 0.0222     0.0448   0.0883     0.1318  0.0883   0
Method(OT-A):S.Type(wholeTumor_0.01):Conjunction(No):TrueGenes(7)   0.0812 0.0212     0.0395   0.0812     0.1229  0.0812   0
Method(DiP):S.Type(wholeTumor_0.01):Conjunction(No):TrueGenes(7)   -0.1698 0.0459    -0.2600  -0.1697    -0.0800 -0.1696   0
Method(CBN):S.Type(singleCell):Conjunction(No):TrueGenes(9)         0.0096 0.0133    -0.0165   0.0096     0.0357  0.0096   0
Method(CBN-A):S.Type(singleCell):Conjunction(No):TrueGenes(9)       0.0043 0.0134    -0.0220   0.0043     0.0306  0.0043   0
Method(OT):S.Type(singleCell):Conjunction(No):TrueGenes(9)         -0.0227 0.0264    -0.0746  -0.0227     0.0292 -0.0227   0
Method(OT-A):S.Type(singleCell):Conjunction(No):TrueGenes(9)        0.0065 0.0210    -0.0347   0.0065     0.0476  0.0064   0
Method(DiP):S.Type(singleCell):Conjunction(No):TrueGenes(9)         0.0020 0.0389    -0.0744   0.0020     0.0784  0.0020   0
Method(CBN):S.Type(wholeTumor_0.01):Conjunction(No):TrueGenes(9)    0.0086 0.0123    -0.0155   0.0086     0.0327  0.0086   0
Method(CBN-A):S.Type(wholeTumor_0.01):Conjunction(No):TrueGenes(9) -0.0046 0.0124    -0.0288  -0.0046     0.0197 -0.0046   0
Method(OT):S.Type(wholeTumor_0.01):Conjunction(No):TrueGenes(9)    -0.0307 0.0226    -0.0750  -0.0307     0.0135 -0.0307   0
Method(OT-A):S.Type(wholeTumor_0.01):Conjunction(No):TrueGenes(9)  -0.0481 0.0188    -0.0851  -0.0481    -0.0112 -0.0481   0
Method(DiP):S.Type(wholeTumor_0.01):Conjunction(No):TrueGenes(9)    0.0729 0.0353     0.0036   0.0729     0.1422  0.0728   0
Method(CBN):S.Type(singleCell):sh(0):TrueGenes(7)                   0.0648 0.0172     0.0310   0.0648     0.0986  0.0648   0
Method(CBN-A):S.Type(singleCell):sh(0):TrueGenes(7)                 0.0474 0.0173     0.0136   0.0474     0.0813  0.0474   0
Method(OT):S.Type(singleCell):sh(0):TrueGenes(7)                   -0.0400 0.0283    -0.0956  -0.0400     0.0156 -0.0400   0
Method(OT-A):S.Type(singleCell):sh(0):TrueGenes(7)                 -0.0431 0.0267    -0.0954  -0.0431     0.0092 -0.0430   0
Method(DiP):S.Type(singleCell):sh(0):TrueGenes(7)                  -0.0439 0.0547    -0.1515  -0.0438     0.0630 -0.0435   0
Method(CBN):S.Type(wholeTumor_0.01):sh(0):TrueGenes(7)             -0.1357 0.0155    -0.1661  -0.1357    -0.1054 -0.1357   0
Method(CBN-A):S.Type(wholeTumor_0.01):sh(0):TrueGenes(7)           -0.0889 0.0155    -0.1192  -0.0889    -0.0585 -0.0889   0
Method(OT):S.Type(wholeTumor_0.01):sh(0):TrueGenes(7)               0.1581 0.0245     0.1101   0.1580     0.2061  0.1580   0
Method(OT-A):S.Type(wholeTumor_0.01):sh(0):TrueGenes(7)             0.1334 0.0230     0.0883   0.1334     0.1785  0.1334   0
Method(DiP):S.Type(wholeTumor_0.01):sh(0):TrueGenes(7)              0.0238 0.0475    -0.0695   0.0238     0.1170  0.0238   0
Method(CBN):S.Type(singleCell):sh(0):TrueGenes(9)                  -0.0347 0.0138    -0.0617  -0.0347    -0.0076 -0.0347   0
Method(CBN-A):S.Type(singleCell):sh(0):TrueGenes(9)                -0.0178 0.0139    -0.0451  -0.0178     0.0095 -0.0178   0
Method(OT):S.Type(singleCell):sh(0):TrueGenes(9)                    0.0351 0.0286    -0.0212   0.0351     0.0913  0.0351   0
Method(OT-A):S.Type(singleCell):sh(0):TrueGenes(9)                  0.0446 0.0218     0.0017   0.0446     0.0874  0.0446   0
Method(DiP):S.Type(singleCell):sh(0):TrueGenes(9)                  -0.0244 0.0407    -0.1043  -0.0244     0.0554 -0.0244   0
Method(CBN):S.Type(wholeTumor_0.01):sh(0):TrueGenes(9)              0.1088 0.0127     0.0839   0.1088     0.1337  0.1088   0
Method(CBN-A):S.Type(wholeTumor_0.01):sh(0):TrueGenes(9)            0.0872 0.0128     0.0621   0.0872     0.1123  0.0872   0
Method(OT):S.Type(wholeTumor_0.01):sh(0):TrueGenes(9)              -0.1366 0.0242    -0.1841  -0.1366    -0.0891 -0.1366   0
Method(OT-A):S.Type(wholeTumor_0.01):sh(0):TrueGenes(9)            -0.0937 0.0195    -0.1321  -0.0937    -0.0553 -0.0937   0
Method(DiP):S.Type(wholeTumor_0.01):sh(0):TrueGenes(9)             -0.0021 0.0370    -0.0747  -0.0021     0.0705 -0.0020   0
Method(CBN):Model(Bozic):Conjunction(No):sh(0)                     -0.0360 0.0102    -0.0560  -0.0360    -0.0161 -0.0360   0
Method(CBN-A):Model(Bozic):Conjunction(No):sh(0)                   -0.0233 0.0102    -0.0434  -0.0233    -0.0033 -0.0233   0
Method(OT):Model(Bozic):Conjunction(No):sh(0)                       0.0037 0.0172    -0.0301   0.0037     0.0374  0.0037   0
Method(OT-A):Model(Bozic):Conjunction(No):sh(0)                    -0.0293 0.0161    -0.0610  -0.0293     0.0023 -0.0293   0
Method(DiP):Model(Bozic):Conjunction(No):sh(0)                      0.0301 0.0272    -0.0233   0.0301     0.0834  0.0300   0
Method(CBN):Model(McF_4):Conjunction(No):sh(0)                      0.0537 0.0117     0.0307   0.0537     0.0766  0.0537   0
Method(CBN-A):Model(McF_4):Conjunction(No):sh(0)                    0.0509 0.0118     0.0278   0.0509     0.0740  0.0509   0
Method(OT):Model(McF_4):Conjunction(No):sh(0)                      -0.0438 0.0231    -0.0892  -0.0438     0.0015 -0.0438   0
Method(OT-A):Model(McF_4):Conjunction(No):sh(0)                     0.0277 0.0216    -0.0148   0.0277     0.0701  0.0277   0
Method(DiP):Model(McF_4):Conjunction(No):sh(0)                     -0.0419 0.0310    -0.1028  -0.0419     0.0189 -0.0418   0
Method(CBN):Model(McF_6):Conjunction(No):sh(0)                     -0.0165 0.0114    -0.0389  -0.0165     0.0058 -0.0165   0
Method(CBN-A):Model(McF_6):Conjunction(No):sh(0)                   -0.0267 0.0115    -0.0493  -0.0267    -0.0041 -0.0267   0
Method(OT):Model(McF_6):Conjunction(No):sh(0)                      -0.0461 0.0203    -0.0860  -0.0461    -0.0062 -0.0461   0
Method(OT-A):Model(McF_6):Conjunction(No):sh(0)                    -0.0309 0.0160    -0.0622  -0.0309     0.0005 -0.0309   0
Method(DiP):Model(McF_6):Conjunction(No):sh(0)                      0.1019 0.0361     0.0310   0.1019     0.1727  0.1019   0
Method(CBN):Model(Bozic):Conjunction(No):TrueGenes(7)              -0.0390 0.0193    -0.0769  -0.0390    -0.0011 -0.0390   0
Method(CBN-A):Model(Bozic):Conjunction(No):TrueGenes(7)             0.0159 0.0194    -0.0221   0.0159     0.0539  0.0159   0
Method(OT):Model(Bozic):Conjunction(No):TrueGenes(7)               -0.0464 0.0269    -0.0993  -0.0464     0.0064 -0.0464   0
Method(OT-A):Model(Bozic):Conjunction(No):TrueGenes(7)             -0.0334 0.0259    -0.0842  -0.0334     0.0175 -0.0334   0
Method(DiP):Model(Bozic):Conjunction(No):TrueGenes(7)               0.0661 0.0568    -0.0453   0.0661     0.1778  0.0659   0
Method(CBN):Model(McF_4):Conjunction(No):TrueGenes(7)               0.0708 0.0233     0.0251   0.0708     0.1166  0.0707   0
Method(CBN-A):Model(McF_4):Conjunction(No):TrueGenes(7)             0.1054 0.0235     0.0594   0.1054     0.1515  0.1053   0
Method(OT):Model(McF_4):Conjunction(No):TrueGenes(7)                0.0822 0.0389     0.0058   0.0822     0.1585  0.0822   0
Method(OT-A):Model(McF_4):Conjunction(No):TrueGenes(7)              0.1170 0.0369     0.0445   0.1170     0.1894  0.1170   0
Method(DiP):Model(McF_4):Conjunction(No):TrueGenes(7)              -0.3496 0.0731    -0.4936  -0.3495    -0.2067 -0.3491   0
Method(CBN):Model(McF_6):Conjunction(No):TrueGenes(7)               0.0749 0.0234     0.0291   0.0749     0.1208  0.0749   0
Method(CBN-A):Model(McF_6):Conjunction(No):TrueGenes(7)            -0.0433 0.0233    -0.0891  -0.0432     0.0025 -0.0432   0
Method(OT):Model(McF_6):Conjunction(No):TrueGenes(7)                0.1314 0.0328     0.0669   0.1314     0.1958  0.1314   0
Method(OT-A):Model(McF_6):Conjunction(No):TrueGenes(7)              0.0387 0.0308    -0.0217   0.0387     0.0992  0.0387   0
Method(DiP):Model(McF_6):Conjunction(No):TrueGenes(7)               0.1516 0.0617     0.0305   0.1516     0.2726  0.1517   0
Method(CBN):Model(Bozic):Conjunction(No):TrueGenes(9)              -0.0087 0.0155    -0.0391  -0.0087     0.0217 -0.0087   0
Method(CBN-A):Model(Bozic):Conjunction(No):TrueGenes(9)            -0.0511 0.0156    -0.0817  -0.0511    -0.0206 -0.0511   0
Method(OT):Model(Bozic):Conjunction(No):TrueGenes(9)                0.0708 0.0263     0.0193   0.0708     0.1225  0.0708   0
Method(OT-A):Model(Bozic):Conjunction(No):TrueGenes(9)              0.0332 0.0245    -0.0149   0.0332     0.0813  0.0332   0
Method(DiP):Model(Bozic):Conjunction(No):TrueGenes(9)               0.0089 0.0422    -0.0739   0.0089     0.0916  0.0088   0
Method(CBN):Model(McF_4):Conjunction(No):TrueGenes(9)              -0.0160 0.0179    -0.0511  -0.0160     0.0191 -0.0160   0
Method(CBN-A):Model(McF_4):Conjunction(No):TrueGenes(9)            -0.0156 0.0180    -0.0510  -0.0156     0.0197 -0.0156   0
Method(OT):Model(McF_4):Conjunction(No):TrueGenes(9)               -0.0723 0.0358    -0.1427  -0.0723    -0.0020 -0.0722   0
Method(OT-A):Model(McF_4):Conjunction(No):TrueGenes(9)             -0.1947 0.0328    -0.2592  -0.1947    -0.1305 -0.1946   0
Method(DiP):Model(McF_4):Conjunction(No):TrueGenes(9)               0.2633 0.0496     0.1660   0.2633     0.3608  0.2632   0
Method(CBN):Model(McF_6):Conjunction(No):TrueGenes(9)              -0.0087 0.0177    -0.0435  -0.0087     0.0260 -0.0087   0
Method(CBN-A):Model(McF_6):Conjunction(No):TrueGenes(9)             0.0341 0.0179    -0.0010   0.0341     0.0693  0.0341   0
Method(OT):Model(McF_6):Conjunction(No):TrueGenes(9)               -0.1531 0.0335    -0.2189  -0.1531    -0.0876 -0.1531   0
Method(OT-A):Model(McF_6):Conjunction(No):TrueGenes(9)              0.0406 0.0255    -0.0094   0.0406     0.0906  0.0406   0
Method(DiP):Model(McF_6):Conjunction(No):TrueGenes(9)              -0.1706 0.0499    -0.2687  -0.1706    -0.0728 -0.1705   0
Method(CBN):Model(Bozic):sh(0):TrueGenes(7)                         0.1166 0.0208     0.0759   0.1166     0.1574  0.1165   0
Method(CBN-A):Model(Bozic):sh(0):TrueGenes(7)                       0.1189 0.0208     0.0782   0.1189     0.1598  0.1188   0
Method(OT):Model(Bozic):sh(0):TrueGenes(7)                         -0.0505 0.0295    -0.1084  -0.0505     0.0074 -0.0505   0
Method(OT-A):Model(Bozic):sh(0):TrueGenes(7)                       -0.0868 0.0282    -0.1421  -0.0868    -0.0314 -0.0868   0
Method(DiP):Model(Bozic):sh(0):TrueGenes(7)                        -0.1031 0.0601    -0.2215  -0.1030     0.0143 -0.1027   0
Method(CBN):Model(McF_4):sh(0):TrueGenes(7)                         0.0128 0.0241    -0.0345   0.0127     0.0601  0.0127   0
Method(CBN-A):Model(McF_4):sh(0):TrueGenes(7)                       0.0019 0.0243    -0.0456   0.0019     0.0496  0.0019   0
Method(OT):Model(McF_4):sh(0):TrueGenes(7)                          0.0085 0.0410    -0.0718   0.0085     0.0890  0.0083   0
Method(OT-A):Model(McF_4):sh(0):TrueGenes(7)                        0.0780 0.0379     0.0037   0.0779     0.1525  0.0778   0
Method(DiP):Model(McF_4):sh(0):TrueGenes(7)                         0.0803 0.0736    -0.0643   0.0804     0.2246  0.0805   0
Method(CBN):Model(McF_6):sh(0):TrueGenes(7)                         0.0273 0.0243    -0.0204   0.0273     0.0751  0.0273   0
Method(CBN-A):Model(McF_6):sh(0):TrueGenes(7)                       0.0711 0.0242     0.0235   0.0710     0.1186  0.0710   0
Method(OT):Model(McF_6):sh(0):TrueGenes(7)                          0.0194 0.0346    -0.0485   0.0194     0.0872  0.0194   0
Method(OT-A):Model(McF_6):sh(0):TrueGenes(7)                        0.0582 0.0323    -0.0051   0.0582     0.1216  0.0582   0
Method(DiP):Model(McF_6):sh(0):TrueGenes(7)                        -0.0527 0.0632    -0.1770  -0.0527     0.0711 -0.0525   0
Method(CBN):Model(Bozic):sh(0):TrueGenes(9)                        -0.0597 0.0164    -0.0919  -0.0597    -0.0276 -0.0597   0
Method(CBN-A):Model(Bozic):sh(0):TrueGenes(9)                      -0.0498 0.0164    -0.0821  -0.0498    -0.0175 -0.0498   0
Method(OT):Model(Bozic):sh(0):TrueGenes(9)                          0.0129 0.0280    -0.0421   0.0130     0.0679  0.0130   0
Method(OT-A):Model(Bozic):sh(0):TrueGenes(9)                        0.0829 0.0259     0.0321   0.0829     0.1337  0.0829   0
Method(DiP):Model(Bozic):sh(0):TrueGenes(9)                        -0.0180 0.0443    -0.1049  -0.0180     0.0689 -0.0180   0
Method(CBN):Model(McF_4):sh(0):TrueGenes(9)                         0.0332 0.0187    -0.0035   0.0332     0.0699  0.0332   0
Method(CBN-A):Model(McF_4):sh(0):TrueGenes(9)                       0.0428 0.0188     0.0058   0.0428     0.0797  0.0428   0
Method(OT):Model(McF_4):sh(0):TrueGenes(9)                          0.0060 0.0380    -0.0684   0.0059     0.0807  0.0057   0
Method(OT-A):Model(McF_4):sh(0):TrueGenes(9)                       -0.1513 0.0332    -0.2164  -0.1513    -0.0862 -0.1513   0
Method(DiP):Model(McF_4):sh(0):TrueGenes(9)                         0.0303 0.0513    -0.0704   0.0303     0.1308  0.0303   0
Method(CBN):Model(McF_6):sh(0):TrueGenes(9)                        -0.0424 0.0184    -0.0785  -0.0424    -0.0064 -0.0424   0
Method(CBN-A):Model(McF_6):sh(0):TrueGenes(9)                      -0.0893 0.0185    -0.1257  -0.0893    -0.0529 -0.0893   0
Method(OT):Model(McF_6):sh(0):TrueGenes(9)                          0.0172 0.0348    -0.0511   0.0172     0.0855  0.0171   0
Method(OT-A):Model(McF_6):sh(0):TrueGenes(9)                        0.0049 0.0264    -0.0468   0.0049     0.0566  0.0049   0
Method(DiP):Model(McF_6):sh(0):TrueGenes(9)                         0.0392 0.0517    -0.0623   0.0392     0.1406  0.0393   0
Method(CBN):Conjunction(No):sh(0):TrueGenes(7)                      0.0396 0.0114     0.0172   0.0396     0.0619  0.0396   0
Method(CBN-A):Conjunction(No):sh(0):TrueGenes(7)                    0.0350 0.0114     0.0127   0.0350     0.0573  0.0350   0
Method(OT):Conjunction(No):sh(0):TrueGenes(7)                      -0.0117 0.0175    -0.0461  -0.0117     0.0226 -0.0117   0
Method(OT-A):Conjunction(No):sh(0):TrueGenes(7)                    -0.0135 0.0165    -0.0459  -0.0135     0.0189 -0.0135   0
Method(DiP):Conjunction(No):sh(0):TrueGenes(7)                      0.1279 0.0355     0.0584   0.1278     0.1976  0.1277   0
Method(CBN):Conjunction(No):sh(0):TrueGenes(9)                     -0.0415 0.0092    -0.0596  -0.0415    -0.0234 -0.0415   0
Method(CBN-A):Conjunction(No):sh(0):TrueGenes(9)                   -0.0448 0.0093    -0.0630  -0.0448    -0.0265 -0.0448   0
Method(OT):Conjunction(No):sh(0):TrueGenes(9)                      -0.0231 0.0176    -0.0577  -0.0231     0.0115 -0.0231   0
Method(OT-A):Conjunction(No):sh(0):TrueGenes(9)                     0.0029 0.0142    -0.0249   0.0029     0.0307  0.0029   0
Method(DiP):Conjunction(No):sh(0):TrueGenes(9)                     -0.0337 0.0271    -0.0870  -0.0337     0.0195 -0.0337   0
S.Time(last):S.Type(singleCell):Model(Bozic):Conjunction(No)        0.0051 0.0063    -0.0072   0.0051     0.0174  0.0051   0
S.Time(last):S.Type(wholeTumor_0.01):Model(Bozic):Conjunction(No)  -0.0050 0.0062    -0.0172  -0.0050     0.0072 -0.0050   0
S.Time(last):S.Type(singleCell):Model(McF_4):Conjunction(No)        0.0062 0.0065    -0.0066   0.0062     0.0189  0.0062   0
S.Time(last):S.Type(wholeTumor_0.01):Model(McF_4):Conjunction(No)  -0.0095 0.0065    -0.0223  -0.0095     0.0033 -0.0095   0
S.Time(last):S.Type(singleCell):Model(McF_6):Conjunction(No)       -0.0200 0.0072    -0.0342  -0.0200    -0.0058 -0.0200   0
S.Time(last):S.Type(wholeTumor_0.01):Model(McF_6):Conjunction(No)   0.0292 0.0072     0.0151   0.0292     0.0433  0.0292   0
S.Time(last):S.Type(singleCell):Model(Bozic):sh(0)                 -0.0044 0.0063    -0.0168  -0.0044     0.0080 -0.0044   0
S.Time(last):S.Type(wholeTumor_0.01):Model(Bozic):sh(0)             0.0120 0.0063    -0.0003   0.0120     0.0244  0.0120   0
S.Time(last):S.Type(singleCell):Model(McF_4):sh(0)                  0.0051 0.0065    -0.0077   0.0051     0.0179  0.0051   0
S.Time(last):S.Type(wholeTumor_0.01):Model(McF_4):sh(0)            -0.0288 0.0065    -0.0417  -0.0288    -0.0160 -0.0288   0
S.Time(last):S.Type(singleCell):Model(McF_6):sh(0)                  0.0016 0.0073    -0.0127   0.0016     0.0159  0.0016   0
S.Time(last):S.Type(wholeTumor_0.01):Model(McF_6):sh(0)             0.0168 0.0073     0.0026   0.0168     0.0311  0.0168   0
S.Time(last):S.Type(singleCell):Model(Bozic):TrueGenes(7)           0.0430 0.0120     0.0195   0.0430     0.0664  0.0430   0
S.Time(last):S.Type(wholeTumor_0.01):Model(Bozic):TrueGenes(7)     -0.0837 0.0119    -0.1070  -0.0837    -0.0605 -0.0837   0
S.Time(last):S.Type(singleCell):Model(McF_4):TrueGenes(7)          -0.0199 0.0128    -0.0451  -0.0199     0.0053 -0.0199   0
S.Time(last):S.Type(wholeTumor_0.01):Model(McF_4):TrueGenes(7)      0.0349 0.0128     0.0096   0.0349     0.0601  0.0349   0
S.Time(last):S.Type(singleCell):Model(McF_6):TrueGenes(7)          -0.0550 0.0189    -0.0920  -0.0550    -0.0179 -0.0551   0
S.Time(last):S.Type(wholeTumor_0.01):Model(McF_6):TrueGenes(7)      0.0937 0.0182     0.0580   0.0937     0.1296  0.0937   0
S.Time(last):S.Type(singleCell):Model(Bozic):TrueGenes(9)          -0.0126 0.0096    -0.0315  -0.0126     0.0062 -0.0126   0
S.Time(last):S.Type(wholeTumor_0.01):Model(Bozic):TrueGenes(9)      0.0271 0.0095     0.0083   0.0271     0.0458  0.0271   0
S.Time(last):S.Type(singleCell):Model(McF_4):TrueGenes(9)           0.0083 0.0100    -0.0114   0.0083     0.0280  0.0083   0
S.Time(last):S.Type(wholeTumor_0.01):Model(McF_4):TrueGenes(9)      0.0016 0.0101    -0.0182   0.0016     0.0214  0.0016   0
S.Time(last):S.Type(singleCell):Model(McF_6):TrueGenes(9)          -0.0030 0.0128    -0.0282  -0.0030     0.0221 -0.0030   0
S.Time(last):S.Type(wholeTumor_0.01):Model(McF_6):TrueGenes(9)     -0.0111 0.0126    -0.0358  -0.0111     0.0135 -0.0111   0
S.Time(last):S.Type(singleCell):Conjunction(No):sh(0)              -0.0037 0.0037    -0.0110  -0.0037     0.0035 -0.0037   0
S.Time(last):S.Type(wholeTumor_0.01):Conjunction(No):sh(0)          0.0073 0.0037     0.0001   0.0073     0.0145  0.0073   0
S.Time(last):S.Type(singleCell):Conjunction(No):TrueGenes(7)        0.0169 0.0069     0.0032   0.0169     0.0305  0.0169   0
S.Time(last):S.Type(wholeTumor_0.01):Conjunction(No):TrueGenes(7)  -0.0302 0.0069    -0.0438  -0.0302    -0.0166 -0.0302   0
S.Time(last):S.Type(singleCell):Conjunction(No):TrueGenes(9)       -0.0099 0.0057    -0.0211  -0.0099     0.0012 -0.0099   0
S.Time(last):S.Type(wholeTumor_0.01):Conjunction(No):TrueGenes(9)   0.0227 0.0056     0.0117   0.0227     0.0338  0.0227   0
S.Time(last):S.Type(singleCell):sh(0):TrueGenes(7)                 -0.0180 0.0070    -0.0317  -0.0180    -0.0044 -0.0180   0
S.Time(last):S.Type(wholeTumor_0.01):sh(0):TrueGenes(7)             0.0432 0.0069     0.0296   0.0432     0.0568  0.0432   0
S.Time(last):S.Type(singleCell):sh(0):TrueGenes(9)                  0.0108 0.0057    -0.0003   0.0108     0.0220  0.0108   0
S.Time(last):S.Type(wholeTumor_0.01):sh(0):TrueGenes(9)            -0.0290 0.0056    -0.0400  -0.0290    -0.0179 -0.0290   0
S.Time(last):Model(Bozic):Conjunction(No):sh(0)                    -0.0047 0.0044    -0.0133  -0.0047     0.0039 -0.0047   0
S.Time(last):Model(McF_4):Conjunction(No):sh(0)                    -0.0027 0.0046    -0.0118  -0.0027     0.0063 -0.0027   0
S.Time(last):Model(McF_6):Conjunction(No):sh(0)                     0.0079 0.0051    -0.0021   0.0079     0.0179  0.0079   0
S.Time(last):Model(Bozic):Conjunction(No):TrueGenes(7)             -0.0142 0.0085    -0.0309  -0.0142     0.0024 -0.0142   0
S.Time(last):Model(McF_4):Conjunction(No):TrueGenes(7)              0.0107 0.0092    -0.0074   0.0107     0.0288  0.0107   0
S.Time(last):Model(McF_6):Conjunction(No):TrueGenes(7)              0.0185 0.0135    -0.0079   0.0185     0.0450  0.0185   0
S.Time(last):Model(Bozic):Conjunction(No):TrueGenes(9)             -0.0004 0.0068    -0.0137  -0.0004     0.0129 -0.0004   0
S.Time(last):Model(McF_4):Conjunction(No):TrueGenes(9)             -0.0040 0.0072    -0.0180  -0.0040     0.0101 -0.0040   0
S.Time(last):Model(McF_6):Conjunction(No):TrueGenes(9)              0.0039 0.0091    -0.0141   0.0039     0.0218  0.0039   0
S.Time(last):Model(Bozic):sh(0):TrueGenes(7)                        0.0003 0.0085    -0.0165   0.0003     0.0170  0.0003   0
S.Time(last):Model(McF_4):sh(0):TrueGenes(7)                        0.0426 0.0092     0.0245   0.0426     0.0607  0.0426   0
S.Time(last):Model(McF_6):sh(0):TrueGenes(7)                       -0.0015 0.0136    -0.0281  -0.0015     0.0251 -0.0015   0
S.Time(last):Model(Bozic):sh(0):TrueGenes(9)                       -0.0079 0.0068    -0.0212  -0.0079     0.0055 -0.0079   0
S.Time(last):Model(McF_4):sh(0):TrueGenes(9)                       -0.0353 0.0072    -0.0494  -0.0353    -0.0213 -0.0353   0
S.Time(last):Model(McF_6):sh(0):TrueGenes(9)                        0.0092 0.0092    -0.0088   0.0092     0.0272  0.0092   0
S.Time(last):Conjunction(No):sh(0):TrueGenes(7)                     0.0039 0.0049    -0.0057   0.0039     0.0135  0.0039   0
S.Time(last):Conjunction(No):sh(0):TrueGenes(9)                    -0.0052 0.0040    -0.0130  -0.0052     0.0027 -0.0052   0
S.Type(singleCell):Model(Bozic):Conjunction(No):sh(0)               0.0016 0.0062    -0.0106   0.0016     0.0137  0.0016   0
S.Type(wholeTumor_0.01):Model(Bozic):Conjunction(No):sh(0)          0.0013 0.0061    -0.0107   0.0013     0.0133  0.0013   0
S.Type(singleCell):Model(McF_4):Conjunction(No):sh(0)              -0.0005 0.0065    -0.0131  -0.0005     0.0122 -0.0005   0
S.Type(wholeTumor_0.01):Model(McF_4):Conjunction(No):sh(0)         -0.0016 0.0065    -0.0143  -0.0016     0.0111 -0.0016   0
S.Type(singleCell):Model(McF_6):Conjunction(No):sh(0)               0.0071 0.0070    -0.0066   0.0071     0.0208  0.0071   0
S.Type(wholeTumor_0.01):Model(McF_6):Conjunction(No):sh(0)         -0.0135 0.0069    -0.0271  -0.0135     0.0001 -0.0135   0
S.Type(singleCell):Model(Bozic):Conjunction(No):TrueGenes(7)       -0.0088 0.0108    -0.0300  -0.0088     0.0123 -0.0088   0
S.Type(wholeTumor_0.01):Model(Bozic):Conjunction(No):TrueGenes(7)  -0.0002 0.0106    -0.0211  -0.0002     0.0206 -0.0002   0
S.Type(singleCell):Model(McF_4):Conjunction(No):TrueGenes(7)        0.0142 0.0120    -0.0094   0.0142     0.0378  0.0142   0
S.Type(wholeTumor_0.01):Model(McF_4):Conjunction(No):TrueGenes(7)   0.0114 0.0121    -0.0123   0.0114     0.0351  0.0114   0
S.Type(singleCell):Model(McF_6):Conjunction(No):TrueGenes(7)       -0.0093 0.0136    -0.0361  -0.0093     0.0174 -0.0093   0
S.Type(wholeTumor_0.01):Model(McF_6):Conjunction(No):TrueGenes(7)  -0.0067 0.0134    -0.0330  -0.0067     0.0197 -0.0067   0
S.Type(singleCell):Model(Bozic):Conjunction(No):TrueGenes(9)        0.0126 0.0092    -0.0055   0.0126     0.0307  0.0126   0
S.Type(wholeTumor_0.01):Model(Bozic):Conjunction(No):TrueGenes(9)  -0.0083 0.0091    -0.0262  -0.0083     0.0096 -0.0083   0
S.Type(singleCell):Model(McF_4):Conjunction(No):TrueGenes(9)       -0.0066 0.0098    -0.0257  -0.0066     0.0126 -0.0066   0
S.Type(wholeTumor_0.01):Model(McF_4):Conjunction(No):TrueGenes(9)  -0.0164 0.0098    -0.0356  -0.0164     0.0028 -0.0164   0
S.Type(singleCell):Model(McF_6):Conjunction(No):TrueGenes(9)       -0.0091 0.0109    -0.0305  -0.0091     0.0123 -0.0091   0
S.Type(wholeTumor_0.01):Model(McF_6):Conjunction(No):TrueGenes(9)   0.0260 0.0107     0.0049   0.0260     0.0470  0.0260   0
S.Type(singleCell):Model(Bozic):sh(0):TrueGenes(7)                 -0.0151 0.0111    -0.0369  -0.0151     0.0066 -0.0151   0
S.Type(wholeTumor_0.01):Model(Bozic):sh(0):TrueGenes(7)             0.0481 0.0109     0.0267   0.0481     0.0694  0.0481   0
S.Type(singleCell):Model(McF_4):sh(0):TrueGenes(7)                 -0.0298 0.0120    -0.0534  -0.0298    -0.0061 -0.0298   0
S.Type(wholeTumor_0.01):Model(McF_4):sh(0):TrueGenes(7)             0.0349 0.0121     0.0112   0.0349     0.0587  0.0349   0
S.Type(singleCell):Model(McF_6):sh(0):TrueGenes(7)                  0.0320 0.0137     0.0051   0.0320     0.0589  0.0320   0
S.Type(wholeTumor_0.01):Model(McF_6):sh(0):TrueGenes(7)            -0.1054 0.0135    -0.1319  -0.1053    -0.0788 -0.1053   0
S.Type(singleCell):Model(Bozic):sh(0):TrueGenes(9)                  0.0167 0.0093    -0.0016   0.0167     0.0350  0.0167   0
S.Type(wholeTumor_0.01):Model(Bozic):sh(0):TrueGenes(9)            -0.0569 0.0092    -0.0750  -0.0569    -0.0388 -0.0569   0
S.Type(singleCell):Model(McF_4):sh(0):TrueGenes(9)                  0.0196 0.0098     0.0004   0.0196     0.0388  0.0196   0
S.Type(wholeTumor_0.01):Model(McF_4):sh(0):TrueGenes(9)            -0.0262 0.0098    -0.0455  -0.0262    -0.0070 -0.0262   0
S.Type(singleCell):Model(McF_6):sh(0):TrueGenes(9)                 -0.0213 0.0110    -0.0428  -0.0213     0.0002 -0.0213   0
S.Type(wholeTumor_0.01):Model(McF_6):sh(0):TrueGenes(9)             0.0897 0.0108     0.0685   0.0897     0.1109  0.0897   0
S.Type(singleCell):Conjunction(No):sh(0):TrueGenes(7)              -0.0148 0.0066    -0.0276  -0.0148    -0.0019 -0.0148   0
S.Type(wholeTumor_0.01):Conjunction(No):sh(0):TrueGenes(7)          0.0311 0.0064     0.0184   0.0311     0.0437  0.0311   0
S.Type(singleCell):Conjunction(No):sh(0):TrueGenes(9)               0.0103 0.0055    -0.0005   0.0103     0.0210  0.0103   0
S.Type(wholeTumor_0.01):Conjunction(No):sh(0):TrueGenes(9)         -0.0170 0.0054    -0.0277  -0.0170    -0.0064 -0.0170   0
Model(Bozic):Conjunction(No):sh(0):TrueGenes(7)                     0.0239 0.0076     0.0090   0.0239     0.0389  0.0239   0
Model(McF_4):Conjunction(No):sh(0):TrueGenes(7)                    -0.0173 0.0086    -0.0341  -0.0173    -0.0004 -0.0173   0
Model(McF_6):Conjunction(No):sh(0):TrueGenes(7)                    -0.0178 0.0096    -0.0367  -0.0178     0.0011 -0.0178   0
Model(Bozic):Conjunction(No):sh(0):TrueGenes(9)                    -0.0114 0.0065    -0.0242  -0.0114     0.0014 -0.0114   0
Model(McF_4):Conjunction(No):sh(0):TrueGenes(9)                     0.0134 0.0070    -0.0002   0.0134     0.0271  0.0134   0
Model(McF_6):Conjunction(No):sh(0):TrueGenes(9)                     0.0018 0.0077    -0.0133   0.0018     0.0169  0.0018   0

Random effects:
Name	  Model
 dataSetID   IID model 

Model hyperparameters:
                        mean    sd      0.025quant 0.5quant 0.975quant mode   
Precision for dataSetID  83.707   7.865  70.098     82.998  101.037     81.895

Expected number of effective parameters(std dev): 3509.62(116.35)
Number of equivalent replicates : 24.55 

Deviance Information Criterion: 216111.36
Effective number of parameters: 3385.42

Marginal Likelihood:  -123398.32 
CPO and PIT are computed

Posterior marginals for linear predictor and fitted values computed

>  summary(fit$cpo$failure)
   Min. 1st Qu.  Median    Mean 3rd Qu.    Max. 
      0       0       0       0       0       0 
>  cat(paste("\nLog CPO = ", -mean(log(fit$cpo$cpo)), "
+ "))

Log CPO =  1.25246719162394 
>  
> 
> 
>  gc()
            used   (Mb) gc trigger   (Mb)   max used   (Mb)
Ncells   3984632  212.9   12183514  650.7   14083970  752.2
Vcells 327036037 2495.1  954585512 7283.0 1097378760 8372.4
>  PFD.m4A <- fit
>  save(file = "PFD.m4A.RData", PFD.m4A)
> 
> 
