# Supplementary material for: Identifying restrictions in the order of accumulation of mutations during tumor progression: effects of passengers, evolutionary models, and sampling
Source: BMC Bioinformatics. 2015 Feb 12;16:41. doi: 10.1186/s12859-015-0466-7 (PMC4339747; doi:10.1186/s12859-015-0466-7)
Supplement: Additional file 9 — Code, scripts, model fits. A zip file (Code_scripts_model_fits.zip) that contains shell and R scripts to run simulations, analysis, and produce tables and figures, as well as the output of GLMM model fits (and the code to obtain them). [file 12859_2015_466_MOESM9_ESM.zip › Code_scripts_model_fits/INLA/NP/Diff-m4A.Rout]

R version 3.0.3 Patched (2014-03-06 r65254) -- "Warm Puppy"
Copyright (C) 2014 The R Foundation for Statistical Computing
Platform: x86_64-pc-linux-gnu (64-bit)

R is free software and comes with ABSOLUTELY NO WARRANTY.
You are welcome to redistribute it under certain conditions.
Type 'license()' or 'licence()' for distribution details.

  Natural language support but running in an English locale

R is a collaborative project with many contributors.
Type 'contributors()' for more information and
'citation()' on how to cite R or R packages in publications.

Type 'demo()' for some demos, 'help()' for on-line help, or
'help.start()' for an HTML browser interface to help.
Type 'q()' to quit R.

> Sys.getpid()
[1] 1044
>  system("hostname")
Gallotia
>  options(width = 220)
>  library(car); packageVersion("car")
[1] '2.0.19'
>  library(INLA); packageVersion("INLA")
Loading required package: sp
Loading required package: Matrix
Loading required package: splines
[1] '0.0.1392038736'
>  sessionInfo()
R version 3.0.3 Patched (2014-03-06 r65254)
Platform: x86_64-pc-linux-gnu (64-bit)

locale:
 [1] LC_CTYPE=en_US.ISO-8859-15    LC_NUMERIC=C                  LC_TIME=en_GB.iso885915       LC_COLLATE=en_US.ISO-8859-15  LC_MONETARY=en_US.ISO-8859-15 LC_MESSAGES=en_US.ISO-8859-15 LC_PAPER=en_GB.UTF-8         
 [8] LC_NAME=C                     LC_ADDRESS=C                  LC_TELEPHONE=C                LC_MEASUREMENT=en_GB.UTF-8    LC_IDENTIFICATION=C          

attached base packages:
[1] splines   stats     graphics  grDevices utils     datasets  methods   base     

other attached packages:
[1] INLA_0.0-1392038736 Matrix_1.1-2-2      sp_1.0-14           car_2.0-19         

loaded via a namespace (and not attached):
[1] grid_3.0.3      lattice_0.20-27 MASS_7.3-29     nnet_7.3-7     
>  options(decorate.contrasts = c("(",")"))
>  options(decorate.contr.Sum = "")
>  ## options(decorate.contrasts = c(".",""))
>  options(contrasts = c("contr.Sum", "contr.poly"))
>  load("NP.stats.RData"); dim(NP.stats)
[1] 103680     24
>  ## recode levels for easier reading
>  tmpm <- NP.stats$S.Size
>  NP.stats$S.Size <- factor(NP.stats$S.Size, levels = c("100", "1000", "200"))
>  table(NP.stats$S.Size, tmpm)
      tmpm
        1000   200   100
  100      0     0 34560
  1000 34560     0     0
  200      0 34560     0
>  rm(tmpm)
>  tmpm <- NP.stats$Model
>  NP.stats$Model <- factor(NP.stats$Model, levels = c("Bozic", "McF_4", "McF_6", "exp"))
>  table(NP.stats$Model, tmpm)
       tmpm
        Bozic   exp McF_4 McF_6
  Bozic 25920     0     0     0
  McF_4     0     0 25920     0
  McF_6     0     0     0 25920
  exp       0 25920     0     0
>  
>  
> 
> 
>  fit0 <- inla(Diff ~ (S.Size + Method + S.Time + S.Type + Model + Conjunction + sh + TrueGenes)^4 + f(dataSetID, model = "iid")
+ , family = "poisson"
+  , data = NP.stats
+  ## , control.predictor = list(compute = TRUE)
+  , control.compute = list(dic = TRUE, cpo = TRUE),
+  num.threads = 6)
>  
> 
> 
>  fit0$cpu.used
 Pre-processing    Running inla Post-processing           Total 
       60.39550     82399.52149        27.83869     82487.75567 
> 
>  ## in case a crash in next step
>  save(file = "Diff.m4A.tmp.RData", fit0)
>  gc()
            used   (Mb) gc trigger   (Mb)  max used   (Mb)
Ncells   3171194  169.4    5543382  296.1   4953636  264.6
Vcells 196213838 1497.0  407729229 3110.8 388355389 2963.0
> 
>  fit <- inla.hyperpar(fit0)
>  summary(fit)

Call:
c("inla(formula = Diff ~ (S.Size + Method + S.Time + S.Type + Model + ",  "    Conjunction + sh + TrueGenes)^4 + f(dataSetID, model = \"iid\"), ",  "    family = \"poisson\", data = NP.stats, control.compute = list(dic = TRUE, ",  "        cpo = TRUE), num.threads = 6)")

Time used:
 Pre-processing    Running inla Post-processing           Total 
       610.0458       4438.2608          0.5633       5048.8698 

Fixed effects:
                                                                      mean     sd 0.025quant 0.5quant 0.975quant    mode kld
(Intercept)                                                         1.9331 0.0017     1.9296   1.9331     1.9365  1.9331   0
S.Size(100)                                                         0.1965 0.0020     0.1926   0.1965     0.2004  0.1965   0
S.Size(1000)                                                       -0.2952 0.0025    -0.3001  -0.2952    -0.2904 -0.2952   0
Method(CBN)                                                         0.4032 0.0026     0.3980   0.4032     0.4084  0.4032   0
Method(CBN-A)                                                       0.3226 0.0028     0.3172   0.3226     0.3281  0.3226   0
Method(OT)                                                         -0.5662 0.0043    -0.5747  -0.5662    -0.5577 -0.5661   0
Method(OT-A)                                                       -0.9537 0.0063    -0.9661  -0.9537    -0.9415 -0.9536   0
Method(DiP)                                                         0.4535 0.0028     0.4480   0.4535     0.4591  0.4535   0
S.Time(last)                                                        0.0105 0.0016     0.0074   0.0105     0.0137  0.0106   0
S.Type(singleCell)                                                 -0.0132 0.0021    -0.0173  -0.0132    -0.0091 -0.0132   0
S.Type(wholeTumor_0.01)                                             0.0084 0.0021     0.0043   0.0084     0.0124  0.0084   0
Model(Bozic)                                                        0.2350 0.0024     0.2303   0.2350     0.2397  0.2350   0
Model(McF_4)                                                       -0.2018 0.0037    -0.2091  -0.2018    -0.1947 -0.2018   0
Model(McF_6)                                                       -0.3419 0.0032    -0.3482  -0.3419    -0.3356 -0.3419   0
Conjunction(No)                                                    -0.2576 0.0017    -0.2610  -0.2576    -0.2542 -0.2576   0
sh(0)                                                               0.0259 0.0015     0.0230   0.0259     0.0289  0.0259   0
TrueGenes(7)                                                       -0.0290 0.0025    -0.0339  -0.0290    -0.0242 -0.0290   0
TrueGenes(9)                                                       -0.1256 0.0023    -0.1302  -0.1256    -0.1211 -0.1256   0
S.Size(100):Method(CBN)                                            -0.1642 0.0034    -0.1709  -0.1642    -0.1575 -0.1642   0
S.Size(1000):Method(CBN)                                            0.2589 0.0038     0.2515   0.2589     0.2662  0.2589   0
S.Size(100):Method(CBN-A)                                          -0.1429 0.0036    -0.1499  -0.1429    -0.1359 -0.1429   0
S.Size(1000):Method(CBN-A)                                          0.2310 0.0039     0.2233   0.2310     0.2387  0.2310   0
S.Size(100):Method(OT)                                             -0.0056 0.0051    -0.0157  -0.0056     0.0045 -0.0056   0
S.Size(1000):Method(OT)                                             0.0606 0.0061     0.0486   0.0606     0.0725  0.0606   0
S.Size(100):Method(OT-A)                                            0.0504 0.0066     0.0375   0.0504     0.0633  0.0504   0
S.Size(1000):Method(OT-A)                                          -0.0072 0.0083    -0.0235  -0.0071     0.0090 -0.0071   0
S.Size(100):Method(DiP)                                             0.0760 0.0034     0.0693   0.0760     0.0827  0.0760   0
S.Size(1000):Method(DiP)                                           -0.1899 0.0045    -0.1987  -0.1899    -0.1811 -0.1899   0
S.Size(100):S.Time(last)                                           -0.0143 0.0019    -0.0180  -0.0143    -0.0106 -0.0143   0
S.Size(1000):S.Time(last)                                           0.0225 0.0022     0.0182   0.0225     0.0269  0.0225   0
S.Size(100):S.Type(singleCell)                                     -0.0006 0.0025    -0.0056  -0.0006     0.0044 -0.0006   0
S.Size(1000):S.Type(singleCell)                                     0.0023 0.0029    -0.0035   0.0023     0.0080  0.0023   0
S.Size(100):S.Type(wholeTumor_0.01)                                 0.0086 0.0025     0.0036   0.0086     0.0135  0.0086   0
S.Size(1000):S.Type(wholeTumor_0.01)                               -0.0115 0.0029    -0.0172  -0.0115    -0.0058 -0.0115   0
S.Size(100):Model(Bozic)                                           -0.1009 0.0029    -0.1067  -0.1009    -0.0951 -0.1009   0
S.Size(1000):Model(Bozic)                                           0.1455 0.0034     0.1389   0.1455     0.1521  0.1455   0
S.Size(100):Model(McF_4)                                            0.0598 0.0038     0.0523   0.0598     0.0673  0.0598   0
S.Size(1000):Model(McF_4)                                          -0.0831 0.0049    -0.0928  -0.0831    -0.0735 -0.0830   0
S.Size(100):Model(McF_6)                                            0.1731 0.0037     0.1659   0.1731     0.1803  0.1731   0
S.Size(1000):Model(McF_6)                                          -0.2649 0.0048    -0.2744  -0.2649    -0.2555 -0.2649   0
S.Size(100):Conjunction(No)                                         0.0733 0.0020     0.0694   0.0733     0.0771  0.0733   0
S.Size(1000):Conjunction(No)                                       -0.1081 0.0024    -0.1128  -0.1081    -0.1034 -0.1081   0
S.Size(100):sh(0)                                                   0.0056 0.0018     0.0021   0.0056     0.0091  0.0056   0
S.Size(1000):sh(0)                                                 -0.0029 0.0021    -0.0070  -0.0029     0.0012 -0.0029   0
S.Size(100):TrueGenes(7)                                           -0.0403 0.0027    -0.0456  -0.0403    -0.0350 -0.0403   0
S.Size(1000):TrueGenes(7)                                           0.0704 0.0032     0.0642   0.0704     0.0766  0.0704   0
S.Size(100):TrueGenes(9)                                           -0.0049 0.0027    -0.0102  -0.0049     0.0004 -0.0049   0
S.Size(1000):TrueGenes(9)                                           0.0082 0.0032     0.0019   0.0082     0.0144  0.0082   0
Method(CBN):S.Time(last)                                            0.1080 0.0026     0.1030   0.1080     0.1130  0.1080   0
Method(CBN-A):S.Time(last)                                          0.1432 0.0027     0.1380   0.1432     0.1485  0.1432   0
Method(OT):S.Time(last)                                             0.0480 0.0041     0.0399   0.0480     0.0562  0.0480   0
Method(OT-A):S.Time(last)                                          -0.2707 0.0055    -0.2815  -0.2707    -0.2600 -0.2707   0
Method(DiP):S.Time(last)                                           -0.0033 0.0026    -0.0084  -0.0033     0.0018 -0.0033   0
Method(CBN):S.Type(singleCell)                                     -0.0017 0.0035    -0.0085  -0.0017     0.0052 -0.0017   0
Method(CBN-A):S.Type(singleCell)                                    0.0165 0.0037     0.0093   0.0165     0.0237  0.0165   0
Method(OT):S.Type(singleCell)                                      -0.0504 0.0055    -0.0612  -0.0504    -0.0397 -0.0504   0
Method(OT-A):S.Type(singleCell)                                    -0.0619 0.0069    -0.0756  -0.0619    -0.0483 -0.0619   0
Method(DiP):S.Type(singleCell)                                      0.0424 0.0035     0.0355   0.0424     0.0492  0.0424   0
Method(CBN):S.Type(wholeTumor_0.01)                                 0.0030 0.0035    -0.0038   0.0030     0.0098  0.0030   0
Method(CBN-A):S.Type(wholeTumor_0.01)                              -0.0222 0.0036    -0.0294  -0.0222    -0.0151 -0.0222   0
Method(OT):S.Type(wholeTumor_0.01)                                  0.0939 0.0053     0.0835   0.0939     0.1042  0.0939   0
Method(OT-A):S.Type(wholeTumor_0.01)                                0.1046 0.0066     0.0916   0.1046     0.1177  0.1047   0
Method(DiP):S.Type(wholeTumor_0.01)                                -0.0767 0.0036    -0.0837  -0.0767    -0.0697 -0.0767   0
Method(CBN):Model(Bozic)                                           -0.2137 0.0041    -0.2218  -0.2137    -0.2055 -0.2136   0
Method(CBN-A):Model(Bozic)                                         -0.1481 0.0042    -0.1564  -0.1481    -0.1397 -0.1481   0
Method(OT):Model(Bozic)                                             0.1531 0.0061     0.1411   0.1531     0.1650  0.1531   0
Method(OT-A):Model(Bozic)                                           0.2220 0.0079     0.2064   0.2220     0.2376  0.2219   0
Method(DiP):Model(Bozic)                                           -0.0313 0.0041    -0.0393  -0.0313    -0.0233 -0.0313   0
Method(CBN):Model(McF_4)                                            0.2831 0.0049     0.2734   0.2831     0.2928  0.2830   0
Method(CBN-A):Model(McF_4)                                          0.3326 0.0050     0.3228   0.3326     0.3425  0.3326   0
Method(OT):Model(McF_4)                                            -0.2369 0.0089    -0.2545  -0.2369    -0.2194 -0.2368   0
Method(OT-A):Model(McF_4)                                          -0.5767 0.0146    -0.6057  -0.5766    -0.5483 -0.5764   0
Method(DiP):Model(McF_4)                                            0.1322 0.0052     0.1219   0.1322     0.1425  0.1322   0
Method(CBN):Model(McF_6)                                            0.1629 0.0049     0.1532   0.1629     0.1725  0.1629   0
Method(CBN-A):Model(McF_6)                                         -0.0185 0.0055    -0.0293  -0.0185    -0.0078 -0.0185   0
Method(OT):Model(McF_6)                                            -0.0545 0.0083    -0.0707  -0.0545    -0.0383 -0.0544   0
Method(OT-A):Model(McF_6)                                           0.0864 0.0102     0.0663   0.0864     0.1063  0.0864   0
Method(DiP):Model(McF_6)                                           -0.0482 0.0059    -0.0597  -0.0482    -0.0367 -0.0481   0
Method(CBN):Conjunction(No)                                         0.1897 0.0026     0.1846   0.1897     0.1948  0.1897   0
Method(CBN-A):Conjunction(No)                                       0.1802 0.0027     0.1749   0.1802     0.1856  0.1802   0
Method(OT):Conjunction(No)                                         -0.1370 0.0042    -0.1452  -0.1370    -0.1288 -0.1370   0
Method(OT-A):Conjunction(No)                                       -0.4096 0.0062    -0.4219  -0.4096    -0.3974 -0.4095   0
Method(DiP):Conjunction(No)                                         0.1185 0.0027     0.1133   0.1185     0.1237  0.1185   0
Method(CBN):sh(0)                                                   0.0230 0.0025     0.0182   0.0230     0.0279  0.0230   0
Method(CBN-A):sh(0)                                                 0.0347 0.0026     0.0296   0.0347     0.0398  0.0347   0
Method(OT):sh(0)                                                    0.0380 0.0038     0.0305   0.0380     0.0455  0.0380   0
Method(OT-A):sh(0)                                                  0.0813 0.0049     0.0717   0.0813     0.0908  0.0813   0
Method(DiP):sh(0)                                                  -0.1004 0.0025    -0.1053  -0.1004    -0.0955 -0.1004   0
Method(CBN):TrueGenes(7)                                           -0.1079 0.0038    -0.1153  -0.1079    -0.1004 -0.1079   0
Method(CBN-A):TrueGenes(7)                                         -0.1866 0.0041    -0.1947  -0.1866    -0.1786 -0.1866   0
Method(OT):TrueGenes(7)                                             0.5445 0.0054     0.5339   0.5445     0.5551  0.5445   0
Method(OT-A):TrueGenes(7)                                          -0.3229 0.0093    -0.3413  -0.3228    -0.3047 -0.3228   0
Method(DiP):TrueGenes(7)                                            0.1217 0.0037     0.1144   0.1217     0.1291  0.1217   0
Method(CBN):TrueGenes(9)                                            0.0289 0.0037     0.0217   0.0289     0.0362  0.0289   0
Method(CBN-A):TrueGenes(9)                                          0.0712 0.0038     0.0637   0.0712     0.0787  0.0712   0
Method(OT):TrueGenes(9)                                            -0.2458 0.0065    -0.2585  -0.2457    -0.2331 -0.2457   0
Method(OT-A):TrueGenes(9)                                           0.1326 0.0075     0.1179   0.1326     0.1474  0.1326   0
Method(DiP):TrueGenes(9)                                           -0.0327 0.0038    -0.0402  -0.0327    -0.0251 -0.0327   0
S.Time(last):S.Type(singleCell)                                     0.0107 0.0020     0.0069   0.0107     0.0146  0.0107   0
S.Time(last):S.Type(wholeTumor_0.01)                               -0.0221 0.0019    -0.0259  -0.0221    -0.0182 -0.0221   0
S.Time(last):Model(Bozic)                                          -0.1318 0.0023    -0.1363  -0.1318    -0.1274 -0.1318   0
S.Time(last):Model(McF_4)                                          -0.0687 0.0031    -0.0748  -0.0687    -0.0627 -0.0687   0
S.Time(last):Model(McF_6)                                           0.2976 0.0029     0.2918   0.2976     0.3034  0.2976   0
S.Time(last):Conjunction(No)                                       -0.0180 0.0016    -0.0212  -0.0180    -0.0150 -0.0180   0
S.Time(last):sh(0)                                                  0.0290 0.0014     0.0262   0.0290     0.0317  0.0290   0
S.Time(last):TrueGenes(7)                                           0.0606 0.0021     0.0564   0.0606     0.0648  0.0606   0
S.Time(last):TrueGenes(9)                                           0.0228 0.0021     0.0186   0.0228     0.0269  0.0228   0
S.Type(singleCell):Model(Bozic)                                    -0.0220 0.0031    -0.0281  -0.0220    -0.0160 -0.0220   0
S.Type(wholeTumor_0.01):Model(Bozic)                                0.0321 0.0030     0.0262   0.0321     0.0379  0.0321   0
S.Type(singleCell):Model(McF_4)                                     0.0184 0.0040     0.0106   0.0184     0.0261  0.0184   0
S.Type(wholeTumor_0.01):Model(McF_4)                               -0.0308 0.0040    -0.0386  -0.0308    -0.0231 -0.0308   0
S.Type(singleCell):Model(McF_6)                                     0.0083 0.0039     0.0007   0.0083     0.0159  0.0083   0
S.Type(wholeTumor_0.01):Model(McF_6)                               -0.0198 0.0039    -0.0274  -0.0198    -0.0122 -0.0198   0
S.Type(singleCell):Conjunction(No)                                 -0.0045 0.0020    -0.0085  -0.0045    -0.0006 -0.0045   0
S.Type(wholeTumor_0.01):Conjunction(No)                             0.0085 0.0020     0.0046   0.0085     0.0124  0.0085   0
S.Type(singleCell):sh(0)                                            0.0139 0.0019     0.0102   0.0139     0.0175  0.0139   0
S.Type(wholeTumor_0.01):sh(0)                                      -0.0278 0.0018    -0.0314  -0.0278    -0.0242 -0.0278   0
S.Type(singleCell):TrueGenes(7)                                    -0.0233 0.0028    -0.0289  -0.0233    -0.0178 -0.0233   0
S.Type(wholeTumor_0.01):TrueGenes(7)                                0.0483 0.0027     0.0429   0.0483     0.0536  0.0483   0
S.Type(singleCell):TrueGenes(9)                                     0.0148 0.0028     0.0092   0.0148     0.0203  0.0148   0
S.Type(wholeTumor_0.01):TrueGenes(9)                               -0.0273 0.0028    -0.0327  -0.0273    -0.0218 -0.0273   0
Model(Bozic):Conjunction(No)                                        0.0887 0.0023     0.0841   0.0887     0.0933  0.0887   0
Model(McF_4):Conjunction(No)                                       -0.1686 0.0036    -0.1758  -0.1686    -0.1616 -0.1686   0
Model(McF_6):Conjunction(No)                                       -0.0390 0.0031    -0.0451  -0.0390    -0.0330 -0.0390   0
Model(Bozic):sh(0)                                                  0.0949 0.0022     0.0907   0.0949     0.0992  0.0949   0
Model(McF_4):sh(0)                                                 -0.0555 0.0028    -0.0610  -0.0555    -0.0500 -0.0555   0
Model(McF_6):sh(0)                                                 -0.1083 0.0028    -0.1137  -0.1083    -0.1028 -0.1083   0
Model(Bozic):TrueGenes(7)                                          -0.0131 0.0033    -0.0196  -0.0131    -0.0066 -0.0131   0
Model(McF_4):TrueGenes(7)                                           0.0500 0.0049     0.0404   0.0500     0.0595  0.0501   0
Model(McF_6):TrueGenes(7)                                          -0.0061 0.0045    -0.0150  -0.0061     0.0027 -0.0061   0
Model(Bozic):TrueGenes(9)                                          -0.0282 0.0033    -0.0348  -0.0282    -0.0217 -0.0282   0
Model(McF_4):TrueGenes(9)                                          -0.0881 0.0048    -0.0975  -0.0881    -0.0787 -0.0881   0
Model(McF_6):TrueGenes(9)                                           0.1163 0.0042     0.1080   0.1163     0.1246  0.1163   0
Conjunction(No):sh(0)                                               0.0051 0.0014     0.0023   0.0051     0.0079  0.0051   0
Conjunction(No):TrueGenes(7)                                       -0.0840 0.0024    -0.0888  -0.0840    -0.0793 -0.0840   0
Conjunction(No):TrueGenes(9)                                       -0.0420 0.0023    -0.0465  -0.0420    -0.0376 -0.0420   0
sh(0):TrueGenes(7)                                                 -0.0342 0.0020    -0.0381  -0.0342    -0.0303 -0.0342   0
sh(0):TrueGenes(9)                                                  0.0253 0.0020     0.0214   0.0253     0.0293  0.0253   0
S.Size(100):Method(CBN):S.Time(last)                               -0.0046 0.0033    -0.0111  -0.0046     0.0020 -0.0046   0
S.Size(1000):Method(CBN):S.Time(last)                               0.0017 0.0036    -0.0053   0.0017     0.0087  0.0017   0
S.Size(100):Method(CBN-A):S.Time(last)                             -0.0131 0.0035    -0.0200  -0.0131    -0.0063 -0.0131   0
S.Size(1000):Method(CBN-A):S.Time(last)                             0.0075 0.0038     0.0001   0.0075     0.0149  0.0075   0
S.Size(100):Method(OT):S.Time(last)                                -0.0358 0.0050    -0.0456  -0.0358    -0.0259 -0.0358   0
S.Size(1000):Method(OT):S.Time(last)                                0.0484 0.0057     0.0372   0.0484     0.0597  0.0484   0
S.Size(100):Method(OT-A):S.Time(last)                               0.0079 0.0058    -0.0034   0.0079     0.0192  0.0079   0
S.Size(1000):Method(OT-A):S.Time(last)                              0.0003 0.0066    -0.0127   0.0003     0.0132  0.0003   0
S.Size(100):Method(DiP):S.Time(last)                                0.0082 0.0032     0.0018   0.0082     0.0145  0.0082   0
S.Size(1000):Method(DiP):S.Time(last)                              -0.0128 0.0040    -0.0205  -0.0128    -0.0050 -0.0128   0
S.Size(100):Method(CBN):S.Type(singleCell)                          0.0004 0.0046    -0.0086   0.0004     0.0094  0.0004   0
S.Size(1000):Method(CBN):S.Type(singleCell)                        -0.0026 0.0048    -0.0121  -0.0026     0.0069 -0.0026   0
S.Size(100):Method(CBN-A):S.Type(singleCell)                        0.0000 0.0047    -0.0092   0.0000     0.0092  0.0000   0
S.Size(1000):Method(CBN-A):S.Type(singleCell)                       0.0001 0.0050    -0.0097   0.0001     0.0099  0.0001   0
S.Size(100):Method(OT):S.Type(singleCell)                           0.0200 0.0066     0.0071   0.0200     0.0329  0.0200   0
S.Size(1000):Method(OT):S.Type(singleCell)                         -0.0204 0.0073    -0.0347  -0.0204    -0.0061 -0.0204   0
S.Size(100):Method(OT-A):S.Type(singleCell)                         0.0188 0.0076     0.0038   0.0188     0.0337  0.0188   0
S.Size(1000):Method(OT-A):S.Type(singleCell)                       -0.0229 0.0085    -0.0397  -0.0229    -0.0062 -0.0229   0
S.Size(100):Method(DiP):S.Type(singleCell)                         -0.0149 0.0044    -0.0236  -0.0149    -0.0063 -0.0149   0
S.Size(1000):Method(DiP):S.Type(singleCell)                         0.0135 0.0053     0.0031   0.0135     0.0239  0.0135   0
S.Size(100):Method(CBN):S.Type(wholeTumor_0.01)                    -0.0157 0.0045    -0.0247  -0.0157    -0.0068 -0.0157   0
S.Size(1000):Method(CBN):S.Type(wholeTumor_0.01)                    0.0176 0.0048     0.0082   0.0176     0.0270  0.0176   0
S.Size(100):Method(CBN-A):S.Type(wholeTumor_0.01)                  -0.0037 0.0047    -0.0129  -0.0037     0.0055 -0.0037   0
S.Size(1000):Method(CBN-A):S.Type(wholeTumor_0.01)                  0.0032 0.0050    -0.0066   0.0032     0.0129  0.0032   0
S.Size(100):Method(OT):S.Type(wholeTumor_0.01)                     -0.0288 0.0064    -0.0414  -0.0288    -0.0163 -0.0288   0
S.Size(1000):Method(OT):S.Type(wholeTumor_0.01)                     0.0341 0.0070     0.0203   0.0341     0.0479  0.0341   0
S.Size(100):Method(OT-A):S.Type(wholeTumor_0.01)                   -0.0263 0.0074    -0.0407  -0.0263    -0.0118 -0.0262   0
S.Size(1000):Method(OT-A):S.Type(wholeTumor_0.01)                   0.0321 0.0082     0.0161   0.0321     0.0481  0.0321   0
S.Size(100):Method(DiP):S.Type(wholeTumor_0.01)                     0.0278 0.0045     0.0190   0.0278     0.0365  0.0278   0
S.Size(1000):Method(DiP):S.Type(wholeTumor_0.01)                   -0.0270 0.0054    -0.0376  -0.0270    -0.0165 -0.0270   0
S.Size(100):Method(CBN):Model(Bozic)                                0.1183 0.0055     0.1074   0.1183     0.1292  0.1183   0
S.Size(1000):Method(CBN):Model(Bozic)                              -0.1659 0.0059    -0.1775  -0.1659    -0.1544 -0.1659   0
S.Size(100):Method(CBN-A):Model(Bozic)                              0.1120 0.0056     0.1010   0.1120     0.1231  0.1120   0
S.Size(1000):Method(CBN-A):Model(Bozic)                            -0.1619 0.0060    -0.1737  -0.1619    -0.1501 -0.1619   0
S.Size(100):Method(OT):Model(Bozic)                                -0.0096 0.0075    -0.0244  -0.0096     0.0051 -0.0096   0
S.Size(1000):Method(OT):Model(Bozic)                               -0.0252 0.0084    -0.0417  -0.0252    -0.0088 -0.0252   0
S.Size(100):Method(OT-A):Model(Bozic)                              -0.0238 0.0090    -0.0414  -0.0237    -0.0062 -0.0237   0
S.Size(1000):Method(OT-A):Model(Bozic)                             -0.0075 0.0105    -0.0281  -0.0076     0.0131 -0.0076   0
S.Size(100):Method(DiP):Model(Bozic)                               -0.0748 0.0052    -0.0851  -0.0748    -0.0645 -0.0748   0
S.Size(1000):Method(DiP):Model(Bozic)                               0.1556 0.0062     0.1434   0.1556     0.1678  0.1556   0
S.Size(100):Method(CBN):Model(McF_4)                               -0.0835 0.0060    -0.0953  -0.0835    -0.0717 -0.0835   0
S.Size(1000):Method(CBN):Model(McF_4)                               0.1202 0.0068     0.1069   0.1202     0.1335  0.1202   0
S.Size(100):Method(CBN-A):Model(McF_4)                             -0.1083 0.0061    -0.1203  -0.1083    -0.0962 -0.1083   0
S.Size(1000):Method(CBN-A):Model(McF_4)                             0.1384 0.0069     0.1249   0.1384     0.1520  0.1384   0
S.Size(100):Method(OT):Model(McF_4)                                 0.0173 0.0098    -0.0019   0.0173     0.0364  0.0173   0
S.Size(1000):Method(OT):Model(McF_4)                                0.0122 0.0115    -0.0105   0.0122     0.0348  0.0122   0
S.Size(100):Method(OT-A):Model(McF_4)                               0.1384 0.0138     0.1113   0.1383     0.1655  0.1383   0
S.Size(1000):Method(OT-A):Model(McF_4)                             -0.1620 0.0187    -0.1991  -0.1619    -0.1257 -0.1616   0
S.Size(100):Method(DiP):Model(McF_4)                               -0.0104 0.0061    -0.0223  -0.0104     0.0014 -0.0104   0
S.Size(1000):Method(DiP):Model(McF_4)                               0.0063 0.0079    -0.0091   0.0063     0.0218  0.0063   0
S.Size(100):Method(CBN):Model(McF_6)                               -0.1812 0.0064    -0.1937  -0.1812    -0.1687 -0.1812   0
S.Size(1000):Method(CBN):Model(McF_6)                               0.2719 0.0071     0.2579   0.2719     0.2859  0.2719   0
S.Size(100):Method(CBN-A):Model(McF_6)                             -0.1335 0.0069    -0.1470  -0.1335    -0.1199 -0.1335   0
S.Size(1000):Method(CBN-A):Model(McF_6)                             0.2317 0.0079     0.2163   0.2317     0.2471  0.2317   0
S.Size(100):Method(OT):Model(McF_6)                                -0.0205 0.0095    -0.0392  -0.0205    -0.0018 -0.0205   0
S.Size(1000):Method(OT):Model(McF_6)                                0.0642 0.0119     0.0409   0.0642     0.0874  0.0643   0
S.Size(100):Method(OT-A):Model(McF_6)                              -0.1047 0.0110    -0.1262  -0.1047    -0.0832 -0.1047   0
S.Size(1000):Method(OT-A):Model(McF_6)                              0.1911 0.0136     0.1643   0.1911     0.2178  0.1911   0
S.Size(100):Method(DiP):Model(McF_6)                                0.1783 0.0068     0.1650   0.1783     0.1916  0.1782   0
S.Size(1000):Method(DiP):Model(McF_6)                              -0.3494 0.0100    -0.3692  -0.3494    -0.3298 -0.3493   0
S.Size(100):Method(CBN):Conjunction(No)                            -0.0616 0.0033    -0.0681  -0.0616    -0.0551 -0.0616   0
S.Size(1000):Method(CBN):Conjunction(No)                            0.0992 0.0036     0.0921   0.0992     0.1063  0.0992   0
S.Size(100):Method(CBN-A):Conjunction(No)                          -0.0620 0.0034    -0.0687  -0.0620    -0.0554 -0.0620   0
S.Size(1000):Method(CBN-A):Conjunction(No)                          0.0928 0.0037     0.0855   0.0928     0.1000  0.0928   0
S.Size(100):Method(OT):Conjunction(No)                              0.0102 0.0049     0.0006   0.0102     0.0198  0.0102   0
S.Size(1000):Method(OT):Conjunction(No)                            -0.0067 0.0056    -0.0177  -0.0067     0.0043 -0.0067   0
S.Size(100):Method(OT-A):Conjunction(No)                            0.0832 0.0065     0.0705   0.0832     0.0960  0.0832   0
S.Size(1000):Method(OT-A):Conjunction(No)                          -0.0922 0.0081    -0.1083  -0.0922    -0.0764 -0.0921   0
S.Size(100):Method(DiP):Conjunction(No)                            -0.0140 0.0033    -0.0204  -0.0140    -0.0076 -0.0140   0
S.Size(1000):Method(DiP):Conjunction(No)                            0.0071 0.0040    -0.0008   0.0071     0.0150  0.0071   0
S.Size(100):Method(CBN):sh(0)                                      -0.0118 0.0032    -0.0181  -0.0118    -0.0054 -0.0118   0
S.Size(1000):Method(CBN):sh(0)                                      0.0031 0.0034    -0.0036   0.0031     0.0098  0.0031   0
S.Size(100):Method(CBN-A):sh(0)                                    -0.0098 0.0033    -0.0163  -0.0098    -0.0032 -0.0098   0
S.Size(1000):Method(CBN-A):sh(0)                                    0.0086 0.0035     0.0017   0.0086     0.0155  0.0086   0
S.Size(100):Method(OT):sh(0)                                       -0.0090 0.0046    -0.0181  -0.0090     0.0000 -0.0090   0
S.Size(1000):Method(OT):sh(0)                                      -0.0017 0.0051    -0.0118  -0.0017     0.0083 -0.0017   0
S.Size(100):Method(OT-A):sh(0)                                     -0.0133 0.0054    -0.0238  -0.0133    -0.0028 -0.0133   0
S.Size(1000):Method(OT-A):sh(0)                                     0.0086 0.0060    -0.0031   0.0086     0.0204  0.0086   0
S.Size(100):Method(DiP):sh(0)                                       0.0375 0.0032     0.0313   0.0375     0.0437  0.0375   0
S.Size(1000):Method(DiP):sh(0)                                     -0.0406 0.0038    -0.0481  -0.0406    -0.0330 -0.0406   0
S.Size(100):Method(CBN):TrueGenes(7)                                0.0104 0.0048     0.0010   0.0104     0.0199  0.0104   0
S.Size(1000):Method(CBN):TrueGenes(7)                              -0.0300 0.0051    -0.0400  -0.0300    -0.0201 -0.0300   0
S.Size(100):Method(CBN-A):TrueGenes(7)                              0.0303 0.0050     0.0205   0.0304     0.0402  0.0304   0
S.Size(1000):Method(CBN-A):TrueGenes(7)                            -0.0581 0.0053    -0.0685  -0.0581    -0.0476 -0.0581   0
S.Size(100):Method(OT):TrueGenes(7)                                -0.0275 0.0064    -0.0401  -0.0275    -0.0148 -0.0275   0
S.Size(1000):Method(OT):TrueGenes(7)                                0.0232 0.0072     0.0091   0.0232     0.0374  0.0232   0
S.Size(100):Method(OT-A):TrueGenes(7)                               0.0847 0.0088     0.0674   0.0847     0.1019  0.0847   0
S.Size(1000):Method(OT-A):TrueGenes(7)                             -0.1127 0.0100    -0.1323  -0.1127    -0.0932 -0.1126   0
S.Size(100):Method(DiP):TrueGenes(7)                               -0.1270 0.0046    -0.1359  -0.1270    -0.1180 -0.1270   0
S.Size(1000):Method(DiP):TrueGenes(7)                               0.2363 0.0054     0.2256   0.2362     0.2469  0.2362   0
S.Size(100):Method(CBN):TrueGenes(9)                                0.0196 0.0047     0.0103   0.0196     0.0289  0.0196   0
S.Size(1000):Method(CBN):TrueGenes(9)                              -0.0209 0.0050    -0.0308  -0.0209    -0.0110 -0.0209   0
S.Size(100):Method(CBN-A):TrueGenes(9)                              0.0097 0.0048     0.0002   0.0097     0.0192  0.0097   0
S.Size(1000):Method(CBN-A):TrueGenes(9)                            -0.0132 0.0051    -0.0233  -0.0132    -0.0031 -0.0132   0
S.Size(100):Method(OT):TrueGenes(9)                                 0.0092 0.0075    -0.0054   0.0092     0.0239  0.0092   0
S.Size(1000):Method(OT):TrueGenes(9)                               -0.0311 0.0084    -0.0476  -0.0311    -0.0146 -0.0311   0
S.Size(100):Method(OT-A):TrueGenes(9)                              -0.0197 0.0079    -0.0352  -0.0197    -0.0043 -0.0197   0
S.Size(1000):Method(OT-A):TrueGenes(9)                              0.0100 0.0089    -0.0074   0.0100     0.0274  0.0101   0
S.Size(100):Method(DiP):TrueGenes(9)                                0.0257 0.0047     0.0165   0.0257     0.0350  0.0257   0
S.Size(1000):Method(DiP):TrueGenes(9)                              -0.0289 0.0058    -0.0404  -0.0289    -0.0175 -0.0289   0
S.Size(100):S.Time(last):S.Type(singleCell)                        -0.0056 0.0024    -0.0103  -0.0056    -0.0009 -0.0056   0
S.Size(1000):S.Time(last):S.Type(singleCell)                        0.0111 0.0027     0.0058   0.0111     0.0164  0.0111   0
S.Size(100):S.Time(last):S.Type(wholeTumor_0.01)                    0.0123 0.0024     0.0077   0.0123     0.0169  0.0123   0
S.Size(1000):S.Time(last):S.Type(wholeTumor_0.01)                  -0.0245 0.0027    -0.0298  -0.0245    -0.0193 -0.0245   0
S.Size(100):S.Time(last):Model(Bozic)                               0.0472 0.0028     0.0418   0.0472     0.0527  0.0472   0
S.Size(1000):S.Time(last):Model(Bozic)                             -0.0716 0.0031    -0.0777  -0.0716    -0.0655 -0.0716   0
S.Size(100):S.Time(last):Model(McF_4)                               0.0204 0.0032     0.0140   0.0204     0.0268  0.0204   0
S.Size(1000):S.Time(last):Model(McF_4)                             -0.0427 0.0037    -0.0501  -0.0427    -0.0354 -0.0427   0
S.Size(100):S.Time(last):Model(McF_6)                              -0.1082 0.0034    -0.1149  -0.1082    -0.1016 -0.1082   0
S.Size(1000):S.Time(last):Model(McF_6)                              0.1723 0.0043     0.1639   0.1723     0.1806  0.1722   0
S.Size(100):S.Time(last):Conjunction(No)                           -0.0039 0.0018    -0.0074  -0.0039    -0.0003 -0.0039   0
S.Size(1000):S.Time(last):Conjunction(No)                           0.0095 0.0021     0.0054   0.0095     0.0136  0.0095   0
S.Size(100):S.Time(last):sh(0)                                     -0.0175 0.0017    -0.0208  -0.0175    -0.0142 -0.0175   0
S.Size(1000):S.Time(last):sh(0)                                     0.0305 0.0019     0.0267   0.0305     0.0343  0.0305   0
S.Size(100):S.Time(last):TrueGenes(7)                              -0.0077 0.0025    -0.0125  -0.0077    -0.0028 -0.0077   0
S.Size(1000):S.Time(last):TrueGenes(7)                              0.0071 0.0028     0.0016   0.0071     0.0125  0.0071   0
S.Size(100):S.Time(last):TrueGenes(9)                              -0.0082 0.0025    -0.0131  -0.0082    -0.0032 -0.0082   0
S.Size(1000):S.Time(last):TrueGenes(9)                              0.0034 0.0029    -0.0022   0.0034     0.0090  0.0034   0
S.Size(100):S.Type(singleCell):Model(Bozic)                         0.0010 0.0039    -0.0066   0.0010     0.0085  0.0010   0
S.Size(1000):S.Type(singleCell):Model(Bozic)                        0.0044 0.0042    -0.0039   0.0044     0.0127  0.0044   0
S.Size(100):S.Type(wholeTumor_0.01):Model(Bozic)                    0.0027 0.0038    -0.0047   0.0027     0.0102  0.0027   0
S.Size(1000):S.Type(wholeTumor_0.01):Model(Bozic)                  -0.0215 0.0042    -0.0297  -0.0215    -0.0133 -0.0215   0
S.Size(100):S.Type(singleCell):Model(McF_4)                        -0.0035 0.0044    -0.0121  -0.0035     0.0051 -0.0035   0
S.Size(1000):S.Type(singleCell):Model(McF_4)                        0.0080 0.0050    -0.0018   0.0080     0.0178  0.0080   0
S.Size(100):S.Type(wholeTumor_0.01):Model(McF_4)                    0.0102 0.0044     0.0017   0.0102     0.0188  0.0102   0
S.Size(1000):S.Type(wholeTumor_0.01):Model(McF_4)                  -0.0128 0.0051    -0.0227  -0.0128    -0.0029 -0.0128   0
S.Size(100):S.Type(singleCell):Model(McF_6)                        -0.0034 0.0046    -0.0124  -0.0034     0.0056 -0.0034   0
S.Size(1000):S.Type(singleCell):Model(McF_6)                       -0.0105 0.0056    -0.0216  -0.0105     0.0005 -0.0105   0
S.Size(100):S.Type(wholeTumor_0.01):Model(McF_6)                   -0.0050 0.0046    -0.0140  -0.0050     0.0040 -0.0050   0
S.Size(1000):S.Type(wholeTumor_0.01):Model(McF_6)                   0.0321 0.0056     0.0210   0.0321     0.0431  0.0321   0
S.Size(100):S.Type(singleCell):Conjunction(No)                     -0.0013 0.0024    -0.0060  -0.0013     0.0034 -0.0013   0
S.Size(1000):S.Type(singleCell):Conjunction(No)                     0.0000 0.0027    -0.0053   0.0000     0.0053  0.0000   0
S.Size(100):S.Type(wholeTumor_0.01):Conjunction(No)                -0.0003 0.0024    -0.0049  -0.0003     0.0043 -0.0003   0
S.Size(1000):S.Type(wholeTumor_0.01):Conjunction(No)                0.0048 0.0026    -0.0004   0.0048     0.0100  0.0048   0
S.Size(100):S.Type(singleCell):sh(0)                                0.0013 0.0023    -0.0032   0.0013     0.0059  0.0013   0
S.Size(1000):S.Type(singleCell):sh(0)                              -0.0077 0.0026    -0.0127  -0.0077    -0.0027 -0.0077   0
S.Size(100):S.Type(wholeTumor_0.01):sh(0)                          -0.0003 0.0023    -0.0048  -0.0003     0.0042 -0.0003   0
S.Size(1000):S.Type(wholeTumor_0.01):sh(0)                          0.0115 0.0025     0.0065   0.0115     0.0165  0.0115   0
S.Size(100):S.Type(singleCell):TrueGenes(7)                         0.0020 0.0034    -0.0046   0.0020     0.0086  0.0020   0
S.Size(1000):S.Type(singleCell):TrueGenes(7)                       -0.0050 0.0037    -0.0123  -0.0050     0.0022 -0.0050   0
S.Size(100):S.Type(wholeTumor_0.01):TrueGenes(7)                   -0.0081 0.0033    -0.0145  -0.0081    -0.0016 -0.0081   0
S.Size(1000):S.Type(wholeTumor_0.01):TrueGenes(7)                   0.0120 0.0036     0.0048   0.0120     0.0191  0.0120   0
S.Size(100):S.Type(singleCell):TrueGenes(9)                        -0.0036 0.0034    -0.0104  -0.0036     0.0031 -0.0036   0
S.Size(1000):S.Type(singleCell):TrueGenes(9)                        0.0041 0.0038    -0.0033   0.0041     0.0116  0.0041   0
S.Size(100):S.Type(wholeTumor_0.01):TrueGenes(9)                    0.0051 0.0034    -0.0016   0.0051     0.0118  0.0051   0
S.Size(1000):S.Type(wholeTumor_0.01):TrueGenes(9)                  -0.0066 0.0038    -0.0140  -0.0066     0.0008 -0.0066   0
S.Size(100):Model(Bozic):Conjunction(No)                           -0.0399 0.0028    -0.0455  -0.0399    -0.0344 -0.0399   0
S.Size(1000):Model(Bozic):Conjunction(No)                           0.0536 0.0032     0.0472   0.0536     0.0599  0.0536   0
S.Size(100):Model(McF_4):Conjunction(No)                            0.0583 0.0037     0.0510   0.0583     0.0656  0.0583   0
S.Size(1000):Model(McF_4):Conjunction(No)                          -0.0790 0.0048    -0.0884  -0.0790    -0.0697 -0.0789   0
S.Size(100):Model(McF_6):Conjunction(No)                            0.0319 0.0035     0.0250   0.0319     0.0388  0.0319   0
S.Size(1000):Model(McF_6):Conjunction(No)                          -0.0523 0.0045    -0.0612  -0.0523    -0.0434 -0.0523   0
S.Size(100):Model(Bozic):sh(0)                                     -0.0406 0.0027    -0.0459  -0.0406    -0.0353 -0.0406   0
S.Size(1000):Model(Bozic):sh(0)                                     0.0546 0.0030     0.0487   0.0546     0.0604  0.0546   0
S.Size(100):Model(McF_4):sh(0)                                      0.0265 0.0031     0.0204   0.0265     0.0326  0.0265   0
S.Size(1000):Model(McF_4):sh(0)                                    -0.0423 0.0036    -0.0493  -0.0423    -0.0353 -0.0423   0
S.Size(100):Model(McF_6):sh(0)                                      0.0417 0.0033     0.0353   0.0417     0.0481  0.0417   0
S.Size(1000):Model(McF_6):sh(0)                                    -0.0490 0.0040    -0.0570  -0.0490    -0.0411 -0.0490   0
S.Size(100):Model(Bozic):TrueGenes(7)                               0.0212 0.0040     0.0135   0.0212     0.0290  0.0212   0
S.Size(1000):Model(Bozic):TrueGenes(7)                             -0.0371 0.0043    -0.0456  -0.0371    -0.0286 -0.0371   0
S.Size(100):Model(McF_4):TrueGenes(7)                              -0.0052 0.0046    -0.0142  -0.0052     0.0038 -0.0052   0
S.Size(1000):Model(McF_4):TrueGenes(7)                              0.0036 0.0052    -0.0066   0.0036     0.0137  0.0036   0
S.Size(100):Model(McF_6):TrueGenes(7)                              -0.0338 0.0048    -0.0433  -0.0338    -0.0243 -0.0338   0
S.Size(1000):Model(McF_6):TrueGenes(7)                              0.0701 0.0060     0.0583   0.0701     0.0818  0.0701   0
S.Size(100):Model(Bozic):TrueGenes(9)                               0.0189 0.0041     0.0109   0.0189     0.0270  0.0189   0
S.Size(1000):Model(Bozic):TrueGenes(9)                             -0.0330 0.0045    -0.0419  -0.0330    -0.0241 -0.0330   0
S.Size(100):Model(McF_4):TrueGenes(9)                               0.0242 0.0048     0.0147   0.0242     0.0337  0.0242   0
S.Size(1000):Model(McF_4):TrueGenes(9)                             -0.0487 0.0056    -0.0597  -0.0487    -0.0378 -0.0487   0
S.Size(100):Model(McF_6):TrueGenes(9)                              -0.0665 0.0049    -0.0761  -0.0665    -0.0569 -0.0665   0
S.Size(1000):Model(McF_6):TrueGenes(9)                              0.1188 0.0060     0.1070   0.1188     0.1307  0.1188   0
S.Size(100):Conjunction(No):sh(0)                                   0.0025 0.0017    -0.0008   0.0025     0.0059  0.0025   0
S.Size(1000):Conjunction(No):sh(0)                                 -0.0022 0.0019    -0.0059  -0.0022     0.0016 -0.0022   0
S.Size(100):Conjunction(No):TrueGenes(7)                            0.0102 0.0026     0.0052   0.0102     0.0152  0.0102   0
S.Size(1000):Conjunction(No):TrueGenes(7)                          -0.0101 0.0029    -0.0158  -0.0101    -0.0044 -0.0101   0
S.Size(100):Conjunction(No):TrueGenes(9)                            0.0138 0.0026     0.0088   0.0138     0.0188  0.0138   0
S.Size(1000):Conjunction(No):TrueGenes(9)                          -0.0209 0.0029    -0.0266  -0.0209    -0.0152 -0.0209   0
S.Size(100):sh(0):TrueGenes(7)                                      0.0084 0.0024     0.0037   0.0084     0.0130  0.0084   0
S.Size(1000):sh(0):TrueGenes(7)                                    -0.0126 0.0026    -0.0178  -0.0126    -0.0075 -0.0126   0
S.Size(100):sh(0):TrueGenes(9)                                     -0.0121 0.0024    -0.0169  -0.0121    -0.0073 -0.0121   0
S.Size(1000):sh(0):TrueGenes(9)                                     0.0148 0.0027     0.0095   0.0148     0.0201  0.0148   0
Method(CBN):S.Time(last):S.Type(singleCell)                        -0.0062 0.0034    -0.0129  -0.0062     0.0006 -0.0062   0
Method(CBN-A):S.Time(last):S.Type(singleCell)                       0.0132 0.0036     0.0062   0.0132     0.0202  0.0132   0
Method(OT):S.Time(last):S.Type(singleCell)                          0.0037 0.0053    -0.0067   0.0037     0.0141  0.0037   0
Method(OT-A):S.Time(last):S.Type(singleCell)                       -0.0161 0.0061    -0.0280  -0.0161    -0.0041 -0.0160   0
Method(DiP):S.Time(last):S.Type(singleCell)                        -0.0020 0.0033    -0.0084  -0.0020     0.0044 -0.0020   0
Method(CBN):S.Time(last):S.Type(wholeTumor_0.01)                    0.0107 0.0034     0.0040   0.0107     0.0173  0.0107   0
Method(CBN-A):S.Time(last):S.Type(wholeTumor_0.01)                 -0.0298 0.0036    -0.0368  -0.0298    -0.0228 -0.0298   0
Method(OT):S.Time(last):S.Type(wholeTumor_0.01)                    -0.0151 0.0051    -0.0251  -0.0151    -0.0051 -0.0151   0
Method(OT-A):S.Time(last):S.Type(wholeTumor_0.01)                   0.0233 0.0059     0.0118   0.0233     0.0347  0.0233   0
Method(DiP):S.Time(last):S.Type(wholeTumor_0.01)                    0.0127 0.0033     0.0061   0.0127     0.0192  0.0127   0
Method(CBN):S.Time(last):Model(Bozic)                               0.0029 0.0041    -0.0051   0.0029     0.0108  0.0029   0
Method(CBN-A):S.Time(last):Model(Bozic)                            -0.0461 0.0042    -0.0543  -0.0461    -0.0379 -0.0461   0
Method(OT):S.Time(last):Model(Bozic)                               -0.0482 0.0058    -0.0597  -0.0482    -0.0368 -0.0482   0
Method(OT-A):S.Time(last):Model(Bozic)                             -0.0504 0.0071    -0.0643  -0.0504    -0.0364 -0.0504   0
Method(DiP):S.Time(last):Model(Bozic)                               0.0834 0.0039     0.0758   0.0834     0.0911  0.0834   0
Method(CBN):S.Time(last):Model(McF_4)                               0.0334 0.0045     0.0245   0.0334     0.0422  0.0334   0
Method(CBN-A):S.Time(last):Model(McF_4)                             0.0354 0.0046     0.0264   0.0354     0.0445  0.0354   0
Method(OT):S.Time(last):Model(McF_4)                                0.0914 0.0080     0.0758   0.0914     0.1071  0.0914   0
Method(OT-A):S.Time(last):Model(McF_4)                             -0.1328 0.0112    -0.1550  -0.1328    -0.1109 -0.1327   0
Method(DiP):S.Time(last):Model(McF_4)                               0.0110 0.0046     0.0019   0.0110     0.0202  0.0110   0
Method(CBN):S.Time(last):Model(McF_6)                               0.0187 0.0047     0.0094   0.0187     0.0280  0.0187   0
Method(CBN-A):S.Time(last):Model(McF_6)                             0.1164 0.0053     0.1060   0.1164     0.1269  0.1164   0
Method(OT):S.Time(last):Model(McF_6)                               -0.0345 0.0080    -0.0501  -0.0345    -0.0189 -0.0345   0
Method(OT-A):S.Time(last):Model(McF_6)                              0.1334 0.0087     0.1164   0.1334     0.1505  0.1334   0
Method(DiP):S.Time(last):Model(McF_6)                              -0.1495 0.0050    -0.1594  -0.1495    -0.1396 -0.1495   0
Method(CBN):S.Time(last):Conjunction(No)                            0.0234 0.0025     0.0184   0.0234     0.0283  0.0234   0
Method(CBN-A):S.Time(last):Conjunction(No)                          0.0205 0.0026     0.0154   0.0205     0.0257  0.0205   0
Method(OT):S.Time(last):Conjunction(No)                             0.0734 0.0040     0.0655   0.0734     0.0813  0.0734   0
Method(OT-A):S.Time(last):Conjunction(No)                          -0.1409 0.0055    -0.1517  -0.1409    -0.1301 -0.1409   0
Method(DiP):S.Time(last):Conjunction(No)                            0.0199 0.0025     0.0151   0.0199     0.0248  0.0199   0
Method(CBN):S.Time(last):sh(0)                                     -0.0352 0.0024    -0.0399  -0.0352    -0.0304 -0.0352   0
Method(CBN-A):S.Time(last):sh(0)                                   -0.0264 0.0025    -0.0313  -0.0264    -0.0214 -0.0264   0
Method(OT):S.Time(last):sh(0)                                       0.0016 0.0037    -0.0058   0.0016     0.0089  0.0016   0
Method(OT-A):S.Time(last):sh(0)                                     0.0264 0.0043     0.0179   0.0264     0.0348  0.0264   0
Method(DiP):S.Time(last):sh(0)                                      0.0126 0.0024     0.0079   0.0126     0.0172  0.0126   0
Method(CBN):S.Time(last):TrueGenes(7)                              -0.0746 0.0036    -0.0816  -0.0746    -0.0675 -0.0746   0
Method(CBN-A):S.Time(last):TrueGenes(7)                             0.0466 0.0039     0.0389   0.0466     0.0542  0.0466   0
Method(OT):S.Time(last):TrueGenes(7)                                0.3884 0.0050     0.3787   0.3884     0.3982  0.3884   0
Method(OT-A):S.Time(last):TrueGenes(7)                             -0.2806 0.0073    -0.2949  -0.2806    -0.2663 -0.2805   0
Method(DiP):S.Time(last):TrueGenes(7)                              -0.0144 0.0034    -0.0210  -0.0144    -0.0077 -0.0144   0
Method(CBN):S.Time(last):TrueGenes(9)                               0.0088 0.0036     0.0018   0.0088     0.0158  0.0088   0
Method(CBN-A):S.Time(last):TrueGenes(9)                            -0.0412 0.0037    -0.0485  -0.0412    -0.0340 -0.0412   0
Method(OT):S.Time(last):TrueGenes(9)                               -0.1042 0.0058    -0.1157  -0.1042    -0.0928 -0.1042   0
Method(OT-A):S.Time(last):TrueGenes(9)                              0.1719 0.0063     0.1595   0.1719     0.1843  0.1719   0
Method(DiP):S.Time(last):TrueGenes(9)                              -0.0337 0.0035    -0.0405  -0.0337    -0.0268 -0.0337   0
Method(CBN):S.Type(singleCell):Model(Bozic)                         0.0056 0.0057    -0.0056   0.0056     0.0167  0.0056   0
Method(CBN-A):S.Type(singleCell):Model(Bozic)                       0.0503 0.0057     0.0390   0.0503     0.0616  0.0503   0
Method(OT):S.Type(singleCell):Model(Bozic)                         -0.0310 0.0079    -0.0465  -0.0310    -0.0156 -0.0310   0
Method(OT-A):S.Type(singleCell):Model(Bozic)                       -0.0366 0.0094    -0.0552  -0.0366    -0.0182 -0.0366   0
Method(DiP):S.Type(singleCell):Model(Bozic)                         0.0071 0.0054    -0.0034   0.0071     0.0177  0.0071   0
Method(CBN):S.Type(wholeTumor_0.01):Model(Bozic)                   -0.0282 0.0056    -0.0392  -0.0282    -0.0172 -0.0282   0
Method(CBN-A):S.Type(wholeTumor_0.01):Model(Bozic)                 -0.0891 0.0058    -0.1004  -0.0891    -0.0777 -0.0891   0
Method(OT):S.Type(wholeTumor_0.01):Model(Bozic)                     0.0712 0.0075     0.0564   0.0712     0.0859  0.0712   0
Method(OT-A):S.Type(wholeTumor_0.01):Model(Bozic)                   0.0914 0.0089     0.0739   0.0914     0.1089  0.0914   0
Method(DiP):S.Type(wholeTumor_0.01):Model(Bozic)                   -0.0191 0.0054    -0.0297  -0.0191    -0.0085 -0.0191   0
Method(CBN):S.Type(singleCell):Model(McF_4)                        -0.0165 0.0061    -0.0285  -0.0165    -0.0044 -0.0165   0
Method(CBN-A):S.Type(singleCell):Model(McF_4)                      -0.0354 0.0062    -0.0476  -0.0354    -0.0232 -0.0354   0
Method(OT):S.Type(singleCell):Model(McF_4)                          0.0214 0.0102     0.0014   0.0214     0.0413  0.0214   0
Method(OT-A):S.Type(singleCell):Model(McF_4)                        0.0126 0.0140    -0.0150   0.0126     0.0401  0.0127   0
Method(DiP):S.Type(singleCell):Model(McF_4)                         0.0078 0.0062    -0.0044   0.0078     0.0200  0.0078   0
Method(CBN):S.Type(wholeTumor_0.01):Model(McF_4)                    0.0416 0.0061     0.0296   0.0416     0.0535  0.0416   0
Method(CBN-A):S.Type(wholeTumor_0.01):Model(McF_4)                  0.0685 0.0062     0.0563   0.0685     0.0807  0.0685   0
Method(OT):S.Type(wholeTumor_0.01):Model(McF_4)                    -0.0438 0.0101    -0.0637  -0.0438    -0.0241 -0.0438   0
Method(OT-A):S.Type(wholeTumor_0.01):Model(McF_4)                  -0.0445 0.0138    -0.0717  -0.0445    -0.0175 -0.0445   0
Method(DiP):S.Type(wholeTumor_0.01):Model(McF_4)                   -0.0133 0.0064    -0.0258  -0.0133    -0.0008 -0.0133   0
Method(CBN):S.Type(singleCell):Model(McF_6)                        -0.0173 0.0065    -0.0300  -0.0173    -0.0045 -0.0173   0
Method(CBN-A):S.Type(singleCell):Model(McF_6)                      -0.0453 0.0072    -0.0594  -0.0453    -0.0313 -0.0453   0
Method(OT):S.Type(singleCell):Model(McF_6)                          0.0268 0.0099     0.0072   0.0268     0.0462  0.0268   0
Method(OT-A):S.Type(singleCell):Model(McF_6)                        0.0512 0.0115     0.0287   0.0512     0.0737  0.0512   0
Method(DiP):S.Type(singleCell):Model(McF_6)                        -0.0070 0.0067    -0.0203  -0.0070     0.0062 -0.0070   0
Method(CBN):S.Type(wholeTumor_0.01):Model(McF_6)                    0.0309 0.0064     0.0182   0.0309     0.0435  0.0309   0
Method(CBN-A):S.Type(wholeTumor_0.01):Model(McF_6)                  0.0835 0.0071     0.0696   0.0835     0.0973  0.0835   0
Method(OT):S.Type(wholeTumor_0.01):Model(McF_6)                    -0.0557 0.0099    -0.0750  -0.0557    -0.0364 -0.0557   0
Method(OT-A):S.Type(wholeTumor_0.01):Model(McF_6)                  -0.0972 0.0113    -0.1195  -0.0972    -0.0750 -0.0972   0
Method(DiP):S.Type(wholeTumor_0.01):Model(McF_6)                    0.0160 0.0069     0.0025   0.0160     0.0294  0.0160   0
Method(CBN):S.Type(singleCell):Conjunction(No)                      0.0077 0.0034     0.0010   0.0077     0.0143  0.0077   0
Method(CBN-A):S.Type(singleCell):Conjunction(No)                    0.0118 0.0035     0.0050   0.0118     0.0186  0.0118   0
Method(OT):S.Type(singleCell):Conjunction(No)                      -0.0188 0.0051    -0.0289  -0.0188    -0.0088 -0.0188   0
Method(OT-A):S.Type(singleCell):Conjunction(No)                    -0.0271 0.0068    -0.0405  -0.0271    -0.0137 -0.0271   0
Method(DiP):S.Type(singleCell):Conjunction(No)                      0.0114 0.0033     0.0049   0.0114     0.0179  0.0114   0
Method(CBN):S.Type(wholeTumor_0.01):Conjunction(No)                -0.0066 0.0034    -0.0132  -0.0066     0.0000 -0.0066   0
Method(CBN-A):S.Type(wholeTumor_0.01):Conjunction(No)              -0.0152 0.0035    -0.0220  -0.0152    -0.0084 -0.0152   0
Method(OT):S.Type(wholeTumor_0.01):Conjunction(No)                  0.0334 0.0050     0.0237   0.0334     0.0432  0.0334   0
Method(OT-A):S.Type(wholeTumor_0.01):Conjunction(No)                0.0405 0.0065     0.0276   0.0405     0.0533  0.0405   0
Method(DiP):S.Type(wholeTumor_0.01):Conjunction(No)                -0.0214 0.0033    -0.0279  -0.0214    -0.0148 -0.0214   0
Method(CBN):S.Type(singleCell):sh(0)                               -0.0060 0.0033    -0.0125  -0.0060     0.0005 -0.0060   0
Method(CBN-A):S.Type(singleCell):sh(0)                             -0.0162 0.0034    -0.0229  -0.0162    -0.0096 -0.0162   0
Method(OT):S.Type(singleCell):sh(0)                                 0.0061 0.0048    -0.0034   0.0061     0.0155  0.0061   0
Method(OT-A):S.Type(singleCell):sh(0)                               0.0140 0.0057     0.0029   0.0140     0.0251  0.0140   0
Method(DiP):S.Type(singleCell):sh(0)                               -0.0003 0.0032    -0.0066  -0.0003     0.0060 -0.0003   0
Method(CBN):S.Type(wholeTumor_0.01):sh(0)                           0.0174 0.0033     0.0110   0.0174     0.0238  0.0174   0
Method(CBN-A):S.Type(wholeTumor_0.01):sh(0)                         0.0450 0.0034     0.0384   0.0450     0.0516  0.0450   0
Method(OT):S.Type(wholeTumor_0.01):sh(0)                           -0.0026 0.0047    -0.0118  -0.0026     0.0066 -0.0026   0
Method(OT-A):S.Type(wholeTumor_0.01):sh(0)                         -0.0124 0.0054    -0.0231  -0.0124    -0.0018 -0.0124   0
Method(DiP):S.Type(wholeTumor_0.01):sh(0)                          -0.0194 0.0033    -0.0258  -0.0194    -0.0130 -0.0194   0
Method(CBN):S.Type(singleCell):TrueGenes(7)                        -0.0121 0.0049    -0.0218  -0.0121    -0.0025 -0.0121   0
Method(CBN-A):S.Type(singleCell):TrueGenes(7)                      -0.0005 0.0052    -0.0107  -0.0005     0.0096 -0.0005   0
Method(OT):S.Type(singleCell):TrueGenes(7)                          0.0149 0.0068     0.0016   0.0149     0.0283  0.0149   0
Method(OT-A):S.Type(singleCell):TrueGenes(7)                       -0.0029 0.0094    -0.0214  -0.0029     0.0154 -0.0029   0
Method(DiP):S.Type(singleCell):TrueGenes(7)                        -0.0031 0.0046    -0.0122  -0.0031     0.0060 -0.0031   0
Method(CBN):S.Type(wholeTumor_0.01):TrueGenes(7)                    0.0326 0.0048     0.0232   0.0326     0.0421  0.0326   0
Method(CBN-A):S.Type(wholeTumor_0.01):TrueGenes(7)                  0.0111 0.0051     0.0011   0.0111     0.0210  0.0111   0
Method(OT):S.Type(wholeTumor_0.01):TrueGenes(7)                    -0.0172 0.0065    -0.0299  -0.0172    -0.0045 -0.0172   0
Method(OT-A):S.Type(wholeTumor_0.01):TrueGenes(7)                  -0.0149 0.0089    -0.0323  -0.0149     0.0024 -0.0149   0
Method(DiP):S.Type(wholeTumor_0.01):TrueGenes(7)                    0.0048 0.0046    -0.0043   0.0048     0.0139  0.0048   0
Method(CBN):S.Type(singleCell):TrueGenes(9)                         0.0097 0.0048     0.0002   0.0097     0.0192  0.0097   0
Method(CBN-A):S.Type(singleCell):TrueGenes(9)                      -0.0039 0.0049    -0.0136  -0.0039     0.0058 -0.0039   0
Method(OT):S.Type(singleCell):TrueGenes(9)                          0.0017 0.0079    -0.0138   0.0017     0.0171  0.0017   0
Method(OT-A):S.Type(singleCell):TrueGenes(9)                        0.0001 0.0083    -0.0163   0.0001     0.0164  0.0001   0
Method(DiP):S.Type(singleCell):TrueGenes(9)                        -0.0006 0.0048    -0.0100  -0.0006     0.0088 -0.0006   0
Method(CBN):S.Type(wholeTumor_0.01):TrueGenes(9)                   -0.0144 0.0048    -0.0239  -0.0144    -0.0050 -0.0144   0
Method(CBN-A):S.Type(wholeTumor_0.01):TrueGenes(9)                  0.0068 0.0049    -0.0029   0.0068     0.0164  0.0068   0
Method(OT):S.Type(wholeTumor_0.01):TrueGenes(9)                    -0.0152 0.0076    -0.0301  -0.0152    -0.0003 -0.0152   0
Method(OT-A):S.Type(wholeTumor_0.01):TrueGenes(9)                   0.0054 0.0080    -0.0103   0.0054     0.0210  0.0054   0
Method(DiP):S.Type(wholeTumor_0.01):TrueGenes(9)                    0.0007 0.0049    -0.0089   0.0007     0.0103  0.0007   0
Method(CBN):Model(Bozic):Conjunction(No)                           -0.0886 0.0041    -0.0966  -0.0886    -0.0805 -0.0885   0
Method(CBN-A):Model(Bozic):Conjunction(No)                         -0.0812 0.0042    -0.0894  -0.0812    -0.0730 -0.0812   0
Method(OT):Model(Bozic):Conjunction(No)                             0.0412 0.0058     0.0298   0.0412     0.0526  0.0412   0
Method(OT-A):Model(Bozic):Conjunction(No)                           0.1719 0.0078     0.1565   0.1719     0.1873  0.1719   0
Method(DiP):Model(Bozic):Conjunction(No)                           -0.0430 0.0039    -0.0507  -0.0430    -0.0353 -0.0430   0
Method(CBN):Model(McF_4):Conjunction(No)                            0.1644 0.0049     0.1548   0.1644     0.1740  0.1644   0
Method(CBN-A):Model(McF_4):Conjunction(No)                          0.1740 0.0050     0.1643   0.1740     0.1838  0.1740   0
Method(OT):Model(McF_4):Conjunction(No)                            -0.1177 0.0086    -0.1347  -0.1177    -0.1009 -0.1176   0
Method(OT-A):Model(McF_4):Conjunction(No)                          -0.4383 0.0147    -0.4673  -0.4382    -0.4098 -0.4380   0
Method(DiP):Model(McF_4):Conjunction(No)                            0.1139 0.0051     0.1040   0.1139     0.1239  0.1139   0
Method(CBN):Model(McF_6):Conjunction(No)                            0.0323 0.0048     0.0229   0.0323     0.0417  0.0323   0
Method(CBN-A):Model(McF_6):Conjunction(No)                          0.0173 0.0052     0.0070   0.0173     0.0276  0.0173   0
Method(OT):Model(McF_6):Conjunction(No)                             0.0263 0.0076     0.0114   0.0263     0.0412  0.0263   0
Method(OT-A):Model(McF_6):Conjunction(No)                           0.0349 0.0100     0.0152   0.0349     0.0545  0.0349   0
Method(DiP):Model(McF_6):Conjunction(No)                           -0.0106 0.0051    -0.0206  -0.0106    -0.0006 -0.0106   0
Method(CBN):Model(Bozic):sh(0)                                     -0.0392 0.0040    -0.0470  -0.0392    -0.0313 -0.0392   0
Method(CBN-A):Model(Bozic):sh(0)                                   -0.0106 0.0041    -0.0186  -0.0106    -0.0026 -0.0106   0
Method(OT):Model(Bozic):sh(0)                                       0.0097 0.0055    -0.0012   0.0097     0.0205  0.0097   0
Method(OT-A):Model(Bozic):sh(0)                                     0.0201 0.0066     0.0071   0.0201     0.0331  0.0201   0
Method(DiP):Model(Bozic):sh(0)                                      0.0062 0.0038    -0.0013   0.0062     0.0137  0.0062   0
Method(CBN):Model(McF_4):sh(0)                                      0.0098 0.0043     0.0013   0.0098     0.0183  0.0098   0
Method(CBN-A):Model(McF_4):sh(0)                                   -0.0148 0.0044    -0.0234  -0.0148    -0.0061 -0.0148   0
Method(OT):Model(McF_4):sh(0)                                       0.0523 0.0072     0.0382   0.0523     0.0664  0.0523   0
Method(OT-A):Model(McF_4):sh(0)                                     0.0238 0.0099     0.0044   0.0238     0.0431  0.0238   0
Method(DiP):Model(McF_4):sh(0)                                     -0.0159 0.0045    -0.0246  -0.0159    -0.0071 -0.0159   0
Method(CBN):Model(McF_6):sh(0)                                      0.0470 0.0046     0.0380   0.0470     0.0560  0.0470   0
Method(CBN-A):Model(McF_6):sh(0)                                    0.0665 0.0050     0.0566   0.0665     0.0763  0.0665   0
Method(OT):Model(McF_6):sh(0)                                      -0.0650 0.0070    -0.0788  -0.0650    -0.0512 -0.0650   0
Method(OT-A):Model(McF_6):sh(0)                                    -0.0492 0.0081    -0.0651  -0.0492    -0.0332 -0.0492   0
Method(DiP):Model(McF_6):sh(0)                                     -0.0224 0.0049    -0.0320  -0.0224    -0.0128 -0.0224   0
Method(CBN):Model(Bozic):TrueGenes(7)                              -0.0443 0.0060    -0.0561  -0.0443    -0.0326 -0.0443   0
Method(CBN-A):Model(Bozic):TrueGenes(7)                             0.0788 0.0062     0.0667   0.0788     0.0909  0.0788   0
Method(OT):Model(Bozic):TrueGenes(7)                               -0.0975 0.0077    -0.1126  -0.0975    -0.0824 -0.0975   0
Method(OT-A):Model(Bozic):TrueGenes(7)                              0.1551 0.0113     0.1330   0.1551     0.1773  0.1550   0
Method(DiP):Model(Bozic):TrueGenes(7)                              -0.0979 0.0055    -0.1088  -0.0979    -0.0871 -0.0979   0
Method(CBN):Model(McF_4):TrueGenes(7)                               0.0154 0.0068     0.0020   0.0154     0.0288  0.0153   0
Method(CBN-A):Model(McF_4):TrueGenes(7)                             0.1172 0.0070     0.1034   0.1172     0.1310  0.1171   0
Method(OT):Model(McF_4):TrueGenes(7)                                0.1479 0.0109     0.1266   0.1479     0.1694  0.1479   0
Method(OT-A):Model(McF_4):TrueGenes(7)                             -0.2086 0.0196    -0.2475  -0.2084    -0.1705 -0.2081   0
Method(DiP):Model(McF_4):TrueGenes(7)                              -0.0184 0.0068    -0.0318  -0.0184    -0.0050 -0.0184   0
Method(CBN):Model(McF_6):TrueGenes(7)                               0.0671 0.0070     0.0534   0.0671     0.0808  0.0671   0
Method(CBN-A):Model(McF_6):TrueGenes(7)                            -0.2325 0.0083    -0.2489  -0.2325    -0.2161 -0.2324   0
Method(OT):Model(McF_6):TrueGenes(7)                                0.0968 0.0100     0.0771   0.0968     0.1165  0.0968   0
Method(OT-A):Model(McF_6):TrueGenes(7)                             -0.1581 0.0160    -0.1896  -0.1580    -0.1269 -0.1579   0
Method(DiP):Model(McF_6):TrueGenes(7)                               0.2282 0.0073     0.2139   0.2282     0.2424  0.2281   0
Method(CBN):Model(Bozic):TrueGenes(9)                               0.0726 0.0059     0.0611   0.0726     0.0842  0.0726   0
Method(CBN-A):Model(Bozic):TrueGenes(9)                             0.0056 0.0060    -0.0062   0.0056     0.0174  0.0056   0
Method(OT):Model(Bozic):TrueGenes(9)                               -0.0020 0.0092    -0.0201  -0.0020     0.0161 -0.0020   0
Method(OT-A):Model(Bozic):TrueGenes(9)                             -0.0793 0.0101    -0.0990  -0.0793    -0.0595 -0.0793   0
Method(DiP):Model(Bozic):TrueGenes(9)                               0.0225 0.0058     0.0112   0.0225     0.0338  0.0225   0
Method(CBN):Model(McF_4):TrueGenes(9)                               0.0568 0.0068     0.0434   0.0568     0.0701  0.0568   0
Method(CBN-A):Model(McF_4):TrueGenes(9)                             0.0315 0.0069     0.0179   0.0315     0.0450  0.0314   0
Method(OT):Model(McF_4):TrueGenes(9)                               -0.1849 0.0141    -0.2128  -0.1848    -0.1573 -0.1847   0
Method(OT-A):Model(McF_4):TrueGenes(9)                              0.0551 0.0164     0.0228   0.0551     0.0873  0.0552   0
Method(DiP):Model(McF_4):TrueGenes(9)                               0.0030 0.0072    -0.0111   0.0030     0.0170  0.0030   0
Method(CBN):Model(McF_6):TrueGenes(9)                              -0.1968 0.0070    -0.2104  -0.1968    -0.1831 -0.1968   0
Method(CBN-A):Model(McF_6):TrueGenes(9)                            -0.0503 0.0074    -0.0649  -0.0503    -0.0357 -0.0503   0
Method(OT):Model(McF_6):TrueGenes(9)                                0.1374 0.0115     0.1148   0.1374     0.1599  0.1374   0
Method(OT-A):Model(McF_6):TrueGenes(9)                              0.1029 0.0128     0.0777   0.1029     0.1281  0.1029   0
Method(DiP):Model(McF_6):TrueGenes(9)                              -0.0347 0.0076    -0.0495  -0.0347    -0.0198 -0.0347   0
Method(CBN):Conjunction(No):sh(0)                                  -0.0026 0.0024    -0.0073  -0.0026     0.0021 -0.0026   0
Method(CBN-A):Conjunction(No):sh(0)                                -0.0037 0.0025    -0.0086  -0.0037     0.0011 -0.0037   0
Method(OT):Conjunction(No):sh(0)                                    0.0047 0.0036    -0.0024   0.0047     0.0118  0.0047   0
Method(OT-A):Conjunction(No):sh(0)                                  0.0361 0.0048     0.0267   0.0361     0.0455  0.0361   0
Method(DiP):Conjunction(No):sh(0)                                  -0.0180 0.0024    -0.0226  -0.0180    -0.0133 -0.0180   0
Method(CBN):Conjunction(No):TrueGenes(7)                            0.0663 0.0037     0.0590   0.0663     0.0736  0.0663   0
Method(CBN-A):Conjunction(No):TrueGenes(7)                          0.0631 0.0039     0.0555   0.0631     0.0708  0.0631   0
Method(OT):Conjunction(No):TrueGenes(7)                             0.1326 0.0052     0.1224   0.1326     0.1429  0.1326   0
Method(OT-A):Conjunction(No):TrueGenes(7)                          -0.3316 0.0093    -0.3500  -0.3316    -0.3135 -0.3315   0
Method(DiP):Conjunction(No):TrueGenes(7)                            0.0608 0.0036     0.0538   0.0608     0.0678  0.0608   0
Method(CBN):Conjunction(No):TrueGenes(9)                            0.0153 0.0036     0.0083   0.0153     0.0224  0.0153   0
Method(CBN-A):Conjunction(No):TrueGenes(9)                          0.0143 0.0036     0.0071   0.0143     0.0214  0.0143   0
Method(OT):Conjunction(No):TrueGenes(9)                            -0.1379 0.0063    -0.1502  -0.1379    -0.1256 -0.1378   0
Method(OT-A):Conjunction(No):TrueGenes(9)                           0.0702 0.0074     0.0557   0.0702     0.0847  0.0702   0
Method(DiP):Conjunction(No):TrueGenes(9)                            0.0063 0.0036    -0.0007   0.0063     0.0134  0.0063   0
Method(CBN):sh(0):TrueGenes(7)                                      0.0066 0.0035    -0.0002   0.0066     0.0134  0.0066   0
Method(CBN-A):sh(0):TrueGenes(7)                                   -0.0029 0.0036    -0.0100  -0.0029     0.0042 -0.0029   0
Method(OT):sh(0):TrueGenes(7)                                      -0.0682 0.0047    -0.0775  -0.0682    -0.0589 -0.0682   0
Method(OT-A):sh(0):TrueGenes(7)                                    -0.0313 0.0065    -0.0440  -0.0313    -0.0185 -0.0313   0
Method(DiP):sh(0):TrueGenes(7)                                      0.0394 0.0033     0.0330   0.0394     0.0459  0.0394   0
Method(CBN):sh(0):TrueGenes(9)                                     -0.0178 0.0034    -0.0245  -0.0178    -0.0111 -0.0178   0
Method(CBN-A):sh(0):TrueGenes(9)                                   -0.0040 0.0035    -0.0108  -0.0040     0.0029 -0.0040   0
Method(OT):sh(0):TrueGenes(9)                                       0.0387 0.0055     0.0278   0.0387     0.0496  0.0387   0
Method(OT-A):sh(0):TrueGenes(9)                                     0.0297 0.0059     0.0182   0.0297     0.0412  0.0297   0
Method(DiP):sh(0):TrueGenes(9)                                     -0.0170 0.0034    -0.0237  -0.0170    -0.0102 -0.0170   0
S.Time(last):S.Type(singleCell):Model(Bozic)                       -0.0002 0.0029    -0.0059  -0.0002     0.0055 -0.0002   0
S.Time(last):S.Type(wholeTumor_0.01):Model(Bozic)                  -0.0039 0.0028    -0.0095  -0.0039     0.0016 -0.0039   0
S.Time(last):S.Type(singleCell):Model(McF_4)                        0.0049 0.0033    -0.0017   0.0049     0.0114  0.0049   0
S.Time(last):S.Type(wholeTumor_0.01):Model(McF_4)                  -0.0145 0.0033    -0.0211  -0.0145    -0.0080 -0.0145   0
S.Time(last):S.Type(singleCell):Model(McF_6)                       -0.0107 0.0035    -0.0176  -0.0107    -0.0038 -0.0107   0
S.Time(last):S.Type(wholeTumor_0.01):Model(McF_6)                   0.0317 0.0035     0.0248   0.0317     0.0386  0.0317   0
S.Time(last):S.Type(singleCell):Conjunction(No)                    -0.0004 0.0019    -0.0040  -0.0004     0.0033 -0.0004   0
S.Time(last):S.Type(wholeTumor_0.01):Conjunction(No)               -0.0016 0.0018    -0.0051  -0.0016     0.0020 -0.0016   0
S.Time(last):S.Type(singleCell):sh(0)                              -0.0003 0.0018    -0.0037  -0.0003     0.0032 -0.0003   0
S.Time(last):S.Type(wholeTumor_0.01):sh(0)                         -0.0033 0.0017    -0.0067  -0.0033     0.0001 -0.0033   0
S.Time(last):S.Type(singleCell):TrueGenes(7)                        0.0183 0.0025     0.0133   0.0183     0.0233  0.0183   0
S.Time(last):S.Type(wholeTumor_0.01):TrueGenes(7)                  -0.0385 0.0025    -0.0434  -0.0385    -0.0336 -0.0385   0
S.Time(last):S.Type(singleCell):TrueGenes(9)                       -0.0137 0.0026    -0.0188  -0.0137    -0.0086 -0.0137   0
S.Time(last):S.Type(wholeTumor_0.01):TrueGenes(9)                   0.0232 0.0026     0.0181   0.0232     0.0282  0.0232   0
S.Time(last):Model(Bozic):Conjunction(No)                          -0.0346 0.0022    -0.0390  -0.0346    -0.0303 -0.0346   0
S.Time(last):Model(McF_4):Conjunction(No)                          -0.0331 0.0030    -0.0391  -0.0331    -0.0272 -0.0331   0
S.Time(last):Model(McF_6):Conjunction(No)                           0.0797 0.0028     0.0742   0.0797     0.0852  0.0797   0
S.Time(last):Model(Bozic):sh(0)                                     0.0163 0.0020     0.0123   0.0163     0.0203  0.0163   0
S.Time(last):Model(McF_4):sh(0)                                    -0.0277 0.0024    -0.0323  -0.0277    -0.0231 -0.0277   0
S.Time(last):Model(McF_6):sh(0)                                     0.0060 0.0025     0.0011   0.0060     0.0109  0.0060   0
S.Time(last):Model(Bozic):TrueGenes(7)                             -0.0008 0.0030    -0.0066  -0.0008     0.0050 -0.0008   0
S.Time(last):Model(McF_4):TrueGenes(7)                              0.0389 0.0034     0.0322   0.0389     0.0455  0.0389   0
S.Time(last):Model(McF_6):TrueGenes(7)                             -0.0478 0.0037    -0.0551  -0.0478    -0.0406 -0.0478   0
S.Time(last):Model(Bozic):TrueGenes(9)                             -0.0484 0.0030    -0.0544  -0.0484    -0.0425 -0.0484   0
S.Time(last):Model(McF_4):TrueGenes(9)                             -0.0422 0.0036    -0.0492  -0.0422    -0.0352 -0.0422   0
S.Time(last):Model(McF_6):TrueGenes(9)                              0.1468 0.0037     0.1395   0.1468     0.1541  0.1468   0
S.Time(last):Conjunction(No):sh(0)                                  0.0169 0.0013     0.0143   0.0169     0.0195  0.0169   0
S.Time(last):Conjunction(No):TrueGenes(7)                          -0.0123 0.0020    -0.0163  -0.0123    -0.0083 -0.0123   0
S.Time(last):Conjunction(No):TrueGenes(9)                           0.0126 0.0020     0.0086   0.0126     0.0165  0.0126   0
S.Time(last):sh(0):TrueGenes(7)                                     0.0110 0.0018     0.0075   0.0110     0.0145  0.0110   0
S.Time(last):sh(0):TrueGenes(9)                                    -0.0070 0.0018    -0.0107  -0.0070    -0.0034 -0.0070   0
S.Type(singleCell):Model(Bozic):Conjunction(No)                    -0.0097 0.0029    -0.0155  -0.0097    -0.0039 -0.0097   0
S.Type(wholeTumor_0.01):Model(Bozic):Conjunction(No)                0.0139 0.0029     0.0083   0.0139     0.0196  0.0139   0
S.Type(singleCell):Model(McF_4):Conjunction(No)                     0.0039 0.0038    -0.0036   0.0039     0.0113  0.0039   0
S.Type(wholeTumor_0.01):Model(McF_4):Conjunction(No)               -0.0054 0.0038    -0.0128  -0.0054     0.0020 -0.0054   0
S.Type(singleCell):Model(McF_6):Conjunction(No)                     0.0064 0.0036    -0.0007   0.0064     0.0134  0.0064   0
S.Type(wholeTumor_0.01):Model(McF_6):Conjunction(No)               -0.0066 0.0036    -0.0136  -0.0066     0.0004 -0.0066   0
S.Type(singleCell):Model(Bozic):sh(0)                              -0.0123 0.0028    -0.0178  -0.0123    -0.0068 -0.0123   0
S.Type(wholeTumor_0.01):Model(Bozic):sh(0)                          0.0226 0.0028     0.0171   0.0226     0.0280  0.0226   0
S.Type(singleCell):Model(McF_4):sh(0)                               0.0013 0.0032    -0.0049   0.0013     0.0076  0.0013   0
S.Type(wholeTumor_0.01):Model(McF_4):sh(0)                         -0.0038 0.0032    -0.0101  -0.0038     0.0024 -0.0038   0
S.Type(singleCell):Model(McF_6):sh(0)                               0.0083 0.0033     0.0018   0.0083     0.0148  0.0083   0
S.Type(wholeTumor_0.01):Model(McF_6):sh(0)                         -0.0143 0.0033    -0.0208  -0.0143    -0.0078 -0.0143   0
S.Type(singleCell):Model(Bozic):TrueGenes(7)                        0.0033 0.0041    -0.0047   0.0033     0.0113  0.0033   0
S.Type(wholeTumor_0.01):Model(Bozic):TrueGenes(7)                  -0.0030 0.0040    -0.0109  -0.0030     0.0048 -0.0030   0
S.Type(singleCell):Model(McF_4):TrueGenes(7)                        0.0006 0.0047    -0.0086   0.0006     0.0097  0.0006   0
S.Type(wholeTumor_0.01):Model(McF_4):TrueGenes(7)                  -0.0093 0.0047    -0.0184  -0.0093    -0.0001 -0.0093   0
S.Type(singleCell):Model(McF_6):TrueGenes(7)                       -0.0085 0.0050    -0.0182  -0.0085     0.0012 -0.0085   0
S.Type(wholeTumor_0.01):Model(McF_6):TrueGenes(7)                   0.0222 0.0049     0.0126   0.0222     0.0319  0.0222   0
S.Type(singleCell):Model(Bozic):TrueGenes(9)                        0.0070 0.0042    -0.0013   0.0070     0.0152  0.0070   0
S.Type(wholeTumor_0.01):Model(Bozic):TrueGenes(9)                  -0.0198 0.0042    -0.0280  -0.0198    -0.0116 -0.0198   0
S.Type(singleCell):Model(McF_4):TrueGenes(9)                       -0.0132 0.0049    -0.0229  -0.0132    -0.0035 -0.0132   0
S.Type(wholeTumor_0.01):Model(McF_4):TrueGenes(9)                   0.0315 0.0049     0.0217   0.0315     0.0411  0.0315   0
S.Type(singleCell):Model(McF_6):TrueGenes(9)                        0.0026 0.0050    -0.0072   0.0026     0.0124  0.0026   0
S.Type(wholeTumor_0.01):Model(McF_6):TrueGenes(9)                  -0.0115 0.0050    -0.0214  -0.0115    -0.0016 -0.0115   0
S.Type(singleCell):Conjunction(No):sh(0)                            0.0017 0.0018    -0.0018   0.0017     0.0051  0.0017   0
S.Type(wholeTumor_0.01):Conjunction(No):sh(0)                      -0.0051 0.0017    -0.0085  -0.0051    -0.0017 -0.0051   0
S.Type(singleCell):Conjunction(No):TrueGenes(7)                    -0.0023 0.0027    -0.0075  -0.0023     0.0029 -0.0023   0
S.Type(wholeTumor_0.01):Conjunction(No):TrueGenes(7)                0.0033 0.0026    -0.0018   0.0033     0.0083  0.0033   0
S.Type(singleCell):Conjunction(No):TrueGenes(9)                    -0.0013 0.0027    -0.0066  -0.0013     0.0039 -0.0013   0
S.Type(wholeTumor_0.01):Conjunction(No):TrueGenes(9)                0.0015 0.0026    -0.0036   0.0015     0.0066  0.0015   0
S.Type(singleCell):sh(0):TrueGenes(7)                              -0.0140 0.0024    -0.0187  -0.0140    -0.0092 -0.0140   0
S.Type(wholeTumor_0.01):sh(0):TrueGenes(7)                          0.0281 0.0024     0.0234   0.0281     0.0327  0.0281   0
S.Type(singleCell):sh(0):TrueGenes(9)                               0.0056 0.0025     0.0007   0.0056     0.0105  0.0056   0
S.Type(wholeTumor_0.01):sh(0):TrueGenes(9)                         -0.0121 0.0025    -0.0170  -0.0121    -0.0073 -0.0121   0
Model(Bozic):Conjunction(No):sh(0)                                  0.0243 0.0021     0.0202   0.0243     0.0283  0.0243   0
Model(McF_4):Conjunction(No):sh(0)                                 -0.0166 0.0027    -0.0219  -0.0166    -0.0113 -0.0166   0
Model(McF_6):Conjunction(No):sh(0)                                 -0.0292 0.0026    -0.0342  -0.0292    -0.0242 -0.0292   0
Model(Bozic):Conjunction(No):TrueGenes(7)                           0.0161 0.0032     0.0099   0.0161     0.0224  0.0161   0
Model(McF_4):Conjunction(No):TrueGenes(7)                          -0.0203 0.0048    -0.0297  -0.0203    -0.0110 -0.0203   0
Model(McF_6):Conjunction(No):TrueGenes(7)                          -0.0227 0.0043    -0.0311  -0.0227    -0.0143 -0.0227   0
Model(Bozic):Conjunction(No):TrueGenes(9)                           0.0151 0.0032     0.0088   0.0151     0.0214  0.0151   0
Model(McF_4):Conjunction(No):TrueGenes(9)                          -0.0465 0.0047    -0.0557  -0.0465    -0.0374 -0.0465   0
Model(McF_6):Conjunction(No):TrueGenes(9)                           0.0102 0.0040     0.0023   0.0102     0.0181  0.0102   0
Model(Bozic):sh(0):TrueGenes(7)                                    -0.0329 0.0029    -0.0385  -0.0329    -0.0273 -0.0329   0
Model(McF_4):sh(0):TrueGenes(7)                                     0.0200 0.0033     0.0135   0.0200     0.0265  0.0200   0
Model(McF_6):sh(0):TrueGenes(7)                                     0.0390 0.0035     0.0321   0.0390     0.0459  0.0390   0
Model(Bozic):sh(0):TrueGenes(9)                                     0.0223 0.0030     0.0164   0.0223     0.0281  0.0223   0
Model(McF_4):sh(0):TrueGenes(9)                                    -0.0217 0.0035    -0.0286  -0.0217    -0.0148 -0.0217   0
Model(McF_6):sh(0):TrueGenes(9)                                    -0.0124 0.0036    -0.0194  -0.0124    -0.0054 -0.0124   0
Conjunction(No):sh(0):TrueGenes(7)                                 -0.0050 0.0019    -0.0087  -0.0050    -0.0014 -0.0050   0
Conjunction(No):sh(0):TrueGenes(9)                                  0.0070 0.0019     0.0033   0.0070     0.0107  0.0070   0
S.Size(100):Method(CBN):S.Time(last):S.Type(singleCell)             0.0031 0.0045    -0.0057   0.0031     0.0119  0.0031   0
S.Size(1000):Method(CBN):S.Time(last):S.Type(singleCell)           -0.0127 0.0047    -0.0219  -0.0127    -0.0036 -0.0127   0
S.Size(100):Method(CBN-A):S.Time(last):S.Type(singleCell)           0.0049 0.0046    -0.0040   0.0049     0.0139  0.0049   0
S.Size(1000):Method(CBN-A):S.Time(last):S.Type(singleCell)         -0.0157 0.0048    -0.0251  -0.0157    -0.0063 -0.0157   0
S.Size(100):Method(OT):S.Time(last):S.Type(singleCell)              0.0069 0.0061    -0.0051   0.0069     0.0190  0.0069   0
S.Size(1000):Method(OT):S.Time(last):S.Type(singleCell)            -0.0123 0.0066    -0.0253  -0.0123     0.0007 -0.0123   0
S.Size(100):Method(OT-A):S.Time(last):S.Type(singleCell)            0.0072 0.0068    -0.0062   0.0072     0.0205  0.0072   0
S.Size(1000):Method(OT-A):S.Time(last):S.Type(singleCell)          -0.0077 0.0073    -0.0221  -0.0077     0.0067 -0.0077   0
S.Size(100):Method(DiP):S.Time(last):S.Type(singleCell)            -0.0054 0.0042    -0.0135  -0.0054     0.0028 -0.0054   0
S.Size(1000):Method(DiP):S.Time(last):S.Type(singleCell)            0.0117 0.0047     0.0024   0.0117     0.0210  0.0117   0
S.Size(100):Method(CBN):S.Time(last):S.Type(wholeTumor_0.01)       -0.0114 0.0045    -0.0202  -0.0114    -0.0027 -0.0114   0
S.Size(1000):Method(CBN):S.Time(last):S.Type(wholeTumor_0.01)       0.0212 0.0047     0.0121   0.0212     0.0303  0.0212   0
S.Size(100):Method(CBN-A):S.Time(last):S.Type(wholeTumor_0.01)      0.0006 0.0046    -0.0084   0.0006     0.0096  0.0006   0
S.Size(1000):Method(CBN-A):S.Time(last):S.Type(wholeTumor_0.01)     0.0138 0.0048     0.0044   0.0138     0.0233  0.0138   0
S.Size(100):Method(OT):S.Time(last):S.Type(wholeTumor_0.01)        -0.0079 0.0059    -0.0194  -0.0079     0.0037 -0.0079   0
S.Size(1000):Method(OT):S.Time(last):S.Type(wholeTumor_0.01)        0.0153 0.0063     0.0030   0.0153     0.0276  0.0153   0
S.Size(100):Method(OT-A):S.Time(last):S.Type(wholeTumor_0.01)      -0.0018 0.0066    -0.0147  -0.0018     0.0111 -0.0018   0
S.Size(1000):Method(OT-A):S.Time(last):S.Type(wholeTumor_0.01)      0.0017 0.0070    -0.0121   0.0017     0.0155  0.0017   0
S.Size(100):Method(DiP):S.Time(last):S.Type(wholeTumor_0.01)        0.0003 0.0042    -0.0079   0.0003     0.0086  0.0003   0
S.Size(1000):Method(DiP):S.Time(last):S.Type(wholeTumor_0.01)      -0.0048 0.0048    -0.0143  -0.0048     0.0046 -0.0048   0
S.Size(100):Method(CBN):S.Time(last):Model(Bozic)                  -0.0380 0.0054    -0.0486  -0.0380    -0.0275 -0.0380   0
S.Size(1000):Method(CBN):S.Time(last):Model(Bozic)                  0.0681 0.0056     0.0571   0.0681     0.0792  0.0681   0
S.Size(100):Method(CBN-A):S.Time(last):Model(Bozic)                -0.0240 0.0055    -0.0347  -0.0240    -0.0133 -0.0240   0
S.Size(1000):Method(CBN-A):S.Time(last):Model(Bozic)                0.0553 0.0058     0.0440   0.0553     0.0667  0.0553   0
S.Size(100):Method(OT):S.Time(last):Model(Bozic)                    0.0212 0.0071     0.0073   0.0212     0.0350  0.0212   0
S.Size(1000):Method(OT):S.Time(last):Model(Bozic)                  -0.0068 0.0076    -0.0217  -0.0068     0.0081 -0.0068   0
S.Size(100):Method(OT-A):S.Time(last):Model(Bozic)                  0.0189 0.0079     0.0034   0.0189     0.0345  0.0189   0
S.Size(1000):Method(OT-A):S.Time(last):Model(Bozic)                -0.0064 0.0085    -0.0231  -0.0064     0.0103 -0.0064   0
S.Size(100):Method(DiP):S.Time(last):Model(Bozic)                   0.0022 0.0050    -0.0077   0.0022     0.0120  0.0022   0
S.Size(1000):Method(DiP):S.Time(last):Model(Bozic)                 -0.0270 0.0057    -0.0382  -0.0270    -0.0158 -0.0270   0
S.Size(100):Method(CBN):S.Time(last):Model(McF_4)                  -0.0098 0.0056    -0.0207  -0.0098     0.0012 -0.0098   0
S.Size(1000):Method(CBN):S.Time(last):Model(McF_4)                  0.0240 0.0059     0.0124   0.0240     0.0356  0.0240   0
S.Size(100):Method(CBN-A):S.Time(last):Model(McF_4)                 0.0054 0.0057    -0.0058   0.0054     0.0166  0.0054   0
S.Size(1000):Method(CBN-A):S.Time(last):Model(McF_4)                0.0089 0.0061    -0.0030   0.0089     0.0208  0.0089   0
S.Size(100):Method(OT):S.Time(last):Model(McF_4)                   -0.0523 0.0086    -0.0691  -0.0523    -0.0354 -0.0523   0
S.Size(1000):Method(OT):S.Time(last):Model(McF_4)                   0.0551 0.0095     0.0364   0.0551     0.0738  0.0551   0
S.Size(100):Method(OT-A):S.Time(last):Model(McF_4)                 -0.0241 0.0098    -0.0433  -0.0241    -0.0049 -0.0241   0
S.Size(1000):Method(OT-A):S.Time(last):Model(McF_4)                 0.0249 0.0107     0.0039   0.0249     0.0459  0.0249   0
S.Size(100):Method(DiP):S.Time(last):Model(McF_4)                   0.0169 0.0055     0.0062   0.0169     0.0276  0.0169   0
S.Size(1000):Method(DiP):S.Time(last):Model(McF_4)                 -0.0105 0.0065    -0.0234  -0.0105     0.0023 -0.0105   0
S.Size(100):Method(CBN):S.Time(last):Model(McF_6)                   0.0786 0.0061     0.0666   0.0786     0.0907  0.0786   0
S.Size(1000):Method(CBN):S.Time(last):Model(McF_6)                 -0.1433 0.0067    -0.1565  -0.1433    -0.1301 -0.1433   0
S.Size(100):Method(CBN-A):S.Time(last):Model(McF_6)                 0.0347 0.0066     0.0217   0.0347     0.0477  0.0347   0
S.Size(1000):Method(CBN-A):S.Time(last):Model(McF_6)               -0.0972 0.0074    -0.1118  -0.0972    -0.0826 -0.0972   0
S.Size(100):Method(OT):S.Time(last):Model(McF_6)                   -0.0049 0.0090    -0.0225  -0.0049     0.0127 -0.0049   0
S.Size(1000):Method(OT):S.Time(last):Model(McF_6)                  -0.0157 0.0105    -0.0362  -0.0157     0.0050 -0.0157   0
S.Size(100):Method(OT-A):S.Time(last):Model(McF_6)                 -0.0218 0.0094    -0.0401  -0.0218    -0.0034 -0.0217   0
S.Size(1000):Method(OT-A):S.Time(last):Model(McF_6)                 0.0025 0.0107    -0.0186   0.0025     0.0236  0.0025   0
S.Size(100):Method(DiP):S.Time(last):Model(McF_6)                  -0.0190 0.0060    -0.0309  -0.0190    -0.0072 -0.0190   0
S.Size(1000):Method(DiP):S.Time(last):Model(McF_6)                  0.0564 0.0082     0.0404   0.0564     0.0724  0.0564   0
S.Size(100):Method(CBN):S.Time(last):Conjunction(No)               -0.0001 0.0032    -0.0065  -0.0001     0.0062 -0.0001   0
S.Size(1000):Method(CBN):S.Time(last):Conjunction(No)              -0.0055 0.0034    -0.0122  -0.0055     0.0012 -0.0055   0
S.Size(100):Method(CBN-A):S.Time(last):Conjunction(No)             -0.0025 0.0033    -0.0090  -0.0025     0.0039 -0.0025   0
S.Size(1000):Method(CBN-A):S.Time(last):Conjunction(No)            -0.0031 0.0035    -0.0099  -0.0031     0.0038 -0.0031   0
S.Size(100):Method(OT):S.Time(last):Conjunction(No)                -0.0298 0.0046    -0.0388  -0.0298    -0.0208 -0.0298   0
S.Size(1000):Method(OT):S.Time(last):Conjunction(No)                0.0432 0.0050     0.0334   0.0432     0.0531  0.0432   0
S.Size(100):Method(OT-A):S.Time(last):Conjunction(No)               0.0148 0.0055     0.0040   0.0148     0.0255  0.0148   0
S.Size(1000):Method(OT-A):S.Time(last):Conjunction(No)             -0.0081 0.0062    -0.0202  -0.0081     0.0039 -0.0081   0
S.Size(100):Method(DiP):S.Time(last):Conjunction(No)                0.0018 0.0030    -0.0041   0.0018     0.0078  0.0018   0
S.Size(1000):Method(DiP):S.Time(last):Conjunction(No)              -0.0005 0.0035    -0.0074  -0.0005     0.0064 -0.0005   0
S.Size(100):Method(CBN):S.Time(last):sh(0)                          0.0198 0.0032     0.0136   0.0198     0.0260  0.0198   0
S.Size(1000):Method(CBN):S.Time(last):sh(0)                        -0.0254 0.0033    -0.0320  -0.0254    -0.0189 -0.0254   0
S.Size(100):Method(CBN-A):S.Time(last):sh(0)                        0.0127 0.0032     0.0064   0.0127     0.0191  0.0127   0
S.Size(1000):Method(CBN-A):S.Time(last):sh(0)                      -0.0203 0.0034    -0.0270  -0.0203    -0.0136 -0.0203   0
S.Size(100):Method(OT):S.Time(last):sh(0)                           0.0162 0.0043     0.0077   0.0162     0.0246  0.0162   0
S.Size(1000):Method(OT):S.Time(last):sh(0)                         -0.0342 0.0046    -0.0433  -0.0342    -0.0252 -0.0342   0
S.Size(100):Method(OT-A):S.Time(last):sh(0)                         0.0014 0.0048    -0.0080   0.0014     0.0108  0.0014   0
S.Size(1000):Method(OT-A):S.Time(last):sh(0)                       -0.0177 0.0052    -0.0279  -0.0177    -0.0076 -0.0177   0
S.Size(100):Method(DiP):S.Time(last):sh(0)                         -0.0221 0.0030    -0.0279  -0.0221    -0.0162 -0.0221   0
S.Size(1000):Method(DiP):S.Time(last):sh(0)                         0.0459 0.0034     0.0393   0.0459     0.0526  0.0459   0
S.Size(100):Method(CBN):S.Time(last):TrueGenes(7)                   0.0284 0.0047     0.0193   0.0284     0.0376  0.0284   0
S.Size(1000):Method(CBN):S.Time(last):TrueGenes(7)                 -0.0328 0.0049    -0.0424  -0.0328    -0.0233 -0.0328   0
S.Size(100):Method(CBN-A):S.Time(last):TrueGenes(7)                 0.0144 0.0049     0.0048   0.0144     0.0239  0.0144   0
S.Size(1000):Method(CBN-A):S.Time(last):TrueGenes(7)               -0.0179 0.0051    -0.0278  -0.0179    -0.0080 -0.0179   0
S.Size(100):Method(OT):S.Time(last):TrueGenes(7)                   -0.0466 0.0058    -0.0580  -0.0466    -0.0351 -0.0466   0
S.Size(1000):Method(OT):S.Time(last):TrueGenes(7)                   0.0342 0.0062     0.0220   0.0342     0.0464  0.0342   0
S.Size(100):Method(OT-A):S.Time(last):TrueGenes(7)                  0.0283 0.0072     0.0143   0.0283     0.0423  0.0283   0
S.Size(1000):Method(OT-A):S.Time(last):TrueGenes(7)                -0.0403 0.0076    -0.0553  -0.0403    -0.0253 -0.0403   0
S.Size(100):Method(DiP):S.Time(last):TrueGenes(7)                  -0.0368 0.0043    -0.0451  -0.0368    -0.0284 -0.0368   0
S.Size(1000):Method(DiP):S.Time(last):TrueGenes(7)                  0.0678 0.0047     0.0586   0.0678     0.0771  0.0678   0
S.Size(100):Method(CBN):S.Time(last):TrueGenes(9)                  -0.0084 0.0046    -0.0175  -0.0084     0.0007 -0.0084   0
S.Size(1000):Method(CBN):S.Time(last):TrueGenes(9)                  0.0127 0.0049     0.0031   0.0127     0.0222  0.0127   0
S.Size(100):Method(CBN-A):S.Time(last):TrueGenes(9)                -0.0039 0.0047    -0.0132  -0.0039     0.0054 -0.0039   0
S.Size(1000):Method(CBN-A):S.Time(last):TrueGenes(9)                0.0019 0.0050    -0.0079   0.0019     0.0116  0.0019   0
S.Size(100):Method(OT):S.Time(last):TrueGenes(9)                    0.0155 0.0067     0.0024   0.0155     0.0286  0.0155   0
S.Size(1000):Method(OT):S.Time(last):TrueGenes(9)                  -0.0155 0.0072    -0.0296  -0.0155    -0.0013 -0.0155   0
S.Size(100):Method(OT-A):S.Time(last):TrueGenes(9)                 -0.0102 0.0069    -0.0237  -0.0102     0.0033 -0.0102   0
S.Size(1000):Method(OT-A):S.Time(last):TrueGenes(9)                 0.0110 0.0074    -0.0035   0.0110     0.0254  0.0110   0
S.Size(100):Method(DiP):S.Time(last):TrueGenes(9)                   0.0190 0.0044     0.0103   0.0190     0.0276  0.0190   0
S.Size(1000):Method(DiP):S.Time(last):TrueGenes(9)                 -0.0210 0.0050    -0.0309  -0.0210    -0.0111 -0.0210   0
S.Size(100):Method(CBN):S.Type(singleCell):Model(Bozic)            -0.0040 0.0076    -0.0188  -0.0040     0.0108 -0.0040   0
S.Size(1000):Method(CBN):S.Type(singleCell):Model(Bozic)            0.0001 0.0079    -0.0153   0.0001     0.0155  0.0001   0
S.Size(100):Method(CBN-A):S.Type(singleCell):Model(Bozic)          -0.0069 0.0076    -0.0218  -0.0069     0.0079 -0.0069   0
S.Size(1000):Method(CBN-A):S.Type(singleCell):Model(Bozic)          0.0086 0.0079    -0.0069   0.0086     0.0242  0.0086   0
S.Size(100):Method(OT):S.Type(singleCell):Model(Bozic)              0.0024 0.0097    -0.0166   0.0024     0.0214  0.0024   0
S.Size(1000):Method(OT):S.Type(singleCell):Model(Bozic)            -0.0040 0.0103    -0.0242  -0.0040     0.0161 -0.0040   0
S.Size(100):Method(OT-A):S.Type(singleCell):Model(Bozic)            0.0024 0.0109    -0.0190   0.0024     0.0238  0.0024   0
S.Size(1000):Method(OT-A):S.Type(singleCell):Model(Bozic)           0.0060 0.0117    -0.0170   0.0060     0.0289  0.0060   0
S.Size(100):Method(DiP):S.Type(singleCell):Model(Bozic)             0.0028 0.0070    -0.0109   0.0028     0.0165  0.0028   0
S.Size(1000):Method(DiP):S.Type(singleCell):Model(Bozic)           -0.0017 0.0078    -0.0170  -0.0017     0.0137 -0.0016   0
S.Size(100):Method(CBN):S.Type(wholeTumor_0.01):Model(Bozic)        0.0047 0.0075    -0.0100   0.0047     0.0194  0.0048   0
S.Size(1000):Method(CBN):S.Type(wholeTumor_0.01):Model(Bozic)       0.0122 0.0078    -0.0031   0.0122     0.0275  0.0122   0
S.Size(100):Method(CBN-A):S.Type(wholeTumor_0.01):Model(Bozic)      0.0204 0.0076     0.0054   0.0204     0.0354  0.0204   0
S.Size(1000):Method(CBN-A):S.Type(wholeTumor_0.01):Model(Bozic)    -0.0123 0.0080    -0.0281  -0.0123     0.0034 -0.0123   0
S.Size(100):Method(OT):S.Type(wholeTumor_0.01):Model(Bozic)        -0.0315 0.0093    -0.0498  -0.0315    -0.0132 -0.0315   0
S.Size(1000):Method(OT):S.Type(wholeTumor_0.01):Model(Bozic)        0.0386 0.0099     0.0193   0.0386     0.0579  0.0386   0
S.Size(100):Method(OT-A):S.Type(wholeTumor_0.01):Model(Bozic)      -0.0266 0.0104    -0.0470  -0.0266    -0.0061 -0.0266   0
S.Size(1000):Method(OT-A):S.Type(wholeTumor_0.01):Model(Bozic)      0.0267 0.0111     0.0048   0.0267     0.0485  0.0267   0
S.Size(100):Method(DiP):S.Type(wholeTumor_0.01):Model(Bozic)        0.0112 0.0070    -0.0026   0.0112     0.0250  0.0112   0
S.Size(1000):Method(DiP):S.Type(wholeTumor_0.01):Model(Bozic)      -0.0275 0.0080    -0.0432  -0.0275    -0.0119 -0.0275   0
S.Size(100):Method(CBN):S.Type(singleCell):Model(McF_4)             0.0151 0.0077    -0.0001   0.0151     0.0303  0.0151   0
S.Size(1000):Method(CBN):S.Type(singleCell):Model(McF_4)           -0.0153 0.0081    -0.0313  -0.0153     0.0007 -0.0153   0
S.Size(100):Method(CBN-A):S.Type(singleCell):Model(McF_4)           0.0078 0.0079    -0.0077   0.0078     0.0232  0.0078   0
S.Size(1000):Method(CBN-A):S.Type(singleCell):Model(McF_4)         -0.0135 0.0083    -0.0298  -0.0135     0.0027 -0.0135   0
S.Size(100):Method(OT):S.Type(singleCell):Model(McF_4)             -0.0001 0.0111    -0.0219  -0.0001     0.0217 -0.0001   0
S.Size(1000):Method(OT):S.Type(singleCell):Model(McF_4)             0.0049 0.0120    -0.0187   0.0050     0.0285  0.0050   0
S.Size(100):Method(OT-A):S.Type(singleCell):Model(McF_4)            0.0006 0.0133    -0.0256   0.0006     0.0267  0.0006   0
S.Size(1000):Method(OT-A):S.Type(singleCell):Model(McF_4)          -0.0009 0.0148    -0.0299  -0.0008     0.0281 -0.0008   0
S.Size(100):Method(DiP):S.Type(singleCell):Model(McF_4)            -0.0111 0.0075    -0.0259  -0.0111     0.0037 -0.0111   0
S.Size(1000):Method(DiP):S.Type(singleCell):Model(McF_4)            0.0154 0.0089    -0.0022   0.0154     0.0329  0.0154   0
S.Size(100):Method(CBN):S.Type(wholeTumor_0.01):Model(McF_4)       -0.0234 0.0077    -0.0386  -0.0234    -0.0083 -0.0234   0
S.Size(1000):Method(CBN):S.Type(wholeTumor_0.01):Model(McF_4)       0.0179 0.0081     0.0020   0.0179     0.0339  0.0179   0
S.Size(100):Method(CBN-A):S.Type(wholeTumor_0.01):Model(McF_4)     -0.0240 0.0078    -0.0394  -0.0240    -0.0086 -0.0240   0
S.Size(1000):Method(CBN-A):S.Type(wholeTumor_0.01):Model(McF_4)     0.0231 0.0083     0.0068   0.0231     0.0394  0.0231   0
S.Size(100):Method(OT):S.Type(wholeTumor_0.01):Model(McF_4)         0.0176 0.0111    -0.0041   0.0176     0.0393  0.0176   0
S.Size(1000):Method(OT):S.Type(wholeTumor_0.01):Model(McF_4)       -0.0301 0.0120    -0.0537  -0.0301    -0.0066 -0.0301   0
S.Size(100):Method(OT-A):S.Type(wholeTumor_0.01):Model(McF_4)       0.0235 0.0132    -0.0024   0.0235     0.0493  0.0235   0
S.Size(1000):Method(OT-A):S.Type(wholeTumor_0.01):Model(McF_4)     -0.0301 0.0146    -0.0588  -0.0301    -0.0014 -0.0301   0
S.Size(100):Method(DiP):S.Type(wholeTumor_0.01):Model(McF_4)        0.0079 0.0077    -0.0072   0.0079     0.0229  0.0079   0
S.Size(1000):Method(DiP):S.Type(wholeTumor_0.01):Model(McF_4)      -0.0092 0.0092    -0.0273  -0.0092     0.0088 -0.0092   0
S.Size(100):Method(CBN):S.Type(singleCell):Model(McF_6)            -0.0114 0.0082    -0.0275  -0.0114     0.0048 -0.0114   0
S.Size(1000):Method(CBN):S.Type(singleCell):Model(McF_6)            0.0160 0.0088    -0.0013   0.0160     0.0333  0.0160   0
S.Size(100):Method(CBN-A):S.Type(singleCell):Model(McF_6)           0.0022 0.0086    -0.0148   0.0022     0.0191  0.0022   0
S.Size(1000):Method(CBN-A):S.Type(singleCell):Model(McF_6)          0.0167 0.0094    -0.0018   0.0167     0.0351  0.0167   0
S.Size(100):Method(OT):S.Type(singleCell):Model(McF_6)             -0.0136 0.0114    -0.0359  -0.0136     0.0087 -0.0136   0
S.Size(1000):Method(OT):S.Type(singleCell):Model(McF_6)             0.0178 0.0127    -0.0072   0.0178     0.0427  0.0178   0
S.Size(100):Method(OT-A):S.Type(singleCell):Model(McF_6)           -0.0125 0.0128    -0.0376  -0.0125     0.0127 -0.0125   0
S.Size(1000):Method(OT-A):S.Type(singleCell):Model(McF_6)           0.0091 0.0145    -0.0193   0.0091     0.0374  0.0091   0
S.Size(100):Method(DiP):S.Type(singleCell):Model(McF_6)             0.0151 0.0082    -0.0010   0.0151     0.0312  0.0151   0
S.Size(1000):Method(DiP):S.Type(singleCell):Model(McF_6)           -0.0331 0.0109    -0.0544  -0.0331    -0.0118 -0.0331   0
S.Size(100):Method(CBN):S.Type(wholeTumor_0.01):Model(McF_6)        0.0062 0.0082    -0.0098   0.0062     0.0223  0.0062   0
S.Size(1000):Method(CBN):S.Type(wholeTumor_0.01):Model(McF_6)      -0.0271 0.0088    -0.0442  -0.0271    -0.0099 -0.0271   0
S.Size(100):Method(CBN-A):S.Type(wholeTumor_0.01):Model(McF_6)     -0.0161 0.0086    -0.0330  -0.0161     0.0009 -0.0161   0
S.Size(1000):Method(CBN-A):S.Type(wholeTumor_0.01):Model(McF_6)    -0.0117 0.0094    -0.0301  -0.0117     0.0066 -0.0117   0
S.Size(100):Method(OT):S.Type(wholeTumor_0.01):Model(McF_6)         0.0411 0.0112     0.0191   0.0411     0.0631  0.0411   0
S.Size(1000):Method(OT):S.Type(wholeTumor_0.01):Model(McF_6)       -0.0534 0.0126    -0.0782  -0.0534    -0.0287 -0.0534   0
S.Size(100):Method(OT-A):S.Type(wholeTumor_0.01):Model(McF_6)       0.0289 0.0127     0.0039   0.0289     0.0539  0.0289   0
S.Size(1000):Method(OT-A):S.Type(wholeTumor_0.01):Model(McF_6)     -0.0377 0.0143    -0.0658  -0.0376    -0.0096 -0.0376   0
S.Size(100):Method(DiP):S.Type(wholeTumor_0.01):Model(McF_6)       -0.0240 0.0083    -0.0402  -0.0240    -0.0077 -0.0240   0
S.Size(1000):Method(DiP):S.Type(wholeTumor_0.01):Model(McF_6)       0.0679 0.0109     0.0465   0.0679     0.0892  0.0679   0
S.Size(100):Method(CBN):S.Type(singleCell):Conjunction(No)         -0.0070 0.0044    -0.0158  -0.0070     0.0017 -0.0070   0
S.Size(1000):Method(CBN):S.Type(singleCell):Conjunction(No)         0.0094 0.0047     0.0002   0.0094     0.0185  0.0094   0
S.Size(100):Method(CBN-A):S.Type(singleCell):Conjunction(No)        0.0036 0.0045    -0.0052   0.0036     0.0125  0.0036   0
S.Size(1000):Method(CBN-A):S.Type(singleCell):Conjunction(No)      -0.0050 0.0047    -0.0143  -0.0050     0.0043 -0.0050   0
S.Size(100):Method(OT):S.Type(singleCell):Conjunction(No)           0.0071 0.0061    -0.0049   0.0071     0.0190  0.0071   0
S.Size(1000):Method(OT):S.Type(singleCell):Conjunction(No)         -0.0088 0.0066    -0.0216  -0.0088     0.0041 -0.0088   0
S.Size(100):Method(OT-A):S.Type(singleCell):Conjunction(No)         0.0012 0.0072    -0.0130   0.0012     0.0154  0.0012   0
S.Size(1000):Method(OT-A):S.Type(singleCell):Conjunction(No)       -0.0060 0.0080    -0.0218  -0.0060     0.0097 -0.0060   0
S.Size(100):Method(DiP):S.Type(singleCell):Conjunction(No)         -0.0013 0.0042    -0.0096  -0.0013     0.0069 -0.0013   0
S.Size(1000):Method(DiP):S.Type(singleCell):Conjunction(No)         0.0023 0.0048    -0.0070   0.0023     0.0117  0.0023   0
S.Size(100):Method(CBN):S.Type(wholeTumor_0.01):Conjunction(No)     0.0006 0.0044    -0.0081   0.0006     0.0093  0.0006   0
S.Size(1000):Method(CBN):S.Type(wholeTumor_0.01):Conjunction(No)   -0.0011 0.0046    -0.0101  -0.0011     0.0080 -0.0011   0
S.Size(100):Method(CBN-A):S.Type(wholeTumor_0.01):Conjunction(No)   0.0000 0.0045    -0.0089   0.0000     0.0088  0.0000   0
S.Size(1000):Method(CBN-A):S.Type(wholeTumor_0.01):Conjunction(No)  0.0021 0.0047    -0.0072   0.0021     0.0114  0.0021   0
S.Size(100):Method(OT):S.Type(wholeTumor_0.01):Conjunction(No)     -0.0112 0.0059    -0.0227  -0.0112     0.0003 -0.0112   0
S.Size(1000):Method(OT):S.Type(wholeTumor_0.01):Conjunction(No)     0.0157 0.0062     0.0035   0.0157     0.0280  0.0157   0
S.Size(100):Method(OT-A):S.Type(wholeTumor_0.01):Conjunction(No)   -0.0042 0.0069    -0.0177  -0.0042     0.0093 -0.0042   0
S.Size(1000):Method(OT-A):S.Type(wholeTumor_0.01):Conjunction(No)   0.0094 0.0075    -0.0053   0.0094     0.0241  0.0094   0
S.Size(100):Method(DiP):S.Type(wholeTumor_0.01):Conjunction(No)     0.0040 0.0042    -0.0043   0.0040     0.0123  0.0040   0
S.Size(1000):Method(DiP):S.Type(wholeTumor_0.01):Conjunction(No)   -0.0072 0.0048    -0.0167  -0.0072     0.0023 -0.0072   0
S.Size(100):Method(CBN):S.Type(singleCell):sh(0)                   -0.0037 0.0044    -0.0124  -0.0037     0.0049 -0.0037   0
S.Size(1000):Method(CBN):S.Type(singleCell):sh(0)                   0.0041 0.0046    -0.0049   0.0041     0.0131  0.0041   0
S.Size(100):Method(CBN-A):S.Type(singleCell):sh(0)                 -0.0071 0.0045    -0.0159  -0.0071     0.0016 -0.0071   0
S.Size(1000):Method(CBN-A):S.Type(singleCell):sh(0)                 0.0086 0.0047    -0.0006   0.0086     0.0177  0.0086   0
S.Size(100):Method(OT):S.Type(singleCell):sh(0)                     0.0038 0.0059    -0.0077   0.0038     0.0153  0.0038   0
S.Size(1000):Method(OT):S.Type(singleCell):sh(0)                   -0.0006 0.0062    -0.0127  -0.0006     0.0116 -0.0006   0
S.Size(100):Method(OT-A):S.Type(singleCell):sh(0)                   0.0078 0.0066    -0.0052   0.0078     0.0208  0.0078   0
S.Size(1000):Method(OT-A):S.Type(singleCell):sh(0)                  0.0020 0.0071    -0.0120   0.0020     0.0159  0.0020   0
S.Size(100):Method(DiP):S.Type(singleCell):sh(0)                   -0.0016 0.0041    -0.0098  -0.0016     0.0065 -0.0016   0
S.Size(1000):Method(DiP):S.Type(singleCell):sh(0)                  -0.0036 0.0047    -0.0128  -0.0036     0.0056 -0.0036   0
S.Size(100):Method(CBN):S.Type(wholeTumor_0.01):sh(0)              -0.0055 0.0044    -0.0141  -0.0055     0.0031 -0.0055   0
S.Size(1000):Method(CBN):S.Type(wholeTumor_0.01):sh(0)             -0.0027 0.0046    -0.0116  -0.0027     0.0063 -0.0027   0
S.Size(100):Method(CBN-A):S.Type(wholeTumor_0.01):sh(0)            -0.0012 0.0045    -0.0100  -0.0012     0.0076 -0.0012   0
S.Size(1000):Method(CBN-A):S.Type(wholeTumor_0.01):sh(0)            0.0023 0.0047    -0.0069   0.0023     0.0115  0.0023   0
S.Size(100):Method(OT):S.Type(wholeTumor_0.01):sh(0)               -0.0082 0.0057    -0.0194  -0.0082     0.0029 -0.0082   0
S.Size(1000):Method(OT):S.Type(wholeTumor_0.01):sh(0)               0.0071 0.0060    -0.0046   0.0071     0.0188  0.0071   0
S.Size(100):Method(OT-A):S.Type(wholeTumor_0.01):sh(0)             -0.0151 0.0064    -0.0276  -0.0151    -0.0027 -0.0151   0
S.Size(1000):Method(OT-A):S.Type(wholeTumor_0.01):sh(0)             0.0082 0.0067    -0.0050   0.0082     0.0214  0.0082   0
S.Size(100):Method(DiP):S.Type(wholeTumor_0.01):sh(0)               0.0161 0.0042     0.0079   0.0161     0.0243  0.0161   0
S.Size(1000):Method(DiP):S.Type(wholeTumor_0.01):sh(0)             -0.0125 0.0048    -0.0219  -0.0125    -0.0032 -0.0125   0
S.Size(100):Method(CBN):S.Type(singleCell):TrueGenes(7)             0.0019 0.0065    -0.0110   0.0019     0.0147  0.0019   0
S.Size(1000):Method(CBN):S.Type(singleCell):TrueGenes(7)           -0.0050 0.0068    -0.0183  -0.0050     0.0082 -0.0050   0
S.Size(100):Method(CBN-A):S.Type(singleCell):TrueGenes(7)           0.0026 0.0067    -0.0104   0.0026     0.0157  0.0026   0
S.Size(1000):Method(CBN-A):S.Type(singleCell):TrueGenes(7)          0.0002 0.0069    -0.0134   0.0002     0.0137  0.0002   0
S.Size(100):Method(OT):S.Type(singleCell):TrueGenes(7)             -0.0133 0.0082    -0.0294  -0.0133     0.0027 -0.0133   0
S.Size(1000):Method(OT):S.Type(singleCell):TrueGenes(7)             0.0172 0.0087     0.0001   0.0172     0.0342  0.0172   0
S.Size(100):Method(OT-A):S.Type(singleCell):TrueGenes(7)           -0.0155 0.0097    -0.0346  -0.0155     0.0035 -0.0155   0
S.Size(1000):Method(OT-A):S.Type(singleCell):TrueGenes(7)           0.0145 0.0103    -0.0058   0.0145     0.0348  0.0145   0
S.Size(100):Method(DiP):S.Type(singleCell):TrueGenes(7)             0.0136 0.0059     0.0020   0.0136     0.0253  0.0136   0
S.Size(1000):Method(DiP):S.Type(singleCell):TrueGenes(7)           -0.0204 0.0065    -0.0332  -0.0204    -0.0076 -0.0204   0
S.Size(100):Method(CBN):S.Type(wholeTumor_0.01):TrueGenes(7)       -0.0122 0.0064    -0.0247  -0.0122     0.0004 -0.0121   0
S.Size(1000):Method(CBN):S.Type(wholeTumor_0.01):TrueGenes(7)       0.0127 0.0066    -0.0003   0.0127     0.0256  0.0127   0
S.Size(100):Method(CBN-A):S.Type(wholeTumor_0.01):TrueGenes(7)     -0.0092 0.0066    -0.0221  -0.0092     0.0038 -0.0092   0
S.Size(1000):Method(CBN-A):S.Type(wholeTumor_0.01):TrueGenes(7)     0.0087 0.0069    -0.0048   0.0087     0.0221  0.0087   0
S.Size(100):Method(OT):S.Type(wholeTumor_0.01):TrueGenes(7)         0.0216 0.0079     0.0062   0.0216     0.0370  0.0216   0
S.Size(1000):Method(OT):S.Type(wholeTumor_0.01):TrueGenes(7)       -0.0236 0.0083    -0.0399  -0.0236    -0.0073 -0.0236   0
S.Size(100):Method(OT-A):S.Type(wholeTumor_0.01):TrueGenes(7)       0.0330 0.0093     0.0148   0.0330     0.0512  0.0330   0
S.Size(1000):Method(OT-A):S.Type(wholeTumor_0.01):TrueGenes(7)     -0.0309 0.0098    -0.0501  -0.0309    -0.0117 -0.0309   0
S.Size(100):Method(DiP):S.Type(wholeTumor_0.01):TrueGenes(7)       -0.0214 0.0059    -0.0331  -0.0214    -0.0098 -0.0214   0
S.Size(1000):Method(DiP):S.Type(wholeTumor_0.01):TrueGenes(7)       0.0309 0.0066     0.0180   0.0309     0.0438  0.0309   0
S.Size(100):Method(CBN):S.Type(singleCell):TrueGenes(9)             0.0005 0.0064    -0.0121   0.0005     0.0131  0.0005   0
S.Size(1000):Method(CBN):S.Type(singleCell):TrueGenes(9)           -0.0018 0.0067    -0.0149  -0.0018     0.0113 -0.0018   0
S.Size(100):Method(CBN-A):S.Type(singleCell):TrueGenes(9)           0.0021 0.0065    -0.0107   0.0021     0.0148  0.0021   0
S.Size(1000):Method(CBN-A):S.Type(singleCell):TrueGenes(9)         -0.0018 0.0068    -0.0151  -0.0018     0.0115 -0.0018   0
S.Size(100):Method(OT):S.Type(singleCell):TrueGenes(9)              0.0033 0.0092    -0.0148   0.0033     0.0213  0.0033   0
S.Size(1000):Method(OT):S.Type(singleCell):TrueGenes(9)            -0.0063 0.0099    -0.0257  -0.0063     0.0131 -0.0063   0
S.Size(100):Method(OT-A):S.Type(singleCell):TrueGenes(9)            0.0038 0.0095    -0.0148   0.0039     0.0225  0.0039   0
S.Size(1000):Method(OT-A):S.Type(singleCell):TrueGenes(9)          -0.0041 0.0101    -0.0240  -0.0041     0.0158 -0.0041   0
S.Size(100):Method(DiP):S.Type(singleCell):TrueGenes(9)            -0.0059 0.0061    -0.0180  -0.0059     0.0061 -0.0059   0
S.Size(1000):Method(DiP):S.Type(singleCell):TrueGenes(9)            0.0126 0.0070    -0.0011   0.0126     0.0262  0.0126   0
S.Size(100):Method(CBN):S.Type(wholeTumor_0.01):TrueGenes(9)        0.0059 0.0064    -0.0067   0.0059     0.0185  0.0059   0
S.Size(1000):Method(CBN):S.Type(wholeTumor_0.01):TrueGenes(9)      -0.0050 0.0067    -0.0181  -0.0050     0.0081 -0.0050   0
S.Size(100):Method(CBN-A):S.Type(wholeTumor_0.01):TrueGenes(9)      0.0006 0.0065    -0.0122   0.0006     0.0134  0.0006   0
S.Size(1000):Method(CBN-A):S.Type(wholeTumor_0.01):TrueGenes(9)    -0.0007 0.0068    -0.0141  -0.0007     0.0127 -0.0007   0
S.Size(100):Method(OT):S.Type(wholeTumor_0.01):TrueGenes(9)        -0.0076 0.0090    -0.0253  -0.0076     0.0100 -0.0076   0
S.Size(1000):Method(OT):S.Type(wholeTumor_0.01):TrueGenes(9)        0.0095 0.0095    -0.0093   0.0095     0.0282  0.0095   0
S.Size(100):Method(OT-A):S.Type(wholeTumor_0.01):TrueGenes(9)      -0.0135 0.0092    -0.0316  -0.0135     0.0047 -0.0135   0
S.Size(1000):Method(OT-A):S.Type(wholeTumor_0.01):TrueGenes(9)      0.0139 0.0098    -0.0053   0.0139     0.0330  0.0139   0
S.Size(100):Method(DiP):S.Type(wholeTumor_0.01):TrueGenes(9)        0.0105 0.0062    -0.0017   0.0105     0.0227  0.0105   0
S.Size(1000):Method(DiP):S.Type(wholeTumor_0.01):TrueGenes(9)      -0.0181 0.0071    -0.0321  -0.0181    -0.0041 -0.0181   0
S.Size(100):Method(CBN):Model(Bozic):Conjunction(No)                0.0365 0.0054     0.0259   0.0365     0.0470  0.0365   0
S.Size(1000):Method(CBN):Model(Bozic):Conjunction(No)              -0.0519 0.0057    -0.0630  -0.0519    -0.0407 -0.0519   0
S.Size(100):Method(CBN-A):Model(Bozic):Conjunction(No)              0.0328 0.0054     0.0221   0.0328     0.0434  0.0328   0
S.Size(1000):Method(CBN-A):Model(Bozic):Conjunction(No)            -0.0477 0.0058    -0.0590  -0.0477    -0.0364 -0.0477   0
S.Size(100):Method(OT):Model(Bozic):Conjunction(No)                 0.0052 0.0071    -0.0087   0.0052     0.0191  0.0052   0
S.Size(1000):Method(OT):Model(Bozic):Conjunction(No)               -0.0166 0.0077    -0.0318  -0.0166    -0.0015 -0.0166   0
S.Size(100):Method(OT-A):Model(Bozic):Conjunction(No)              -0.0379 0.0086    -0.0548  -0.0379    -0.0210 -0.0379   0
S.Size(1000):Method(OT-A):Model(Bozic):Conjunction(No)              0.0317 0.0101     0.0119   0.0316     0.0515  0.0316   0
S.Size(100):Method(DiP):Model(Bozic):Conjunction(No)                0.0017 0.0051    -0.0083   0.0017     0.0116  0.0017   0
S.Size(1000):Method(DiP):Model(Bozic):Conjunction(No)               0.0062 0.0058    -0.0052   0.0062     0.0175  0.0062   0
S.Size(100):Method(CBN):Model(McF_4):Conjunction(No)               -0.0592 0.0058    -0.0707  -0.0592    -0.0477 -0.0592   0
S.Size(1000):Method(CBN):Model(McF_4):Conjunction(No)               0.0884 0.0066     0.0755   0.0884     0.1013  0.0884   0
S.Size(100):Method(CBN-A):Model(McF_4):Conjunction(No)             -0.0669 0.0059    -0.0786  -0.0669    -0.0553 -0.0669   0
S.Size(1000):Method(CBN-A):Model(McF_4):Conjunction(No)             0.0942 0.0067     0.0812   0.0942     0.1074  0.0942   0
S.Size(100):Method(OT):Model(McF_4):Conjunction(No)                -0.0014 0.0090    -0.0191  -0.0014     0.0162 -0.0014   0
S.Size(1000):Method(OT):Model(McF_4):Conjunction(No)                0.0224 0.0104     0.0020   0.0225     0.0428  0.0225   0
S.Size(100):Method(OT-A):Model(McF_4):Conjunction(No)               0.1437 0.0137     0.1170   0.1437     0.1706  0.1437   0
S.Size(1000):Method(OT-A):Model(McF_4):Conjunction(No)             -0.1828 0.0187    -0.2198  -0.1826    -0.1465 -0.1824   0
S.Size(100):Method(DiP):Model(McF_4):Conjunction(No)               -0.0123 0.0058    -0.0238  -0.0123    -0.0009 -0.0123   0
S.Size(1000):Method(DiP):Model(McF_4):Conjunction(No)               0.0003 0.0074    -0.0142   0.0003     0.0147  0.0003   0
S.Size(100):Method(CBN):Model(McF_6):Conjunction(No)               -0.0187 0.0060    -0.0304  -0.0187    -0.0070 -0.0187   0
S.Size(1000):Method(CBN):Model(McF_6):Conjunction(No)               0.0284 0.0065     0.0155   0.0283     0.0412  0.0283   0
S.Size(100):Method(CBN-A):Model(McF_6):Conjunction(No)             -0.0192 0.0063    -0.0315  -0.0192    -0.0069 -0.0192   0
S.Size(1000):Method(CBN-A):Model(McF_6):Conjunction(No)             0.0353 0.0069     0.0217   0.0353     0.0489  0.0353   0
S.Size(100):Method(OT):Model(McF_6):Conjunction(No)                -0.0087 0.0086    -0.0256  -0.0087     0.0082 -0.0087   0
S.Size(1000):Method(OT):Model(McF_6):Conjunction(No)                0.0074 0.0100    -0.0124   0.0074     0.0271  0.0074   0
S.Size(100):Method(OT-A):Model(McF_6):Conjunction(No)              -0.0603 0.0109    -0.0818  -0.0603    -0.0389 -0.0603   0
S.Size(1000):Method(OT-A):Model(McF_6):Conjunction(No)              0.1021 0.0135     0.0756   0.1021     0.1285  0.1021   0
S.Size(100):Method(DiP):Model(McF_6):Conjunction(No)                0.0113 0.0061    -0.0007   0.0113     0.0232  0.0113   0
S.Size(1000):Method(DiP):Model(McF_6):Conjunction(No)              -0.0129 0.0083    -0.0292  -0.0129     0.0034 -0.0129   0
S.Size(100):Method(CBN):Model(Bozic):sh(0)                          0.0265 0.0053     0.0161   0.0265     0.0370  0.0265   0
S.Size(1000):Method(CBN):Model(Bozic):sh(0)                        -0.0324 0.0056    -0.0433  -0.0324    -0.0215 -0.0324   0
S.Size(100):Method(CBN-A):Model(Bozic):sh(0)                        0.0124 0.0054     0.0019   0.0124     0.0230  0.0124   0
S.Size(1000):Method(CBN-A):Model(Bozic):sh(0)                      -0.0291 0.0057    -0.0402  -0.0291    -0.0180 -0.0291   0
S.Size(100):Method(OT):Model(Bozic):sh(0)                           0.0234 0.0068     0.0100   0.0234     0.0367  0.0234   0
S.Size(1000):Method(OT):Model(Bozic):sh(0)                         -0.0349 0.0072    -0.0490  -0.0349    -0.0208 -0.0349   0
S.Size(100):Method(OT-A):Model(Bozic):sh(0)                         0.0043 0.0077    -0.0107   0.0043     0.0193  0.0043   0
S.Size(1000):Method(OT-A):Model(Bozic):sh(0)                       -0.0187 0.0082    -0.0348  -0.0187    -0.0026 -0.0187   0
S.Size(100):Method(DiP):Model(Bozic):sh(0)                         -0.0335 0.0050    -0.0433  -0.0335    -0.0238 -0.0335   0
S.Size(1000):Method(DiP):Model(Bozic):sh(0)                         0.0601 0.0056     0.0491   0.0601     0.0711  0.0601   0
S.Size(100):Method(CBN):Model(McF_4):sh(0)                         -0.0287 0.0055    -0.0395  -0.0287    -0.0180 -0.0287   0
S.Size(1000):Method(CBN):Model(McF_4):sh(0)                         0.0367 0.0058     0.0254   0.0367     0.0480  0.0367   0
S.Size(100):Method(CBN-A):Model(McF_4):sh(0)                       -0.0106 0.0056    -0.0215  -0.0106     0.0003 -0.0106   0
S.Size(1000):Method(CBN-A):Model(McF_4):sh(0)                       0.0266 0.0059     0.0151   0.0266     0.0381  0.0266   0
S.Size(100):Method(OT):Model(McF_4):sh(0)                          -0.0203 0.0079    -0.0357  -0.0203    -0.0048 -0.0203   0
S.Size(1000):Method(OT):Model(McF_4):sh(0)                          0.0288 0.0085     0.0121   0.0288     0.0455  0.0288   0
S.Size(100):Method(OT-A):Model(McF_4):sh(0)                        -0.0207 0.0094    -0.0392  -0.0207    -0.0022 -0.0207   0
S.Size(1000):Method(OT-A):Model(McF_4):sh(0)                        0.0216 0.0104     0.0012   0.0216     0.0420  0.0216   0
S.Size(100):Method(DiP):Model(McF_4):sh(0)                          0.0247 0.0054     0.0141   0.0247     0.0353  0.0247   0
S.Size(1000):Method(DiP):Model(McF_4):sh(0)                        -0.0289 0.0065    -0.0416  -0.0289    -0.0162 -0.0289   0
S.Size(100):Method(CBN):Model(McF_6):sh(0)                         -0.0250 0.0058    -0.0364  -0.0250    -0.0136 -0.0250   0
S.Size(1000):Method(CBN):Model(McF_6):sh(0)                         0.0209 0.0062     0.0087   0.0209     0.0331  0.0209   0
S.Size(100):Method(CBN-A):Model(McF_6):sh(0)                       -0.0203 0.0061    -0.0323  -0.0203    -0.0083 -0.0203   0
S.Size(1000):Method(CBN-A):Model(McF_6):sh(0)                       0.0336 0.0066     0.0205   0.0336     0.0466  0.0336   0
S.Size(100):Method(OT):Model(McF_6):sh(0)                          -0.0105 0.0080    -0.0263  -0.0105     0.0052 -0.0105   0
S.Size(1000):Method(OT):Model(McF_6):sh(0)                          0.0136 0.0090    -0.0041   0.0136     0.0312  0.0136   0
S.Size(100):Method(OT-A):Model(McF_6):sh(0)                         0.0051 0.0090    -0.0126   0.0051     0.0229  0.0051   0
S.Size(1000):Method(OT-A):Model(McF_6):sh(0)                        0.0108 0.0102    -0.0092   0.0108     0.0309  0.0108   0
S.Size(100):Method(DiP):Model(McF_6):sh(0)                          0.0518 0.0059     0.0402   0.0518     0.0634  0.0518   0
S.Size(1000):Method(DiP):Model(McF_6):sh(0)                        -0.0928 0.0079    -0.1084  -0.0928    -0.0773 -0.0928   0
S.Size(100):Method(CBN):Model(Bozic):TrueGenes(7)                  -0.0143 0.0079    -0.0298  -0.0143     0.0013 -0.0143   0
S.Size(1000):Method(CBN):Model(Bozic):TrueGenes(7)                  0.0253 0.0082     0.0093   0.0253     0.0414  0.0253   0
S.Size(100):Method(CBN-A):Model(Bozic):TrueGenes(7)                -0.0209 0.0080    -0.0366  -0.0209    -0.0052 -0.0209   0
S.Size(1000):Method(CBN-A):Model(Bozic):TrueGenes(7)                0.0439 0.0083     0.0275   0.0439     0.0602  0.0439   0
S.Size(100):Method(OT):Model(Bozic):TrueGenes(7)                    0.0111 0.0095    -0.0075   0.0111     0.0296  0.0111   0
S.Size(1000):Method(OT):Model(Bozic):TrueGenes(7)                  -0.0089 0.0101    -0.0287  -0.0089     0.0109 -0.0089   0
S.Size(100):Method(OT-A):Model(Bozic):TrueGenes(7)                 -0.0319 0.0112    -0.0540  -0.0319    -0.0099 -0.0319   0
S.Size(1000):Method(OT-A):Model(Bozic):TrueGenes(7)                 0.0455 0.0120     0.0220   0.0455     0.0690  0.0455   0
S.Size(100):Method(DiP):Model(Bozic):TrueGenes(7)                   0.0711 0.0072     0.0570   0.0711     0.0851  0.0711   0
S.Size(1000):Method(DiP):Model(Bozic):TrueGenes(7)                 -0.1285 0.0079    -0.1439  -0.1285    -0.1130 -0.1285   0
S.Size(100):Method(CBN):Model(McF_4):TrueGenes(7)                   0.0078 0.0080    -0.0080   0.0078     0.0236  0.0078   0
S.Size(1000):Method(CBN):Model(McF_4):TrueGenes(7)                 -0.0142 0.0084    -0.0306  -0.0142     0.0022 -0.0142   0
S.Size(100):Method(CBN-A):Model(McF_4):TrueGenes(7)                -0.0011 0.0082    -0.0171  -0.0011     0.0150 -0.0010   0
S.Size(1000):Method(CBN-A):Model(McF_4):TrueGenes(7)                0.0196 0.0085     0.0029   0.0196     0.0363  0.0196   0
S.Size(100):Method(OT):Model(McF_4):TrueGenes(7)                   -0.0150 0.0114    -0.0374  -0.0150     0.0074 -0.0150   0
S.Size(1000):Method(OT):Model(McF_4):TrueGenes(7)                   0.0370 0.0125     0.0124   0.0370     0.0616  0.0370   0
S.Size(100):Method(OT-A):Model(McF_4):TrueGenes(7)                 -0.0091 0.0139    -0.0364  -0.0091     0.0181 -0.0091   0
S.Size(1000):Method(OT-A):Model(McF_4):TrueGenes(7)                 0.0387 0.0148     0.0095   0.0387     0.0678  0.0387   0
S.Size(100):Method(DiP):Model(McF_4):TrueGenes(7)                  -0.0099 0.0077    -0.0250  -0.0099     0.0052 -0.0099   0
S.Size(1000):Method(DiP):Model(McF_4):TrueGenes(7)                  0.0147 0.0089    -0.0028   0.0147     0.0321  0.0147   0
S.Size(100):Method(CBN):Model(McF_6):TrueGenes(7)                  -0.0106 0.0086    -0.0275  -0.0106     0.0063 -0.0105   0
S.Size(1000):Method(CBN):Model(McF_6):TrueGenes(7)                 -0.0196 0.0091    -0.0375  -0.0196    -0.0017 -0.0196   0
S.Size(100):Method(CBN-A):Model(McF_6):TrueGenes(7)                 0.0380 0.0096     0.0192   0.0380     0.0567  0.0380   0
S.Size(1000):Method(CBN-A):Model(McF_6):TrueGenes(7)               -0.0906 0.0102    -0.1107  -0.0906    -0.0706 -0.0906   0
S.Size(100):Method(OT):Model(McF_6):TrueGenes(7)                    0.0138 0.0113    -0.0084   0.0138     0.0360  0.0138   0
S.Size(1000):Method(OT):Model(McF_6):TrueGenes(7)                  -0.0261 0.0131    -0.0518  -0.0261    -0.0004 -0.0262   0
S.Size(100):Method(OT-A):Model(McF_6):TrueGenes(7)                  0.0939 0.0139     0.0667   0.0939     0.1212  0.0939   0
S.Size(1000):Method(OT-A):Model(McF_6):TrueGenes(7)                -0.1373 0.0158    -0.1683  -0.1372    -0.1063 -0.1372   0
S.Size(100):Method(DiP):Model(McF_6):TrueGenes(7)                  -0.1630 0.0084    -0.1795  -0.1629    -0.1465 -0.1629   0
S.Size(1000):Method(DiP):Model(McF_6):TrueGenes(7)                  0.2898 0.0110     0.2682   0.2898     0.3115  0.2898   0
S.Size(100):Method(CBN):Model(Bozic):TrueGenes(9)                  -0.0233 0.0078    -0.0386  -0.0233    -0.0080 -0.0233   0
S.Size(1000):Method(CBN):Model(Bozic):TrueGenes(9)                  0.0404 0.0081     0.0244   0.0404     0.0563  0.0404   0
S.Size(100):Method(CBN-A):Model(Bozic):TrueGenes(9)                -0.0252 0.0079    -0.0406  -0.0252    -0.0097 -0.0252   0
S.Size(1000):Method(CBN-A):Model(Bozic):TrueGenes(9)                0.0311 0.0082     0.0149   0.0311     0.0472  0.0311   0
S.Size(100):Method(OT):Model(Bozic):TrueGenes(9)                    0.0151 0.0108    -0.0063   0.0151     0.0363  0.0151   0
S.Size(1000):Method(OT):Model(Bozic):TrueGenes(9)                  -0.0049 0.0116    -0.0277  -0.0049     0.0179 -0.0049   0
S.Size(100):Method(OT-A):Model(Bozic):TrueGenes(9)                  0.0142 0.0112    -0.0077   0.0142     0.0361  0.0142   0
S.Size(1000):Method(OT-A):Model(Bozic):TrueGenes(9)                -0.0098 0.0119    -0.0332  -0.0098     0.0136 -0.0098   0
S.Size(100):Method(DiP):Model(Bozic):TrueGenes(9)                  -0.0064 0.0074    -0.0209  -0.0064     0.0082 -0.0064   0
S.Size(1000):Method(DiP):Model(Bozic):TrueGenes(9)                 -0.0085 0.0084    -0.0251  -0.0085     0.0081 -0.0085   0
S.Size(100):Method(CBN):Model(McF_4):TrueGenes(9)                  -0.0197 0.0082    -0.0358  -0.0197    -0.0037 -0.0197   0
S.Size(1000):Method(CBN):Model(McF_4):TrueGenes(9)                  0.0433 0.0086     0.0263   0.0433     0.0602  0.0433   0
S.Size(100):Method(CBN-A):Model(McF_4):TrueGenes(9)                -0.0227 0.0083    -0.0390  -0.0227    -0.0065 -0.0227   0
S.Size(1000):Method(CBN-A):Model(McF_4):TrueGenes(9)                0.0264 0.0087     0.0092   0.0264     0.0435  0.0264   0
S.Size(100):Method(OT):Model(McF_4):TrueGenes(9)                   -0.0110 0.0135    -0.0376  -0.0110     0.0156 -0.0109   0
S.Size(1000):Method(OT):Model(McF_4):TrueGenes(9)                   0.0093 0.0148    -0.0199   0.0093     0.0383  0.0093   0
S.Size(100):Method(OT-A):Model(McF_4):TrueGenes(9)                 -0.0101 0.0138    -0.0371  -0.0101     0.0169 -0.0101   0
S.Size(1000):Method(OT-A):Model(McF_4):TrueGenes(9)                 0.0031 0.0150    -0.0265   0.0031     0.0325  0.0031   0
S.Size(100):Method(DiP):Model(McF_4):TrueGenes(9)                   0.0485 0.0082     0.0324   0.0485     0.0646  0.0485   0
S.Size(1000):Method(DiP):Model(McF_4):TrueGenes(9)                 -0.0906 0.0100    -0.1102  -0.0906    -0.0710 -0.0906   0
S.Size(100):Method(CBN):Model(McF_6):TrueGenes(9)                   0.0809 0.0086     0.0641   0.0809     0.0978  0.0810   0
S.Size(1000):Method(CBN):Model(McF_6):TrueGenes(9)                 -0.1198 0.0091    -0.1378  -0.1198    -0.1019 -0.1198   0
S.Size(100):Method(CBN-A):Model(McF_6):TrueGenes(9)                 0.0756 0.0089     0.0581   0.0756     0.0930  0.0756   0
S.Size(1000):Method(CBN-A):Model(McF_6):TrueGenes(9)               -0.1004 0.0095    -0.1191  -0.1004    -0.0817 -0.1004   0
S.Size(100):Method(OT):Model(McF_6):TrueGenes(9)                   -0.0329 0.0129    -0.0584  -0.0329    -0.0075 -0.0329   0
S.Size(1000):Method(OT):Model(McF_6):TrueGenes(9)                   0.0050 0.0148    -0.0240   0.0050     0.0339  0.0050   0
S.Size(100):Method(OT-A):Model(McF_6):TrueGenes(9)                 -0.0290 0.0131    -0.0546  -0.0290    -0.0033 -0.0290   0
S.Size(1000):Method(OT-A):Model(McF_6):TrueGenes(9)                 0.0180 0.0144    -0.0103   0.0180     0.0463  0.0180   0
S.Size(100):Method(DiP):Model(McF_6):TrueGenes(9)                  -0.0182 0.0089    -0.0356  -0.0182    -0.0008 -0.0182   0
S.Size(1000):Method(DiP):Model(McF_6):TrueGenes(9)                  0.0811 0.0121     0.0574   0.0811     0.1049  0.0811   0
S.Size(100):Method(CBN):Conjunction(No):sh(0)                      -0.0034 0.0031    -0.0096  -0.0034     0.0027 -0.0034   0
S.Size(1000):Method(CBN):Conjunction(No):sh(0)                      0.0013 0.0033    -0.0051   0.0013     0.0078  0.0013   0
S.Size(100):Method(CBN-A):Conjunction(No):sh(0)                    -0.0067 0.0032    -0.0129  -0.0067    -0.0004 -0.0067   0
S.Size(1000):Method(CBN-A):Conjunction(No):sh(0)                    0.0046 0.0034    -0.0020   0.0046     0.0112  0.0046   0
S.Size(100):Method(OT):Conjunction(No):sh(0)                        0.0073 0.0043    -0.0011   0.0073     0.0156  0.0073   0
S.Size(1000):Method(OT):Conjunction(No):sh(0)                      -0.0120 0.0046    -0.0210  -0.0120    -0.0030 -0.0120   0
S.Size(100):Method(OT-A):Conjunction(No):sh(0)                     -0.0021 0.0051    -0.0121  -0.0021     0.0078 -0.0021   0
S.Size(1000):Method(OT-A):Conjunction(No):sh(0)                     0.0012 0.0056    -0.0098   0.0012     0.0122  0.0012   0
S.Size(100):Method(DiP):Conjunction(No):sh(0)                       0.0027 0.0030    -0.0031   0.0027     0.0086  0.0027   0
S.Size(1000):Method(DiP):Conjunction(No):sh(0)                      0.0001 0.0034    -0.0067   0.0001     0.0068  0.0001   0
S.Size(100):Method(CBN):Conjunction(No):TrueGenes(7)               -0.0113 0.0047    -0.0205  -0.0113    -0.0020 -0.0113   0
S.Size(1000):Method(CBN):Conjunction(No):TrueGenes(7)               0.0154 0.0049     0.0057   0.0154     0.0251  0.0154   0
S.Size(100):Method(CBN-A):Conjunction(No):TrueGenes(7)             -0.0094 0.0048    -0.0188  -0.0094     0.0001 -0.0094   0
S.Size(1000):Method(CBN-A):Conjunction(No):TrueGenes(7)             0.0105 0.0051     0.0005   0.0105     0.0204  0.0105   0
S.Size(100):Method(OT):Conjunction(No):TrueGenes(7)                -0.0333 0.0061    -0.0452  -0.0333    -0.0214 -0.0333   0
S.Size(1000):Method(OT):Conjunction(No):TrueGenes(7)                0.0409 0.0066     0.0281   0.0409     0.0538  0.0409   0
S.Size(100):Method(OT-A):Conjunction(No):TrueGenes(7)               0.0541 0.0082     0.0381   0.0541     0.0701  0.0541   0
S.Size(1000):Method(OT-A):Conjunction(No):TrueGenes(7)             -0.0537 0.0090    -0.0715  -0.0537    -0.0360 -0.0537   0
S.Size(100):Method(DiP):Conjunction(No):TrueGenes(7)               -0.0260 0.0043    -0.0345  -0.0260    -0.0174 -0.0260   0
S.Size(1000):Method(DiP):Conjunction(No):TrueGenes(7)               0.0377 0.0048     0.0282   0.0377     0.0472  0.0377   0
S.Size(100):Method(CBN):Conjunction(No):TrueGenes(9)               -0.0113 0.0046    -0.0204  -0.0113    -0.0022 -0.0113   0
S.Size(1000):Method(CBN):Conjunction(No):TrueGenes(9)               0.0120 0.0049     0.0024   0.0120     0.0215  0.0120   0
S.Size(100):Method(CBN-A):Conjunction(No):TrueGenes(9)             -0.0072 0.0047    -0.0164  -0.0072     0.0020 -0.0072   0
S.Size(1000):Method(CBN-A):Conjunction(No):TrueGenes(9)             0.0160 0.0050     0.0062   0.0160     0.0257  0.0160   0
S.Size(100):Method(OT):Conjunction(No):TrueGenes(9)                 0.0286 0.0070     0.0149   0.0286     0.0422  0.0286   0
S.Size(1000):Method(OT):Conjunction(No):TrueGenes(9)               -0.0330 0.0077    -0.0481  -0.0330    -0.0180 -0.0330   0
S.Size(100):Method(OT-A):Conjunction(No):TrueGenes(9)              -0.0098 0.0075    -0.0245  -0.0098     0.0049 -0.0098   0
S.Size(1000):Method(OT-A):Conjunction(No):TrueGenes(9)              0.0109 0.0083    -0.0055   0.0109     0.0272  0.0109   0
S.Size(100):Method(DiP):Conjunction(No):TrueGenes(9)                0.0135 0.0045     0.0048   0.0135     0.0223  0.0135   0
S.Size(1000):Method(DiP):Conjunction(No):TrueGenes(9)              -0.0254 0.0052    -0.0355  -0.0254    -0.0153 -0.0254   0
S.Size(100):Method(CBN):sh(0):TrueGenes(7)                         -0.0027 0.0046    -0.0117  -0.0027     0.0063 -0.0027   0
S.Size(1000):Method(CBN):sh(0):TrueGenes(7)                         0.0052 0.0047    -0.0041   0.0052     0.0145  0.0052   0
S.Size(100):Method(CBN-A):sh(0):TrueGenes(7)                       -0.0021 0.0047    -0.0114  -0.0021     0.0071 -0.0021   0
S.Size(1000):Method(CBN-A):sh(0):TrueGenes(7)                       0.0036 0.0049    -0.0060   0.0036     0.0132  0.0036   0
S.Size(100):Method(OT):sh(0):TrueGenes(7)                           0.0000 0.0057    -0.0112   0.0000     0.0112  0.0000   0
S.Size(1000):Method(OT):sh(0):TrueGenes(7)                          0.0097 0.0060    -0.0022   0.0097     0.0215  0.0097   0
S.Size(100):Method(OT-A):sh(0):TrueGenes(7)                         0.0153 0.0067     0.0021   0.0153     0.0285  0.0153   0
S.Size(1000):Method(OT-A):sh(0):TrueGenes(7)                       -0.0066 0.0071    -0.0206  -0.0066     0.0073 -0.0066   0
S.Size(100):Method(DiP):sh(0):TrueGenes(7)                          0.0073 0.0042    -0.0009   0.0073     0.0156  0.0073   0
S.Size(1000):Method(DiP):sh(0):TrueGenes(7)                        -0.0357 0.0047    -0.0448  -0.0357    -0.0265 -0.0357   0
S.Size(100):Method(CBN):sh(0):TrueGenes(9)                         -0.0010 0.0046    -0.0099  -0.0010     0.0079 -0.0010   0
S.Size(1000):Method(CBN):sh(0):TrueGenes(9)                        -0.0059 0.0047    -0.0152  -0.0059     0.0034 -0.0059   0
S.Size(100):Method(CBN-A):sh(0):TrueGenes(9)                        0.0124 0.0046     0.0033   0.0124     0.0215  0.0124   0
S.Size(1000):Method(CBN-A):sh(0):TrueGenes(9)                      -0.0101 0.0048    -0.0196  -0.0101    -0.0006 -0.0101   0
S.Size(100):Method(OT):sh(0):TrueGenes(9)                          -0.0037 0.0065    -0.0165  -0.0037     0.0091 -0.0037   0
S.Size(1000):Method(OT):sh(0):TrueGenes(9)                         -0.0033 0.0070    -0.0170  -0.0033     0.0104 -0.0033   0
S.Size(100):Method(OT-A):sh(0):TrueGenes(9)                        -0.0183 0.0067    -0.0314  -0.0183    -0.0051 -0.0183   0
S.Size(1000):Method(OT-A):sh(0):TrueGenes(9)                        0.0149 0.0072     0.0009   0.0149     0.0290  0.0149   0
S.Size(100):Method(DiP):sh(0):TrueGenes(9)                         -0.0035 0.0044    -0.0121  -0.0035     0.0051 -0.0035   0
S.Size(1000):Method(DiP):sh(0):TrueGenes(9)                         0.0229 0.0050     0.0130   0.0229     0.0327  0.0229   0
S.Size(100):S.Time(last):S.Type(singleCell):Model(Bozic)           -0.0044 0.0035    -0.0113  -0.0044     0.0024 -0.0044   0
S.Size(1000):S.Time(last):S.Type(singleCell):Model(Bozic)           0.0032 0.0038    -0.0043   0.0032     0.0106  0.0032   0
S.Size(100):S.Time(last):S.Type(wholeTumor_0.01):Model(Bozic)       0.0089 0.0035     0.0021   0.0089     0.0157  0.0089   0
S.Size(1000):S.Time(last):S.Type(wholeTumor_0.01):Model(Bozic)     -0.0131 0.0038    -0.0206  -0.0131    -0.0055 -0.0131   0
S.Size(100):S.Time(last):S.Type(singleCell):Model(McF_4)           -0.0008 0.0036    -0.0079  -0.0008     0.0064 -0.0008   0
S.Size(1000):S.Time(last):S.Type(singleCell):Model(McF_4)           0.0030 0.0041    -0.0051   0.0030     0.0110  0.0030   0
S.Size(100):S.Time(last):S.Type(wholeTumor_0.01):Model(McF_4)       0.0013 0.0037    -0.0059   0.0013     0.0085  0.0013   0
S.Size(1000):S.Time(last):S.Type(wholeTumor_0.01):Model(McF_4)      0.0043 0.0042    -0.0039   0.0043     0.0125  0.0043   0
S.Size(100):S.Time(last):S.Type(singleCell):Model(McF_6)            0.0060 0.0040    -0.0019   0.0060     0.0139  0.0060   0
S.Size(1000):S.Time(last):S.Type(singleCell):Model(McF_6)          -0.0089 0.0049    -0.0185  -0.0089     0.0008 -0.0089   0
S.Size(100):S.Time(last):S.Type(wholeTumor_0.01):Model(McF_6)      -0.0158 0.0040    -0.0237  -0.0158    -0.0079 -0.0158   0
S.Size(1000):S.Time(last):S.Type(wholeTumor_0.01):Model(McF_6)      0.0198 0.0049     0.0102   0.0198     0.0294  0.0198   0
S.Size(100):S.Time(last):S.Type(singleCell):Conjunction(No)        -0.0033 0.0021    -0.0074  -0.0033     0.0008 -0.0033   0
S.Size(1000):S.Time(last):S.Type(singleCell):Conjunction(No)        0.0042 0.0023    -0.0003   0.0042     0.0087  0.0042   0
S.Size(100):S.Time(last):S.Type(wholeTumor_0.01):Conjunction(No)    0.0045 0.0021     0.0004   0.0045     0.0086  0.0045   0
S.Size(1000):S.Time(last):S.Type(wholeTumor_0.01):Conjunction(No)  -0.0092 0.0023    -0.0138  -0.0092    -0.0046 -0.0092   0
S.Size(100):S.Time(last):S.Type(singleCell):sh(0)                   0.0029 0.0021    -0.0011   0.0029     0.0069  0.0029   0
S.Size(1000):S.Time(last):S.Type(singleCell):sh(0)                 -0.0034 0.0023    -0.0079  -0.0034     0.0010 -0.0034   0
S.Size(100):S.Time(last):S.Type(wholeTumor_0.01):sh(0)             -0.0021 0.0021    -0.0062  -0.0021     0.0019 -0.0021   0
S.Size(1000):S.Time(last):S.Type(wholeTumor_0.01):sh(0)             0.0008 0.0023    -0.0037   0.0008     0.0053  0.0008   0
S.Size(100):S.Time(last):S.Type(singleCell):TrueGenes(7)           -0.0029 0.0030    -0.0088  -0.0029     0.0029 -0.0029   0
S.Size(1000):S.Time(last):S.Type(singleCell):TrueGenes(7)           0.0001 0.0032    -0.0062   0.0001     0.0065  0.0001   0
S.Size(100):S.Time(last):S.Type(wholeTumor_0.01):TrueGenes(7)       0.0016 0.0030    -0.0043   0.0016     0.0074  0.0016   0
S.Size(1000):S.Time(last):S.Type(wholeTumor_0.01):TrueGenes(7)     -0.0037 0.0032    -0.0100  -0.0037     0.0027 -0.0037   0
S.Size(100):S.Time(last):S.Type(singleCell):TrueGenes(9)            0.0038 0.0030    -0.0021   0.0038     0.0097  0.0038   0
S.Size(1000):S.Time(last):S.Type(singleCell):TrueGenes(9)          -0.0036 0.0033    -0.0101  -0.0036     0.0029 -0.0036   0
S.Size(100):S.Time(last):S.Type(wholeTumor_0.01):TrueGenes(9)      -0.0069 0.0030    -0.0129  -0.0069    -0.0010 -0.0069   0
S.Size(1000):S.Time(last):S.Type(wholeTumor_0.01):TrueGenes(9)      0.0094 0.0034     0.0028   0.0094     0.0160  0.0094   0
S.Size(100):S.Time(last):Model(Bozic):Conjunction(No)               0.0168 0.0025     0.0119   0.0168     0.0217  0.0168   0
S.Size(1000):S.Time(last):Model(Bozic):Conjunction(No)             -0.0284 0.0028    -0.0339  -0.0284    -0.0230 -0.0284   0
S.Size(100):S.Time(last):Model(McF_4):Conjunction(No)               0.0039 0.0027    -0.0014   0.0039     0.0092  0.0039   0
S.Size(1000):S.Time(last):Model(McF_4):Conjunction(No)             -0.0124 0.0031    -0.0185  -0.0124    -0.0062 -0.0124   0
S.Size(100):S.Time(last):Model(McF_6):Conjunction(No)              -0.0327 0.0029    -0.0385  -0.0327    -0.0269 -0.0327   0
S.Size(1000):S.Time(last):Model(McF_6):Conjunction(No)              0.0612 0.0037     0.0539   0.0612     0.0685  0.0612   0
S.Size(100):S.Time(last):Model(Bozic):sh(0)                         0.0017 0.0025    -0.0032   0.0017     0.0065  0.0017   0
S.Size(1000):S.Time(last):Model(Bozic):sh(0)                       -0.0076 0.0027    -0.0129  -0.0076    -0.0023 -0.0076   0
S.Size(100):S.Time(last):Model(McF_4):sh(0)                         0.0089 0.0026     0.0038   0.0089     0.0140  0.0089   0
S.Size(1000):S.Time(last):Model(McF_4):sh(0)                       -0.0071 0.0029    -0.0129  -0.0071    -0.0013 -0.0071   0
S.Size(100):S.Time(last):Model(McF_6):sh(0)                        -0.0152 0.0029    -0.0208  -0.0152    -0.0096 -0.0152   0
S.Size(1000):S.Time(last):Model(McF_6):sh(0)                        0.0229 0.0035     0.0160   0.0229     0.0298  0.0229   0
S.Size(100):S.Time(last):Model(Bozic):TrueGenes(7)                  0.0073 0.0036     0.0003   0.0073     0.0143  0.0073   0
S.Size(1000):S.Time(last):Model(Bozic):TrueGenes(7)                -0.0086 0.0039    -0.0163  -0.0086    -0.0010 -0.0086   0
S.Size(100):S.Time(last):Model(McF_4):TrueGenes(7)                 -0.0261 0.0038    -0.0335  -0.0261    -0.0187 -0.0261   0
S.Size(1000):S.Time(last):Model(McF_4):TrueGenes(7)                 0.0191 0.0042     0.0109   0.0191     0.0274  0.0191   0
S.Size(100):S.Time(last):Model(McF_6):TrueGenes(7)                  0.0215 0.0042     0.0133   0.0215     0.0298  0.0215   0
S.Size(1000):S.Time(last):Model(McF_6):TrueGenes(7)                -0.0212 0.0051    -0.0312  -0.0212    -0.0112 -0.0212   0
S.Size(100):S.Time(last):Model(Bozic):TrueGenes(9)                 -0.0007 0.0036    -0.0078  -0.0007     0.0064 -0.0007   0
S.Size(1000):S.Time(last):Model(Bozic):TrueGenes(9)                 0.0064 0.0040    -0.0014   0.0064     0.0142  0.0064   0
S.Size(100):S.Time(last):Model(McF_4):TrueGenes(9)                  0.0197 0.0039     0.0121   0.0197     0.0273  0.0197   0
S.Size(1000):S.Time(last):Model(McF_4):TrueGenes(9)                -0.0093 0.0044    -0.0179  -0.0093    -0.0007 -0.0093   0
S.Size(100):S.Time(last):Model(McF_6):TrueGenes(9)                 -0.0302 0.0042    -0.0385  -0.0302    -0.0220 -0.0302   0
S.Size(1000):S.Time(last):Model(McF_6):TrueGenes(9)                 0.0137 0.0051     0.0037   0.0137     0.0238  0.0137   0
S.Size(100):S.Time(last):Conjunction(No):sh(0)                     -0.0063 0.0015    -0.0092  -0.0063    -0.0034 -0.0063   0
S.Size(1000):S.Time(last):Conjunction(No):sh(0)                     0.0097 0.0017     0.0064   0.0097     0.0129  0.0097   0
S.Size(100):S.Time(last):Conjunction(No):TrueGenes(7)              -0.0002 0.0022    -0.0045  -0.0002     0.0040 -0.0002   0
S.Size(1000):S.Time(last):Conjunction(No):TrueGenes(7)             -0.0041 0.0024    -0.0088  -0.0041     0.0006 -0.0041   0
S.Size(100):S.Time(last):Conjunction(No):TrueGenes(9)              -0.0045 0.0022    -0.0088  -0.0045    -0.0002 -0.0045   0
S.Size(1000):S.Time(last):Conjunction(No):TrueGenes(9)              0.0092 0.0024     0.0044   0.0092     0.0140  0.0092   0
S.Size(100):S.Time(last):sh(0):TrueGenes(7)                        -0.0087 0.0021    -0.0129  -0.0087    -0.0046 -0.0087   0
S.Size(1000):S.Time(last):sh(0):TrueGenes(7)                        0.0084 0.0023     0.0039   0.0084     0.0129  0.0084   0
S.Size(100):S.Time(last):sh(0):TrueGenes(9)                         0.0084 0.0021     0.0042   0.0084     0.0126  0.0084   0
S.Size(1000):S.Time(last):sh(0):TrueGenes(9)                       -0.0091 0.0024    -0.0138  -0.0091    -0.0044 -0.0091   0
S.Size(100):S.Type(singleCell):Model(Bozic):Conjunction(No)        -0.0007 0.0035    -0.0076  -0.0007     0.0061 -0.0007   0
S.Size(1000):S.Type(singleCell):Model(Bozic):Conjunction(No)       -0.0003 0.0038    -0.0078  -0.0003     0.0072 -0.0003   0
S.Size(100):S.Type(wholeTumor_0.01):Model(Bozic):Conjunction(No)    0.0060 0.0035    -0.0009   0.0060     0.0128  0.0060   0
S.Size(1000):S.Type(wholeTumor_0.01):Model(Bozic):Conjunction(No)  -0.0065 0.0038    -0.0140  -0.0065     0.0011 -0.0065   0
S.Size(100):S.Type(singleCell):Model(McF_4):Conjunction(No)         0.0021 0.0037    -0.0052   0.0021     0.0094  0.0021   0
S.Size(1000):S.Type(singleCell):Model(McF_4):Conjunction(No)        0.0004 0.0042    -0.0079   0.0004     0.0087  0.0004   0
S.Size(100):S.Type(wholeTumor_0.01):Model(McF_4):Conjunction(No)   -0.0031 0.0037    -0.0105  -0.0031     0.0042 -0.0031   0
S.Size(1000):S.Type(wholeTumor_0.01):Model(McF_4):Conjunction(No)   0.0034 0.0043    -0.0051   0.0034     0.0118  0.0034   0
S.Size(100):S.Type(singleCell):Model(McF_6):Conjunction(No)        -0.0032 0.0039    -0.0110  -0.0032     0.0045 -0.0032   0
S.Size(1000):S.Type(singleCell):Model(McF_6):Conjunction(No)       -0.0022 0.0048    -0.0116  -0.0022     0.0071 -0.0022   0
S.Size(100):S.Type(wholeTumor_0.01):Model(McF_6):Conjunction(No)   -0.0031 0.0040    -0.0108  -0.0031     0.0047 -0.0031   0
S.Size(1000):S.Type(wholeTumor_0.01):Model(McF_6):Conjunction(No)   0.0099 0.0047     0.0006   0.0099     0.0192  0.0099   0
S.Size(100):S.Type(singleCell):Model(Bozic):sh(0)                   0.0055 0.0034    -0.0013   0.0055     0.0123  0.0055   0
S.Size(1000):S.Type(singleCell):Model(Bozic):sh(0)                 -0.0039 0.0037    -0.0113  -0.0039     0.0034 -0.0039   0
S.Size(100):S.Type(wholeTumor_0.01):Model(Bozic):sh(0)             -0.0113 0.0034    -0.0180  -0.0113    -0.0045 -0.0113   0
S.Size(1000):S.Type(wholeTumor_0.01):Model(Bozic):sh(0)             0.0030 0.0038    -0.0044   0.0030     0.0105  0.0030   0
S.Size(100):S.Type(singleCell):Model(McF_4):sh(0)                   0.0026 0.0036    -0.0045   0.0026     0.0097  0.0026   0
S.Size(1000):S.Type(singleCell):Model(McF_4):sh(0)                 -0.0067 0.0041    -0.0146  -0.0067     0.0013 -0.0067   0
S.Size(100):S.Type(wholeTumor_0.01):Model(McF_4):sh(0)              0.0090 0.0037     0.0018   0.0090     0.0162  0.0090   0
S.Size(1000):S.Type(wholeTumor_0.01):Model(McF_4):sh(0)            -0.0090 0.0041    -0.0170  -0.0090    -0.0009 -0.0090   0
S.Size(100):S.Type(singleCell):Model(McF_6):sh(0)                  -0.0078 0.0039    -0.0154  -0.0078    -0.0003 -0.0078   0
S.Size(1000):S.Type(singleCell):Model(McF_6):sh(0)                  0.0042 0.0046    -0.0048   0.0042     0.0132  0.0042   0
S.Size(100):S.Type(wholeTumor_0.01):Model(McF_6):sh(0)              0.0173 0.0039     0.0097   0.0173     0.0250  0.0173   0
S.Size(1000):S.Type(wholeTumor_0.01):Model(McF_6):sh(0)            -0.0054 0.0046    -0.0144  -0.0054     0.0036 -0.0054   0
S.Size(100):S.Type(singleCell):Model(Bozic):TrueGenes(7)           -0.0062 0.0050    -0.0160  -0.0062     0.0037 -0.0062   0
S.Size(1000):S.Type(singleCell):Model(Bozic):TrueGenes(7)           0.0031 0.0054    -0.0074   0.0031     0.0137  0.0031   0
S.Size(100):S.Type(wholeTumor_0.01):Model(Bozic):TrueGenes(7)       0.0062 0.0050    -0.0036   0.0062     0.0159  0.0062   0
S.Size(1000):S.Type(wholeTumor_0.01):Model(Bozic):TrueGenes(7)      0.0021 0.0054    -0.0084   0.0021     0.0126  0.0021   0
S.Size(100):S.Type(singleCell):Model(McF_4):TrueGenes(7)            0.0131 0.0052     0.0029   0.0131     0.0233  0.0131   0
S.Size(1000):S.Type(singleCell):Model(McF_4):TrueGenes(7)          -0.0204 0.0058    -0.0317  -0.0204    -0.0091 -0.0204   0
S.Size(100):S.Type(wholeTumor_0.01):Model(McF_4):TrueGenes(7)      -0.0160 0.0052    -0.0263  -0.0160    -0.0057 -0.0160   0
S.Size(1000):S.Type(wholeTumor_0.01):Model(McF_4):TrueGenes(7)      0.0214 0.0058     0.0101   0.0214     0.0328  0.0214   0
S.Size(100):S.Type(singleCell):Model(McF_6):TrueGenes(7)           -0.0082 0.0056    -0.0193  -0.0082     0.0029 -0.0082   0
S.Size(1000):S.Type(singleCell):Model(McF_6):TrueGenes(7)           0.0218 0.0066     0.0087   0.0218     0.0348  0.0218   0
S.Size(100):S.Type(wholeTumor_0.01):Model(McF_6):TrueGenes(7)       0.0125 0.0056     0.0015   0.0125     0.0235  0.0125   0
S.Size(1000):S.Type(wholeTumor_0.01):Model(McF_6):TrueGenes(7)     -0.0348 0.0066    -0.0477  -0.0348    -0.0219 -0.0348   0
S.Size(100):S.Type(singleCell):Model(Bozic):TrueGenes(9)            0.0025 0.0051    -0.0074   0.0025     0.0124  0.0025   0
S.Size(1000):S.Type(singleCell):Model(Bozic):TrueGenes(9)           0.0013 0.0055    -0.0094   0.0013     0.0121  0.0013   0
S.Size(100):S.Type(wholeTumor_0.01):Model(Bozic):TrueGenes(9)       0.0016 0.0051    -0.0084   0.0016     0.0115  0.0016   0
S.Size(1000):S.Type(wholeTumor_0.01):Model(Bozic):TrueGenes(9)     -0.0084 0.0056    -0.0193  -0.0084     0.0026 -0.0084   0
S.Size(100):S.Type(singleCell):Model(McF_4):TrueGenes(9)           -0.0031 0.0053    -0.0136  -0.0031     0.0073 -0.0031   0
S.Size(1000):S.Type(singleCell):Model(McF_4):TrueGenes(9)           0.0067 0.0060    -0.0051   0.0067     0.0184  0.0067   0
S.Size(100):S.Type(wholeTumor_0.01):Model(McF_4):TrueGenes(9)       0.0002 0.0054    -0.0104   0.0002     0.0108  0.0002   0
S.Size(1000):S.Type(wholeTumor_0.01):Model(McF_4):TrueGenes(9)      0.0022 0.0061    -0.0098   0.0022     0.0141  0.0022   0
S.Size(100):S.Type(singleCell):Model(McF_6):TrueGenes(9)           -0.0024 0.0056    -0.0134  -0.0024     0.0086 -0.0024   0
S.Size(1000):S.Type(singleCell):Model(McF_6):TrueGenes(9)          -0.0074 0.0066    -0.0203  -0.0074     0.0055 -0.0074   0
S.Size(100):S.Type(wholeTumor_0.01):Model(McF_6):TrueGenes(9)       0.0012 0.0057    -0.0099   0.0012     0.0123  0.0012   0
S.Size(1000):S.Type(wholeTumor_0.01):Model(McF_6):TrueGenes(9)      0.0080 0.0066    -0.0050   0.0080     0.0209  0.0080   0
S.Size(100):S.Type(singleCell):Conjunction(No):sh(0)                0.0017 0.0021    -0.0023   0.0017     0.0058  0.0017   0
S.Size(1000):S.Type(singleCell):Conjunction(No):sh(0)              -0.0031 0.0023    -0.0075  -0.0031     0.0013 -0.0031   0
S.Size(100):S.Type(wholeTumor_0.01):Conjunction(No):sh(0)          -0.0025 0.0021    -0.0065  -0.0025     0.0016 -0.0025   0
S.Size(1000):S.Type(wholeTumor_0.01):Conjunction(No):sh(0)          0.0046 0.0023     0.0002   0.0046     0.0091  0.0046   0
S.Size(100):S.Type(singleCell):Conjunction(No):TrueGenes(7)         0.0005 0.0030    -0.0054   0.0005     0.0064  0.0005   0
S.Size(1000):S.Type(singleCell):Conjunction(No):TrueGenes(7)       -0.0025 0.0033    -0.0089  -0.0025     0.0039 -0.0025   0
S.Size(100):S.Type(wholeTumor_0.01):Conjunction(No):TrueGenes(7)    0.0001 0.0030    -0.0058   0.0001     0.0059  0.0001   0
S.Size(1000):S.Type(wholeTumor_0.01):Conjunction(No):TrueGenes(7)  -0.0001 0.0032    -0.0065  -0.0001     0.0062 -0.0001   0
S.Size(100):S.Type(singleCell):Conjunction(No):TrueGenes(9)        -0.0037 0.0030    -0.0096  -0.0037     0.0022 -0.0037   0
S.Size(1000):S.Type(singleCell):Conjunction(No):TrueGenes(9)        0.0033 0.0033    -0.0032   0.0033     0.0098  0.0033   0
S.Size(100):S.Type(wholeTumor_0.01):Conjunction(No):TrueGenes(9)    0.0017 0.0030    -0.0043   0.0017     0.0077  0.0017   0
S.Size(1000):S.Type(wholeTumor_0.01):Conjunction(No):TrueGenes(9)  -0.0003 0.0034    -0.0069  -0.0003     0.0063 -0.0003   0
S.Size(100):S.Type(singleCell):sh(0):TrueGenes(7)                  -0.0003 0.0029    -0.0061  -0.0003     0.0054 -0.0003   0
S.Size(1000):S.Type(singleCell):sh(0):TrueGenes(7)                  0.0011 0.0032    -0.0051   0.0011     0.0073  0.0011   0
S.Size(100):S.Type(wholeTumor_0.01):sh(0):TrueGenes(7)             -0.0081 0.0029    -0.0138  -0.0081    -0.0023 -0.0081   0
S.Size(1000):S.Type(wholeTumor_0.01):sh(0):TrueGenes(7)             0.0102 0.0032     0.0040   0.0102     0.0164  0.0102   0
S.Size(100):S.Type(singleCell):sh(0):TrueGenes(9)                  -0.0035 0.0030    -0.0094  -0.0035     0.0023 -0.0035   0
S.Size(1000):S.Type(singleCell):sh(0):TrueGenes(9)                  0.0058 0.0032    -0.0006   0.0058     0.0121  0.0058   0
S.Size(100):S.Type(wholeTumor_0.01):sh(0):TrueGenes(9)              0.0057 0.0030    -0.0002   0.0057     0.0116  0.0057   0
S.Size(1000):S.Type(wholeTumor_0.01):sh(0):TrueGenes(9)            -0.0073 0.0033    -0.0138  -0.0073    -0.0009 -0.0073   0
S.Size(100):Model(Bozic):Conjunction(No):sh(0)                     -0.0115 0.0025    -0.0164  -0.0115    -0.0067 -0.0115   0
S.Size(1000):Model(Bozic):Conjunction(No):sh(0)                     0.0152 0.0027     0.0099   0.0152     0.0205  0.0152   0
S.Size(100):Model(McF_4):Conjunction(No):sh(0)                      0.0162 0.0026     0.0110   0.0162     0.0214  0.0162   0
S.Size(1000):Model(McF_4):Conjunction(No):sh(0)                    -0.0251 0.0030    -0.0311  -0.0251    -0.0192 -0.0251   0
S.Size(100):Model(McF_6):Conjunction(No):sh(0)                      0.0038 0.0028    -0.0017   0.0038     0.0093  0.0038   0
S.Size(1000):Model(McF_6):Conjunction(No):sh(0)                    -0.0017 0.0034    -0.0084  -0.0017     0.0050 -0.0017   0
S.Size(100):Model(Bozic):Conjunction(No):TrueGenes(7)              -0.0016 0.0036    -0.0087  -0.0016     0.0055 -0.0016   0
S.Size(1000):Model(Bozic):Conjunction(No):TrueGenes(7)              0.0008 0.0039    -0.0069   0.0008     0.0085  0.0008   0
S.Size(100):Model(McF_4):Conjunction(No):TrueGenes(7)              -0.0030 0.0039    -0.0106  -0.0030     0.0046 -0.0030   0
S.Size(1000):Model(McF_4):Conjunction(No):TrueGenes(7)             -0.0009 0.0044    -0.0095  -0.0009     0.0078 -0.0009   0
S.Size(100):Model(McF_6):Conjunction(No):TrueGenes(7)               0.0104 0.0042     0.0023   0.0104     0.0186  0.0104   0
S.Size(1000):Model(McF_6):Conjunction(No):TrueGenes(7)             -0.0089 0.0050    -0.0188  -0.0089     0.0010 -0.0089   0
S.Size(100):Model(Bozic):Conjunction(No):TrueGenes(9)              -0.0013 0.0036    -0.0085  -0.0013     0.0059 -0.0013   0
S.Size(1000):Model(Bozic):Conjunction(No):TrueGenes(9)              0.0044 0.0040    -0.0035   0.0044     0.0123  0.0044   0
S.Size(100):Model(McF_4):Conjunction(No):TrueGenes(9)               0.0155 0.0040     0.0077   0.0155     0.0233  0.0155   0
S.Size(1000):Model(McF_4):Conjunction(No):TrueGenes(9)             -0.0178 0.0046    -0.0269  -0.0178    -0.0087 -0.0178   0
S.Size(100):Model(McF_6):Conjunction(No):TrueGenes(9)              -0.0095 0.0041    -0.0176  -0.0095    -0.0014 -0.0095   0
S.Size(1000):Model(McF_6):Conjunction(No):TrueGenes(9)              0.0068 0.0050    -0.0030   0.0068     0.0165  0.0068   0
S.Size(100):Model(Bozic):sh(0):TrueGenes(7)                         0.0096 0.0035     0.0026   0.0096     0.0165  0.0096   0
S.Size(1000):Model(Bozic):sh(0):TrueGenes(7)                       -0.0075 0.0038    -0.0149  -0.0075     0.0000 -0.0075   0
S.Size(100):Model(McF_4):sh(0):TrueGenes(7)                        -0.0143 0.0037    -0.0216  -0.0143    -0.0071 -0.0143   0
S.Size(1000):Model(McF_4):sh(0):TrueGenes(7)                        0.0190 0.0041     0.0109   0.0190     0.0270  0.0190   0
S.Size(100):Model(McF_6):sh(0):TrueGenes(7)                        -0.0121 0.0040    -0.0199  -0.0121    -0.0042 -0.0121   0
S.Size(1000):Model(McF_6):sh(0):TrueGenes(7)                        0.0080 0.0047    -0.0013   0.0080     0.0172  0.0080   0
S.Size(100):Model(Bozic):sh(0):TrueGenes(9)                        -0.0042 0.0036    -0.0113  -0.0042     0.0028 -0.0042   0
S.Size(1000):Model(Bozic):sh(0):TrueGenes(9)                        0.0013 0.0039    -0.0064   0.0013     0.0090  0.0013   0
S.Size(100):Model(McF_4):sh(0):TrueGenes(9)                         0.0172 0.0038     0.0097   0.0172     0.0246  0.0172   0
S.Size(1000):Model(McF_4):sh(0):TrueGenes(9)                       -0.0219 0.0043    -0.0303  -0.0219    -0.0135 -0.0219   0
S.Size(100):Model(McF_6):sh(0):TrueGenes(9)                        -0.0049 0.0040    -0.0127  -0.0049     0.0030 -0.0049   0
S.Size(1000):Model(McF_6):sh(0):TrueGenes(9)                        0.0124 0.0047     0.0032   0.0124     0.0216  0.0124   0
S.Size(100):Conjunction(No):sh(0):TrueGenes(7)                      0.0015 0.0021    -0.0027   0.0015     0.0057  0.0015   0
S.Size(1000):Conjunction(No):sh(0):TrueGenes(7)                    -0.0028 0.0023    -0.0074  -0.0028     0.0017 -0.0028   0
S.Size(100):Conjunction(No):sh(0):TrueGenes(9)                     -0.0018 0.0021    -0.0060  -0.0018     0.0024 -0.0018   0
S.Size(1000):Conjunction(No):sh(0):TrueGenes(9)                     0.0039 0.0024    -0.0008   0.0039     0.0085  0.0039   0
Method(CBN):S.Time(last):S.Type(singleCell):Model(Bozic)            0.0066 0.0055    -0.0042   0.0066     0.0174  0.0066   0
Method(CBN-A):S.Time(last):S.Type(singleCell):Model(Bozic)          0.0166 0.0056     0.0057   0.0166     0.0275  0.0166   0
Method(OT):S.Time(last):S.Type(singleCell):Model(Bozic)            -0.0130 0.0074    -0.0275  -0.0130     0.0015 -0.0130   0
Method(OT-A):S.Time(last):S.Type(singleCell):Model(Bozic)          -0.0118 0.0083    -0.0280  -0.0118     0.0044 -0.0118   0
Method(DiP):S.Time(last):S.Type(singleCell):Model(Bozic)           -0.0002 0.0051    -0.0102  -0.0002     0.0097 -0.0002   0
Method(CBN):S.Time(last):S.Type(wholeTumor_0.01):Model(Bozic)      -0.0084 0.0054    -0.0191  -0.0084     0.0023 -0.0084   0
Method(CBN-A):S.Time(last):S.Type(wholeTumor_0.01):Model(Bozic)    -0.0315 0.0056    -0.0425  -0.0315    -0.0205 -0.0315   0
Method(OT):S.Time(last):S.Type(wholeTumor_0.01):Model(Bozic)        0.0267 0.0070     0.0129   0.0267     0.0405  0.0267   0
Method(OT-A):S.Time(last):S.Type(wholeTumor_0.01):Model(Bozic)      0.0232 0.0079     0.0077   0.0232     0.0387  0.0232   0
Method(DiP):S.Time(last):S.Type(wholeTumor_0.01):Model(Bozic)      -0.0003 0.0051    -0.0103  -0.0003     0.0097 -0.0003   0
Method(CBN):S.Time(last):S.Type(singleCell):Model(McF_4)           -0.0208 0.0057    -0.0319  -0.0208    -0.0097 -0.0208   0
Method(CBN-A):S.Time(last):S.Type(singleCell):Model(McF_4)         -0.0340 0.0058    -0.0454  -0.0340    -0.0227 -0.0340   0
Method(OT):S.Time(last):S.Type(singleCell):Model(McF_4)             0.0066 0.0089    -0.0109   0.0066     0.0242  0.0066   0
Method(OT-A):S.Time(last):S.Type(singleCell):Model(McF_4)           0.0019 0.0101    -0.0179   0.0019     0.0216  0.0019   0
Method(DiP):S.Time(last):S.Type(singleCell):Model(McF_4)            0.0224 0.0055     0.0117   0.0224     0.0332  0.0224   0
Method(CBN):S.Time(last):S.Type(wholeTumor_0.01):Model(McF_4)       0.0401 0.0056     0.0290   0.0401     0.0512  0.0401   0
Method(CBN-A):S.Time(last):S.Type(wholeTumor_0.01):Model(McF_4)     0.0609 0.0058     0.0496   0.0609     0.0722  0.0609   0
Method(OT):S.Time(last):S.Type(wholeTumor_0.01):Model(McF_4)       -0.0333 0.0087    -0.0505  -0.0333    -0.0162 -0.0333   0
Method(OT-A):S.Time(last):S.Type(wholeTumor_0.01):Model(McF_4)     -0.0203 0.0100    -0.0400  -0.0203    -0.0007 -0.0203   0
Method(DiP):S.Time(last):S.Type(wholeTumor_0.01):Model(McF_4)      -0.0259 0.0056    -0.0368  -0.0259    -0.0149 -0.0259   0
Method(CBN):S.Time(last):S.Type(singleCell):Model(McF_6)            0.0039 0.0062    -0.0083   0.0039     0.0161  0.0039   0
Method(CBN-A):S.Time(last):S.Type(singleCell):Model(McF_6)          0.0015 0.0068    -0.0118   0.0015     0.0148  0.0015   0
Method(OT):S.Time(last):S.Type(singleCell):Model(McF_6)             0.0110 0.0093    -0.0074   0.0110     0.0293  0.0110   0
Method(OT-A):S.Time(last):S.Type(singleCell):Model(McF_6)           0.0186 0.0097    -0.0004   0.0186     0.0376  0.0186   0
Method(DiP):S.Time(last):S.Type(singleCell):Model(McF_6)           -0.0141 0.0058    -0.0255  -0.0141    -0.0028 -0.0141   0
Method(CBN):S.Time(last):S.Type(wholeTumor_0.01):Model(McF_6)      -0.0150 0.0062    -0.0271  -0.0150    -0.0029 -0.0150   0
Method(CBN-A):S.Time(last):S.Type(wholeTumor_0.01):Model(McF_6)    -0.0099 0.0067    -0.0231  -0.0099     0.0033 -0.0099   0
Method(OT):S.Time(last):S.Type(wholeTumor_0.01):Model(McF_6)       -0.0055 0.0091    -0.0235  -0.0055     0.0124 -0.0056   0
Method(OT-A):S.Time(last):S.Type(wholeTumor_0.01):Model(McF_6)     -0.0169 0.0097    -0.0359  -0.0169     0.0021 -0.0169   0
Method(DiP):S.Time(last):S.Type(wholeTumor_0.01):Model(McF_6)       0.0157 0.0059     0.0042   0.0157     0.0273  0.0157   0
Method(CBN):S.Time(last):S.Type(singleCell):Conjunction(No)        -0.0077 0.0033    -0.0141  -0.0077    -0.0012 -0.0077   0
Method(CBN-A):S.Time(last):S.Type(singleCell):Conjunction(No)      -0.0005 0.0033    -0.0071  -0.0005     0.0060 -0.0005   0
Method(OT):S.Time(last):S.Type(singleCell):Conjunction(No)          0.0045 0.0048    -0.0049   0.0045     0.0139  0.0045   0
Method(OT-A):S.Time(last):S.Type(singleCell):Conjunction(No)       -0.0052 0.0058    -0.0165  -0.0052     0.0061 -0.0052   0
Method(DiP):S.Time(last):S.Type(singleCell):Conjunction(No)         0.0028 0.0031    -0.0033   0.0028     0.0088  0.0028   0
Method(CBN):S.Time(last):S.Type(wholeTumor_0.01):Conjunction(No)    0.0042 0.0033    -0.0022   0.0042     0.0106  0.0042   0
Method(CBN-A):S.Time(last):S.Type(wholeTumor_0.01):Conjunction(No) -0.0047 0.0033    -0.0113  -0.0047     0.0019 -0.0047   0
Method(OT):S.Time(last):S.Type(wholeTumor_0.01):Conjunction(No)    -0.0070 0.0045    -0.0159  -0.0070     0.0019 -0.0070   0
Method(OT-A):S.Time(last):S.Type(wholeTumor_0.01):Conjunction(No)   0.0176 0.0055     0.0069   0.0176     0.0283  0.0176   0
Method(DiP):S.Time(last):S.Type(wholeTumor_0.01):Conjunction(No)   -0.0017 0.0031    -0.0078  -0.0017     0.0044 -0.0017   0
Method(CBN):S.Time(last):S.Type(singleCell):sh(0)                  -0.0116 0.0032    -0.0179  -0.0116    -0.0052 -0.0116   0
Method(CBN-A):S.Time(last):S.Type(singleCell):sh(0)                -0.0169 0.0033    -0.0233  -0.0169    -0.0104 -0.0169   0
Method(OT):S.Time(last):S.Type(singleCell):sh(0)                    0.0163 0.0045     0.0075   0.0163     0.0251  0.0163   0
Method(OT-A):S.Time(last):S.Type(singleCell):sh(0)                  0.0252 0.0050     0.0154   0.0252     0.0351  0.0252   0
Method(DiP):S.Time(last):S.Type(singleCell):sh(0)                  -0.0035 0.0030    -0.0094  -0.0035     0.0024 -0.0035   0
Method(CBN):S.Time(last):S.Type(wholeTumor_0.01):sh(0)              0.0154 0.0032     0.0091   0.0154     0.0216  0.0154   0
Method(CBN-A):S.Time(last):S.Type(wholeTumor_0.01):sh(0)            0.0426 0.0033     0.0361   0.0426     0.0490  0.0426   0
Method(OT):S.Time(last):S.Type(wholeTumor_0.01):sh(0)              -0.0331 0.0043    -0.0415  -0.0331    -0.0247 -0.0331   0
Method(OT-A):S.Time(last):S.Type(wholeTumor_0.01):sh(0)            -0.0506 0.0048    -0.0600  -0.0506    -0.0411 -0.0506   0
Method(DiP):S.Time(last):S.Type(wholeTumor_0.01):sh(0)              0.0087 0.0030     0.0028   0.0087     0.0147  0.0087   0
Method(CBN):S.Time(last):S.Type(singleCell):TrueGenes(7)           -0.0123 0.0048    -0.0216  -0.0123    -0.0029 -0.0123   0
Method(CBN-A):S.Time(last):S.Type(singleCell):TrueGenes(7)          0.0237 0.0050     0.0140   0.0237     0.0334  0.0237   0
Method(OT):S.Time(last):S.Type(singleCell):TrueGenes(7)             0.0314 0.0061     0.0194   0.0314     0.0433  0.0314   0
Method(OT-A):S.Time(last):S.Type(singleCell):TrueGenes(7)           0.0064 0.0074    -0.0082   0.0064     0.0210  0.0064   0
Method(DiP):S.Time(last):S.Type(singleCell):TrueGenes(7)           -0.0262 0.0043    -0.0346  -0.0262    -0.0177 -0.0262   0
Method(CBN):S.Time(last):S.Type(wholeTumor_0.01):TrueGenes(7)       0.0160 0.0047     0.0069   0.0160     0.0252  0.0160   0
Method(CBN-A):S.Time(last):S.Type(wholeTumor_0.01):TrueGenes(7)    -0.0465 0.0049    -0.0561  -0.0465    -0.0369 -0.0465   0
Method(OT):S.Time(last):S.Type(wholeTumor_0.01):TrueGenes(7)       -0.0535 0.0058    -0.0649  -0.0535    -0.0421 -0.0535   0
Method(OT-A):S.Time(last):S.Type(wholeTumor_0.01):TrueGenes(7)     -0.0170 0.0072    -0.0310  -0.0170    -0.0029 -0.0170   0
Method(DiP):S.Time(last):S.Type(wholeTumor_0.01):TrueGenes(7)       0.0526 0.0043     0.0442   0.0526     0.0611  0.0526   0
Method(CBN):S.Time(last):S.Type(singleCell):TrueGenes(9)            0.0076 0.0047    -0.0017   0.0076     0.0168  0.0076   0
Method(CBN-A):S.Time(last):S.Type(singleCell):TrueGenes(9)         -0.0158 0.0048    -0.0253  -0.0158    -0.0064 -0.0158   0
Method(OT):S.Time(last):S.Type(singleCell):TrueGenes(9)            -0.0108 0.0069    -0.0244  -0.0108     0.0028 -0.0108   0
Method(OT-A):S.Time(last):S.Type(singleCell):TrueGenes(9)          -0.0081 0.0071    -0.0221  -0.0081     0.0059 -0.0081   0
Method(DiP):S.Time(last):S.Type(singleCell):TrueGenes(9)            0.0152 0.0045     0.0064   0.0152     0.0239  0.0152   0
Method(CBN):S.Time(last):S.Type(wholeTumor_0.01):TrueGenes(9)      -0.0175 0.0047    -0.0268  -0.0175    -0.0082 -0.0175   0
Method(CBN-A):S.Time(last):S.Type(wholeTumor_0.01):TrueGenes(9)     0.0270 0.0048     0.0175   0.0270     0.0364  0.0270   0
Method(OT):S.Time(last):S.Type(wholeTumor_0.01):TrueGenes(9)        0.0156 0.0067     0.0024   0.0156     0.0288  0.0156   0
Method(OT-A):S.Time(last):S.Type(wholeTumor_0.01):TrueGenes(9)      0.0183 0.0069     0.0047   0.0183     0.0319  0.0183   0
Method(DiP):S.Time(last):S.Type(wholeTumor_0.01):TrueGenes(9)      -0.0241 0.0045    -0.0330  -0.0241    -0.0153 -0.0241   0
Method(CBN):S.Time(last):Model(Bozic):Conjunction(No)               0.0313 0.0040     0.0236   0.0313     0.0391  0.0313   0
Method(CBN-A):S.Time(last):Model(Bozic):Conjunction(No)             0.0198 0.0040     0.0119   0.0198     0.0277  0.0198   0
Method(OT):S.Time(last):Model(Bozic):Conjunction(No)               -0.0780 0.0055    -0.0888  -0.0780    -0.0672 -0.0780   0
Method(OT-A):S.Time(last):Model(Bozic):Conjunction(No)             -0.0083 0.0069    -0.0219  -0.0083     0.0054 -0.0083   0
Method(DiP):S.Time(last):Model(Bozic):Conjunction(No)               0.0173 0.0037     0.0100   0.0173     0.0245  0.0173   0
Method(CBN):S.Time(last):Model(McF_4):Conjunction(No)               0.0406 0.0044     0.0319   0.0406     0.0493  0.0406   0
Method(CBN-A):S.Time(last):Model(McF_4):Conjunction(No)             0.0516 0.0045     0.0427   0.0516     0.0605  0.0516   0
Method(OT):S.Time(last):Model(McF_4):Conjunction(No)                0.0503 0.0076     0.0354   0.0503     0.0652  0.0503   0
Method(OT-A):S.Time(last):Model(McF_4):Conjunction(No)             -0.1598 0.0112    -0.1820  -0.1598    -0.1379 -0.1597   0
Method(DiP):S.Time(last):Model(McF_4):Conjunction(No)               0.0144 0.0044     0.0059   0.0144     0.0230  0.0144   0
Method(CBN):S.Time(last):Model(McF_6):Conjunction(No)              -0.0825 0.0046    -0.0915  -0.0825    -0.0735 -0.0825   0
Method(CBN-A):S.Time(last):Model(McF_6):Conjunction(No)            -0.0759 0.0049    -0.0856  -0.0759    -0.0662 -0.0759   0
Method(OT):S.Time(last):Model(McF_6):Conjunction(No)                0.1023 0.0074     0.0877   0.1023     0.1169  0.1022   0
Method(OT-A):S.Time(last):Model(McF_6):Conjunction(No)              0.1240 0.0086     0.1071   0.1240     0.1408  0.1239   0
Method(DiP):S.Time(last):Model(McF_6):Conjunction(No)              -0.0337 0.0043    -0.0422  -0.0337    -0.0252 -0.0337   0
Method(CBN):S.Time(last):Model(Bozic):sh(0)                        -0.0305 0.0039    -0.0381  -0.0305    -0.0229 -0.0305   0
Method(CBN-A):S.Time(last):Model(Bozic):sh(0)                      -0.0047 0.0040    -0.0125  -0.0047     0.0030 -0.0047   0
Method(OT):S.Time(last):Model(Bozic):sh(0)                          0.0211 0.0052     0.0110   0.0211     0.0313  0.0211   0
Method(OT-A):S.Time(last):Model(Bozic):sh(0)                        0.0470 0.0058     0.0355   0.0470     0.0584  0.0470   0
Method(DiP):S.Time(last):Model(Bozic):sh(0)                        -0.0251 0.0036    -0.0322  -0.0251    -0.0181 -0.0251   0
Method(CBN):S.Time(last):Model(McF_4):sh(0)                         0.0306 0.0040     0.0227   0.0306     0.0385  0.0306   0
Method(CBN-A):S.Time(last):Model(McF_4):sh(0)                       0.0375 0.0041     0.0295   0.0375     0.0455  0.0375   0
Method(OT):S.Time(last):Model(McF_4):sh(0)                         -0.0213 0.0063    -0.0336  -0.0213    -0.0090 -0.0213   0
Method(OT-A):S.Time(last):Model(McF_4):sh(0)                       -0.0430 0.0071    -0.0570  -0.0430    -0.0291 -0.0430   0
Method(DiP):S.Time(last):Model(McF_4):sh(0)                         0.0026 0.0039    -0.0051   0.0026     0.0103  0.0026   0
Method(CBN):S.Time(last):Model(McF_6):sh(0)                         0.0003 0.0044    -0.0083   0.0003     0.0089  0.0003   0
Method(CBN-A):S.Time(last):Model(McF_6):sh(0)                      -0.0289 0.0048    -0.0383  -0.0289    -0.0195 -0.0289   0
Method(OT):S.Time(last):Model(McF_6):sh(0)                         -0.0121 0.0066    -0.0250  -0.0121     0.0008 -0.0121   0
Method(OT-A):S.Time(last):Model(McF_6):sh(0)                       -0.0361 0.0069    -0.0496  -0.0361    -0.0227 -0.0361   0
Method(DiP):S.Time(last):Model(McF_6):sh(0)                         0.0421 0.0042     0.0339   0.0421     0.0503  0.0421   0
Method(CBN):S.Time(last):Model(Bozic):TrueGenes(7)                  0.0942 0.0057     0.0829   0.0942     0.1055  0.0942   0
Method(CBN-A):S.Time(last):Model(Bozic):TrueGenes(7)                0.0294 0.0059     0.0178   0.0294     0.0411  0.0294   0
Method(OT):S.Time(last):Model(Bozic):TrueGenes(7)                  -0.0785 0.0070    -0.0922  -0.0785    -0.0649 -0.0785   0
Method(OT-A):S.Time(last):Model(Bozic):TrueGenes(7)                -0.0209 0.0087    -0.0380  -0.0209    -0.0039 -0.0209   0
Method(DiP):S.Time(last):Model(Bozic):TrueGenes(7)                 -0.0116 0.0052    -0.0217  -0.0116    -0.0015 -0.0116   0
Method(CBN):S.Time(last):Model(McF_4):TrueGenes(7)                 -0.1465 0.0058    -0.1579  -0.1465    -0.1351 -0.1465   0
Method(CBN-A):S.Time(last):Model(McF_4):TrueGenes(7)               -0.1284 0.0060    -0.1402  -0.1284    -0.1166 -0.1284   0
Method(OT):S.Time(last):Model(McF_4):TrueGenes(7)                   0.1659 0.0085     0.1493   0.1659     0.1825  0.1659   0
Method(OT-A):S.Time(last):Model(McF_4):TrueGenes(7)                 0.0482 0.0103     0.0279   0.0482     0.0685  0.0482   0
Method(DiP):S.Time(last):Model(McF_4):TrueGenes(7)                  0.0189 0.0056     0.0080   0.0189     0.0298  0.0189   0
Method(CBN):S.Time(last):Model(McF_6):TrueGenes(7)                 -0.0279 0.0065    -0.0405  -0.0279    -0.0152 -0.0279   0
Method(CBN-A):S.Time(last):Model(McF_6):TrueGenes(7)                0.1393 0.0079     0.1239   0.1393     0.1548  0.1393   0
Method(OT):S.Time(last):Model(McF_6):TrueGenes(7)                   0.0060 0.0088    -0.0114   0.0060     0.0233  0.0060   0
Method(OT-A):S.Time(last):Model(McF_6):TrueGenes(7)                -0.0880 0.0103    -0.1082  -0.0880    -0.0677 -0.0880   0
Method(DiP):S.Time(last):Model(McF_6):TrueGenes(7)                  0.0134 0.0059     0.0017   0.0134     0.0250  0.0134   0
Method(CBN):S.Time(last):Model(Bozic):TrueGenes(9)                 -0.0148 0.0057    -0.0259  -0.0148    -0.0037 -0.0148   0
Method(CBN-A):S.Time(last):Model(Bozic):TrueGenes(9)               -0.0051 0.0058    -0.0164  -0.0051     0.0062 -0.0051   0
Method(OT):S.Time(last):Model(Bozic):TrueGenes(9)                  -0.0457 0.0081    -0.0616  -0.0457    -0.0299 -0.0457   0
Method(OT-A):S.Time(last):Model(Bozic):TrueGenes(9)                -0.0258 0.0084    -0.0422  -0.0258    -0.0094 -0.0258   0
Method(DiP):S.Time(last):Model(Bozic):TrueGenes(9)                  0.0482 0.0053     0.0378   0.0482     0.0587  0.0482   0
Method(CBN):S.Time(last):Model(McF_4):TrueGenes(9)                  0.0840 0.0059     0.0723   0.0840     0.0957  0.0840   0
Method(CBN-A):S.Time(last):Model(McF_4):TrueGenes(9)                0.1141 0.0061     0.1022   0.1141     0.1260  0.1141   0
Method(OT):S.Time(last):Model(McF_4):TrueGenes(9)                  -0.1368 0.0101    -0.1565  -0.1367    -0.1170 -0.1367   0
Method(OT-A):S.Time(last):Model(McF_4):TrueGenes(9)                -0.0457 0.0102    -0.0658  -0.0457    -0.0256 -0.0457   0
Method(DiP):S.Time(last):Model(McF_4):TrueGenes(9)                 -0.0034 0.0059    -0.0149  -0.0034     0.0081 -0.0034   0
Method(CBN):S.Time(last):Model(McF_6):TrueGenes(9)                 -0.0552 0.0066    -0.0681  -0.0552    -0.0423 -0.0552   0
Method(CBN-A):S.Time(last):Model(McF_6):TrueGenes(9)               -0.1372 0.0071    -0.1510  -0.1372    -0.1234 -0.1372   0
Method(OT):S.Time(last):Model(McF_6):TrueGenes(9)                   0.2170 0.0100     0.1973   0.2170     0.2367  0.2170   0
Method(OT-A):S.Time(last):Model(McF_6):TrueGenes(9)                 0.1283 0.0098     0.1090   0.1283     0.1476  0.1283   0
Method(DiP):S.Time(last):Model(McF_6):TrueGenes(9)                 -0.0950 0.0061    -0.1070  -0.0950    -0.0829 -0.0950   0
Method(CBN):S.Time(last):Conjunction(No):sh(0)                     -0.0191 0.0023    -0.0237  -0.0191    -0.0146 -0.0191   0
Method(CBN-A):S.Time(last):Conjunction(No):sh(0)                   -0.0129 0.0024    -0.0176  -0.0129    -0.0082 -0.0129   0
Method(OT):S.Time(last):Conjunction(No):sh(0)                       0.0053 0.0034    -0.0013   0.0053     0.0119  0.0053   0
Method(OT-A):S.Time(last):Conjunction(No):sh(0)                     0.0375 0.0041     0.0295   0.0375     0.0455  0.0375   0
Method(DiP):S.Time(last):Conjunction(No):sh(0)                     -0.0072 0.0022    -0.0115  -0.0072    -0.0029 -0.0072   0
Method(CBN):S.Time(last):Conjunction(No):TrueGenes(7)              -0.0018 0.0035    -0.0086  -0.0018     0.0051 -0.0018   0
Method(CBN-A):S.Time(last):Conjunction(No):TrueGenes(7)             0.0071 0.0036     0.0000   0.0071     0.0143  0.0071   0
Method(OT):S.Time(last):Conjunction(No):TrueGenes(7)                0.1269 0.0046     0.1178   0.1269     0.1360  0.1269   0
Method(OT-A):S.Time(last):Conjunction(No):TrueGenes(7)             -0.1566 0.0069    -0.1702  -0.1566    -0.1431 -0.1566   0
Method(DiP):S.Time(last):Conjunction(No):TrueGenes(7)               0.0198 0.0032     0.0135   0.0198     0.0261  0.0198   0
Method(CBN):S.Time(last):Conjunction(No):TrueGenes(9)               0.0006 0.0034    -0.0062   0.0006     0.0074  0.0006   0
Method(CBN-A):S.Time(last):Conjunction(No):TrueGenes(9)            -0.0001 0.0035    -0.0070  -0.0001     0.0067 -0.0001   0
Method(OT):S.Time(last):Conjunction(No):TrueGenes(9)               -0.0502 0.0054    -0.0608  -0.0502    -0.0396 -0.0502   0
Method(OT-A):S.Time(last):Conjunction(No):TrueGenes(9)              0.0711 0.0060     0.0594   0.0711     0.0828  0.0711   0
Method(DiP):S.Time(last):Conjunction(No):TrueGenes(9)              -0.0144 0.0033    -0.0209  -0.0144    -0.0080 -0.0144   0
Method(CBN):S.Time(last):sh(0):TrueGenes(7)                        -0.0205 0.0033    -0.0271  -0.0205    -0.0139 -0.0205   0
Method(CBN-A):S.Time(last):sh(0):TrueGenes(7)                      -0.0280 0.0035    -0.0348  -0.0280    -0.0211 -0.0280   0
Method(OT):S.Time(last):sh(0):TrueGenes(7)                          0.0049 0.0042    -0.0034   0.0049     0.0132  0.0049   0
Method(OT-A):S.Time(last):sh(0):TrueGenes(7)                        0.0296 0.0052     0.0194   0.0296     0.0399  0.0296   0
Method(DiP):S.Time(last):sh(0):TrueGenes(7)                         0.0012 0.0031    -0.0048   0.0012     0.0072  0.0012   0
Method(CBN):S.Time(last):sh(0):TrueGenes(9)                         0.0124 0.0034     0.0058   0.0124     0.0189  0.0124   0
Method(CBN-A):S.Time(last):sh(0):TrueGenes(9)                       0.0231 0.0034     0.0164   0.0231     0.0298  0.0231   0
Method(OT):S.Time(last):sh(0):TrueGenes(9)                         -0.0102 0.0049    -0.0199  -0.0102    -0.0006 -0.0102   0
Method(OT-A):S.Time(last):sh(0):TrueGenes(9)                       -0.0189 0.0051    -0.0289  -0.0189    -0.0090 -0.0189   0
Method(DiP):S.Time(last):sh(0):TrueGenes(9)                         0.0011 0.0032    -0.0051   0.0011     0.0073  0.0011   0
Method(CBN):S.Type(singleCell):Model(Bozic):Conjunction(No)        -0.0030 0.0055    -0.0138  -0.0030     0.0078 -0.0030   0
Method(CBN-A):S.Type(singleCell):Model(Bozic):Conjunction(No)       0.0190 0.0055     0.0082   0.0190     0.0298  0.0190   0
Method(OT):S.Type(singleCell):Model(Bozic):Conjunction(No)         -0.0087 0.0074    -0.0232  -0.0087     0.0057 -0.0087   0
Method(OT-A):S.Type(singleCell):Model(Bozic):Conjunction(No)       -0.0126 0.0090    -0.0302  -0.0126     0.0050 -0.0126   0
Method(DiP):S.Type(singleCell):Model(Bozic):Conjunction(No)         0.0039 0.0051    -0.0061   0.0039     0.0140  0.0039   0
Method(CBN):S.Type(wholeTumor_0.01):Model(Bozic):Conjunction(No)   -0.0030 0.0054    -0.0137  -0.0030     0.0077 -0.0030   0
Method(CBN-A):S.Type(wholeTumor_0.01):Model(Bozic):Conjunction(No) -0.0308 0.0056    -0.0418  -0.0308    -0.0199 -0.0308   0
Method(OT):S.Type(wholeTumor_0.01):Model(Bozic):Conjunction(No)     0.0133 0.0070    -0.0004   0.0133     0.0271  0.0133   0
Method(OT-A):S.Type(wholeTumor_0.01):Model(Bozic):Conjunction(No)   0.0336 0.0085     0.0170   0.0336     0.0502  0.0336   0
Method(DiP):S.Type(wholeTumor_0.01):Model(Bozic):Conjunction(No)   -0.0082 0.0051    -0.0182  -0.0082     0.0019 -0.0082   0
Method(CBN):S.Type(singleCell):Model(McF_4):Conjunction(No)        -0.0102 0.0059    -0.0218  -0.0102     0.0014 -0.0102   0
Method(CBN-A):S.Type(singleCell):Model(McF_4):Conjunction(No)      -0.0076 0.0060    -0.0194  -0.0076     0.0041 -0.0076   0
Method(OT):S.Type(singleCell):Model(McF_4):Conjunction(No)          0.0018 0.0092    -0.0163   0.0018     0.0199  0.0018   0
Method(OT-A):S.Type(singleCell):Model(McF_4):Conjunction(No)        0.0038 0.0137    -0.0233   0.0038     0.0307  0.0038   0
Method(DiP):S.Type(singleCell):Model(McF_4):Conjunction(No)         0.0056 0.0058    -0.0058   0.0056     0.0170  0.0056   0
Method(CBN):S.Type(wholeTumor_0.01):Model(McF_4):Conjunction(No)    0.0142 0.0059     0.0027   0.0142     0.0258  0.0142   0
Method(CBN-A):S.Type(wholeTumor_0.01):Model(McF_4):Conjunction(No)  0.0160 0.0060     0.0043   0.0160     0.0277  0.0160   0
Method(OT):S.Type(wholeTumor_0.01):Model(McF_4):Conjunction(No)     0.0020 0.0091    -0.0159   0.0020     0.0199  0.0020   0
Method(OT-A):S.Type(wholeTumor_0.01):Model(McF_4):Conjunction(No)  -0.0091 0.0135    -0.0357  -0.0091     0.0173 -0.0091   0
Method(DiP):S.Type(wholeTumor_0.01):Model(McF_4):Conjunction(No)   -0.0116 0.0059    -0.0232  -0.0116    -0.0001 -0.0116   0
Method(CBN):S.Type(singleCell):Model(McF_6):Conjunction(No)         0.0062 0.0060    -0.0056   0.0062     0.0181  0.0062   0
Method(CBN-A):S.Type(singleCell):Model(McF_6):Conjunction(No)      -0.0061 0.0064    -0.0186  -0.0061     0.0063 -0.0061   0
Method(OT):S.Type(singleCell):Model(McF_6):Conjunction(No)          0.0035 0.0088    -0.0139   0.0035     0.0208  0.0035   0
Method(OT-A):S.Type(singleCell):Model(McF_6):Conjunction(No)        0.0081 0.0112    -0.0139   0.0081     0.0301  0.0081   0
Method(DiP):S.Type(singleCell):Model(McF_6):Conjunction(No)        -0.0068 0.0059    -0.0183  -0.0068     0.0047 -0.0068   0
Method(CBN):S.Type(wholeTumor_0.01):Model(McF_6):Conjunction(No)   -0.0013 0.0060    -0.0131  -0.0013     0.0104 -0.0013   0
Method(CBN-A):S.Type(wholeTumor_0.01):Model(McF_6):Conjunction(No)  0.0183 0.0063     0.0058   0.0183     0.0307  0.0183   0
Method(OT):S.Type(wholeTumor_0.01):Model(McF_6):Conjunction(No)    -0.0082 0.0087    -0.0254  -0.0082     0.0089 -0.0082   0
Method(OT-A):S.Type(wholeTumor_0.01):Model(McF_6):Conjunction(No)  -0.0262 0.0111    -0.0480  -0.0262    -0.0044 -0.0261   0
Method(DiP):S.Type(wholeTumor_0.01):Model(McF_6):Conjunction(No)    0.0119 0.0059     0.0002   0.0119     0.0236  0.0119   0
Method(CBN):S.Type(singleCell):Model(Bozic):sh(0)                   0.0121 0.0054     0.0014   0.0121     0.0228  0.0121   0
Method(CBN-A):S.Type(singleCell):Model(Bozic):sh(0)                 0.0107 0.0055     0.0000   0.0107     0.0214  0.0107   0
Method(OT):S.Type(singleCell):Model(Bozic):sh(0)                   -0.0097 0.0071    -0.0236  -0.0097     0.0041 -0.0097   0
Method(OT-A):S.Type(singleCell):Model(Bozic):sh(0)                 -0.0025 0.0080    -0.0182  -0.0025     0.0132 -0.0025   0
Method(DiP):S.Type(singleCell):Model(Bozic):sh(0)                  -0.0040 0.0050    -0.0139  -0.0040     0.0058 -0.0040   0
Method(CBN):S.Type(wholeTumor_0.01):Model(Bozic):sh(0)             -0.0331 0.0054    -0.0437  -0.0331    -0.0226 -0.0331   0
Method(CBN-A):S.Type(wholeTumor_0.01):Model(Bozic):sh(0)           -0.0187 0.0055    -0.0296  -0.0187    -0.0079 -0.0187   0
Method(OT):S.Type(wholeTumor_0.01):Model(Bozic):sh(0)               0.0151 0.0068     0.0018   0.0151     0.0283  0.0151   0
Method(OT-A):S.Type(wholeTumor_0.01):Model(Bozic):sh(0)             0.0018 0.0076    -0.0131   0.0018     0.0167  0.0018   0
Method(DiP):S.Type(wholeTumor_0.01):Model(Bozic):sh(0)              0.0161 0.0051     0.0062   0.0161     0.0260  0.0161   0
Method(CBN):S.Type(singleCell):Model(McF_4):sh(0)                  -0.0052 0.0055    -0.0161  -0.0052     0.0057 -0.0052   0
Method(CBN-A):S.Type(singleCell):Model(McF_4):sh(0)                -0.0043 0.0056    -0.0153  -0.0043     0.0067 -0.0043   0
Method(OT):S.Type(singleCell):Model(McF_4):sh(0)                   -0.0079 0.0081    -0.0238  -0.0079     0.0079 -0.0079   0
Method(OT-A):S.Type(singleCell):Model(McF_4):sh(0)                  0.0066 0.0097    -0.0124   0.0066     0.0256  0.0066   0
Method(DiP):S.Type(singleCell):Model(McF_4):sh(0)                   0.0025 0.0054    -0.0081   0.0025     0.0131  0.0025   0
Method(CBN):S.Type(wholeTumor_0.01):Model(McF_4):sh(0)              0.0223 0.0055     0.0114   0.0223     0.0331  0.0223   0
Method(CBN-A):S.Type(wholeTumor_0.01):Model(McF_4):sh(0)            0.0039 0.0056    -0.0071   0.0039     0.0149  0.0039   0
Method(OT):S.Type(wholeTumor_0.01):Model(McF_4):sh(0)               0.0271 0.0080     0.0114   0.0271     0.0428  0.0271   0
Method(OT-A):S.Type(wholeTumor_0.01):Model(McF_4):sh(0)             0.0046 0.0096    -0.0143   0.0046     0.0234  0.0046   0
Method(DiP):S.Type(wholeTumor_0.01):Model(McF_4):sh(0)             -0.0226 0.0055    -0.0335  -0.0226    -0.0117 -0.0226   0
Method(CBN):S.Type(singleCell):Model(McF_6):sh(0)                  -0.0149 0.0059    -0.0264  -0.0149    -0.0034 -0.0149   0
Method(CBN-A):S.Type(singleCell):Model(McF_6):sh(0)                 0.0013 0.0062    -0.0108   0.0013     0.0135  0.0013   0
Method(OT):S.Type(singleCell):Model(McF_6):sh(0)                   -0.0012 0.0082    -0.0174  -0.0012     0.0150 -0.0012   0
Method(OT-A):S.Type(singleCell):Model(McF_6):sh(0)                 -0.0257 0.0093    -0.0440  -0.0257    -0.0074 -0.0257   0
Method(DiP):S.Type(singleCell):Model(McF_6):sh(0)                   0.0164 0.0057     0.0052   0.0164     0.0276  0.0164   0
Method(CBN):S.Type(wholeTumor_0.01):Model(McF_6):sh(0)              0.0346 0.0058     0.0231   0.0346     0.0460  0.0346   0
Method(CBN-A):S.Type(wholeTumor_0.01):Model(McF_6):sh(0)            0.0027 0.0062    -0.0095   0.0027     0.0148  0.0027   0
Method(OT):S.Type(wholeTumor_0.01):Model(McF_6):sh(0)               0.0050 0.0082    -0.0111   0.0050     0.0210  0.0050   0
Method(OT-A):S.Type(wholeTumor_0.01):Model(McF_6):sh(0)             0.0579 0.0093     0.0397   0.0579     0.0761  0.0579   0
Method(DiP):S.Type(wholeTumor_0.01):Model(McF_6):sh(0)             -0.0428 0.0058    -0.0542  -0.0428    -0.0314 -0.0428   0
Method(CBN):S.Type(singleCell):Model(Bozic):TrueGenes(7)           -0.0536 0.0081    -0.0696  -0.0536    -0.0377 -0.0536   0
Method(CBN-A):S.Type(singleCell):Model(Bozic):TrueGenes(7)          0.0083 0.0081    -0.0076   0.0083     0.0243  0.0083   0
Method(OT):S.Type(singleCell):Model(Bozic):TrueGenes(7)             0.0192 0.0099    -0.0002   0.0192     0.0386  0.0192   0
Method(OT-A):S.Type(singleCell):Model(Bozic):TrueGenes(7)           0.0112 0.0117    -0.0118   0.0112     0.0342  0.0112   0
Method(DiP):S.Type(singleCell):Model(Bozic):TrueGenes(7)            0.0038 0.0072    -0.0104   0.0038     0.0179  0.0038   0
Method(CBN):S.Type(wholeTumor_0.01):Model(Bozic):TrueGenes(7)       0.0784 0.0079     0.0629   0.0784     0.0938  0.0784   0
Method(CBN-A):S.Type(wholeTumor_0.01):Model(Bozic):TrueGenes(7)     0.0131 0.0081    -0.0028   0.0131     0.0290  0.0131   0
Method(OT):S.Type(wholeTumor_0.01):Model(Bozic):TrueGenes(7)       -0.0524 0.0094    -0.0708  -0.0524    -0.0340 -0.0524   0
Method(OT-A):S.Type(wholeTumor_0.01):Model(Bozic):TrueGenes(7)     -0.0176 0.0112    -0.0395  -0.0176     0.0043 -0.0176   0
Method(DiP):S.Type(wholeTumor_0.01):Model(Bozic):TrueGenes(7)      -0.0025 0.0072    -0.0167  -0.0025     0.0116 -0.0025   0
Method(CBN):S.Type(singleCell):Model(McF_4):TrueGenes(7)            0.0340 0.0081     0.0180   0.0340     0.0499  0.0340   0
Method(CBN-A):S.Type(singleCell):Model(McF_4):TrueGenes(7)          0.0284 0.0083     0.0122   0.0284     0.0446  0.0284   0
Method(OT):S.Type(singleCell):Model(McF_4):TrueGenes(7)            -0.0227 0.0118    -0.0459  -0.0227     0.0005 -0.0227   0
Method(OT-A):S.Type(singleCell):Model(McF_4):TrueGenes(7)           0.0157 0.0142    -0.0122   0.0157     0.0436  0.0157   0
Method(DiP):S.Type(singleCell):Model(McF_4):TrueGenes(7)           -0.0268 0.0078    -0.0420  -0.0268    -0.0116 -0.0268   0
Method(CBN):S.Type(wholeTumor_0.01):Model(McF_4):TrueGenes(7)      -0.0521 0.0080    -0.0678  -0.0521    -0.0363 -0.0521   0
Method(CBN-A):S.Type(wholeTumor_0.01):Model(McF_4):TrueGenes(7)    -0.0640 0.0082    -0.0801  -0.0640    -0.0479 -0.0640   0
Method(OT):S.Type(wholeTumor_0.01):Model(McF_4):TrueGenes(7)        0.0640 0.0116     0.0412   0.0640     0.0868  0.0640   0
Method(OT-A):S.Type(wholeTumor_0.01):Model(McF_4):TrueGenes(7)     -0.0432 0.0141    -0.0708  -0.0431    -0.0156 -0.0431   0
Method(DiP):S.Type(wholeTumor_0.01):Model(McF_4):TrueGenes(7)       0.0456 0.0079     0.0302   0.0456     0.0610  0.0456   0
Method(CBN):S.Type(singleCell):Model(McF_6):TrueGenes(7)            0.0225 0.0087     0.0054   0.0225     0.0396  0.0225   0
Method(CBN-A):S.Type(singleCell):Model(McF_6):TrueGenes(7)         -0.0260 0.0098    -0.0452  -0.0260    -0.0068 -0.0260   0
Method(OT):S.Type(singleCell):Model(McF_6):TrueGenes(7)            -0.0054 0.0117    -0.0284  -0.0054     0.0176 -0.0054   0
Method(OT-A):S.Type(singleCell):Model(McF_6):TrueGenes(7)          -0.0174 0.0144    -0.0457  -0.0174     0.0108 -0.0174   0
Method(DiP):S.Type(singleCell):Model(McF_6):TrueGenes(7)            0.0173 0.0082     0.0012   0.0173     0.0334  0.0173   0
Method(CBN):S.Type(wholeTumor_0.01):Model(McF_6):TrueGenes(7)      -0.0365 0.0086    -0.0533  -0.0365    -0.0197 -0.0365   0
Method(CBN-A):S.Type(wholeTumor_0.01):Model(McF_6):TrueGenes(7)     0.0632 0.0096     0.0445   0.0632     0.0820  0.0632   0
Method(OT):S.Type(wholeTumor_0.01):Model(McF_6):TrueGenes(7)       -0.0002 0.0115    -0.0228  -0.0002     0.0223 -0.0002   0
Method(OT-A):S.Type(wholeTumor_0.01):Model(McF_6):TrueGenes(7)      0.0291 0.0142     0.0013   0.0291     0.0569  0.0291   0
Method(DiP):S.Type(wholeTumor_0.01):Model(McF_6):TrueGenes(7)      -0.0327 0.0083    -0.0490  -0.0327    -0.0165 -0.0327   0
Method(CBN):S.Type(singleCell):Model(Bozic):TrueGenes(9)            0.0203 0.0079     0.0048   0.0203     0.0359  0.0203   0
Method(CBN-A):S.Type(singleCell):Model(Bozic):TrueGenes(9)         -0.0167 0.0080    -0.0324  -0.0167    -0.0011 -0.0167   0
Method(OT):S.Type(singleCell):Model(Bozic):TrueGenes(9)             0.0020 0.0112    -0.0200   0.0020     0.0240  0.0020   0
Method(OT-A):S.Type(singleCell):Model(Bozic):TrueGenes(9)           0.0116 0.0115    -0.0111   0.0116     0.0342  0.0116   0
Method(DiP):S.Type(singleCell):Model(Bozic):TrueGenes(9)           -0.0080 0.0075    -0.0227  -0.0080     0.0066 -0.0080   0
Method(CBN):S.Type(wholeTumor_0.01):Model(Bozic):TrueGenes(9)      -0.0211 0.0079    -0.0367  -0.0211    -0.0056 -0.0211   0
Method(CBN-A):S.Type(wholeTumor_0.01):Model(Bozic):TrueGenes(9)     0.0097 0.0081    -0.0062   0.0097     0.0255  0.0097   0
Method(OT):S.Type(wholeTumor_0.01):Model(Bozic):TrueGenes(9)       -0.0024 0.0109    -0.0237  -0.0024     0.0189 -0.0024   0
Method(OT-A):S.Type(wholeTumor_0.01):Model(Bozic):TrueGenes(9)     -0.0309 0.0111    -0.0527  -0.0309    -0.0090 -0.0308   0
Method(DiP):S.Type(wholeTumor_0.01):Model(Bozic):TrueGenes(9)       0.0191 0.0075     0.0043   0.0191     0.0339  0.0191   0
Method(CBN):S.Type(singleCell):Model(McF_4):TrueGenes(9)           -0.0151 0.0083    -0.0313  -0.0151     0.0012 -0.0151   0
Method(CBN-A):S.Type(singleCell):Model(McF_4):TrueGenes(9)         -0.0167 0.0084    -0.0331  -0.0167    -0.0003 -0.0167   0
Method(OT):S.Type(singleCell):Model(McF_4):TrueGenes(9)             0.0068 0.0139    -0.0205   0.0068     0.0340  0.0068   0
Method(OT-A):S.Type(singleCell):Model(McF_4):TrueGenes(9)          -0.0296 0.0141    -0.0574  -0.0296    -0.0019 -0.0296   0
Method(DiP):S.Type(singleCell):Model(McF_4):TrueGenes(9)            0.0299 0.0082     0.0138   0.0299     0.0459  0.0299   0
Method(CBN):S.Type(wholeTumor_0.01):Model(McF_4):TrueGenes(9)       0.0008 0.0083    -0.0154   0.0008     0.0170  0.0008   0
Method(CBN-A):S.Type(wholeTumor_0.01):Model(McF_4):TrueGenes(9)     0.0355 0.0083     0.0192   0.0355     0.0519  0.0355   0
Method(OT):S.Type(wholeTumor_0.01):Model(McF_4):TrueGenes(9)       -0.0156 0.0139    -0.0428  -0.0155     0.0116 -0.0155   0
Method(OT-A):S.Type(wholeTumor_0.01):Model(McF_4):TrueGenes(9)      0.0744 0.0138     0.0472   0.0744     0.1016  0.0744   0
Method(DiP):S.Type(wholeTumor_0.01):Model(McF_4):TrueGenes(9)      -0.0492 0.0084    -0.0657  -0.0492    -0.0328 -0.0492   0
Method(CBN):S.Type(singleCell):Model(McF_6):TrueGenes(9)           -0.0035 0.0087    -0.0206  -0.0035     0.0135 -0.0035   0
Method(CBN-A):S.Type(singleCell):Model(McF_6):TrueGenes(9)          0.0239 0.0090     0.0061   0.0239     0.0416  0.0239   0
Method(OT):S.Type(singleCell):Model(McF_6):TrueGenes(9)            -0.0067 0.0133    -0.0328  -0.0067     0.0194 -0.0067   0
Method(OT-A):S.Type(singleCell):Model(McF_6):TrueGenes(9)           0.0032 0.0134    -0.0232   0.0032     0.0296  0.0032   0
Method(DiP):S.Type(singleCell):Model(McF_6):TrueGenes(9)           -0.0109 0.0084    -0.0275  -0.0109     0.0056 -0.0109   0
Method(CBN):S.Type(wholeTumor_0.01):Model(McF_6):TrueGenes(9)       0.0226 0.0087     0.0055   0.0226     0.0396  0.0226   0
Method(CBN-A):S.Type(wholeTumor_0.01):Model(McF_6):TrueGenes(9)    -0.0530 0.0090    -0.0708  -0.0530    -0.0353 -0.0530   0
Method(OT):S.Type(wholeTumor_0.01):Model(McF_6):TrueGenes(9)        0.0127 0.0133    -0.0133   0.0127     0.0387  0.0128   0
Method(OT-A):S.Type(wholeTumor_0.01):Model(McF_6):TrueGenes(9)     -0.0117 0.0134    -0.0381  -0.0117     0.0146 -0.0117   0
Method(DiP):S.Type(wholeTumor_0.01):Model(McF_6):TrueGenes(9)       0.0174 0.0086     0.0005   0.0174     0.0343  0.0174   0
Method(CBN):S.Type(singleCell):Conjunction(No):sh(0)               -0.0006 0.0032    -0.0069  -0.0006     0.0057 -0.0006   0
Method(CBN-A):S.Type(singleCell):Conjunction(No):sh(0)             -0.0051 0.0032    -0.0115  -0.0051     0.0013 -0.0051   0
Method(OT):S.Type(singleCell):Conjunction(No):sh(0)                -0.0001 0.0044    -0.0088  -0.0001     0.0087 -0.0001   0
Method(OT-A):S.Type(singleCell):Conjunction(No):sh(0)               0.0073 0.0054    -0.0033   0.0073     0.0178  0.0073   0
Method(DiP):S.Type(singleCell):Conjunction(No):sh(0)               -0.0004 0.0030    -0.0064  -0.0004     0.0055 -0.0004   0
Method(CBN):S.Type(wholeTumor_0.01):Conjunction(No):sh(0)           0.0066 0.0032     0.0004   0.0066     0.0128  0.0066   0
Method(CBN-A):S.Type(wholeTumor_0.01):Conjunction(No):sh(0)         0.0073 0.0033     0.0010   0.0073     0.0137  0.0073   0
Method(OT):S.Type(wholeTumor_0.01):Conjunction(No):sh(0)           -0.0011 0.0043    -0.0094  -0.0011     0.0073 -0.0011   0
Method(OT-A):S.Type(wholeTumor_0.01):Conjunction(No):sh(0)         -0.0120 0.0050    -0.0219  -0.0120    -0.0021 -0.0120   0
Method(DiP):S.Type(wholeTumor_0.01):Conjunction(No):sh(0)          -0.0007 0.0031    -0.0067  -0.0007     0.0053 -0.0007   0
Method(CBN):S.Type(singleCell):Conjunction(No):TrueGenes(7)         0.0113 0.0048     0.0019   0.0113     0.0208  0.0113   0
Method(CBN-A):S.Type(singleCell):Conjunction(No):TrueGenes(7)       0.0134 0.0049     0.0037   0.0134     0.0230  0.0134   0
Method(OT):S.Type(singleCell):Conjunction(No):TrueGenes(7)          0.0008 0.0064    -0.0118   0.0008     0.0133  0.0008   0
Method(OT-A):S.Type(singleCell):Conjunction(No):TrueGenes(7)       -0.0188 0.0087    -0.0359  -0.0188    -0.0017 -0.0188   0
Method(DiP):S.Type(singleCell):Conjunction(No):TrueGenes(7)        -0.0053 0.0044    -0.0140  -0.0053     0.0034 -0.0053   0
Method(CBN):S.Type(wholeTumor_0.01):Conjunction(No):TrueGenes(7)   -0.0169 0.0047    -0.0261  -0.0169    -0.0077 -0.0169   0
Method(CBN-A):S.Type(wholeTumor_0.01):Conjunction(No):TrueGenes(7) -0.0208 0.0049    -0.0304  -0.0208    -0.0113 -0.0208   0
Method(OT):S.Type(wholeTumor_0.01):Conjunction(No):TrueGenes(7)     0.0099 0.0060    -0.0019   0.0099     0.0217  0.0099   0
Method(OT-A):S.Type(wholeTumor_0.01):Conjunction(No):TrueGenes(7)   0.0290 0.0080     0.0132   0.0290     0.0448  0.0290   0
Method(DiP):S.Type(wholeTumor_0.01):Conjunction(No):TrueGenes(7)    0.0055 0.0044    -0.0032   0.0055     0.0141  0.0055   0
Method(CBN):S.Type(singleCell):Conjunction(No):TrueGenes(9)        -0.0017 0.0047    -0.0109  -0.0017     0.0076 -0.0017   0
Method(CBN-A):S.Type(singleCell):Conjunction(No):TrueGenes(9)      -0.0079 0.0048    -0.0173  -0.0079     0.0014 -0.0079   0
Method(OT):S.Type(singleCell):Conjunction(No):TrueGenes(9)         -0.0097 0.0073    -0.0240  -0.0097     0.0045 -0.0097   0
Method(OT-A):S.Type(singleCell):Conjunction(No):TrueGenes(9)        0.0011 0.0079    -0.0144   0.0011     0.0166  0.0011   0
Method(DiP):S.Type(singleCell):Conjunction(No):TrueGenes(9)         0.0096 0.0045     0.0007   0.0096     0.0185  0.0096   0
Method(CBN):S.Type(wholeTumor_0.01):Conjunction(No):TrueGenes(9)    0.0112 0.0047     0.0020   0.0112     0.0204  0.0112   0
Method(CBN-A):S.Type(wholeTumor_0.01):Conjunction(No):TrueGenes(9)  0.0045 0.0048    -0.0049   0.0045     0.0138  0.0045   0
Method(OT):S.Type(wholeTumor_0.01):Conjunction(No):TrueGenes(9)     0.0093 0.0070    -0.0045   0.0093     0.0230  0.0093   0
Method(OT-A):S.Type(wholeTumor_0.01):Conjunction(No):TrueGenes(9)  -0.0021 0.0075    -0.0168  -0.0021     0.0127 -0.0021   0
Method(DiP):S.Type(wholeTumor_0.01):Conjunction(No):TrueGenes(9)   -0.0144 0.0046    -0.0234  -0.0144    -0.0054 -0.0144   0
Method(CBN):S.Type(singleCell):sh(0):TrueGenes(7)                   0.0213 0.0047     0.0121   0.0213     0.0305  0.0213   0
Method(CBN-A):S.Type(singleCell):sh(0):TrueGenes(7)                 0.0031 0.0048    -0.0062   0.0031     0.0125  0.0031   0
Method(OT):S.Type(singleCell):sh(0):TrueGenes(7)                   -0.0193 0.0059    -0.0309  -0.0193    -0.0076 -0.0193   0
Method(OT-A):S.Type(singleCell):sh(0):TrueGenes(7)                 -0.0163 0.0070    -0.0302  -0.0163    -0.0025 -0.0163   0
Method(DiP):S.Type(singleCell):sh(0):TrueGenes(7)                   0.0031 0.0043    -0.0052   0.0031     0.0115  0.0031   0
Method(CBN):S.Type(wholeTumor_0.01):sh(0):TrueGenes(7)             -0.0469 0.0046    -0.0558  -0.0469    -0.0379 -0.0469   0
Method(CBN-A):S.Type(wholeTumor_0.01):sh(0):TrueGenes(7)            0.0034 0.0047    -0.0059   0.0034     0.0127  0.0034   0
Method(OT):S.Type(wholeTumor_0.01):sh(0):TrueGenes(7)               0.0270 0.0057     0.0158   0.0270     0.0381  0.0270   0
Method(OT-A):S.Type(wholeTumor_0.01):sh(0):TrueGenes(7)             0.0253 0.0067     0.0122   0.0253     0.0385  0.0253   0
Method(DiP):S.Type(wholeTumor_0.01):sh(0):TrueGenes(7)              0.0025 0.0043    -0.0059   0.0025     0.0109  0.0025   0
Method(CBN):S.Type(singleCell):sh(0):TrueGenes(9)                  -0.0098 0.0046    -0.0188  -0.0098    -0.0007 -0.0098   0
Method(CBN-A):S.Type(singleCell):sh(0):TrueGenes(9)                 0.0055 0.0047    -0.0037   0.0055     0.0146  0.0055   0
Method(OT):S.Type(singleCell):sh(0):TrueGenes(9)                    0.0000 0.0068    -0.0133   0.0000     0.0133  0.0000   0
Method(OT-A):S.Type(singleCell):sh(0):TrueGenes(9)                  0.0087 0.0070    -0.0050   0.0087     0.0224  0.0087   0
Method(DiP):S.Type(singleCell):sh(0):TrueGenes(9)                  -0.0010 0.0044    -0.0096  -0.0010     0.0077 -0.0010   0
Method(CBN):S.Type(wholeTumor_0.01):sh(0):TrueGenes(9)              0.0184 0.0046     0.0094   0.0184     0.0274  0.0184   0
Method(CBN-A):S.Type(wholeTumor_0.01):sh(0):TrueGenes(9)           -0.0068 0.0047    -0.0160  -0.0068     0.0024 -0.0068   0
Method(OT):S.Type(wholeTumor_0.01):sh(0):TrueGenes(9)              -0.0011 0.0066    -0.0140  -0.0011     0.0117 -0.0011   0
Method(OT-A):S.Type(wholeTumor_0.01):sh(0):TrueGenes(9)            -0.0186 0.0067    -0.0318  -0.0186    -0.0054 -0.0186   0
Method(DiP):S.Type(wholeTumor_0.01):sh(0):TrueGenes(9)              0.0013 0.0045    -0.0076   0.0013     0.0101  0.0013   0
Method(CBN):Model(Bozic):Conjunction(No):sh(0)                     -0.0209 0.0039    -0.0285  -0.0209    -0.0132 -0.0209   0
Method(CBN-A):Model(Bozic):Conjunction(No):sh(0)                   -0.0106 0.0039    -0.0183  -0.0106    -0.0029 -0.0106   0
Method(OT):Model(Bozic):Conjunction(No):sh(0)                       0.0031 0.0052    -0.0071   0.0031     0.0132  0.0031   0
Method(OT-A):Model(Bozic):Conjunction(No):sh(0)                     0.0211 0.0063     0.0087   0.0211     0.0334  0.0210   0
Method(DiP):Model(Bozic):Conjunction(No):sh(0)                      0.0000 0.0036    -0.0071   0.0000     0.0071  0.0000   0
Method(CBN):Model(McF_4):Conjunction(No):sh(0)                      0.0131 0.0042     0.0049   0.0131     0.0213  0.0131   0
Method(CBN-A):Model(McF_4):Conjunction(No):sh(0)                    0.0124 0.0042     0.0040   0.0124     0.0207  0.0124   0
Method(OT):Model(McF_4):Conjunction(No):sh(0)                       0.0119 0.0065    -0.0009   0.0119     0.0247  0.0119   0
Method(OT-A):Model(McF_4):Conjunction(No):sh(0)                     0.0068 0.0097    -0.0123   0.0068     0.0258  0.0067   0
Method(DiP):Model(McF_4):Conjunction(No):sh(0)                     -0.0171 0.0042    -0.0253  -0.0171    -0.0090 -0.0171   0
Method(CBN):Model(McF_6):Conjunction(No):sh(0)                      0.0218 0.0043     0.0134   0.0218     0.0301  0.0218   0
Method(CBN-A):Model(McF_6):Conjunction(No):sh(0)                    0.0141 0.0045     0.0053   0.0141     0.0229  0.0141   0
Method(OT):Model(McF_6):Conjunction(No):sh(0)                      -0.0292 0.0062    -0.0415  -0.0292    -0.0170 -0.0292   0
Method(OT-A):Model(McF_6):Conjunction(No):sh(0)                    -0.0487 0.0079    -0.0643  -0.0487    -0.0331 -0.0487   0
Method(DiP):Model(McF_6):Conjunction(No):sh(0)                      0.0207 0.0042     0.0125   0.0207     0.0290  0.0207   0
Method(CBN):Model(Bozic):Conjunction(No):TrueGenes(7)              -0.0479 0.0059    -0.0594  -0.0479    -0.0363 -0.0479   0
Method(CBN-A):Model(Bozic):Conjunction(No):TrueGenes(7)            -0.0332 0.0059    -0.0449  -0.0332    -0.0215 -0.0332   0
Method(OT):Model(Bozic):Conjunction(No):TrueGenes(7)               -0.0484 0.0075    -0.0631  -0.0484    -0.0338 -0.0484   0
Method(OT-A):Model(Bozic):Conjunction(No):TrueGenes(7)              0.1526 0.0107     0.1316   0.1526     0.1737  0.1526   0
Method(DiP):Model(Bozic):Conjunction(No):TrueGenes(7)              -0.0270 0.0053    -0.0375  -0.0270    -0.0166 -0.0270   0
Method(CBN):Model(McF_4):Conjunction(No):TrueGenes(7)               0.0022 0.0067    -0.0110   0.0022     0.0154  0.0022   0
Method(CBN-A):Model(McF_4):Conjunction(No):TrueGenes(7)            -0.0093 0.0068    -0.0227  -0.0093     0.0041 -0.0093   0
Method(OT):Model(McF_4):Conjunction(No):TrueGenes(7)                0.1677 0.0106     0.1468   0.1676     0.1886  0.1676   0
Method(OT-A):Model(McF_4):Conjunction(No):TrueGenes(7)             -0.1959 0.0193    -0.2342  -0.1958    -0.1585 -0.1955   0
Method(DiP):Model(McF_4):Conjunction(No):TrueGenes(7)               0.0260 0.0066     0.0131   0.0260     0.0389  0.0260   0
Method(CBN):Model(McF_6):Conjunction(No):TrueGenes(7)               0.0949 0.0066     0.0819   0.0949     0.1079  0.0949   0
Method(CBN-A):Model(McF_6):Conjunction(No):TrueGenes(7)             0.0847 0.0073     0.0703   0.0847     0.0991  0.0847   0
Method(OT):Model(McF_6):Conjunction(No):TrueGenes(7)               -0.0406 0.0093    -0.0588  -0.0406    -0.0224 -0.0406   0
Method(OT-A):Model(McF_6):Conjunction(No):TrueGenes(7)             -0.1515 0.0156    -0.1822  -0.1514    -0.1210 -0.1513   0
Method(DiP):Model(McF_6):Conjunction(No):TrueGenes(7)               0.0368 0.0063     0.0243   0.0368     0.0492  0.0368   0
Method(CBN):Model(Bozic):Conjunction(No):TrueGenes(9)               0.0175 0.0057     0.0062   0.0175     0.0288  0.0175   0
Method(CBN-A):Model(Bozic):Conjunction(No):TrueGenes(9)            -0.0019 0.0058    -0.0133  -0.0019     0.0095 -0.0019   0
Method(OT):Model(Bozic):Conjunction(No):TrueGenes(9)                0.0428 0.0088     0.0255   0.0428     0.0600  0.0427   0
Method(OT-A):Model(Bozic):Conjunction(No):TrueGenes(9)             -0.0411 0.0096    -0.0600  -0.0411    -0.0223 -0.0411   0
Method(DiP):Model(Bozic):Conjunction(No):TrueGenes(9)               0.0000 0.0055    -0.0108   0.0000     0.0107  0.0000   0
Method(CBN):Model(McF_4):Conjunction(No):TrueGenes(9)               0.0712 0.0066     0.0581   0.0712     0.0842  0.0712   0
Method(CBN-A):Model(McF_4):Conjunction(No):TrueGenes(9)             0.0933 0.0067     0.0801   0.0933     0.1064  0.0933   0
Method(OT):Model(McF_4):Conjunction(No):TrueGenes(9)               -0.2032 0.0137    -0.2302  -0.2031    -0.1765 -0.2030   0
Method(OT-A):Model(McF_4):Conjunction(No):TrueGenes(9)             -0.0131 0.0161    -0.0448  -0.0131     0.0184 -0.0131   0
Method(DiP):Model(McF_4):Conjunction(No):TrueGenes(9)               0.0224 0.0067     0.0094   0.0224     0.0355  0.0224   0
Method(CBN):Model(McF_6):Conjunction(No):TrueGenes(9)              -0.0918 0.0065    -0.1045  -0.0918    -0.0792 -0.0918   0
Method(CBN-A):Model(McF_6):Conjunction(No):TrueGenes(9)            -0.0964 0.0067    -0.1096  -0.0964    -0.0833 -0.0964   0
Method(OT):Model(McF_6):Conjunction(No):TrueGenes(9)                0.0922 0.0107     0.0712   0.0922     0.1131  0.0922   0
Method(OT-A):Model(McF_6):Conjunction(No):TrueGenes(9)              0.1047 0.0125     0.0802   0.1047     0.1293  0.1047   0
Method(DiP):Model(McF_6):Conjunction(No):TrueGenes(9)              -0.0209 0.0063    -0.0334  -0.0209    -0.0085 -0.0209   0
Method(CBN):Model(Bozic):sh(0):TrueGenes(7)                         0.0377 0.0057     0.0265   0.0377     0.0488  0.0377   0
Method(CBN-A):Model(Bozic):sh(0):TrueGenes(7)                       0.0422 0.0058     0.0309   0.0422     0.0535  0.0422   0
Method(OT):Model(Bozic):sh(0):TrueGenes(7)                         -0.0664 0.0069    -0.0798  -0.0664    -0.0529 -0.0663   0
Method(OT-A):Model(Bozic):sh(0):TrueGenes(7)                       -0.0403 0.0081    -0.0563  -0.0403    -0.0244 -0.0403   0
Method(DiP):Model(Bozic):sh(0):TrueGenes(7)                         0.0057 0.0051    -0.0043   0.0057     0.0157  0.0057   0
Method(CBN):Model(McF_4):sh(0):TrueGenes(7)                        -0.0116 0.0057    -0.0228  -0.0116    -0.0003 -0.0116   0
Method(CBN-A):Model(McF_4):sh(0):TrueGenes(7)                      -0.0272 0.0058    -0.0386  -0.0272    -0.0158 -0.0272   0
Method(OT):Model(McF_4):sh(0):TrueGenes(7)                         -0.0130 0.0083    -0.0293  -0.0130     0.0032 -0.0130   0
Method(OT-A):Model(McF_4):sh(0):TrueGenes(7)                        0.0304 0.0100     0.0108   0.0304     0.0500  0.0304   0
Method(DiP):Model(McF_4):sh(0):TrueGenes(7)                         0.0168 0.0055     0.0059   0.0168     0.0276  0.0168   0
Method(CBN):Model(McF_6):sh(0):TrueGenes(7)                        -0.0433 0.0061    -0.0554  -0.0433    -0.0313 -0.0433   0
Method(CBN-A):Model(McF_6):sh(0):TrueGenes(7)                       0.0057 0.0069    -0.0078   0.0057     0.0192  0.0057   0
Method(OT):Model(McF_6):sh(0):TrueGenes(7)                          0.0844 0.0082     0.0683   0.0844     0.1006  0.0844   0
Method(OT-A):Model(McF_6):sh(0):TrueGenes(7)                       -0.0106 0.0101    -0.0305  -0.0106     0.0092 -0.0106   0
Method(DiP):Model(McF_6):sh(0):TrueGenes(7)                        -0.0173 0.0059    -0.0288  -0.0173    -0.0058 -0.0173   0
Method(CBN):Model(Bozic):sh(0):TrueGenes(9)                        -0.0211 0.0056    -0.0321  -0.0211    -0.0100 -0.0211   0
Method(CBN-A):Model(Bozic):sh(0):TrueGenes(9)                      -0.0163 0.0057    -0.0275  -0.0163    -0.0052 -0.0163   0
Method(OT):Model(Bozic):sh(0):TrueGenes(9)                          0.0477 0.0079     0.0322   0.0477     0.0633  0.0477   0
Method(OT-A):Model(Bozic):sh(0):TrueGenes(9)                        0.0325 0.0082     0.0165   0.0325     0.0486  0.0325   0
Method(DiP):Model(Bozic):sh(0):TrueGenes(9)                        -0.0199 0.0053    -0.0303  -0.0199    -0.0095 -0.0199   0
Method(CBN):Model(McF_4):sh(0):TrueGenes(9)                         0.0218 0.0059     0.0103   0.0218     0.0333  0.0218   0
Method(CBN-A):Model(McF_4):sh(0):TrueGenes(9)                       0.0293 0.0059     0.0177   0.0293     0.0409  0.0293   0
Method(OT):Model(McF_4):sh(0):TrueGenes(9)                          0.0047 0.0099    -0.0147   0.0047     0.0240  0.0047   0
Method(OT-A):Model(McF_4):sh(0):TrueGenes(9)                       -0.0465 0.0100    -0.0660  -0.0465    -0.0269 -0.0465   0
Method(DiP):Model(McF_4):sh(0):TrueGenes(9)                        -0.0075 0.0059    -0.0190  -0.0075     0.0040 -0.0075   0
Method(CBN):Model(McF_6):sh(0):TrueGenes(9)                         0.0047 0.0061    -0.0073   0.0047     0.0167  0.0047   0
Method(CBN-A):Model(McF_6):sh(0):TrueGenes(9)                      -0.0275 0.0064    -0.0401  -0.0275    -0.0150 -0.0275   0
Method(OT):Model(McF_6):sh(0):TrueGenes(9)                         -0.0627 0.0094    -0.0811  -0.0627    -0.0443 -0.0627   0
Method(OT-A):Model(McF_6):sh(0):TrueGenes(9)                        0.0196 0.0095     0.0009   0.0196     0.0383  0.0196   0
Method(DiP):Model(McF_6):sh(0):TrueGenes(9)                         0.0361 0.0060     0.0242   0.0361     0.0479  0.0361   0
Method(CBN):Conjunction(No):sh(0):TrueGenes(7)                      0.0124 0.0034     0.0058   0.0124     0.0191  0.0124   0
Method(CBN-A):Conjunction(No):sh(0):TrueGenes(7)                    0.0121 0.0035     0.0053   0.0121     0.0189  0.0121   0
Method(OT):Conjunction(No):sh(0):TrueGenes(7)                      -0.0313 0.0044    -0.0399  -0.0313    -0.0226 -0.0313   0
Method(OT-A):Conjunction(No):sh(0):TrueGenes(7)                     0.0063 0.0060    -0.0055   0.0063     0.0180  0.0063   0
Method(DiP):Conjunction(No):sh(0):TrueGenes(7)                      0.0015 0.0031    -0.0046   0.0015     0.0077  0.0015   0
Method(CBN):Conjunction(No):sh(0):TrueGenes(9)                     -0.0157 0.0033    -0.0223  -0.0157    -0.0091 -0.0157   0
Method(CBN-A):Conjunction(No):sh(0):TrueGenes(9)                   -0.0119 0.0034    -0.0186  -0.0119    -0.0053 -0.0119   0
Method(OT):Conjunction(No):sh(0):TrueGenes(9)                       0.0243 0.0052     0.0141   0.0243     0.0344  0.0243   0
Method(OT-A):Conjunction(No):sh(0):TrueGenes(9)                     0.0145 0.0056     0.0035   0.0145     0.0254  0.0144   0
Method(DiP):Conjunction(No):sh(0):TrueGenes(9)                     -0.0070 0.0032    -0.0134  -0.0070    -0.0007 -0.0070   0
S.Time(last):S.Type(singleCell):Model(Bozic):Conjunction(No)       -0.0030 0.0025    -0.0080  -0.0030     0.0019 -0.0030   0
S.Time(last):S.Type(wholeTumor_0.01):Model(Bozic):Conjunction(No)   0.0021 0.0025    -0.0029   0.0021     0.0071  0.0021   0
S.Time(last):S.Type(singleCell):Model(McF_4):Conjunction(No)        0.0073 0.0027     0.0020   0.0073     0.0126  0.0073   0
S.Time(last):S.Type(wholeTumor_0.01):Model(McF_4):Conjunction(No)  -0.0058 0.0027    -0.0112  -0.0058    -0.0004 -0.0058   0
S.Time(last):S.Type(singleCell):Model(McF_6):Conjunction(No)       -0.0074 0.0029    -0.0132  -0.0074    -0.0016 -0.0074   0
S.Time(last):S.Type(wholeTumor_0.01):Model(McF_6):Conjunction(No)   0.0108 0.0030     0.0050   0.0108     0.0167  0.0108   0
S.Time(last):S.Type(singleCell):Model(Bozic):sh(0)                 -0.0063 0.0025    -0.0112  -0.0063    -0.0014 -0.0063   0
S.Time(last):S.Type(wholeTumor_0.01):Model(Bozic):sh(0)             0.0153 0.0025     0.0103   0.0153     0.0202  0.0153   0
S.Time(last):S.Type(singleCell):Model(McF_4):sh(0)                  0.0104 0.0026     0.0052   0.0104     0.0155  0.0104   0
S.Time(last):S.Type(wholeTumor_0.01):Model(McF_4):sh(0)            -0.0244 0.0027    -0.0296  -0.0244    -0.0192 -0.0244   0
S.Time(last):S.Type(singleCell):Model(McF_6):sh(0)                 -0.0013 0.0029    -0.0069  -0.0013     0.0043 -0.0013   0
S.Time(last):S.Type(wholeTumor_0.01):Model(McF_6):sh(0)             0.0006 0.0029    -0.0051   0.0006     0.0063  0.0006   0
S.Time(last):S.Type(singleCell):Model(Bozic):TrueGenes(7)           0.0199 0.0037     0.0128   0.0199     0.0271  0.0199   0
S.Time(last):S.Type(wholeTumor_0.01):Model(Bozic):TrueGenes(7)     -0.0310 0.0036    -0.0381  -0.0310    -0.0239 -0.0310   0
S.Time(last):S.Type(singleCell):Model(McF_4):TrueGenes(7)          -0.0142 0.0038    -0.0217  -0.0142    -0.0068 -0.0142   0
S.Time(last):S.Type(wholeTumor_0.01):Model(McF_4):TrueGenes(7)      0.0284 0.0038     0.0209   0.0284     0.0359  0.0284   0
S.Time(last):S.Type(singleCell):Model(McF_6):TrueGenes(7)          -0.0128 0.0042    -0.0211  -0.0128    -0.0045 -0.0128   0
S.Time(last):S.Type(wholeTumor_0.01):Model(McF_6):TrueGenes(7)      0.0144 0.0042     0.0061   0.0144     0.0227  0.0144   0
S.Time(last):S.Type(singleCell):Model(Bozic):TrueGenes(9)          -0.0064 0.0037    -0.0136  -0.0064     0.0008 -0.0064   0
S.Time(last):S.Type(wholeTumor_0.01):Model(Bozic):TrueGenes(9)      0.0101 0.0037     0.0028   0.0101     0.0174  0.0101   0
S.Time(last):S.Type(singleCell):Model(McF_4):TrueGenes(9)           0.0019 0.0039    -0.0058   0.0019     0.0095  0.0019   0
S.Time(last):S.Type(wholeTumor_0.01):Model(McF_4):TrueGenes(9)      0.0028 0.0040    -0.0050   0.0028     0.0105  0.0028   0
S.Time(last):S.Type(singleCell):Model(McF_6):TrueGenes(9)           0.0028 0.0042    -0.0056   0.0028     0.0111  0.0028   0
S.Time(last):S.Type(wholeTumor_0.01):Model(McF_6):TrueGenes(9)     -0.0082 0.0043    -0.0167  -0.0082     0.0002 -0.0082   0
S.Time(last):S.Type(singleCell):Conjunction(No):sh(0)              -0.0010 0.0015    -0.0039  -0.0010     0.0020 -0.0010   0
S.Time(last):S.Type(wholeTumor_0.01):Conjunction(No):sh(0)          0.0019 0.0015    -0.0010   0.0019     0.0049  0.0019   0
S.Time(last):S.Type(singleCell):Conjunction(No):TrueGenes(7)        0.0062 0.0022     0.0019   0.0062     0.0106  0.0062   0
S.Time(last):S.Type(wholeTumor_0.01):Conjunction(No):TrueGenes(7)  -0.0129 0.0022    -0.0172  -0.0129    -0.0086 -0.0129   0
S.Time(last):S.Type(singleCell):Conjunction(No):TrueGenes(9)       -0.0043 0.0022    -0.0087  -0.0043     0.0001 -0.0043   0
S.Time(last):S.Type(wholeTumor_0.01):Conjunction(No):TrueGenes(9)   0.0102 0.0022     0.0058   0.0102     0.0146  0.0102   0
S.Time(last):S.Type(singleCell):sh(0):TrueGenes(7)                 -0.0044 0.0022    -0.0086  -0.0044    -0.0001 -0.0044   0
S.Time(last):S.Type(wholeTumor_0.01):sh(0):TrueGenes(7)             0.0130 0.0021     0.0087   0.0130     0.0172  0.0130   0
S.Time(last):S.Type(singleCell):sh(0):TrueGenes(9)                  0.0042 0.0022     0.0000   0.0042     0.0085  0.0042   0
S.Time(last):S.Type(wholeTumor_0.01):sh(0):TrueGenes(9)            -0.0083 0.0022    -0.0126  -0.0083    -0.0040 -0.0083   0
S.Time(last):Model(Bozic):Conjunction(No):sh(0)                     0.0000 0.0018    -0.0035   0.0000     0.0036  0.0000   0
S.Time(last):Model(McF_4):Conjunction(No):sh(0)                    -0.0034 0.0019    -0.0072  -0.0034     0.0004 -0.0034   0
S.Time(last):Model(McF_6):Conjunction(No):sh(0)                     0.0056 0.0021     0.0015   0.0056     0.0097  0.0056   0
S.Time(last):Model(Bozic):Conjunction(No):TrueGenes(7)             -0.0046 0.0026    -0.0098  -0.0046     0.0006 -0.0046   0
S.Time(last):Model(McF_4):Conjunction(No):TrueGenes(7)              0.0308 0.0028     0.0252   0.0308     0.0363  0.0308   0
S.Time(last):Model(McF_6):Conjunction(No):TrueGenes(7)             -0.0333 0.0031    -0.0394  -0.0333    -0.0271 -0.0333   0
S.Time(last):Model(Bozic):Conjunction(No):TrueGenes(9)             -0.0143 0.0027    -0.0195  -0.0143    -0.0091 -0.0143   0
S.Time(last):Model(McF_4):Conjunction(No):TrueGenes(9)             -0.0271 0.0029    -0.0328  -0.0271    -0.0214 -0.0271   0
S.Time(last):Model(McF_6):Conjunction(No):TrueGenes(9)              0.0572 0.0031     0.0511   0.0572     0.0634  0.0572   0
S.Time(last):Model(Bozic):sh(0):TrueGenes(7)                       -0.0201 0.0026    -0.0252  -0.0201    -0.0151 -0.0201   0
S.Time(last):Model(McF_4):sh(0):TrueGenes(7)                        0.0340 0.0027     0.0287   0.0340     0.0393  0.0340   0
S.Time(last):Model(McF_6):sh(0):TrueGenes(7)                        0.0249 0.0030     0.0190   0.0249     0.0308  0.0249   0
S.Time(last):Model(Bozic):sh(0):TrueGenes(9)                        0.0060 0.0026     0.0009   0.0060     0.0112  0.0060   0
S.Time(last):Model(McF_4):sh(0):TrueGenes(9)                       -0.0221 0.0028    -0.0275  -0.0221    -0.0166 -0.0221   0
S.Time(last):Model(McF_6):sh(0):TrueGenes(9)                       -0.0080 0.0030    -0.0139  -0.0080    -0.0021 -0.0080   0
S.Time(last):Conjunction(No):sh(0):TrueGenes(7)                     0.0044 0.0016     0.0013   0.0044     0.0075  0.0044   0
S.Time(last):Conjunction(No):sh(0):TrueGenes(9)                     0.0013 0.0016    -0.0018   0.0013     0.0044  0.0013   0
S.Type(singleCell):Model(Bozic):Conjunction(No):sh(0)              -0.0033 0.0025    -0.0082  -0.0033     0.0016 -0.0033   0
S.Type(wholeTumor_0.01):Model(Bozic):Conjunction(No):sh(0)          0.0051 0.0025     0.0002   0.0051     0.0100  0.0051   0
S.Type(singleCell):Model(McF_4):Conjunction(No):sh(0)              -0.0007 0.0027    -0.0060  -0.0007     0.0045 -0.0007   0
S.Type(wholeTumor_0.01):Model(McF_4):Conjunction(No):sh(0)         -0.0041 0.0027    -0.0094  -0.0041     0.0012 -0.0041   0
S.Type(singleCell):Model(McF_6):Conjunction(No):sh(0)               0.0034 0.0028    -0.0021   0.0034     0.0089  0.0034   0
S.Type(wholeTumor_0.01):Model(McF_6):Conjunction(No):sh(0)         -0.0029 0.0028    -0.0085  -0.0029     0.0027 -0.0029   0
S.Type(singleCell):Model(Bozic):Conjunction(No):TrueGenes(7)       -0.0022 0.0037    -0.0094  -0.0022     0.0050 -0.0022   0
S.Type(wholeTumor_0.01):Model(Bozic):Conjunction(No):TrueGenes(7)   0.0005 0.0036    -0.0066   0.0005     0.0077  0.0005   0
S.Type(singleCell):Model(McF_4):Conjunction(No):TrueGenes(7)       -0.0036 0.0039    -0.0113  -0.0036     0.0040 -0.0036   0
S.Type(wholeTumor_0.01):Model(McF_4):Conjunction(No):TrueGenes(7)   0.0084 0.0039     0.0007   0.0084     0.0161  0.0084   0
S.Type(singleCell):Model(McF_6):Conjunction(No):TrueGenes(7)        0.0025 0.0042    -0.0057   0.0025     0.0106  0.0025   0
S.Type(wholeTumor_0.01):Model(McF_6):Conjunction(No):TrueGenes(7)  -0.0076 0.0041    -0.0157  -0.0076     0.0005 -0.0076   0
S.Type(singleCell):Model(Bozic):Conjunction(No):TrueGenes(9)       -0.0008 0.0037    -0.0081  -0.0008     0.0065 -0.0008   0
S.Type(wholeTumor_0.01):Model(Bozic):Conjunction(No):TrueGenes(9)  -0.0020 0.0037    -0.0093  -0.0020     0.0054 -0.0020   0
S.Type(singleCell):Model(McF_4):Conjunction(No):TrueGenes(9)        0.0050 0.0040    -0.0029   0.0050     0.0128  0.0050   0
S.Type(wholeTumor_0.01):Model(McF_4):Conjunction(No):TrueGenes(9)  -0.0093 0.0041    -0.0173  -0.0093    -0.0013 -0.0093   0
S.Type(singleCell):Model(McF_6):Conjunction(No):TrueGenes(9)       -0.0049 0.0041    -0.0130  -0.0049     0.0032 -0.0049   0
S.Type(wholeTumor_0.01):Model(McF_6):Conjunction(No):TrueGenes(9)   0.0125 0.0042     0.0043   0.0125     0.0207  0.0125   0
S.Type(singleCell):Model(Bozic):sh(0):TrueGenes(7)                  0.0069 0.0036    -0.0002   0.0069     0.0139  0.0069   0
S.Type(wholeTumor_0.01):Model(Bozic):sh(0):TrueGenes(7)            -0.0067 0.0036    -0.0137  -0.0067     0.0003 -0.0067   0
S.Type(singleCell):Model(McF_4):sh(0):TrueGenes(7)                 -0.0097 0.0037    -0.0171  -0.0097    -0.0024 -0.0097   0
S.Type(wholeTumor_0.01):Model(McF_4):sh(0):TrueGenes(7)             0.0119 0.0038     0.0045   0.0119     0.0193  0.0119   0
S.Type(singleCell):Model(McF_6):sh(0):TrueGenes(7)                  0.0002 0.0040    -0.0077   0.0002     0.0081  0.0002   0
S.Type(wholeTumor_0.01):Model(McF_6):sh(0):TrueGenes(7)            -0.0021 0.0040    -0.0100  -0.0021     0.0058 -0.0021   0
S.Type(singleCell):Model(Bozic):sh(0):TrueGenes(9)                  0.0026 0.0037    -0.0046   0.0026     0.0097  0.0026   0
S.Type(wholeTumor_0.01):Model(Bozic):sh(0):TrueGenes(9)            -0.0073 0.0037    -0.0145  -0.0073    -0.0001 -0.0073   0
S.Type(singleCell):Model(McF_4):sh(0):TrueGenes(9)                  0.0134 0.0039     0.0058   0.0134     0.0210  0.0134   0
S.Type(wholeTumor_0.01):Model(McF_4):sh(0):TrueGenes(9)            -0.0186 0.0039    -0.0263  -0.0186    -0.0109 -0.0186   0
S.Type(singleCell):Model(McF_6):sh(0):TrueGenes(9)                 -0.0109 0.0040    -0.0188  -0.0109    -0.0030 -0.0109   0
S.Type(wholeTumor_0.01):Model(McF_6):sh(0):TrueGenes(9)             0.0215 0.0041     0.0134   0.0215     0.0295  0.0215   0
S.Type(singleCell):Conjunction(No):sh(0):TrueGenes(7)              -0.0055 0.0022    -0.0097  -0.0055    -0.0013 -0.0055   0
S.Type(wholeTumor_0.01):Conjunction(No):sh(0):TrueGenes(7)          0.0071 0.0022     0.0029   0.0071     0.0114  0.0071   0
S.Type(singleCell):Conjunction(No):sh(0):TrueGenes(9)               0.0029 0.0022    -0.0014   0.0029     0.0072  0.0029   0
S.Type(wholeTumor_0.01):Conjunction(No):sh(0):TrueGenes(9)         -0.0048 0.0022    -0.0092  -0.0048    -0.0005 -0.0048   0
Model(Bozic):Conjunction(No):sh(0):TrueGenes(7)                     0.0043 0.0026    -0.0008   0.0043     0.0094  0.0043   0
Model(McF_4):Conjunction(No):sh(0):TrueGenes(7)                    -0.0075 0.0028    -0.0129  -0.0075    -0.0020 -0.0075   0
Model(McF_6):Conjunction(No):sh(0):TrueGenes(7)                    -0.0026 0.0029    -0.0084  -0.0026     0.0032 -0.0026   0
Model(Bozic):Conjunction(No):sh(0):TrueGenes(9)                     0.0042 0.0026    -0.0010   0.0042     0.0094  0.0042   0
Model(McF_4):Conjunction(No):sh(0):TrueGenes(9)                     0.0047 0.0029    -0.0009   0.0047     0.0104  0.0047   0
Model(McF_6):Conjunction(No):sh(0):TrueGenes(9)                    -0.0083 0.0029    -0.0141  -0.0083    -0.0025 -0.0083   0

Random effects:
Name	  Model
 dataSetID   IID model 

Model hyperparameters:
                        mean      sd        0.025quant 0.5quant  0.975quant mode     
Precision for dataSetID  78798.13  30481.86  34716.32   73580.29 152639.06   63296.90

Expected number of effective parameters(std dev): 1693.78(4.074)
Number of equivalent replicates : 61.21 

Deviance Information Criterion: 451179.44
Effective number of parameters: 1693.06

Marginal Likelihood:  -239069.25 
CPO and PIT are computed

Posterior marginals for linear predictor and fitted values computed

>  summary(fit$cpo$failure)
   Min. 1st Qu.  Median    Mean 3rd Qu.    Max. 
      0       0       0       0       0       0 
>  cat(paste("\nLog CPO = ", -mean(log(fit$cpo$cpo)), "
+ "))

Log CPO =  2.17195612313671 
>  
> 
> 
>  gc()
            used   (Mb) gc trigger   (Mb)   max used   (Mb)
Ncells   4547901  242.9   14204820  758.7   16269008  868.9
Vcells 391871067 2989.8 1146522824 8747.3 1269117006 9682.6
>  Diff.m4A <- fit
>  save(file = "Diff.m4A.RData", Diff.m4A)
> 
> 
