# Supplementary material for: Identifying restrictions in the order of accumulation of mutations during tumor progression: effects of passengers, evolutionary models, and sampling
Source: BMC Bioinformatics. 2015 Feb 12;16:41. doi: 10.1186/s12859-015-0466-7 (PMC4339747; doi:10.1186/s12859-015-0466-7)
Supplement: Additional file 9 — Code, scripts, model fits. A zip file (Code_scripts_model_fits.zip) that contains shell and R scripts to run simulations, analysis, and produce tables and figures, as well as the output of GLMM model fits (and the code to obtain them). [file 12859_2015_466_MOESM9_ESM.zip › Code_scripts_model_fits/INLA/NP/Nedges-m2A.Rout]

R version 3.0.3 Patched (2014-03-06 r65254) -- "Warm Puppy"
Copyright (C) 2014 The R Foundation for Statistical Computing
Platform: x86_64-pc-linux-gnu (64-bit)

R is free software and comes with ABSOLUTELY NO WARRANTY.
You are welcome to redistribute it under certain conditions.
Type 'license()' or 'licence()' for distribution details.

  Natural language support but running in an English locale

R is a collaborative project with many contributors.
Type 'contributors()' for more information and
'citation()' on how to cite R or R packages in publications.

Type 'demo()' for some demos, 'help()' for on-line help, or
'help.start()' for an HTML browser interface to help.
Type 'q()' to quit R.

> Sys.getpid()
[1] 27705
>  system("hostname")
Gallotia
>  options(width = 220)
>  library(INLA); packageVersion("INLA")
Loading required package: sp
Loading required package: Matrix
Loading required package: splines
[1] '0.0.1392038736'
> library(car); packageVersion("car")
[1] '2.0.19'
> sessionInfo()
R version 3.0.3 Patched (2014-03-06 r65254)
Platform: x86_64-pc-linux-gnu (64-bit)

locale:
 [1] LC_CTYPE=en_US.ISO-8859-15    LC_NUMERIC=C                  LC_TIME=en_GB.iso885915       LC_COLLATE=en_US.ISO-8859-15  LC_MONETARY=en_US.ISO-8859-15 LC_MESSAGES=en_US.ISO-8859-15 LC_PAPER=en_GB.UTF-8         
 [8] LC_NAME=C                     LC_ADDRESS=C                  LC_TELEPHONE=C                LC_MEASUREMENT=en_GB.UTF-8    LC_IDENTIFICATION=C          

attached base packages:
[1] splines   stats     graphics  grDevices utils     datasets  methods   base     

other attached packages:
[1] car_2.0-19          INLA_0.0-1392038736 Matrix_1.1-2-2      sp_1.0-14          

loaded via a namespace (and not attached):
[1] grid_3.0.3      lattice_0.20-27 MASS_7.3-29     nnet_7.3-7     
>  load("NP.stats.RData"); dim(NP.stats)
[1] 103680     24
> 
>  options(decorate.contrasts = c("(",")"))
>  options(decorate.contr.Sum = "")
>  ## options(decorate.contrasts = c(".",""))
>  options(contrasts = c("contr.Sum", "contr.poly"))
>  ## recode levels for easier reading
>  ## paranoid check
>  tmpm <- NP.stats$S.Size
>  NP.stats$S.Size <- factor(NP.stats$S.Size, levels = c("100", "1000", "200"))
>  table(NP.stats$S.Size, tmpm)
      tmpm
        1000   200   100
  100      0     0 34560
  1000 34560     0     0
  200      0 34560     0
>  rm(tmpm)
> tmpm <- NP.stats$Model
>  NP.stats$Model <- factor(NP.stats$Model, levels = c("Bozic", "McF_4", "McF_6", "exp"))
>  table(NP.stats$Model, tmpm)
       tmpm
        Bozic   exp McF_4 McF_6
  Bozic 25920     0     0     0
  McF_4     0     0 25920     0
  McF_6     0     0     0 25920
  exp       0 25920     0     0
> 
> 
> 
> 
>  fit0 <- inla(Inferred.edges ~ (S.Size + Method + S.Time + S.Type + Model + Conjunction + sh + TrueGenes)^2 + f(dataSetID, model = "iid")
+ , family = "poisson"
+  , data = NP.stats
+  ## , control.compute = list(dic = TRUE, cpo = TRUE),
+ ,  num.threads = 6)
>  
> 
> 
>  fit <- inla.hyperpar(fit0)
> 
> 
>  Nedges.m2A <- fit
>  save(file = "Nedges.m2A.RData", Nedges.m2A)
> 
> 

> 
> summary(fit)

Call:
c("inla(formula = Inferred.edges ~ (S.Size + Method + S.Time + S.Type + ",  "    Model + Conjunction + sh + TrueGenes)^2 + f(dataSetID, model = \"iid\"), ",  "    family = \"poisson\", data = NP.stats, num.threads = 6)" )

Time used:
 Pre-processing    Running inla Post-processing           Total 
        80.0986        730.1385          0.1410        810.3780 

Fixed effects:
                                           mean     sd 0.025quant 0.5quant 0.975quant    mode kld
(Intercept)                              1.6619 0.0021     1.6577   1.6619     1.6660  1.6619   0
S.Size(100)                             -0.3443 0.0030    -0.3503  -0.3443    -0.3383 -0.3443   0
S.Size(1000)                             0.4026 0.0023     0.3981   0.4026     0.4071  0.4026   0
Method(CBN)                              1.1377 0.0026     1.1326   1.1377     1.1428  1.1377   0
Method(CBN-A)                            1.1047 0.0026     1.0996   1.1047     1.1098  1.1047   0
Method(OT)                               0.1218 0.0034     0.1152   0.1218     0.1284  0.1218   0
Method(OT-A)                             0.3480 0.0031     0.3420   0.3480     0.3541  0.3480   0
Method(DiP)                             -1.5823 0.0072    -1.5965  -1.5823    -1.5682 -1.5823   0
S.Time(last)                            -0.0230 0.0016    -0.0261  -0.0230    -0.0199 -0.0230   0
S.Type(singleCell)                      -0.0791 0.0023    -0.0836  -0.0791    -0.0746 -0.0791   0
S.Type(wholeTumor_0.01)                  0.1827 0.0021     0.1785   0.1827     0.1869  0.1827   0
Model(Bozic)                            -0.0423 0.0030    -0.0481  -0.0423    -0.0365 -0.0423   0
Model(McF_4)                             0.0650 0.0028     0.0595   0.0650     0.0704  0.0650   0
Model(McF_6)                             0.3256 0.0026     0.3206   0.3256     0.3306  0.3256   0
Conjunction(No)                          0.0515 0.0016     0.0484   0.0515     0.0545  0.0515   0
sh(0)                                   -0.0172 0.0016    -0.0203  -0.0172    -0.0141 -0.0172   0
TrueGenes(7)                            -0.4580 0.0026    -0.4630  -0.4580    -0.4530 -0.4580   0
TrueGenes(9)                            -0.0567 0.0023    -0.0613  -0.0567    -0.0522 -0.0567   0
S.Size(100):Method(CBN)                  0.3934 0.0035     0.3864   0.3934     0.4003  0.3934   0
S.Size(1000):Method(CBN)                -0.4593 0.0029    -0.4651  -0.4593    -0.4535 -0.4593   0
S.Size(100):Method(CBN-A)                0.3946 0.0036     0.3876   0.3946     0.4016  0.3946   0
S.Size(1000):Method(CBN-A)              -0.4644 0.0030    -0.4703  -0.4644    -0.4586 -0.4644   0
S.Size(100):Method(OT)                   0.2281 0.0045     0.2194   0.2281     0.2369  0.2281   0
S.Size(1000):Method(OT)                 -0.2621 0.0038    -0.2696  -0.2621    -0.2546 -0.2621   0
S.Size(100):Method(OT-A)                 0.2464 0.0042     0.2381   0.2464     0.2547  0.2464   0
S.Size(1000):Method(OT-A)               -0.2789 0.0036    -0.2859  -0.2789    -0.2718 -0.2789   0
S.Size(100):Method(DiP)                 -0.6210 0.0104    -0.6415  -0.6210    -0.6007 -0.6210   0
S.Size(1000):Method(DiP)                 0.8190 0.0069     0.8056   0.8190     0.8325  0.8190   0
S.Size(100):S.Time(last)                -0.0053 0.0017    -0.0087  -0.0053    -0.0020 -0.0053   0
S.Size(1000):S.Time(last)                0.0075 0.0017     0.0042   0.0075     0.0107  0.0075   0
S.Size(100):S.Type(singleCell)          -0.0085 0.0024    -0.0132  -0.0085    -0.0037 -0.0085   0
S.Size(1000):S.Type(singleCell)          0.0170 0.0024     0.0124   0.0170     0.0217  0.0170   0
S.Size(100):S.Type(wholeTumor_0.01)      0.0197 0.0024     0.0150   0.0197     0.0244  0.0197   0
S.Size(1000):S.Type(wholeTumor_0.01)    -0.0362 0.0024    -0.0408  -0.0362    -0.0316 -0.0362   0
S.Size(100):Model(Bozic)                -0.0167 0.0029    -0.0224  -0.0167    -0.0109 -0.0167   0
S.Size(1000):Model(Bozic)                0.0361 0.0029     0.0304   0.0361     0.0417  0.0361   0
S.Size(100):Model(McF_4)                -0.0202 0.0030    -0.0261  -0.0202    -0.0144 -0.0202   0
S.Size(1000):Model(McF_4)                0.0305 0.0029     0.0248   0.0305     0.0362  0.0305   0
S.Size(100):Model(McF_6)                 0.0523 0.0030     0.0464   0.0523     0.0582  0.0523   0
S.Size(1000):Model(McF_6)               -0.0931 0.0030    -0.0989  -0.0931    -0.0873 -0.0931   0
S.Size(100):Conjunction(No)              0.0024 0.0017    -0.0010   0.0024     0.0057  0.0024   0
S.Size(1000):Conjunction(No)            -0.0053 0.0017    -0.0086  -0.0053    -0.0020 -0.0053   0
S.Size(100):sh(0)                       -0.0021 0.0017    -0.0055  -0.0021     0.0012 -0.0021   0
S.Size(1000):sh(0)                      -0.0030 0.0017    -0.0063  -0.0030     0.0003 -0.0030   0
S.Size(100):TrueGenes(7)                 0.0223 0.0028     0.0168   0.0223     0.0278  0.0223   0
S.Size(1000):TrueGenes(7)               -0.0249 0.0027    -0.0303  -0.0249    -0.0196 -0.0249   0
S.Size(100):TrueGenes(9)                -0.0170 0.0025    -0.0220  -0.0170    -0.0121 -0.0170   0
S.Size(1000):TrueGenes(9)                0.0225 0.0024     0.0177   0.0225     0.0273  0.0225   0
Method(CBN):S.Time(last)                -0.0427 0.0020    -0.0467  -0.0427    -0.0387 -0.0427   0
Method(CBN-A):S.Time(last)              -0.0879 0.0021    -0.0920  -0.0879    -0.0838 -0.0879   0
Method(OT):S.Time(last)                 -0.0695 0.0027    -0.0749  -0.0695    -0.0642 -0.0695   0
Method(OT-A):S.Time(last)                0.1188 0.0026     0.1138   0.1188     0.1239  0.1188   0
Method(DiP):S.Time(last)                -0.0742 0.0044    -0.0828  -0.0742    -0.0656 -0.0742   0
Method(CBN):S.Type(singleCell)           0.1009 0.0029     0.0951   0.1009     0.1066  0.1009   0
Method(CBN-A):S.Type(singleCell)         0.1030 0.0030     0.0971   0.1030     0.1088  0.1030   0
Method(OT):S.Type(singleCell)            0.0109 0.0039     0.0032   0.0109     0.0187  0.0109   0
Method(OT-A):S.Type(singleCell)          0.0110 0.0037     0.0037   0.0110     0.0183  0.0110   0
Method(DiP):S.Type(singleCell)          -0.1164 0.0066    -0.1295  -0.1164    -0.1034 -0.1164   0
Method(CBN):S.Type(wholeTumor_0.01)     -0.2398 0.0028    -0.2454  -0.2398    -0.2342 -0.2398   0
Method(CBN-A):S.Type(wholeTumor_0.01)   -0.2518 0.0029    -0.2575  -0.2518    -0.2462 -0.2518   0
Method(OT):S.Type(wholeTumor_0.01)      -0.0173 0.0037    -0.0246  -0.0173    -0.0100 -0.0173   0
Method(OT-A):S.Type(wholeTumor_0.01)    -0.0182 0.0035    -0.0250  -0.0182    -0.0113 -0.0182   0
Method(DiP):S.Type(wholeTumor_0.01)      0.2725 0.0059     0.2609   0.2725     0.2840  0.2725   0
Method(CBN):Model(Bozic)                 0.1676 0.0036     0.1605   0.1676     0.1747  0.1676   0
Method(CBN-A):Model(Bozic)               0.1836 0.0037     0.1764   0.1836     0.1908  0.1836   0
Method(OT):Model(Bozic)                 -0.0073 0.0050    -0.0171  -0.0073     0.0025 -0.0073   0
Method(OT-A):Model(Bozic)               -0.0578 0.0048    -0.0672  -0.0578    -0.0484 -0.0578   0
Method(DiP):Model(Bozic)                -0.1046 0.0085    -0.1214  -0.1045    -0.0878 -0.1045   0
Method(CBN):Model(McF_4)                -0.0885 0.0035    -0.0954  -0.0885    -0.0815 -0.0885   0
Method(CBN-A):Model(McF_4)              -0.1195 0.0036    -0.1265  -0.1195    -0.1124 -0.1195   0
Method(OT):Model(McF_4)                  0.0426 0.0047     0.0333   0.0426     0.0518  0.0426   0
Method(OT-A):Model(McF_4)                0.0030 0.0045    -0.0059   0.0030     0.0118  0.0030   0
Method(DiP):Model(McF_4)                 0.0900 0.0078     0.0748   0.0900     0.1052  0.0900   0
Method(CBN):Model(McF_6)                -0.6208 0.0036    -0.6278  -0.6208    -0.6138 -0.6208   0
Method(CBN-A):Model(McF_6)              -0.6473 0.0036    -0.6544  -0.6473    -0.6402 -0.6473   0
Method(OT):Model(McF_6)                  0.0248 0.0044     0.0163   0.0249     0.0334  0.0249   0
Method(OT-A):Model(McF_6)                0.1366 0.0040     0.1286   0.1366     0.1445  0.1366   0
Method(DiP):Model(McF_6)                 0.4049 0.0069     0.3913   0.4049     0.4185  0.4049   0
Method(CBN):Conjunction(No)             -0.0871 0.0020    -0.0911  -0.0871    -0.0831 -0.0871   0
Method(CBN-A):Conjunction(No)           -0.0968 0.0021    -0.1008  -0.0968    -0.0927 -0.0968   0
Method(OT):Conjunction(No)               0.0371 0.0027     0.0317   0.0371     0.0424  0.0371   0
Method(OT-A):Conjunction(No)             0.0322 0.0026     0.0272   0.0322     0.0372  0.0322   0
Method(DiP):Conjunction(No)              0.0694 0.0044     0.0608   0.0694     0.0781  0.0694   0
Method(CBN):sh(0)                        0.0716 0.0020     0.0676   0.0716     0.0756  0.0716   0
Method(CBN-A):sh(0)                      0.0784 0.0021     0.0743   0.0784     0.0824  0.0784   0
Method(OT):sh(0)                        -0.1027 0.0027    -0.1080  -0.1027    -0.0973 -0.1027   0
Method(OT-A):sh(0)                      -0.0952 0.0026    -0.1002  -0.0952    -0.0902 -0.0952   0
Method(DiP):sh(0)                        0.0533 0.0044     0.0447   0.0533     0.0619  0.0533   0
Method(CBN):TrueGenes(7)                -0.2004 0.0036    -0.2076  -0.2004    -0.1933 -0.2004   0
Method(CBN-A):TrueGenes(7)              -0.1632 0.0036    -0.1703  -0.1632    -0.1560 -0.1632   0
Method(OT):TrueGenes(7)                  0.0069 0.0046    -0.0022   0.0069     0.0160  0.0069   0
Method(OT-A):TrueGenes(7)                0.2967 0.0040     0.2888   0.2967     0.3046  0.2967   0
Method(DiP):TrueGenes(7)                -0.1803 0.0082    -0.1964  -0.1802    -0.1642 -0.1802   0
Method(CBN):TrueGenes(9)                 0.1265 0.0031     0.1204   0.1265     0.1326  0.1265   0
Method(CBN-A):TrueGenes(9)               0.1054 0.0031     0.0992   0.1054     0.1116  0.1054   0
Method(OT):TrueGenes(9)                 -0.0242 0.0042    -0.0324  -0.0242    -0.0160 -0.0242   0
Method(OT-A):TrueGenes(9)               -0.1206 0.0039    -0.1282  -0.1206    -0.1130 -0.1206   0
Method(DiP):TrueGenes(9)                 0.0283 0.0069     0.0148   0.0283     0.0418  0.0283   0
S.Time(last):S.Type(singleCell)          0.0162 0.0017     0.0129   0.0162     0.0195  0.0162   0
S.Time(last):S.Type(wholeTumor_0.01)    -0.0330 0.0017    -0.0363  -0.0330    -0.0297 -0.0330   0
S.Time(last):Model(Bozic)               -0.0255 0.0020    -0.0295  -0.0255    -0.0215 -0.0255   0
S.Time(last):Model(McF_4)                0.0243 0.0021     0.0203   0.0243     0.0284  0.0243   0
S.Time(last):Model(McF_6)                0.0077 0.0021     0.0036   0.0077     0.0118  0.0077   0
S.Time(last):Conjunction(No)            -0.0027 0.0012    -0.0050  -0.0027    -0.0003 -0.0027   0
S.Time(last):sh(0)                       0.0090 0.0012     0.0067   0.0090     0.0113  0.0090   0
S.Time(last):TrueGenes(7)               -0.1327 0.0019    -0.1365  -0.1327    -0.1289 -0.1327   0
S.Time(last):TrueGenes(9)                0.0675 0.0017     0.0641   0.0675     0.0709  0.0675   0
S.Type(singleCell):Model(Bozic)         -0.0300 0.0029    -0.0357  -0.0300    -0.0243 -0.0300   0
S.Type(wholeTumor_0.01):Model(Bozic)     0.0667 0.0029     0.0611   0.0667     0.0723  0.0667   0
S.Type(singleCell):Model(McF_4)          0.0166 0.0029     0.0109   0.0166     0.0223  0.0166   0
S.Type(wholeTumor_0.01):Model(McF_4)    -0.0329 0.0029    -0.0385  -0.0329    -0.0272 -0.0329   0
S.Type(singleCell):Model(McF_6)          0.0442 0.0029     0.0384   0.0442     0.0499  0.0442   0
S.Type(wholeTumor_0.01):Model(McF_6)    -0.1066 0.0029    -0.1124  -0.1066    -0.1008 -0.1066   0
S.Type(singleCell):Conjunction(No)       0.0022 0.0017    -0.0010   0.0022     0.0055  0.0022   0
S.Type(wholeTumor_0.01):Conjunction(No) -0.0069 0.0017    -0.0101  -0.0069    -0.0036 -0.0069   0
S.Type(singleCell):sh(0)                 0.0030 0.0017    -0.0003   0.0030     0.0063  0.0030   0
S.Type(wholeTumor_0.01):sh(0)           -0.0025 0.0017    -0.0058  -0.0025     0.0007 -0.0025   0
S.Type(singleCell):TrueGenes(7)         -0.0087 0.0028    -0.0141  -0.0087    -0.0033 -0.0087   0
S.Type(wholeTumor_0.01):TrueGenes(7)     0.0049 0.0027    -0.0004   0.0049     0.0102  0.0049   0
S.Type(singleCell):TrueGenes(9)          0.0020 0.0025    -0.0028   0.0020     0.0068  0.0020   0
S.Type(wholeTumor_0.01):TrueGenes(9)     0.0066 0.0024     0.0018   0.0066     0.0114  0.0066   0
Model(Bozic):Conjunction(No)             0.0203 0.0020     0.0163   0.0203     0.0243  0.0203   0
Model(McF_4):Conjunction(No)             0.0180 0.0020     0.0140   0.0180     0.0221  0.0180   0
Model(McF_6):Conjunction(No)            -0.0669 0.0021    -0.0710  -0.0669    -0.0628 -0.0669   0
Model(Bozic):sh(0)                      -0.0369 0.0020    -0.0409  -0.0369    -0.0329 -0.0369   0
Model(McF_4):sh(0)                       0.0445 0.0021     0.0405   0.0445     0.0486  0.0445   0
Model(McF_6):sh(0)                       0.0518 0.0021     0.0477   0.0518     0.0559  0.0518   0
Model(Bozic):TrueGenes(7)                0.0779 0.0033     0.0714   0.0779     0.0844  0.0779   0
Model(McF_4):TrueGenes(7)               -0.1184 0.0034    -0.1252  -0.1184    -0.1116 -0.1184   0
Model(McF_6):TrueGenes(7)               -0.0259 0.0034    -0.0325  -0.0259    -0.0192 -0.0259   0
Model(Bozic):TrueGenes(9)               -0.0362 0.0030    -0.0421  -0.0362    -0.0304 -0.0362   0
Model(McF_4):TrueGenes(9)                0.0747 0.0030     0.0688   0.0747     0.0806  0.0747   0
Model(McF_6):TrueGenes(9)               -0.0076 0.0031    -0.0136  -0.0076    -0.0016 -0.0076   0
Conjunction(No):sh(0)                   -0.0035 0.0012    -0.0058  -0.0035    -0.0012 -0.0035   0
Conjunction(No):TrueGenes(7)            -0.0138 0.0019    -0.0176  -0.0138    -0.0100 -0.0138   0
Conjunction(No):TrueGenes(9)             0.0109 0.0017     0.0075   0.0109     0.0143  0.0109   0
sh(0):TrueGenes(7)                       0.0055 0.0019     0.0017   0.0055     0.0093  0.0055   0
sh(0):TrueGenes(9)                      -0.0045 0.0017    -0.0079  -0.0045    -0.0011 -0.0045   0

Random effects:
Name	  Model
 dataSetID   IID model 

Model hyperparameters:
                        mean    sd      0.025quant 0.5quant 0.975quant mode   
Precision for dataSetID 167.756   6.941 154.805    167.528  182.028    167.068

Expected number of effective parameters(std dev): 4456.42(103.92)
Number of equivalent replicates : 23.27 

Marginal Likelihood:  -246691.04 
> 
