# Supplementary material for: Identifying restrictions in the order of accumulation of mutations during tumor progression: effects of passengers, evolutionary models, and sampling
Source: BMC Bioinformatics. 2015 Feb 12;16:41. doi: 10.1186/s12859-015-0466-7 (PMC4339747; doi:10.1186/s12859-015-0466-7)
Supplement: Additional file 9 — Code, scripts, model fits. A zip file (Code_scripts_model_fits.zip) that contains shell and R scripts to run simulations, analysis, and produce tables and figures, as well as the output of GLMM model fits (and the code to obtain them). [file 12859_2015_466_MOESM9_ESM.zip › Code_scripts_model_fits/INLA/NP/Diff-m3A.Rout]

R version 3.0.3 Patched (2014-03-06 r65254) -- "Warm Puppy"
Copyright (C) 2014 The R Foundation for Statistical Computing
Platform: x86_64-pc-linux-gnu (64-bit)

R is free software and comes with ABSOLUTELY NO WARRANTY.
You are welcome to redistribute it under certain conditions.
Type 'license()' or 'licence()' for distribution details.

  Natural language support but running in an English locale

R is a collaborative project with many contributors.
Type 'contributors()' for more information and
'citation()' on how to cite R or R packages in publications.

Type 'demo()' for some demos, 'help()' for on-line help, or
'help.start()' for an HTML browser interface to help.
Type 'q()' to quit R.

> Sys.getpid()
[1] 18337
>  system("hostname")
coleonyx
>  options(width = 220)
>  library(car); packageVersion("car")
[1] '2.0.19'
>  library(INLA); packageVersion("INLA")
Loading required package: sp
Loading required package: Matrix
Loading required package: splines
[1] '0.0.1392038736'
>  sessionInfo()
R version 3.0.3 Patched (2014-03-06 r65254)
Platform: x86_64-pc-linux-gnu (64-bit)

locale:
 [1] LC_CTYPE=en_US.ISO-8859-15    LC_NUMERIC=C                  LC_TIME=en_GB.UTF-8           LC_COLLATE=en_US.ISO-8859-15  LC_MONETARY=en_US.ISO-8859-15 LC_MESSAGES=en_US.ISO-8859-15 LC_PAPER=en_GB.UTF-8         
 [8] LC_NAME=C                     LC_ADDRESS=C                  LC_TELEPHONE=C                LC_MEASUREMENT=en_GB.UTF-8    LC_IDENTIFICATION=C          

attached base packages:
[1] splines   stats     graphics  grDevices utils     datasets  methods   base     

other attached packages:
[1] INLA_0.0-1392038736 Matrix_1.1-2-2      sp_1.0-14           car_2.0-19         

loaded via a namespace (and not attached):
[1] grid_3.0.3      lattice_0.20-27 MASS_7.3-29     nnet_7.3-7     
>  options(decorate.contrasts = c("(",")"))
>  options(decorate.contr.Sum = "")
>  ## options(decorate.contrasts = c(".",""))
>  options(contrasts = c("contr.Sum", "contr.poly"))
>  load("NP.stats.RData"); dim(NP.stats)
[1] 103680     24
>  ## recode levels for easier reading
>  tmpm <- NP.stats$S.Size
>  NP.stats$S.Size <- factor(NP.stats$S.Size, levels = c("100", "1000", "200"))
>  table(NP.stats$S.Size, tmpm)
      tmpm
        1000   200   100
  100      0     0 34560
  1000 34560     0     0
  200      0 34560     0
>  rm(tmpm)
>  tmpm <- NP.stats$Model
>  NP.stats$Model <- factor(NP.stats$Model, levels = c("Bozic", "McF_4", "McF_6", "exp"))
>  table(NP.stats$Model, tmpm)
       tmpm
        Bozic   exp McF_4 McF_6
  Bozic 25920     0     0     0
  McF_4     0     0 25920     0
  McF_6     0     0     0 25920
  exp       0 25920     0     0
>  
>  
> 
> 
>  fit0 <- inla(Diff ~ (S.Size + Method + S.Time + S.Type + Model + Conjunction + sh + TrueGenes)^3 + f(dataSetID, model = "iid")
+ , family = "poisson"
+  , data = NP.stats
+  ## , control.predictor = list(compute = TRUE)
+  , control.compute = list(dic = TRUE, cpo = TRUE),
+  num.threads = 6)
>  
> 
> 
>  fit0$cpu.used
 Pre-processing    Running inla Post-processing           Total 
       20.60238     18654.94957       117.86201     18793.41397 
> 
>  ## in case a crash in next step
>  save(file = "Diff.m3A.tmp.RData", fit0)
>  gc()
           used  (Mb) gc trigger   (Mb)  max used   (Mb)
Ncells  3130475 167.2    5543382  296.1   4953636  264.6
Vcells 85223510 650.3  175112239 1336.1 166813801 1272.7
> 
>  fit <- inla.hyperpar(fit0)
>  summary(fit)

Call:
c("inla(formula = Diff ~ (S.Size + Method + S.Time + S.Type + Model + ",  "    Conjunction + sh + TrueGenes)^3 + f(dataSetID, model = \"iid\"), ",  "    family = \"poisson\", data = NP.stats, control.compute = list(dic = TRUE, ",  "        cpo = TRUE), num.threads = 6)")

Time used:
 Pre-processing    Running inla Post-processing           Total 
       223.2832        630.0909          0.2029        853.5770 

Fixed effects:
                                                         mean     sd 0.025quant 0.5quant 0.975quant    mode kld
(Intercept)                                            1.9877 0.0014     1.9849   1.9877     1.9904  1.9877   0
S.Size(100)                                            0.1647 0.0018     0.1613   0.1647     0.1682  0.1647   0
S.Size(1000)                                          -0.2492 0.0020    -0.2532  -0.2492    -0.2453 -0.2492   0
Method(CBN)                                            0.3492 0.0024     0.3445   0.3492     0.3540  0.3492   0
Method(CBN-A)                                          0.2754 0.0025     0.2704   0.2754     0.2803  0.2754   0
Method(OT)                                            -0.5390 0.0037    -0.5462  -0.5390    -0.5319 -0.5390   0
Method(OT-A)                                          -0.8586 0.0044    -0.8673  -0.8586    -0.8499 -0.8586   0
Method(DiP)                                            0.4384 0.0024     0.4337   0.4384     0.4431  0.4384   0
S.Time(last)                                           0.0201 0.0013     0.0175   0.0201     0.0227  0.0201   0
S.Type(singleCell)                                    -0.0124 0.0018    -0.0160  -0.0124    -0.0088 -0.0124   0
S.Type(wholeTumor_0.01)                                0.0075 0.0018     0.0040   0.0075     0.0111  0.0075   0
Model(Bozic)                                           0.1974 0.0021     0.1933   0.1974     0.2015  0.1974   0
Model(McF_4)                                          -0.1539 0.0026    -0.1591  -0.1539    -0.1488 -0.1539   0
Model(McF_6)                                          -0.3041 0.0026    -0.3092  -0.3041    -0.2990 -0.3041   0
Conjunction(No)                                       -0.2103 0.0014    -0.2130  -0.2103    -0.2077 -0.2103   0
sh(0)                                                  0.0272 0.0013     0.0247   0.0272     0.0298  0.0272   0
TrueGenes(7)                                          -0.0058 0.0019    -0.0094  -0.0058    -0.0021 -0.0058   0
TrueGenes(9)                                          -0.1300 0.0019    -0.1338  -0.1300    -0.1263 -0.1300   0
S.Size(100):Method(CBN)                               -0.1246 0.0032    -0.1309  -0.1246    -0.1183 -0.1246   0
S.Size(1000):Method(CBN)                               0.1976 0.0034     0.1910   0.1976     0.2042  0.1976   0
S.Size(100):Method(CBN-A)                             -0.1099 0.0033    -0.1164  -0.1099    -0.1035 -0.1099   0
S.Size(1000):Method(CBN-A)                             0.1759 0.0035     0.1691   0.1759     0.1827  0.1759   0
S.Size(100):Method(OT)                                -0.0111 0.0046    -0.0200  -0.0111    -0.0021 -0.0111   0
S.Size(1000):Method(OT)                                0.0531 0.0050     0.0433   0.0531     0.0630  0.0532   0
S.Size(100):Method(OT-A)                               0.0107 0.0053     0.0004   0.0107     0.0210  0.0107   0
S.Size(1000):Method(OT-A)                              0.0343 0.0058     0.0229   0.0343     0.0457  0.0343   0
S.Size(100):Method(DiP)                                0.0665 0.0031     0.0604   0.0665     0.0725  0.0665   0
S.Size(1000):Method(DiP)                              -0.1559 0.0036    -0.1631  -0.1559    -0.1488 -0.1559   0
S.Size(100):S.Time(last)                              -0.0103 0.0017    -0.0136  -0.0103    -0.0071 -0.0103   0
S.Size(1000):S.Time(last)                              0.0129 0.0019     0.0093   0.0129     0.0166  0.0129   0
S.Size(100):S.Type(singleCell)                         0.0011 0.0023    -0.0034   0.0011     0.0056  0.0011   0
S.Size(1000):S.Type(singleCell)                        0.0003 0.0025    -0.0047   0.0003     0.0052  0.0003   0
S.Size(100):S.Type(wholeTumor_0.01)                    0.0041 0.0023    -0.0003   0.0041     0.0086  0.0041   0
S.Size(1000):S.Type(wholeTumor_0.01)                  -0.0063 0.0025    -0.0112  -0.0063    -0.0014 -0.0063   0
S.Size(100):Model(Bozic)                              -0.0774 0.0027    -0.0827  -0.0774    -0.0722 -0.0774   0
S.Size(1000):Model(Bozic)                              0.1081 0.0029     0.1024   0.1081     0.1138  0.1081   0
S.Size(100):Model(McF_4)                               0.0346 0.0031     0.0286   0.0346     0.0406  0.0346   0
S.Size(1000):Model(McF_4)                             -0.0491 0.0035    -0.0559  -0.0491    -0.0423 -0.0491   0
S.Size(100):Model(McF_6)                               0.1486 0.0032     0.1424   0.1486     0.1548  0.1486   0
S.Size(1000):Model(McF_6)                             -0.2213 0.0038    -0.2288  -0.2213    -0.2138 -0.2213   0
S.Size(100):Conjunction(No)                            0.0455 0.0017     0.0422   0.0455     0.0488  0.0455   0
S.Size(1000):Conjunction(No)                          -0.0661 0.0019    -0.0697  -0.0661    -0.0625 -0.0661   0
S.Size(100):sh(0)                                      0.0022 0.0016    -0.0009   0.0022     0.0054  0.0022   0
S.Size(1000):sh(0)                                     0.0050 0.0018     0.0015   0.0050     0.0085  0.0050   0
S.Size(100):TrueGenes(7)                              -0.0444 0.0023    -0.0490  -0.0444    -0.0398 -0.0444   0
S.Size(1000):TrueGenes(7)                              0.0730 0.0025     0.0680   0.0730     0.0780  0.0730   0
S.Size(100):TrueGenes(9)                               0.0001 0.0024    -0.0047   0.0001     0.0048  0.0001   0
S.Size(1000):TrueGenes(9)                             -0.0032 0.0027    -0.0084  -0.0032     0.0020 -0.0032   0
Method(CBN):S.Time(last)                               0.0952 0.0024     0.0905   0.0952     0.0998  0.0952   0
Method(CBN-A):S.Time(last)                             0.1269 0.0025     0.1221   0.1269     0.1318  0.1269   0
Method(OT):S.Time(last)                                0.0468 0.0035     0.0400   0.0468     0.0536  0.0468   0
Method(OT-A):S.Time(last)                             -0.2039 0.0040    -0.2117  -0.2039    -0.1961 -0.2039   0
Method(DiP):S.Time(last)                              -0.0181 0.0023    -0.0226  -0.0181    -0.0136 -0.0181   0
Method(CBN):S.Type(singleCell)                        -0.0009 0.0033    -0.0074  -0.0009     0.0055 -0.0009   0
Method(CBN-A):S.Type(singleCell)                       0.0164 0.0034     0.0098   0.0164     0.0230  0.0164   0
Method(OT):S.Type(singleCell)                         -0.0445 0.0048    -0.0539  -0.0445    -0.0352 -0.0445   0
Method(OT-A):S.Type(singleCell)                       -0.0588 0.0055    -0.0697  -0.0588    -0.0479 -0.0588   0
Method(DiP):S.Type(singleCell)                         0.0387 0.0032     0.0325   0.0387     0.0450  0.0387   0
Method(CBN):S.Type(wholeTumor_0.01)                    0.0000 0.0032    -0.0064   0.0000     0.0064  0.0000   0
Method(CBN-A):S.Type(wholeTumor_0.01)                 -0.0245 0.0034    -0.0311  -0.0245    -0.0179 -0.0245   0
Method(OT):S.Type(wholeTumor_0.01)                     0.0868 0.0046     0.0778   0.0868     0.0959  0.0868   0
Method(OT-A):S.Type(wholeTumor_0.01)                   0.1041 0.0053     0.0937   0.1041     0.1145  0.1041   0
Method(DiP):S.Type(wholeTumor_0.01)                   -0.0711 0.0032    -0.0774  -0.0711    -0.0648 -0.0711   0
Method(CBN):Model(Bozic)                              -0.1723 0.0040    -0.1801  -0.1723    -0.1645 -0.1723   0
Method(CBN-A):Model(Bozic)                            -0.1117 0.0040    -0.1196  -0.1117    -0.1038 -0.1117   0
Method(OT):Model(Bozic)                                0.1261 0.0054     0.1155   0.1261     0.1366  0.1261   0
Method(OT-A):Model(Bozic)                              0.1717 0.0063     0.1594   0.1717     0.1841  0.1718   0
Method(DiP):Model(Bozic)                              -0.0315 0.0037    -0.0388  -0.0315    -0.0241 -0.0315   0
Method(CBN):Model(McF_4)                               0.2368 0.0042     0.2285   0.2368     0.2450  0.2368   0
Method(CBN-A):Model(McF_4)                             0.2768 0.0043     0.2684   0.2768     0.2852  0.2768   0
Method(OT):Model(McF_4)                               -0.1879 0.0068    -0.2013  -0.1879    -0.1745 -0.1879   0
Method(OT-A):Model(McF_4)                             -0.4212 0.0091    -0.4391  -0.4211    -0.4034 -0.4211   0
Method(DiP):Model(McF_4)                               0.0738 0.0043     0.0654   0.0738     0.0823  0.0738   0
Method(CBN):Model(McF_6)                               0.1175 0.0045     0.1087   0.1175     0.1264  0.1175   0
Method(CBN-A):Model(McF_6)                            -0.0433 0.0049    -0.0530  -0.0433    -0.0337 -0.0433   0
Method(OT):Model(McF_6)                               -0.0492 0.0068    -0.0625  -0.0491    -0.0359 -0.0491   0
Method(OT-A):Model(McF_6)                              0.0583 0.0076     0.0432   0.0583     0.0732  0.0583   0
Method(DiP):Model(McF_6)                               0.0014 0.0046    -0.0076   0.0014     0.0104  0.0014   0
Method(CBN):Conjunction(No)                            0.1402 0.0023     0.1355   0.1402     0.1448  0.1402   0
Method(CBN-A):Conjunction(No)                          0.1304 0.0024     0.1257   0.1304     0.1351  0.1304   0
Method(OT):Conjunction(No)                            -0.1012 0.0034    -0.1079  -0.1012    -0.0944 -0.1012   0
Method(OT-A):Conjunction(No)                          -0.3073 0.0043    -0.3158  -0.3073    -0.2988 -0.3073   0
Method(DiP):Conjunction(No)                            0.0841 0.0023     0.0796   0.0841     0.0886  0.0841   0
Method(CBN):sh(0)                                      0.0198 0.0023     0.0153   0.0198     0.0244  0.0198   0
Method(CBN-A):sh(0)                                    0.0279 0.0024     0.0232   0.0279     0.0326  0.0279   0
Method(OT):sh(0)                                       0.0410 0.0033     0.0344   0.0410     0.0476  0.0410   0
Method(OT-A):sh(0)                                     0.0653 0.0039     0.0577   0.0653     0.0729  0.0653   0
Method(DiP):sh(0)                                     -0.0858 0.0023    -0.0902  -0.0858    -0.0814 -0.0858   0
Method(CBN):TrueGenes(7)                              -0.1341 0.0034    -0.1408  -0.1341    -0.1275 -0.1341   0
Method(CBN-A):TrueGenes(7)                            -0.1878 0.0035    -0.1948  -0.1878    -0.1808 -0.1878   0
Method(OT):TrueGenes(7)                                0.4939 0.0045     0.4850   0.4939     0.5027  0.4939   0
Method(OT-A):TrueGenes(7)                             -0.1795 0.0059    -0.1912  -0.1795    -0.1679 -0.1795   0
Method(DiP):TrueGenes(7)                               0.0618 0.0032     0.0556   0.0618     0.0681  0.0618   0
Method(CBN):TrueGenes(9)                               0.0341 0.0034     0.0275   0.0341     0.0407  0.0341   0
Method(CBN-A):TrueGenes(9)                             0.0654 0.0034     0.0587   0.0654     0.0722  0.0654   0
Method(OT):TrueGenes(9)                               -0.1884 0.0053    -0.1987  -0.1884    -0.1780 -0.1883   0
Method(OT-A):TrueGenes(9)                              0.1084 0.0056     0.0974   0.1084     0.1193  0.1084   0
Method(DiP):TrueGenes(9)                              -0.0448 0.0034    -0.0514  -0.0448    -0.0382 -0.0448   0
S.Time(last):S.Type(singleCell)                        0.0086 0.0017     0.0052   0.0086     0.0119  0.0086   0
S.Time(last):S.Type(wholeTumor_0.01)                  -0.0196 0.0017    -0.0229  -0.0196    -0.0162 -0.0196   0
S.Time(last):Model(Bozic)                             -0.1246 0.0020    -0.1285  -0.1246    -0.1207 -0.1246   0
S.Time(last):Model(McF_4)                             -0.0286 0.0023    -0.0331  -0.0286    -0.0241 -0.0286   0
S.Time(last):Model(McF_6)                              0.2507 0.0024     0.2460   0.2507     0.2555  0.2507   0
S.Time(last):Conjunction(No)                          -0.0077 0.0013    -0.0102  -0.0077    -0.0053 -0.0077   0
S.Time(last):sh(0)                                     0.0231 0.0012     0.0207   0.0231     0.0255  0.0231   0
S.Time(last):TrueGenes(7)                              0.0578 0.0017     0.0544   0.0578     0.0613  0.0578   0
S.Time(last):TrueGenes(9)                              0.0170 0.0018     0.0135   0.0170     0.0205  0.0170   0
S.Type(singleCell):Model(Bozic)                       -0.0186 0.0028    -0.0240  -0.0186    -0.0131 -0.0186   0
S.Type(wholeTumor_0.01):Model(Bozic)                   0.0253 0.0027     0.0200   0.0253     0.0307  0.0253   0
S.Type(singleCell):Model(McF_4)                        0.0114 0.0032     0.0052   0.0114     0.0176  0.0114   0
S.Type(wholeTumor_0.01):Model(McF_4)                  -0.0174 0.0031    -0.0236  -0.0174    -0.0113 -0.0174   0
S.Type(singleCell):Model(McF_6)                        0.0101 0.0033     0.0036   0.0101     0.0165  0.0101   0
S.Type(wholeTumor_0.01):Model(McF_6)                  -0.0223 0.0033    -0.0288  -0.0223    -0.0159 -0.0223   0
S.Type(singleCell):Conjunction(No)                    -0.0050 0.0017    -0.0084  -0.0050    -0.0016 -0.0050   0
S.Type(wholeTumor_0.01):Conjunction(No)                0.0101 0.0017     0.0068   0.0101     0.0134  0.0101   0
S.Type(singleCell):sh(0)                               0.0116 0.0017     0.0083   0.0116     0.0149  0.0116   0
S.Type(wholeTumor_0.01):sh(0)                         -0.0229 0.0016    -0.0261  -0.0229    -0.0197 -0.0229   0
S.Type(singleCell):TrueGenes(7)                       -0.0196 0.0024    -0.0244  -0.0196    -0.0149 -0.0196   0
S.Type(wholeTumor_0.01):TrueGenes(7)                   0.0416 0.0024     0.0370   0.0416     0.0463  0.0416   0
S.Type(singleCell):TrueGenes(9)                        0.0144 0.0025     0.0095   0.0144     0.0192  0.0144   0
S.Type(wholeTumor_0.01):TrueGenes(9)                  -0.0277 0.0025    -0.0325  -0.0277    -0.0229 -0.0277   0
Model(Bozic):Conjunction(No)                           0.0580 0.0020     0.0541   0.0580     0.0620  0.0580   0
Model(McF_4):Conjunction(No)                          -0.1139 0.0025    -0.1189  -0.1139    -0.1090 -0.1139   0
Model(McF_6):Conjunction(No)                          -0.0237 0.0024    -0.0285  -0.0237    -0.0189 -0.0237   0
Model(Bozic):sh(0)                                     0.0790 0.0020     0.0752   0.0790     0.0828  0.0790   0
Model(McF_4):sh(0)                                    -0.0468 0.0022    -0.0512  -0.0468    -0.0424 -0.0468   0
Model(McF_6):sh(0)                                    -0.0898 0.0023    -0.0944  -0.0898    -0.0852 -0.0898   0
Model(Bozic):TrueGenes(7)                             -0.0239 0.0028    -0.0294  -0.0239    -0.0183 -0.0239   0
Model(McF_4):TrueGenes(7)                              0.0699 0.0032     0.0636   0.0699     0.0761  0.0699   0
Model(McF_6):TrueGenes(7)                              0.0048 0.0034    -0.0018   0.0049     0.0115  0.0049   0
Model(Bozic):TrueGenes(9)                             -0.0224 0.0029    -0.0281  -0.0224    -0.0167 -0.0224   0
Model(McF_4):TrueGenes(9)                             -0.0536 0.0034    -0.0602  -0.0536    -0.0469 -0.0536   0
Model(McF_6):TrueGenes(9)                              0.0684 0.0035     0.0616   0.0684     0.0752  0.0684   0
Conjunction(No):sh(0)                                  0.0044 0.0012     0.0020   0.0044     0.0068  0.0044   0
Conjunction(No):TrueGenes(7)                          -0.0539 0.0018    -0.0574  -0.0539    -0.0504 -0.0539   0
Conjunction(No):TrueGenes(9)                          -0.0371 0.0018    -0.0406  -0.0371    -0.0335 -0.0371   0
sh(0):TrueGenes(7)                                    -0.0368 0.0017    -0.0401  -0.0368    -0.0335 -0.0368   0
sh(0):TrueGenes(9)                                     0.0228 0.0018     0.0193   0.0228     0.0262  0.0228   0
S.Size(100):Method(CBN):S.Time(last)                  -0.0124 0.0031    -0.0186  -0.0124    -0.0063 -0.0124   0
S.Size(1000):Method(CBN):S.Time(last)                  0.0184 0.0033     0.0119   0.0184     0.0249  0.0184   0
S.Size(100):Method(CBN-A):S.Time(last)                -0.0187 0.0032    -0.0250  -0.0187    -0.0124 -0.0187   0
S.Size(1000):Method(CBN-A):S.Time(last)                0.0244 0.0034     0.0178   0.0244     0.0310  0.0244   0
S.Size(100):Method(OT):S.Time(last)                   -0.0271 0.0043    -0.0355  -0.0271    -0.0188 -0.0271   0
S.Size(1000):Method(OT):S.Time(last)                   0.0351 0.0045     0.0263   0.0351     0.0440  0.0351   0
S.Size(100):Method(OT-A):S.Time(last)                 -0.0012 0.0047    -0.0105  -0.0012     0.0080 -0.0012   0
S.Size(1000):Method(OT-A):S.Time(last)                 0.0112 0.0050     0.0013   0.0112     0.0211  0.0112   0
S.Size(100):Method(DiP):S.Time(last)                   0.0126 0.0029     0.0068   0.0126     0.0184  0.0126   0
S.Size(1000):Method(DiP):S.Time(last)                 -0.0219 0.0033    -0.0284  -0.0219    -0.0154 -0.0219   0
S.Size(100):Method(CBN):S.Type(singleCell)             0.0005 0.0044    -0.0081   0.0005     0.0091  0.0005   0
S.Size(1000):Method(CBN):S.Type(singleCell)           -0.0028 0.0045    -0.0117  -0.0028     0.0061 -0.0028   0
S.Size(100):Method(CBN-A):S.Type(singleCell)          -0.0004 0.0044    -0.0091  -0.0004     0.0083 -0.0004   0
S.Size(1000):Method(CBN-A):S.Type(singleCell)         -0.0020 0.0046    -0.0111  -0.0020     0.0071 -0.0020   0
S.Size(100):Method(OT):S.Type(singleCell)              0.0158 0.0058     0.0044   0.0158     0.0272  0.0159   0
S.Size(1000):Method(OT):S.Type(singleCell)            -0.0168 0.0061    -0.0288  -0.0168    -0.0047 -0.0168   0
S.Size(100):Method(OT-A):S.Type(singleCell)            0.0208 0.0065     0.0079   0.0208     0.0336  0.0208   0
S.Size(1000):Method(OT-A):S.Type(singleCell)          -0.0221 0.0070    -0.0358  -0.0221    -0.0084 -0.0221   0
S.Size(100):Method(DiP):S.Type(singleCell)            -0.0147 0.0041    -0.0227  -0.0147    -0.0066 -0.0147   0
S.Size(1000):Method(DiP):S.Type(singleCell)            0.0144 0.0046     0.0053   0.0144     0.0234  0.0144   0
S.Size(100):Method(CBN):S.Type(wholeTumor_0.01)       -0.0140 0.0044    -0.0226  -0.0140    -0.0055 -0.0140   0
S.Size(1000):Method(CBN):S.Type(wholeTumor_0.01)       0.0161 0.0045     0.0072   0.0161     0.0250  0.0161   0
S.Size(100):Method(CBN-A):S.Type(wholeTumor_0.01)     -0.0007 0.0044    -0.0095  -0.0007     0.0080 -0.0007   0
S.Size(1000):Method(CBN-A):S.Type(wholeTumor_0.01)     0.0032 0.0046    -0.0060   0.0032     0.0122  0.0032   0
S.Size(100):Method(OT):S.Type(wholeTumor_0.01)        -0.0260 0.0056    -0.0370  -0.0260    -0.0149 -0.0260   0
S.Size(1000):Method(OT):S.Type(wholeTumor_0.01)        0.0338 0.0059     0.0222   0.0338     0.0454  0.0338   0
S.Size(100):Method(OT-A):S.Type(wholeTumor_0.01)      -0.0355 0.0063    -0.0479  -0.0355    -0.0231 -0.0355   0
S.Size(1000):Method(OT-A):S.Type(wholeTumor_0.01)      0.0436 0.0066     0.0305   0.0436     0.0566  0.0436   0
S.Size(100):Method(DiP):S.Type(wholeTumor_0.01)        0.0289 0.0041     0.0208   0.0289     0.0371  0.0289   0
S.Size(1000):Method(DiP):S.Type(wholeTumor_0.01)      -0.0322 0.0047    -0.0414  -0.0322    -0.0230 -0.0322   0
S.Size(100):Method(CBN):Model(Bozic)                   0.0941 0.0053     0.0837   0.0941     0.1045  0.0941   0
S.Size(1000):Method(CBN):Model(Bozic)                 -0.1242 0.0055    -0.1350  -0.1242    -0.1134 -0.1242   0
S.Size(100):Method(CBN-A):Model(Bozic)                 0.0919 0.0053     0.0814   0.0919     0.1024  0.0919   0
S.Size(1000):Method(CBN-A):Model(Bozic)               -0.1259 0.0056    -0.1369  -0.1259    -0.1150 -0.1259   0
S.Size(100):Method(OT):Model(Bozic)                   -0.0104 0.0067    -0.0236  -0.0104     0.0027 -0.0104   0
S.Size(1000):Method(OT):Model(Bozic)                  -0.0154 0.0071    -0.0294  -0.0154    -0.0015 -0.0154   0
S.Size(100):Method(OT-A):Model(Bozic)                 -0.0067 0.0075    -0.0215  -0.0067     0.0080 -0.0067   0
S.Size(1000):Method(OT-A):Model(Bozic)                -0.0291 0.0080    -0.0448  -0.0291    -0.0134 -0.0291   0
S.Size(100):Method(DiP):Model(Bozic)                  -0.0609 0.0049    -0.0705  -0.0609    -0.0512 -0.0609   0
S.Size(1000):Method(DiP):Model(Bozic)                  0.1219 0.0055     0.1112   0.1219     0.1326  0.1219   0
S.Size(100):Method(CBN):Model(McF_4)                  -0.0650 0.0054    -0.0757  -0.0650    -0.0543 -0.0650   0
S.Size(1000):Method(CBN):Model(McF_4)                  0.0981 0.0057     0.0870   0.0981     0.1093  0.0981   0
S.Size(100):Method(CBN-A):Model(McF_4)                -0.0797 0.0055    -0.0906  -0.0797    -0.0689 -0.0797   0
S.Size(1000):Method(CBN-A):Model(McF_4)                0.1058 0.0058     0.0944   0.1058     0.1171  0.1058   0
S.Size(100):Method(OT):Model(McF_4)                    0.0055 0.0078    -0.0098   0.0055     0.0208  0.0055   0
S.Size(1000):Method(OT):Model(McF_4)                   0.0198 0.0084     0.0033   0.0198     0.0363  0.0198   0
S.Size(100):Method(OT-A):Model(McF_4)                  0.0459 0.0093     0.0277   0.0459     0.0641  0.0459   0
S.Size(1000):Method(OT-A):Model(McF_4)                -0.0278 0.0101    -0.0477  -0.0278    -0.0079 -0.0277   0
S.Size(100):Method(DiP):Model(McF_4)                   0.0270 0.0053     0.0165   0.0270     0.0374  0.0270   0
S.Size(1000):Method(DiP):Model(McF_4)                 -0.0546 0.0062    -0.0669  -0.0546    -0.0424 -0.0546   0
S.Size(100):Method(CBN):Model(McF_6)                  -0.1457 0.0058    -0.1570  -0.1457    -0.1344 -0.1457   0
S.Size(1000):Method(CBN):Model(McF_6)                  0.2037 0.0062     0.1916   0.2037     0.2158  0.2037   0
S.Size(100):Method(CBN-A):Model(McF_6)                -0.1179 0.0061    -0.1298  -0.1179    -0.1060 -0.1179   0
S.Size(1000):Method(CBN-A):Model(McF_6)                0.1858 0.0065     0.1730   0.1858     0.1987  0.1858   0
S.Size(100):Method(OT):Model(McF_6)                   -0.0019 0.0080    -0.0176  -0.0019     0.0137 -0.0019   0
S.Size(1000):Method(OT):Model(McF_6)                   0.0293 0.0089     0.0118   0.0293     0.0467  0.0293   0
S.Size(100):Method(OT-A):Model(McF_6)                 -0.0558 0.0090    -0.0735  -0.0558    -0.0382 -0.0558   0
S.Size(1000):Method(OT-A):Model(McF_6)                 0.1051 0.0101     0.0853   0.1051     0.1249  0.1052   0
S.Size(100):Method(DiP):Model(McF_6)                   0.1155 0.0056     0.1045   0.1155     0.1266  0.1155   0
S.Size(1000):Method(DiP):Model(McF_6)                 -0.2235 0.0072    -0.2377  -0.2235    -0.2093 -0.2235   0
S.Size(100):Method(CBN):Conjunction(No)               -0.0361 0.0031    -0.0422  -0.0361    -0.0300 -0.0361   0
S.Size(1000):Method(CBN):Conjunction(No)               0.0620 0.0033     0.0556   0.0620     0.0684  0.0620   0
S.Size(100):Method(CBN-A):Conjunction(No)             -0.0378 0.0032    -0.0440  -0.0378    -0.0315 -0.0378   0
S.Size(1000):Method(CBN-A):Conjunction(No)             0.0561 0.0033     0.0496   0.0561     0.0627  0.0561   0
S.Size(100):Method(OT):Conjunction(No)                 0.0055 0.0042    -0.0028   0.0055     0.0137  0.0055   0
S.Size(1000):Method(OT):Conjunction(No)               -0.0080 0.0045    -0.0169  -0.0080     0.0008 -0.0080   0
S.Size(100):Method(OT-A):Conjunction(No)               0.0401 0.0050     0.0303   0.0401     0.0499  0.0401   0
S.Size(1000):Method(OT-A):Conjunction(No)             -0.0457 0.0054    -0.0563  -0.0457    -0.0351 -0.0457   0
S.Size(100):Method(DiP):Conjunction(No)                0.0006 0.0030    -0.0052   0.0006     0.0064  0.0006   0
S.Size(1000):Method(DiP):Conjunction(No)              -0.0095 0.0033    -0.0161  -0.0095    -0.0029 -0.0095   0
S.Size(100):Method(CBN):sh(0)                         -0.0061 0.0031    -0.0122  -0.0061    -0.0001 -0.0061   0
S.Size(1000):Method(CBN):sh(0)                        -0.0062 0.0032    -0.0125  -0.0062     0.0001 -0.0062   0
S.Size(100):Method(CBN-A):sh(0)                       -0.0048 0.0031    -0.0110  -0.0048     0.0013 -0.0048   0
S.Size(1000):Method(CBN-A):sh(0)                      -0.0020 0.0033    -0.0084  -0.0020     0.0045 -0.0020   0
S.Size(100):Method(OT):sh(0)                          -0.0069 0.0041    -0.0149  -0.0069     0.0011 -0.0069   0
S.Size(1000):Method(OT):sh(0)                         -0.0038 0.0043    -0.0122  -0.0038     0.0047 -0.0038   0
S.Size(100):Method(OT-A):sh(0)                        -0.0064 0.0046    -0.0154  -0.0064     0.0026 -0.0064   0
S.Size(1000):Method(OT-A):sh(0)                        0.0011 0.0049    -0.0085   0.0011     0.0106  0.0011   0
S.Size(100):Method(DiP):sh(0)                          0.0237 0.0029     0.0180   0.0237     0.0294  0.0237   0
S.Size(1000):Method(DiP):sh(0)                        -0.0168 0.0033    -0.0233  -0.0168    -0.0104 -0.0168   0
S.Size(100):Method(CBN):TrueGenes(7)                   0.0204 0.0046     0.0114   0.0204     0.0294  0.0204   0
S.Size(1000):Method(CBN):TrueGenes(7)                 -0.0386 0.0047    -0.0478  -0.0386    -0.0293 -0.0386   0
S.Size(100):Method(CBN-A):TrueGenes(7)                 0.0318 0.0047     0.0226   0.0318     0.0410  0.0318   0
S.Size(1000):Method(CBN-A):TrueGenes(7)               -0.0539 0.0048    -0.0634  -0.0539    -0.0445 -0.0539   0
S.Size(100):Method(OT):TrueGenes(7)                   -0.0161 0.0057    -0.0272  -0.0161    -0.0050 -0.0161   0
S.Size(1000):Method(OT):TrueGenes(7)                   0.0095 0.0060    -0.0022   0.0095     0.0212  0.0095   0
S.Size(100):Method(OT-A):TrueGenes(7)                  0.0324 0.0067     0.0193   0.0324     0.0456  0.0324   0
S.Size(1000):Method(OT-A):TrueGenes(7)                -0.0480 0.0070    -0.0619  -0.0480    -0.0342 -0.0480   0
S.Size(100):Method(DiP):TrueGenes(7)                  -0.0843 0.0042    -0.0925  -0.0843    -0.0761 -0.0843   0
S.Size(1000):Method(DiP):TrueGenes(7)                  0.1585 0.0046     0.1496   0.1585     0.1675  0.1585   0
S.Size(100):Method(CBN):TrueGenes(9)                   0.0089 0.0045     0.0000   0.0089     0.0178  0.0089   0
S.Size(1000):Method(CBN):TrueGenes(9)                 -0.0053 0.0047    -0.0145  -0.0053     0.0040 -0.0053   0
S.Size(100):Method(CBN-A):TrueGenes(9)                 0.0023 0.0046    -0.0067   0.0023     0.0113  0.0023   0
S.Size(1000):Method(CBN-A):TrueGenes(9)               -0.0029 0.0048    -0.0122  -0.0028     0.0065 -0.0028   0
S.Size(100):Method(OT):TrueGenes(9)                   -0.0031 0.0064    -0.0158  -0.0031     0.0095 -0.0031   0
S.Size(1000):Method(OT):TrueGenes(9)                  -0.0053 0.0068    -0.0187  -0.0053     0.0081 -0.0053   0
S.Size(100):Method(OT-A):TrueGenes(9)                 -0.0169 0.0066    -0.0299  -0.0169    -0.0039 -0.0169   0
S.Size(1000):Method(OT-A):TrueGenes(9)                 0.0134 0.0070    -0.0003   0.0134     0.0271  0.0134   0
S.Size(100):Method(DiP):TrueGenes(9)                   0.0352 0.0043     0.0267   0.0352     0.0437  0.0352   0
S.Size(1000):Method(DiP):TrueGenes(9)                 -0.0490 0.0049    -0.0587  -0.0490    -0.0394 -0.0490   0
S.Size(100):S.Time(last):S.Type(singleCell)           -0.0061 0.0020    -0.0101  -0.0061    -0.0021 -0.0061   0
S.Size(1000):S.Time(last):S.Type(singleCell)           0.0115 0.0022     0.0072   0.0115     0.0159  0.0115   0
S.Size(100):S.Time(last):S.Type(wholeTumor_0.01)       0.0129 0.0020     0.0089   0.0129     0.0169  0.0129   0
S.Size(1000):S.Time(last):S.Type(wholeTumor_0.01)     -0.0257 0.0022    -0.0301  -0.0257    -0.0213 -0.0257   0
S.Size(100):S.Time(last):Model(Bozic)                  0.0335 0.0024     0.0287   0.0335     0.0383  0.0335   0
S.Size(1000):S.Time(last):Model(Bozic)                -0.0559 0.0027    -0.0611  -0.0559    -0.0506 -0.0559   0
S.Size(100):S.Time(last):Model(McF_4)                  0.0184 0.0026     0.0134   0.0184     0.0235  0.0184   0
S.Size(1000):S.Time(last):Model(McF_4)                -0.0309 0.0029    -0.0366  -0.0309    -0.0252 -0.0309   0
S.Size(100):S.Time(last):Model(McF_6)                 -0.0778 0.0028    -0.0833  -0.0778    -0.0723 -0.0778   0
S.Size(1000):S.Time(last):Model(McF_6)                 0.1270 0.0034     0.1203   0.1270     0.1337  0.1270   0
S.Size(100):S.Time(last):Conjunction(No)               0.0009 0.0015    -0.0019   0.0009     0.0038  0.0009   0
S.Size(1000):S.Time(last):Conjunction(No)             -0.0005 0.0016    -0.0037  -0.0005     0.0026 -0.0005   0
S.Size(100):S.Time(last):sh(0)                        -0.0160 0.0014    -0.0188  -0.0160    -0.0132 -0.0160   0
S.Size(1000):S.Time(last):sh(0)                        0.0295 0.0016     0.0264   0.0295     0.0326  0.0295   0
S.Size(100):S.Time(last):TrueGenes(7)                 -0.0086 0.0021    -0.0127  -0.0086    -0.0045 -0.0086   0
S.Size(1000):S.Time(last):TrueGenes(7)                 0.0129 0.0023     0.0085   0.0129     0.0174  0.0129   0
S.Size(100):S.Time(last):TrueGenes(9)                 -0.0051 0.0021    -0.0093  -0.0051    -0.0009 -0.0051   0
S.Size(1000):S.Time(last):TrueGenes(9)                 0.0002 0.0023    -0.0043   0.0002     0.0048  0.0002   0
S.Size(100):S.Type(singleCell):Model(Bozic)            0.0011 0.0034    -0.0056   0.0011     0.0078  0.0011   0
S.Size(1000):S.Type(singleCell):Model(Bozic)           0.0027 0.0037    -0.0045   0.0027     0.0100  0.0027   0
S.Size(100):S.Type(wholeTumor_0.01):Model(Bozic)       0.0080 0.0034     0.0012   0.0080     0.0147  0.0080   0
S.Size(1000):S.Type(wholeTumor_0.01):Model(Bozic)     -0.0270 0.0037    -0.0343  -0.0270    -0.0197 -0.0270   0
S.Size(100):S.Type(singleCell):Model(McF_4)           -0.0024 0.0036    -0.0095  -0.0024     0.0046 -0.0024   0
S.Size(1000):S.Type(singleCell):Model(McF_4)           0.0038 0.0040    -0.0041   0.0038     0.0117  0.0038   0
S.Size(100):S.Type(wholeTumor_0.01):Model(McF_4)       0.0036 0.0036    -0.0036   0.0036     0.0107  0.0036   0
S.Size(1000):S.Type(wholeTumor_0.01):Model(McF_4)     -0.0005 0.0041    -0.0084  -0.0005     0.0074 -0.0005   0
S.Size(100):S.Type(singleCell):Model(McF_6)            0.0000 0.0038    -0.0075   0.0000     0.0075  0.0000   0
S.Size(1000):S.Type(singleCell):Model(McF_6)          -0.0112 0.0045    -0.0201  -0.0112    -0.0024 -0.0112   0
S.Size(100):S.Type(wholeTumor_0.01):Model(McF_6)      -0.0111 0.0039    -0.0187  -0.0111    -0.0035 -0.0111   0
S.Size(1000):S.Type(wholeTumor_0.01):Model(McF_6)      0.0364 0.0045     0.0276   0.0364     0.0453  0.0364   0
S.Size(100):S.Type(singleCell):Conjunction(No)        -0.0003 0.0020    -0.0043  -0.0003     0.0037 -0.0003   0
S.Size(1000):S.Type(singleCell):Conjunction(No)       -0.0002 0.0022    -0.0046  -0.0002     0.0042 -0.0002   0
S.Size(100):S.Type(wholeTumor_0.01):Conjunction(No)   -0.0012 0.0020    -0.0053  -0.0012     0.0028 -0.0012   0
S.Size(1000):S.Type(wholeTumor_0.01):Conjunction(No)   0.0047 0.0022     0.0003   0.0047     0.0091  0.0047   0
S.Size(100):S.Type(singleCell):sh(0)                   0.0013 0.0020    -0.0027   0.0013     0.0052  0.0013   0
S.Size(1000):S.Type(singleCell):sh(0)                 -0.0085 0.0022    -0.0128  -0.0085    -0.0041 -0.0085   0
S.Size(100):S.Type(wholeTumor_0.01):sh(0)             -0.0009 0.0020    -0.0049  -0.0009     0.0030 -0.0009   0
S.Size(1000):S.Type(wholeTumor_0.01):sh(0)             0.0133 0.0022     0.0089   0.0133     0.0176  0.0133   0
S.Size(100):S.Type(singleCell):TrueGenes(7)            0.0045 0.0029    -0.0012   0.0045     0.0103  0.0045   0
S.Size(1000):S.Type(singleCell):TrueGenes(7)          -0.0089 0.0031    -0.0151  -0.0089    -0.0027 -0.0089   0
S.Size(100):S.Type(wholeTumor_0.01):TrueGenes(7)      -0.0127 0.0029    -0.0184  -0.0127    -0.0070 -0.0127   0
S.Size(1000):S.Type(wholeTumor_0.01):TrueGenes(7)      0.0192 0.0031     0.0131   0.0192     0.0253  0.0192   0
S.Size(100):S.Type(singleCell):TrueGenes(9)           -0.0033 0.0030    -0.0091  -0.0033     0.0025 -0.0033   0
S.Size(1000):S.Type(singleCell):TrueGenes(9)           0.0047 0.0032    -0.0016   0.0047     0.0110  0.0047   0
S.Size(100):S.Type(wholeTumor_0.01):TrueGenes(9)       0.0066 0.0030     0.0007   0.0066     0.0124  0.0066   0
S.Size(1000):S.Type(wholeTumor_0.01):TrueGenes(9)     -0.0093 0.0033    -0.0157  -0.0093    -0.0029 -0.0093   0
S.Size(100):Model(Bozic):Conjunction(No)              -0.0205 0.0024    -0.0253  -0.0205    -0.0157 -0.0205   0
S.Size(1000):Model(Bozic):Conjunction(No)              0.0240 0.0027     0.0188   0.0240     0.0293  0.0240   0
S.Size(100):Model(McF_4):Conjunction(No)               0.0273 0.0026     0.0221   0.0273     0.0324  0.0273   0
S.Size(1000):Model(McF_4):Conjunction(No)             -0.0416 0.0030    -0.0474  -0.0416    -0.0358 -0.0416   0
S.Size(100):Model(McF_6):Conjunction(No)               0.0214 0.0028     0.0160   0.0214     0.0268  0.0214   0
S.Size(1000):Model(McF_6):Conjunction(No)             -0.0262 0.0033    -0.0327  -0.0262    -0.0197 -0.0262   0
S.Size(100):Model(Bozic):sh(0)                        -0.0370 0.0024    -0.0417  -0.0370    -0.0322 -0.0370   0
S.Size(1000):Model(Bozic):sh(0)                        0.0478 0.0026     0.0426   0.0478     0.0529  0.0478   0
S.Size(100):Model(McF_4):sh(0)                         0.0268 0.0026     0.0218   0.0268     0.0318  0.0268   0
S.Size(1000):Model(McF_4):sh(0)                       -0.0386 0.0029    -0.0442  -0.0386    -0.0330 -0.0386   0
S.Size(100):Model(McF_6):sh(0)                         0.0353 0.0027     0.0299   0.0353     0.0406  0.0353   0
S.Size(1000):Model(McF_6):sh(0)                       -0.0381 0.0032    -0.0444  -0.0381    -0.0318 -0.0381   0
S.Size(100):Model(Bozic):TrueGenes(7)                  0.0230 0.0035     0.0161   0.0230     0.0299  0.0230   0
S.Size(1000):Model(Bozic):TrueGenes(7)                -0.0356 0.0038    -0.0430  -0.0356    -0.0283 -0.0356   0
S.Size(100):Model(McF_4):TrueGenes(7)                 -0.0137 0.0037    -0.0209  -0.0137    -0.0065 -0.0137   0
S.Size(1000):Model(McF_4):TrueGenes(7)                 0.0123 0.0040     0.0044   0.0123     0.0203  0.0123   0
S.Size(100):Model(McF_6):TrueGenes(7)                 -0.0350 0.0039    -0.0427  -0.0350    -0.0273 -0.0350   0
S.Size(1000):Model(McF_6):TrueGenes(7)                 0.0660 0.0046     0.0570   0.0660     0.0749  0.0660   0
S.Size(100):Model(Bozic):TrueGenes(9)                  0.0096 0.0036     0.0026   0.0096     0.0166  0.0096   0
S.Size(1000):Model(Bozic):TrueGenes(9)                -0.0187 0.0039    -0.0263  -0.0187    -0.0111 -0.0187   0
S.Size(100):Model(McF_4):TrueGenes(9)                  0.0152 0.0038     0.0077   0.0152     0.0226  0.0152   0
S.Size(1000):Model(McF_4):TrueGenes(9)                -0.0254 0.0042    -0.0337  -0.0254    -0.0171 -0.0254   0
S.Size(100):Model(McF_6):TrueGenes(9)                 -0.0355 0.0040    -0.0433  -0.0355    -0.0277 -0.0355   0
S.Size(1000):Model(McF_6):TrueGenes(9)                 0.0634 0.0046     0.0543   0.0634     0.0724  0.0634   0
S.Size(100):Conjunction(No):sh(0)                      0.0002 0.0014    -0.0026   0.0002     0.0031  0.0002   0
S.Size(1000):Conjunction(No):sh(0)                     0.0026 0.0016    -0.0005   0.0026     0.0057  0.0026   0
S.Size(100):Conjunction(No):TrueGenes(7)               0.0005 0.0021    -0.0036   0.0005     0.0046  0.0005   0
S.Size(1000):Conjunction(No):TrueGenes(7)              0.0008 0.0023    -0.0037   0.0008     0.0053  0.0008   0
S.Size(100):Conjunction(No):TrueGenes(9)               0.0117 0.0021     0.0075   0.0117     0.0159  0.0117   0
S.Size(1000):Conjunction(No):TrueGenes(9)             -0.0179 0.0023    -0.0225  -0.0179    -0.0133 -0.0179   0
S.Size(100):sh(0):TrueGenes(7)                         0.0088 0.0021     0.0048   0.0088     0.0129  0.0088   0
S.Size(1000):sh(0):TrueGenes(7)                       -0.0182 0.0022    -0.0225  -0.0182    -0.0138 -0.0182   0
S.Size(100):sh(0):TrueGenes(9)                        -0.0081 0.0021    -0.0122  -0.0081    -0.0039 -0.0081   0
S.Size(1000):sh(0):TrueGenes(9)                        0.0118 0.0023     0.0073   0.0118     0.0163  0.0118   0
Method(CBN):S.Time(last):S.Type(singleCell)           -0.0049 0.0032    -0.0111  -0.0049     0.0014 -0.0049   0
Method(CBN-A):S.Time(last):S.Type(singleCell)          0.0119 0.0033     0.0055   0.0119     0.0183  0.0119   0
Method(OT):S.Time(last):S.Type(singleCell)             0.0095 0.0044     0.0008   0.0095     0.0181  0.0095   0
Method(OT-A):S.Time(last):S.Type(singleCell)          -0.0119 0.0049    -0.0215  -0.0119    -0.0023 -0.0119   0
Method(DiP):S.Time(last):S.Type(singleCell)           -0.0049 0.0030    -0.0107  -0.0049     0.0010 -0.0049   0
Method(CBN):S.Time(last):S.Type(wholeTumor_0.01)       0.0113 0.0032     0.0050   0.0113     0.0175  0.0113   0
Method(CBN-A):S.Time(last):S.Type(wholeTumor_0.01)    -0.0224 0.0033    -0.0288  -0.0224    -0.0160 -0.0224   0
Method(OT):S.Time(last):S.Type(wholeTumor_0.01)       -0.0234 0.0042    -0.0317  -0.0234    -0.0151 -0.0234   0
Method(OT-A):S.Time(last):S.Type(wholeTumor_0.01)      0.0129 0.0047     0.0037   0.0129     0.0222  0.0129   0
Method(DiP):S.Time(last):S.Type(wholeTumor_0.01)       0.0150 0.0030     0.0091   0.0150     0.0209  0.0150   0
Method(CBN):S.Time(last):Model(Bozic)                 -0.0165 0.0038    -0.0241  -0.0165    -0.0090 -0.0165   0
Method(CBN-A):S.Time(last):Model(Bozic)               -0.0492 0.0039    -0.0569  -0.0492    -0.0416 -0.0492   0
Method(OT):S.Time(last):Model(Bozic)                  -0.0419 0.0050    -0.0518  -0.0419    -0.0320 -0.0419   0
Method(OT-A):S.Time(last):Model(Bozic)                -0.0551 0.0056    -0.0662  -0.0551    -0.0440 -0.0551   0
Method(DiP):S.Time(last):Model(Bozic)                  0.0851 0.0036     0.0782   0.0851     0.0921  0.0851   0
Method(CBN):S.Time(last):Model(McF_4)                  0.0016 0.0040    -0.0062   0.0016     0.0093  0.0016   0
Method(CBN-A):S.Time(last):Model(McF_4)                0.0012 0.0040    -0.0067   0.0012     0.0091  0.0012   0
Method(OT):S.Time(last):Model(McF_4)                   0.0800 0.0060     0.0683   0.0800     0.0917  0.0800   0
Method(OT-A):S.Time(last):Model(McF_4)                -0.0391 0.0069    -0.0527  -0.0391    -0.0255 -0.0391   0
Method(DiP):S.Time(last):Model(McF_4)                 -0.0108 0.0039    -0.0183  -0.0108    -0.0032 -0.0108   0
Method(CBN):S.Time(last):Model(McF_6)                  0.0754 0.0043     0.0668   0.0754     0.0839  0.0753   0
Method(CBN-A):S.Time(last):Model(McF_6)                0.1410 0.0047     0.1318   0.1410     0.1502  0.1410   0
Method(OT):S.Time(last):Model(McF_6)                  -0.0353 0.0062    -0.0475  -0.0353    -0.0231 -0.0353   0
Method(OT-A):S.Time(last):Model(McF_6)                 0.0802 0.0067     0.0671   0.0802     0.0933  0.0802   0
Method(DiP):S.Time(last):Model(McF_6)                 -0.1375 0.0041    -0.1454  -0.1375    -0.1295 -0.1375   0
Method(CBN):S.Time(last):Conjunction(No)               0.0145 0.0023     0.0100   0.0145     0.0190  0.0145   0
Method(CBN-A):S.Time(last):Conjunction(No)             0.0140 0.0023     0.0094   0.0140     0.0186  0.0140   0
Method(OT):S.Time(last):Conjunction(No)                0.0513 0.0032     0.0451   0.0513     0.0576  0.0513   0
Method(OT-A):S.Time(last):Conjunction(No)             -0.0803 0.0038    -0.0877  -0.0803    -0.0729 -0.0803   0
Method(DiP):S.Time(last):Conjunction(No)               0.0053 0.0022     0.0010   0.0053     0.0095  0.0053   0
Method(CBN):S.Time(last):sh(0)                        -0.0248 0.0023    -0.0293  -0.0248    -0.0204 -0.0248   0
Method(CBN-A):S.Time(last):sh(0)                      -0.0156 0.0023    -0.0201  -0.0156    -0.0110 -0.0156   0
Method(OT):S.Time(last):sh(0)                          0.0054 0.0031    -0.0006   0.0054     0.0115  0.0054   0
Method(OT-A):S.Time(last):sh(0)                        0.0174 0.0034     0.0107   0.0174     0.0241  0.0174   0
Method(DiP):S.Time(last):sh(0)                         0.0057 0.0021     0.0016   0.0057     0.0099  0.0057   0
Method(CBN):S.Time(last):TrueGenes(7)                 -0.0750 0.0033    -0.0815  -0.0750    -0.0685 -0.0750   0
Method(CBN-A):S.Time(last):TrueGenes(7)                0.0256 0.0034     0.0188   0.0256     0.0323  0.0256   0
Method(OT):S.Time(last):TrueGenes(7)                   0.3090 0.0041     0.3009   0.3090     0.3171  0.3090   0
Method(OT-A):S.Time(last):TrueGenes(7)                -0.1801 0.0050    -0.1900  -0.1801    -0.1703 -0.1801   0
Method(DiP):S.Time(last):TrueGenes(7)                 -0.0210 0.0030    -0.0269  -0.0210    -0.0150 -0.0210   0
Method(CBN):S.Time(last):TrueGenes(9)                  0.0154 0.0033     0.0089   0.0154     0.0219  0.0154   0
Method(CBN-A):S.Time(last):TrueGenes(9)               -0.0227 0.0034    -0.0293  -0.0227    -0.0160 -0.0227   0
Method(OT):S.Time(last):TrueGenes(9)                  -0.0975 0.0047    -0.1069  -0.0975    -0.0882 -0.0975   0
Method(OT-A):S.Time(last):TrueGenes(9)                 0.1184 0.0049     0.1088   0.1184     0.1280  0.1184   0
Method(DiP):S.Time(last):TrueGenes(9)                 -0.0205 0.0031    -0.0267  -0.0205    -0.0143 -0.0205   0
Method(CBN):S.Type(singleCell):Model(Bozic)            0.0067 0.0054    -0.0039   0.0067     0.0173  0.0067   0
Method(CBN-A):S.Type(singleCell):Model(Bozic)          0.0468 0.0054     0.0362   0.0468     0.0574  0.0468   0
Method(OT):S.Type(singleCell):Model(Bozic)            -0.0244 0.0070    -0.0380  -0.0244    -0.0107 -0.0243   0
Method(OT-A):S.Type(singleCell):Model(Bozic)          -0.0345 0.0078    -0.0500  -0.0345    -0.0192 -0.0345   0
Method(DiP):S.Type(singleCell):Model(Bozic)            0.0046 0.0050    -0.0052   0.0046     0.0144  0.0046   0
Method(CBN):S.Type(wholeTumor_0.01):Model(Bozic)      -0.0282 0.0053    -0.0387  -0.0282    -0.0177 -0.0282   0
Method(CBN-A):S.Type(wholeTumor_0.01):Model(Bozic)    -0.0819 0.0055    -0.0926  -0.0819    -0.0711 -0.0819   0
Method(OT):S.Type(wholeTumor_0.01):Model(Bozic)        0.0566 0.0067     0.0435   0.0566     0.0696  0.0566   0
Method(OT-A):S.Type(wholeTumor_0.01):Model(Bozic)      0.0805 0.0075     0.0658   0.0805     0.0951  0.0805   0
Method(DiP):S.Type(wholeTumor_0.01):Model(Bozic)      -0.0135 0.0050    -0.0234  -0.0135    -0.0037 -0.0135   0
Method(CBN):S.Type(singleCell):Model(McF_4)           -0.0125 0.0055    -0.0233  -0.0125    -0.0017 -0.0125   0
Method(CBN-A):S.Type(singleCell):Model(McF_4)         -0.0330 0.0056    -0.0440  -0.0330    -0.0220 -0.0330   0
Method(OT):S.Type(singleCell):Model(McF_4)             0.0196 0.0080     0.0038   0.0196     0.0353  0.0196   0
Method(OT-A):S.Type(singleCell):Model(McF_4)           0.0142 0.0096    -0.0047   0.0142     0.0331  0.0142   0
Method(DiP):S.Type(singleCell):Model(McF_4)            0.0038 0.0054    -0.0067   0.0038     0.0144  0.0038   0
Method(CBN):S.Type(wholeTumor_0.01):Model(McF_4)       0.0364 0.0055     0.0256   0.0364     0.0471  0.0364   0
Method(CBN-A):S.Type(wholeTumor_0.01):Model(McF_4)     0.0641 0.0056     0.0532   0.0641     0.0751  0.0641   0
Method(OT):S.Type(wholeTumor_0.01):Model(McF_4)       -0.0371 0.0080    -0.0527  -0.0371    -0.0215 -0.0371   0
Method(OT-A):S.Type(wholeTumor_0.01):Model(McF_4)     -0.0408 0.0095    -0.0595  -0.0408    -0.0222 -0.0408   0
Method(DiP):S.Type(wholeTumor_0.01):Model(McF_4)      -0.0086 0.0055    -0.0193  -0.0086     0.0021 -0.0086   0
Method(CBN):S.Type(singleCell):Model(McF_6)           -0.0190 0.0058    -0.0304  -0.0190    -0.0075 -0.0190   0
Method(CBN-A):S.Type(singleCell):Model(McF_6)         -0.0416 0.0062    -0.0537  -0.0416    -0.0295 -0.0416   0
Method(OT):S.Type(singleCell):Model(McF_6)             0.0179 0.0082     0.0018   0.0180     0.0340  0.0180   0
Method(OT-A):S.Type(singleCell):Model(McF_6)           0.0443 0.0093     0.0261   0.0443     0.0625  0.0443   0
Method(DiP):S.Type(singleCell):Model(McF_6)           -0.0003 0.0056    -0.0114  -0.0003     0.0107 -0.0003   0
Method(CBN):S.Type(wholeTumor_0.01):Model(McF_6)       0.0307 0.0058     0.0192   0.0307     0.0421  0.0307   0
Method(CBN-A):S.Type(wholeTumor_0.01):Model(McF_6)     0.0713 0.0062     0.0592   0.0713     0.0834  0.0713   0
Method(OT):S.Type(wholeTumor_0.01):Model(McF_6)       -0.0400 0.0081    -0.0560  -0.0400    -0.0241 -0.0400   0
Method(OT-A):S.Type(wholeTumor_0.01):Model(McF_6)     -0.0755 0.0092    -0.0936  -0.0755    -0.0574 -0.0755   0
Method(DiP):S.Type(wholeTumor_0.01):Model(McF_6)       0.0041 0.0057    -0.0072   0.0041     0.0153  0.0041   0
Method(CBN):S.Type(singleCell):Conjunction(No)         0.0057 0.0032    -0.0005   0.0057     0.0120  0.0057   0
Method(CBN-A):S.Type(singleCell):Conjunction(No)       0.0104 0.0032     0.0041   0.0104     0.0167  0.0104   0
Method(OT):S.Type(singleCell):Conjunction(No)         -0.0134 0.0044    -0.0220  -0.0134    -0.0048 -0.0134   0
Method(OT-A):S.Type(singleCell):Conjunction(No)       -0.0239 0.0052    -0.0342  -0.0239    -0.0136 -0.0239   0
Method(DiP):S.Type(singleCell):Conjunction(No)         0.0099 0.0030     0.0040   0.0099     0.0158  0.0099   0
Method(CBN):S.Type(wholeTumor_0.01):Conjunction(No)   -0.0063 0.0031    -0.0125  -0.0063    -0.0002 -0.0063   0
Method(CBN-A):S.Type(wholeTumor_0.01):Conjunction(No) -0.0134 0.0032    -0.0198  -0.0134    -0.0071 -0.0134   0
Method(OT):S.Type(wholeTumor_0.01):Conjunction(No)     0.0262 0.0042     0.0179   0.0262     0.0344  0.0262   0
Method(OT-A):S.Type(wholeTumor_0.01):Conjunction(No)   0.0381 0.0050     0.0284   0.0381     0.0478  0.0381   0
Method(DiP):S.Type(wholeTumor_0.01):Conjunction(No)   -0.0197 0.0030    -0.0256  -0.0197    -0.0138 -0.0197   0
Method(CBN):S.Type(singleCell):sh(0)                  -0.0048 0.0031    -0.0110  -0.0048     0.0013 -0.0048   0
Method(CBN-A):S.Type(singleCell):sh(0)                -0.0154 0.0032    -0.0217  -0.0154    -0.0092 -0.0154   0
Method(OT):S.Type(singleCell):sh(0)                    0.0045 0.0042    -0.0037   0.0045     0.0128  0.0045   0
Method(OT-A):S.Type(singleCell):sh(0)                  0.0117 0.0048     0.0023   0.0117     0.0211  0.0117   0
Method(DiP):S.Type(singleCell):sh(0)                   0.0006 0.0030    -0.0052   0.0006     0.0064  0.0006   0
Method(CBN):S.Type(wholeTumor_0.01):sh(0)              0.0137 0.0031     0.0076   0.0137     0.0198  0.0137   0
Method(CBN-A):S.Type(wholeTumor_0.01):sh(0)            0.0412 0.0032     0.0349   0.0412     0.0474  0.0412   0
Method(OT):S.Type(wholeTumor_0.01):sh(0)              -0.0036 0.0041    -0.0116  -0.0036     0.0044 -0.0036   0
Method(OT-A):S.Type(wholeTumor_0.01):sh(0)            -0.0125 0.0046    -0.0215  -0.0125    -0.0036 -0.0125   0
Method(DiP):S.Type(wholeTumor_0.01):sh(0)             -0.0160 0.0030    -0.0219  -0.0160    -0.0102 -0.0160   0
Method(CBN):S.Type(singleCell):TrueGenes(7)           -0.0157 0.0046    -0.0248  -0.0157    -0.0066 -0.0157   0
Method(CBN-A):S.Type(singleCell):TrueGenes(7)         -0.0004 0.0047    -0.0097  -0.0004     0.0089 -0.0004   0
Method(OT):S.Type(singleCell):TrueGenes(7)             0.0179 0.0058     0.0064   0.0179     0.0294  0.0179   0
Method(OT-A):S.Type(singleCell):TrueGenes(7)          -0.0027 0.0070    -0.0164  -0.0027     0.0109 -0.0027   0
Method(DiP):S.Type(singleCell):TrueGenes(7)           -0.0031 0.0042    -0.0114  -0.0031     0.0053 -0.0031   0
Method(CBN):S.Type(wholeTumor_0.01):TrueGenes(7)       0.0384 0.0045     0.0295   0.0384     0.0473  0.0384   0
Method(CBN-A):S.Type(wholeTumor_0.01):TrueGenes(7)     0.0069 0.0047    -0.0023   0.0069     0.0161  0.0069   0
Method(OT):S.Type(wholeTumor_0.01):TrueGenes(7)       -0.0299 0.0056    -0.0409  -0.0299    -0.0188 -0.0299   0
Method(OT-A):S.Type(wholeTumor_0.01):TrueGenes(7)     -0.0106 0.0066    -0.0236  -0.0106     0.0025 -0.0106   0
Method(DiP):S.Type(wholeTumor_0.01):TrueGenes(7)       0.0076 0.0043    -0.0007   0.0076     0.0160  0.0076   0
Method(CBN):S.Type(singleCell):TrueGenes(9)            0.0094 0.0046     0.0005   0.0095     0.0184  0.0095   0
Method(CBN-A):S.Type(singleCell):TrueGenes(9)         -0.0066 0.0046    -0.0157  -0.0066     0.0025 -0.0066   0
Method(OT):S.Type(singleCell):TrueGenes(9)             0.0031 0.0066    -0.0099   0.0031     0.0161  0.0031   0
Method(OT-A):S.Type(singleCell):TrueGenes(9)           0.0068 0.0068    -0.0067   0.0068     0.0202  0.0068   0
Method(DiP):S.Type(singleCell):TrueGenes(9)           -0.0037 0.0044    -0.0124  -0.0037     0.0049 -0.0037   0
Method(CBN):S.Type(wholeTumor_0.01):TrueGenes(9)      -0.0153 0.0046    -0.0243  -0.0153    -0.0063 -0.0153   0
Method(CBN-A):S.Type(wholeTumor_0.01):TrueGenes(9)     0.0149 0.0047     0.0058   0.0149     0.0240  0.0149   0
Method(OT):S.Type(wholeTumor_0.01):TrueGenes(9)       -0.0129 0.0065    -0.0255  -0.0129    -0.0002 -0.0128   0
Method(OT-A):S.Type(wholeTumor_0.01):TrueGenes(9)     -0.0102 0.0066    -0.0232  -0.0102     0.0028 -0.0102   0
Method(DiP):S.Type(wholeTumor_0.01):TrueGenes(9)       0.0047 0.0045    -0.0040   0.0047     0.0134  0.0047   0
Method(CBN):Model(Bozic):Conjunction(No)              -0.0560 0.0038    -0.0635  -0.0560    -0.0484 -0.0560   0
Method(CBN-A):Model(Bozic):Conjunction(No)            -0.0455 0.0039    -0.0532  -0.0455    -0.0379 -0.0455   0
Method(OT):Model(Bozic):Conjunction(No)                0.0182 0.0050     0.0083   0.0182     0.0280  0.0182   0
Method(OT-A):Model(Bozic):Conjunction(No)              0.1173 0.0060     0.1055   0.1173     0.1291  0.1173   0
Method(DiP):Model(Bozic):Conjunction(No)              -0.0234 0.0036    -0.0305  -0.0234    -0.0164 -0.0234   0
Method(CBN):Model(McF_4):Conjunction(No)               0.1098 0.0041     0.1018   0.1098     0.1178  0.1098   0
Method(CBN-A):Model(McF_4):Conjunction(No)             0.1209 0.0041     0.1128   0.1209     0.1291  0.1209   0
Method(OT):Model(McF_4):Conjunction(No)               -0.0754 0.0062    -0.0877  -0.0754    -0.0632 -0.0754   0
Method(OT-A):Model(McF_4):Conjunction(No)             -0.2864 0.0088    -0.3038  -0.2864    -0.2691 -0.2864   0
Method(DiP):Model(McF_4):Conjunction(No)               0.0689 0.0040     0.0610   0.0689     0.0768  0.0689   0
Method(CBN):Model(McF_6):Conjunction(No)               0.0105 0.0042     0.0023   0.0105     0.0188  0.0105   0
Method(CBN-A):Model(McF_6):Conjunction(No)            -0.0096 0.0044    -0.0184  -0.0096    -0.0009 -0.0096   0
Method(OT):Model(McF_6):Conjunction(No)                0.0305 0.0061     0.0186   0.0305     0.0424  0.0305   0
Method(OT-A):Model(McF_6):Conjunction(No)              0.0251 0.0075     0.0105   0.0251     0.0398  0.0252   0
Method(DiP):Model(McF_6):Conjunction(No)              -0.0133 0.0041    -0.0213  -0.0133    -0.0052 -0.0133   0
Method(CBN):Model(Bozic):sh(0)                        -0.0245 0.0038    -0.0320  -0.0245    -0.0171 -0.0245   0
Method(CBN-A):Model(Bozic):sh(0)                       0.0043 0.0039    -0.0033   0.0043     0.0118  0.0043   0
Method(OT):Model(Bozic):sh(0)                         -0.0003 0.0049    -0.0099  -0.0003     0.0092 -0.0003   0
Method(OT-A):Model(Bozic):sh(0)                        0.0110 0.0055     0.0003   0.0110     0.0218  0.0110   0
Method(DiP):Model(Bozic):sh(0)                         0.0013 0.0035    -0.0056   0.0013     0.0083  0.0013   0
Method(CBN):Model(McF_4):sh(0)                         0.0016 0.0039    -0.0060   0.0016     0.0092  0.0016   0
Method(CBN-A):Model(McF_4):sh(0)                      -0.0167 0.0040    -0.0245  -0.0167    -0.0090 -0.0167   0
Method(OT):Model(McF_4):sh(0)                          0.0418 0.0057     0.0307   0.0418     0.0529  0.0418   0
Method(OT-A):Model(McF_4):sh(0)                        0.0258 0.0068     0.0124   0.0257     0.0391  0.0257   0
Method(DiP):Model(McF_4):sh(0)                        -0.0183 0.0038    -0.0258  -0.0183    -0.0108 -0.0183   0
Method(CBN):Model(McF_6):sh(0)                         0.0311 0.0041     0.0230   0.0311     0.0392  0.0311   0
Method(CBN-A):Model(McF_6):sh(0)                       0.0383 0.0044     0.0297   0.0383     0.0468  0.0383   0
Method(OT):Model(McF_6):sh(0)                         -0.0363 0.0058    -0.0476  -0.0363    -0.0249 -0.0363   0
Method(OT-A):Model(McF_6):sh(0)                       -0.0358 0.0065    -0.0486  -0.0358    -0.0229 -0.0358   0
Method(DiP):Model(McF_6):sh(0)                        -0.0070 0.0040    -0.0149  -0.0070     0.0009 -0.0070   0
Method(CBN):Model(Bozic):TrueGenes(7)                 -0.0216 0.0056    -0.0326  -0.0216    -0.0106 -0.0216   0
Method(CBN-A):Model(Bozic):TrueGenes(7)                0.0779 0.0057     0.0667   0.0779     0.0891  0.0779   0
Method(OT):Model(Bozic):TrueGenes(7)                  -0.0733 0.0067    -0.0865  -0.0733    -0.0601 -0.0733   0
Method(OT-A):Model(Bozic):TrueGenes(7)                 0.0625 0.0079     0.0469   0.0625     0.0781  0.0626   0
Method(DiP):Model(Bozic):TrueGenes(7)                 -0.0517 0.0051    -0.0616  -0.0517    -0.0417 -0.0517   0
Method(CBN):Model(McF_4):TrueGenes(7)                 -0.0069 0.0057    -0.0180  -0.0069     0.0042 -0.0069   0
Method(CBN-A):Model(McF_4):TrueGenes(7)                0.0659 0.0058     0.0546   0.0659     0.0772  0.0659   0
Method(OT):Model(McF_4):TrueGenes(7)                   0.0902 0.0079     0.0748   0.0902     0.1057  0.0902   0
Method(OT-A):Model(McF_4):TrueGenes(7)                -0.0708 0.0098    -0.0900  -0.0708    -0.0517 -0.0708   0
Method(DiP):Model(McF_4):TrueGenes(7)                 -0.0250 0.0054    -0.0357  -0.0250    -0.0144 -0.0250   0
Method(CBN):Model(McF_6):TrueGenes(7)                  0.0404 0.0061     0.0285   0.0404     0.0523  0.0404   0
Method(CBN-A):Model(McF_6):TrueGenes(7)               -0.1828 0.0067    -0.1960  -0.1828    -0.1697 -0.1828   0
Method(OT):Model(McF_6):TrueGenes(7)                   0.0837 0.0080     0.0680   0.0837     0.0995  0.0837   0
Method(OT-A):Model(McF_6):TrueGenes(7)                -0.0746 0.0098    -0.0937  -0.0746    -0.0554 -0.0745   0
Method(DiP):Model(McF_6):TrueGenes(7)                  0.1341 0.0057     0.1229   0.1341     0.1452  0.1341   0
Method(CBN):Model(Bozic):TrueGenes(9)                  0.0597 0.0056     0.0487   0.0597     0.0706  0.0597   0
Method(CBN-A):Model(Bozic):TrueGenes(9)                0.0054 0.0056    -0.0056   0.0054     0.0164  0.0054   0
Method(OT):Model(Bozic):TrueGenes(9)                  -0.0316 0.0077    -0.0468  -0.0316    -0.0165 -0.0316   0
Method(OT-A):Model(Bozic):TrueGenes(9)                -0.0650 0.0080    -0.0807  -0.0650    -0.0494 -0.0650   0
Method(DiP):Model(Bozic):TrueGenes(9)                  0.0349 0.0053     0.0245   0.0349     0.0452  0.0349   0
Method(CBN):Model(McF_4):TrueGenes(9)                  0.0228 0.0058     0.0115   0.0228     0.0341  0.0228   0
Method(CBN-A):Model(McF_4):TrueGenes(9)                0.0150 0.0058     0.0035   0.0150     0.0264  0.0150   0
Method(OT):Model(McF_4):TrueGenes(9)                  -0.1011 0.0095    -0.1197  -0.1011    -0.0826 -0.1010   0
Method(OT-A):Model(McF_4):TrueGenes(9)                 0.0252 0.0098     0.0060   0.0252     0.0444  0.0252   0
Method(DiP):Model(McF_4):TrueGenes(9)                  0.0114 0.0058     0.0001   0.0114     0.0227  0.0114   0
Method(CBN):Model(McF_6):TrueGenes(9)                 -0.1399 0.0061    -0.1519  -0.1399    -0.1280 -0.1399   0
Method(CBN-A):Model(McF_6):TrueGenes(9)               -0.0348 0.0064    -0.0473  -0.0348    -0.0224 -0.0348   0
Method(OT):Model(McF_6):TrueGenes(9)                   0.1296 0.0091     0.1117   0.1296     0.1473  0.1296   0
Method(OT-A):Model(McF_6):TrueGenes(9)                 0.0927 0.0092     0.0746   0.0927     0.1107  0.0927   0
Method(DiP):Model(McF_6):TrueGenes(9)                 -0.0664 0.0059    -0.0780  -0.0664    -0.0547 -0.0664   0
Method(CBN):Conjunction(No):sh(0)                     -0.0027 0.0022    -0.0071  -0.0027     0.0017 -0.0027   0
Method(CBN-A):Conjunction(No):sh(0)                   -0.0039 0.0023    -0.0084  -0.0039     0.0006 -0.0039   0
Method(OT):Conjunction(No):sh(0)                       0.0041 0.0031    -0.0019   0.0041     0.0102  0.0041   0
Method(OT-A):Conjunction(No):sh(0)                     0.0269 0.0036     0.0198   0.0269     0.0341  0.0269   0
Method(DiP):Conjunction(No):sh(0)                     -0.0130 0.0021    -0.0172  -0.0130    -0.0088 -0.0130   0
Method(CBN):Conjunction(No):TrueGenes(7)               0.0304 0.0033     0.0239   0.0304     0.0369  0.0304   0
Method(CBN-A):Conjunction(No):TrueGenes(7)             0.0247 0.0034     0.0180   0.0247     0.0314  0.0247   0
Method(OT):Conjunction(No):TrueGenes(7)                0.0853 0.0043     0.0769   0.0853     0.0937  0.0853   0
Method(OT-A):Conjunction(No):TrueGenes(7)             -0.1619 0.0055    -0.1728  -0.1619    -0.1511 -0.1619   0
Method(DiP):Conjunction(No):TrueGenes(7)               0.0220 0.0031     0.0160   0.0220     0.0281  0.0220   0
Method(CBN):Conjunction(No):TrueGenes(9)               0.0187 0.0033     0.0122   0.0187     0.0251  0.0187   0
Method(CBN-A):Conjunction(No):TrueGenes(9)             0.0204 0.0033     0.0138   0.0204     0.0269  0.0204   0
Method(OT):Conjunction(No):TrueGenes(9)               -0.0933 0.0049    -0.1030  -0.0933    -0.0837 -0.0933   0
Method(OT-A):Conjunction(No):TrueGenes(9)              0.0258 0.0053     0.0154   0.0258     0.0362  0.0258   0
Method(DiP):Conjunction(No):TrueGenes(9)               0.0095 0.0032     0.0032   0.0095     0.0157  0.0095   0
Method(CBN):sh(0):TrueGenes(7)                         0.0080 0.0033     0.0016   0.0080     0.0144  0.0080   0
Method(CBN-A):sh(0):TrueGenes(7)                      -0.0047 0.0033    -0.0113  -0.0047     0.0019 -0.0047   0
Method(OT):sh(0):TrueGenes(7)                         -0.0592 0.0041    -0.0672  -0.0592    -0.0512 -0.0592   0
Method(OT-A):sh(0):TrueGenes(7)                       -0.0365 0.0048    -0.0460  -0.0365    -0.0270 -0.0365   0
Method(DiP):sh(0):TrueGenes(7)                         0.0400 0.0030     0.0341   0.0400     0.0459  0.0400   0
Method(CBN):sh(0):TrueGenes(9)                        -0.0132 0.0032    -0.0195  -0.0132    -0.0068 -0.0132   0
Method(CBN-A):sh(0):TrueGenes(9)                       0.0032 0.0033    -0.0033   0.0032     0.0097  0.0032   0
Method(OT):sh(0):TrueGenes(9)                          0.0291 0.0047     0.0199   0.0291     0.0383  0.0291   0
Method(OT-A):sh(0):TrueGenes(9)                        0.0255 0.0048     0.0160   0.0255     0.0349  0.0255   0
Method(DiP):sh(0):TrueGenes(9)                        -0.0189 0.0031    -0.0251  -0.0189    -0.0128 -0.0189   0
S.Time(last):S.Type(singleCell):Model(Bozic)           0.0038 0.0025    -0.0011   0.0038     0.0086  0.0038   0
S.Time(last):S.Type(wholeTumor_0.01):Model(Bozic)     -0.0095 0.0025    -0.0143  -0.0095    -0.0046 -0.0095   0
S.Time(last):S.Type(singleCell):Model(McF_4)           0.0004 0.0026    -0.0047   0.0004     0.0055  0.0004   0
S.Time(last):S.Type(wholeTumor_0.01):Model(McF_4)     -0.0042 0.0026    -0.0094  -0.0042     0.0009 -0.0042   0
S.Time(last):S.Type(singleCell):Model(McF_6)          -0.0128 0.0028    -0.0184  -0.0128    -0.0072 -0.0128   0
S.Time(last):S.Type(wholeTumor_0.01):Model(McF_6)      0.0304 0.0029     0.0247   0.0304     0.0360  0.0304   0
S.Time(last):S.Type(singleCell):Conjunction(No)       -0.0001 0.0015    -0.0030  -0.0001     0.0028 -0.0001   0
S.Time(last):S.Type(wholeTumor_0.01):Conjunction(No)  -0.0025 0.0015    -0.0054  -0.0025     0.0005 -0.0025   0
S.Time(last):S.Type(singleCell):sh(0)                 -0.0063 0.0015    -0.0092  -0.0063    -0.0035 -0.0063   0
S.Time(last):S.Type(wholeTumor_0.01):sh(0)             0.0097 0.0015     0.0068   0.0097     0.0126  0.0097   0
S.Time(last):S.Type(singleCell):TrueGenes(7)           0.0145 0.0021     0.0103   0.0145     0.0187  0.0145   0
S.Time(last):S.Type(wholeTumor_0.01):TrueGenes(7)     -0.0294 0.0021    -0.0336  -0.0294    -0.0252 -0.0294   0
S.Time(last):S.Type(singleCell):TrueGenes(9)          -0.0098 0.0022    -0.0141  -0.0098    -0.0056 -0.0098   0
S.Time(last):S.Type(wholeTumor_0.01):TrueGenes(9)      0.0158 0.0022     0.0115   0.0158     0.0201  0.0158   0
S.Time(last):Model(Bozic):Conjunction(No)             -0.0198 0.0018    -0.0233  -0.0198    -0.0163 -0.0198   0
S.Time(last):Model(McF_4):Conjunction(No)              0.0009 0.0019    -0.0028   0.0009     0.0046  0.0009   0
S.Time(last):Model(McF_6):Conjunction(No)              0.0282 0.0021     0.0242   0.0282     0.0322  0.0282   0
S.Time(last):Model(Bozic):sh(0)                        0.0080 0.0018     0.0045   0.0080     0.0114  0.0080   0
S.Time(last):Model(McF_4):sh(0)                       -0.0158 0.0019    -0.0194  -0.0158    -0.0121 -0.0158   0
S.Time(last):Model(McF_6):sh(0)                        0.0054 0.0020     0.0015   0.0054     0.0094  0.0054   0
S.Time(last):Model(Bozic):TrueGenes(7)                 0.0122 0.0026     0.0072   0.0122     0.0172  0.0122   0
S.Time(last):Model(McF_4):TrueGenes(7)                 0.0100 0.0027     0.0048   0.0100     0.0153  0.0100   0
S.Time(last):Model(McF_6):TrueGenes(7)                -0.0363 0.0029    -0.0421  -0.0363    -0.0306 -0.0363   0
S.Time(last):Model(Bozic):TrueGenes(9)                -0.0358 0.0026    -0.0409  -0.0358    -0.0307 -0.0358   0
S.Time(last):Model(McF_4):TrueGenes(9)                -0.0111 0.0027    -0.0165  -0.0111    -0.0057 -0.0111   0
S.Time(last):Model(McF_6):TrueGenes(9)                 0.0869 0.0030     0.0810   0.0869     0.0927  0.0869   0
S.Time(last):Conjunction(No):sh(0)                     0.0063 0.0011     0.0042   0.0063     0.0083  0.0063   0
S.Time(last):Conjunction(No):TrueGenes(7)              0.0017 0.0015    -0.0013   0.0017     0.0047  0.0017   0
S.Time(last):Conjunction(No):TrueGenes(9)              0.0017 0.0016    -0.0014   0.0017     0.0047  0.0017   0
S.Time(last):sh(0):TrueGenes(7)                        0.0030 0.0015     0.0000   0.0030     0.0060  0.0030   0
S.Time(last):sh(0):TrueGenes(9)                       -0.0028 0.0015    -0.0058  -0.0028     0.0002 -0.0028   0
S.Type(singleCell):Model(Bozic):Conjunction(No)       -0.0065 0.0025    -0.0114  -0.0065    -0.0016 -0.0065   0
S.Type(wholeTumor_0.01):Model(Bozic):Conjunction(No)   0.0084 0.0025     0.0035   0.0084     0.0133  0.0084   0
S.Type(singleCell):Model(McF_4):Conjunction(No)        0.0031 0.0027    -0.0021   0.0031     0.0083  0.0031   0
S.Type(wholeTumor_0.01):Model(McF_4):Conjunction(No)  -0.0037 0.0027    -0.0090  -0.0037     0.0015 -0.0037   0
S.Type(singleCell):Model(McF_6):Conjunction(No)        0.0034 0.0028    -0.0021   0.0034     0.0088  0.0034   0
S.Type(wholeTumor_0.01):Model(McF_6):Conjunction(No)  -0.0014 0.0028    -0.0069  -0.0014     0.0041 -0.0014   0
S.Type(singleCell):Model(Bozic):sh(0)                 -0.0114 0.0025    -0.0162  -0.0114    -0.0065 -0.0114   0
S.Type(wholeTumor_0.01):Model(Bozic):sh(0)             0.0206 0.0025     0.0157   0.0206     0.0254  0.0206   0
S.Type(singleCell):Model(McF_4):sh(0)                  0.0007 0.0026    -0.0044   0.0007     0.0058  0.0007   0
S.Type(wholeTumor_0.01):Model(McF_4):sh(0)            -0.0036 0.0026    -0.0087  -0.0036     0.0015 -0.0036   0
S.Type(singleCell):Model(McF_6):sh(0)                  0.0113 0.0027     0.0059   0.0113     0.0167  0.0113   0
S.Type(wholeTumor_0.01):Model(McF_6):sh(0)            -0.0216 0.0028    -0.0270  -0.0216    -0.0161 -0.0216   0
S.Type(singleCell):Model(Bozic):TrueGenes(7)          -0.0005 0.0036    -0.0076  -0.0005     0.0065 -0.0005   0
S.Type(wholeTumor_0.01):Model(Bozic):TrueGenes(7)      0.0058 0.0035    -0.0012   0.0058     0.0127  0.0058   0
S.Type(singleCell):Model(McF_4):TrueGenes(7)           0.0064 0.0037    -0.0009   0.0064     0.0137  0.0064   0
S.Type(wholeTumor_0.01):Model(McF_4):TrueGenes(7)     -0.0203 0.0037    -0.0276  -0.0203    -0.0130 -0.0203   0
S.Type(singleCell):Model(McF_6):TrueGenes(7)          -0.0076 0.0040    -0.0154  -0.0076     0.0003 -0.0076   0
S.Type(wholeTumor_0.01):Model(McF_6):TrueGenes(7)      0.0211 0.0040     0.0132   0.0211     0.0289  0.0211   0
S.Type(singleCell):Model(Bozic):TrueGenes(9)           0.0064 0.0036    -0.0007   0.0064     0.0135  0.0064   0
S.Type(wholeTumor_0.01):Model(Bozic):TrueGenes(9)     -0.0154 0.0037    -0.0226  -0.0154    -0.0082 -0.0154   0
S.Type(singleCell):Model(McF_4):TrueGenes(9)          -0.0127 0.0038    -0.0202  -0.0127    -0.0052 -0.0127   0
S.Type(wholeTumor_0.01):Model(McF_4):TrueGenes(9)      0.0263 0.0039     0.0187   0.0263     0.0339  0.0263   0
S.Type(singleCell):Model(McF_6):TrueGenes(9)           0.0036 0.0040    -0.0042   0.0036     0.0115  0.0036   0
S.Type(wholeTumor_0.01):Model(McF_6):TrueGenes(9)     -0.0134 0.0041    -0.0214  -0.0134    -0.0055 -0.0134   0
S.Type(singleCell):Conjunction(No):sh(0)               0.0009 0.0015    -0.0020   0.0009     0.0038  0.0009   0
S.Type(wholeTumor_0.01):Conjunction(No):sh(0)         -0.0032 0.0015    -0.0061  -0.0032    -0.0003 -0.0032   0
S.Type(singleCell):Conjunction(No):TrueGenes(7)        0.0006 0.0021    -0.0037   0.0006     0.0048  0.0006   0
S.Type(wholeTumor_0.01):Conjunction(No):TrueGenes(7)  -0.0015 0.0021    -0.0057  -0.0015     0.0027 -0.0015   0
S.Type(singleCell):Conjunction(No):TrueGenes(9)       -0.0005 0.0022    -0.0048  -0.0005     0.0037 -0.0005   0
S.Type(wholeTumor_0.01):Conjunction(No):TrueGenes(9)  -0.0001 0.0022    -0.0044  -0.0001     0.0042 -0.0001   0
S.Type(singleCell):sh(0):TrueGenes(7)                 -0.0083 0.0021    -0.0124  -0.0083    -0.0042 -0.0083   0
S.Type(wholeTumor_0.01):sh(0):TrueGenes(7)             0.0194 0.0021     0.0152   0.0194     0.0235  0.0194   0
S.Type(singleCell):sh(0):TrueGenes(9)                  0.0040 0.0021    -0.0002   0.0040     0.0082  0.0040   0
S.Type(wholeTumor_0.01):sh(0):TrueGenes(9)            -0.0102 0.0022    -0.0144  -0.0102    -0.0059 -0.0102   0
Model(Bozic):Conjunction(No):sh(0)                     0.0152 0.0018     0.0117   0.0152     0.0186  0.0152   0
Model(McF_4):Conjunction(No):sh(0)                    -0.0151 0.0019    -0.0188  -0.0151    -0.0114 -0.0151   0
Model(McF_6):Conjunction(No):sh(0)                    -0.0131 0.0020    -0.0170  -0.0131    -0.0092 -0.0131   0
Model(Bozic):Conjunction(No):TrueGenes(7)             -0.0026 0.0026    -0.0076  -0.0026     0.0024 -0.0026   0
Model(McF_4):Conjunction(No):TrueGenes(7)             -0.0009 0.0027    -0.0062  -0.0009     0.0045 -0.0009   0
Model(McF_6):Conjunction(No):TrueGenes(7)              0.0009 0.0029    -0.0048   0.0009     0.0066  0.0009   0
Model(Bozic):Conjunction(No):TrueGenes(9)              0.0092 0.0026     0.0040   0.0092     0.0143  0.0092   0
Model(McF_4):Conjunction(No):TrueGenes(9)             -0.0104 0.0028    -0.0159  -0.0104    -0.0049 -0.0104   0
Model(McF_6):Conjunction(No):TrueGenes(9)             -0.0124 0.0029    -0.0182  -0.0124    -0.0067 -0.0124   0
Model(Bozic):sh(0):TrueGenes(7)                       -0.0244 0.0025    -0.0293  -0.0244    -0.0195 -0.0244   0
Model(McF_4):sh(0):TrueGenes(7)                        0.0182 0.0026     0.0130   0.0182     0.0233  0.0182   0
Model(McF_6):sh(0):TrueGenes(7)                        0.0306 0.0028     0.0251   0.0306     0.0362  0.0306   0
Model(Bozic):sh(0):TrueGenes(9)                        0.0156 0.0026     0.0105   0.0156     0.0206  0.0156   0
Model(McF_4):sh(0):TrueGenes(9)                       -0.0133 0.0027    -0.0187  -0.0133    -0.0080 -0.0133   0
Model(McF_6):sh(0):TrueGenes(9)                       -0.0128 0.0029    -0.0184  -0.0128    -0.0072 -0.0128   0
Conjunction(No):sh(0):TrueGenes(7)                    -0.0027 0.0015    -0.0056  -0.0027     0.0003 -0.0027   0
Conjunction(No):sh(0):TrueGenes(9)                     0.0024 0.0015    -0.0006   0.0024     0.0055  0.0024   0

Random effects:
Name	  Model
 dataSetID   IID model 

Model hyperparameters:
                        mean      sd        0.025quant 0.5quant  0.975quant mode     
Precision for dataSetID  74092.38  29748.95  31569.49   68850.76 146518.14   58553.29

Expected number of effective parameters(std dev): 630.11(4.599)
Number of equivalent replicates : 164.54 

Deviance Information Criterion: 467698.14
Effective number of parameters: 630.01

Marginal Likelihood:  -238844.96 
CPO and PIT are computed

Posterior marginals for linear predictor and fitted values computed

>  summary(fit$cpo$failure)
   Min. 1st Qu.  Median    Mean 3rd Qu.    Max. 
      0       0       0       0       0       0 
>  cat(paste("\nLog CPO = ", -mean(log(fit$cpo$cpo)), "
+ "))

Log CPO =  2.25433539825552 
>  
> 
> 
>  gc()
            used   (Mb) gc trigger   (Mb)  max used   (Mb)
Ncells   4494402  240.1   13497924  720.9  16872405  901.1
Vcells 170329479 1299.6  543297125 4145.1 677554014 5169.4
>  Diff.m3A <- fit
>  save(file = "Diff.m3A.RData", Diff.m3A)
> 
> 
