# Supplementary material for: Identifying restrictions in the order of accumulation of mutations during tumor progression: effects of passengers, evolutionary models, and sampling
Source: BMC Bioinformatics. 2015 Feb 12;16:41. doi: 10.1186/s12859-015-0466-7 (PMC4339747; doi:10.1186/s12859-015-0466-7)
Supplement: Additional file 9 — Code, scripts, model fits. A zip file (Code_scripts_model_fits.zip) that contains shell and R scripts to run simulations, analysis, and produce tables and figures, as well as the output of GLMM model fits (and the code to obtain them). [file 12859_2015_466_MOESM9_ESM.zip › Code_scripts_model_fits/INLA/NP/PND-m3A.Rout]

R version 3.0.3 Patched (2014-03-06 r65254) -- "Warm Puppy"
Copyright (C) 2014 The R Foundation for Statistical Computing
Platform: x86_64-pc-linux-gnu (64-bit)

R is free software and comes with ABSOLUTELY NO WARRANTY.
You are welcome to redistribute it under certain conditions.
Type 'license()' or 'licence()' for distribution details.

  Natural language support but running in an English locale

R is a collaborative project with many contributors.
Type 'contributors()' for more information and
'citation()' on how to cite R or R packages in publications.

Type 'demo()' for some demos, 'help()' for on-line help, or
'help.start()' for an HTML browser interface to help.
Type 'q()' to quit R.

> Sys.getpid()
[1] 28405
>  system("hostname")
coleonyx
>  options(width = 220)
>  library(car); packageVersion("car")
[1] '2.0.19'
>  library(INLA); packageVersion("INLA")
Loading required package: sp
Loading required package: Matrix
Loading required package: splines
[1] '0.0.1392038736'
>  sessionInfo()
R version 3.0.3 Patched (2014-03-06 r65254)
Platform: x86_64-pc-linux-gnu (64-bit)

locale:
 [1] LC_CTYPE=en_US.ISO-8859-15    LC_NUMERIC=C                  LC_TIME=en_GB.UTF-8           LC_COLLATE=en_US.ISO-8859-15  LC_MONETARY=en_US.ISO-8859-15 LC_MESSAGES=en_US.ISO-8859-15 LC_PAPER=en_GB.UTF-8         
 [8] LC_NAME=C                     LC_ADDRESS=C                  LC_TELEPHONE=C                LC_MEASUREMENT=en_GB.UTF-8    LC_IDENTIFICATION=C          

attached base packages:
[1] splines   stats     graphics  grDevices utils     datasets  methods   base     

other attached packages:
[1] INLA_0.0-1392038736 Matrix_1.1-2-2      sp_1.0-14           car_2.0-19         

loaded via a namespace (and not attached):
[1] grid_3.0.3      lattice_0.20-27 MASS_7.3-29     nnet_7.3-7     
>  options(decorate.contrasts = c("(",")"))
>  options(decorate.contr.Sum = "")
>  ## options(decorate.contrasts = c(".",""))
>  options(contrasts = c("contr.Sum", "contr.poly"))
>  load("NP.stats.RData"); dim(NP.stats)
[1] 103680     24
>  ## recode levels for easier reading
>  tmpm <- NP.stats$S.Size
>  NP.stats$S.Size <- factor(NP.stats$S.Size, levels = c("100", "1000", "200"))
>  table(NP.stats$S.Size, tmpm)
      tmpm
        1000   200   100
  100      0     0 34560
  1000 34560     0     0
  200      0 34560     0
>  rm(tmpm)
>  tmpm <- NP.stats$Model
>  NP.stats$Model <- factor(NP.stats$Model, levels = c("Bozic", "McF_4", "McF_6", "exp"))
>  table(NP.stats$Model, tmpm)
       tmpm
        Bozic   exp McF_4 McF_6
  Bozic 25920     0     0     0
  McF_4     0     0 25920     0
  McF_6     0     0     0 25920
  exp       0 25920     0     0
>  
>  
> 
> 
>  fit0 <- inla(FN ~ (S.Size + Method + S.Time + S.Type + Model + Conjunction + sh + TrueGenes)^3 + f(dataSetID, model = "iid")
+ , family = "binomial"
+  , data = NP.stats
+ , Ntrials = True.edges
+  ## , control.predictor = list(compute = TRUE)
+  , control.compute = list(dic = TRUE, cpo = TRUE),
+  num.threads = 6)
>  
> 
> 
>  fit0$cpu.used
 Pre-processing    Running inla Post-processing           Total 
       20.96075     47461.71848        15.44406     47498.12330 
> 
>  ## in case a crash in next step
>  save(file = "PND.m3A.tmp.RData", fit0)
>  gc()
           used  (Mb) gc trigger   (Mb)  max used   (Mb)
Ncells  3130464 167.2    5543382  296.1   4953636  264.6
Vcells 85275239 650.6  175220979 1336.9 166917363 1273.5
> 
>  fit <- inla.hyperpar(fit0)
>  summary(fit)

Call:
c("inla(formula = FN ~ (S.Size + Method + S.Time + S.Type + Model + ",  "    Conjunction + sh + TrueGenes)^3 + f(dataSetID, model = \"iid\"), ",  "    family = \"binomial\", data = NP.stats, Ntrials = True.edges, ",  "    control.compute = list(dic = TRUE, cpo = TRUE), num.threads = 6)" )

Time used:
 Pre-processing    Running inla Post-processing           Total 
       218.0359       9832.6861          0.1989      10050.9209 

Fixed effects:
                                                         mean     sd 0.025quant 0.5quant 0.975quant    mode kld
(Intercept)                                            0.9768 0.0127     0.9534   0.9762     1.0034  0.9750   0
S.Size(100)                                            1.0638 0.0202     1.0265   1.0629     1.1062  1.0611   0
S.Size(1000)                                          -1.2857 0.0120    -1.3104  -1.2854    -1.2631 -1.2846   0
Method(CBN)                                           -1.7440 0.0131    -1.7714  -1.7434    -1.7197 -1.7423   0
Method(CBN-A)                                         -1.8039 0.0132    -1.8314  -1.8033    -1.7795 -1.8022   0
Method(OT)                                            -1.0108 0.0135    -1.0389  -1.0102    -0.9857 -1.0091   0
Method(OT-A)                                          -2.0172 0.0160    -2.0498  -2.0167    -1.9870 -2.0158   0
Method(DiP)                                            3.9898 0.0510     3.8990   3.9862     4.0996  3.9786   0
S.Time(last)                                          -0.0244 0.0054    -0.0351  -0.0244    -0.0137 -0.0244   0
S.Type(singleCell)                                     0.1752 0.0079     0.1598   0.1752     0.1906  0.1752   0
S.Type(wholeTumor_0.01)                               -0.5022 0.0072    -0.5164  -0.5022    -0.4881 -0.5022   0
Model(Bozic)                                           0.3438 0.0147     0.3144   0.3440     0.3720  0.3445   0
Model(McF_4)                                          -0.5150 0.0126    -0.5407  -0.5147    -0.4911 -0.5140   0
Model(McF_6)                                          -1.4938 0.0135    -1.5212  -1.4935    -1.4682 -1.4928   0
Conjunction(No)                                       -0.4613 0.0055    -0.4722  -0.4613    -0.4505 -0.4613   0
sh(0)                                                 -0.0680 0.0081    -0.0841  -0.0678    -0.0524 -0.0676   0
TrueGenes(7)                                           0.5892 0.0123     0.5660   0.5888     0.6145  0.5881   0
TrueGenes(9)                                          -0.1500 0.0086    -0.1672  -0.1500    -0.1335 -0.1498   0
S.Size(100):Method(CBN)                               -1.0642 0.0207    -1.1075  -1.0633    -1.0259 -1.0615   0
S.Size(1000):Method(CBN)                               1.2844 0.0129     1.2601   1.2841     1.3107  1.2834   0
S.Size(100):Method(CBN-A)                             -1.0375 0.0208    -1.0809  -1.0366    -0.9990 -1.0348   0
S.Size(1000):Method(CBN-A)                             1.2520 0.0130     1.2274   1.2517     1.2784  1.2510   0
S.Size(100):Method(OT)                                -0.6571 0.0210    -0.7009  -0.6562    -0.6181 -0.6545   0
S.Size(1000):Method(OT)                                0.7859 0.0134     0.7605   0.7856     0.8131  0.7850   0
S.Size(100):Method(OT-A)                              -0.6185 0.0214    -0.6630  -0.6177    -0.5787 -0.6159   0
S.Size(1000):Method(OT-A)                              0.7195 0.0142     0.6924   0.7192     0.7483  0.7187   0
S.Size(100):Method(DiP)                                1.6818 0.0807     1.5374   1.6765     1.8548  1.6654   0
S.Size(1000):Method(DiP)                              -2.1602 0.0457    -2.2570  -2.1577    -2.0771 -2.1525   0
S.Size(100):S.Time(last)                              -0.0156 0.0069    -0.0292  -0.0156    -0.0021 -0.0156   0
S.Size(1000):S.Time(last)                              0.0513 0.0060     0.0395   0.0513     0.0631  0.0513   0
S.Size(100):S.Type(singleCell)                         0.0453 0.0103     0.0250   0.0453     0.0656  0.0453   0
S.Size(1000):S.Type(singleCell)                       -0.0567 0.0087    -0.0737  -0.0567    -0.0396 -0.0566   0
S.Size(100):S.Type(wholeTumor_0.01)                   -0.1116 0.0095    -0.1302  -0.1116    -0.0930 -0.1116   0
S.Size(1000):S.Type(wholeTumor_0.01)                   0.1478 0.0084     0.1314   0.1478     0.1643  0.1478   0
S.Size(100):Model(Bozic)                               0.0249 0.0229    -0.0209   0.0252     0.0691  0.0258   0
S.Size(1000):Model(Bozic)                             -0.0106 0.0147    -0.0392  -0.0107     0.0185 -0.0108   0
S.Size(100):Model(McF_4)                              -0.1142 0.0187    -0.1525  -0.1137    -0.0790 -0.1126   0
S.Size(1000):Model(McF_4)                              0.1694 0.0129     0.1446   0.1692     0.1951  0.1689   0
S.Size(100):Model(McF_6)                              -0.0112 0.0189    -0.0498  -0.0106     0.0243 -0.0095   0
S.Size(1000):Model(McF_6)                              0.1056 0.0133     0.0798   0.1054     0.1322  0.1051   0
S.Size(100):Conjunction(No)                            0.1297 0.0069     0.1162   0.1297     0.1432  0.1297   0
S.Size(1000):Conjunction(No)                          -0.1840 0.0061    -0.1960  -0.1840    -0.1719 -0.1840   0
S.Size(100):sh(0)                                     -0.2571 0.0134    -0.2842  -0.2568    -0.2317 -0.2562   0
S.Size(1000):sh(0)                                     0.2412 0.0083     0.2252   0.2411     0.2579  0.2409   0
S.Size(100):TrueGenes(7)                               0.0020 0.0121    -0.0216   0.0019     0.0258  0.0018   0
S.Size(1000):TrueGenes(7)                              0.0277 0.0096     0.0088   0.0277     0.0465  0.0277   0
S.Size(100):TrueGenes(9)                              -0.0152 0.0102    -0.0352  -0.0152     0.0048 -0.0152   0
S.Size(1000):TrueGenes(9)                              0.0345 0.0086     0.0176   0.0345     0.0514  0.0345   0
Method(CBN):S.Time(last)                               0.2857 0.0063     0.2732   0.2857     0.2981  0.2857   0
Method(CBN-A):S.Time(last)                             0.4046 0.0064     0.3919   0.4045     0.4172  0.4045   0
Method(OT):S.Time(last)                                0.2694 0.0069     0.2558   0.2694     0.2830  0.2694   0
Method(OT-A):S.Time(last)                             -0.4510 0.0075    -0.4657  -0.4510    -0.4362 -0.4509   0
Method(DiP):S.Time(last)                              -0.0873 0.0169    -0.1206  -0.0873    -0.0540 -0.0873   0
Method(CBN):S.Type(singleCell)                        -0.1866 0.0091    -0.2044  -0.1866    -0.1688 -0.1866   0
Method(CBN-A):S.Type(singleCell)                      -0.1369 0.0092    -0.1550  -0.1369    -0.1189 -0.1369   0
Method(OT):S.Type(singleCell)                         -0.1172 0.0097    -0.1362  -0.1172    -0.0983 -0.1172   0
Method(OT-A):S.Type(singleCell)                       -0.0776 0.0105    -0.0981  -0.0775    -0.0570 -0.0775   0
Method(DiP):S.Type(singleCell)                         0.2604 0.0243     0.2127   0.2603     0.3082  0.2602   0
Method(CBN):S.Type(wholeTumor_0.01)                    0.4985 0.0086     0.4817   0.4985     0.5154  0.4985   0
Method(CBN-A):S.Type(wholeTumor_0.01)                  0.4508 0.0087     0.4337   0.4508     0.4679  0.4508   0
Method(OT):S.Type(wholeTumor_0.01)                     0.2944 0.0092     0.2764   0.2944     0.3124  0.2944   0
Method(OT-A):S.Type(wholeTumor_0.01)                   0.1962 0.0102     0.1761   0.1962     0.2162  0.1962   0
Method(DiP):S.Type(wholeTumor_0.01)                   -0.7084 0.0214    -0.7504  -0.7083    -0.6665 -0.7083   0
Method(CBN):Model(Bozic)                              -0.4909 0.0157    -0.5212  -0.4911    -0.4595 -0.4915   0
Method(CBN-A):Model(Bozic)                            -0.4083 0.0157    -0.4387  -0.4085    -0.3769 -0.4089   0
Method(OT):Model(Bozic)                                0.1476 0.0162     0.1163   0.1474     0.1799  0.1470   0
Method(OT-A):Model(Bozic)                              0.5340 0.0182     0.4988   0.5339     0.5702  0.5335   0
Method(DiP):Model(Bozic)                               0.0007 0.0542    -0.1109   0.0025     0.1023  0.0061   0
Method(CBN):Model(McF_4)                               0.6684 0.0137     0.6422   0.6681     0.6962  0.6676   0
Method(CBN-A):Model(McF_4)                             0.7818 0.0138     0.7555   0.7815     0.8097  0.7809   0
Method(OT):Model(McF_4)                                0.0360 0.0145     0.0082   0.0358     0.0654  0.0353   0
Method(OT-A):Model(McF_4)                              0.2408 0.0173     0.2074   0.2406     0.2753  0.2402   0
Method(DiP):Model(McF_4)                              -0.9773 0.0453    -1.0732  -0.9748    -0.8947 -0.9697   0
Method(CBN):Model(McF_6)                               1.5781 0.0147     1.5500   1.5778     1.6077  1.5772   0
Method(CBN-A):Model(McF_6)                             1.3606 0.0149     1.3321   1.3604     1.3908  1.3599   0
Method(OT):Model(McF_6)                                0.2418 0.0160     0.2112   0.2416     0.2738  0.2412   0
Method(OT-A):Model(McF_6)                             -0.7485 0.0292    -0.8064  -0.7483    -0.6919 -0.7478   0
Method(DiP):Model(McF_6)                              -0.9874 0.0452    -1.0834  -0.9848    -0.9053 -0.9794   0
Method(CBN):Conjunction(No)                            0.4132 0.0064     0.4006   0.4132     0.4258  0.4132   0
Method(CBN-A):Conjunction(No)                          0.4010 0.0065     0.3882   0.4010     0.4138  0.4010   0
Method(OT):Conjunction(No)                            -0.2661 0.0070    -0.2799  -0.2661    -0.2522 -0.2661   0
Method(OT-A):Conjunction(No)                          -0.7052 0.0110    -0.7271  -0.7052    -0.6839 -0.7050   0
Method(DiP):Conjunction(No)                            0.0000 0.0160    -0.0314   0.0000     0.0313  0.0000   0
Method(CBN):sh(0)                                      0.1748 0.0087     0.1581   0.1747     0.1921  0.1745   0
Method(CBN-A):sh(0)                                    0.1749 0.0087     0.1580   0.1748     0.1923  0.1746   0
Method(OT):sh(0)                                       0.3542 0.0090     0.3368   0.3541     0.3721  0.3539   0
Method(OT-A):sh(0)                                     0.4420 0.0095     0.4235   0.4420     0.4610  0.4418   0
Method(DiP):sh(0)                                     -0.8865 0.0320    -0.9517  -0.8857    -0.8260 -0.8840   0
Method(CBN):TrueGenes(7)                              -0.1159 0.0132    -0.1428  -0.1156    -0.0908 -0.1150   0
Method(CBN-A):TrueGenes(7)                            -0.3055 0.0134    -0.3326  -0.3052    -0.2801 -0.3045   0
Method(OT):TrueGenes(7)                                0.2568 0.0141     0.2283   0.2571     0.2838  0.2577   0
Method(OT-A):TrueGenes(7)                             -0.8717 0.0147    -0.9014  -0.8715    -0.8436 -0.8709   0
Method(DiP):TrueGenes(7)                               1.2297 0.0521     1.1337   1.2274     1.3386  1.2226   0
Method(CBN):TrueGenes(9)                               0.0053 0.0098    -0.0138   0.0053     0.0248  0.0051   0
Method(CBN-A):TrueGenes(9)                             0.0963 0.0099     0.0770   0.0962     0.1159  0.0961   0
Method(OT):TrueGenes(9)                                0.0210 0.0104     0.0007   0.0209     0.0416  0.0208   0
Method(OT-A):TrueGenes(9)                              0.4070 0.0113     0.3850   0.4070     0.4293  0.4069   0
Method(DiP):TrueGenes(9)                              -0.6632 0.0306    -0.7259  -0.6623    -0.6055 -0.6605   0
S.Time(last):S.Type(singleCell)                       -0.0089 0.0055    -0.0198  -0.0089     0.0019 -0.0089   0
S.Time(last):S.Type(wholeTumor_0.01)                   0.0475 0.0054     0.0368   0.0475     0.0581  0.0475   0
S.Time(last):Model(Bozic)                             -0.0844 0.0072    -0.0985  -0.0844    -0.0703 -0.0844   0
S.Time(last):Model(McF_4)                             -0.0533 0.0068    -0.0665  -0.0533    -0.0400 -0.0533   0
S.Time(last):Model(McF_6)                              0.4131 0.0073     0.3989   0.4131     0.4274  0.4131   0
S.Time(last):Conjunction(No)                          -0.0439 0.0039    -0.0516  -0.0439    -0.0362 -0.0439   0
S.Time(last):sh(0)                                     0.0471 0.0040     0.0392   0.0471     0.0550  0.0471   0
S.Time(last):TrueGenes(7)                              0.3810 0.0061     0.3691   0.3810     0.3930  0.3810   0
S.Time(last):TrueGenes(9)                             -0.1728 0.0056    -0.1837  -0.1728    -0.1618 -0.1728   0
S.Type(singleCell):Model(Bozic)                        0.0118 0.0104    -0.0086   0.0118     0.0322  0.0118   0
S.Type(wholeTumor_0.01):Model(Bozic)                  -0.1796 0.0101    -0.1994  -0.1796    -0.1598 -0.1796   0
S.Type(singleCell):Model(McF_4)                       -0.0531 0.0097    -0.0721  -0.0531    -0.0341 -0.0531   0
S.Type(wholeTumor_0.01):Model(McF_4)                   0.2280 0.0094     0.2095   0.2280     0.2466  0.2280   0
S.Type(singleCell):Model(McF_6)                       -0.1381 0.0103    -0.1583  -0.1380    -0.1178 -0.1380   0
S.Type(wholeTumor_0.01):Model(McF_6)                   0.4056 0.0100     0.3859   0.4056     0.4253  0.4056   0
S.Type(singleCell):Conjunction(No)                     0.0298 0.0056     0.0189   0.0298     0.0408  0.0298   0
S.Type(wholeTumor_0.01):Conjunction(No)               -0.0571 0.0055    -0.0678  -0.0571    -0.0463 -0.0571   0
S.Type(singleCell):sh(0)                              -0.0140 0.0058    -0.0253  -0.0140    -0.0027 -0.0140   0
S.Type(wholeTumor_0.01):sh(0)                         -0.0548 0.0057    -0.0660  -0.0548    -0.0437 -0.0548   0
S.Type(singleCell):TrueGenes(7)                       -0.0524 0.0085    -0.0691  -0.0524    -0.0358 -0.0524   0
S.Type(wholeTumor_0.01):TrueGenes(7)                   0.0851 0.0083     0.0688   0.0851     0.1014  0.0851   0
S.Type(singleCell):TrueGenes(9)                        0.0356 0.0079     0.0201   0.0356     0.0510  0.0356   0
S.Type(wholeTumor_0.01):TrueGenes(9)                  -0.0656 0.0077    -0.0808  -0.0656    -0.0504 -0.0656   0
Model(Bozic):Conjunction(No)                           0.1202 0.0073     0.1059   0.1202     0.1345  0.1202   0
Model(McF_4):Conjunction(No)                          -0.1252 0.0070    -0.1388  -0.1252    -0.1115 -0.1252   0
Model(McF_6):Conjunction(No)                          -0.2068 0.0087    -0.2239  -0.2067    -0.1898 -0.2067   0
Model(Bozic):sh(0)                                     0.2552 0.0073     0.2409   0.2552     0.2695  0.2552   0
Model(McF_4):sh(0)                                    -0.4236 0.0070    -0.4373  -0.4236    -0.4100 -0.4236   0
Model(McF_6):sh(0)                                    -0.2946 0.0075    -0.3093  -0.2946    -0.2800 -0.2946   0
Model(Bozic):TrueGenes(7)                             -0.2841 0.0138    -0.3119  -0.2839    -0.2576 -0.2835   0
Model(McF_4):TrueGenes(7)                              0.0548 0.0131     0.0284   0.0550     0.0798  0.0555   0
Model(McF_6):TrueGenes(7)                              0.0423 0.0135     0.0151   0.0425     0.0680  0.0430   0
Model(Bozic):TrueGenes(9)                              0.0839 0.0110     0.0624   0.0838     0.1056  0.0837   0
Model(McF_4):TrueGenes(9)                             -0.1680 0.0104    -0.1882  -0.1680    -0.1475 -0.1681   0
Model(McF_6):TrueGenes(9)                              0.1892 0.0109     0.1680   0.1891     0.2106  0.1891   0
Conjunction(No):sh(0)                                  0.0721 0.0041     0.0641   0.0721     0.0801  0.0721   0
Conjunction(No):TrueGenes(7)                          -0.0741 0.0061    -0.0861  -0.0741    -0.0621 -0.0741   0
Conjunction(No):TrueGenes(9)                          -0.1396 0.0056    -0.1506  -0.1396    -0.1285 -0.1396   0
sh(0):TrueGenes(7)                                    -0.1550 0.0064    -0.1675  -0.1550    -0.1425 -0.1550   0
sh(0):TrueGenes(9)                                     0.1004 0.0058     0.0890   0.1004     0.1117  0.1004   0
S.Size(100):Method(CBN):S.Time(last)                  -0.0081 0.0081    -0.0240  -0.0081     0.0077 -0.0081   0
S.Size(1000):Method(CBN):S.Time(last)                 -0.0123 0.0074    -0.0268  -0.0123     0.0022 -0.0123   0
S.Size(100):Method(CBN-A):S.Time(last)                -0.0165 0.0082    -0.0325  -0.0165    -0.0005 -0.0165   0
S.Size(1000):Method(CBN-A):S.Time(last)               -0.0207 0.0075    -0.0353  -0.0207    -0.0060 -0.0207   0
S.Size(100):Method(OT):S.Time(last)                   -0.0871 0.0088    -0.1043  -0.0871    -0.0699 -0.0871   0
S.Size(1000):Method(OT):S.Time(last)                   0.0738 0.0081     0.0580   0.0738     0.0897  0.0738   0
S.Size(100):Method(OT-A):S.Time(last)                 -0.0618 0.0089    -0.0792  -0.0618    -0.0444 -0.0618   0
S.Size(1000):Method(OT-A):S.Time(last)                 0.0501 0.0082     0.0340   0.0501     0.0661  0.0501   0
S.Size(100):Method(DiP):S.Time(last)                  -0.0239 0.0195    -0.0622  -0.0239     0.0145 -0.0239   0
S.Size(1000):Method(DiP):S.Time(last)                  0.0559 0.0149     0.0268   0.0559     0.0851  0.0559   0
S.Size(100):Method(CBN):S.Type(singleCell)            -0.0282 0.0119    -0.0515  -0.0282    -0.0049 -0.0282   0
S.Size(1000):Method(CBN):S.Type(singleCell)            0.0430 0.0105     0.0224   0.0430     0.0636  0.0430   0
S.Size(100):Method(CBN-A):S.Type(singleCell)          -0.0686 0.0120    -0.0921  -0.0686    -0.0452 -0.0686   0
S.Size(1000):Method(CBN-A):S.Type(singleCell)          0.0723 0.0106     0.0516   0.0723     0.0931  0.0723   0
S.Size(100):Method(OT):S.Type(singleCell)             -0.0228 0.0128    -0.0479  -0.0228     0.0022 -0.0228   0
S.Size(1000):Method(OT):S.Type(singleCell)             0.0300 0.0114     0.0076   0.0300     0.0525  0.0300   0
S.Size(100):Method(OT-A):S.Type(singleCell)           -0.0159 0.0129    -0.0413  -0.0159     0.0095 -0.0158   0
S.Size(1000):Method(OT-A):S.Type(singleCell)           0.0263 0.0116     0.0035   0.0263     0.0492  0.0263   0
S.Size(100):Method(DiP):S.Type(singleCell)             0.0596 0.0306    -0.0003   0.0595     0.1200  0.0593   0
S.Size(1000):Method(DiP):S.Type(singleCell)           -0.1185 0.0223    -0.1623  -0.1185    -0.0750 -0.1184   0
S.Size(100):Method(CBN):S.Type(wholeTumor_0.01)        0.0838 0.0112     0.0619   0.0838     0.1058  0.0838   0
S.Size(1000):Method(CBN):S.Type(wholeTumor_0.01)      -0.1265 0.0103    -0.1467  -0.1265    -0.1063 -0.1265   0
S.Size(100):Method(CBN-A):S.Type(wholeTumor_0.01)      0.1323 0.0112     0.1102   0.1323     0.1543  0.1323   0
S.Size(1000):Method(CBN-A):S.Type(wholeTumor_0.01)    -0.1664 0.0104    -0.1868  -0.1664    -0.1461 -0.1664   0
S.Size(100):Method(OT):S.Type(wholeTumor_0.01)         0.0813 0.0120     0.0577   0.0813     0.1048  0.0812   0
S.Size(1000):Method(OT):S.Type(wholeTumor_0.01)       -0.0984 0.0112    -0.1203  -0.0984    -0.0765 -0.0984   0
S.Size(100):Method(OT-A):S.Type(wholeTumor_0.01)       0.0733 0.0122     0.0493   0.0733     0.0973  0.0733   0
S.Size(1000):Method(OT-A):S.Type(wholeTumor_0.01)     -0.0931 0.0114    -0.1156  -0.0931    -0.0708 -0.0931   0
S.Size(100):Method(DiP):S.Type(wholeTumor_0.01)       -0.1882 0.0260    -0.2395  -0.1882    -0.1372 -0.1881   0
S.Size(1000):Method(DiP):S.Type(wholeTumor_0.01)       0.2917 0.0201     0.2523   0.2917     0.3312  0.2917   0
S.Size(100):Method(CBN):Model(Bozic)                   0.0127 0.0240    -0.0336   0.0125     0.0606  0.0120   0
S.Size(1000):Method(CBN):Model(Bozic)                 -0.0262 0.0164    -0.0587  -0.0261     0.0059 -0.0259   0
S.Size(100):Method(CBN-A):Model(Bozic)                -0.0182 0.0241    -0.0647  -0.0184     0.0298 -0.0190   0
S.Size(1000):Method(CBN-A):Model(Bozic)               -0.0293 0.0165    -0.0619  -0.0292     0.0030 -0.0290   0
S.Size(100):Method(OT):Model(Bozic)                    0.0993 0.0244     0.0521   0.0991     0.1480  0.0986   0
S.Size(1000):Method(OT):Model(Bozic)                  -0.1877 0.0170    -0.2213  -0.1876    -0.1545 -0.1875   0
S.Size(100):Method(OT-A):Model(Bozic)                  0.0976 0.0245     0.0503   0.0974     0.1464  0.0968   0
S.Size(1000):Method(OT-A):Model(Bozic)                -0.1808 0.0172    -0.2147  -0.1807    -0.1473 -0.1806   0
S.Size(100):Method(DiP):Model(Bozic)                  -0.0389 0.0828    -0.2074  -0.0368     0.1180 -0.0326   0
S.Size(1000):Method(DiP):Model(Bozic)                  0.2035 0.0487     0.1103   0.2027     0.3017  0.2009   0
S.Size(100):Method(CBN):Model(McF_4)                   0.1169 0.0200     0.0790   0.1164     0.1575  0.1154   0
S.Size(1000):Method(CBN):Model(McF_4)                 -0.1719 0.0147    -0.2011  -0.1718    -0.1435 -0.1716   0
S.Size(100):Method(CBN-A):Model(McF_4)                 0.1001 0.0200     0.0622   0.0997     0.1408  0.0987   0
S.Size(1000):Method(CBN-A):Model(McF_4)               -0.1410 0.0147    -0.1702  -0.1409    -0.1124 -0.1406   0
S.Size(100):Method(OT):Model(McF_4)                    0.0565 0.0205     0.0175   0.0561     0.0982  0.0551   0
S.Size(1000):Method(OT):Model(McF_4)                  -0.0787 0.0156    -0.1097  -0.0786    -0.0483 -0.0784   0
S.Size(100):Method(OT-A):Model(McF_4)                  0.0855 0.0207     0.0461   0.0851     0.1275  0.0842   0
S.Size(1000):Method(OT-A):Model(McF_4)                -0.1116 0.0159    -0.1432  -0.1115    -0.0806 -0.1113   0
S.Size(100):Method(DiP):Model(McF_4)                  -0.1225 0.0651    -0.2605  -0.1189    -0.0044 -0.1113   0
S.Size(1000):Method(DiP):Model(McF_4)                  0.3034 0.0397     0.2294   0.3018     0.3857  0.2987   0
S.Size(100):Method(CBN):Model(McF_6)                  -0.0594 0.0202    -0.0978  -0.0599    -0.0183 -0.0609   0
S.Size(1000):Method(CBN):Model(McF_6)                 -0.0183 0.0152    -0.0485  -0.0182     0.0112 -0.0179   0
S.Size(100):Method(CBN-A):Model(McF_6)                -0.0054 0.0203    -0.0440  -0.0058     0.0360 -0.0068   0
S.Size(1000):Method(CBN-A):Model(McF_6)               -0.0554 0.0154    -0.0860  -0.0552    -0.0254 -0.0550   0
S.Size(100):Method(OT):Model(McF_6)                   -0.1094 0.0214    -0.1502  -0.1099    -0.0661 -0.1108   0
S.Size(1000):Method(OT):Model(McF_6)                   0.0842 0.0171     0.0504   0.0843     0.1175  0.0845   0
S.Size(100):Method(OT-A):Model(McF_6)                 -0.1191 0.0227    -0.1626  -0.1195    -0.0734 -0.1203   0
S.Size(1000):Method(OT-A):Model(McF_6)                 0.0739 0.0184     0.0374   0.0739     0.1098  0.0741   0
S.Size(100):Method(DiP):Model(McF_6)                   0.0933 0.0652    -0.0452   0.0970     0.2115  0.1048   0
S.Size(1000):Method(DiP):Model(McF_6)                  0.0632 0.0403    -0.0118   0.0616     0.1468  0.0584   0
S.Size(100):Method(CBN):Conjunction(No)               -0.1122 0.0081    -0.1281  -0.1122    -0.0963 -0.1122   0
S.Size(1000):Method(CBN):Conjunction(No)               0.1791 0.0075     0.1643   0.1791     0.1939  0.1791   0
S.Size(100):Method(CBN-A):Conjunction(No)             -0.1075 0.0082    -0.1235  -0.1075    -0.0915 -0.1075   0
S.Size(1000):Method(CBN-A):Conjunction(No)             0.1479 0.0076     0.1330   0.1479     0.1628  0.1479   0
S.Size(100):Method(OT):Conjunction(No)                -0.0057 0.0089    -0.0231  -0.0057     0.0117 -0.0057   0
S.Size(1000):Method(OT):Conjunction(No)                0.0069 0.0085    -0.0098   0.0069     0.0235  0.0069   0
S.Size(100):Method(OT-A):Conjunction(No)               0.0640 0.0098     0.0447   0.0640     0.0833  0.0640   0
S.Size(1000):Method(OT-A):Conjunction(No)             -0.0788 0.0097    -0.0978  -0.0788    -0.0598 -0.0788   0
S.Size(100):Method(DiP):Conjunction(No)               -0.0132 0.0190    -0.0505  -0.0132     0.0240 -0.0132   0
S.Size(1000):Method(DiP):Conjunction(No)               0.0401 0.0148     0.0111   0.0401     0.0691  0.0401   0
S.Size(100):Method(CBN):sh(0)                          0.2590 0.0140     0.2322   0.2587     0.2873  0.2581   0
S.Size(1000):Method(CBN):sh(0)                        -0.2480 0.0093    -0.2666  -0.2480    -0.2299 -0.2478   0
S.Size(100):Method(CBN-A):sh(0)                        0.2494 0.0140     0.2225   0.2491     0.2777  0.2485   0
S.Size(1000):Method(CBN-A):sh(0)                      -0.2417 0.0094    -0.2604  -0.2417    -0.2235 -0.2415   0
S.Size(100):Method(OT):sh(0)                           0.2854 0.0144     0.2578   0.2851     0.3144  0.2846   0
S.Size(1000):Method(OT):sh(0)                         -0.3089 0.0099    -0.3285  -0.3088    -0.2897 -0.3087   0
S.Size(100):Method(OT-A):sh(0)                         0.2805 0.0145     0.2527   0.2802     0.3097  0.2797   0
S.Size(1000):Method(OT-A):sh(0)                       -0.2981 0.0100    -0.3180  -0.2980    -0.2785 -0.2979   0
S.Size(100):Method(DiP):sh(0)                         -0.6075 0.0560    -0.7231  -0.6056    -0.5030 -0.6016   0
S.Size(1000):Method(DiP):sh(0)                         0.6906 0.0304     0.6333   0.6897     0.7528  0.6879   0
S.Size(100):Method(CBN):TrueGenes(7)                  -0.0904 0.0137    -0.1175  -0.0904    -0.0636 -0.0903   0
S.Size(1000):Method(CBN):TrueGenes(7)                  0.1093 0.0116     0.0866   0.1093     0.1321  0.1093   0
S.Size(100):Method(CBN-A):TrueGenes(7)                -0.0617 0.0140    -0.0892  -0.0616    -0.0344 -0.0616   0
S.Size(1000):Method(CBN-A):TrueGenes(7)                0.0352 0.0118     0.0119   0.0352     0.0584  0.0351   0
S.Size(100):Method(OT):TrueGenes(7)                   -0.1004 0.0151    -0.1302  -0.1004    -0.0708 -0.1003   0
S.Size(1000):Method(OT):TrueGenes(7)                   0.1173 0.0132     0.0915   0.1173     0.1432  0.1173   0
S.Size(100):Method(OT-A):TrueGenes(7)                 -0.1137 0.0149    -0.1431  -0.1137    -0.0845 -0.1136   0
S.Size(1000):Method(OT-A):TrueGenes(7)                 0.1069 0.0130     0.0813   0.1069     0.1325  0.1069   0
S.Size(100):Method(DiP):TrueGenes(7)                   0.2523 0.0431     0.1691   0.2518     0.3383  0.2509   0
S.Size(1000):Method(DiP):TrueGenes(7)                 -0.1154 0.0294    -0.1736  -0.1152    -0.0582 -0.1149   0
S.Size(100):Method(CBN):TrueGenes(9)                   0.0458 0.0120     0.0223   0.0458     0.0694  0.0458   0
S.Size(1000):Method(CBN):TrueGenes(9)                 -0.0882 0.0106    -0.1091  -0.0882    -0.0673 -0.0882   0
S.Size(100):Method(CBN-A):TrueGenes(9)                 0.0411 0.0121     0.0174   0.0411     0.0648  0.0411   0
S.Size(1000):Method(CBN-A):TrueGenes(9)               -0.0827 0.0107    -0.1038  -0.0827    -0.0617 -0.0827   0
S.Size(100):Method(OT):TrueGenes(9)                    0.0284 0.0128     0.0033   0.0284     0.0535  0.0284   0
S.Size(1000):Method(OT):TrueGenes(9)                  -0.1007 0.0116    -0.1234  -0.1007    -0.0780 -0.1007   0
S.Size(100):Method(OT-A):TrueGenes(9)                  0.0635 0.0131     0.0377   0.0635     0.0893  0.0635   0
S.Size(1000):Method(OT-A):TrueGenes(9)                -0.1243 0.0118    -0.1475  -0.1243    -0.1011 -0.1243   0
S.Size(100):Method(DiP):TrueGenes(9)                  -0.1500 0.0309    -0.2108  -0.1500    -0.0897 -0.1498   0
S.Size(1000):Method(DiP):TrueGenes(9)                  0.2371 0.0220     0.1941   0.2371     0.2802  0.2370   0
S.Size(100):S.Time(last):S.Type(singleCell)            0.0036 0.0072    -0.0105   0.0036     0.0178  0.0036   0
S.Size(1000):S.Time(last):S.Type(singleCell)           0.0047 0.0071    -0.0092   0.0047     0.0187  0.0047   0
S.Size(100):S.Time(last):S.Type(wholeTumor_0.01)      -0.0097 0.0072    -0.0239  -0.0097     0.0044 -0.0097   0
S.Size(1000):S.Time(last):S.Type(wholeTumor_0.01)     -0.0089 0.0071    -0.0228  -0.0089     0.0050 -0.0089   0
S.Size(100):S.Time(last):Model(Bozic)                  0.0201 0.0089     0.0027   0.0201     0.0375  0.0201   0
S.Size(1000):S.Time(last):Model(Bozic)                -0.0302 0.0088    -0.0474  -0.0302    -0.0130 -0.0302   0
S.Size(100):S.Time(last):Model(McF_4)                 -0.0056 0.0087    -0.0227  -0.0056     0.0114 -0.0056   0
S.Size(1000):S.Time(last):Model(McF_4)                -0.0183 0.0086    -0.0353  -0.0183    -0.0014 -0.0183   0
S.Size(100):S.Time(last):Model(McF_6)                 -0.0151 0.0092    -0.0331  -0.0151     0.0029 -0.0151   0
S.Size(1000):S.Time(last):Model(McF_6)                 0.0307 0.0091     0.0128   0.0307     0.0486  0.0307   0
S.Size(100):S.Time(last):Conjunction(No)              -0.0054 0.0052    -0.0156  -0.0054     0.0047 -0.0054   0
S.Size(1000):S.Time(last):Conjunction(No)              0.0205 0.0051     0.0104   0.0205     0.0306  0.0205   0
S.Size(100):S.Time(last):sh(0)                         0.0056 0.0052    -0.0046   0.0056     0.0158  0.0056   0
S.Size(1000):S.Time(last):sh(0)                       -0.0061 0.0051    -0.0161  -0.0061     0.0039 -0.0061   0
S.Size(100):S.Time(last):TrueGenes(7)                  0.0201 0.0075     0.0053   0.0201     0.0348  0.0201   0
S.Size(1000):S.Time(last):TrueGenes(7)                -0.0463 0.0074    -0.0608  -0.0463    -0.0318 -0.0463   0
S.Size(100):S.Time(last):TrueGenes(9)                 -0.0036 0.0073    -0.0180  -0.0036     0.0107 -0.0036   0
S.Size(1000):S.Time(last):TrueGenes(9)                 0.0192 0.0072     0.0051   0.0192     0.0333  0.0192   0
S.Size(100):S.Type(singleCell):Model(Bozic)           -0.0093 0.0125    -0.0339  -0.0093     0.0153 -0.0093   0
S.Size(1000):S.Type(singleCell):Model(Bozic)           0.0076 0.0124    -0.0168   0.0076     0.0320  0.0076   0
S.Size(100):S.Type(wholeTumor_0.01):Model(Bozic)       0.0166 0.0126    -0.0081   0.0166     0.0412  0.0166   0
S.Size(1000):S.Type(wholeTumor_0.01):Model(Bozic)     -0.0162 0.0125    -0.0407  -0.0162     0.0084 -0.0162   0
S.Size(100):S.Type(singleCell):Model(McF_4)            0.0121 0.0123    -0.0121   0.0121     0.0362  0.0121   0
S.Size(1000):S.Type(singleCell):Model(McF_4)          -0.0065 0.0122    -0.0304  -0.0065     0.0174 -0.0065   0
S.Size(100):S.Type(wholeTumor_0.01):Model(McF_4)      -0.0098 0.0123    -0.0339  -0.0098     0.0143 -0.0098   0
S.Size(1000):S.Type(wholeTumor_0.01):Model(McF_4)     -0.0047 0.0122    -0.0286  -0.0047     0.0192 -0.0047   0
S.Size(100):S.Type(singleCell):Model(McF_6)           -0.0073 0.0129    -0.0326  -0.0073     0.0180 -0.0073   0
S.Size(1000):S.Type(singleCell):Model(McF_6)           0.0002 0.0128    -0.0249   0.0002     0.0253  0.0002   0
S.Size(100):S.Type(wholeTumor_0.01):Model(McF_6)       0.0078 0.0128    -0.0174   0.0078     0.0329  0.0078   0
S.Size(1000):S.Type(wholeTumor_0.01):Model(McF_6)      0.0014 0.0127    -0.0236   0.0014     0.0264  0.0014   0
S.Size(100):S.Type(singleCell):Conjunction(No)         0.0055 0.0073    -0.0089   0.0055     0.0198  0.0055   0
S.Size(1000):S.Type(singleCell):Conjunction(No)       -0.0018 0.0072    -0.0159  -0.0018     0.0123 -0.0018   0
S.Size(100):S.Type(wholeTumor_0.01):Conjunction(No)   -0.0165 0.0073    -0.0308  -0.0165    -0.0022 -0.0165   0
S.Size(1000):S.Type(wholeTumor_0.01):Conjunction(No)   0.0257 0.0072     0.0116   0.0257     0.0399  0.0257   0
S.Size(100):S.Type(singleCell):sh(0)                   0.0014 0.0073    -0.0129   0.0014     0.0158  0.0014   0
S.Size(1000):S.Type(singleCell):sh(0)                 -0.0274 0.0072    -0.0415  -0.0274    -0.0133 -0.0274   0
S.Size(100):S.Type(wholeTumor_0.01):sh(0)             -0.0192 0.0073    -0.0336  -0.0192    -0.0049 -0.0192   0
S.Size(1000):S.Type(wholeTumor_0.01):sh(0)             0.0486 0.0072     0.0345   0.0486     0.0627  0.0486   0
S.Size(100):S.Type(singleCell):TrueGenes(7)           -0.0035 0.0105    -0.0242  -0.0035     0.0172 -0.0035   0
S.Size(1000):S.Type(singleCell):TrueGenes(7)          -0.0067 0.0103    -0.0270  -0.0067     0.0136 -0.0067   0
S.Size(100):S.Type(wholeTumor_0.01):TrueGenes(7)      -0.0251 0.0105    -0.0458  -0.0251    -0.0045 -0.0251   0
S.Size(1000):S.Type(wholeTumor_0.01):TrueGenes(7)      0.0262 0.0103     0.0059   0.0262     0.0465  0.0262   0
S.Size(100):S.Type(singleCell):TrueGenes(9)           -0.0020 0.0103    -0.0222  -0.0020     0.0183 -0.0020   0
S.Size(1000):S.Type(singleCell):TrueGenes(9)           0.0043 0.0101    -0.0156   0.0043     0.0242  0.0043   0
S.Size(100):S.Type(wholeTumor_0.01):TrueGenes(9)      -0.0027 0.0103    -0.0229  -0.0027     0.0175 -0.0027   0
S.Size(1000):S.Type(wholeTumor_0.01):TrueGenes(9)     -0.0109 0.0101    -0.0307  -0.0109     0.0090 -0.0109   0
S.Size(100):Model(Bozic):Conjunction(No)              -0.0131 0.0090    -0.0307  -0.0131     0.0046 -0.0131   0
S.Size(1000):Model(Bozic):Conjunction(No)             -0.0015 0.0089    -0.0190  -0.0015     0.0160 -0.0015   0
S.Size(100):Model(McF_4):Conjunction(No)               0.0194 0.0088     0.0021   0.0194     0.0368  0.0194   0
S.Size(1000):Model(McF_4):Conjunction(No)             -0.0046 0.0089    -0.0220  -0.0046     0.0128 -0.0046   0
S.Size(100):Model(McF_6):Conjunction(No)               0.0094 0.0095    -0.0093   0.0094     0.0281  0.0094   0
S.Size(1000):Model(McF_6):Conjunction(No)             -0.0248 0.0095    -0.0435  -0.0248    -0.0062 -0.0248   0
S.Size(100):Model(Bozic):sh(0)                         0.0010 0.0089    -0.0165   0.0010     0.0184  0.0010   0
S.Size(1000):Model(Bozic):sh(0)                        0.0075 0.0088    -0.0097   0.0075     0.0248  0.0075   0
S.Size(100):Model(McF_4):sh(0)                         0.0267 0.0088     0.0094   0.0267     0.0440  0.0267   0
S.Size(1000):Model(McF_4):sh(0)                       -0.0154 0.0087    -0.0325  -0.0154     0.0018 -0.0154   0
S.Size(100):Model(McF_6):sh(0)                        -0.0008 0.0093    -0.0189  -0.0008     0.0174 -0.0008   0
S.Size(1000):Model(McF_6):sh(0)                       -0.0285 0.0091    -0.0464  -0.0285    -0.0105 -0.0285   0
S.Size(100):Model(Bozic):TrueGenes(7)                  0.0221 0.0129    -0.0033   0.0221     0.0475  0.0221   0
S.Size(1000):Model(Bozic):TrueGenes(7)                -0.0239 0.0128    -0.0490  -0.0239     0.0012 -0.0239   0
S.Size(100):Model(McF_4):TrueGenes(7)                 -0.0149 0.0127    -0.0399  -0.0149     0.0100 -0.0149   0
S.Size(1000):Model(McF_4):TrueGenes(7)                -0.0059 0.0126    -0.0305  -0.0059     0.0188 -0.0059   0
S.Size(100):Model(McF_6):TrueGenes(7)                 -0.0310 0.0133    -0.0571  -0.0310    -0.0050 -0.0310   0
S.Size(1000):Model(McF_6):TrueGenes(7)                 0.0613 0.0131     0.0356   0.0613     0.0869  0.0613   0
S.Size(100):Model(Bozic):TrueGenes(9)                 -0.0094 0.0127    -0.0343  -0.0094     0.0155 -0.0094   0
S.Size(1000):Model(Bozic):TrueGenes(9)                 0.0075 0.0125    -0.0172   0.0075     0.0320  0.0075   0
S.Size(100):Model(McF_4):TrueGenes(9)                  0.0370 0.0124     0.0126   0.0370     0.0615  0.0370   0
S.Size(1000):Model(McF_4):TrueGenes(9)                -0.0603 0.0123    -0.0845  -0.0603    -0.0361 -0.0603   0
S.Size(100):Model(McF_6):TrueGenes(9)                 -0.0311 0.0129    -0.0565  -0.0311    -0.0057 -0.0311   0
S.Size(1000):Model(McF_6):TrueGenes(9)                 0.0517 0.0128     0.0266   0.0517     0.0768  0.0517   0
S.Size(100):Conjunction(No):sh(0)                     -0.0146 0.0052    -0.0248  -0.0146    -0.0043 -0.0146   0
S.Size(1000):Conjunction(No):sh(0)                     0.0103 0.0052     0.0002   0.0103     0.0205  0.0103   0
S.Size(100):Conjunction(No):TrueGenes(7)              -0.0202 0.0076    -0.0351  -0.0202    -0.0053 -0.0202   0
S.Size(1000):Conjunction(No):TrueGenes(7)              0.0206 0.0075     0.0059   0.0206     0.0353  0.0206   0
S.Size(100):Conjunction(No):TrueGenes(9)               0.0248 0.0074     0.0102   0.0248     0.0394  0.0248   0
S.Size(1000):Conjunction(No):TrueGenes(9)             -0.0437 0.0073    -0.0581  -0.0437    -0.0293 -0.0437   0
S.Size(100):sh(0):TrueGenes(7)                        -0.0003 0.0075    -0.0151  -0.0003     0.0145 -0.0003   0
S.Size(1000):sh(0):TrueGenes(7)                        0.0041 0.0074    -0.0105   0.0041     0.0186  0.0041   0
S.Size(100):sh(0):TrueGenes(9)                        -0.0181 0.0074    -0.0326  -0.0181    -0.0036 -0.0181   0
S.Size(1000):sh(0):TrueGenes(9)                        0.0002 0.0073    -0.0141   0.0002     0.0144  0.0002   0
Method(CBN):S.Time(last):S.Type(singleCell)           -0.0241 0.0070    -0.0378  -0.0241    -0.0104 -0.0241   0
Method(CBN-A):S.Time(last):S.Type(singleCell)         -0.0038 0.0071    -0.0177  -0.0038     0.0100 -0.0038   0
Method(OT):S.Time(last):S.Type(singleCell)            -0.0127 0.0077    -0.0277  -0.0127     0.0024 -0.0127   0
Method(OT-A):S.Time(last):S.Type(singleCell)          -0.0063 0.0078    -0.0215  -0.0063     0.0090 -0.0063   0
Method(DiP):S.Time(last):S.Type(singleCell)           -0.0009 0.0121    -0.0246  -0.0009     0.0228 -0.0009   0
Method(CBN):S.Time(last):S.Type(wholeTumor_0.01)       0.0162 0.0069     0.0026   0.0162     0.0298  0.0162   0
Method(CBN-A):S.Time(last):S.Type(wholeTumor_0.01)    -0.0111 0.0070    -0.0249  -0.0111     0.0027 -0.0111   0
Method(OT):S.Time(last):S.Type(wholeTumor_0.01)       -0.0264 0.0076    -0.0412  -0.0264    -0.0115 -0.0264   0
Method(OT-A):S.Time(last):S.Type(wholeTumor_0.01)     -0.0408 0.0077    -0.0559  -0.0408    -0.0257 -0.0408   0
Method(DiP):S.Time(last):S.Type(wholeTumor_0.01)       0.0560 0.0113     0.0338   0.0560     0.0782  0.0560   0
Method(CBN):S.Time(last):Model(Bozic)                 -0.0350 0.0089    -0.0525  -0.0350    -0.0175 -0.0350   0
Method(CBN-A):S.Time(last):Model(Bozic)               -0.1635 0.0090    -0.1812  -0.1635    -0.1459 -0.1635   0
Method(OT):S.Time(last):Model(Bozic)                  -0.1509 0.0095    -0.1696  -0.1509    -0.1323 -0.1509   0
Method(OT-A):S.Time(last):Model(Bozic)                -0.0315 0.0096    -0.0503  -0.0315    -0.0127 -0.0315   0
Method(DiP):S.Time(last):Model(Bozic)                  0.1300 0.0169     0.0969   0.1300     0.1631  0.1300   0
Method(CBN):S.Time(last):Model(McF_4)                 -0.0433 0.0084    -0.0599  -0.0433    -0.0268 -0.0433   0
Method(CBN-A):S.Time(last):Model(McF_4)                0.0274 0.0085     0.0107   0.0274     0.0441  0.0274   0
Method(OT):S.Time(last):Model(McF_4)                   0.0111 0.0092    -0.0070   0.0111     0.0291  0.0111   0
Method(OT-A):S.Time(last):Model(McF_4)                 0.0588 0.0094     0.0403   0.0588     0.0773  0.0588   0
Method(DiP):S.Time(last):Model(McF_4)                 -0.0772 0.0143    -0.1053  -0.0772    -0.0491 -0.0772   0
Method(CBN):S.Time(last):Model(McF_6)                  0.0248 0.0091     0.0070   0.0248     0.0426  0.0248   0
Method(CBN-A):S.Time(last):Model(McF_6)                0.1700 0.0093     0.1517   0.1700     0.1883  0.1700   0
Method(OT):S.Time(last):Model(McF_6)                   0.0560 0.0105     0.0354   0.0560     0.0766  0.0560   0
Method(OT-A):S.Time(last):Model(McF_6)                -0.2301 0.0115    -0.2528  -0.2301    -0.2075 -0.2301   0
Method(DiP):S.Time(last):Model(McF_6)                  0.2008 0.0155     0.1703   0.2008     0.2313  0.2008   0
Method(CBN):S.Time(last):Conjunction(No)               0.0570 0.0050     0.0471   0.0570     0.0669  0.0570   0
Method(CBN-A):S.Time(last):Conjunction(No)             0.0820 0.0051     0.0720   0.0820     0.0920  0.0820   0
Method(OT):S.Time(last):Conjunction(No)                0.0444 0.0058     0.0331   0.0444     0.0557  0.0444   0
Method(OT-A):S.Time(last):Conjunction(No)             -0.1153 0.0065    -0.1280  -0.1153    -0.1026 -0.1152   0
Method(DiP):S.Time(last):Conjunction(No)              -0.0091 0.0084    -0.0256  -0.0091     0.0074 -0.0091   0
Method(CBN):S.Time(last):sh(0)                        -0.0835 0.0051    -0.0934  -0.0835    -0.0735 -0.0835   0
Method(CBN-A):S.Time(last):sh(0)                      -0.0749 0.0051    -0.0850  -0.0749    -0.0649 -0.0749   0
Method(OT):S.Time(last):sh(0)                         -0.0692 0.0055    -0.0800  -0.0692    -0.0583 -0.0692   0
Method(OT-A):S.Time(last):sh(0)                       -0.0506 0.0056    -0.0616  -0.0506    -0.0395 -0.0506   0
Method(DiP):S.Time(last):sh(0)                         0.1341 0.0093     0.1158   0.1341     0.1524  0.1341   0
Method(CBN):S.Time(last):TrueGenes(7)                 -0.3487 0.0077    -0.3637  -0.3487    -0.3336 -0.3487   0
Method(CBN-A):S.Time(last):TrueGenes(7)               -0.1976 0.0079    -0.2131  -0.1976    -0.1821 -0.1976   0
Method(OT):S.Time(last):TrueGenes(7)                   0.7577 0.0096     0.7390   0.7577     0.7764  0.7577   0
Method(OT-A):S.Time(last):TrueGenes(7)                -0.2275 0.0087    -0.2446  -0.2275    -0.2104 -0.2275   0
Method(DiP):S.Time(last):TrueGenes(7)                  0.2743 0.0166     0.2418   0.2742     0.3069  0.2741   0
Method(CBN):S.Time(last):TrueGenes(9)                  0.1943 0.0072     0.1801   0.1943     0.2084  0.1943   0
Method(CBN-A):S.Time(last):TrueGenes(9)                0.1434 0.0073     0.1290   0.1434     0.1577  0.1433   0
Method(OT):S.Time(last):TrueGenes(9)                  -0.3246 0.0080    -0.3403  -0.3246    -0.3090 -0.3246   0
Method(OT-A):S.Time(last):TrueGenes(9)                 0.0514 0.0081     0.0355   0.0514     0.0673  0.0514   0
Method(DiP):S.Time(last):TrueGenes(9)                 -0.1237 0.0124    -0.1482  -0.1237    -0.0994 -0.1237   0
Method(CBN):S.Type(singleCell):Model(Bozic)            0.0247 0.0128    -0.0003   0.0247     0.0497  0.0247   0
Method(CBN-A):S.Type(singleCell):Model(Bozic)          0.0677 0.0128     0.0426   0.0677     0.0928  0.0677   0
Method(OT):S.Type(singleCell):Model(Bozic)             0.0543 0.0134     0.0279   0.0543     0.0807  0.0543   0
Method(OT-A):S.Type(singleCell):Model(Bozic)           0.0498 0.0136     0.0231   0.0498     0.0764  0.0498   0
Method(DiP):S.Type(singleCell):Model(Bozic)           -0.0764 0.0254    -0.1262  -0.0765    -0.0267 -0.0765   0
Method(CBN):S.Type(wholeTumor_0.01):Model(Bozic)       0.1005 0.0126     0.0758   0.1005     0.1252  0.1005   0
Method(CBN-A):S.Type(wholeTumor_0.01):Model(Bozic)    -0.0220 0.0128    -0.0471  -0.0220     0.0031 -0.0220   0
Method(OT):S.Type(wholeTumor_0.01):Model(Bozic)        0.0310 0.0131     0.0052   0.0310     0.0568  0.0310   0
Method(OT-A):S.Type(wholeTumor_0.01):Model(Bozic)      0.0673 0.0133     0.0412   0.0673     0.0935  0.0673   0
Method(DiP):S.Type(wholeTumor_0.01):Model(Bozic)      -0.1390 0.0234    -0.1850  -0.1390    -0.0932 -0.1390   0
Method(CBN):S.Type(singleCell):Model(McF_4)            0.0383 0.0120     0.0148   0.0383     0.0618  0.0383   0
Method(CBN-A):S.Type(singleCell):Model(McF_4)         -0.0281 0.0121    -0.0518  -0.0281    -0.0044 -0.0281   0
Method(OT):S.Type(singleCell):Model(McF_4)             0.0355 0.0129     0.0102   0.0355     0.0609  0.0355   0
Method(OT-A):S.Type(singleCell):Model(McF_4)           0.0380 0.0132     0.0121   0.0380     0.0638  0.0380   0
Method(DiP):S.Type(singleCell):Model(McF_4)           -0.0422 0.0211    -0.0835  -0.0421    -0.0009 -0.0421   0
Method(CBN):S.Type(wholeTumor_0.01):Model(McF_4)      -0.1532 0.0118    -0.1764  -0.1532    -0.1299 -0.1532   0
Method(CBN-A):S.Type(wholeTumor_0.01):Model(McF_4)    -0.0530 0.0119    -0.0764  -0.0530    -0.0297 -0.0530   0
Method(OT):S.Type(wholeTumor_0.01):Model(McF_4)       -0.1913 0.0128    -0.2164  -0.1913    -0.1662 -0.1913   0
Method(OT-A):S.Type(wholeTumor_0.01):Model(McF_4)     -0.2042 0.0132    -0.2301  -0.2042    -0.1784 -0.2042   0
Method(DiP):S.Type(wholeTumor_0.01):Model(McF_4)       0.2737 0.0196     0.2352   0.2737     0.3122  0.2737   0
Method(CBN):S.Type(singleCell):Model(McF_6)            0.0800 0.0127     0.0551   0.0800     0.1048  0.0800   0
Method(CBN-A):S.Type(singleCell):Model(McF_6)          0.0642 0.0129     0.0388   0.0642     0.0895  0.0642   0
Method(OT):S.Type(singleCell):Model(McF_6)             0.0184 0.0146    -0.0103   0.0184     0.0470  0.0184   0
Method(OT-A):S.Type(singleCell):Model(McF_6)           0.0430 0.0163     0.0110   0.0430     0.0750  0.0430   0
Method(DiP):S.Type(singleCell):Model(McF_6)           -0.1261 0.0225    -0.1703  -0.1261    -0.0820 -0.1260   0
Method(CBN):S.Type(wholeTumor_0.01):Model(McF_6)      -0.2869 0.0125    -0.3114  -0.2869    -0.2624 -0.2869   0
Method(CBN-A):S.Type(wholeTumor_0.01):Model(McF_6)    -0.2300 0.0127    -0.2549  -0.2300    -0.2051 -0.2300   0
Method(OT):S.Type(wholeTumor_0.01):Model(McF_6)       -0.1057 0.0143    -0.1337  -0.1057    -0.0776 -0.1056   0
Method(OT-A):S.Type(wholeTumor_0.01):Model(McF_6)     -0.1906 0.0161    -0.2221  -0.1905    -0.1591 -0.1905   0
Method(DiP):S.Type(wholeTumor_0.01):Model(McF_6)       0.4342 0.0208     0.3934   0.4342     0.4751  0.4342   0
Method(CBN):S.Type(singleCell):Conjunction(No)        -0.0206 0.0071    -0.0344  -0.0206    -0.0067 -0.0206   0
Method(CBN-A):S.Type(singleCell):Conjunction(No)      -0.0090 0.0071    -0.0230  -0.0090     0.0049 -0.0090   0
Method(OT):S.Type(singleCell):Conjunction(No)         -0.0175 0.0079    -0.0330  -0.0175    -0.0019 -0.0175   0
Method(OT-A):S.Type(singleCell):Conjunction(No)       -0.0021 0.0089    -0.0196  -0.0021     0.0153 -0.0021   0
Method(DiP):S.Type(singleCell):Conjunction(No)         0.0197 0.0121    -0.0041   0.0197     0.0435  0.0197   0
Method(CBN):S.Type(wholeTumor_0.01):Conjunction(No)    0.0538 0.0070     0.0400   0.0538     0.0676  0.0538   0
Method(CBN-A):S.Type(wholeTumor_0.01):Conjunction(No)  0.0086 0.0071    -0.0053   0.0086     0.0226  0.0086   0
Method(OT):S.Type(wholeTumor_0.01):Conjunction(No)     0.0362 0.0078     0.0208   0.0362     0.0515  0.0362   0
Method(OT-A):S.Type(wholeTumor_0.01):Conjunction(No)  -0.0300 0.0090    -0.0476  -0.0300    -0.0125 -0.0300   0
Method(DiP):S.Type(wholeTumor_0.01):Conjunction(No)   -0.0165 0.0114    -0.0388  -0.0165     0.0058 -0.0165   0
Method(CBN):S.Type(singleCell):sh(0)                   0.0020 0.0071    -0.0120   0.0020     0.0159  0.0020   0
Method(CBN-A):S.Type(singleCell):sh(0)                -0.0208 0.0072    -0.0349  -0.0208    -0.0067 -0.0208   0
Method(OT):S.Type(singleCell):sh(0)                    0.0186 0.0078     0.0033   0.0186     0.0338  0.0186   0
Method(OT-A):S.Type(singleCell):sh(0)                  0.0182 0.0079     0.0027   0.0182     0.0337  0.0182   0
Method(DiP):S.Type(singleCell):sh(0)                  -0.0160 0.0136    -0.0428  -0.0160     0.0107 -0.0160   0
Method(CBN):S.Type(wholeTumor_0.01):sh(0)              0.0634 0.0071     0.0495   0.0634     0.0773  0.0634   0
Method(CBN-A):S.Type(wholeTumor_0.01):sh(0)            0.1496 0.0072     0.1355   0.1496     0.1636  0.1496   0
Method(OT):S.Type(wholeTumor_0.01):sh(0)               0.0177 0.0077     0.0027   0.0177     0.0327  0.0177   0
Method(OT-A):S.Type(wholeTumor_0.01):sh(0)             0.0361 0.0078     0.0208   0.0361     0.0515  0.0361   0
Method(DiP):S.Type(wholeTumor_0.01):sh(0)             -0.1313 0.0130    -0.1569  -0.1313    -0.1057 -0.1312   0
Method(CBN):S.Type(singleCell):TrueGenes(7)           -0.0317 0.0107    -0.0527  -0.0317    -0.0108 -0.0317   0
Method(CBN-A):S.Type(singleCell):TrueGenes(7)          0.0405 0.0109     0.0190   0.0405     0.0619  0.0405   0
Method(OT):S.Type(singleCell):TrueGenes(7)            -0.0103 0.0123    -0.0345  -0.0103     0.0139 -0.0103   0
Method(OT-A):S.Type(singleCell):TrueGenes(7)           0.0158 0.0121    -0.0080   0.0158     0.0395  0.0158   0
Method(DiP):S.Type(singleCell):TrueGenes(7)           -0.0252 0.0226    -0.0694  -0.0253     0.0191 -0.0253   0
Method(CBN):S.Type(wholeTumor_0.01):TrueGenes(7)       0.1017 0.0106     0.0809   0.1017     0.1224  0.1017   0
Method(CBN-A):S.Type(wholeTumor_0.01):TrueGenes(7)     0.0054 0.0108    -0.0159   0.0054     0.0267  0.0054   0
Method(OT):S.Type(wholeTumor_0.01):TrueGenes(7)        0.0230 0.0122    -0.0009   0.0230     0.0469  0.0230   0
Method(OT-A):S.Type(wholeTumor_0.01):TrueGenes(7)     -0.0258 0.0120    -0.0494  -0.0258    -0.0023 -0.0258   0
Method(DiP):S.Type(wholeTumor_0.01):TrueGenes(7)      -0.0280 0.0216    -0.0704  -0.0280     0.0144 -0.0279   0
Method(CBN):S.Type(singleCell):TrueGenes(9)            0.0173 0.0101    -0.0025   0.0173     0.0370  0.0173   0
Method(CBN-A):S.Type(singleCell):TrueGenes(9)         -0.0175 0.0102    -0.0375  -0.0175     0.0024 -0.0175   0
Method(OT):S.Type(singleCell):TrueGenes(9)             0.0015 0.0110    -0.0200   0.0015     0.0230  0.0015   0
Method(OT-A):S.Type(singleCell):TrueGenes(9)          -0.0020 0.0113    -0.0241  -0.0020     0.0200 -0.0020   0
Method(DiP):S.Type(singleCell):TrueGenes(9)            0.0021 0.0176    -0.0325   0.0021     0.0367  0.0021   0
Method(CBN):S.Type(wholeTumor_0.01):TrueGenes(9)      -0.0348 0.0100    -0.0544  -0.0348    -0.0151 -0.0348   0
Method(CBN-A):S.Type(wholeTumor_0.01):TrueGenes(9)     0.0138 0.0101    -0.0061   0.0138     0.0336  0.0138   0
Method(OT):S.Type(wholeTumor_0.01):TrueGenes(9)       -0.0066 0.0108    -0.0278  -0.0066     0.0146 -0.0066   0
Method(OT-A):S.Type(wholeTumor_0.01):TrueGenes(9)     -0.0103 0.0111    -0.0322  -0.0103     0.0115 -0.0103   0
Method(DiP):S.Type(wholeTumor_0.01):TrueGenes(9)       0.0231 0.0167    -0.0097   0.0231     0.0558  0.0231   0
Method(CBN):Model(Bozic):Conjunction(No)              -0.1669 0.0091    -0.1848  -0.1669    -0.1491 -0.1669   0
Method(CBN-A):Model(Bozic):Conjunction(No)            -0.1507 0.0092    -0.1687  -0.1507    -0.1327 -0.1507   0
Method(OT):Model(Bozic):Conjunction(No)               -0.0398 0.0097    -0.0589  -0.0398    -0.0207 -0.0398   0
Method(OT-A):Model(Bozic):Conjunction(No)              0.2911 0.0129     0.2660   0.2911     0.3165  0.2910   0
Method(DiP):Model(Bozic):Conjunction(No)              -0.0249 0.0164    -0.0572  -0.0249     0.0073 -0.0249   0
Method(CBN):Model(McF_4):Conjunction(No)               0.1589 0.0087     0.1419   0.1589     0.1760  0.1589   0
Method(CBN-A):Model(McF_4):Conjunction(No)             0.1537 0.0088     0.1365   0.1537     0.1709  0.1537   0
Method(OT):Model(McF_4):Conjunction(No)               -0.1689 0.0099    -0.1884  -0.1689    -0.1495 -0.1689   0
Method(OT-A):Model(McF_4):Conjunction(No)             -0.0051 0.0135    -0.0314  -0.0051     0.0215 -0.0052   0
Method(DiP):Model(McF_4):Conjunction(No)              -0.0690 0.0141    -0.0966  -0.0690    -0.0413 -0.0690   0
Method(CBN):Model(McF_6):Conjunction(No)               0.2523 0.0103     0.2321   0.2523     0.2727  0.2523   0
Method(CBN-A):Model(McF_6):Conjunction(No)             0.2401 0.0105     0.2195   0.2401     0.2608  0.2400   0
Method(OT):Model(McF_6):Conjunction(No)                0.1961 0.0123     0.1720   0.1961     0.2202  0.1961   0
Method(OT-A):Model(McF_6):Conjunction(No)             -0.7087 0.0274    -0.7634  -0.7084    -0.6559 -0.7077   0
Method(DiP):Model(McF_6):Conjunction(No)               0.1547 0.0161     0.1230   0.1547     0.1864  0.1547   0
Method(CBN):Model(Bozic):sh(0)                        -0.1318 0.0090    -0.1494  -0.1318    -0.1142 -0.1318   0
Method(CBN-A):Model(Bozic):sh(0)                      -0.1026 0.0091    -0.1203  -0.1026    -0.0848 -0.1026   0
Method(OT):Model(Bozic):sh(0)                          0.0297 0.0095     0.0111   0.0297     0.0484  0.0297   0
Method(OT-A):Model(Bozic):sh(0)                        0.0030 0.0096    -0.0159   0.0030     0.0219  0.0030   0
Method(DiP):Model(Bozic):sh(0)                         0.1014 0.0175     0.0669   0.1014     0.1358  0.1014   0
Method(CBN):Model(McF_4):sh(0)                         0.3116 0.0086     0.2947   0.3116     0.3284  0.3116   0
Method(CBN-A):Model(McF_4):sh(0)                       0.2977 0.0086     0.2808   0.2977     0.3147  0.2977   0
Method(OT):Model(McF_4):sh(0)                          0.0169 0.0093    -0.0013   0.0169     0.0351  0.0169   0
Method(OT-A):Model(McF_4):sh(0)                       -0.0075 0.0095    -0.0261  -0.0075     0.0111 -0.0075   0
Method(DiP):Model(McF_4):sh(0)                        -0.2726 0.0159    -0.3039  -0.2726    -0.2414 -0.2725   0
Method(CBN):Model(McF_6):sh(0)                         0.1815 0.0091     0.1636   0.1815     0.1993  0.1815   0
Method(CBN-A):Model(McF_6):sh(0)                       0.2046 0.0093     0.1863   0.2046     0.2228  0.2046   0
Method(OT):Model(McF_6):sh(0)                         -0.0793 0.0105    -0.0999  -0.0793    -0.0588 -0.0793   0
Method(OT-A):Model(McF_6):sh(0)                        0.0389 0.0117     0.0160   0.0389     0.0618  0.0389   0
Method(DiP):Model(McF_6):sh(0)                        -0.2013 0.0173    -0.2352  -0.2013    -0.1675 -0.2013   0
Method(CBN):Model(Bozic):TrueGenes(7)                  0.0532 0.0161     0.0221   0.0531     0.0852  0.0528   0
Method(CBN-A):Model(Bozic):TrueGenes(7)                0.3052 0.0162     0.2738   0.3050     0.3374  0.3047   0
Method(OT):Model(Bozic):TrueGenes(7)                   0.0396 0.0176     0.0054   0.0395     0.0745  0.0392   0
Method(OT-A):Model(Bozic):TrueGenes(7)                 0.0138 0.0171    -0.0194   0.0137     0.0477  0.0134   0
Method(DiP):Model(Bozic):TrueGenes(7)                 -0.2292 0.0513    -0.3353  -0.2274    -0.1335 -0.2237   0
Method(CBN):Model(McF_4):TrueGenes(7)                  0.1827 0.0152     0.1535   0.1825     0.2130  0.1822   0
Method(CBN-A):Model(McF_4):TrueGenes(7)                0.4450 0.0154     0.4153   0.4448     0.4757  0.4444   0
Method(OT):Model(McF_4):TrueGenes(7)                   0.1429 0.0169     0.1101   0.1428     0.1766  0.1425   0
Method(OT-A):Model(McF_4):TrueGenes(7)                 0.0040 0.0169    -0.0288   0.0038     0.0376  0.0036   0
Method(DiP):Model(McF_4):TrueGenes(7)                 -0.4410 0.0476    -0.5406  -0.4389    -0.3534 -0.4345   0
Method(CBN):Model(McF_6):TrueGenes(7)                  0.2532 0.0157     0.2229   0.2530     0.2845  0.2526   0
Method(CBN-A):Model(McF_6):TrueGenes(7)               -0.3958 0.0163    -0.4274  -0.3960    -0.3633 -0.3963   0
Method(OT):Model(McF_6):TrueGenes(7)                   0.2332 0.0179     0.1983   0.2331     0.2688  0.2328   0
Method(OT-A):Model(McF_6):TrueGenes(7)                 0.4745 0.0189     0.4376   0.4743     0.5119  0.4741   0
Method(DiP):Model(McF_6):TrueGenes(7)                 -0.2240 0.0477    -0.3240  -0.2219    -0.1362 -0.2174   0
Method(CBN):Model(Bozic):TrueGenes(9)                 -0.0048 0.0136    -0.0315  -0.0048     0.0217 -0.0048   0
Method(CBN-A):Model(Bozic):TrueGenes(9)               -0.0584 0.0136    -0.0852  -0.0584    -0.0318 -0.0583   0
Method(OT):Model(Bozic):TrueGenes(9)                  -0.1404 0.0143    -0.1686  -0.1403    -0.1123 -0.1403   0
Method(OT-A):Model(Bozic):TrueGenes(9)                 0.0278 0.0146    -0.0008   0.0278     0.0563  0.0279   0
Method(DiP):Model(Bozic):TrueGenes(9)                  0.0734 0.0320     0.0123   0.0727     0.1380  0.0715   0
Method(CBN):Model(McF_4):TrueGenes(9)                  0.0383 0.0128     0.0130   0.0383     0.0633  0.0384   0
Method(CBN-A):Model(McF_4):TrueGenes(9)               -0.0781 0.0129    -0.1035  -0.0781    -0.0529 -0.0780   0
Method(OT):Model(McF_4):TrueGenes(9)                  -0.2070 0.0140    -0.2346  -0.2070    -0.1797 -0.2069   0
Method(OT-A):Model(McF_4):TrueGenes(9)                -0.0590 0.0142    -0.0870  -0.0590    -0.0313 -0.0590   0
Method(DiP):Model(McF_4):TrueGenes(9)                  0.1673 0.0287     0.1131   0.1665     0.2259  0.1649   0
Method(CBN):Model(McF_6):TrueGenes(9)                 -0.3262 0.0134    -0.3525  -0.3261    -0.3000 -0.3261   0
Method(CBN-A):Model(McF_6):TrueGenes(9)               -0.0725 0.0136    -0.0993  -0.0724    -0.0458 -0.0724   0
Method(OT):Model(McF_6):TrueGenes(9)                   0.2748 0.0145     0.2462   0.2748     0.3033  0.2749   0
Method(OT-A):Model(McF_6):TrueGenes(9)                -0.2618 0.0163    -0.2939  -0.2618    -0.2298 -0.2617   0
Method(DiP):Model(McF_6):TrueGenes(9)                  0.3033 0.0289     0.2487   0.3025     0.3624  0.3009   0
Method(CBN):Conjunction(No):sh(0)                     -0.0616 0.0051    -0.0716  -0.0616    -0.0515 -0.0616   0
Method(CBN-A):Conjunction(No):sh(0)                   -0.0581 0.0052    -0.0683  -0.0581    -0.0480 -0.0581   0
Method(OT):Conjunction(No):sh(0)                       0.0336 0.0057     0.0224   0.0336     0.0449  0.0336   0
Method(OT-A):Conjunction(No):sh(0)                     0.1273 0.0065     0.1146   0.1273     0.1401  0.1273   0
Method(DiP):Conjunction(No):sh(0)                      0.0076 0.0096    -0.0112   0.0076     0.0263  0.0076   0
Method(CBN):Conjunction(No):TrueGenes(7)               0.1984 0.0078     0.1832   0.1984     0.2136  0.1984   0
Method(CBN-A):Conjunction(No):TrueGenes(7)             0.1856 0.0079     0.1700   0.1856     0.2011  0.1856   0
Method(OT):Conjunction(No):TrueGenes(7)                0.0370 0.0093     0.0188   0.0370     0.0552  0.0370   0
Method(OT-A):Conjunction(No):TrueGenes(7)             -0.1448 0.0104    -0.1652  -0.1448    -0.1244 -0.1448   0
Method(DiP):Conjunction(No):TrueGenes(7)              -0.1590 0.0164    -0.1913  -0.1590    -0.1269 -0.1589   0
Method(CBN):Conjunction(No):TrueGenes(9)               0.0453 0.0073     0.0309   0.0453     0.0597  0.0453   0
Method(CBN-A):Conjunction(No):TrueGenes(9)             0.0539 0.0074     0.0393   0.0539     0.0684  0.0539   0
Method(OT):Conjunction(No):TrueGenes(9)               -0.1090 0.0084    -0.1254  -0.1090    -0.0926 -0.1090   0
Method(OT-A):Conjunction(No):TrueGenes(9)             -0.1181 0.0097    -0.1372  -0.1181    -0.0990 -0.1181   0
Method(DiP):Conjunction(No):TrueGenes(9)               0.0835 0.0126     0.0588   0.0835     0.1082  0.0835   0
Method(CBN):sh(0):TrueGenes(7)                         0.0755 0.0079     0.0600   0.0755     0.0909  0.0755   0
Method(CBN-A):sh(0):TrueGenes(7)                       0.0596 0.0080     0.0438   0.0596     0.0754  0.0596   0
Method(OT):sh(0):TrueGenes(7)                          0.0373 0.0090     0.0196   0.0373     0.0551  0.0373   0
Method(OT-A):sh(0):TrueGenes(7)                        0.0501 0.0089     0.0327   0.0501     0.0676  0.0501   0
Method(DiP):sh(0):TrueGenes(7)                        -0.3977 0.0188    -0.4348  -0.3977    -0.3609 -0.3976   0
Method(CBN):sh(0):TrueGenes(9)                        -0.0763 0.0073    -0.0907  -0.0763    -0.0620 -0.0763   0
Method(CBN-A):sh(0):TrueGenes(9)                      -0.0382 0.0074    -0.0527  -0.0382    -0.0238 -0.0382   0
Method(OT):sh(0):TrueGenes(9)                         -0.0421 0.0079    -0.0577  -0.0421    -0.0265 -0.0421   0
Method(OT-A):sh(0):TrueGenes(9)                       -0.0174 0.0082    -0.0335  -0.0174    -0.0014 -0.0174   0
Method(DiP):sh(0):TrueGenes(9)                         0.2378 0.0140     0.2104   0.2378     0.2653  0.2378   0
S.Time(last):S.Type(singleCell):Model(Bozic)          -0.0389 0.0086    -0.0559  -0.0389    -0.0220 -0.0389   0
S.Time(last):S.Type(wholeTumor_0.01):Model(Bozic)      0.0908 0.0086     0.0738   0.0908     0.1077  0.0908   0
S.Time(last):S.Type(singleCell):Model(McF_4)           0.0588 0.0085     0.0421   0.0588     0.0756  0.0588   0
S.Time(last):S.Type(wholeTumor_0.01):Model(McF_4)     -0.1291 0.0085    -0.1459  -0.1291    -0.1124 -0.1291   0
S.Time(last):S.Type(singleCell):Model(McF_6)          -0.0288 0.0090    -0.0464  -0.0288    -0.0113 -0.0288   0
S.Time(last):S.Type(wholeTumor_0.01):Model(McF_6)      0.0157 0.0089    -0.0017   0.0157     0.0332  0.0157   0
S.Time(last):S.Type(singleCell):Conjunction(No)       -0.0016 0.0051    -0.0116  -0.0016     0.0083 -0.0016   0
S.Time(last):S.Type(wholeTumor_0.01):Conjunction(No)   0.0041 0.0051    -0.0059   0.0041     0.0140  0.0041   0
S.Time(last):S.Type(singleCell):sh(0)                 -0.0165 0.0050    -0.0263  -0.0165    -0.0066 -0.0165   0
S.Time(last):S.Type(wholeTumor_0.01):sh(0)             0.0315 0.0050     0.0217   0.0315     0.0414  0.0315   0
S.Time(last):S.Type(singleCell):TrueGenes(7)          -0.0010 0.0073    -0.0154  -0.0010     0.0134 -0.0010   0
S.Time(last):S.Type(wholeTumor_0.01):TrueGenes(7)     -0.0037 0.0073    -0.0180  -0.0037     0.0107 -0.0037   0
S.Time(last):S.Type(singleCell):TrueGenes(9)           0.0071 0.0071    -0.0070   0.0071     0.0211  0.0071   0
S.Time(last):S.Type(wholeTumor_0.01):TrueGenes(9)     -0.0087 0.0071    -0.0227  -0.0087     0.0053 -0.0087   0
S.Time(last):Model(Bozic):Conjunction(No)             -0.0423 0.0062    -0.0545  -0.0423    -0.0302 -0.0423   0
S.Time(last):Model(McF_4):Conjunction(No)             -0.0247 0.0062    -0.0369  -0.0247    -0.0126 -0.0247   0
S.Time(last):Model(McF_6):Conjunction(No)              0.0943 0.0066     0.0813   0.0943     0.1072  0.0943   0
S.Time(last):Model(Bozic):sh(0)                       -0.0121 0.0061    -0.0241  -0.0121    -0.0001 -0.0121   0
S.Time(last):Model(McF_4):sh(0)                        0.0172 0.0061     0.0053   0.0172     0.0291  0.0172   0
S.Time(last):Model(McF_6):sh(0)                        0.0027 0.0064    -0.0098   0.0027     0.0151  0.0027   0
S.Time(last):Model(Bozic):TrueGenes(7)                 0.1560 0.0090     0.1383   0.1560     0.1737  0.1560   0
S.Time(last):Model(McF_4):TrueGenes(7)                -0.0587 0.0089    -0.0761  -0.0587    -0.0413 -0.0587   0
S.Time(last):Model(McF_6):TrueGenes(7)                -0.2195 0.0093    -0.2377  -0.2195    -0.2014 -0.2195   0
S.Time(last):Model(Bozic):TrueGenes(9)                -0.1365 0.0088    -0.1538  -0.1365    -0.1193 -0.1365   0
S.Time(last):Model(McF_4):TrueGenes(9)                 0.0297 0.0087     0.0127   0.0297     0.0466  0.0297   0
S.Time(last):Model(McF_6):TrueGenes(9)                 0.2255 0.0090     0.2077   0.2255     0.2432  0.2255   0
S.Time(last):Conjunction(No):sh(0)                     0.0183 0.0036     0.0112   0.0183     0.0254  0.0183   0
S.Time(last):Conjunction(No):TrueGenes(7)              0.0002 0.0053    -0.0102   0.0002     0.0107  0.0002   0
S.Time(last):Conjunction(No):TrueGenes(9)              0.0096 0.0052    -0.0006   0.0096     0.0197  0.0096   0
S.Time(last):sh(0):TrueGenes(7)                       -0.0039 0.0052    -0.0142  -0.0039     0.0063 -0.0039   0
S.Time(last):sh(0):TrueGenes(9)                        0.0132 0.0051     0.0032   0.0132     0.0231  0.0132   0
S.Type(singleCell):Model(Bozic):Conjunction(No)        0.0234 0.0087     0.0063   0.0234     0.0405  0.0234   0
S.Type(wholeTumor_0.01):Model(Bozic):Conjunction(No)  -0.0271 0.0087    -0.0443  -0.0271    -0.0100 -0.0271   0
S.Type(singleCell):Model(McF_4):Conjunction(No)       -0.0214 0.0087    -0.0384  -0.0214    -0.0044 -0.0214   0
S.Type(wholeTumor_0.01):Model(McF_4):Conjunction(No)   0.0495 0.0086     0.0326   0.0495     0.0665  0.0495   0
S.Type(singleCell):Model(McF_6):Conjunction(No)       -0.0157 0.0092    -0.0338  -0.0157     0.0024 -0.0157   0
S.Type(wholeTumor_0.01):Model(McF_6):Conjunction(No)   0.0219 0.0092     0.0039   0.0219     0.0399  0.0219   0
S.Type(singleCell):Model(Bozic):sh(0)                 -0.0210 0.0086    -0.0380  -0.0210    -0.0040 -0.0210   0
S.Type(wholeTumor_0.01):Model(Bozic):sh(0)            -0.0167 0.0087    -0.0337  -0.0167     0.0003 -0.0167   0
S.Type(singleCell):Model(McF_4):sh(0)                 -0.0108 0.0086    -0.0276  -0.0108     0.0060 -0.0108   0
S.Type(wholeTumor_0.01):Model(McF_4):sh(0)             0.0267 0.0086     0.0099   0.0267     0.0434  0.0267   0
S.Type(singleCell):Model(McF_6):sh(0)                  0.0341 0.0089     0.0166   0.0341     0.0515  0.0341   0
S.Type(wholeTumor_0.01):Model(McF_6):sh(0)            -0.0121 0.0089    -0.0295  -0.0121     0.0053 -0.0121   0
S.Type(singleCell):Model(Bozic):TrueGenes(7)          -0.0071 0.0126    -0.0318  -0.0071     0.0176 -0.0071   0
S.Type(wholeTumor_0.01):Model(Bozic):TrueGenes(7)      0.0108 0.0126    -0.0140   0.0108     0.0355  0.0108   0
S.Type(singleCell):Model(McF_4):TrueGenes(7)           0.0021 0.0125    -0.0224   0.0021     0.0265  0.0021   0
S.Type(wholeTumor_0.01):Model(McF_4):TrueGenes(7)     -0.0226 0.0124    -0.0470  -0.0226     0.0018 -0.0226   0
S.Type(singleCell):Model(McF_6):TrueGenes(7)          -0.0013 0.0129    -0.0267  -0.0013     0.0240 -0.0013   0
S.Type(wholeTumor_0.01):Model(McF_6):TrueGenes(7)      0.0303 0.0129     0.0051   0.0303     0.0556  0.0303   0
S.Type(singleCell):Model(Bozic):TrueGenes(9)          -0.0059 0.0123    -0.0301  -0.0059     0.0183 -0.0059   0
S.Type(wholeTumor_0.01):Model(Bozic):TrueGenes(9)      0.0040 0.0123    -0.0203   0.0040     0.0282  0.0040   0
S.Type(singleCell):Model(McF_4):TrueGenes(9)          -0.0138 0.0122    -0.0378  -0.0138     0.0101 -0.0138   0
S.Type(wholeTumor_0.01):Model(McF_4):TrueGenes(9)      0.0693 0.0121     0.0454   0.0693     0.0931  0.0693   0
S.Type(singleCell):Model(McF_6):TrueGenes(9)           0.0176 0.0126    -0.0072   0.0176     0.0423  0.0176   0
S.Type(wholeTumor_0.01):Model(McF_6):TrueGenes(9)     -0.0840 0.0126    -0.1087  -0.0840    -0.0594 -0.0840   0
S.Type(singleCell):Conjunction(No):sh(0)              -0.0092 0.0051    -0.0191  -0.0092     0.0007 -0.0092   0
S.Type(wholeTumor_0.01):Conjunction(No):sh(0)          0.0244 0.0051     0.0145   0.0244     0.0343  0.0244   0
S.Type(singleCell):Conjunction(No):TrueGenes(7)        0.0020 0.0074    -0.0126   0.0020     0.0165  0.0020   0
S.Type(wholeTumor_0.01):Conjunction(No):TrueGenes(7)  -0.0142 0.0074    -0.0288  -0.0142     0.0004 -0.0142   0
S.Type(singleCell):Conjunction(No):TrueGenes(9)        0.0117 0.0072    -0.0026   0.0117     0.0259  0.0117   0
S.Type(wholeTumor_0.01):Conjunction(No):TrueGenes(9)  -0.0074 0.0072    -0.0217  -0.0074     0.0068 -0.0074   0
S.Type(singleCell):sh(0):TrueGenes(7)                 -0.0322 0.0073    -0.0466  -0.0322    -0.0179 -0.0322   0
S.Type(wholeTumor_0.01):sh(0):TrueGenes(7)             0.0756 0.0073     0.0612   0.0756     0.0899  0.0756   0
S.Type(singleCell):sh(0):TrueGenes(9)                  0.0126 0.0071    -0.0014   0.0126     0.0266  0.0126   0
S.Type(wholeTumor_0.01):sh(0):TrueGenes(9)            -0.0325 0.0071    -0.0465  -0.0325    -0.0185 -0.0325   0
Model(Bozic):Conjunction(No):sh(0)                     0.0654 0.0062     0.0532   0.0654     0.0775  0.0654   0
Model(McF_4):Conjunction(No):sh(0)                    -0.0850 0.0062    -0.0971  -0.0850    -0.0729 -0.0850   0
Model(McF_6):Conjunction(No):sh(0)                    -0.0282 0.0066    -0.0410  -0.0282    -0.0153 -0.0282   0
Model(Bozic):Conjunction(No):TrueGenes(7)             -0.0679 0.0091    -0.0858  -0.0679    -0.0501 -0.0679   0
Model(McF_4):Conjunction(No):TrueGenes(7)             -0.0558 0.0091    -0.0736  -0.0558    -0.0381 -0.0558   0
Model(McF_6):Conjunction(No):TrueGenes(7)              0.1926 0.0096     0.1738   0.1926     0.2113  0.1926   0
Model(Bozic):Conjunction(No):TrueGenes(9)              0.0320 0.0089     0.0146   0.0320     0.0495  0.0320   0
Model(McF_4):Conjunction(No):TrueGenes(9)             -0.0141 0.0088    -0.0314  -0.0141     0.0033 -0.0141   0
Model(McF_6):Conjunction(No):TrueGenes(9)             -0.0774 0.0094    -0.0958  -0.0774    -0.0590 -0.0774   0
Model(Bozic):sh(0):TrueGenes(7)                       -0.0138 0.0090    -0.0314  -0.0138     0.0038 -0.0138   0
Model(McF_4):sh(0):TrueGenes(7)                        0.0651 0.0089     0.0477   0.0651     0.0824  0.0651   0
Model(McF_6):sh(0):TrueGenes(7)                        0.0554 0.0092     0.0373   0.0554     0.0734  0.0554   0
Model(Bozic):sh(0):TrueGenes(9)                        0.0237 0.0088     0.0065   0.0237     0.0409  0.0237   0
Model(McF_4):sh(0):TrueGenes(9)                       -0.0206 0.0087    -0.0376  -0.0206    -0.0037 -0.0206   0
Model(McF_6):sh(0):TrueGenes(9)                       -0.0543 0.0090    -0.0719  -0.0543    -0.0368 -0.0543   0
Conjunction(No):sh(0):TrueGenes(7)                     0.0136 0.0053     0.0032   0.0136     0.0239  0.0136   0
Conjunction(No):sh(0):TrueGenes(9)                     0.0197 0.0051     0.0096   0.0197     0.0298  0.0197   0

Random effects:
Name	  Model
 dataSetID   IID model 

Model hyperparameters:
                        mean   sd     0.025quant 0.5quant 0.975quant mode  
Precision for dataSetID 9.4513 0.0779 9.2487     9.4717   9.5368     9.7116

Expected number of effective parameters(std dev): 9375.88(6.617)
Number of equivalent replicates : 11.06 

Deviance Information Criterion: 313995.96
Effective number of parameters: 9302.73

Marginal Likelihood:  -163295.22 
CPO and PIT are computed

Posterior marginals for linear predictor and fitted values computed

>  summary(fit$cpo$failure)
   Min. 1st Qu.  Median    Mean 3rd Qu.    Max. 
      0       0       0       0       0       0 
>  cat(paste("\nLog CPO = ", -mean(log(fit$cpo$cpo)), "
+ "))

Log CPO =  1.53327600086219 
>  
> 
> 
>  gc()
            used   (Mb) gc trigger   (Mb)  max used   (Mb)
Ncells   4494392  240.1   13497924  720.9  16872405  901.1
Vcells 170433017 1300.4  543769817 4148.7 677765768 5171.0
>  PND.m3A <- fit
>  save(file = "PND.m3A.RData", PND.m3A)
> 
> 
