# Supplementary material for: Identifying restrictions in the order of accumulation of mutations during tumor progression: effects of passengers, evolutionary models, and sampling
Source: BMC Bioinformatics. 2015 Feb 12;16:41. doi: 10.1186/s12859-015-0466-7 (PMC4339747; doi:10.1186/s12859-015-0466-7)
Supplement: Additional file 9 — Code, scripts, model fits. A zip file (Code_scripts_model_fits.zip) that contains shell and R scripts to run simulations, analysis, and produce tables and figures, as well as the output of GLMM model fits (and the code to obtain them). [file 12859_2015_466_MOESM9_ESM.zip › Code_scripts_model_fits/INLA/compare-fong.sh]

#!/bin/bash

## simple way of taking a first look at files fitted with and without the
## prior of Fong.

N1=$1.Rout
N2=$1-Fongprior.Rout
grep Intercept $N1
grep Intercept $N2

echo " "

tail -n50 $N1
tail -n50 $N2
