# Supplementary material for: Identifying restrictions in the order of accumulation of mutations during tumor progression: effects of passengers, evolutionary models, and sampling
Source: BMC Bioinformatics. 2015 Feb 12;16:41. doi: 10.1186/s12859-015-0466-7 (PMC4339747; doi:10.1186/s12859-015-0466-7)
Supplement: Additional file 9 — Code, scripts, model fits. A zip file (Code_scripts_model_fits.zip) that contains shell and R scripts to run simulations, analysis, and produce tables and figures, as well as the output of GLMM model fits (and the code to obtain them). [file 12859_2015_466_MOESM9_ESM.zip › Code_scripts_model_fits/BCBN-timings/timing-runs/out-1103-C.mcf4.Rout]

> ## Call from the shell as, say,
> ## R --vanilla --args p701 < run-bcbn.R &> out-701-A.Rout
> 
> rm(list = ls())
> load("data.sim.RData")
> source("bcbn-function.R")
Loading required package: igraph
Loading required package: coda
Loading required package: lattice
Loading required package: foreach
Loading required package: doMC
Loading required package: iterators
Loading required package: parallel
> version
               _                           
platform       x86_64-pc-linux-gnu         
arch           x86_64                      
os             linux-gnu                   
system         x86_64, linux-gnu           
status                                     
major          3                           
minor          1.1                         
year           2014                        
month          07                          
day            10                          
svn rev        66115                       
language       R                           
version.string R version 3.1.1 (2014-07-10)
nickname       Sock it to Me               
> system("hostname")
Lacerta
> arguments.script <- commandArgs(trailingOnly = TRUE)
> poset <- arguments.script[1]
> if(length(arguments.script) > 1) {
+     rm(data.sim)
+     gc()
+     load(arguments.script[2])
+     cat(paste("\n dataset is   ", arguments.script[2], "\n"))
+ 
+ } 

 dataset is    data.sim.mcf4.RData 
> 
> cat(paste("\n The poset being used is ", poset, "\n"))

 The poset being used is  p1103 
> 
> runif(1) ## check different seeds
[1] 0.8027229
> 
> dd <- data.sim[[poset]]
> d1000 <- dd[sample(1:nrow(dd), 1000),  ]
> d200 <- dd[sample(1:nrow(dd), 200),  ]
> d100 <- dd[sample(1:nrow(dd), 100),  ]
> rm(data.sim, dd)
> gc()
         used (Mb) gc trigger (Mb) max used (Mb)
Ncells 276724 14.8     531268 28.4   407500 21.8
Vcells 429891  3.3    1267760  9.7  1127134  8.6
> 
> cat("\n     Starting at ",  format(Sys.time(), "%Y-%m-%d %H:%M:%S"), "\n")

     Starting at  2014-11-03 09:53:34 
> unix.time(tmp100 <- bcbn(d100))
[1] "chain: 1"
[1] "chain: 2"
[1] "chain: 3"
[1] "chain: 4"
[1] "finished run: 1"
[1] "chain: 1"
[1] "chain: 2"
[1] "chain: 3"
[1] "chain: 4"
     user    system   elapsed 
41761.008     1.756 35003.865 
> 
> cat("\n     Starting at ",  format(Sys.time(), "%Y-%m-%d %H:%M:%S"), "\n")

     Starting at  2014-11-03 19:36:57 
> unix.time(tmp200 <- bcbn(d200))
[1] "chain: 1"
[1] "chain: 2"
[1] "chain: 3"
[1] "chain: 4"
[1] "finished run: 1"
[1] "chain: 1"
[1] "chain: 2"
[1] "chain: 3"
[1] "chain: 4"
[1] "finished run: 2"
[1] "chain: 1"
[1] "chain: 2"
[1] "chain: 3"
[1] "chain: 4"
[1] "finished run: 3"
[1] "chain: 1"
[1] "chain: 2"
[1] "chain: 3"
[1] "chain: 4"
[1] "finished run: 4"
[1] "chain: 1"
[1] "chain: 2"
[1] "chain: 3"
[1] "chain: 4"
[1] "finished run: 5"
[1] "chain: 1"
[1] "chain: 2"
[1] "chain: 3"
[1] "chain: 4"
[1] "finished run: 6"
[1] "chain: 1"
[1] "chain: 2"
[1] "chain: 3"
[1] "chain: 4"
[1] "finished run: 7"
[1] "chain: 1"
[1] "chain: 2"
[1] "chain: 3"
[1] "chain: 4"
[1] "finished run: 8"
[1] "chain: 1"
[1] "chain: 2"
[1] "chain: 3"
[1] "chain: 4"
[1] "finished run: 9"
[1] "chain: 1"
[1] "chain: 2"
[1] "chain: 3"
[1] "chain: 4"
[1] "finished run: 10"
[1] "chain: 1"
[1] "chain: 2"
[1] "chain: 3"
[1] "chain: 4"
[1] "finished run: 11"
[1] "chain: 1"
[1] "chain: 2"
[1] "chain: 3"
[1] "chain: 4"
[1] "finished run: 12"
[1] "chain: 1"
[1] "chain: 2"
[1] "chain: 3"
[1] "chain: 4"
      user     system    elapsed 
108120.956     14.696  48697.505 
> 
> cat("\n     Starting at ",  format(Sys.time(), "%Y-%m-%d %H:%M:%S"), "\n")

     Starting at  2014-11-04 09:08:35 
> unix.time(tmp1000 <- bcbn(d1000))
[1] "chain: 1"
[1] "chain: 2"
[1] "chain: 3"
[1] "chain: 4"
[1] "finished run: 1"
[1] "chain: 1"
[1] "chain: 2"
[1] "chain: 3"
[1] "chain: 4"
[1] "finished run: 2"
[1] "chain: 1"
[1] "chain: 2"
[1] "chain: 3"
[1] "chain: 4"
[1] "finished run: 3"
[1] "chain: 1"
[1] "chain: 2"
[1] "chain: 3"
[1] "chain: 4"
Error in chol.default(W) : 
  the leading minor of order 12 is not positive definite
[1] "finished run: 4"
[1] "chain: 1"
[1] "chain: 2"
[1] "chain: 3"
[1] "chain: 4"
[1] "finished run: 5"
[1] "chain: 1"
[1] "chain: 2"
[1] "chain: 3"
[1] "chain: 4"
[1] "finished run: 6"
[1] "chain: 1"
[1] "chain: 2"
[1] "chain: 3"
[1] "chain: 4"
Error in chol.default(W) : 
  the leading minor of order 12 is not positive definite
[1] "finished run: 7"
[1] "chain: 1"
[1] "chain: 2"
[1] "chain: 3"
[1] "chain: 4"
Error in chol.default(W) : 
  the leading minor of order 12 is not positive definite
[1] "finished run: 8"
[1] "chain: 1"
[1] "chain: 2"
[1] "chain: 3"
[1] "chain: 4"
Error in chol.default(W) : 
  the leading minor of order 12 is not positive definite
[1] "finished run: 9"
[1] "chain: 1"
[1] "chain: 2"
[1] "chain: 3"
[1] "chain: 4"
Error in chol.default(W) : 
  the leading minor of order 12 is not positive definite
[1] "finished run: 10"
[1] "chain: 1"
[1] "chain: 2"
[1] "chain: 3"
[1] "chain: 4"
Error in chol.default(W) : 
  the leading minor of order 12 is not positive definite
[1] "finished run: 11"
[1] "chain: 1"
[1] "chain: 2"
[1] "chain: 3"
[1] "chain: 4"
Error in chol.default(W) : 
  the leading minor of order 12 is not positive definite
[1] "finished run: 12"
[1] "chain: 1"
[1] "chain: 2"
[1] "chain: 3"
[1] "chain: 4"
Error in chol.default(W) : 
  the leading minor of order 12 is not positive definite
[1] "finished run: 13"
[1] "chain: 1"
[1] "chain: 2"
[1] "chain: 3"
[1] "chain: 4"
[1] "finished run: 14"
[1] "chain: 1"
[1] "chain: 2"
[1] "chain: 3"
[1] "chain: 4"
Error in chol.default(W) : 
  the leading minor of order 12 is not positive definite
[1] "finished run: 15"
[1] "chain: 1"
[1] "chain: 2"
[1] "chain: 3"
[1] "chain: 4"
Error in chol.default(W) : 
  the leading minor of order 12 is not positive definite
[1] "finished run: 16"
[1] "chain: 1"
[1] "chain: 2"
[1] "chain: 3"
[1] "chain: 4"
[1] "finished run: 17"
[1] "chain: 1"
[1] "chain: 2"
[1] "chain: 3"
[1] "chain: 4"
Error in chol.default(W) : 
  the leading minor of order 12 is not positive definite
[1] "finished run: 18"
[1] "chain: 1"
[1] "chain: 2"
[1] "chain: 3"
[1] "chain: 4"
Error in chol.default(W) : 
  the leading minor of order 12 is not positive definite
[1] "finished run: 19"
[1] "chain: 1"
[1] "chain: 2"
[1] "chain: 3"
[1] "chain: 4"
[1] "finished run: 20"
[1] "chain: 1"
[1] "chain: 2"
[1] "chain: 3"
[1] "chain: 4"
[1] "finished run: 21"
[1] "chain: 1"
[1] "chain: 2"
[1] "chain: 3"
[1] "chain: 4"
Error in chol.default(W) : 
  the leading minor of order 12 is not positive definite
[1] "finished run: 22"
[1] "chain: 1"
[1] "chain: 2"
[1] "chain: 3"
[1] "chain: 4"
[1] "finished run: 23"
[1] "chain: 1"
[1] "chain: 2"
[1] "chain: 3"
[1] "chain: 4"
Error in chol.default(W) : 
  the leading minor of order 12 is not positive definite
[1] "finished run: 24"
[1] "chain: 1"
[1] "chain: 2"
[1] "chain: 3"
[1] "chain: 4"
[1] "finished run: 25"
[1] "chain: 1"
[1] "chain: 2"
[1] "chain: 3"
[1] "chain: 4"
Error in chol.default(W) : 
  the leading minor of order 12 is not positive definite
[1] "finished run: 26"
[1] "chain: 1"
[1] "chain: 2"
[1] "chain: 3"
[1] "chain: 4"
[1] "finished run: 27"
[1] "chain: 1"
[1] "chain: 2"
[1] "chain: 3"
[1] "chain: 4"
Error in chol.default(W) : 
  the leading minor of order 12 is not positive definite
[1] "finished run: 28"
[1] "chain: 1"
[1] "chain: 2"
[1] "chain: 3"
[1] "chain: 4"
Error in chol.default(W) : 
  the leading minor of order 12 is not positive definite
[1] "finished run: 29"
[1] "chain: 1"
[1] "chain: 2"
[1] "chain: 3"
[1] "chain: 4"
Error in chol.default(W) : 
  the leading minor of order 12 is not positive definite
[1] "finished run: 30"
[1] "chain: 1"
[1] "chain: 2"
[1] "chain: 3"
[1] "chain: 4"
Error in chol.default(W) : 
  the leading minor of order 12 is not positive definite
[1] "finished run: 31"
[1] "chain: 1"
[1] "chain: 2"
[1] "chain: 3"
[1] "chain: 4"
Error in chol.default(W) : 
  the leading minor of order 12 is not positive definite
[1] "finished run: 32"
[1] "chain: 1"
[1] "chain: 2"
[1] "chain: 3"
[1] "chain: 4"
Error in chol.default(W) : 
  the leading minor of order 12 is not positive definite
[1] "finished run: 33"
[1] "chain: 1"
[1] "chain: 2"
[1] "chain: 3"
[1] "chain: 4"
[1] "finished run: 34"
[1] "chain: 1"
[1] "chain: 2"
[1] "chain: 3"
[1] "chain: 4"
Error in chol.default(W) : 
  the leading minor of order 12 is not positive definite
[1] "finished run: 35"
[1] "chain: 1"
[1] "chain: 2"
[1] "chain: 3"
[1] "chain: 4"
[1] "finished run: 36"
[1] "chain: 1"
[1] "chain: 2"
[1] "chain: 3"
[1] "chain: 4"
[1] "finished run: 37"
[1] "chain: 1"
[1] "chain: 2"
[1] "chain: 3"
[1] "chain: 4"
Error in chol.default(W) : 
  the leading minor of order 12 is not positive definite
[1] "finished run: 38"
[1] "chain: 1"
[1] "chain: 2"
[1] "chain: 3"
[1] "chain: 4"
Error in chol.default(W) : 
  the leading minor of order 12 is not positive definite
[1] "finished run: 39"
[1] "chain: 1"
[1] "chain: 2"
[1] "chain: 3"
[1] "chain: 4"
Error in chol.default(W) : 
  the leading minor of order 12 is not positive definite
[1] "finished run: 40"
[1] "chain: 1"
[1] "chain: 2"
[1] "chain: 3"
[1] "chain: 4"
Error in chol.default(W) : 
  the leading minor of order 12 is not positive definite
[1] "finished run: 41"
[1] "chain: 1"
[1] "chain: 2"
[1] "chain: 3"
[1] "chain: 4"
[1] "finished run: 42"
[1] "chain: 1"
[1] "chain: 2"
[1] "chain: 3"
[1] "chain: 4"
Error in chol.default(W) : 
  the leading minor of order 12 is not positive definite
[1] "finished run: 43"
[1] "chain: 1"
[1] "chain: 2"
[1] "chain: 3"
[1] "chain: 4"
[1] "finished run: 44"
[1] "chain: 1"
[1] "chain: 2"
[1] "chain: 3"
[1] "chain: 4"
Error in chol.default(W) : 
  the leading minor of order 12 is not positive definite
[1] "finished run: 45"
[1] "chain: 1"
[1] "chain: 2"
[1] "chain: 3"
[1] "chain: 4"
[1] "finished run: 46"
[1] "chain: 1"
[1] "chain: 2"
[1] "chain: 3"
[1] "chain: 4"
[1] "finished run: 47"
[1] "chain: 1"
[1] "chain: 2"
[1] "chain: 3"
[1] "chain: 4"
Error in chol.default(W) : 
  the leading minor of order 12 is not positive definite
[1] "finished run: 48"
[1] "chain: 1"
[1] "chain: 2"
[1] "chain: 3"
[1] "chain: 4"
Error in chol.default(W) : 
  the leading minor of order 12 is not positive definite
[1] "finished run: 49"
[1] "chain: 1"
[1] "chain: 2"
[1] "chain: 3"
[1] "chain: 4"
[1] "finished run: 50"
[1] "chain: 1"
[1] "chain: 2"
[1] "chain: 3"
[1] "chain: 4"
[1] "finished run: 51"
[1] "chain: 1"
[1] "chain: 2"
[1] "chain: 3"
[1] "chain: 4"
[1] "finished run: 52"
[1] "chain: 1"
[1] "chain: 2"
[1] "chain: 3"
[1] "chain: 4"
Error in chol.default(W) : 
  the leading minor of order 12 is not positive definite
[1] "finished run: 53"
[1] "chain: 1"
[1] "chain: 2"
[1] "chain: 3"
[1] "chain: 4"
[1] "finished run: 54"
[1] "chain: 1"
[1] "chain: 2"
[1] "chain: 3"
[1] "chain: 4"
Error in chol.default(W) : 
  the leading minor of order 12 is not positive definite
[1] "finished run: 55"
[1] "chain: 1"
[1] "chain: 2"
[1] "chain: 3"
[1] "chain: 4"
[1] "finished run: 56"
[1] "chain: 1"
[1] "chain: 2"
[1] "chain: 3"
[1] "chain: 4"
Error in chol.default(W) : 
  the leading minor of order 12 is not positive definite
[1] "finished run: 57"
[1] "chain: 1"
[1] "chain: 2"
[1] "chain: 3"
[1] "chain: 4"
Error in chol.default(W) : 
  the leading minor of order 12 is not positive definite
[1] "finished run: 58"
[1] "chain: 1"
[1] "chain: 2"
[1] "chain: 3"
[1] "chain: 4"
Error in chol.default(W) : 
  the leading minor of order 12 is not positive definite
[1] "finished run: 59"
[1] "chain: 1"
[1] "chain: 2"
[1] "chain: 3"
[1] "chain: 4"
Error in chol.default(W) : 
  the leading minor of order 12 is not positive definite
[1] "finished run: 60"
[1] "chain: 1"
[1] "chain: 2"
[1] "chain: 3"
[1] "chain: 4"
Error in chol.default(W) : 
  the leading minor of order 12 is not positive definite
[1] "finished run: 61"
[1] "chain: 1"
[1] "chain: 2"
[1] "chain: 3"
[1] "chain: 4"
[1] "finished run: 62"
[1] "chain: 1"
[1] "chain: 2"
[1] "chain: 3"
[1] "chain: 4"
[1] "finished run: 63"
[1] "chain: 1"
[1] "chain: 2"
[1] "chain: 3"
[1] "chain: 4"
Error in chol.default(W) : 
  the leading minor of order 12 is not positive definite
[1] "finished run: 64"
[1] "chain: 1"
[1] "chain: 2"
[1] "chain: 3"
[1] "chain: 4"
Error in chol.default(W) : 
  the leading minor of order 12 is not positive definite
[1] "finished run: 65"
[1] "chain: 1"
[1] "chain: 2"
[1] "chain: 3"
[1] "chain: 4"
Error in chol.default(W) : 
  the leading minor of order 12 is not positive definite
[1] "finished run: 66"
[1] "chain: 1"
[1] "chain: 2"
[1] "chain: 3"
[1] "chain: 4"
Error in chol.default(W) : 
  the leading minor of order 12 is not positive definite
[1] "finished run: 67"
[1] "chain: 1"
[1] "chain: 2"
[1] "chain: 3"
[1] "chain: 4"
Error in chol.default(W) : 
  the leading minor of order 12 is not positive definite
[1] "finished run: 68"
[1] "chain: 1"
[1] "chain: 2"
[1] "chain: 3"
[1] "chain: 4"
Error in chol.default(W) : 
  the leading minor of order 12 is not positive definite
[1] "finished run: 69"
[1] "chain: 1"
[1] "chain: 2"
[1] "chain: 3"
[1] "chain: 4"
Error in chol.default(W) : 
  the leading minor of order 12 is not positive definite
[1] "finished run: 70"
[1] "chain: 1"
[1] "chain: 2"
[1] "chain: 3"
[1] "chain: 4"
Error in chol.default(W) : 
  the leading minor of order 12 is not positive definite
[1] "finished run: 71"
[1] "chain: 1"
[1] "chain: 2"
[1] "chain: 3"
[1] "chain: 4"
Error in chol.default(W) : 
  the leading minor of order 12 is not positive definite
[1] "finished run: 72"
[1] "chain: 1"
[1] "chain: 2"
[1] "chain: 3"
[1] "chain: 4"
Error in chol.default(W) : 
  the leading minor of order 12 is not positive definite
[1] "finished run: 73"
[1] "chain: 1"
[1] "chain: 2"
[1] "chain: 3"
[1] "chain: 4"
Error in chol.default(W) : 
  the leading minor of order 12 is not positive definite
[1] "finished run: 74"
[1] "chain: 1"
[1] "chain: 2"
[1] "chain: 3"
[1] "chain: 4"
Error in chol.default(W) : 
  the leading minor of order 12 is not positive definite
[1] "finished run: 75"
[1] "chain: 1"
[1] "chain: 2"
[1] "chain: 3"
[1] "chain: 4"
Error in chol.default(W) : 
  the leading minor of order 12 is not positive definite
[1] "finished run: 76"
[1] "chain: 1"
[1] "chain: 2"
[1] "chain: 3"
[1] "chain: 4"
Error in chol.default(W) : 
  the leading minor of order 12 is not positive definite
[1] "finished run: 77"
[1] "chain: 1"
[1] "chain: 2"
[1] "chain: 3"
[1] "chain: 4"
[1] "finished run: 78"
[1] "chain: 1"
[1] "chain: 2"
[1] "chain: 3"
[1] "chain: 4"
Error in chol.default(W) : 
  the leading minor of order 12 is not positive definite
[1] "finished run: 79"
[1] "chain: 1"
[1] "chain: 2"
[1] "chain: 3"
[1] "chain: 4"
Error in chol.default(W) : 
  the leading minor of order 12 is not positive definite
[1] "finished run: 80"
[1] "chain: 1"
[1] "chain: 2"
[1] "chain: 3"
[1] "chain: 4"
Error in chol.default(W) : 
  the leading minor of order 12 is not positive definite
[1] "finished run: 81"
[1] "chain: 1"
[1] "chain: 2"
[1] "chain: 3"
[1] "chain: 4"
Error in chol.default(W) : 
  the leading minor of order 12 is not positive definite
[1] "finished run: 82"
[1] "chain: 1"
[1] "chain: 2"
[1] "chain: 3"
[1] "chain: 4"
Error in chol.default(W) : 
  the leading minor of order 12 is not positive definite
[1] "finished run: 83"
[1] "chain: 1"
[1] "chain: 2"
[1] "chain: 3"
[1] "chain: 4"
Error in chol.default(W) : 
  the leading minor of order 12 is not positive definite
[1] "finished run: 84"
[1] "chain: 1"
[1] "chain: 2"
[1] "chain: 3"
[1] "chain: 4"
[1] "finished run: 85"
[1] "chain: 1"
[1] "chain: 2"
[1] "chain: 3"
[1] "chain: 4"
Error in chol.default(W) : 
  the leading minor of order 12 is not positive definite
[1] "finished run: 86"
[1] "chain: 1"
[1] "chain: 2"
[1] "chain: 3"
[1] "chain: 4"
Error in chol.default(W) : 
  the leading minor of order 12 is not positive definite
[1] "finished run: 87"
[1] "chain: 1"
[1] "chain: 2"
[1] "chain: 3"
[1] "chain: 4"
Error in chol.default(W) : 
  the leading minor of order 12 is not positive definite
[1] "finished run: 88"
[1] "chain: 1"
[1] "chain: 2"
[1] "chain: 3"
[1] "chain: 4"
Error in chol.default(W) : 
  the leading minor of order 12 is not positive definite
[1] "finished run: 89"
[1] "chain: 1"
[1] "chain: 2"
[1] "chain: 3"
[1] "chain: 4"
[1] "finished run: 90"
[1] "chain: 1"
[1] "chain: 2"
[1] "chain: 3"
[1] "chain: 4"
Error in chol.default(W) : 
  the leading minor of order 12 is not positive definite
[1] "finished run: 91"
[1] "chain: 1"
[1] "chain: 2"
[1] "chain: 3"
[1] "chain: 4"
Error in chol.default(W) : 
  the leading minor of order 12 is not positive definite
[1] "finished run: 92"
[1] "chain: 1"
[1] "chain: 2"
[1] "chain: 3"
[1] "chain: 4"
Error in chol.default(W) : 
  the leading minor of order 12 is not positive definite
[1] "finished run: 93"
[1] "chain: 1"
[1] "chain: 2"
[1] "chain: 3"
[1] "chain: 4"
Error in chol.default(W) : 
  the leading minor of order 12 is not positive definite
[1] "finished run: 94"
[1] "chain: 1"
[1] "chain: 2"
[1] "chain: 3"
[1] "chain: 4"
Error in chol.default(W) : 
  the leading minor of order 12 is not positive definite
[1] "finished run: 95"
[1] "chain: 1"
[1] "chain: 2"
[1] "chain: 3"
[1] "chain: 4"
Error in chol.default(W) : 
  the leading minor of order 12 is not positive definite
[1] "finished run: 96"
[1] "chain: 1"
[1] "chain: 2"
[1] "chain: 3"
[1] "chain: 4"
Error in chol.default(W) : 
  the leading minor of order 12 is not positive definite
[1] "finished run: 97"
[1] "chain: 1"
[1] "chain: 2"
[1] "chain: 3"
[1] "chain: 4"
Error in chol.default(W) : 
  the leading minor of order 12 is not positive definite
[1] "finished run: 98"
[1] "chain: 1"
[1] "chain: 2"
[1] "chain: 3"
[1] "chain: 4"
[1] "finished run: 99"
[1] "chain: 1"
[1] "chain: 2"
[1] "chain: 3"
[1] "chain: 4"
Error in chol.default(W) : 
  the leading minor of order 12 is not positive definite
[1] "finished run: 100"
[1] "chain: 1"
[1] "chain: 2"
[1] "chain: 3"
[1] "chain: 4"
Error in chol.default(W) : 
  the leading minor of order 12 is not positive definite
[1] "finished run: 101"
[1] "chain: 1"
[1] "chain: 2"
[1] "chain: 3"
[1] "chain: 4"
Error in chol.default(W) : 
  the leading minor of order 12 is not positive definite
[1] "finished run: 102"
[1] "chain: 1"
[1] "chain: 2"
[1] "chain: 3"
[1] "chain: 4"
[1] "finished run: 103"
[1] "chain: 1"
[1] "chain: 2"
[1] "chain: 3"
[1] "chain: 4"
Error in chol.default(W) : 
  the leading minor of order 12 is not positive definite
[1] "finished run: 104"
[1] "chain: 1"
[1] "chain: 2"
[1] "chain: 3"
[1] "chain: 4"
Error in chol.default(W) : 
  the leading minor of order 12 is not positive definite
[1] "finished run: 105"
[1] "chain: 1"
[1] "chain: 2"
[1] "chain: 3"
[1] "chain: 4"
Error in chol.default(W) : 
  the leading minor of order 12 is not positive definite
[1] "finished run: 106"
[1] "chain: 1"
[1] "chain: 2"
[1] "chain: 3"
[1] "chain: 4"
Error in chol.default(W) : 
  the leading minor of order 12 is not positive definite
[1] "finished run: 107"
[1] "chain: 1"
[1] "chain: 2"
[1] "chain: 3"
[1] "chain: 4"
Error in chol.default(W) : 
  the leading minor of order 12 is not positive definite
[1] "finished run: 108"
[1] "chain: 1"
[1] "chain: 2"
[1] "chain: 3"
[1] "chain: 4"
Error in chol.default(W) : 
  the leading minor of order 12 is not positive definite
[1] "finished run: 109"
[1] "chain: 1"
[1] "chain: 2"
[1] "chain: 3"
[1] "chain: 4"
Error in chol.default(W) : 
  the leading minor of order 12 is not positive definite
[1] "finished run: 110"
[1] "chain: 1"
[1] "chain: 2"
[1] "chain: 3"
[1] "chain: 4"
[1] "finished run: 111"
[1] "chain: 1"
[1] "chain: 2"
[1] "chain: 3"
[1] "chain: 4"
[1] "finished run: 112"
[1] "chain: 1"
[1] "chain: 2"
[1] "chain: 3"
[1] "chain: 4"
Error in chol.default(W) : 
  the leading minor of order 12 is not positive definite
[1] "finished run: 113"
[1] "chain: 1"
[1] "chain: 2"
[1] "chain: 3"
[1] "chain: 4"
Error in chol.default(W) : 
  the leading minor of order 12 is not positive definite
[1] "finished run: 114"
[1] "chain: 1"
[1] "chain: 2"
[1] "chain: 3"
[1] "chain: 4"
Error in chol.default(W) : 
  the leading minor of order 12 is not positive definite
[1] "finished run: 115"
[1] "chain: 1"
[1] "chain: 2"
[1] "chain: 3"
[1] "chain: 4"
Error in chol.default(W) : 
  the leading minor of order 12 is not positive definite
[1] "finished run: 116"
[1] "chain: 1"
[1] "chain: 2"
[1] "chain: 3"
[1] "chain: 4"
[1] "finished run: 117"
[1] "chain: 1"
[1] "chain: 2"
[1] "chain: 3"
[1] "chain: 4"
[1] "finished run: 118"
[1] "chain: 1"
[1] "chain: 2"
[1] "chain: 3"
[1] "chain: 4"
[1] "finished run: 119"
[1] "chain: 1"
[1] "chain: 2"
[1] "chain: 3"
[1] "chain: 4"
[1] "finished run: 120"
[1] "chain: 1"
[1] "chain: 2"
[1] "chain: 3"
[1] "chain: 4"
Error in chol.default(W) : 
  the leading minor of order 12 is not positive definite
[1] "finished run: 121"
[1] "chain: 1"
[1] "chain: 2"
[1] "chain: 3"
[1] "chain: 4"
Error in chol.default(W) : 
  the leading minor of order 12 is not positive definite
[1] "finished run: 122"
[1] "chain: 1"
[1] "chain: 2"
[1] "chain: 3"
[1] "chain: 4"
Error in chol.default(W) : 
  the leading minor of order 12 is not positive definite
[1] "finished run: 123"
[1] "chain: 1"
[1] "chain: 2"
[1] "chain: 3"
[1] "chain: 4"
Error in chol.default(W) : 
  the leading minor of order 12 is not positive definite
[1] "finished run: 124"
[1] "chain: 1"
[1] "chain: 2"
[1] "chain: 3"
[1] "chain: 4"
[1] "finished run: 125"
[1] "chain: 1"
[1] "chain: 2"
[1] "chain: 3"
[1] "chain: 4"
[1] "finished run: 126"
[1] "chain: 1"
[1] "chain: 2"
[1] "chain: 3"
[1] "chain: 4"
Error in chol.default(W) : 
  the leading minor of order 12 is not positive definite
[1] "finished run: 127"
[1] "chain: 1"
[1] "chain: 2"
[1] "chain: 3"
[1] "chain: 4"
Error in chol.default(W) : 
  the leading minor of order 12 is not positive definite
[1] "finished run: 128"
[1] "chain: 1"
[1] "chain: 2"
[1] "chain: 3"
[1] "chain: 4"
[1] "finished run: 129"
[1] "chain: 1"
[1] "chain: 2"
[1] "chain: 3"
[1] "chain: 4"
[1] "finished run: 130"
[1] "chain: 1"
[1] "chain: 2"
[1] "chain: 3"
[1] "chain: 4"
Error in chol.default(W) : 
  the leading minor of order 12 is not positive definite
[1] "finished run: 131"
[1] "chain: 1"
[1] "chain: 2"
[1] "chain: 3"
[1] "chain: 4"
Error in chol.default(W) : 
  the leading minor of order 12 is not positive definite
[1] "finished run: 132"
[1] "chain: 1"
[1] "chain: 2"
[1] "chain: 3"
[1] "chain: 4"
[1] "finished run: 133"
[1] "chain: 1"
[1] "chain: 2"
[1] "chain: 3"
[1] "chain: 4"
Error in chol.default(W) : 
  the leading minor of order 12 is not positive definite
[1] "finished run: 134"
[1] "chain: 1"
[1] "chain: 2"
[1] "chain: 3"
[1] "chain: 4"
Error in chol.default(W) : 
  the leading minor of order 12 is not positive definite
[1] "finished run: 135"
[1] "chain: 1"
[1] "chain: 2"
[1] "chain: 3"
[1] "chain: 4"
[1] "finished run: 136"
[1] "chain: 1"
[1] "chain: 2"
[1] "chain: 3"
[1] "chain: 4"
Error in chol.default(W) : 
  the leading minor of order 12 is not positive definite
[1] "finished run: 137"
[1] "chain: 1"
[1] "chain: 2"
[1] "chain: 3"
[1] "chain: 4"
Error in chol.default(W) : 
  the leading minor of order 12 is not positive definite
[1] "finished run: 138"
[1] "chain: 1"
[1] "chain: 2"
[1] "chain: 3"
[1] "chain: 4"
[1] "finished run: 139"
[1] "chain: 1"
[1] "chain: 2"
[1] "chain: 3"
[1] "chain: 4"
Error in chol.default(W) : 
  the leading minor of order 12 is not positive definite
[1] "finished run: 140"
[1] "chain: 1"
[1] "chain: 2"
[1] "chain: 3"
[1] "chain: 4"
[1] "finished run: 141"
[1] "chain: 1"
[1] "chain: 2"
[1] "chain: 3"
[1] "chain: 4"
Error in chol.default(W) : 
  the leading minor of order 12 is not positive definite
[1] "finished run: 142"
[1] "chain: 1"
[1] "chain: 2"
[1] "chain: 3"
[1] "chain: 4"
Error in chol.default(W) : 
  the leading minor of order 12 is not positive definite
[1] "finished run: 143"
[1] "chain: 1"
[1] "chain: 2"
[1] "chain: 3"
[1] "chain: 4"
Error in chol.default(W) : 
  the leading minor of order 12 is not positive definite
[1] "finished run: 144"
[1] "chain: 1"
[1] "chain: 2"
[1] "chain: 3"
[1] "chain: 4"
Error in chol.default(W) : 
  the leading minor of order 12 is not positive definite
[1] "finished run: 145"
[1] "chain: 1"
[1] "chain: 2"
[1] "chain: 3"
[1] "chain: 4"
Error in chol.default(W) : 
  the leading minor of order 12 is not positive definite
[1] "finished run: 146"
[1] "chain: 1"
[1] "chain: 2"
[1] "chain: 3"
[1] "chain: 4"
Error in chol.default(W) : 
  the leading minor of order 12 is not positive definite
[1] "finished run: 147"
[1] "chain: 1"
[1] "chain: 2"
[1] "chain: 3"
[1] "chain: 4"
Error in chol.default(W) : 
  the leading minor of order 12 is not positive definite
[1] "finished run: 148"
[1] "chain: 1"
[1] "chain: 2"
[1] "chain: 3"
[1] "chain: 4"
[1] "finished run: 149"
[1] "chain: 1"
[1] "chain: 2"
[1] "chain: 3"
[1] "chain: 4"
Error in chol.default(W) : 
  the leading minor of order 12 is not positive definite
[1] "finished run: 150"
[1] "chain: 1"
[1] "chain: 2"
[1] "chain: 3"
[1] "chain: 4"
[1] "finished run: 151"
[1] "chain: 1"
[1] "chain: 2"
[1] "chain: 3"
[1] "chain: 4"
[1] "finished run: 152"
[1] "chain: 1"
[1] "chain: 2"
[1] "chain: 3"
[1] "chain: 4"
Error in chol.default(W) : 
  the leading minor of order 12 is not positive definite
[1] "finished run: 153"
[1] "chain: 1"
[1] "chain: 2"
[1] "chain: 3"
[1] "chain: 4"
Error in chol.default(W) : 
  the leading minor of order 12 is not positive definite
[1] "finished run: 154"
[1] "chain: 1"
[1] "chain: 2"
[1] "chain: 3"
[1] "chain: 4"
Error in chol.default(W) : 
  the leading minor of order 12 is not positive definite
[1] "finished run: 155"
[1] "chain: 1"
[1] "chain: 2"
[1] "chain: 3"
[1] "chain: 4"
[1] "finished run: 156"
[1] "chain: 1"
[1] "chain: 2"
[1] "chain: 3"
[1] "chain: 4"
Error in chol.default(W) : 
  the leading minor of order 12 is not positive definite
[1] "finished run: 157"
[1] "chain: 1"
[1] "chain: 2"
[1] "chain: 3"
[1] "chain: 4"
Error in chol.default(W) : 
  the leading minor of order 12 is not positive definite
[1] "finished run: 158"
[1] "chain: 1"
[1] "chain: 2"
[1] "chain: 3"
[1] "chain: 4"
Error in chol.default(W) : 
  the leading minor of order 12 is not positive definite
[1] "finished run: 159"
[1] "chain: 1"
[1] "chain: 2"
[1] "chain: 3"
[1] "chain: 4"
Error in chol.default(W) : 
  the leading minor of order 12 is not positive definite
[1] "finished run: 160"
[1] "chain: 1"
[1] "chain: 2"
[1] "chain: 3"
[1] "chain: 4"
Error in chol.default(W) : 
  the leading minor of order 12 is not positive definite
[1] "finished run: 161"
[1] "chain: 1"
[1] "chain: 2"
[1] "chain: 3"
[1] "chain: 4"
Error in chol.default(W) : 
  the leading minor of order 12 is not positive definite
[1] "finished run: 162"
[1] "chain: 1"
[1] "chain: 2"
[1] "chain: 3"
[1] "chain: 4"
[1] "finished run: 163"
[1] "chain: 1"
[1] "chain: 2"
[1] "chain: 3"
[1] "chain: 4"
Error in chol.default(W) : 
  the leading minor of order 12 is not positive definite
[1] "finished run: 164"
[1] "chain: 1"
[1] "chain: 2"
[1] "chain: 3"
[1] "chain: 4"
Error in chol.default(W) : 
  the leading minor of order 12 is not positive definite
[1] "finished run: 165"
[1] "chain: 1"
[1] "chain: 2"
[1] "chain: 3"
[1] "chain: 4"
Error in chol.default(W) : 
  the leading minor of order 12 is not positive definite
[1] "finished run: 166"
[1] "chain: 1"
[1] "chain: 2"
[1] "chain: 3"
[1] "chain: 4"
[1] "finished run: 167"
[1] "chain: 1"
[1] "chain: 2"
[1] "chain: 3"
[1] "chain: 4"
Error in chol.default(W) : 
  the leading minor of order 12 is not positive definite
[1] "finished run: 168"
[1] "chain: 1"
[1] "chain: 2"
[1] "chain: 3"
[1] "chain: 4"
Error in chol.default(W) : 
  the leading minor of order 12 is not positive definite
[1] "finished run: 169"
[1] "chain: 1"
[1] "chain: 2"
[1] "chain: 3"
[1] "chain: 4"
[1] "finished run: 170"
[1] "chain: 1"
[1] "chain: 2"
[1] "chain: 3"
[1] "chain: 4"
Error in chol.default(W) : 
  the leading minor of order 12 is not positive definite
[1] "finished run: 171"
[1] "chain: 1"
[1] "chain: 2"
[1] "chain: 3"
[1] "chain: 4"
Error in chol.default(W) : 
  the leading minor of order 12 is not positive definite
[1] "finished run: 172"
[1] "chain: 1"
[1] "chain: 2"
[1] "chain: 3"
[1] "chain: 4"
Error in chol.default(W) : 
  the leading minor of order 12 is not positive definite
[1] "finished run: 173"
[1] "chain: 1"
[1] "chain: 2"
[1] "chain: 3"
[1] "chain: 4"
[1] "finished run: 174"
[1] "chain: 1"
[1] "chain: 2"
[1] "chain: 3"
[1] "chain: 4"
[1] "finished run: 175"
[1] "chain: 1"
[1] "chain: 2"
[1] "chain: 3"
[1] "chain: 4"
Error in chol.default(W) : 
  the leading minor of order 12 is not positive definite
[1] "finished run: 176"
[1] "chain: 1"
[1] "chain: 2"
[1] "chain: 3"
[1] "chain: 4"
[1] "finished run: 177"
[1] "chain: 1"
[1] "chain: 2"
[1] "chain: 3"
[1] "chain: 4"
[1] "finished run: 178"
[1] "chain: 1"
[1] "chain: 2"
[1] "chain: 3"
[1] "chain: 4"
[1] "finished run: 179"
[1] "chain: 1"
[1] "chain: 2"
[1] "chain: 3"
[1] "chain: 4"
[1] "finished run: 180"
[1] "chain: 1"
[1] "chain: 2"
[1] "chain: 3"
[1] "chain: 4"
Error in chol.default(W) : 
  the leading minor of order 12 is not positive definite
[1] "finished run: 181"
[1] "chain: 1"
[1] "chain: 2"
[1] "chain: 3"
[1] "chain: 4"
[1] "finished run: 182"
[1] "chain: 1"
[1] "chain: 2"
[1] "chain: 3"
[1] "chain: 4"
Error in chol.default(W) : 
  the leading minor of order 12 is not positive definite
[1] "finished run: 183"
[1] "chain: 1"
[1] "chain: 2"
[1] "chain: 3"
[1] "chain: 4"
Error in chol.default(W) : 
  the leading minor of order 12 is not positive definite
[1] "finished run: 184"
[1] "chain: 1"
[1] "chain: 2"
[1] "chain: 3"
[1] "chain: 4"
Error in chol.default(W) : 
  the leading minor of order 12 is not positive definite
[1] "finished run: 185"
[1] "chain: 1"
[1] "chain: 2"
[1] "chain: 3"
[1] "chain: 4"
Error in chol.default(W) : 
  the leading minor of order 12 is not positive definite
[1] "finished run: 186"
[1] "chain: 1"
[1] "chain: 2"
[1] "chain: 3"
[1] "chain: 4"
Error in chol.default(W) : 
  the leading minor of order 12 is not positive definite
[1] "finished run: 187"
[1] "chain: 1"
[1] "chain: 2"
[1] "chain: 3"
[1] "chain: 4"
Error in chol.default(W) : 
  the leading minor of order 12 is not positive definite
[1] "finished run: 188"
[1] "chain: 1"
[1] "chain: 2"
[1] "chain: 3"
[1] "chain: 4"
Error in chol.default(W) : 
  the leading minor of order 12 is not positive definite
[1] "finished run: 189"
[1] "chain: 1"
[1] "chain: 2"
[1] "chain: 3"
[1] "chain: 4"
Error in chol.default(W) : 
  the leading minor of order 12 is not positive definite
[1] "finished run: 190"
[1] "chain: 1"
[1] "chain: 2"
[1] "chain: 3"
[1] "chain: 4"
[1] "finished run: 191"
[1] "chain: 1"
[1] "chain: 2"
[1] "chain: 3"
[1] "chain: 4"
Error in chol.default(W) : 
  the leading minor of order 12 is not positive definite
[1] "finished run: 192"
[1] "chain: 1"
[1] "chain: 2"
[1] "chain: 3"
[1] "chain: 4"
[1] "finished run: 193"
[1] "chain: 1"
[1] "chain: 2"
[1] "chain: 3"
[1] "chain: 4"
Error in chol.default(W) : 
  the leading minor of order 12 is not positive definite
[1] "finished run: 194"
[1] "chain: 1"
[1] "chain: 2"
[1] "chain: 3"
[1] "chain: 4"
Error in chol.default(W) : 
  the leading minor of order 12 is not positive definite
[1] "finished run: 195"
[1] "chain: 1"
[1] "chain: 2"
[1] "chain: 3"
[1] "chain: 4"
Error in chol.default(W) : 
  the leading minor of order 12 is not positive definite
[1] "finished run: 196"
[1] "chain: 1"
[1] "chain: 2"
[1] "chain: 3"
[1] "chain: 4"
Error in chol.default(W) : 
  the leading minor of order 12 is not positive definite
[1] "finished run: 197"
[1] "chain: 1"
[1] "chain: 2"
[1] "chain: 3"
[1] "chain: 4"
Error in chol.default(W) : 
  the leading minor of order 12 is not positive definite
[1] "finished run: 198"
[1] "chain: 1"
[1] "chain: 2"
[1] "chain: 3"
[1] "chain: 4"
Error in chol.default(W) : 
  the leading minor of order 12 is not positive definite
[1] "finished run: 199"
[1] "chain: 1"
[1] "chain: 2"
[1] "chain: 3"
[1] "chain: 4"
[1] "finished run: 200"
[1] "chain: 1"
[1] "chain: 2"
[1] "chain: 3"
[1] "chain: 4"
[1] "finished run: 201"
[1] "chain: 1"
[1] "chain: 2"
[1] "chain: 3"
[1] "chain: 4"
Error in chol.default(W) : 
  the leading minor of order 12 is not positive definite
[1] "finished run: 202"
[1] "chain: 1"
[1] "chain: 2"
[1] "chain: 3"
[1] "chain: 4"
Error in chol.default(W) : 
  the leading minor of order 12 is not positive definite
[1] "finished run: 203"
[1] "chain: 1"
[1] "chain: 2"
[1] "chain: 3"
[1] "chain: 4"
[1] "finished run: 204"
[1] "chain: 1"
[1] "chain: 2"
[1] "chain: 3"
[1] "chain: 4"
Error in chol.default(W) : 
  the leading minor of order 12 is not positive definite
[1] "finished run: 205"
[1] "chain: 1"
[1] "chain: 2"
[1] "chain: 3"
[1] "chain: 4"
Error in chol.default(W) : 
  the leading minor of order 12 is not positive definite
[1] "finished run: 206"
[1] "chain: 1"
[1] "chain: 2"
[1] "chain: 3"
[1] "chain: 4"
Error in chol.default(W) : 
  the leading minor of order 12 is not positive definite
[1] "finished run: 207"
[1] "chain: 1"
[1] "chain: 2"
[1] "chain: 3"
[1] "chain: 4"
Error in chol.default(W) : 
  the leading minor of order 12 is not positive definite
[1] "finished run: 208"
[1] "chain: 1"
[1] "chain: 2"
[1] "chain: 3"
[1] "chain: 4"
Error in chol.default(W) : 
  the leading minor of order 12 is not positive definite
[1] "finished run: 209"
[1] "chain: 1"
[1] "chain: 2"
[1] "chain: 3"
[1] "chain: 4"
Error in chol.default(W) : 
  the leading minor of order 12 is not positive definite
[1] "finished run: 210"
[1] "chain: 1"
[1] "chain: 2"
[1] "chain: 3"
[1] "chain: 4"
[1] "finished run: 211"
[1] "chain: 1"
[1] "chain: 2"
[1] "chain: 3"
[1] "chain: 4"
[1] "finished run: 212"
[1] "chain: 1"
[1] "chain: 2"
[1] "chain: 3"
[1] "chain: 4"
Error in chol.default(W) : 
  the leading minor of order 12 is not positive definite
[1] "finished run: 213"
[1] "chain: 1"
[1] "chain: 2"
[1] "chain: 3"
[1] "chain: 4"
[1] "finished run: 214"
[1] "chain: 1"
[1] "chain: 2"
[1] "chain: 3"
[1] "chain: 4"
[1] "finished run: 215"
[1] "chain: 1"
[1] "chain: 2"
[1] "chain: 3"
[1] "chain: 4"
[1] "finished run: 216"
[1] "chain: 1"
[1] "chain: 2"
[1] "chain: 3"
[1] "chain: 4"
Error in chol.default(W) : 
  the leading minor of order 12 is not positive definite
[1] "finished run: 217"
[1] "chain: 1"
[1] "chain: 2"
[1] "chain: 3"
[1] "chain: 4"
Error in chol.default(W) : 
  the leading minor of order 12 is not positive definite
[1] "finished run: 218"
[1] "chain: 1"
[1] "chain: 2"
[1] "chain: 3"
[1] "chain: 4"
Error in chol.default(W) : 
  the leading minor of order 12 is not positive definite
[1] "finished run: 219"
[1] "chain: 1"
[1] "chain: 2"
[1] "chain: 3"
[1] "chain: 4"
Error in chol.default(W) : 
  the leading minor of order 12 is not positive definite
[1] "finished run: 220"
[1] "chain: 1"
[1] "chain: 2"
[1] "chain: 3"
[1] "chain: 4"
[1] "finished run: 221"
[1] "chain: 1"
[1] "chain: 2"
[1] "chain: 3"
[1] "chain: 4"
[1] "finished run: 222"
[1] "chain: 1"
[1] "chain: 2"
[1] "chain: 3"
[1] "chain: 4"
Error in chol.default(W) : 
  the leading minor of order 12 is not positive definite
[1] "finished run: 223"
[1] "chain: 1"
[1] "chain: 2"
[1] "chain: 3"
[1] "chain: 4"
[1] "finished run: 224"
[1] "chain: 1"
[1] "chain: 2"
[1] "chain: 3"
[1] "chain: 4"
Error in chol.default(W) : 
  the leading minor of order 12 is not positive definite
[1] "finished run: 225"
[1] "chain: 1"
[1] "chain: 2"
[1] "chain: 3"
[1] "chain: 4"
Error in chol.default(W) : 
  the leading minor of order 12 is not positive definite
[1] "finished run: 226"
[1] "chain: 1"
[1] "chain: 2"
[1] "chain: 3"
[1] "chain: 4"
Error in chol.default(W) : 
  the leading minor of order 12 is not positive definite
[1] "finished run: 227"
[1] "chain: 1"
[1] "chain: 2"
[1] "chain: 3"
[1] "chain: 4"
Error in chol.default(W) : 
  the leading minor of order 12 is not positive definite
[1] "finished run: 228"
[1] "chain: 1"
[1] "chain: 2"
[1] "chain: 3"
[1] "chain: 4"
[1] "finished run: 229"
[1] "chain: 1"
[1] "chain: 2"
[1] "chain: 3"
[1] "chain: 4"
[1] "finished run: 230"
[1] "chain: 1"
[1] "chain: 2"
[1] "chain: 3"
[1] "chain: 4"
Error in chol.default(W) : 
  the leading minor of order 12 is not positive definite
[1] "finished run: 231"
[1] "chain: 1"
[1] "chain: 2"
[1] "chain: 3"
[1] "chain: 4"
[1] "finished run: 232"
[1] "chain: 1"
[1] "chain: 2"
[1] "chain: 3"
[1] "chain: 4"
[1] "finished run: 233"
[1] "chain: 1"
[1] "chain: 2"
[1] "chain: 3"
[1] "chain: 4"
Error in chol.default(W) : 
  the leading minor of order 12 is not positive definite
[1] "finished run: 234"
[1] "chain: 1"
[1] "chain: 2"
[1] "chain: 3"
[1] "chain: 4"
[1] "finished run: 235"
[1] "chain: 1"
[1] "chain: 2"
[1] "chain: 3"
[1] "chain: 4"
Error in chol.default(W) : 
  the leading minor of order 12 is not positive definite
[1] "finished run: 236"
[1] "chain: 1"
[1] "chain: 2"
[1] "chain: 3"
[1] "chain: 4"
[1] "finished run: 237"
[1] "chain: 1"
[1] "chain: 2"
[1] "chain: 3"
[1] "chain: 4"
Error in chol.default(W) : 
  the leading minor of order 12 is not positive definite
[1] "finished run: 238"
[1] "chain: 1"
[1] "chain: 2"
[1] "chain: 3"
[1] "chain: 4"
[1] "finished run: 239"
[1] "chain: 1"
[1] "chain: 2"
[1] "chain: 3"
[1] "chain: 4"
[1] "finished run: 240"
[1] "chain: 1"
[1] "chain: 2"
[1] "chain: 3"
[1] "chain: 4"
Error in chol.default(W) : 
  the leading minor of order 12 is not positive definite
[1] "finished run: 241"
[1] "chain: 1"
[1] "chain: 2"
[1] "chain: 3"
[1] "chain: 4"
Error in chol.default(W) : 
  the leading minor of order 12 is not positive definite
[1] "finished run: 242"
[1] "chain: 1"
[1] "chain: 2"
[1] "chain: 3"
[1] "chain: 4"
Error in chol.default(W) : 
  the leading minor of order 12 is not positive definite
[1] "finished run: 243"
[1] "chain: 1"
[1] "chain: 2"
[1] "chain: 3"
[1] "chain: 4"
Error in if (max(gdiag$psrf[, 1]) < 1.1) { : 
  missing value where TRUE/FALSE needed
Calls: unix.time -> bcbn
Timing stopped at: 1829984 293.78 476791.8 
Execution halted
