# Supplementary material for: Identifying restrictions in the order of accumulation of mutations during tumor progression: effects of passengers, evolutionary models, and sampling
Source: BMC Bioinformatics. 2015 Feb 12;16:41. doi: 10.1186/s12859-015-0466-7 (PMC4339747; doi:10.1186/s12859-015-0466-7)
Supplement: Additional file 9 — Code, scripts, model fits. A zip file (Code_scripts_model_fits.zip) that contains shell and R scripts to run simulations, analysis, and produce tables and figures, as well as the output of GLMM model fits (and the code to obtain them). [file 12859_2015_466_MOESM9_ESM.zip › Code_scripts_model_fits/BCBN-timings/timing-runs/t-7-1000]

18963.717
10676.318
23541.208
37508.477
14129.95
11924.872
29798.228
38130.103
9930.223
10089.873
25987.703
36648.144
13300.73
24048.855
39106.393
17506.281
12784.715
36846.870
43995.388
12993.45
28973.62
37551.213
30807.310
37554.152
36737.270
37464.165
18629.551
34382.00
30462.507
14951.242
36118.107
