# Supplementary material for: Identifying restrictions in the order of accumulation of mutations during tumor progression: effects of passengers, evolutionary models, and sampling
Source: BMC Bioinformatics. 2015 Feb 12;16:41. doi: 10.1186/s12859-015-0466-7 (PMC4339747; doi:10.1186/s12859-015-0466-7)
Supplement: Additional file 9 — Code, scripts, model fits. A zip file (Code_scripts_model_fits.zip) that contains shell and R scripts to run simulations, analysis, and produce tables and figures, as well as the output of GLMM model fits (and the code to obtain them). [file 12859_2015_466_MOESM9_ESM.zip › Code_scripts_model_fits/BCBN-timings/timing-runs/t-9-100]

15702.986
31100.23
35872.980
34358.536
15081.141
28870.548
34862.24
34102.752
11095.389
23376.705
34582.196
34462.157
29578.893
34163.108
35129.901
35101.74
25105.213
32318.336
25293.406
35201.295
15972.694
33569.731
34843.770
34200.012
26414.063
26627.679
34372.518
34237.885
21258.940
30713.627
33840.583
34247.507
25417.2
29594.435
34208.346
35563.41
16070.883
33977.955
35222.027
37110.837
