# Supplementary material for: Identifying restrictions in the order of accumulation of mutations during tumor progression: effects of passengers, evolutionary models, and sampling
Source: BMC Bioinformatics. 2015 Feb 12;16:41. doi: 10.1186/s12859-015-0466-7 (PMC4339747; doi:10.1186/s12859-015-0466-7)
Supplement: Additional file 9 — Code, scripts, model fits. A zip file (Code_scripts_model_fits.zip) that contains shell and R scripts to run simulations, analysis, and produce tables and figures, as well as the output of GLMM model fits (and the code to obtain them). [file 12859_2015_466_MOESM9_ESM.zip › Code_scripts_model_fits/BCBN-timings/timing-runs/t-11-200]

104455.392
37563.330
67154.044
36699.148
38389.587
35995.42
37934.262
37114.553
51549.77
37281.405
36691.391
36868.146
66867.331
38167.736
37567.64
37053.926
85806.48
37973.679
37969.64
36908.00
68853.28
35238.737
36313.07
36119.756
37069.125
147965.758
37169.82
48697.505
41528.269
43436.485
36220.013
18332.404
37701.052
43524.04
29128.67
18099.90
37706.017
37006.25
37949.69
