# Supplementary material for: Identifying restrictions in the order of accumulation of mutations during tumor progression: effects of passengers, evolutionary models, and sampling
Source: BMC Bioinformatics. 2015 Feb 12;16:41. doi: 10.1186/s12859-015-0466-7 (PMC4339747; doi:10.1186/s12859-015-0466-7)
Supplement: Additional file 9 — Code, scripts, model fits. A zip file (Code_scripts_model_fits.zip) that contains shell and R scripts to run simulations, analysis, and produce tables and figures, as well as the output of GLMM model fits (and the code to obtain them). [file 12859_2015_466_MOESM9_ESM.zip › Code_scripts_model_fits/BCBN-timings/timing-runs/out-1101-C.mcf4.unif.Rout]

> ## Call from the shell as, say,
> ## R --vanilla --args p701 < run-bcbn.R &> out-701-A.Rout
> 
> rm(list = ls())
> load("data.sim.RData")
> source("bcbn-function.R")
Loading required package: igraph
Loading required package: coda
Loading required package: lattice
Loading required package: foreach
Loading required package: doMC
Loading required package: iterators
Loading required package: parallel
> version
               _                           
platform       x86_64-pc-linux-gnu         
arch           x86_64                      
os             linux-gnu                   
system         x86_64, linux-gnu           
status                                     
major          3                           
minor          1.1                         
year           2014                        
month          07                          
day            10                          
svn rev        66115                       
language       R                           
version.string R version 3.1.1 (2014-07-10)
nickname       Sock it to Me               
> system("hostname")
Gallotia
> arguments.script <- commandArgs(trailingOnly = TRUE)
> poset <- arguments.script[1]
> if(length(arguments.script) > 1) {
+     rm(data.sim)
+     gc()
+     load(arguments.script[2])
+     cat(paste("\n dataset is   ", arguments.script[2], "\n"))
+ 
+ } 

 dataset is    data.sim.mcf4.unif.RData 
> 
> cat(paste("\n The poset being used is ", poset, "\n"))

 The poset being used is  p1101 
> 
> runif(1) ## check different seeds
[1] 0.1958188
> 
> dd <- data.sim[[poset]]
> d1000 <- dd[sample(1:nrow(dd), 1000),  ]
> d200 <- dd[sample(1:nrow(dd), 200),  ]
> d100 <- dd[sample(1:nrow(dd), 100),  ]
> rm(data.sim, dd)
> gc()
         used (Mb) gc trigger (Mb) max used (Mb)
Ncells 276724 14.8     531268 28.4   407500 21.8
Vcells 429892  3.3    1267760  9.7  1127134  8.6
> 
> cat("\n     Starting at ",  format(Sys.time(), "%Y-%m-%d %H:%M:%S"), "\n")

     Starting at  2014-10-29 16:12:42 
> unix.time(tmp100 <- bcbn(d100))
[1] "chain: 1"
[1] "chain: 2"
[1] "chain: 3"
[1] "chain: 4"
[1] "finished run: 1"
[1] "chain: 1"
[1] "chain: 2"
[1] "chain: 3"
[1] "chain: 4"
     user    system   elapsed 
41874.384     1.508 35989.851 
> 
> cat("\n     Starting at ",  format(Sys.time(), "%Y-%m-%d %H:%M:%S"), "\n")

     Starting at  2014-10-30 02:12:32 
> unix.time(tmp200 <- bcbn(d200))
[1] "chain: 1"
[1] "chain: 2"
[1] "chain: 3"
[1] "chain: 4"
[1] "finished run: 1"
[1] "chain: 1"
[1] "chain: 2"
[1] "chain: 3"
[1] "chain: 4"
     user    system   elapsed 
43898.384     2.536 37281.405 
> 
> cat("\n     Starting at ",  format(Sys.time(), "%Y-%m-%d %H:%M:%S"), "\n")

     Starting at  2014-10-30 12:33:54 
> unix.time(tmp1000 <- bcbn(d1000))
[1] "chain: 1"
[1] "chain: 2"
[1] "chain: 3"
[1] "chain: 4"
[1] "finished run: 1"
[1] "chain: 1"
[1] "chain: 2"
[1] "chain: 3"
[1] "chain: 4"
[1] "finished run: 2"
[1] "chain: 1"
[1] "chain: 2"
[1] "chain: 3"
[1] "chain: 4"
[1] "finished run: 3"
[1] "chain: 1"
[1] "chain: 2"
[1] "chain: 3"
[1] "chain: 4"
[1] "finished run: 4"
[1] "chain: 1"
[1] "chain: 2"
[1] "chain: 3"
[1] "chain: 4"
[1] "finished run: 5"
[1] "chain: 1"
[1] "chain: 2"
[1] "chain: 3"
[1] "chain: 4"
    user   system  elapsed 
62219.99     6.70 40014.34 
> 
> cat("WE ARE DONE!")
WE ARE DONE!> 
> 
> 
> ## data set in use
> 
